# Supplementary material for: Thermodynamics Underpinning the Microbial Community‐Level Nitrogen Energy Metabolism
Source: Environ Microbiol. 2025 Feb 16;27(2):e70055. doi: 10.1111/1462-2920.70055 (PMC11830459; doi:10.1111/1462-2920.70055)
Supplement: Supplementary file 1 — Data S1. [file EMI-27-e70055-s001.zip › SI/Nnetwork/Results/kdef_-10/Iin_-5/p_0.2/O2_-11.6_H_-7.5.csv]

time	N2	N2H4	N2H5	N2O	NH2OH	NH3	NH3OH	NH4	NO	NO2	NO3
0	0.00001	0.00001	0.00001	0.00001	0.00001	0.00001	0.00001	0.00001	0.00001	0.00001	0.00001
100000	0.00005993897792030421	-3.944900400236096e-22	5.9239805078250454e-64	7.38451236411784e-15	6.891297089349044e-15	0.009880122044135157	-2.0318562565512092e-20	2.5515121926167644e-15	1.7535160293954944e-18	2.1686483041074225e-17	7.910412023213364e-22
200000	0.000059938977920304205	-3.944900400236096e-22	5.923980507822426e-64	7.384512364117837e-15	6.891297089345952e-15	0.009880122044135155	-1.9843653726195856e-20	2.551512192025931e-15	1.7535160293954944e-18	2.168648281730411e-17	7.910412023213286e-22
300000	0.00005993897792030422	-3.944900400236096e-22	5.923980507820704e-64	7.384512364117839e-15	6.891297089344102e-15	0.009880122044135157	-1.9843585789660437e-20	2.5515121916728497e-15	1.7535160293954944e-18	2.1686482623297504e-17	7.910412023213285e-22
400000	0.000059938977920304225	-3.944900400236096e-22	5.923980507820114e-64	7.38451236411784e-15	6.89129708934347e-15	0.009880122044135157	-1.9843517853125015e-20	2.551512191552138e-15	1.7535160293954944e-18	2.1686482556954826e-17	7.910412023213285e-22
500000	0.00005993897792030423	-3.944900400236096e-22	5.923980507820104e-64	7.384512364117839e-15	6.89129708934346e-15	0.009880122044135157	-1.9843449916589595e-20	2.5515121915502497e-15	1.7535160293954944e-18	2.1686482555925905e-17	7.910412023213286e-22
600000	0.00005993897792030423	-3.944900400236096e-22	5.923980507820101e-64	7.384512364117839e-15	6.891297089343457e-15	0.009880122044135157	-1.9843381980054173e-20	2.5515121915497266e-15	1.7535160293954944e-18	2.1686482555640676e-17	7.910412023213286e-22
700000	0.00005993897792030423	-3.944900400236096e-22	5.9239805078201006e-64	7.384512364117839e-15	6.891297089343457e-15	0.009880122044135157	-1.9843314043518754e-20	2.5515121915497613e-15	1.7535160293954944e-18	2.168648255565941e-17	7.910412023213286e-22
800000	0.00005993897792030424	-3.944900400236096e-22	5.9239805078201006e-64	7.384512364117839e-15	6.891297089343457e-15	0.009880122044135157	-1.984324610698333e-20	2.5515121915497886e-15	1.7535160293954944e-18	2.1686482555673898e-17	7.910412023213286e-22
900000	0.00005993897792030424	-3.944900400236096e-22	5.9239805078201006e-64	7.384512364117839e-15	6.891297089343457e-15	0.009880122044135157	-1.9843178170447912e-20	2.5515121915498083e-15	1.7535160293954944e-18	2.1686482555684514e-17	7.910412023213286e-22
1000000	0.00005993897792030424	-3.944900400236096e-22	5.9239805078201006e-64	7.384512364117839e-15	6.891297089343457e-15	0.009880122044135157	-1.984311023391249e-20	2.5515121915498213e-15	1.7535160293954944e-18	2.1686482555691623e-17	7.910412023213286e-22
1100000	0.00005993897792030424	-3.944900400236096e-22	5.9239805078201006e-64	7.384512364117839e-15	6.891297089343457e-15	0.009880122044135157	-1.984304229737707e-20	2.5515121915498288e-15	1.7535160293954944e-18	2.1686482555695592e-17	7.910412023213286e-22
1200000	0.00005993897792030423	-3.944900400236096e-22	5.9239805078201006e-64	7.384512364117839e-15	6.891297089343457e-15	0.009880122044135157	-1.984297436084165e-20	2.551512191549831e-15	1.7535160293954944e-18	2.1686482555696787e-17	7.910412023213286e-22
1300000	0.00005993897792030423	-3.944900400236096e-22	5.9239805078201006e-64	7.384512364117839e-15	6.891297089343457e-15	0.009880122044135157	-1.984290642430623e-20	2.5515121915498288e-15	1.7535160293954944e-18	2.168648255569558e-17	7.910412023213286e-22
1400000	0.00005993897792030423	-3.944900400236096e-22	5.9239805078201006e-64	7.384512364117839e-15	6.891297089343457e-15	0.009880122044135157	-1.984283848777081e-20	2.551512191549823e-15	1.7535160293954944e-18	2.1686482555692337e-17	7.910412023213286e-22
1500000	0.00005993897792030423	-3.944900400236096e-22	5.9239805078201006e-64	7.384512364117839e-15	6.891297089343457e-15	0.009880122044135157	-1.9842770551235387e-20	2.5515121915498134e-15	1.7535160293954944e-18	2.168648255568743e-17	7.910412023213286e-22
1600000	0.00005993897792030423	-3.944900400236096e-22	5.9239805078201006e-64	7.384512364117839e-15	6.891297089343457e-15	0.009880122044135157	-1.9842702614699968e-20	2.551512191549802e-15	1.7535160293954944e-18	2.1686482555681216e-17	7.910412023213286e-22
1700000	0.00005993897792030423	-3.944900400236096e-22	5.923980507820101e-64	7.384512364117839e-15	6.891297089343457e-15	0.009880122044135157	-1.9842634678164545e-20	2.5515121915497886e-15	1.7535160293954944e-18	2.1686482555674077e-17	7.910412023213286e-22
1800000	0.000059938977920304225	-3.944900400236096e-22	5.923980507820101e-64	7.384512364117839e-15	6.891297089343457e-15	0.009880122044135157	-1.9842566741629126e-20	2.5515121915497744e-15	1.7535160293954944e-18	2.168648255566637e-17	7.910412023213286e-22
1900000	0.000059938977920304225	-3.944900400236096e-22	5.923980507820101e-64	7.384512364117839e-15	6.891297089343457e-15	0.009880122044135157	-1.9842498805093707e-20	2.5515121915497598e-15	1.7535160293954944e-18	2.1686482555658466e-17	7.910412023213286e-22
2000000	0.000059938977920304225	-3.944900400236096e-22	5.923980507820101e-64	7.384512364117839e-15	6.891297089343457e-15	0.009880122044135157	-1.9842430868558285e-20	2.551512191549745e-15	1.7535160293954944e-18	2.1686482555650734e-17	7.910412023213286e-22
2100000	0.000059938977920304225	-3.944900400236096e-22	5.923980507820101e-64	7.384512364117839e-15	6.891297089343457e-15	0.009880122044135157	-1.9842362932022865e-20	2.551512191549732e-15	1.7535160293954944e-18	2.1686482555643545e-17	7.910412023213286e-22
2200000	0.00005993897792030422	-3.944900400236096e-22	5.923980507820102e-64	7.384512364117839e-15	6.891297089343457e-15	0.009880122044135157	-1.9842294995487443e-20	2.5515121915497203e-15	1.7535160293954944e-18	2.168648255563726e-17	7.910412023213286e-22
2300000	0.00005993897792030422	-3.944900400236096e-22	5.923980507820102e-64	7.384512364117839e-15	6.891297089343457e-15	0.009880122044135157	-1.9842227058952024e-20	2.551512191549711e-15	1.7535160293954944e-18	2.1686482555632252e-17	7.910412023213286e-22
2400000	0.00005993897792030422	-3.944900400236096e-22	5.923980507820102e-64	7.384512364117839e-15	6.891297089343457e-15	0.009880122044135157	-1.98421591224166e-20	2.5515121915497045e-15	1.7535160293954944e-18	2.1686482555628883e-17	7.910412023213286e-22
2500000	0.00005993897792030422	-3.944900400236096e-22	5.923980507820102e-64	7.384512364117839e-15	6.891297089343457e-15	0.009880122044135157	-1.9842091185881182e-20	2.551512191549702e-15	1.7535160293954944e-18	2.1686482555627528e-17	7.910412023213286e-22
2600000	0.00005993897792030422	-3.944900400236096e-22	5.923980507820102e-64	7.384512364117839e-15	6.891297089343457e-15	0.009880122044135157	-1.984202324934576e-20	2.551512191549702e-15	1.7535160293954944e-18	2.1686482555627528e-17	7.910412023213286e-22
2700000	0.00005993897792030422	-3.944900400236096e-22	5.923980507820102e-64	7.384512364117839e-15	6.891297089343457e-15	0.009880122044135157	-1.984195531281034e-20	2.551512191549702e-15	1.7535160293954944e-18	2.1686482555627537e-17	7.910412023213286e-22
2800000	0.00005993897792030422	-3.944900400236096e-22	5.923980507820102e-64	7.384512364117839e-15	6.891297089343457e-15	0.009880122044135157	-1.984188737627492e-20	2.551512191549702e-15	1.7535160293954944e-18	2.1686482555627543e-17	7.910412023213286e-22
2900000	0.00005993897792030422	-3.944900400236096e-22	5.923980507820102e-64	7.384512364117839e-15	6.891297089343457e-15	0.009880122044135157	-1.98418194397395e-20	2.551512191549702e-15	1.7535160293954944e-18	2.168648255562755e-17	7.910412023213286e-22
3000000	0.00005993897792030422	-3.944900400236096e-22	5.923980507820102e-64	7.384512364117839e-15	6.891297089343457e-15	0.009880122044135157	-1.984175150320408e-20	2.551512191549702e-15	1.7535160293954944e-18	2.1686482555627552e-17	7.910412023213286e-22
3100000	0.00005993897792030422	-3.944900400236096e-22	5.923980507820102e-64	7.384512364117839e-15	6.891297089343457e-15	0.009880122044135157	-1.9841683566668657e-20	2.551512191549702e-15	1.7535160293954944e-18	2.1686482555627552e-17	7.910412023213286e-22
3200000	0.00005993897792030422	-3.944900400236096e-22	5.923980507820102e-64	7.384512364117839e-15	6.891297089343457e-15	0.009880122044135157	-1.9841615630133238e-20	2.551512191549702e-15	1.7535160293954944e-18	2.1686482555627552e-17	7.910412023213286e-22
3300000	0.00005993897792030422	-3.944900400236096e-22	5.923980507820102e-64	7.384512364117839e-15	6.891297089343457e-15	0.009880122044135157	-1.9841547693597815e-20	2.551512191549702e-15	1.7535160293954944e-18	2.1686482555627552e-17	7.910412023213286e-22
3400000	0.00005993897792030422	-3.944900400236096e-22	5.923980507820102e-64	7.384512364117839e-15	6.891297089343457e-15	0.009880122044135157	-1.9841479757062396e-20	2.551512191549702e-15	1.7535160293954944e-18	2.168648255562755e-17	7.910412023213286e-22
3500000	0.000059938977920304225	-3.944900400236096e-22	5.923980507820102e-64	7.384512364117839e-15	6.891297089343457e-15	0.009880122044135157	-1.9841411820526977e-20	2.551512191549702e-15	1.7535160293954944e-18	2.1686482555627546e-17	7.910412023213286e-22
3600000	0.000059938977920304225	-3.944900400236096e-22	5.923980507820102e-64	7.384512364117839e-15	6.891297089343457e-15	0.009880122044135157	-1.9841343883991554e-20	2.551512191549702e-15	1.7535160293954944e-18	2.1686482555627543e-17	7.910412023213286e-22
3700000	0.000059938977920304225	-3.944900400236096e-22	5.923980507820102e-64	7.384512364117839e-15	6.891297089343457e-15	0.009880122044135157	-1.9841275947456135e-20	2.551512191549702e-15	1.7535160293954944e-18	2.168648255562754e-17	7.910412023213285e-22
3800000	0.000059938977920304225	-3.944900400236096e-22	5.923980507820101e-64	7.384512364117839e-15	6.891297089343457e-15	0.009880122044135157	-1.9841208010920713e-20	2.551512191549702e-15	1.7535160293954944e-18	2.1686482555627534e-17	7.910412023213285e-22
3900000	0.000059938977920304225	-3.944900400236096e-22	5.923980507820101e-64	7.384512364117839e-15	6.891297089343457e-15	0.009880122044135157	-1.9841140074385293e-20	2.551512191549702e-15	1.7535160293954944e-18	2.168648255562753e-17	7.910412023213285e-22
4000000	0.000059938977920304225	-3.944900400236096e-22	5.923980507820101e-64	7.384512364117839e-15	6.891297089343457e-15	0.009880122044135157	-1.984107213784987e-20	2.551512191549702e-15	1.7535160293954944e-18	2.1686482555627528e-17	7.910412023213285e-22
4100000	0.00005993897792030423	-3.944900400236096e-22	5.923980507820101e-64	7.384512364117839e-15	6.891297089343457e-15	0.009880122044135157	-1.9841004201314452e-20	2.551512191549702e-15	1.7535160293954944e-18	2.168648255562752e-17	7.910412023213285e-22
4200000	0.00005993897792030423	-3.944900400236096e-22	5.923980507820101e-64	7.384512364117839e-15	6.891297089343457e-15	0.009880122044135157	-1.984093626477903e-20	2.551512191549702e-15	1.7535160293954944e-18	2.1686482555627518e-17	7.910412023213285e-22
4300000	0.00005993897792030423	-3.944900400236096e-22	5.923980507820101e-64	7.384512364117839e-15	6.891297089343457e-15	0.009880122044135157	-1.984086832824361e-20	2.551512191549702e-15	1.7535160293954944e-18	2.1686482555627518e-17	7.910412023213285e-22
4400000	0.00005993897792030423	-3.944900400236096e-22	5.923980507820101e-64	7.384512364117839e-15	6.891297089343457e-15	0.009880122044135157	-1.984080039170819e-20	2.551512191549702e-15	1.7535160293954944e-18	2.1686482555627515e-17	7.910412023213285e-22
4500000	0.00005993897792030423	-3.944900400236096e-22	5.923980507820101e-64	7.384512364117839e-15	6.891297089343457e-15	0.009880122044135157	-1.9840732455172768e-20	2.551512191549702e-15	1.7535160293954944e-18	2.1686482555627515e-17	7.910412023213285e-22
4600000	0.00005993897792030423	-3.944900400236096e-22	5.923980507820101e-64	7.384512364117839e-15	6.891297089343457e-15	0.009880122044135157	-1.984066451863735e-20	2.551512191549702e-15	1.7535160293954944e-18	2.1686482555627515e-17	7.910412023213285e-22
4700000	0.00005993897792030423	-3.944900400236096e-22	5.923980507820101e-64	7.384512364117839e-15	6.891297089343457e-15	0.009880122044135157	-1.9840596582101927e-20	2.551512191549702e-15	1.7535160293954944e-18	2.1686482555627515e-17	7.910412023213285e-22
4800000	0.00005993897792030423	-3.944900400236096e-22	5.923980507820101e-64	7.384512364117839e-15	6.891297089343457e-15	0.009880122044135157	-1.9840528645566507e-20	2.551512191549702e-15	1.7535160293954944e-18	2.1686482555627515e-17	7.910412023213285e-22
4900000	0.00005993897792030423	-3.944900400236096e-22	5.923980507820101e-64	7.384512364117839e-15	6.891297089343457e-15	0.009880122044135157	-1.9840460709031085e-20	2.551512191549702e-15	1.7535160293954944e-18	2.1686482555627515e-17	7.910412023213285e-22
5000000	0.00005993897792030423	-3.944900400236096e-22	5.923980507820101e-64	7.384512364117839e-15	6.891297089343457e-15	0.009880122044135157	-1.9840392772495666e-20	2.551512191549702e-15	1.7535160293954944e-18	2.1686482555627515e-17	7.910412023213285e-22
5100000	0.00005993897792030423	-3.944900400236096e-22	5.923980507820101e-64	7.384512364117839e-15	6.891297089343457e-15	0.009880122044135157	-1.9840324835960243e-20	2.551512191549702e-15	1.7535160293954944e-18	2.1686482555627515e-17	7.910412023213285e-22
5200000	0.00005993897792030424	-3.944900400236096e-22	5.923980507820101e-64	7.384512364117839e-15	6.891297089343457e-15	0.009880122044135157	-1.9840256899424824e-20	2.551512191549702e-15	1.7535160293954944e-18	2.1686482555627515e-17	7.910412023213285e-22
5300000	0.00005993897792030424	-3.944900400236096e-22	5.923980507820101e-64	7.384512364117839e-15	6.891297089343457e-15	0.009880122044135157	-1.9840188962889405e-20	2.551512191549702e-15	1.7535160293954944e-18	2.1686482555627515e-17	7.910412023213285e-22
5400000	0.00005993897792030424	-3.944900400236096e-22	5.923980507820101e-64	7.384512364117839e-15	6.891297089343457e-15	0.009880122044135157	-1.9840121026353982e-20	2.551512191549702e-15	1.7535160293954944e-18	2.1686482555627515e-17	7.910412023213285e-22
5500000	0.00005993897792030424	-3.944900400236096e-22	5.923980507820101e-64	7.384512364117839e-15	6.891297089343457e-15	0.009880122044135157	-1.9840053089818563e-20	2.551512191549702e-15	1.7535160293954944e-18	2.1686482555627515e-17	7.910412023213285e-22
5600000	0.00005993897792030424	-3.944900400236096e-22	5.923980507820101e-64	7.384512364117839e-15	6.891297089343457e-15	0.009880122044135157	-1.983998515328314e-20	2.551512191549702e-15	1.7535160293954944e-18	2.1686482555627515e-17	7.910412023213285e-22
5700000	0.00005993897792030424	-3.944900400236096e-22	5.923980507820101e-64	7.384512364117839e-15	6.891297089343457e-15	0.009880122044135157	-1.983991721674772e-20	2.551512191549702e-15	1.7535160293954944e-18	2.1686482555627515e-17	7.910412023213285e-22
5800000	0.00005993897792030424	-3.944900400236096e-22	5.923980507820101e-64	7.384512364117839e-15	6.891297089343457e-15	0.009880122044135157	-1.98398492802123e-20	2.551512191549702e-15	1.7535160293954944e-18	2.1686482555627515e-17	7.910412023213285e-22
5900000	0.00005993897792030424	-3.944900400236096e-22	5.923980507820101e-64	7.384512364117839e-15	6.891297089343457e-15	0.009880122044135157	-1.983978134367688e-20	2.551512191549702e-15	1.7535160293954944e-18	2.1686482555627515e-17	7.910412023213285e-22
6000000	0.00005993897792030424	-3.944900400236096e-22	5.923980507820101e-64	7.384512364117839e-15	6.891297089343457e-15	0.009880122044135157	-1.983971340714146e-20	2.551512191549702e-15	1.7535160293954944e-18	2.1686482555627515e-17	7.910412023213285e-22
6100000	0.00005993897792030424	-3.944900400236096e-22	5.923980507820101e-64	7.384512364117839e-15	6.891297089343457e-15	0.009880122044135157	-1.9839645470606038e-20	2.551512191549702e-15	1.7535160293954944e-18	2.1686482555627515e-17	7.910412023213285e-22
6200000	0.00005993897792030424	-3.944900400236096e-22	5.923980507820101e-64	7.384512364117839e-15	6.891297089343457e-15	0.009880122044135157	-1.983957753407062e-20	2.551512191549702e-15	1.7535160293954944e-18	2.1686482555627515e-17	7.910412023213285e-22
6300000	0.00005993897792030424	-3.944900400236096e-22	5.923980507820101e-64	7.384512364117839e-15	6.891297089343457e-15	0.009880122044135157	-1.9839509597535196e-20	2.551512191549702e-15	1.7535160293954944e-18	2.1686482555627515e-17	7.910412023213285e-22
6400000	0.00005993897792030424	-3.944900400236096e-22	5.923980507820101e-64	7.384512364117839e-15	6.891297089343457e-15	0.009880122044135157	-1.9839441660999777e-20	2.551512191549702e-15	1.7535160293954944e-18	2.1686482555627515e-17	7.910412023213285e-22
6500000	0.00005993897792030424	-3.944900400236096e-22	5.923980507820101e-64	7.384512364117839e-15	6.891297089343457e-15	0.009880122044135157	-1.9839373724464355e-20	2.551512191549702e-15	1.7535160293954944e-18	2.1686482555627515e-17	7.910412023213285e-22
6600000	0.00005993897792030424	-3.944900400236096e-22	5.923980507820101e-64	7.384512364117839e-15	6.891297089343457e-15	0.009880122044135157	-1.9839305787928935e-20	2.551512191549702e-15	1.7535160293954944e-18	2.1686482555627515e-17	7.910412023213285e-22
6700000	0.00005993897792030424	-3.944900400236096e-22	5.923980507820101e-64	7.384512364117839e-15	6.891297089343457e-15	0.009880122044135157	-1.9839237851393513e-20	2.551512191549702e-15	1.7535160293954944e-18	2.1686482555627515e-17	7.910412023213285e-22
6800000	0.00005993897792030424	-3.944900400236096e-22	5.923980507820101e-64	7.384512364117839e-15	6.891297089343457e-15	0.009880122044135157	-1.9839169914858094e-20	2.551512191549702e-15	1.7535160293954944e-18	2.1686482555627515e-17	7.910412023213285e-22
6900000	0.00005993897792030424	-3.944900400236096e-22	5.923980507820101e-64	7.384512364117839e-15	6.891297089343457e-15	0.009880122044135157	-1.9839101978322674e-20	2.551512191549702e-15	1.7535160293954944e-18	2.1686482555627515e-17	7.910412023213285e-22
7000000	0.00005993897792030424	-3.944900400236096e-22	5.923980507820101e-64	7.384512364117839e-15	6.891297089343457e-15	0.009880122044135157	-1.9839034041787252e-20	2.551512191549702e-15	1.7535160293954944e-18	2.1686482555627515e-17	7.910412023213285e-22
7100000	0.000059938977920304245	-3.944900400236096e-22	5.923980507820101e-64	7.384512364117839e-15	6.891297089343457e-15	0.009880122044135157	-1.9838966105251833e-20	2.551512191549702e-15	1.7535160293954944e-18	2.1686482555627515e-17	7.910412023213285e-22
7200000	0.000059938977920304245	-3.944900400236096e-22	5.923980507820101e-64	7.384512364117839e-15	6.891297089343457e-15	0.009880122044135157	-1.983889816871641e-20	2.551512191549702e-15	1.7535160293954944e-18	2.1686482555627515e-17	7.910412023213285e-22
7300000	0.000059938977920304245	-3.944900400236096e-22	5.923980507820101e-64	7.384512364117839e-15	6.891297089343457e-15	0.009880122044135157	-1.983883023218099e-20	2.551512191549702e-15	1.7535160293954944e-18	2.1686482555627515e-17	7.910412023213285e-22
7400000	0.000059938977920304245	-3.944900400236096e-22	5.923980507820101e-64	7.384512364117839e-15	6.891297089343457e-15	0.009880122044135157	-1.983876229564557e-20	2.551512191549702e-15	1.7535160293954944e-18	2.1686482555627515e-17	7.910412023213285e-22
7500000	0.000059938977920304245	-3.944900400236096e-22	5.923980507820101e-64	7.384512364117839e-15	6.891297089343457e-15	0.009880122044135157	-1.983869435911015e-20	2.551512191549702e-15	1.7535160293954944e-18	2.1686482555627515e-17	7.910412023213285e-22
7600000	0.000059938977920304245	-3.944900400236096e-22	5.923980507820101e-64	7.384512364117839e-15	6.891297089343457e-15	0.009880122044135157	-1.9838626422574727e-20	2.551512191549702e-15	1.7535160293954944e-18	2.1686482555627515e-17	7.910412023213285e-22
7700000	0.000059938977920304245	-3.944900400236096e-22	5.923980507820101e-64	7.384512364117839e-15	6.891297089343457e-15	0.009880122044135157	-1.9838558486039308e-20	2.551512191549702e-15	1.7535160293954944e-18	2.1686482555627515e-17	7.910412023213285e-22
7800000	0.000059938977920304245	-3.944900400236096e-22	5.923980507820101e-64	7.384512364117839e-15	6.891297089343457e-15	0.009880122044135157	-1.9838490549503888e-20	2.551512191549702e-15	1.7535160293954944e-18	2.1686482555627515e-17	7.910412023213285e-22
7900000	0.000059938977920304245	-3.944900400236096e-22	5.923980507820101e-64	7.384512364117839e-15	6.891297089343457e-15	0.009880122044135157	-1.9838422612968466e-20	2.551512191549702e-15	1.7535160293954944e-18	2.1686482555627515e-17	7.910412023213285e-22
8000000	0.000059938977920304245	-3.944900400236096e-22	5.923980507820101e-64	7.384512364117839e-15	6.891297089343457e-15	0.009880122044135157	-1.9838354676433047e-20	2.551512191549702e-15	1.7535160293954944e-18	2.1686482555627515e-17	7.910412023213285e-22
8100000	0.000059938977920304245	-3.944900400236096e-22	5.923980507820101e-64	7.384512364117839e-15	6.891297089343457e-15	0.009880122044135157	-1.9838286739897624e-20	2.551512191549702e-15	1.7535160293954944e-18	2.1686482555627515e-17	7.910412023213285e-22
8200000	0.000059938977920304245	-3.944900400236096e-22	5.923980507820101e-64	7.384512364117839e-15	6.891297089343457e-15	0.009880122044135157	-1.9838218803362205e-20	2.551512191549702e-15	1.7535160293954944e-18	2.1686482555627515e-17	7.910412023213285e-22
8300000	0.000059938977920304245	-3.944900400236096e-22	5.923980507820102e-64	7.384512364117839e-15	6.891297089343457e-15	0.009880122044135157	-1.9838150866826783e-20	2.551512191549702e-15	1.7535160293954944e-18	2.1686482555627515e-17	7.910412023213285e-22
8400000	0.000059938977920304245	-3.944900400236096e-22	5.923980507820102e-64	7.384512364117839e-15	6.891297089343457e-15	0.009880122044135157	-1.9838082930291363e-20	2.551512191549702e-15	1.7535160293954944e-18	2.1686482555627515e-17	7.910412023213285e-22
8500000	0.000059938977920304245	-3.944900400236096e-22	5.923980507820102e-64	7.384512364117839e-15	6.891297089343457e-15	0.009880122044135157	-1.9838014993755944e-20	2.551512191549702e-15	1.7535160293954944e-18	2.1686482555627515e-17	7.910412023213285e-22
8600000	0.000059938977920304245	-3.944900400236096e-22	5.923980507820102e-64	7.384512364117839e-15	6.891297089343457e-15	0.009880122044135157	-1.9837947057220522e-20	2.551512191549702e-15	1.7535160293954944e-18	2.1686482555627515e-17	7.910412023213285e-22
8700000	0.000059938977920304245	-3.944900400236096e-22	5.923980507820102e-64	7.384512364117839e-15	6.891297089343457e-15	0.009880122044135157	-1.9837879120685102e-20	2.551512191549702e-15	1.7535160293954944e-18	2.1686482555627515e-17	7.910412023213285e-22
8800000	0.000059938977920304245	-3.944900400236096e-22	5.923980507820102e-64	7.384512364117839e-15	6.891297089343457e-15	0.009880122044135157	-1.983781118414968e-20	2.551512191549702e-15	1.7535160293954944e-18	2.1686482555627515e-17	7.910412023213285e-22
8900000	0.000059938977920304245	-3.944900400236096e-22	5.923980507820102e-64	7.384512364117839e-15	6.891297089343457e-15	0.009880122044135157	-1.983774324761426e-20	2.551512191549702e-15	1.7535160293954944e-18	2.1686482555627515e-17	7.910412023213285e-22
9000000	0.000059938977920304245	-3.944900400236096e-22	5.923980507820102e-64	7.384512364117839e-15	6.891297089343457e-15	0.009880122044135157	-1.9837675311078838e-20	2.551512191549702e-15	1.7535160293954944e-18	2.1686482555627515e-17	7.910412023213285e-22
9100000	0.000059938977920304245	-3.944900400236096e-22	5.923980507820102e-64	7.384512364117839e-15	6.891297089343457e-15	0.009880122044135157	-1.983760737454342e-20	2.551512191549702e-15	1.7535160293954944e-18	2.1686482555627515e-17	7.910412023213285e-22
9200000	0.000059938977920304245	-3.944900400236096e-22	5.923980507820102e-64	7.384512364117839e-15	6.891297089343457e-15	0.009880122044135157	-1.9837539438007997e-20	2.551512191549702e-15	1.7535160293954944e-18	2.1686482555627515e-17	7.910412023213285e-22
9300000	0.000059938977920304245	-3.944900400236096e-22	5.923980507820102e-64	7.38451236411784e-15	6.891297089343457e-15	0.009880122044135157	-1.9837471501472578e-20	2.551512191549702e-15	1.7535160293954944e-18	2.1686482555627515e-17	7.910412023213285e-22
9400000	0.000059938977920304245	-3.944900400236096e-22	5.923980507820102e-64	7.38451236411784e-15	6.891297089343457e-15	0.009880122044135157	-1.9837403564937158e-20	2.551512191549702e-15	1.7535160293954944e-18	2.1686482555627515e-17	7.910412023213285e-22
9500000	0.000059938977920304245	-3.944900400236096e-22	5.923980507820102e-64	7.38451236411784e-15	6.891297089343457e-15	0.009880122044135157	-1.9837335628401736e-20	2.551512191549702e-15	1.7535160293954944e-18	2.1686482555627515e-17	7.910412023213285e-22
9600000	0.000059938977920304245	-3.944900400236096e-22	5.923980507820102e-64	7.38451236411784e-15	6.891297089343457e-15	0.009880122044135157	-1.9837267691866317e-20	2.551512191549702e-15	1.7535160293954944e-18	2.1686482555627515e-17	7.910412023213285e-22
9700000	0.000059938977920304245	-3.944900400236096e-22	5.923980507820102e-64	7.38451236411784e-15	6.891297089343457e-15	0.009880122044135157	-1.9837199755330894e-20	2.551512191549702e-15	1.7535160293954944e-18	2.1686482555627515e-17	7.910412023213285e-22
9800000	0.000059938977920304245	-3.944900400236096e-22	5.923980507820102e-64	7.38451236411784e-15	6.891297089343457e-15	0.009880122044135157	-1.9837131818795475e-20	2.551512191549702e-15	1.7535160293954944e-18	2.1686482555627515e-17	7.910412023213285e-22
9900000	0.000059938977920304245	-3.944900400236096e-22	5.923980507820102e-64	7.38451236411784e-15	6.891297089343457e-15	0.009880122044135157	-1.9837063882260053e-20	2.551512191549702e-15	1.7535160293954944e-18	2.1686482555627515e-17	7.910412023213285e-22
10000000	0.000059938977920304245	-3.944900400236096e-22	5.923980507820102e-64	7.38451236411784e-15	6.891297089343457e-15	0.009880122044135157	-1.9836995945724633e-20	2.551512191549702e-15	1.7535160293954944e-18	2.1686482555627515e-17	7.910412023213285e-22
10100000	0.000059938977920304245	-3.944900400236096e-22	5.9239805078201026e-64	7.38451236411784e-15	6.891297089343457e-15	0.009880122044135157	-1.983692800918921e-20	2.551512191549702e-15	1.7535160293954944e-18	2.1686482555627515e-17	7.910412023213285e-22
10200000	0.000059938977920304245	-3.944900400236096e-22	5.9239805078201026e-64	7.38451236411784e-15	6.891297089343457e-15	0.009880122044135157	-1.9836860072653792e-20	2.551512191549702e-15	1.7535160293954944e-18	2.1686482555627515e-17	7.910412023213285e-22
10300000	0.000059938977920304245	-3.944900400236096e-22	5.9239805078201026e-64	7.38451236411784e-15	6.891297089343457e-15	0.009880122044135157	-1.9836792136118372e-20	2.551512191549702e-15	1.7535160293954944e-18	2.1686482555627515e-17	7.910412023213285e-22
10400000	0.000059938977920304245	-3.944900400236096e-22	5.9239805078201026e-64	7.38451236411784e-15	6.891297089343457e-15	0.009880122044135157	-1.983672419958295e-20	2.551512191549702e-15	1.7535160293954944e-18	2.1686482555627515e-17	7.910412023213285e-22
10500000	0.000059938977920304245	-3.944900400236096e-22	5.9239805078201026e-64	7.38451236411784e-15	6.891297089343457e-15	0.009880122044135157	-1.983665626304753e-20	2.551512191549702e-15	1.7535160293954944e-18	2.1686482555627515e-17	7.910412023213285e-22
10600000	0.000059938977920304245	-3.944900400236096e-22	5.9239805078201026e-64	7.38451236411784e-15	6.891297089343457e-15	0.009880122044135157	-1.9836588326512108e-20	2.551512191549702e-15	1.7535160293954944e-18	2.1686482555627515e-17	7.910412023213285e-22
10700000	0.000059938977920304245	-3.944900400236096e-22	5.9239805078201026e-64	7.38451236411784e-15	6.891297089343457e-15	0.009880122044135157	-1.983652038997669e-20	2.551512191549702e-15	1.7535160293954944e-18	2.1686482555627515e-17	7.910412023213285e-22
10800000	0.000059938977920304245	-3.944900400236096e-22	5.9239805078201026e-64	7.38451236411784e-15	6.891297089343457e-15	0.009880122044135157	-1.9836452453441267e-20	2.551512191549702e-15	1.7535160293954944e-18	2.1686482555627515e-17	7.910412023213285e-22
10900000	0.000059938977920304245	-3.944900400236096e-22	5.9239805078201026e-64	7.38451236411784e-15	6.8912970893434574e-15	0.009880122044135157	-1.9836384516905847e-20	2.551512191549702e-15	1.7535160293954944e-18	2.1686482555627515e-17	7.910412023213285e-22
11000000	0.000059938977920304245	-3.944900400236096e-22	5.9239805078201026e-64	7.38451236411784e-15	6.8912970893434574e-15	0.009880122044135157	-1.9836316580370428e-20	2.551512191549702e-15	1.7535160293954944e-18	2.1686482555627515e-17	7.910412023213285e-22
11100000	0.000059938977920304245	-3.944900400236096e-22	5.9239805078201026e-64	7.38451236411784e-15	6.8912970893434574e-15	0.009880122044135157	-1.9836248643835006e-20	2.551512191549702e-15	1.7535160293954944e-18	2.1686482555627515e-17	7.910412023213285e-22
11200000	0.000059938977920304245	-3.944900400236096e-22	5.9239805078201026e-64	7.38451236411784e-15	6.8912970893434574e-15	0.009880122044135157	-1.9836180707299586e-20	2.551512191549702e-15	1.7535160293954944e-18	2.1686482555627515e-17	7.910412023213285e-22
11300000	0.000059938977920304245	-3.944900400236096e-22	5.9239805078201026e-64	7.38451236411784e-15	6.8912970893434574e-15	0.009880122044135157	-1.9836112770764164e-20	2.551512191549702e-15	1.7535160293954944e-18	2.1686482555627515e-17	7.910412023213285e-22
11400000	0.000059938977920304245	-3.944900400236096e-22	5.9239805078201026e-64	7.38451236411784e-15	6.8912970893434574e-15	0.009880122044135157	-1.9836044834228745e-20	2.551512191549702e-15	1.7535160293954944e-18	2.1686482555627515e-17	7.910412023213285e-22
11500000	0.000059938977920304245	-3.944900400236096e-22	5.9239805078201026e-64	7.38451236411784e-15	6.8912970893434574e-15	0.009880122044135157	-1.9835976897693322e-20	2.551512191549702e-15	1.7535160293954944e-18	2.1686482555627515e-17	7.910412023213285e-22
11600000	0.000059938977920304245	-3.944900400236096e-22	5.923980507820103e-64	7.38451236411784e-15	6.8912970893434574e-15	0.009880122044135157	-1.9835908961157903e-20	2.551512191549702e-15	1.7535160293954944e-18	2.1686482555627515e-17	7.910412023213285e-22
11700000	0.000059938977920304245	-3.944900400236096e-22	5.923980507820103e-64	7.38451236411784e-15	6.8912970893434574e-15	0.009880122044135157	-1.983584102462248e-20	2.551512191549702e-15	1.7535160293954944e-18	2.1686482555627515e-17	7.910412023213285e-22
11800000	0.000059938977920304245	-3.944900400236096e-22	5.923980507820103e-64	7.38451236411784e-15	6.8912970893434574e-15	0.009880122044135157	-1.983577308808706e-20	2.551512191549702e-15	1.7535160293954944e-18	2.1686482555627515e-17	7.910412023213285e-22
11900000	0.000059938977920304245	-3.944900400236096e-22	5.923980507820103e-64	7.38451236411784e-15	6.8912970893434574e-15	0.009880122044135157	-1.9835705151551642e-20	2.551512191549702e-15	1.7535160293954944e-18	2.1686482555627515e-17	7.910412023213286e-22
12000000	0.000059938977920304245	-3.944900400236096e-22	5.923980507820103e-64	7.38451236411784e-15	6.8912970893434574e-15	0.009880122044135157	-1.983563721501622e-20	2.551512191549702e-15	1.7535160293954944e-18	2.1686482555627515e-17	7.910412023213286e-22
12100000	0.000059938977920304245	-3.944900400236096e-22	5.923980507820103e-64	7.38451236411784e-15	6.8912970893434574e-15	0.009880122044135157	-1.98355692784808e-20	2.551512191549702e-15	1.7535160293954944e-18	2.1686482555627515e-17	7.910412023213286e-22
12200000	0.000059938977920304245	-3.944900400236096e-22	5.923980507820103e-64	7.38451236411784e-15	6.8912970893434574e-15	0.009880122044135157	-1.9835501341945378e-20	2.551512191549702e-15	1.7535160293954944e-18	2.1686482555627515e-17	7.910412023213286e-22
12300000	0.000059938977920304245	-3.944900400236096e-22	5.923980507820103e-64	7.38451236411784e-15	6.8912970893434574e-15	0.009880122044135157	-1.983543340540996e-20	2.551512191549702e-15	1.7535160293954944e-18	2.1686482555627515e-17	7.910412023213286e-22
12400000	0.000059938977920304245	-3.944900400236096e-22	5.923980507820103e-64	7.38451236411784e-15	6.8912970893434574e-15	0.009880122044135157	-1.9835365468874536e-20	2.551512191549702e-15	1.7535160293954944e-18	2.1686482555627515e-17	7.910412023213286e-22
12500000	0.000059938977920304245	-3.944900400236096e-22	5.923980507820103e-64	7.38451236411784e-15	6.8912970893434574e-15	0.009880122044135157	-1.9835297532339117e-20	2.551512191549702e-15	1.7535160293954944e-18	2.1686482555627515e-17	7.910412023213286e-22
12600000	0.000059938977920304245	-3.944900400236096e-22	5.923980507820103e-64	7.38451236411784e-15	6.8912970893434574e-15	0.009880122044135157	-1.9835229595803695e-20	2.551512191549702e-15	1.7535160293954944e-18	2.1686482555627515e-17	7.910412023213286e-22
12700000	0.000059938977920304245	-3.944900400236096e-22	5.923980507820103e-64	7.38451236411784e-15	6.8912970893434574e-15	0.009880122044135157	-1.9835161659268275e-20	2.551512191549702e-15	1.7535160293954944e-18	2.1686482555627515e-17	7.910412023213286e-22
12800000	0.000059938977920304245	-3.944900400236096e-22	5.923980507820103e-64	7.38451236411784e-15	6.8912970893434574e-15	0.009880122044135157	-1.9835093722732856e-20	2.551512191549702e-15	1.7535160293954944e-18	2.1686482555627515e-17	7.910412023213286e-22
12900000	0.000059938977920304245	-3.944900400236096e-22	5.923980507820103e-64	7.38451236411784e-15	6.8912970893434574e-15	0.009880122044135157	-1.9835025786197434e-20	2.551512191549702e-15	1.7535160293954944e-18	2.1686482555627515e-17	7.910412023213286e-22
13000000	0.000059938977920304245	-3.944900400236096e-22	5.923980507820103e-64	7.38451236411784e-15	6.8912970893434574e-15	0.009880122044135157	-1.9834957849662014e-20	2.551512191549702e-15	1.7535160293954944e-18	2.1686482555627515e-17	7.910412023213286e-22
13100000	0.000059938977920304245	-3.944900400236096e-22	5.923980507820103e-64	7.38451236411784e-15	6.8912970893434574e-15	0.009880122044135157	-1.9834889913126592e-20	2.551512191549702e-15	1.7535160293954944e-18	2.1686482555627515e-17	7.910412023213286e-22
13200000	0.000059938977920304245	-3.944900400236096e-22	5.923980507820103e-64	7.38451236411784e-15	6.8912970893434574e-15	0.009880122044135157	-1.9834821976591173e-20	2.551512191549702e-15	1.7535160293954944e-18	2.1686482555627515e-17	7.910412023213286e-22
13300000	0.000059938977920304245	-3.944900400236096e-22	5.923980507820104e-64	7.38451236411784e-15	6.8912970893434574e-15	0.009880122044135157	-1.983475404005575e-20	2.551512191549702e-15	1.7535160293954944e-18	2.1686482555627515e-17	7.910412023213286e-22
13400000	0.000059938977920304245	-3.944900400236096e-22	5.923980507820104e-64	7.38451236411784e-15	6.8912970893434574e-15	0.009880122044135157	-1.983468610352033e-20	2.551512191549702e-15	1.7535160293954944e-18	2.1686482555627515e-17	7.910412023213286e-22
13500000	0.000059938977920304245	-3.944900400236096e-22	5.923980507820104e-64	7.38451236411784e-15	6.8912970893434574e-15	0.009880122044135157	-1.9834618166984912e-20	2.551512191549702e-15	1.7535160293954944e-18	2.1686482555627515e-17	7.910412023213286e-22
13600000	0.000059938977920304245	-3.944900400236096e-22	5.923980507820104e-64	7.38451236411784e-15	6.8912970893434574e-15	0.009880122044135157	-1.983455023044949e-20	2.551512191549702e-15	1.7535160293954944e-18	2.1686482555627515e-17	7.910412023213286e-22
13700000	0.000059938977920304245	-3.944900400236096e-22	5.923980507820104e-64	7.38451236411784e-15	6.8912970893434574e-15	0.009880122044135157	-1.983448229391407e-20	2.551512191549702e-15	1.7535160293954944e-18	2.1686482555627515e-17	7.910412023213286e-22
13800000	0.000059938977920304245	-3.944900400236096e-22	5.923980507820104e-64	7.38451236411784e-15	6.8912970893434574e-15	0.009880122044135157	-1.9834414357378648e-20	2.551512191549702e-15	1.7535160293954944e-18	2.1686482555627515e-17	7.910412023213286e-22
13900000	0.000059938977920304245	-3.944900400236096e-22	5.923980507820104e-64	7.38451236411784e-15	6.8912970893434574e-15	0.009880122044135157	-1.9834346420843228e-20	2.551512191549702e-15	1.7535160293954944e-18	2.1686482555627515e-17	7.910412023213286e-22
14000000	0.000059938977920304245	-3.944900400236096e-22	5.923980507820104e-64	7.38451236411784e-15	6.8912970893434574e-15	0.009880122044135157	-1.9834278484307806e-20	2.551512191549702e-15	1.7535160293954944e-18	2.1686482555627515e-17	7.910412023213286e-22
14100000	0.000059938977920304245	-3.944900400236096e-22	5.923980507820104e-64	7.38451236411784e-15	6.8912970893434574e-15	0.009880122044135157	-1.9834210547772387e-20	2.551512191549702e-15	1.7535160293954944e-18	2.1686482555627515e-17	7.910412023213286e-22
14200000	0.000059938977920304245	-3.944900400236096e-22	5.923980507820104e-64	7.38451236411784e-15	6.8912970893434574e-15	0.009880122044135157	-1.9834142611236964e-20	2.551512191549702e-15	1.7535160293954944e-18	2.1686482555627515e-17	7.910412023213286e-22
14300000	0.000059938977920304245	-3.944900400236096e-22	5.923980507820104e-64	7.38451236411784e-15	6.8912970893434574e-15	0.009880122044135157	-1.9834074674701545e-20	2.551512191549702e-15	1.7535160293954944e-18	2.1686482555627515e-17	7.910412023213286e-22
14400000	0.000059938977920304245	-3.944900400236096e-22	5.923980507820104e-64	7.38451236411784e-15	6.8912970893434574e-15	0.009880122044135157	-1.9834006738166126e-20	2.551512191549702e-15	1.7535160293954944e-18	2.1686482555627515e-17	7.910412023213286e-22
14500000	0.000059938977920304245	-3.944900400236096e-22	5.923980507820104e-64	7.38451236411784e-15	6.8912970893434574e-15	0.009880122044135157	-1.9833938801630703e-20	2.551512191549702e-15	1.7535160293954944e-18	2.1686482555627515e-17	7.910412023213286e-22
14600000	0.000059938977920304245	-3.944900400236096e-22	5.923980507820104e-64	7.38451236411784e-15	6.8912970893434574e-15	0.009880122044135157	-1.9833870865095284e-20	2.551512191549702e-15	1.7535160293954944e-18	2.1686482555627515e-17	7.910412023213286e-22
14700000	0.000059938977920304245	-3.944900400236096e-22	5.923980507820104e-64	7.38451236411784e-15	6.8912970893434574e-15	0.009880122044135157	-1.9833802928559862e-20	2.551512191549702e-15	1.7535160293954944e-18	2.1686482555627515e-17	7.910412023213286e-22
14800000	0.000059938977920304245	-3.944900400236096e-22	5.923980507820104e-64	7.38451236411784e-15	6.8912970893434574e-15	0.009880122044135157	-1.9833734992024442e-20	2.551512191549702e-15	1.7535160293954944e-18	2.1686482555627515e-17	7.910412023213286e-22
14900000	0.000059938977920304245	-3.944900400236096e-22	5.923980507820104e-64	7.38451236411784e-15	6.8912970893434574e-15	0.009880122044135157	-1.983366705548902e-20	2.551512191549702e-15	1.7535160293954944e-18	2.1686482555627515e-17	7.910412023213286e-22
15000000	0.000059938977920304245	-3.944900400236096e-22	5.923980507820104e-64	7.38451236411784e-15	6.8912970893434574e-15	0.009880122044135157	-1.98335991189536e-20	2.551512191549702e-15	1.7535160293954944e-18	2.1686482555627515e-17	7.910412023213286e-22
15100000	0.000059938977920304245	-3.944900400236096e-22	5.923980507820104e-64	7.38451236411784e-15	6.8912970893434574e-15	0.009880122044135157	-1.9833531182418178e-20	2.551512191549702e-15	1.7535160293954944e-18	2.1686482555627515e-17	7.910412023213286e-22
15200000	0.000059938977920304245	-3.944900400236096e-22	5.923980507820104e-64	7.38451236411784e-15	6.8912970893434574e-15	0.009880122044135157	-1.983346324588276e-20	2.551512191549702e-15	1.7535160293954944e-18	2.1686482555627515e-17	7.910412023213286e-22
15300000	0.000059938977920304245	-3.944900400236096e-22	5.923980507820104e-64	7.38451236411784e-15	6.8912970893434574e-15	0.009880122044135157	-1.983339530934734e-20	2.551512191549702e-15	1.7535160293954944e-18	2.1686482555627515e-17	7.910412023213286e-22
15400000	0.000059938977920304245	-3.944900400236096e-22	5.923980507820104e-64	7.38451236411784e-15	6.8912970893434574e-15	0.009880122044135157	-1.9833327372811917e-20	2.551512191549702e-15	1.7535160293954944e-18	2.1686482555627515e-17	7.910412023213286e-22
15500000	0.000059938977920304245	-3.944900400236096e-22	5.923980507820104e-64	7.38451236411784e-15	6.8912970893434574e-15	0.009880122044135157	-1.9833259436276498e-20	2.551512191549702e-15	1.7535160293954944e-18	2.1686482555627515e-17	7.910412023213286e-22
15600000	0.000059938977920304245	-3.944900400236096e-22	5.923980507820104e-64	7.38451236411784e-15	6.8912970893434574e-15	0.009880122044135157	-1.9833191499741076e-20	2.551512191549702e-15	1.7535160293954944e-18	2.1686482555627515e-17	7.910412023213286e-22
15700000	0.000059938977920304245	-3.944900400236096e-22	5.923980507820104e-64	7.38451236411784e-15	6.8912970893434574e-15	0.009880122044135157	-1.9833123563205656e-20	2.551512191549702e-15	1.7535160293954944e-18	2.1686482555627515e-17	7.910412023213286e-22
15800000	0.000059938977920304245	-3.944900400236096e-22	5.923980507820104e-64	7.38451236411784e-15	6.8912970893434574e-15	0.009880122044135157	-1.9833055626670234e-20	2.551512191549702e-15	1.7535160293954944e-18	2.1686482555627515e-17	7.910412023213286e-22
15900000	0.000059938977920304245	-3.944900400236096e-22	5.923980507820104e-64	7.38451236411784e-15	6.8912970893434574e-15	0.009880122044135157	-1.9832987690134815e-20	2.551512191549702e-15	1.7535160293954944e-18	2.1686482555627515e-17	7.910412023213286e-22
16000000	0.000059938977920304245	-3.944900400236096e-22	5.923980507820104e-64	7.38451236411784e-15	6.8912970893434574e-15	0.009880122044135157	-1.9832919753599395e-20	2.551512191549702e-15	1.7535160293954944e-18	2.1686482555627515e-17	7.910412023213286e-22
16100000	0.000059938977920304245	-3.944900400236096e-22	5.923980507820104e-64	7.38451236411784e-15	6.8912970893434574e-15	0.009880122044135157	-1.9832851817063973e-20	2.551512191549702e-15	1.7535160293954944e-18	2.1686482555627515e-17	7.910412023213286e-22
16200000	0.000059938977920304245	-3.944900400236096e-22	5.923980507820104e-64	7.38451236411784e-15	6.8912970893434574e-15	0.009880122044135157	-1.9832783880528554e-20	2.551512191549702e-15	1.7535160293954944e-18	2.1686482555627515e-17	7.910412023213286e-22
16300000	0.000059938977920304245	-3.944900400236096e-22	5.923980507820104e-64	7.38451236411784e-15	6.8912970893434574e-15	0.009880122044135157	-1.983271594399313e-20	2.551512191549702e-15	1.7535160293954944e-18	2.1686482555627515e-17	7.910412023213286e-22
16400000	0.000059938977920304245	-3.944900400236096e-22	5.923980507820104e-64	7.38451236411784e-15	6.8912970893434574e-15	0.009880122044135157	-1.9832648007457712e-20	2.551512191549702e-15	1.7535160293954944e-18	2.1686482555627515e-17	7.910412023213286e-22
16500000	0.000059938977920304245	-3.944900400236096e-22	5.923980507820104e-64	7.38451236411784e-15	6.8912970893434574e-15	0.009880122044135157	-1.983258007092229e-20	2.551512191549702e-15	1.7535160293954944e-18	2.1686482555627515e-17	7.910412023213286e-22
16600000	0.000059938977920304245	-3.944900400236096e-22	5.923980507820104e-64	7.38451236411784e-15	6.8912970893434574e-15	0.009880122044135157	-1.983251213438687e-20	2.551512191549702e-15	1.7535160293954944e-18	2.1686482555627515e-17	7.910412023213286e-22
16700000	0.000059938977920304245	-3.944900400236096e-22	5.923980507820104e-64	7.38451236411784e-15	6.8912970893434574e-15	0.009880122044135157	-1.9832444197851448e-20	2.551512191549702e-15	1.7535160293954944e-18	2.1686482555627515e-17	7.910412023213286e-22
16800000	0.000059938977920304245	-3.944900400236096e-22	5.923980507820104e-64	7.38451236411784e-15	6.8912970893434574e-15	0.009880122044135157	-1.983237626131603e-20	2.551512191549702e-15	1.7535160293954944e-18	2.1686482555627515e-17	7.910412023213286e-22
16900000	0.000059938977920304245	-3.944900400236096e-22	5.923980507820104e-64	7.38451236411784e-15	6.8912970893434574e-15	0.009880122044135157	-1.983230832478061e-20	2.551512191549702e-15	1.7535160293954944e-18	2.1686482555627515e-17	7.910412023213286e-22
17000000	0.000059938977920304245	-3.944900400236096e-22	5.923980507820104e-64	7.38451236411784e-15	6.8912970893434574e-15	0.009880122044135157	-1.9832240388245187e-20	2.551512191549702e-15	1.7535160293954944e-18	2.1686482555627515e-17	7.910412023213286e-22
17100000	0.000059938977920304245	-3.944900400236096e-22	5.923980507820104e-64	7.38451236411784e-15	6.8912970893434574e-15	0.009880122044135157	-1.9832172451709768e-20	2.551512191549702e-15	1.7535160293954944e-18	2.1686482555627515e-17	7.910412023213286e-22
17200000	0.000059938977920304245	-3.944900400236096e-22	5.923980507820104e-64	7.38451236411784e-15	6.8912970893434574e-15	0.009880122044135157	-1.9832104515174346e-20	2.551512191549702e-15	1.7535160293954944e-18	2.1686482555627515e-17	7.910412023213286e-22
17300000	0.000059938977920304245	-3.944900400236096e-22	5.923980507820104e-64	7.38451236411784e-15	6.8912970893434574e-15	0.009880122044135157	-1.9832036578638926e-20	2.551512191549702e-15	1.7535160293954944e-18	2.1686482555627515e-17	7.910412023213286e-22
17400000	0.000059938977920304245	-3.944900400236096e-22	5.923980507820104e-64	7.38451236411784e-15	6.8912970893434574e-15	0.009880122044135157	-1.9831968642103504e-20	2.551512191549702e-15	1.7535160293954944e-18	2.1686482555627515e-17	7.910412023213286e-22
17500000	0.000059938977920304245	-3.944900400236096e-22	5.923980507820104e-64	7.38451236411784e-15	6.8912970893434574e-15	0.009880122044135157	-1.9831900705568085e-20	2.551512191549702e-15	1.7535160293954944e-18	2.1686482555627515e-17	7.910412023213286e-22
17600000	0.000059938977920304245	-3.944900400236096e-22	5.923980507820104e-64	7.38451236411784e-15	6.8912970893434574e-15	0.009880122044135157	-1.9831832769032662e-20	2.551512191549702e-15	1.7535160293954944e-18	2.1686482555627515e-17	7.910412023213286e-22
17700000	0.000059938977920304245	-3.944900400236096e-22	5.923980507820104e-64	7.38451236411784e-15	6.8912970893434574e-15	0.009880122044135157	-1.9831764832497243e-20	2.551512191549702e-15	1.7535160293954944e-18	2.1686482555627515e-17	7.910412023213286e-22
17800000	0.000059938977920304245	-3.944900400236096e-22	5.923980507820104e-64	7.38451236411784e-15	6.8912970893434574e-15	0.009880122044135157	-1.9831696895961824e-20	2.551512191549702e-15	1.7535160293954944e-18	2.1686482555627515e-17	7.910412023213286e-22
17900000	0.000059938977920304245	-3.944900400236096e-22	5.923980507820104e-64	7.38451236411784e-15	6.8912970893434574e-15	0.009880122044135157	-1.98316289594264e-20	2.551512191549702e-15	1.7535160293954944e-18	2.1686482555627515e-17	7.910412023213286e-22
18000000	0.000059938977920304245	-3.944900400236096e-22	5.923980507820104e-64	7.38451236411784e-15	6.8912970893434574e-15	0.009880122044135157	-1.9831561022890982e-20	2.551512191549702e-15	1.7535160293954944e-18	2.1686482555627515e-17	7.910412023213286e-22
18100000	0.000059938977920304245	-3.944900400236096e-22	5.923980507820104e-64	7.38451236411784e-15	6.8912970893434574e-15	0.009880122044135157	-1.983149308635556e-20	2.551512191549702e-15	1.7535160293954944e-18	2.1686482555627515e-17	7.910412023213286e-22
18200000	0.000059938977920304245	-3.944900400236096e-22	5.923980507820104e-64	7.38451236411784e-15	6.8912970893434574e-15	0.009880122044135157	-1.983142514982014e-20	2.551512191549702e-15	1.7535160293954944e-18	2.1686482555627515e-17	7.910412023213286e-22
18300000	0.000059938977920304245	-3.944900400236096e-22	5.923980507820104e-64	7.38451236411784e-15	6.8912970893434574e-15	0.009880122044135157	-1.9831357213284718e-20	2.551512191549702e-15	1.7535160293954944e-18	2.1686482555627515e-17	7.910412023213286e-22
18400000	0.000059938977920304245	-3.944900400236096e-22	5.923980507820104e-64	7.38451236411784e-15	6.8912970893434574e-15	0.009880122044135157	-1.98312892767493e-20	2.551512191549702e-15	1.7535160293954944e-18	2.1686482555627515e-17	7.910412023213286e-22
18500000	0.000059938977920304245	-3.944900400236096e-22	5.923980507820104e-64	7.38451236411784e-15	6.8912970893434574e-15	0.009880122044135157	-1.983122134021388e-20	2.551512191549702e-15	1.7535160293954944e-18	2.1686482555627515e-17	7.910412023213286e-22
18600000	0.000059938977920304245	-3.944900400236096e-22	5.923980507820104e-64	7.38451236411784e-15	6.8912970893434574e-15	0.009880122044135157	-1.9831153403678457e-20	2.551512191549702e-15	1.7535160293954944e-18	2.1686482555627515e-17	7.910412023213286e-22
18700000	0.000059938977920304245	-3.944900400236096e-22	5.923980507820104e-64	7.38451236411784e-15	6.8912970893434574e-15	0.009880122044135157	-1.9831085467143038e-20	2.551512191549702e-15	1.7535160293954944e-18	2.1686482555627515e-17	7.910412023213286e-22
18800000	0.000059938977920304245	-3.944900400236096e-22	5.923980507820104e-64	7.38451236411784e-15	6.8912970893434574e-15	0.009880122044135157	-1.9831017530607615e-20	2.551512191549702e-15	1.7535160293954944e-18	2.1686482555627515e-17	7.910412023213286e-22
18900000	0.000059938977920304245	-3.944900400236096e-22	5.923980507820103e-64	7.38451236411784e-15	6.8912970893434574e-15	0.009880122044135157	-1.9830949594072196e-20	2.551512191549702e-15	1.7535160293954944e-18	2.1686482555627515e-17	7.910412023213286e-22
19000000	0.000059938977920304245	-3.944900400236096e-22	5.923980507820103e-64	7.38451236411784e-15	6.8912970893434574e-15	0.009880122044135157	-1.9830881657536774e-20	2.551512191549702e-15	1.7535160293954944e-18	2.1686482555627515e-17	7.910412023213286e-22
19100000	0.000059938977920304245	-3.944900400236096e-22	5.923980507820103e-64	7.38451236411784e-15	6.8912970893434574e-15	0.009880122044135157	-1.9830813721001354e-20	2.551512191549702e-15	1.7535160293954944e-18	2.1686482555627515e-17	7.910412023213286e-22
19200000	0.000059938977920304245	-3.944900400236096e-22	5.923980507820103e-64	7.38451236411784e-15	6.8912970893434574e-15	0.009880122044135157	-1.9830745784465932e-20	2.551512191549702e-15	1.7535160293954944e-18	2.1686482555627515e-17	7.910412023213286e-22
19300000	0.000059938977920304245	-3.944900400236096e-22	5.923980507820103e-64	7.38451236411784e-15	6.8912970893434574e-15	0.009880122044135157	-1.9830677847930513e-20	2.551512191549702e-15	1.7535160293954944e-18	2.1686482555627515e-17	7.910412023213286e-22
19400000	0.000059938977920304245	-3.944900400236096e-22	5.923980507820103e-64	7.38451236411784e-15	6.8912970893434574e-15	0.009880122044135157	-1.9830609911395093e-20	2.551512191549702e-15	1.7535160293954944e-18	2.1686482555627515e-17	7.910412023213286e-22
19500000	0.00005993897792030424	-3.944900400236096e-22	5.923980507820103e-64	7.38451236411784e-15	6.8912970893434574e-15	0.009880122044135157	-1.983054197485967e-20	2.551512191549702e-15	1.7535160293954944e-18	2.1686482555627515e-17	7.910412023213286e-22
19600000	0.00005993897792030424	-3.944900400236096e-22	5.923980507820103e-64	7.38451236411784e-15	6.8912970893434574e-15	0.009880122044135157	-1.9830474038324252e-20	2.551512191549702e-15	1.7535160293954944e-18	2.1686482555627515e-17	7.910412023213286e-22
19700000	0.00005993897792030424	-3.944900400236096e-22	5.923980507820103e-64	7.38451236411784e-15	6.8912970893434574e-15	0.009880122044135157	-1.983040610178883e-20	2.551512191549702e-15	1.7535160293954944e-18	2.1686482555627515e-17	7.910412023213286e-22
19800000	0.00005993897792030424	-3.944900400236096e-22	5.923980507820103e-64	7.38451236411784e-15	6.8912970893434574e-15	0.009880122044135157	-1.983033816525341e-20	2.551512191549702e-15	1.7535160293954944e-18	2.1686482555627515e-17	7.910412023213286e-22
19900000	0.00005993897792030424	-3.944900400236096e-22	5.923980507820103e-64	7.38451236411784e-15	6.8912970893434574e-15	0.009880122044135157	-1.9830270228717988e-20	2.551512191549702e-15	1.7535160293954944e-18	2.1686482555627515e-17	7.910412023213286e-22
20000000	0.00005993897792030424	-3.944900400236096e-22	5.923980507820103e-64	7.38451236411784e-15	6.8912970893434574e-15	0.009880122044135157	-1.9830202292182568e-20	2.551512191549702e-15	1.7535160293954944e-18	2.1686482555627515e-17	7.910412023213286e-22
20100000	0.00005993897792030424	-3.944900400236096e-22	5.923980507820103e-64	7.38451236411784e-15	6.8912970893434574e-15	0.009880122044135157	-1.9830134355647146e-20	2.551512191549702e-15	1.7535160293954944e-18	2.1686482555627515e-17	7.910412023213286e-22
20200000	0.00005993897792030424	-3.944900400236096e-22	5.923980507820103e-64	7.38451236411784e-15	6.8912970893434574e-15	0.009880122044135157	-1.9830066419111727e-20	2.551512191549702e-15	1.7535160293954944e-18	2.1686482555627515e-17	7.910412023213286e-22
20300000	0.00005993897792030424	-3.944900400236096e-22	5.923980507820103e-64	7.38451236411784e-15	6.8912970893434574e-15	0.009880122044135157	-1.9829998482576307e-20	2.551512191549702e-15	1.7535160293954944e-18	2.1686482555627515e-17	7.910412023213286e-22
20400000	0.00005993897792030424	-3.944900400236096e-22	5.923980507820103e-64	7.38451236411784e-15	6.8912970893434574e-15	0.009880122044135157	-1.9829930546040885e-20	2.551512191549702e-15	1.7535160293954944e-18	2.1686482555627515e-17	7.910412023213286e-22
20500000	0.00005993897792030424	-3.944900400236096e-22	5.923980507820103e-64	7.38451236411784e-15	6.8912970893434574e-15	0.009880122044135157	-1.9829862609505466e-20	2.551512191549702e-15	1.7535160293954944e-18	2.1686482555627515e-17	7.910412023213286e-22
20600000	0.00005993897792030424	-3.944900400236096e-22	5.923980507820103e-64	7.38451236411784e-15	6.8912970893434574e-15	0.009880122044135157	-1.9829794672970043e-20	2.551512191549702e-15	1.7535160293954944e-18	2.1686482555627515e-17	7.910412023213286e-22
20700000	0.00005993897792030424	-3.944900400236096e-22	5.923980507820103e-64	7.38451236411784e-15	6.8912970893434574e-15	0.009880122044135157	-1.9829726736434624e-20	2.551512191549702e-15	1.7535160293954944e-18	2.1686482555627515e-17	7.910412023213286e-22
20800000	0.00005993897792030424	-3.944900400236096e-22	5.923980507820103e-64	7.38451236411784e-15	6.8912970893434574e-15	0.009880122044135157	-1.9829658799899202e-20	2.551512191549702e-15	1.7535160293954944e-18	2.1686482555627515e-17	7.910412023213286e-22
20900000	0.00005993897792030424	-3.944900400236096e-22	5.923980507820103e-64	7.38451236411784e-15	6.891297089343457e-15	0.009880122044135157	-1.9829590863363782e-20	2.551512191549702e-15	1.7535160293954944e-18	2.1686482555627515e-17	7.910412023213286e-22
21000000	0.00005993897792030424	-3.944900400236096e-22	5.9239805078201026e-64	7.384512364117839e-15	6.891297089343457e-15	0.009880122044135157	-1.9829522926828363e-20	2.551512191549702e-15	1.7535160293954944e-18	2.1686482555627515e-17	7.910412023213286e-22
21100000	0.00005993897792030424	-3.944900400236096e-22	5.9239805078201026e-64	7.384512364117839e-15	6.891297089343457e-15	0.009880122044135157	-1.982945499029294e-20	2.551512191549702e-15	1.7535160293954944e-18	2.1686482555627515e-17	7.910412023213285e-22
21200000	0.00005993897792030424	-3.944900400236096e-22	5.9239805078201026e-64	7.384512364117839e-15	6.891297089343457e-15	0.009880122044135157	-1.982938705375752e-20	2.551512191549702e-15	1.7535160293954944e-18	2.1686482555627515e-17	7.910412023213285e-22
21300000	0.00005993897792030424	-3.944900400236096e-22	5.9239805078201026e-64	7.384512364117839e-15	6.891297089343457e-15	0.009880122044135157	-1.98293191172221e-20	2.551512191549702e-15	1.7535160293954944e-18	2.1686482555627515e-17	7.910412023213285e-22
21400000	0.00005993897792030424	-3.944900400236096e-22	5.9239805078201026e-64	7.384512364117839e-15	6.891297089343457e-15	0.009880122044135157	-1.982925118068668e-20	2.551512191549702e-15	1.7535160293954944e-18	2.1686482555627515e-17	7.910412023213285e-22
21500000	0.00005993897792030424	-3.944900400236096e-22	5.9239805078201026e-64	7.384512364117839e-15	6.891297089343457e-15	0.009880122044135157	-1.9829183244151257e-20	2.551512191549702e-15	1.7535160293954944e-18	2.1686482555627515e-17	7.910412023213285e-22
21600000	0.00005993897792030424	-3.944900400236096e-22	5.9239805078201026e-64	7.384512364117839e-15	6.891297089343457e-15	0.009880122044135157	-1.9829115307615838e-20	2.551512191549702e-15	1.7535160293954944e-18	2.1686482555627515e-17	7.910412023213285e-22
21700000	0.00005993897792030424	-3.944900400236096e-22	5.9239805078201026e-64	7.384512364117839e-15	6.891297089343457e-15	0.009880122044135157	-1.9829047371080416e-20	2.551512191549702e-15	1.7535160293954944e-18	2.1686482555627515e-17	7.910412023213285e-22
21800000	0.00005993897792030424	-3.944900400236096e-22	5.9239805078201026e-64	7.384512364117839e-15	6.891297089343457e-15	0.009880122044135157	-1.9828979434544996e-20	2.551512191549702e-15	1.7535160293954944e-18	2.1686482555627515e-17	7.910412023213285e-22
21900000	0.00005993897792030424	-3.944900400236096e-22	5.9239805078201026e-64	7.384512364117839e-15	6.891297089343457e-15	0.009880122044135157	-1.9828911498009577e-20	2.551512191549702e-15	1.7535160293954944e-18	2.1686482555627515e-17	7.910412023213285e-22
22000000	0.00005993897792030424	-3.944900400236096e-22	5.9239805078201026e-64	7.384512364117839e-15	6.891297089343457e-15	0.009880122044135157	-1.9828843561474155e-20	2.551512191549702e-15	1.7535160293954944e-18	2.1686482555627515e-17	7.910412023213285e-22
22100000	0.00005993897792030424	-3.944900400236096e-22	5.9239805078201026e-64	7.384512364117839e-15	6.891297089343457e-15	0.009880122044135157	-1.9828775624938735e-20	2.551512191549702e-15	1.7535160293954944e-18	2.1686482555627515e-17	7.910412023213285e-22
22200000	0.00005993897792030424	-3.944900400236096e-22	5.9239805078201026e-64	7.384512364117839e-15	6.891297089343457e-15	0.009880122044135157	-1.9828707688403313e-20	2.551512191549702e-15	1.7535160293954944e-18	2.1686482555627515e-17	7.910412023213285e-22
22300000	0.00005993897792030424	-3.944900400236096e-22	5.9239805078201026e-64	7.384512364117839e-15	6.891297089343457e-15	0.009880122044135157	-1.9828639751867894e-20	2.551512191549702e-15	1.7535160293954944e-18	2.1686482555627515e-17	7.910412023213285e-22
22400000	0.00005993897792030424	-3.944900400236096e-22	5.9239805078201026e-64	7.384512364117839e-15	6.891297089343457e-15	0.009880122044135157	-1.982857181533247e-20	2.551512191549702e-15	1.7535160293954944e-18	2.1686482555627515e-17	7.910412023213285e-22
22500000	0.00005993897792030424	-3.944900400236096e-22	5.9239805078201026e-64	7.384512364117839e-15	6.891297089343457e-15	0.009880122044135157	-1.9828503878797052e-20	2.551512191549702e-15	1.7535160293954944e-18	2.1686482555627515e-17	7.910412023213285e-22
22600000	0.00005993897792030424	-3.944900400236096e-22	5.9239805078201026e-64	7.384512364117839e-15	6.891297089343457e-15	0.009880122044135157	-1.982843594226163e-20	2.551512191549702e-15	1.7535160293954944e-18	2.1686482555627515e-17	7.910412023213285e-22
22700000	0.00005993897792030423	-3.944900400236096e-22	5.9239805078201026e-64	7.384512364117839e-15	6.891297089343457e-15	0.009880122044135157	-1.982836800572621e-20	2.551512191549702e-15	1.7535160293954944e-18	2.1686482555627515e-17	7.910412023213285e-22
22800000	0.00005993897792030423	-3.944900400236096e-22	5.9239805078201026e-64	7.384512364117839e-15	6.891297089343457e-15	0.009880122044135157	-1.982830006919079e-20	2.551512191549702e-15	1.7535160293954944e-18	2.1686482555627515e-17	7.910412023213285e-22
22900000	0.00005993897792030423	-3.944900400236096e-22	5.9239805078201026e-64	7.384512364117839e-15	6.891297089343457e-15	0.009880122044135157	-1.982823213265537e-20	2.551512191549702e-15	1.7535160293954944e-18	2.1686482555627515e-17	7.910412023213285e-22
23000000	0.00005993897792030423	-3.944900400236096e-22	5.9239805078201026e-64	7.384512364117839e-15	6.891297089343457e-15	0.009880122044135157	-1.982816419611995e-20	2.551512191549702e-15	1.7535160293954944e-18	2.1686482555627515e-17	7.910412023213285e-22
23100000	0.00005993897792030423	-3.944900400236096e-22	5.923980507820102e-64	7.384512364117839e-15	6.891297089343457e-15	0.009880122044135157	-1.9828096259584527e-20	2.551512191549702e-15	1.7535160293954944e-18	2.1686482555627515e-17	7.910412023213285e-22
23200000	0.00005993897792030423	-3.944900400236096e-22	5.923980507820102e-64	7.384512364117839e-15	6.891297089343457e-15	0.009880122044135157	-1.9828028323049108e-20	2.551512191549702e-15	1.7535160293954944e-18	2.1686482555627515e-17	7.910412023213285e-22
23300000	0.00005993897792030423	-3.944900400236096e-22	5.923980507820102e-64	7.384512364117839e-15	6.891297089343457e-15	0.009880122044135157	-1.9827960386513685e-20	2.551512191549702e-15	1.7535160293954944e-18	2.1686482555627515e-17	7.910412023213285e-22
23400000	0.00005993897792030423	-3.944900400236096e-22	5.923980507820102e-64	7.384512364117839e-15	6.891297089343457e-15	0.009880122044135157	-1.9827892449978266e-20	2.551512191549702e-15	1.7535160293954944e-18	2.1686482555627515e-17	7.910412023213285e-22
23500000	0.00005993897792030423	-3.944900400236096e-22	5.923980507820102e-64	7.384512364117839e-15	6.891297089343457e-15	0.009880122044135157	-1.9827824513442847e-20	2.551512191549702e-15	1.7535160293954944e-18	2.1686482555627515e-17	7.910412023213285e-22
23600000	0.00005993897792030423	-3.944900400236096e-22	5.923980507820102e-64	7.384512364117839e-15	6.891297089343457e-15	0.009880122044135157	-1.9827756576907424e-20	2.551512191549702e-15	1.7535160293954944e-18	2.1686482555627515e-17	7.910412023213285e-22
23700000	0.00005993897792030423	-3.944900400236096e-22	5.923980507820102e-64	7.384512364117839e-15	6.891297089343457e-15	0.009880122044135157	-1.9827688640372005e-20	2.551512191549702e-15	1.7535160293954944e-18	2.1686482555627515e-17	7.910412023213285e-22
23800000	0.00005993897792030423	-3.944900400236096e-22	5.923980507820102e-64	7.384512364117839e-15	6.891297089343457e-15	0.009880122044135157	-1.9827620703836583e-20	2.551512191549702e-15	1.7535160293954944e-18	2.1686482555627515e-17	7.910412023213285e-22
23900000	0.00005993897792030423	-3.944900400236096e-22	5.923980507820102e-64	7.384512364117839e-15	6.891297089343457e-15	0.009880122044135157	-1.9827552767301163e-20	2.551512191549702e-15	1.7535160293954944e-18	2.1686482555627515e-17	7.910412023213285e-22
24000000	0.00005993897792030423	-3.944900400236096e-22	5.923980507820102e-64	7.384512364117839e-15	6.891297089343457e-15	0.009880122044135157	-1.982748483076574e-20	2.551512191549702e-15	1.7535160293954944e-18	2.1686482555627515e-17	7.910412023213285e-22
24100000	0.00005993897792030423	-3.944900400236096e-22	5.923980507820102e-64	7.384512364117839e-15	6.891297089343457e-15	0.009880122044135157	-1.9827416894230322e-20	2.551512191549702e-15	1.7535160293954944e-18	2.1686482555627515e-17	7.910412023213285e-22
24200000	0.00005993897792030423	-3.944900400236096e-22	5.923980507820102e-64	7.384512364117839e-15	6.891297089343457e-15	0.009880122044135157	-1.98273489576949e-20	2.551512191549702e-15	1.7535160293954944e-18	2.1686482555627515e-17	7.910412023213285e-22
24300000	0.00005993897792030423	-3.944900400236096e-22	5.923980507820102e-64	7.384512364117839e-15	6.891297089343457e-15	0.009880122044135157	-1.982728102115948e-20	2.551512191549702e-15	1.7535160293954944e-18	2.1686482555627515e-17	7.910412023213285e-22
24400000	0.00005993897792030423	-3.944900400236096e-22	5.923980507820102e-64	7.384512364117839e-15	6.891297089343457e-15	0.009880122044135157	-1.982721308462406e-20	2.551512191549702e-15	1.7535160293954944e-18	2.1686482555627515e-17	7.910412023213285e-22
24500000	0.00005993897792030423	-3.944900400236096e-22	5.923980507820102e-64	7.384512364117839e-15	6.891297089343457e-15	0.009880122044135157	-1.982714514808864e-20	2.551512191549702e-15	1.7535160293954944e-18	2.1686482555627515e-17	7.910412023213285e-22
24600000	0.00005993897792030423	-3.944900400236096e-22	5.923980507820102e-64	7.384512364117839e-15	6.891297089343457e-15	0.009880122044135157	-1.982707721155322e-20	2.551512191549702e-15	1.7535160293954944e-18	2.1686482555627515e-17	7.910412023213285e-22
24700000	0.00005993897792030423	-3.944900400236096e-22	5.923980507820102e-64	7.384512364117839e-15	6.891297089343457e-15	0.009880122044135157	-1.9827009275017797e-20	2.551512191549702e-15	1.7535160293954944e-18	2.1686482555627515e-17	7.910412023213285e-22
24800000	0.00005993897792030423	-3.944900400236096e-22	5.923980507820102e-64	7.384512364117839e-15	6.891297089343457e-15	0.009880122044135157	-1.9826941338482378e-20	2.551512191549702e-15	1.7535160293954944e-18	2.1686482555627515e-17	7.910412023213285e-22
24900000	0.00005993897792030423	-3.944900400236096e-22	5.923980507820102e-64	7.384512364117839e-15	6.891297089343457e-15	0.009880122044135157	-1.9826873401946955e-20	2.551512191549702e-15	1.7535160293954944e-18	2.1686482555627515e-17	7.910412023213285e-22
25000000	0.00005993897792030423	-3.944900400236096e-22	5.923980507820102e-64	7.384512364117839e-15	6.891297089343457e-15	0.009880122044135157	-1.9826805465411536e-20	2.551512191549702e-15	1.7535160293954944e-18	2.1686482555627515e-17	7.910412023213285e-22
25100000	0.00005993897792030423	-3.944900400236096e-22	5.923980507820102e-64	7.384512364117839e-15	6.891297089343457e-15	0.009880122044135157	-1.9826737528876114e-20	2.551512191549702e-15	1.7535160293954944e-18	2.1686482555627515e-17	7.910412023213285e-22
25200000	0.00005993897792030423	-3.944900400236096e-22	5.923980507820102e-64	7.384512364117839e-15	6.891297089343457e-15	0.009880122044135157	-1.9826669592340694e-20	2.551512191549702e-15	1.7535160293954944e-18	2.1686482555627515e-17	7.910412023213285e-22
25300000	0.00005993897792030423	-3.944900400236096e-22	5.923980507820102e-64	7.384512364117839e-15	6.891297089343457e-15	0.009880122044135157	-1.9826601655805275e-20	2.551512191549702e-15	1.7535160293954944e-18	2.1686482555627515e-17	7.910412023213285e-22
25400000	0.00005993897792030423	-3.944900400236096e-22	5.923980507820102e-64	7.384512364117839e-15	6.891297089343457e-15	0.009880122044135157	-1.9826533719269853e-20	2.551512191549702e-15	1.7535160293954944e-18	2.1686482555627515e-17	7.910412023213285e-22
25500000	0.00005993897792030423	-3.944900400236096e-22	5.923980507820102e-64	7.384512364117839e-15	6.891297089343457e-15	0.009880122044135157	-1.9826465782734433e-20	2.551512191549702e-15	1.7535160293954944e-18	2.1686482555627515e-17	7.910412023213285e-22
25600000	0.00005993897792030423	-3.944900400236096e-22	5.923980507820102e-64	7.384512364117839e-15	6.891297089343457e-15	0.009880122044135157	-1.982639784619901e-20	2.551512191549702e-15	1.7535160293954944e-18	2.1686482555627515e-17	7.910412023213285e-22
25700000	0.00005993897792030423	-3.944900400236096e-22	5.923980507820102e-64	7.384512364117839e-15	6.891297089343457e-15	0.009880122044135157	-1.9826329909663592e-20	2.551512191549702e-15	1.7535160293954944e-18	2.1686482555627515e-17	7.910412023213285e-22
25800000	0.00005993897792030423	-3.944900400236096e-22	5.923980507820102e-64	7.384512364117839e-15	6.891297089343457e-15	0.009880122044135157	-1.982626197312817e-20	2.551512191549702e-15	1.7535160293954944e-18	2.1686482555627515e-17	7.910412023213285e-22
25900000	0.00005993897792030423	-3.944900400236096e-22	5.923980507820102e-64	7.384512364117839e-15	6.891297089343457e-15	0.009880122044135157	-1.982619403659275e-20	2.551512191549702e-15	1.7535160293954944e-18	2.1686482555627515e-17	7.910412023213285e-22
26000000	0.00005993897792030423	-3.944900400236096e-22	5.923980507820102e-64	7.384512364117839e-15	6.891297089343457e-15	0.009880122044135157	-1.982612610005733e-20	2.551512191549702e-15	1.7535160293954944e-18	2.1686482555627515e-17	7.910412023213285e-22
26100000	0.00005993897792030423	-3.944900400236096e-22	5.923980507820102e-64	7.384512364117839e-15	6.891297089343457e-15	0.009880122044135157	-1.9826058163521908e-20	2.551512191549702e-15	1.7535160293954944e-18	2.1686482555627515e-17	7.910412023213285e-22
26200000	0.00005993897792030423	-3.944900400236096e-22	5.923980507820102e-64	7.384512364117839e-15	6.891297089343457e-15	0.009880122044135157	-1.982599022698649e-20	2.551512191549702e-15	1.7535160293954944e-18	2.1686482555627515e-17	7.910412023213285e-22
26300000	0.00005993897792030423	-3.944900400236096e-22	5.923980507820102e-64	7.384512364117839e-15	6.891297089343457e-15	0.009880122044135157	-1.9825922290451067e-20	2.551512191549702e-15	1.7535160293954944e-18	2.1686482555627515e-17	7.910412023213285e-22
26400000	0.00005993897792030423	-3.944900400236096e-22	5.923980507820102e-64	7.384512364117839e-15	6.891297089343457e-15	0.009880122044135157	-1.9825854353915647e-20	2.551512191549702e-15	1.7535160293954944e-18	2.1686482555627515e-17	7.910412023213285e-22
26500000	0.00005993897792030423	-3.944900400236096e-22	5.923980507820102e-64	7.384512364117839e-15	6.891297089343457e-15	0.009880122044135157	-1.9825786417380225e-20	2.551512191549702e-15	1.7535160293954944e-18	2.1686482555627515e-17	7.910412023213285e-22
26600000	0.00005993897792030423	-3.944900400236096e-22	5.923980507820102e-64	7.384512364117839e-15	6.891297089343457e-15	0.009880122044135157	-1.9825718480844806e-20	2.551512191549702e-15	1.7535160293954944e-18	2.1686482555627515e-17	7.910412023213285e-22
26700000	0.00005993897792030423	-3.944900400236096e-22	5.923980507820102e-64	7.384512364117839e-15	6.891297089343457e-15	0.009880122044135157	-1.9825650544309383e-20	2.551512191549702e-15	1.7535160293954944e-18	2.1686482555627515e-17	7.910412023213285e-22
26800000	0.00005993897792030423	-3.944900400236096e-22	5.923980507820102e-64	7.384512364117839e-15	6.891297089343457e-15	0.009880122044135157	-1.9825582607773964e-20	2.551512191549702e-15	1.7535160293954944e-18	2.1686482555627515e-17	7.910412023213285e-22
26900000	0.00005993897792030423	-3.944900400236096e-22	5.923980507820102e-64	7.384512364117839e-15	6.891297089343457e-15	0.009880122044135157	-1.9825514671238545e-20	2.551512191549702e-15	1.7535160293954944e-18	2.1686482555627515e-17	7.910412023213285e-22
27000000	0.00005993897792030423	-3.944900400236096e-22	5.923980507820102e-64	7.384512364117839e-15	6.891297089343457e-15	0.009880122044135157	-1.9825446734703122e-20	2.551512191549702e-15	1.7535160293954944e-18	2.1686482555627515e-17	7.910412023213285e-22
27100000	0.00005993897792030423	-3.944900400236096e-22	5.923980507820102e-64	7.384512364117839e-15	6.891297089343457e-15	0.009880122044135157	-1.9825378798167703e-20	2.551512191549702e-15	1.7535160293954944e-18	2.1686482555627515e-17	7.910412023213285e-22
27200000	0.00005993897792030423	-3.944900400236096e-22	5.923980507820102e-64	7.384512364117839e-15	6.891297089343457e-15	0.009880122044135157	-1.982531086163228e-20	2.551512191549702e-15	1.7535160293954944e-18	2.1686482555627515e-17	7.910412023213285e-22
27300000	0.00005993897792030423	-3.944900400236096e-22	5.923980507820102e-64	7.384512364117839e-15	6.891297089343457e-15	0.009880122044135157	-1.982524292509686e-20	2.551512191549702e-15	1.7535160293954944e-18	2.1686482555627515e-17	7.910412023213285e-22
27400000	0.00005993897792030423	-3.944900400236096e-22	5.923980507820102e-64	7.384512364117839e-15	6.891297089343457e-15	0.009880122044135157	-1.982517498856144e-20	2.551512191549702e-15	1.7535160293954944e-18	2.1686482555627515e-17	7.910412023213285e-22
27500000	0.00005993897792030423	-3.944900400236096e-22	5.923980507820102e-64	7.384512364117839e-15	6.891297089343457e-15	0.009880122044135157	-1.982510705202602e-20	2.551512191549702e-15	1.7535160293954944e-18	2.1686482555627515e-17	7.910412023213285e-22
27600000	0.00005993897792030423	-3.944900400236096e-22	5.923980507820102e-64	7.384512364117839e-15	6.891297089343457e-15	0.009880122044135157	-1.9825039115490597e-20	2.551512191549702e-15	1.7535160293954944e-18	2.1686482555627515e-17	7.910412023213285e-22
27700000	0.00005993897792030423	-3.944900400236096e-22	5.923980507820102e-64	7.384512364117839e-15	6.891297089343457e-15	0.009880122044135157	-1.9824971178955178e-20	2.551512191549702e-15	1.7535160293954944e-18	2.1686482555627515e-17	7.910412023213285e-22
27800000	0.00005993897792030423	-3.944900400236096e-22	5.923980507820102e-64	7.384512364117839e-15	6.891297089343457e-15	0.009880122044135157	-1.982490324241976e-20	2.551512191549702e-15	1.7535160293954944e-18	2.1686482555627515e-17	7.910412023213285e-22
27900000	0.00005993897792030423	-3.944900400236096e-22	5.923980507820102e-64	7.384512364117839e-15	6.891297089343457e-15	0.009880122044135157	-1.9824835305884336e-20	2.551512191549702e-15	1.7535160293954944e-18	2.1686482555627515e-17	7.910412023213285e-22
28000000	0.00005993897792030423	-3.944900400236096e-22	5.923980507820102e-64	7.384512364117839e-15	6.891297089343457e-15	0.009880122044135157	-1.9824767369348917e-20	2.551512191549702e-15	1.7535160293954944e-18	2.1686482555627515e-17	7.910412023213285e-22
28100000	0.00005993897792030423	-3.944900400236096e-22	5.923980507820102e-64	7.384512364117839e-15	6.891297089343457e-15	0.009880122044135157	-1.9824699432813495e-20	2.551512191549702e-15	1.7535160293954944e-18	2.1686482555627515e-17	7.910412023213285e-22
28200000	0.00005993897792030423	-3.944900400236096e-22	5.923980507820102e-64	7.384512364117839e-15	6.891297089343457e-15	0.009880122044135157	-1.9824631496278075e-20	2.551512191549702e-15	1.7535160293954944e-18	2.1686482555627515e-17	7.910412023213285e-22
28300000	0.00005993897792030423	-3.944900400236096e-22	5.923980507820102e-64	7.384512364117839e-15	6.891297089343457e-15	0.009880122044135157	-1.9824563559742653e-20	2.551512191549702e-15	1.7535160293954944e-18	2.1686482555627515e-17	7.910412023213285e-22
28400000	0.00005993897792030423	-3.944900400236096e-22	5.923980507820102e-64	7.384512364117839e-15	6.891297089343457e-15	0.009880122044135157	-1.9824495623207234e-20	2.551512191549702e-15	1.7535160293954944e-18	2.1686482555627515e-17	7.910412023213285e-22
28500000	0.00005993897792030423	-3.944900400236096e-22	5.923980507820102e-64	7.384512364117839e-15	6.891297089343457e-15	0.009880122044135157	-1.9824427686671814e-20	2.551512191549702e-15	1.7535160293954944e-18	2.1686482555627515e-17	7.910412023213285e-22
28600000	0.00005993897792030423	-3.944900400236096e-22	5.923980507820102e-64	7.384512364117839e-15	6.891297089343457e-15	0.009880122044135157	-1.9824359750136392e-20	2.551512191549702e-15	1.7535160293954944e-18	2.1686482555627515e-17	7.910412023213285e-22
28700000	0.00005993897792030423	-3.944900400236096e-22	5.923980507820102e-64	7.384512364117839e-15	6.891297089343457e-15	0.009880122044135157	-1.9824291813600973e-20	2.551512191549702e-15	1.7535160293954944e-18	2.1686482555627515e-17	7.910412023213285e-22
28800000	0.00005993897792030423	-3.944900400236096e-22	5.923980507820102e-64	7.384512364117839e-15	6.891297089343457e-15	0.009880122044135157	-1.982422387706555e-20	2.551512191549702e-15	1.7535160293954944e-18	2.1686482555627515e-17	7.910412023213285e-22
28900000	0.00005993897792030423	-3.944900400236096e-22	5.923980507820102e-64	7.384512364117839e-15	6.891297089343457e-15	0.009880122044135157	-1.982415594053013e-20	2.551512191549702e-15	1.7535160293954944e-18	2.1686482555627515e-17	7.910412023213285e-22
29000000	0.00005993897792030423	-3.944900400236096e-22	5.923980507820102e-64	7.384512364117839e-15	6.891297089343457e-15	0.009880122044135157	-1.982408800399471e-20	2.551512191549702e-15	1.7535160293954944e-18	2.1686482555627515e-17	7.910412023213285e-22
29100000	0.00005993897792030423	-3.944900400236096e-22	5.923980507820102e-64	7.384512364117839e-15	6.891297089343457e-15	0.009880122044135157	-1.982402006745929e-20	2.551512191549702e-15	1.7535160293954944e-18	2.1686482555627515e-17	7.910412023213285e-22
29200000	0.00005993897792030423	-3.944900400236096e-22	5.923980507820102e-64	7.384512364117839e-15	6.891297089343457e-15	0.009880122044135157	-1.9823952130923867e-20	2.551512191549702e-15	1.7535160293954944e-18	2.1686482555627515e-17	7.910412023213285e-22
29300000	0.00005993897792030423	-3.944900400236096e-22	5.923980507820102e-64	7.384512364117839e-15	6.891297089343457e-15	0.009880122044135157	-1.9823884194388448e-20	2.551512191549702e-15	1.7535160293954944e-18	2.1686482555627515e-17	7.910412023213285e-22
29400000	0.00005993897792030423	-3.944900400236096e-22	5.923980507820102e-64	7.384512364117839e-15	6.891297089343457e-15	0.009880122044135157	-1.9823816257853028e-20	2.551512191549702e-15	1.7535160293954944e-18	2.1686482555627515e-17	7.910412023213285e-22
29500000	0.00005993897792030423	-3.944900400236096e-22	5.923980507820102e-64	7.384512364117839e-15	6.891297089343457e-15	0.009880122044135157	-1.9823748321317606e-20	2.551512191549702e-15	1.7535160293954944e-18	2.1686482555627515e-17	7.910412023213285e-22
29600000	0.00005993897792030423	-3.944900400236096e-22	5.923980507820102e-64	7.384512364117839e-15	6.891297089343457e-15	0.009880122044135157	-1.9823680384782187e-20	2.551512191549702e-15	1.7535160293954944e-18	2.1686482555627515e-17	7.910412023213285e-22
29700000	0.00005993897792030423	-3.944900400236096e-22	5.923980507820102e-64	7.384512364117839e-15	6.891297089343457e-15	0.009880122044135157	-1.9823612448246764e-20	2.551512191549702e-15	1.7535160293954944e-18	2.1686482555627515e-17	7.910412023213285e-22
29800000	0.00005993897792030423	-3.944900400236096e-22	5.923980507820102e-64	7.384512364117839e-15	6.891297089343457e-15	0.009880122044135157	-1.9823544511711345e-20	2.551512191549702e-15	1.7535160293954944e-18	2.1686482555627515e-17	7.910412023213285e-22
29900000	0.00005993897792030423	-3.944900400236096e-22	5.923980507820102e-64	7.384512364117839e-15	6.891297089343457e-15	0.009880122044135157	-1.9823476575175923e-20	2.551512191549702e-15	1.7535160293954944e-18	2.1686482555627515e-17	7.910412023213285e-22
30000000	0.00005993897792030423	-3.944900400236096e-22	5.923980507820102e-64	7.384512364117839e-15	6.891297089343457e-15	0.009880122044135157	-1.9823408638640503e-20	2.551512191549702e-15	1.7535160293954944e-18	2.1686482555627515e-17	7.910412023213285e-22
30100000	0.00005993897792030423	-3.944900400236096e-22	5.923980507820102e-64	7.384512364117839e-15	6.891297089343457e-15	0.009880122044135157	-1.982334070210508e-20	2.551512191549702e-15	1.7535160293954944e-18	2.1686482555627515e-17	7.910412023213285e-22
30200000	0.00005993897792030423	-3.944900400236096e-22	5.923980507820102e-64	7.384512364117839e-15	6.891297089343457e-15	0.009880122044135157	-1.9823272765569662e-20	2.551512191549702e-15	1.7535160293954944e-18	2.1686482555627515e-17	7.910412023213285e-22
30300000	0.00005993897792030423	-3.944900400236096e-22	5.923980507820102e-64	7.384512364117839e-15	6.891297089343457e-15	0.009880122044135157	-1.9823204829034242e-20	2.551512191549702e-15	1.7535160293954944e-18	2.1686482555627515e-17	7.910412023213285e-22
30400000	0.00005993897792030423	-3.944900400236096e-22	5.923980507820102e-64	7.384512364117839e-15	6.891297089343457e-15	0.009880122044135157	-1.982313689249882e-20	2.551512191549702e-15	1.7535160293954944e-18	2.1686482555627515e-17	7.910412023213285e-22
30500000	0.00005993897792030423	-3.944900400236096e-22	5.923980507820102e-64	7.384512364117839e-15	6.891297089343457e-15	0.009880122044135157	-1.98230689559634e-20	2.551512191549702e-15	1.7535160293954944e-18	2.1686482555627515e-17	7.910412023213285e-22
30600000	0.00005993897792030423	-3.944900400236096e-22	5.923980507820102e-64	7.384512364117839e-15	6.891297089343457e-15	0.009880122044135157	-1.9823001019427978e-20	2.551512191549702e-15	1.7535160293954944e-18	2.1686482555627515e-17	7.910412023213285e-22
30700000	0.00005993897792030423	-3.944900400236096e-22	5.923980507820102e-64	7.384512364117839e-15	6.891297089343457e-15	0.009880122044135157	-1.982293308289256e-20	2.551512191549702e-15	1.7535160293954944e-18	2.1686482555627515e-17	7.910412023213285e-22
30800000	0.00005993897792030423	-3.944900400236096e-22	5.923980507820102e-64	7.384512364117839e-15	6.891297089343457e-15	0.009880122044135157	-1.9822865146357137e-20	2.551512191549702e-15	1.7535160293954944e-18	2.1686482555627515e-17	7.910412023213285e-22
30900000	0.00005993897792030423	-3.944900400236096e-22	5.923980507820102e-64	7.384512364117839e-15	6.891297089343457e-15	0.009880122044135157	-1.9822797209821717e-20	2.551512191549702e-15	1.7535160293954944e-18	2.1686482555627515e-17	7.910412023213285e-22
31000000	0.00005993897792030423	-3.944900400236096e-22	5.923980507820102e-64	7.384512364117839e-15	6.891297089343457e-15	0.009880122044135157	-1.9822729273286298e-20	2.551512191549702e-15	1.7535160293954944e-18	2.1686482555627515e-17	7.910412023213286e-22
31100000	0.00005993897792030423	-3.944900400236096e-22	5.923980507820102e-64	7.384512364117839e-15	6.891297089343457e-15	0.009880122044135157	-1.9822661336750876e-20	2.551512191549702e-15	1.7535160293954944e-18	2.1686482555627515e-17	7.910412023213286e-22
31200000	0.00005993897792030423	-3.944900400236096e-22	5.923980507820102e-64	7.384512364117839e-15	6.891297089343457e-15	0.009880122044135157	-1.9822593400215456e-20	2.551512191549702e-15	1.7535160293954944e-18	2.1686482555627515e-17	7.910412023213286e-22
31300000	0.00005993897792030423	-3.944900400236096e-22	5.923980507820102e-64	7.384512364117839e-15	6.891297089343457e-15	0.009880122044135157	-1.9822525463680034e-20	2.551512191549702e-15	1.7535160293954944e-18	2.1686482555627515e-17	7.910412023213286e-22
31400000	0.00005993897792030423	-3.944900400236096e-22	5.923980507820102e-64	7.384512364117839e-15	6.891297089343457e-15	0.009880122044135157	-1.9822457527144615e-20	2.551512191549702e-15	1.7535160293954944e-18	2.1686482555627515e-17	7.910412023213286e-22
31500000	0.00005993897792030423	-3.944900400236096e-22	5.923980507820102e-64	7.384512364117839e-15	6.891297089343457e-15	0.009880122044135157	-1.9822389590609192e-20	2.551512191549702e-15	1.7535160293954944e-18	2.1686482555627515e-17	7.910412023213286e-22
31600000	0.00005993897792030423	-3.944900400236096e-22	5.923980507820102e-64	7.384512364117839e-15	6.891297089343457e-15	0.009880122044135157	-1.9822321654073773e-20	2.551512191549702e-15	1.7535160293954944e-18	2.1686482555627515e-17	7.910412023213286e-22
31700000	0.00005993897792030423	-3.944900400236096e-22	5.9239805078201026e-64	7.384512364117839e-15	6.891297089343457e-15	0.009880122044135157	-1.982225371753835e-20	2.551512191549702e-15	1.7535160293954944e-18	2.1686482555627515e-17	7.910412023213286e-22
31800000	0.00005993897792030423	-3.944900400236096e-22	5.9239805078201026e-64	7.384512364117839e-15	6.891297089343457e-15	0.009880122044135157	-1.9822185781002932e-20	2.551512191549702e-15	1.7535160293954944e-18	2.1686482555627515e-17	7.910412023213286e-22
31900000	0.00005993897792030423	-3.944900400236096e-22	5.9239805078201026e-64	7.384512364117839e-15	6.891297089343457e-15	0.009880122044135157	-1.9822117844467512e-20	2.551512191549702e-15	1.7535160293954944e-18	2.1686482555627515e-17	7.910412023213286e-22
32000000	0.00005993897792030423	-3.944900400236096e-22	5.9239805078201026e-64	7.384512364117839e-15	6.891297089343457e-15	0.009880122044135157	-1.982204990793209e-20	2.551512191549702e-15	1.7535160293954944e-18	2.1686482555627515e-17	7.910412023213286e-22
32100000	0.00005993897792030423	-3.944900400236096e-22	5.9239805078201026e-64	7.384512364117839e-15	6.891297089343457e-15	0.009880122044135157	-1.982198197139667e-20	2.551512191549702e-15	1.7535160293954944e-18	2.1686482555627515e-17	7.910412023213286e-22
32200000	0.00005993897792030423	-3.944900400236096e-22	5.9239805078201026e-64	7.384512364117839e-15	6.891297089343457e-15	0.009880122044135157	-1.9821914034861248e-20	2.551512191549702e-15	1.7535160293954944e-18	2.1686482555627515e-17	7.910412023213286e-22
32300000	0.00005993897792030423	-3.944900400236096e-22	5.9239805078201026e-64	7.384512364117839e-15	6.891297089343457e-15	0.009880122044135157	-1.982184609832583e-20	2.551512191549702e-15	1.7535160293954944e-18	2.1686482555627515e-17	7.910412023213286e-22
32400000	0.00005993897792030423	-3.944900400236096e-22	5.9239805078201026e-64	7.384512364117839e-15	6.891297089343457e-15	0.009880122044135157	-1.9821778161790407e-20	2.551512191549702e-15	1.7535160293954944e-18	2.1686482555627515e-17	7.910412023213286e-22
32500000	0.00005993897792030423	-3.944900400236096e-22	5.9239805078201026e-64	7.384512364117839e-15	6.891297089343457e-15	0.009880122044135157	-1.9821710225254987e-20	2.551512191549702e-15	1.7535160293954944e-18	2.1686482555627515e-17	7.910412023213286e-22
32600000	0.00005993897792030423	-3.944900400236096e-22	5.9239805078201026e-64	7.384512364117839e-15	6.891297089343457e-15	0.009880122044135157	-1.9821642288719565e-20	2.551512191549702e-15	1.7535160293954944e-18	2.1686482555627515e-17	7.910412023213286e-22
32700000	0.00005993897792030423	-3.944900400236096e-22	5.9239805078201026e-64	7.384512364117839e-15	6.891297089343457e-15	0.009880122044135157	-1.9821574352184146e-20	2.551512191549702e-15	1.7535160293954944e-18	2.1686482555627515e-17	7.910412023213286e-22
32800000	0.00005993897792030423	-3.944900400236096e-22	5.9239805078201026e-64	7.384512364117839e-15	6.891297089343457e-15	0.009880122044135157	-1.9821506415648726e-20	2.551512191549702e-15	1.7535160293954944e-18	2.1686482555627515e-17	7.910412023213286e-22
32900000	0.00005993897792030423	-3.944900400236096e-22	5.9239805078201026e-64	7.384512364117839e-15	6.891297089343457e-15	0.009880122044135157	-1.9821438479113304e-20	2.551512191549702e-15	1.7535160293954944e-18	2.1686482555627515e-17	7.910412023213286e-22
33000000	0.00005993897792030423	-3.944900400236096e-22	5.9239805078201026e-64	7.384512364117839e-15	6.891297089343457e-15	0.009880122044135157	-1.9821370542577885e-20	2.551512191549702e-15	1.7535160293954944e-18	2.1686482555627515e-17	7.910412023213286e-22
33100000	0.00005993897792030423	-3.944900400236096e-22	5.9239805078201026e-64	7.384512364117839e-15	6.891297089343457e-15	0.009880122044135157	-1.9821302606042462e-20	2.551512191549702e-15	1.7535160293954944e-18	2.1686482555627515e-17	7.910412023213286e-22
33200000	0.00005993897792030423	-3.944900400236096e-22	5.9239805078201026e-64	7.384512364117839e-15	6.891297089343457e-15	0.009880122044135157	-1.9821234669507043e-20	2.551512191549702e-15	1.7535160293954944e-18	2.1686482555627515e-17	7.910412023213286e-22
33300000	0.00005993897792030423	-3.944900400236096e-22	5.9239805078201026e-64	7.384512364117839e-15	6.891297089343457e-15	0.009880122044135157	-1.982116673297162e-20	2.551512191549702e-15	1.7535160293954944e-18	2.1686482555627515e-17	7.910412023213286e-22
33400000	0.00005993897792030423	-3.944900400236096e-22	5.9239805078201026e-64	7.384512364117839e-15	6.891297089343457e-15	0.009880122044135157	-1.98210987964362e-20	2.551512191549702e-15	1.7535160293954944e-18	2.1686482555627515e-17	7.910412023213286e-22
33500000	0.00005993897792030423	-3.944900400236096e-22	5.9239805078201026e-64	7.384512364117839e-15	6.891297089343457e-15	0.009880122044135157	-1.9821030859900782e-20	2.551512191549702e-15	1.7535160293954944e-18	2.1686482555627515e-17	7.910412023213286e-22
33600000	0.00005993897792030423	-3.944900400236096e-22	5.9239805078201026e-64	7.384512364117839e-15	6.891297089343457e-15	0.009880122044135157	-1.982096292336536e-20	2.551512191549702e-15	1.7535160293954944e-18	2.1686482555627515e-17	7.910412023213286e-22
33700000	0.00005993897792030423	-3.944900400236096e-22	5.9239805078201026e-64	7.384512364117839e-15	6.891297089343457e-15	0.009880122044135157	-1.982089498682994e-20	2.551512191549702e-15	1.7535160293954944e-18	2.1686482555627515e-17	7.910412023213286e-22
33800000	0.00005993897792030423	-3.944900400236096e-22	5.9239805078201026e-64	7.384512364117839e-15	6.891297089343457e-15	0.009880122044135157	-1.9820827050294518e-20	2.551512191549702e-15	1.7535160293954944e-18	2.1686482555627515e-17	7.910412023213286e-22
33900000	0.00005993897792030423	-3.944900400236096e-22	5.9239805078201026e-64	7.384512364117839e-15	6.891297089343457e-15	0.009880122044135157	-1.98207591137591e-20	2.551512191549702e-15	1.7535160293954944e-18	2.1686482555627515e-17	7.910412023213286e-22
34000000	0.00005993897792030423	-3.944900400236096e-22	5.9239805078201026e-64	7.384512364117839e-15	6.891297089343457e-15	0.009880122044135157	-1.9820691177223676e-20	2.551512191549702e-15	1.7535160293954944e-18	2.1686482555627515e-17	7.910412023213286e-22
34100000	0.00005993897792030423	-3.944900400236096e-22	5.9239805078201026e-64	7.384512364117839e-15	6.891297089343457e-15	0.009880122044135157	-1.9820623240688257e-20	2.551512191549702e-15	1.7535160293954944e-18	2.1686482555627515e-17	7.910412023213286e-22
34200000	0.00005993897792030423	-3.944900400236096e-22	5.9239805078201026e-64	7.384512364117839e-15	6.891297089343457e-15	0.009880122044135157	-1.9820555304152835e-20	2.551512191549702e-15	1.7535160293954944e-18	2.1686482555627515e-17	7.910412023213286e-22
34300000	0.00005993897792030423	-3.944900400236096e-22	5.9239805078201026e-64	7.384512364117839e-15	6.891297089343457e-15	0.009880122044135157	-1.9820487367617415e-20	2.551512191549702e-15	1.7535160293954944e-18	2.1686482555627515e-17	7.910412023213286e-22
34400000	0.00005993897792030423	-3.944900400236096e-22	5.9239805078201026e-64	7.384512364117839e-15	6.891297089343457e-15	0.009880122044135157	-1.9820419431081996e-20	2.551512191549702e-15	1.7535160293954944e-18	2.1686482555627515e-17	7.910412023213286e-22
34500000	0.00005993897792030423	-3.944900400236096e-22	5.9239805078201026e-64	7.384512364117839e-15	6.891297089343457e-15	0.009880122044135157	-1.9820351494546574e-20	2.551512191549702e-15	1.7535160293954944e-18	2.1686482555627515e-17	7.910412023213286e-22
34600000	0.00005993897792030423	-3.944900400236096e-22	5.9239805078201026e-64	7.384512364117839e-15	6.891297089343457e-15	0.009880122044135157	-1.9820283558011154e-20	2.551512191549702e-15	1.7535160293954944e-18	2.1686482555627515e-17	7.910412023213286e-22
34700000	0.00005993897792030423	-3.944900400236096e-22	5.9239805078201026e-64	7.384512364117839e-15	6.891297089343457e-15	0.009880122044135157	-1.9820215621475732e-20	2.551512191549702e-15	1.7535160293954944e-18	2.1686482555627515e-17	7.910412023213286e-22
34800000	0.00005993897792030423	-3.944900400236096e-22	5.9239805078201026e-64	7.384512364117839e-15	6.891297089343457e-15	0.009880122044135157	-1.9820147684940313e-20	2.551512191549702e-15	1.7535160293954944e-18	2.1686482555627515e-17	7.910412023213286e-22
34900000	0.00005993897792030423	-3.944900400236096e-22	5.9239805078201026e-64	7.384512364117839e-15	6.891297089343457e-15	0.009880122044135157	-1.982007974840489e-20	2.551512191549702e-15	1.7535160293954944e-18	2.1686482555627515e-17	7.910412023213286e-22
35000000	0.00005993897792030423	-3.944900400236096e-22	5.9239805078201026e-64	7.384512364117839e-15	6.891297089343457e-15	0.009880122044135157	-1.982001181186947e-20	2.551512191549702e-15	1.7535160293954944e-18	2.1686482555627515e-17	7.910412023213286e-22
35100000	0.00005993897792030423	-3.944900400236096e-22	5.9239805078201026e-64	7.384512364117839e-15	6.891297089343457e-15	0.009880122044135157	-1.981994387533405e-20	2.551512191549702e-15	1.7535160293954944e-18	2.1686482555627515e-17	7.910412023213286e-22
35200000	0.00005993897792030423	-3.944900400236096e-22	5.9239805078201026e-64	7.384512364117839e-15	6.891297089343457e-15	0.009880122044135157	-1.981987593879863e-20	2.551512191549702e-15	1.7535160293954944e-18	2.1686482555627515e-17	7.910412023213286e-22
35300000	0.00005993897792030423	-3.944900400236096e-22	5.9239805078201026e-64	7.384512364117839e-15	6.891297089343457e-15	0.009880122044135157	-1.981980800226321e-20	2.551512191549702e-15	1.7535160293954944e-18	2.1686482555627515e-17	7.910412023213286e-22
35400000	0.00005993897792030423	-3.944900400236096e-22	5.9239805078201026e-64	7.384512364117839e-15	6.891297089343457e-15	0.009880122044135157	-1.9819740065727788e-20	2.551512191549702e-15	1.7535160293954944e-18	2.1686482555627515e-17	7.910412023213286e-22
35500000	0.00005993897792030423	-3.944900400236096e-22	5.9239805078201026e-64	7.384512364117839e-15	6.891297089343457e-15	0.009880122044135157	-1.9819672129192368e-20	2.551512191549702e-15	1.7535160293954944e-18	2.1686482555627515e-17	7.910412023213286e-22
35600000	0.00005993897792030423	-3.944900400236096e-22	5.9239805078201026e-64	7.384512364117839e-15	6.891297089343457e-15	0.009880122044135157	-1.9819604192656946e-20	2.551512191549702e-15	1.7535160293954944e-18	2.1686482555627515e-17	7.910412023213286e-22
35700000	0.00005993897792030423	-3.944900400236096e-22	5.9239805078201026e-64	7.384512364117839e-15	6.891297089343457e-15	0.009880122044135157	-1.9819536256121527e-20	2.551512191549702e-15	1.7535160293954944e-18	2.1686482555627515e-17	7.910412023213286e-22
35800000	0.00005993897792030423	-3.944900400236096e-22	5.9239805078201026e-64	7.384512364117839e-15	6.891297089343457e-15	0.009880122044135157	-1.9819468319586104e-20	2.551512191549702e-15	1.7535160293954944e-18	2.1686482555627515e-17	7.910412023213286e-22
35900000	0.00005993897792030423	-3.944900400236096e-22	5.9239805078201026e-64	7.384512364117839e-15	6.891297089343457e-15	0.009880122044135157	-1.9819400383050685e-20	2.551512191549702e-15	1.7535160293954944e-18	2.1686482555627515e-17	7.910412023213286e-22
36000000	0.00005993897792030423	-3.944900400236096e-22	5.9239805078201026e-64	7.384512364117839e-15	6.891297089343457e-15	0.009880122044135157	-1.9819332446515266e-20	2.551512191549702e-15	1.7535160293954944e-18	2.1686482555627515e-17	7.910412023213286e-22
36100000	0.00005993897792030423	-3.944900400236096e-22	5.9239805078201026e-64	7.384512364117839e-15	6.891297089343457e-15	0.009880122044135157	-1.9819264509979843e-20	2.551512191549702e-15	1.7535160293954944e-18	2.1686482555627515e-17	7.910412023213286e-22
36200000	0.00005993897792030423	-3.944900400236096e-22	5.9239805078201026e-64	7.384512364117839e-15	6.891297089343457e-15	0.009880122044135157	-1.9819196573444424e-20	2.551512191549702e-15	1.7535160293954944e-18	2.1686482555627515e-17	7.910412023213286e-22
36300000	0.00005993897792030423	-3.944900400236096e-22	5.9239805078201026e-64	7.384512364117839e-15	6.891297089343457e-15	0.009880122044135157	-1.9819128636909002e-20	2.551512191549702e-15	1.7535160293954944e-18	2.1686482555627515e-17	7.910412023213286e-22
36400000	0.00005993897792030423	-3.944900400236096e-22	5.9239805078201026e-64	7.384512364117839e-15	6.891297089343457e-15	0.009880122044135157	-1.9819060700373582e-20	2.551512191549702e-15	1.7535160293954944e-18	2.1686482555627515e-17	7.910412023213286e-22
36500000	0.00005993897792030423	-3.944900400236096e-22	5.9239805078201026e-64	7.384512364117839e-15	6.891297089343457e-15	0.009880122044135157	-1.981899276383816e-20	2.551512191549702e-15	1.7535160293954944e-18	2.1686482555627515e-17	7.910412023213286e-22
36600000	0.00005993897792030423	-3.944900400236096e-22	5.9239805078201026e-64	7.384512364117839e-15	6.891297089343457e-15	0.009880122044135157	-1.981892482730274e-20	2.551512191549702e-15	1.7535160293954944e-18	2.1686482555627515e-17	7.910412023213286e-22
36700000	0.00005993897792030423	-3.944900400236096e-22	5.9239805078201026e-64	7.384512364117839e-15	6.891297089343457e-15	0.009880122044135157	-1.9818856890767318e-20	2.551512191549702e-15	1.7535160293954944e-18	2.1686482555627515e-17	7.910412023213286e-22
36800000	0.00005993897792030423	-3.944900400236096e-22	5.9239805078201026e-64	7.384512364117839e-15	6.891297089343457e-15	0.009880122044135157	-1.98187889542319e-20	2.551512191549702e-15	1.7535160293954944e-18	2.1686482555627515e-17	7.910412023213286e-22
36900000	0.00005993897792030423	-3.944900400236096e-22	5.9239805078201026e-64	7.384512364117839e-15	6.891297089343457e-15	0.009880122044135157	-1.981872101769648e-20	2.551512191549702e-15	1.7535160293954944e-18	2.1686482555627515e-17	7.910412023213286e-22
37000000	0.00005993897792030423	-3.944900400236096e-22	5.9239805078201026e-64	7.384512364117839e-15	6.891297089343457e-15	0.009880122044135157	-1.9818653081161057e-20	2.551512191549702e-15	1.7535160293954944e-18	2.1686482555627515e-17	7.910412023213286e-22
37100000	0.00005993897792030423	-3.944900400236096e-22	5.9239805078201026e-64	7.384512364117839e-15	6.891297089343457e-15	0.009880122044135157	-1.9818585144625638e-20	2.551512191549702e-15	1.7535160293954944e-18	2.1686482555627515e-17	7.910412023213286e-22
37200000	0.00005993897792030423	-3.944900400236096e-22	5.9239805078201026e-64	7.384512364117839e-15	6.891297089343457e-15	0.009880122044135157	-1.9818517208090216e-20	2.551512191549702e-15	1.7535160293954944e-18	2.1686482555627515e-17	7.910412023213286e-22
37300000	0.00005993897792030423	-3.944900400236096e-22	5.9239805078201026e-64	7.384512364117839e-15	6.891297089343457e-15	0.009880122044135157	-1.9818449271554796e-20	2.551512191549702e-15	1.7535160293954944e-18	2.1686482555627515e-17	7.910412023213286e-22
37400000	0.00005993897792030423	-3.944900400236096e-22	5.9239805078201026e-64	7.384512364117839e-15	6.891297089343457e-15	0.009880122044135157	-1.9818381335019374e-20	2.551512191549702e-15	1.7535160293954944e-18	2.1686482555627515e-17	7.910412023213286e-22
37500000	0.00005993897792030423	-3.944900400236096e-22	5.9239805078201026e-64	7.384512364117839e-15	6.891297089343457e-15	0.009880122044135157	-1.9818313398483955e-20	2.551512191549702e-15	1.7535160293954944e-18	2.1686482555627515e-17	7.910412023213286e-22
37600000	0.00005993897792030423	-3.944900400236096e-22	5.9239805078201026e-64	7.384512364117839e-15	6.891297089343457e-15	0.009880122044135157	-1.9818245461948532e-20	2.551512191549702e-15	1.7535160293954944e-18	2.1686482555627515e-17	7.910412023213286e-22
37700000	0.00005993897792030423	-3.944900400236096e-22	5.9239805078201026e-64	7.384512364117839e-15	6.891297089343457e-15	0.009880122044135157	-1.9818177525413113e-20	2.551512191549702e-15	1.7535160293954944e-18	2.1686482555627515e-17	7.910412023213286e-22
37800000	0.00005993897792030423	-3.944900400236096e-22	5.9239805078201026e-64	7.384512364117839e-15	6.891297089343457e-15	0.009880122044135157	-1.9818109588877694e-20	2.551512191549702e-15	1.7535160293954944e-18	2.1686482555627515e-17	7.910412023213286e-22
37900000	0.00005993897792030423	-3.944900400236096e-22	5.9239805078201026e-64	7.384512364117839e-15	6.891297089343457e-15	0.009880122044135157	-1.981804165234227e-20	2.551512191549702e-15	1.7535160293954944e-18	2.1686482555627515e-17	7.910412023213286e-22
38000000	0.00005993897792030423	-3.944900400236096e-22	5.9239805078201026e-64	7.384512364117839e-15	6.891297089343457e-15	0.009880122044135157	-1.9817973715806852e-20	2.551512191549702e-15	1.7535160293954944e-18	2.1686482555627515e-17	7.910412023213286e-22
38100000	0.00005993897792030423	-3.944900400236096e-22	5.9239805078201026e-64	7.384512364117839e-15	6.891297089343457e-15	0.009880122044135157	-1.981790577927143e-20	2.551512191549702e-15	1.7535160293954944e-18	2.1686482555627515e-17	7.910412023213286e-22
38200000	0.00005993897792030423	-3.944900400236096e-22	5.9239805078201026e-64	7.384512364117839e-15	6.891297089343457e-15	0.009880122044135157	-1.981783784273601e-20	2.551512191549702e-15	1.7535160293954944e-18	2.1686482555627515e-17	7.910412023213286e-22
38300000	0.00005993897792030423	-3.944900400236096e-22	5.9239805078201026e-64	7.384512364117839e-15	6.891297089343457e-15	0.009880122044135157	-1.9817769906200588e-20	2.551512191549702e-15	1.7535160293954944e-18	2.1686482555627515e-17	7.910412023213286e-22
38400000	0.00005993897792030423	-3.944900400236096e-22	5.9239805078201026e-64	7.384512364117839e-15	6.891297089343457e-15	0.009880122044135157	-1.981770196966517e-20	2.551512191549702e-15	1.7535160293954944e-18	2.1686482555627515e-17	7.910412023213286e-22
38500000	0.00005993897792030423	-3.944900400236096e-22	5.9239805078201026e-64	7.384512364117839e-15	6.891297089343457e-15	0.009880122044135157	-1.981763403312975e-20	2.551512191549702e-15	1.7535160293954944e-18	2.1686482555627515e-17	7.910412023213286e-22
38600000	0.00005993897792030423	-3.944900400236096e-22	5.9239805078201026e-64	7.384512364117839e-15	6.891297089343457e-15	0.009880122044135157	-1.9817566096594327e-20	2.551512191549702e-15	1.7535160293954944e-18	2.1686482555627515e-17	7.910412023213286e-22
38700000	0.00005993897792030423	-3.944900400236096e-22	5.9239805078201026e-64	7.384512364117839e-15	6.891297089343457e-15	0.009880122044135157	-1.9817498160058908e-20	2.551512191549702e-15	1.7535160293954944e-18	2.1686482555627515e-17	7.910412023213286e-22
38800000	0.00005993897792030423	-3.944900400236096e-22	5.9239805078201026e-64	7.384512364117839e-15	6.891297089343457e-15	0.009880122044135157	-1.9817430223523485e-20	2.551512191549702e-15	1.7535160293954944e-18	2.1686482555627515e-17	7.910412023213286e-22
38900000	0.00005993897792030423	-3.944900400236096e-22	5.9239805078201026e-64	7.384512364117839e-15	6.891297089343457e-15	0.009880122044135157	-1.9817362286988066e-20	2.551512191549702e-15	1.7535160293954944e-18	2.1686482555627515e-17	7.910412023213286e-22
39000000	0.00005993897792030423	-3.944900400236096e-22	5.9239805078201026e-64	7.384512364117839e-15	6.891297089343457e-15	0.009880122044135157	-1.9817294350452644e-20	2.551512191549702e-15	1.7535160293954944e-18	2.1686482555627515e-17	7.910412023213286e-22
39100000	0.00005993897792030423	-3.944900400236096e-22	5.9239805078201026e-64	7.384512364117839e-15	6.891297089343457e-15	0.009880122044135157	-1.9817226413917225e-20	2.551512191549702e-15	1.7535160293954944e-18	2.1686482555627515e-17	7.910412023213286e-22
39200000	0.00005993897792030423	-3.944900400236096e-22	5.9239805078201026e-64	7.384512364117839e-15	6.891297089343457e-15	0.009880122044135157	-1.9817158477381802e-20	2.551512191549702e-15	1.7535160293954944e-18	2.1686482555627515e-17	7.910412023213286e-22
39300000	0.00005993897792030423	-3.944900400236096e-22	5.9239805078201026e-64	7.384512364117839e-15	6.891297089343457e-15	0.009880122044135157	-1.9817090540846383e-20	2.551512191549702e-15	1.7535160293954944e-18	2.1686482555627515e-17	7.910412023213286e-22
39400000	0.00005993897792030423	-3.944900400236096e-22	5.9239805078201026e-64	7.384512364117839e-15	6.891297089343457e-15	0.009880122044135157	-1.9817022604310964e-20	2.551512191549702e-15	1.7535160293954944e-18	2.1686482555627515e-17	7.910412023213286e-22
39500000	0.00005993897792030423	-3.944900400236096e-22	5.9239805078201026e-64	7.384512364117839e-15	6.891297089343457e-15	0.009880122044135157	-1.981695466777554e-20	2.551512191549702e-15	1.7535160293954944e-18	2.1686482555627515e-17	7.910412023213286e-22
39600000	0.00005993897792030423	-3.944900400236096e-22	5.9239805078201026e-64	7.384512364117839e-15	6.891297089343457e-15	0.009880122044135157	-1.9816886731240122e-20	2.551512191549702e-15	1.7535160293954944e-18	2.1686482555627515e-17	7.910412023213286e-22
39700000	0.00005993897792030423	-3.944900400236096e-22	5.9239805078201026e-64	7.384512364117839e-15	6.891297089343457e-15	0.009880122044135157	-1.98168187947047e-20	2.551512191549702e-15	1.7535160293954944e-18	2.1686482555627515e-17	7.910412023213286e-22
39800000	0.00005993897792030423	-3.944900400236096e-22	5.9239805078201026e-64	7.384512364117839e-15	6.891297089343457e-15	0.009880122044135157	-1.981675085816928e-20	2.551512191549702e-15	1.7535160293954944e-18	2.1686482555627515e-17	7.910412023213286e-22
39900000	0.00005993897792030423	-3.944900400236096e-22	5.9239805078201026e-64	7.384512364117839e-15	6.891297089343457e-15	0.009880122044135157	-1.9816682921633858e-20	2.551512191549702e-15	1.7535160293954944e-18	2.1686482555627515e-17	7.910412023213286e-22
40000000	0.00005993897792030423	-3.944900400236096e-22	5.9239805078201026e-64	7.384512364117839e-15	6.891297089343457e-15	0.009880122044135157	-1.981661498509844e-20	2.551512191549702e-15	1.7535160293954944e-18	2.1686482555627515e-17	7.910412023213286e-22
40100000	0.00005993897792030423	-3.944900400236096e-22	5.9239805078201026e-64	7.384512364117839e-15	6.891297089343457e-15	0.009880122044135157	-1.9816547048563016e-20	2.551512191549702e-15	1.7535160293954944e-18	2.1686482555627515e-17	7.910412023213286e-22
40200000	0.00005993897792030423	-3.944900400236096e-22	5.923980507820103e-64	7.384512364117839e-15	6.891297089343457e-15	0.009880122044135157	-1.9816479112027597e-20	2.551512191549702e-15	1.7535160293954944e-18	2.1686482555627515e-17	7.910412023213286e-22
40300000	0.00005993897792030423	-3.944900400236096e-22	5.923980507820103e-64	7.384512364117839e-15	6.891297089343457e-15	0.009880122044135157	-1.9816411175492178e-20	2.551512191549702e-15	1.7535160293954944e-18	2.1686482555627515e-17	7.910412023213286e-22
40400000	0.00005993897792030423	-3.944900400236096e-22	5.923980507820103e-64	7.384512364117839e-15	6.891297089343457e-15	0.009880122044135157	-1.9816343238956755e-20	2.551512191549702e-15	1.7535160293954944e-18	2.1686482555627515e-17	7.910412023213286e-22
40500000	0.00005993897792030423	-3.944900400236096e-22	5.923980507820103e-64	7.384512364117839e-15	6.891297089343457e-15	0.009880122044135157	-1.9816275302421336e-20	2.551512191549702e-15	1.7535160293954944e-18	2.1686482555627515e-17	7.910412023213286e-22
40600000	0.00005993897792030423	-3.944900400236096e-22	5.923980507820103e-64	7.384512364117839e-15	6.891297089343457e-15	0.009880122044135157	-1.9816207365885914e-20	2.551512191549702e-15	1.7535160293954944e-18	2.1686482555627515e-17	7.910412023213286e-22
40700000	0.00005993897792030423	-3.944900400236096e-22	5.923980507820103e-64	7.384512364117839e-15	6.891297089343457e-15	0.009880122044135157	-1.9816139429350494e-20	2.551512191549702e-15	1.7535160293954944e-18	2.1686482555627515e-17	7.910412023213286e-22
40800000	0.00005993897792030423	-3.944900400236096e-22	5.923980507820103e-64	7.384512364117839e-15	6.891297089343457e-15	0.009880122044135157	-1.9816071492815072e-20	2.551512191549702e-15	1.7535160293954944e-18	2.1686482555627515e-17	7.910412023213286e-22
40900000	0.00005993897792030423	-3.944900400236096e-22	5.923980507820103e-64	7.384512364117839e-15	6.891297089343457e-15	0.009880122044135157	-1.9816003556279653e-20	2.551512191549702e-15	1.7535160293954944e-18	2.1686482555627515e-17	7.910412023213286e-22
41000000	0.00005993897792030423	-3.944900400236096e-22	5.923980507820103e-64	7.384512364117839e-15	6.891297089343457e-15	0.009880122044135157	-1.9815935619744233e-20	2.551512191549702e-15	1.7535160293954944e-18	2.1686482555627515e-17	7.910412023213286e-22
41100000	0.00005993897792030424	-3.944900400236096e-22	5.923980507820103e-64	7.384512364117839e-15	6.891297089343457e-15	0.009880122044135157	-1.981586768320881e-20	2.551512191549702e-15	1.7535160293954944e-18	2.1686482555627515e-17	7.910412023213285e-22
41200000	0.00005993897792030424	-3.944900400236096e-22	5.923980507820103e-64	7.384512364117839e-15	6.891297089343457e-15	0.009880122044135157	-1.9815799746673392e-20	2.551512191549702e-15	1.7535160293954944e-18	2.1686482555627515e-17	7.910412023213285e-22
41300000	0.00005993897792030424	-3.944900400236096e-22	5.923980507820103e-64	7.384512364117839e-15	6.891297089343457e-15	0.009880122044135157	-1.981573181013797e-20	2.551512191549702e-15	1.7535160293954944e-18	2.1686482555627515e-17	7.910412023213285e-22
41400000	0.00005993897792030424	-3.944900400236096e-22	5.923980507820103e-64	7.384512364117839e-15	6.891297089343457e-15	0.009880122044135157	-1.981566387360255e-20	2.551512191549702e-15	1.7535160293954944e-18	2.1686482555627515e-17	7.910412023213285e-22
41500000	0.00005993897792030424	-3.944900400236096e-22	5.923980507820103e-64	7.384512364117839e-15	6.891297089343457e-15	0.009880122044135157	-1.9815595937067128e-20	2.551512191549702e-15	1.7535160293954944e-18	2.1686482555627515e-17	7.910412023213285e-22
41600000	0.00005993897792030424	-3.944900400236096e-22	5.923980507820103e-64	7.384512364117839e-15	6.891297089343457e-15	0.009880122044135157	-1.9815528000531708e-20	2.551512191549702e-15	1.7535160293954944e-18	2.1686482555627515e-17	7.910412023213285e-22
41700000	0.00005993897792030424	-3.944900400236096e-22	5.923980507820103e-64	7.384512364117839e-15	6.891297089343457e-15	0.009880122044135157	-1.9815460063996286e-20	2.551512191549702e-15	1.7535160293954944e-18	2.1686482555627515e-17	7.910412023213285e-22
41800000	0.00005993897792030424	-3.944900400236096e-22	5.923980507820103e-64	7.384512364117839e-15	6.891297089343457e-15	0.009880122044135157	-1.9815392127460867e-20	2.551512191549702e-15	1.7535160293954944e-18	2.1686482555627515e-17	7.910412023213285e-22
41900000	0.00005993897792030424	-3.944900400236096e-22	5.923980507820103e-64	7.384512364117839e-15	6.891297089343457e-15	0.009880122044135157	-1.9815324190925447e-20	2.551512191549702e-15	1.7535160293954944e-18	2.1686482555627515e-17	7.910412023213285e-22
42000000	0.00005993897792030424	-3.944900400236096e-22	5.923980507820103e-64	7.384512364117839e-15	6.891297089343457e-15	0.009880122044135157	-1.9815256254390025e-20	2.551512191549702e-15	1.7535160293954944e-18	2.1686482555627515e-17	7.910412023213285e-22
42100000	0.00005993897792030424	-3.944900400236096e-22	5.923980507820103e-64	7.384512364117839e-15	6.891297089343457e-15	0.009880122044135157	-1.9815188317854606e-20	2.551512191549702e-15	1.7535160293954944e-18	2.1686482555627515e-17	7.910412023213285e-22
42200000	0.00005993897792030424	-3.944900400236096e-22	5.923980507820103e-64	7.384512364117839e-15	6.891297089343457e-15	0.009880122044135157	-1.9815120381319183e-20	2.551512191549702e-15	1.7535160293954944e-18	2.1686482555627515e-17	7.910412023213285e-22
42300000	0.00005993897792030424	-3.944900400236096e-22	5.923980507820103e-64	7.384512364117839e-15	6.891297089343457e-15	0.009880122044135157	-1.9815052444783764e-20	2.551512191549702e-15	1.7535160293954944e-18	2.1686482555627515e-17	7.910412023213285e-22
42400000	0.00005993897792030424	-3.944900400236096e-22	5.923980507820103e-64	7.384512364117839e-15	6.891297089343457e-15	0.009880122044135157	-1.9814984508248342e-20	2.551512191549702e-15	1.7535160293954944e-18	2.1686482555627515e-17	7.910412023213285e-22
42500000	0.00005993897792030424	-3.944900400236096e-22	5.923980507820103e-64	7.384512364117839e-15	6.891297089343457e-15	0.009880122044135157	-1.9814916571712922e-20	2.551512191549702e-15	1.7535160293954944e-18	2.1686482555627515e-17	7.910412023213285e-22
42600000	0.00005993897792030424	-3.944900400236096e-22	5.923980507820103e-64	7.384512364117839e-15	6.891297089343457e-15	0.009880122044135157	-1.98148486351775e-20	2.551512191549702e-15	1.7535160293954944e-18	2.1686482555627515e-17	7.910412023213285e-22
42700000	0.00005993897792030424	-3.944900400236096e-22	5.923980507820103e-64	7.384512364117839e-15	6.891297089343457e-15	0.009880122044135157	-1.981478069864208e-20	2.551512191549702e-15	1.7535160293954944e-18	2.1686482555627515e-17	7.910412023213285e-22
42800000	0.00005993897792030424	-3.944900400236096e-22	5.923980507820103e-64	7.384512364117839e-15	6.891297089343457e-15	0.009880122044135157	-1.981471276210666e-20	2.551512191549702e-15	1.7535160293954944e-18	2.1686482555627515e-17	7.910412023213285e-22
42900000	0.00005993897792030424	-3.944900400236096e-22	5.923980507820103e-64	7.384512364117839e-15	6.891297089343457e-15	0.009880122044135157	-1.981464482557124e-20	2.551512191549702e-15	1.7535160293954944e-18	2.1686482555627515e-17	7.910412023213285e-22
43000000	0.00005993897792030424	-3.944900400236096e-22	5.923980507820103e-64	7.384512364117839e-15	6.891297089343457e-15	0.009880122044135157	-1.981457688903582e-20	2.551512191549702e-15	1.7535160293954944e-18	2.1686482555627515e-17	7.910412023213285e-22
43100000	0.00005993897792030424	-3.944900400236096e-22	5.923980507820103e-64	7.384512364117839e-15	6.891297089343457e-15	0.009880122044135157	-1.9814508952500397e-20	2.551512191549702e-15	1.7535160293954944e-18	2.1686482555627515e-17	7.910412023213285e-22
43200000	0.00005993897792030424	-3.944900400236096e-22	5.923980507820103e-64	7.384512364117839e-15	6.891297089343457e-15	0.009880122044135157	-1.9814441015964978e-20	2.551512191549702e-15	1.7535160293954944e-18	2.1686482555627515e-17	7.910412023213285e-22
43300000	0.00005993897792030424	-3.944900400236096e-22	5.923980507820103e-64	7.384512364117839e-15	6.891297089343457e-15	0.009880122044135157	-1.9814373079429556e-20	2.551512191549702e-15	1.7535160293954944e-18	2.1686482555627515e-17	7.910412023213285e-22
43400000	0.00005993897792030424	-3.944900400236096e-22	5.923980507820103e-64	7.384512364117839e-15	6.891297089343457e-15	0.009880122044135157	-1.9814305142894136e-20	2.551512191549702e-15	1.7535160293954944e-18	2.1686482555627515e-17	7.910412023213285e-22
43500000	0.00005993897792030424	-3.944900400236096e-22	5.923980507820103e-64	7.384512364117839e-15	6.891297089343457e-15	0.009880122044135157	-1.9814237206358717e-20	2.551512191549702e-15	1.7535160293954944e-18	2.1686482555627515e-17	7.910412023213285e-22
43600000	0.00005993897792030424	-3.944900400236096e-22	5.923980507820103e-64	7.384512364117839e-15	6.891297089343457e-15	0.009880122044135157	-1.9814169269823295e-20	2.551512191549702e-15	1.7535160293954944e-18	2.1686482555627515e-17	7.910412023213285e-22
43700000	0.00005993897792030424	-3.944900400236096e-22	5.923980507820103e-64	7.384512364117839e-15	6.891297089343457e-15	0.009880122044135157	-1.9814101333287875e-20	2.551512191549702e-15	1.7535160293954944e-18	2.1686482555627515e-17	7.910412023213285e-22
43800000	0.00005993897792030424	-3.944900400236096e-22	5.923980507820103e-64	7.384512364117839e-15	6.891297089343457e-15	0.009880122044135157	-1.9814033396752453e-20	2.551512191549702e-15	1.7535160293954944e-18	2.1686482555627515e-17	7.910412023213285e-22
43900000	0.00005993897792030424	-3.944900400236096e-22	5.923980507820103e-64	7.384512364117839e-15	6.891297089343457e-15	0.009880122044135157	-1.9813965460217034e-20	2.551512191549702e-15	1.7535160293954944e-18	2.1686482555627515e-17	7.910412023213285e-22
44000000	0.00005993897792030424	-3.944900400236096e-22	5.923980507820103e-64	7.384512364117839e-15	6.891297089343457e-15	0.009880122044135157	-1.981389752368161e-20	2.551512191549702e-15	1.7535160293954944e-18	2.1686482555627515e-17	7.910412023213285e-22
44100000	0.00005993897792030424	-3.944900400236096e-22	5.923980507820103e-64	7.384512364117839e-15	6.891297089343457e-15	0.009880122044135157	-1.9813829587146192e-20	2.551512191549702e-15	1.7535160293954944e-18	2.1686482555627515e-17	7.910412023213285e-22
44200000	0.00005993897792030424	-3.944900400236096e-22	5.923980507820103e-64	7.384512364117839e-15	6.891297089343457e-15	0.009880122044135157	-1.981376165061077e-20	2.551512191549702e-15	1.7535160293954944e-18	2.1686482555627515e-17	7.910412023213285e-22
44300000	0.00005993897792030424	-3.944900400236096e-22	5.923980507820103e-64	7.384512364117839e-15	6.891297089343457e-15	0.009880122044135157	-1.981369371407535e-20	2.551512191549702e-15	1.7535160293954944e-18	2.1686482555627515e-17	7.910412023213285e-22
44400000	0.00005993897792030424	-3.944900400236096e-22	5.923980507820103e-64	7.384512364117839e-15	6.891297089343457e-15	0.009880122044135157	-1.981362577753993e-20	2.551512191549702e-15	1.7535160293954944e-18	2.1686482555627515e-17	7.910412023213285e-22
44500000	0.00005993897792030424	-3.944900400236096e-22	5.923980507820103e-64	7.384512364117839e-15	6.891297089343457e-15	0.009880122044135157	-1.981355784100451e-20	2.551512191549702e-15	1.7535160293954944e-18	2.1686482555627515e-17	7.910412023213285e-22
44600000	0.00005993897792030424	-3.944900400236096e-22	5.923980507820103e-64	7.384512364117839e-15	6.891297089343457e-15	0.009880122044135157	-1.981348990446909e-20	2.551512191549702e-15	1.7535160293954944e-18	2.1686482555627515e-17	7.910412023213285e-22
44700000	0.00005993897792030424	-3.944900400236096e-22	5.923980507820103e-64	7.384512364117839e-15	6.891297089343457e-15	0.009880122044135157	-1.9813421967933667e-20	2.551512191549702e-15	1.7535160293954944e-18	2.1686482555627515e-17	7.910412023213285e-22
44800000	0.00005993897792030424	-3.944900400236096e-22	5.923980507820103e-64	7.384512364117839e-15	6.891297089343457e-15	0.009880122044135157	-1.9813354031398248e-20	2.551512191549702e-15	1.7535160293954944e-18	2.1686482555627515e-17	7.910412023213285e-22
44900000	0.00005993897792030424	-3.944900400236096e-22	5.923980507820103e-64	7.384512364117839e-15	6.891297089343457e-15	0.009880122044135157	-1.9813286094862825e-20	2.551512191549702e-15	1.7535160293954944e-18	2.1686482555627515e-17	7.910412023213285e-22
45000000	0.00005993897792030424	-3.944900400236096e-22	5.923980507820103e-64	7.384512364117839e-15	6.891297089343457e-15	0.009880122044135157	-1.9813218158327406e-20	2.551512191549702e-15	1.7535160293954944e-18	2.1686482555627515e-17	7.910412023213285e-22
45100000	0.00005993897792030424	-3.944900400236096e-22	5.923980507820103e-64	7.384512364117839e-15	6.891297089343457e-15	0.009880122044135157	-1.9813150221791984e-20	2.551512191549702e-15	1.7535160293954944e-18	2.1686482555627515e-17	7.910412023213285e-22
45200000	0.00005993897792030424	-3.944900400236096e-22	5.923980507820103e-64	7.384512364117839e-15	6.891297089343457e-15	0.009880122044135157	-1.9813082285256564e-20	2.551512191549702e-15	1.7535160293954944e-18	2.1686482555627515e-17	7.910412023213285e-22
45300000	0.00005993897792030424	-3.944900400236096e-22	5.923980507820103e-64	7.384512364117839e-15	6.891297089343457e-15	0.009880122044135157	-1.9813014348721145e-20	2.551512191549702e-15	1.7535160293954944e-18	2.1686482555627515e-17	7.910412023213285e-22
45400000	0.00005993897792030424	-3.944900400236096e-22	5.923980507820103e-64	7.384512364117839e-15	6.891297089343457e-15	0.009880122044135157	-1.9812946412185723e-20	2.551512191549702e-15	1.7535160293954944e-18	2.1686482555627515e-17	7.910412023213285e-22
45500000	0.00005993897792030424	-3.944900400236096e-22	5.923980507820103e-64	7.384512364117839e-15	6.891297089343457e-15	0.009880122044135157	-1.9812878475650303e-20	2.551512191549702e-15	1.7535160293954944e-18	2.1686482555627515e-17	7.910412023213285e-22
45600000	0.00005993897792030424	-3.944900400236096e-22	5.923980507820103e-64	7.384512364117839e-15	6.891297089343457e-15	0.009880122044135157	-1.981281053911488e-20	2.551512191549702e-15	1.7535160293954944e-18	2.1686482555627515e-17	7.910412023213285e-22
45700000	0.00005993897792030424	-3.944900400236096e-22	5.923980507820103e-64	7.384512364117839e-15	6.891297089343457e-15	0.009880122044135157	-1.9812742602579462e-20	2.551512191549702e-15	1.7535160293954944e-18	2.1686482555627515e-17	7.910412023213285e-22
45800000	0.00005993897792030424	-3.944900400236096e-22	5.923980507820103e-64	7.384512364117839e-15	6.891297089343457e-15	0.009880122044135157	-1.981267466604404e-20	2.551512191549702e-15	1.7535160293954944e-18	2.1686482555627515e-17	7.910412023213285e-22
45900000	0.00005993897792030424	-3.944900400236096e-22	5.923980507820103e-64	7.384512364117839e-15	6.891297089343457e-15	0.009880122044135157	-1.981260672950862e-20	2.551512191549702e-15	1.7535160293954944e-18	2.1686482555627515e-17	7.910412023213285e-22
46000000	0.00005993897792030424	-3.944900400236096e-22	5.923980507820103e-64	7.384512364117839e-15	6.891297089343457e-15	0.009880122044135157	-1.98125387929732e-20	2.551512191549702e-15	1.7535160293954944e-18	2.1686482555627515e-17	7.910412023213285e-22
46100000	0.00005993897792030424	-3.944900400236096e-22	5.923980507820103e-64	7.384512364117839e-15	6.891297089343457e-15	0.009880122044135157	-1.9812470856437778e-20	2.551512191549702e-15	1.7535160293954944e-18	2.1686482555627515e-17	7.910412023213285e-22
46200000	0.00005993897792030424	-3.944900400236096e-22	5.923980507820103e-64	7.384512364117839e-15	6.891297089343457e-15	0.009880122044135157	-1.981240291990236e-20	2.551512191549702e-15	1.7535160293954944e-18	2.1686482555627515e-17	7.910412023213285e-22
46300000	0.00005993897792030424	-3.944900400236096e-22	5.923980507820103e-64	7.384512364117839e-15	6.891297089343457e-15	0.009880122044135157	-1.9812334983366937e-20	2.551512191549702e-15	1.7535160293954944e-18	2.1686482555627515e-17	7.910412023213285e-22
46400000	0.00005993897792030424	-3.944900400236096e-22	5.923980507820103e-64	7.384512364117839e-15	6.891297089343457e-15	0.009880122044135157	-1.9812267046831518e-20	2.551512191549702e-15	1.7535160293954944e-18	2.1686482555627515e-17	7.910412023213285e-22
46500000	0.00005993897792030424	-3.944900400236096e-22	5.923980507820103e-64	7.384512364117839e-15	6.891297089343457e-15	0.009880122044135157	-1.9812199110296095e-20	2.551512191549702e-15	1.7535160293954944e-18	2.1686482555627515e-17	7.910412023213285e-22
46600000	0.00005993897792030424	-3.944900400236096e-22	5.923980507820103e-64	7.384512364117839e-15	6.891297089343457e-15	0.009880122044135157	-1.9812131173760676e-20	2.551512191549702e-15	1.7535160293954944e-18	2.1686482555627515e-17	7.910412023213285e-22
46700000	0.00005993897792030424	-3.944900400236096e-22	5.923980507820103e-64	7.384512364117839e-15	6.891297089343457e-15	0.009880122044135157	-1.9812063237225254e-20	2.551512191549702e-15	1.7535160293954944e-18	2.1686482555627515e-17	7.910412023213285e-22
46800000	0.00005993897792030424	-3.944900400236096e-22	5.923980507820103e-64	7.384512364117839e-15	6.891297089343457e-15	0.009880122044135157	-1.9811995300689834e-20	2.551512191549702e-15	1.7535160293954944e-18	2.1686482555627515e-17	7.910412023213285e-22
46900000	0.00005993897792030424	-3.944900400236096e-22	5.923980507820103e-64	7.384512364117839e-15	6.891297089343457e-15	0.009880122044135157	-1.9811927364154415e-20	2.551512191549702e-15	1.7535160293954944e-18	2.1686482555627515e-17	7.910412023213285e-22
47000000	0.00005993897792030424	-3.944900400236096e-22	5.923980507820103e-64	7.384512364117839e-15	6.891297089343457e-15	0.009880122044135157	-1.9811859427618993e-20	2.551512191549702e-15	1.7535160293954944e-18	2.1686482555627515e-17	7.910412023213285e-22
47100000	0.00005993897792030424	-3.944900400236096e-22	5.923980507820103e-64	7.384512364117839e-15	6.891297089343457e-15	0.009880122044135157	-1.9811791491083573e-20	2.551512191549702e-15	1.7535160293954944e-18	2.1686482555627515e-17	7.910412023213285e-22
47200000	0.00005993897792030424	-3.944900400236096e-22	5.923980507820103e-64	7.384512364117839e-15	6.891297089343457e-15	0.009880122044135157	-1.981172355454815e-20	2.551512191549702e-15	1.7535160293954944e-18	2.1686482555627515e-17	7.910412023213285e-22
47300000	0.00005993897792030424	-3.944900400236096e-22	5.923980507820103e-64	7.384512364117839e-15	6.891297089343457e-15	0.009880122044135157	-1.9811655618012732e-20	2.551512191549702e-15	1.7535160293954944e-18	2.1686482555627515e-17	7.910412023213285e-22
47400000	0.00005993897792030424	-3.944900400236096e-22	5.923980507820103e-64	7.384512364117839e-15	6.891297089343457e-15	0.009880122044135157	-1.981158768147731e-20	2.551512191549702e-15	1.7535160293954944e-18	2.1686482555627515e-17	7.910412023213285e-22
47500000	0.00005993897792030424	-3.944900400236096e-22	5.923980507820103e-64	7.384512364117839e-15	6.891297089343457e-15	0.009880122044135157	-1.981151974494189e-20	2.551512191549702e-15	1.7535160293954944e-18	2.1686482555627515e-17	7.910412023213285e-22
47600000	0.00005993897792030424	-3.944900400236096e-22	5.923980507820103e-64	7.384512364117839e-15	6.891297089343457e-15	0.009880122044135157	-1.9811451808406468e-20	2.551512191549702e-15	1.7535160293954944e-18	2.1686482555627515e-17	7.910412023213285e-22
47700000	0.00005993897792030424	-3.944900400236096e-22	5.923980507820103e-64	7.384512364117839e-15	6.891297089343457e-15	0.009880122044135157	-1.9811383871871048e-20	2.551512191549702e-15	1.7535160293954944e-18	2.1686482555627515e-17	7.910412023213285e-22
47800000	0.00005993897792030424	-3.944900400236096e-22	5.923980507820103e-64	7.384512364117839e-15	6.891297089343457e-15	0.009880122044135157	-1.981131593533563e-20	2.551512191549702e-15	1.7535160293954944e-18	2.1686482555627515e-17	7.910412023213285e-22
47900000	0.00005993897792030424	-3.944900400236096e-22	5.923980507820103e-64	7.384512364117839e-15	6.891297089343457e-15	0.009880122044135157	-1.9811247998800207e-20	2.551512191549702e-15	1.7535160293954944e-18	2.1686482555627515e-17	7.910412023213285e-22
48000000	0.00005993897792030424	-3.944900400236096e-22	5.923980507820103e-64	7.384512364117839e-15	6.891297089343457e-15	0.009880122044135157	-1.9811180062264787e-20	2.551512191549702e-15	1.7535160293954944e-18	2.1686482555627515e-17	7.910412023213285e-22
48100000	0.00005993897792030424	-3.944900400236096e-22	5.923980507820103e-64	7.384512364117839e-15	6.891297089343457e-15	0.009880122044135157	-1.9811112125729365e-20	2.551512191549702e-15	1.7535160293954944e-18	2.1686482555627515e-17	7.910412023213285e-22
48200000	0.00005993897792030424	-3.944900400236096e-22	5.923980507820103e-64	7.384512364117839e-15	6.891297089343457e-15	0.009880122044135157	-1.9811044189193946e-20	2.551512191549702e-15	1.7535160293954944e-18	2.1686482555627515e-17	7.910412023213285e-22
48300000	0.00005993897792030424	-3.944900400236096e-22	5.923980507820103e-64	7.384512364117839e-15	6.891297089343457e-15	0.009880122044135157	-1.9810976252658523e-20	2.551512191549702e-15	1.7535160293954944e-18	2.1686482555627515e-17	7.910412023213285e-22
48400000	0.00005993897792030424	-3.944900400236096e-22	5.923980507820103e-64	7.384512364117839e-15	6.891297089343457e-15	0.009880122044135157	-1.9810908316123104e-20	2.551512191549702e-15	1.7535160293954944e-18	2.1686482555627515e-17	7.910412023213285e-22
48500000	0.00005993897792030424	-3.944900400236096e-22	5.923980507820103e-64	7.384512364117839e-15	6.891297089343457e-15	0.009880122044135157	-1.9810840379587685e-20	2.551512191549702e-15	1.7535160293954944e-18	2.1686482555627515e-17	7.910412023213285e-22
48600000	0.00005993897792030424	-3.944900400236096e-22	5.923980507820103e-64	7.384512364117839e-15	6.891297089343457e-15	0.009880122044135157	-1.9810772443052262e-20	2.551512191549702e-15	1.7535160293954944e-18	2.1686482555627515e-17	7.910412023213285e-22
48700000	0.00005993897792030424	-3.944900400236096e-22	5.923980507820103e-64	7.384512364117839e-15	6.891297089343457e-15	0.009880122044135157	-1.9810704506516843e-20	2.551512191549702e-15	1.7535160293954944e-18	2.1686482555627515e-17	7.910412023213285e-22
48800000	0.00005993897792030424	-3.944900400236096e-22	5.923980507820103e-64	7.384512364117839e-15	6.891297089343457e-15	0.009880122044135157	-1.981063656998142e-20	2.551512191549702e-15	1.7535160293954944e-18	2.1686482555627515e-17	7.910412023213285e-22
48900000	0.00005993897792030424	-3.944900400236096e-22	5.923980507820103e-64	7.384512364117839e-15	6.891297089343457e-15	0.009880122044135157	-1.9810568633446e-20	2.551512191549702e-15	1.7535160293954944e-18	2.1686482555627515e-17	7.910412023213285e-22
49000000	0.00005993897792030424	-3.944900400236096e-22	5.923980507820103e-64	7.384512364117839e-15	6.891297089343457e-15	0.009880122044135157	-1.981050069691058e-20	2.551512191549702e-15	1.7535160293954944e-18	2.1686482555627515e-17	7.910412023213285e-22
49100000	0.00005993897792030424	-3.944900400236096e-22	5.923980507820103e-64	7.384512364117839e-15	6.891297089343457e-15	0.009880122044135157	-1.981043276037516e-20	2.551512191549702e-15	1.7535160293954944e-18	2.1686482555627515e-17	7.910412023213285e-22
49200000	0.00005993897792030424	-3.944900400236096e-22	5.923980507820103e-64	7.384512364117839e-15	6.891297089343457e-15	0.009880122044135157	-1.9810364823839737e-20	2.551512191549702e-15	1.7535160293954944e-18	2.1686482555627515e-17	7.910412023213285e-22
49300000	0.00005993897792030424	-3.944900400236096e-22	5.923980507820103e-64	7.384512364117839e-15	6.891297089343457e-15	0.009880122044135157	-1.9810296887304318e-20	2.551512191549702e-15	1.7535160293954944e-18	2.1686482555627515e-17	7.910412023213285e-22
49400000	0.00005993897792030424	-3.944900400236096e-22	5.923980507820103e-64	7.384512364117839e-15	6.891297089343457e-15	0.009880122044135157	-1.98102289507689e-20	2.551512191549702e-15	1.7535160293954944e-18	2.1686482555627515e-17	7.910412023213285e-22
49500000	0.00005993897792030424	-3.944900400236096e-22	5.923980507820103e-64	7.384512364117839e-15	6.891297089343457e-15	0.009880122044135157	-1.9810161014233476e-20	2.551512191549702e-15	1.7535160293954944e-18	2.1686482555627515e-17	7.910412023213285e-22
49600000	0.00005993897792030424	-3.944900400236096e-22	5.923980507820103e-64	7.384512364117839e-15	6.891297089343457e-15	0.009880122044135157	-1.9810093077698057e-20	2.551512191549702e-15	1.7535160293954944e-18	2.1686482555627515e-17	7.910412023213285e-22
49700000	0.00005993897792030424	-3.944900400236096e-22	5.923980507820103e-64	7.384512364117839e-15	6.891297089343457e-15	0.009880122044135157	-1.9810025141162635e-20	2.551512191549702e-15	1.7535160293954944e-18	2.1686482555627515e-17	7.910412023213285e-22
49800000	0.00005993897792030424	-3.944900400236096e-22	5.923980507820103e-64	7.384512364117839e-15	6.891297089343457e-15	0.009880122044135157	-1.9809957204627215e-20	2.551512191549702e-15	1.7535160293954944e-18	2.1686482555627515e-17	7.910412023213285e-22
49900000	0.00005993897792030424	-3.944900400236096e-22	5.923980507820103e-64	7.384512364117839e-15	6.891297089343457e-15	0.009880122044135157	-1.9809889268091793e-20	2.551512191549702e-15	1.7535160293954944e-18	2.1686482555627515e-17	7.910412023213285e-22
50000000	0.00005993897792030424	-3.944900400236096e-22	5.923980507820103e-64	7.384512364117839e-15	6.891297089343457e-15	0.009880122044135157	-1.9809821331556374e-20	2.551512191549702e-15	1.7535160293954944e-18	2.1686482555627515e-17	7.910412023213285e-22
50100000	0.00005993897792030424	-3.944900400236096e-22	5.923980507820103e-64	7.384512364117839e-15	6.891297089343457e-15	0.009880122044135157	-1.980975339502095e-20	2.551512191549702e-15	1.7535160293954944e-18	2.1686482555627515e-17	7.910412023213285e-22
50200000	0.00005993897792030424	-3.944900400236096e-22	5.923980507820103e-64	7.384512364117839e-15	6.891297089343457e-15	0.009880122044135157	-1.9809685458485532e-20	2.551512191549702e-15	1.7535160293954944e-18	2.1686482555627515e-17	7.910412023213285e-22
50300000	0.00005993897792030424	-3.944900400236096e-22	5.923980507820103e-64	7.384512364117839e-15	6.891297089343457e-15	0.009880122044135157	-1.9809617521950113e-20	2.551512191549702e-15	1.7535160293954944e-18	2.1686482555627515e-17	7.910412023213285e-22
50400000	0.00005993897792030424	-3.944900400236096e-22	5.923980507820103e-64	7.384512364117839e-15	6.891297089343457e-15	0.009880122044135157	-1.980954958541469e-20	2.551512191549702e-15	1.7535160293954944e-18	2.1686482555627515e-17	7.910412023213285e-22
50500000	0.00005993897792030424	-3.944900400236096e-22	5.923980507820103e-64	7.384512364117839e-15	6.891297089343457e-15	0.009880122044135157	-1.980948164887927e-20	2.551512191549702e-15	1.7535160293954944e-18	2.1686482555627515e-17	7.910412023213285e-22
50600000	0.00005993897792030424	-3.944900400236096e-22	5.923980507820103e-64	7.384512364117839e-15	6.891297089343457e-15	0.009880122044135157	-1.980941371234385e-20	2.551512191549702e-15	1.7535160293954944e-18	2.1686482555627515e-17	7.910412023213285e-22
50700000	0.00005993897792030424	-3.944900400236096e-22	5.923980507820103e-64	7.384512364117839e-15	6.891297089343457e-15	0.009880122044135157	-1.980934577580843e-20	2.551512191549702e-15	1.7535160293954944e-18	2.1686482555627515e-17	7.910412023213285e-22
50800000	0.00005993897792030424	-3.944900400236096e-22	5.923980507820103e-64	7.384512364117839e-15	6.891297089343457e-15	0.009880122044135157	-1.9809277839273007e-20	2.551512191549702e-15	1.7535160293954944e-18	2.1686482555627515e-17	7.910412023213285e-22
50900000	0.00005993897792030424	-3.944900400236096e-22	5.923980507820103e-64	7.384512364117839e-15	6.891297089343457e-15	0.009880122044135157	-1.9809209902737588e-20	2.551512191549702e-15	1.7535160293954944e-18	2.1686482555627515e-17	7.910412023213285e-22
51000000	0.00005993897792030424	-3.944900400236096e-22	5.923980507820103e-64	7.384512364117839e-15	6.891297089343457e-15	0.009880122044135157	-1.9809141966202168e-20	2.551512191549702e-15	1.7535160293954944e-18	2.1686482555627515e-17	7.910412023213285e-22
51100000	0.00005993897792030424	-3.944900400236096e-22	5.923980507820103e-64	7.384512364117839e-15	6.891297089343457e-15	0.009880122044135157	-1.9809074029666746e-20	2.551512191549702e-15	1.7535160293954944e-18	2.1686482555627515e-17	7.910412023213285e-22
51200000	0.00005993897792030424	-3.944900400236096e-22	5.923980507820103e-64	7.384512364117839e-15	6.891297089343457e-15	0.009880122044135157	-1.9809006093131327e-20	2.551512191549702e-15	1.7535160293954944e-18	2.1686482555627515e-17	7.910412023213285e-22
51300000	0.00005993897792030424	-3.944900400236096e-22	5.923980507820103e-64	7.384512364117839e-15	6.891297089343457e-15	0.009880122044135157	-1.9808938156595904e-20	2.551512191549702e-15	1.7535160293954944e-18	2.1686482555627515e-17	7.910412023213286e-22
51400000	0.00005993897792030424	-3.944900400236096e-22	5.923980507820103e-64	7.384512364117839e-15	6.891297089343457e-15	0.009880122044135157	-1.9808870220060485e-20	2.551512191549702e-15	1.7535160293954944e-18	2.1686482555627515e-17	7.910412023213286e-22
51500000	0.00005993897792030424	-3.944900400236096e-22	5.923980507820103e-64	7.384512364117839e-15	6.891297089343457e-15	0.009880122044135157	-1.9808802283525063e-20	2.551512191549702e-15	1.7535160293954944e-18	2.1686482555627515e-17	7.910412023213286e-22
51600000	0.00005993897792030424	-3.944900400236096e-22	5.923980507820103e-64	7.384512364117839e-15	6.891297089343457e-15	0.009880122044135157	-1.9808734346989643e-20	2.551512191549702e-15	1.7535160293954944e-18	2.1686482555627515e-17	7.910412023213286e-22
51700000	0.00005993897792030424	-3.944900400236096e-22	5.923980507820103e-64	7.384512364117839e-15	6.891297089343457e-15	0.009880122044135157	-1.980866641045422e-20	2.551512191549702e-15	1.7535160293954944e-18	2.1686482555627515e-17	7.910412023213286e-22
51800000	0.00005993897792030424	-3.944900400236096e-22	5.923980507820103e-64	7.384512364117839e-15	6.891297089343457e-15	0.009880122044135157	-1.9808598473918802e-20	2.551512191549702e-15	1.7535160293954944e-18	2.1686482555627515e-17	7.910412023213286e-22
51900000	0.00005993897792030424	-3.944900400236096e-22	5.923980507820103e-64	7.384512364117839e-15	6.891297089343457e-15	0.009880122044135157	-1.9808530537383382e-20	2.551512191549702e-15	1.7535160293954944e-18	2.1686482555627515e-17	7.910412023213286e-22
52000000	0.00005993897792030424	-3.944900400236096e-22	5.923980507820103e-64	7.384512364117839e-15	6.891297089343457e-15	0.009880122044135157	-1.980846260084796e-20	2.551512191549702e-15	1.7535160293954944e-18	2.1686482555627515e-17	7.910412023213286e-22
52100000	0.00005993897792030424	-3.944900400236096e-22	5.923980507820103e-64	7.384512364117839e-15	6.891297089343457e-15	0.009880122044135157	-1.980839466431254e-20	2.551512191549702e-15	1.7535160293954944e-18	2.1686482555627515e-17	7.910412023213286e-22
52200000	0.00005993897792030424	-3.944900400236096e-22	5.923980507820103e-64	7.384512364117839e-15	6.891297089343457e-15	0.009880122044135157	-1.9808326727777118e-20	2.551512191549702e-15	1.7535160293954944e-18	2.1686482555627515e-17	7.910412023213286e-22
52300000	0.00005993897792030424	-3.944900400236096e-22	5.923980507820103e-64	7.384512364117839e-15	6.891297089343457e-15	0.009880122044135157	-1.98082587912417e-20	2.551512191549702e-15	1.7535160293954944e-18	2.1686482555627515e-17	7.910412023213286e-22
52400000	0.00005993897792030424	-3.944900400236096e-22	5.923980507820103e-64	7.384512364117839e-15	6.891297089343457e-15	0.009880122044135157	-1.9808190854706277e-20	2.551512191549702e-15	1.7535160293954944e-18	2.1686482555627515e-17	7.910412023213286e-22
52500000	0.00005993897792030424	-3.944900400236096e-22	5.923980507820103e-64	7.384512364117839e-15	6.891297089343457e-15	0.009880122044135157	-1.9808122918170857e-20	2.551512191549702e-15	1.7535160293954944e-18	2.1686482555627515e-17	7.910412023213286e-22
52600000	0.00005993897792030424	-3.944900400236096e-22	5.923980507820103e-64	7.384512364117839e-15	6.891297089343457e-15	0.009880122044135157	-1.9808054981635435e-20	2.551512191549702e-15	1.7535160293954944e-18	2.1686482555627515e-17	7.910412023213286e-22
52700000	0.00005993897792030424	-3.944900400236096e-22	5.923980507820103e-64	7.384512364117839e-15	6.891297089343457e-15	0.009880122044135157	-1.9807987045100016e-20	2.551512191549702e-15	1.7535160293954944e-18	2.1686482555627515e-17	7.910412023213286e-22
52800000	0.00005993897792030424	-3.944900400236096e-22	5.923980507820103e-64	7.384512364117839e-15	6.891297089343457e-15	0.009880122044135157	-1.9807919108564596e-20	2.551512191549702e-15	1.7535160293954944e-18	2.1686482555627515e-17	7.910412023213286e-22
52900000	0.00005993897792030424	-3.944900400236096e-22	5.923980507820103e-64	7.384512364117839e-15	6.891297089343457e-15	0.009880122044135157	-1.9807851172029174e-20	2.551512191549702e-15	1.7535160293954944e-18	2.1686482555627515e-17	7.910412023213286e-22
53000000	0.00005993897792030424	-3.944900400236096e-22	5.923980507820103e-64	7.384512364117839e-15	6.891297089343457e-15	0.009880122044135157	-1.9807783235493755e-20	2.551512191549702e-15	1.7535160293954944e-18	2.1686482555627515e-17	7.910412023213286e-22
53100000	0.00005993897792030424	-3.944900400236096e-22	5.923980507820103e-64	7.384512364117839e-15	6.891297089343457e-15	0.009880122044135157	-1.9807715298958332e-20	2.551512191549702e-15	1.7535160293954944e-18	2.1686482555627515e-17	7.910412023213286e-22
53200000	0.00005993897792030424	-3.944900400236096e-22	5.923980507820103e-64	7.384512364117839e-15	6.891297089343457e-15	0.009880122044135157	-1.9807647362422913e-20	2.551512191549702e-15	1.7535160293954944e-18	2.1686482555627515e-17	7.910412023213286e-22
53300000	0.00005993897792030424	-3.944900400236096e-22	5.923980507820103e-64	7.384512364117839e-15	6.891297089343457e-15	0.009880122044135157	-1.980757942588749e-20	2.551512191549702e-15	1.7535160293954944e-18	2.1686482555627515e-17	7.910412023213286e-22
53400000	0.00005993897792030424	-3.944900400236096e-22	5.923980507820103e-64	7.384512364117839e-15	6.891297089343457e-15	0.009880122044135157	-1.980751148935207e-20	2.551512191549702e-15	1.7535160293954944e-18	2.1686482555627515e-17	7.910412023213286e-22
53500000	0.00005993897792030424	-3.944900400236096e-22	5.923980507820103e-64	7.384512364117839e-15	6.891297089343457e-15	0.009880122044135157	-1.9807443552816652e-20	2.551512191549702e-15	1.7535160293954944e-18	2.1686482555627515e-17	7.910412023213286e-22
53600000	0.00005993897792030424	-3.944900400236096e-22	5.923980507820103e-64	7.384512364117839e-15	6.891297089343457e-15	0.009880122044135157	-1.980737561628123e-20	2.551512191549702e-15	1.7535160293954944e-18	2.1686482555627515e-17	7.910412023213286e-22
53700000	0.00005993897792030424	-3.944900400236096e-22	5.923980507820103e-64	7.384512364117839e-15	6.891297089343457e-15	0.009880122044135157	-1.980730767974581e-20	2.551512191549702e-15	1.7535160293954944e-18	2.1686482555627515e-17	7.910412023213286e-22
53800000	0.00005993897792030424	-3.944900400236096e-22	5.923980507820103e-64	7.384512364117839e-15	6.891297089343457e-15	0.009880122044135157	-1.9807239743210388e-20	2.551512191549702e-15	1.7535160293954944e-18	2.1686482555627515e-17	7.910412023213286e-22
53900000	0.00005993897792030424	-3.944900400236096e-22	5.923980507820103e-64	7.384512364117839e-15	6.891297089343457e-15	0.009880122044135157	-1.980717180667497e-20	2.551512191549702e-15	1.7535160293954944e-18	2.1686482555627515e-17	7.910412023213286e-22
54000000	0.00005993897792030424	-3.944900400236096e-22	5.923980507820103e-64	7.384512364117839e-15	6.891297089343457e-15	0.009880122044135157	-1.9807103870139547e-20	2.551512191549702e-15	1.7535160293954944e-18	2.1686482555627515e-17	7.910412023213286e-22
54100000	0.00005993897792030424	-3.944900400236096e-22	5.923980507820103e-64	7.384512364117839e-15	6.891297089343457e-15	0.009880122044135157	-1.9807035933604127e-20	2.551512191549702e-15	1.7535160293954944e-18	2.1686482555627515e-17	7.910412023213286e-22
54200000	0.00005993897792030424	-3.944900400236096e-22	5.923980507820103e-64	7.384512364117839e-15	6.891297089343457e-15	0.009880122044135157	-1.9806967997068705e-20	2.551512191549702e-15	1.7535160293954944e-18	2.1686482555627515e-17	7.910412023213286e-22
54300000	0.00005993897792030424	-3.944900400236096e-22	5.923980507820103e-64	7.384512364117839e-15	6.891297089343457e-15	0.009880122044135157	-1.9806900060533286e-20	2.551512191549702e-15	1.7535160293954944e-18	2.1686482555627515e-17	7.910412023213286e-22
54400000	0.00005993897792030424	-3.944900400236096e-22	5.923980507820103e-64	7.384512364117839e-15	6.891297089343457e-15	0.009880122044135157	-1.9806832123997866e-20	2.551512191549702e-15	1.7535160293954944e-18	2.1686482555627515e-17	7.910412023213286e-22
54500000	0.00005993897792030424	-3.944900400236096e-22	5.923980507820103e-64	7.384512364117839e-15	6.891297089343457e-15	0.009880122044135157	-1.9806764187462444e-20	2.551512191549702e-15	1.7535160293954944e-18	2.1686482555627515e-17	7.910412023213286e-22
54600000	0.00005993897792030424	-3.944900400236096e-22	5.923980507820103e-64	7.384512364117839e-15	6.891297089343457e-15	0.009880122044135157	-1.9806696250927025e-20	2.551512191549702e-15	1.7535160293954944e-18	2.1686482555627515e-17	7.910412023213286e-22
54700000	0.00005993897792030424	-3.944900400236096e-22	5.923980507820103e-64	7.384512364117839e-15	6.891297089343457e-15	0.009880122044135157	-1.9806628314391602e-20	2.551512191549702e-15	1.7535160293954944e-18	2.1686482555627515e-17	7.910412023213286e-22
54800000	0.00005993897792030424	-3.944900400236096e-22	5.923980507820103e-64	7.384512364117839e-15	6.891297089343457e-15	0.009880122044135157	-1.9806560377856183e-20	2.551512191549702e-15	1.7535160293954944e-18	2.1686482555627515e-17	7.910412023213286e-22
54900000	0.00005993897792030424	-3.944900400236096e-22	5.923980507820103e-64	7.384512364117839e-15	6.891297089343457e-15	0.009880122044135157	-1.980649244132076e-20	2.551512191549702e-15	1.7535160293954944e-18	2.1686482555627515e-17	7.910412023213286e-22
55000000	0.00005993897792030424	-3.944900400236096e-22	5.923980507820103e-64	7.384512364117839e-15	6.891297089343457e-15	0.009880122044135157	-1.980642450478534e-20	2.551512191549702e-15	1.7535160293954944e-18	2.1686482555627515e-17	7.910412023213286e-22
55100000	0.00005993897792030424	-3.944900400236096e-22	5.923980507820103e-64	7.384512364117839e-15	6.891297089343457e-15	0.009880122044135157	-1.980635656824992e-20	2.551512191549702e-15	1.7535160293954944e-18	2.1686482555627515e-17	7.910412023213286e-22
55200000	0.00005993897792030424	-3.944900400236096e-22	5.923980507820103e-64	7.384512364117839e-15	6.891297089343457e-15	0.009880122044135157	-1.98062886317145e-20	2.551512191549702e-15	1.7535160293954944e-18	2.1686482555627515e-17	7.910412023213286e-22
55300000	0.00005993897792030424	-3.944900400236096e-22	5.923980507820103e-64	7.384512364117839e-15	6.891297089343457e-15	0.009880122044135157	-1.980622069517908e-20	2.551512191549702e-15	1.7535160293954944e-18	2.1686482555627515e-17	7.910412023213286e-22
55400000	0.00005993897792030424	-3.944900400236096e-22	5.923980507820103e-64	7.384512364117839e-15	6.891297089343457e-15	0.009880122044135157	-1.9806152758643658e-20	2.551512191549702e-15	1.7535160293954944e-18	2.1686482555627515e-17	7.910412023213286e-22
55500000	0.00005993897792030424	-3.944900400236096e-22	5.923980507820103e-64	7.384512364117839e-15	6.891297089343457e-15	0.009880122044135157	-1.980608482210824e-20	2.551512191549702e-15	1.7535160293954944e-18	2.1686482555627515e-17	7.910412023213286e-22
55600000	0.00005993897792030424	-3.944900400236096e-22	5.923980507820103e-64	7.384512364117839e-15	6.891297089343457e-15	0.009880122044135157	-1.9806016885572816e-20	2.551512191549702e-15	1.7535160293954944e-18	2.1686482555627515e-17	7.910412023213286e-22
55700000	0.00005993897792030424	-3.944900400236096e-22	5.923980507820103e-64	7.384512364117839e-15	6.891297089343457e-15	0.009880122044135157	-1.9805948949037397e-20	2.551512191549702e-15	1.7535160293954944e-18	2.1686482555627515e-17	7.910412023213286e-22
55800000	0.00005993897792030424	-3.944900400236096e-22	5.923980507820103e-64	7.384512364117839e-15	6.891297089343457e-15	0.009880122044135157	-1.9805881012501975e-20	2.551512191549702e-15	1.7535160293954944e-18	2.1686482555627515e-17	7.910412023213286e-22
55900000	0.00005993897792030424	-3.944900400236096e-22	5.923980507820103e-64	7.384512364117839e-15	6.891297089343457e-15	0.009880122044135157	-1.9805813075966555e-20	2.551512191549702e-15	1.7535160293954944e-18	2.1686482555627515e-17	7.910412023213286e-22
56000000	0.00005993897792030424	-3.944900400236096e-22	5.923980507820103e-64	7.384512364117839e-15	6.891297089343457e-15	0.009880122044135157	-1.9805745139431136e-20	2.551512191549702e-15	1.7535160293954944e-18	2.1686482555627515e-17	7.910412023213286e-22
56100000	0.00005993897792030424	-3.944900400236096e-22	5.923980507820103e-64	7.384512364117839e-15	6.891297089343457e-15	0.009880122044135157	-1.9805677202895714e-20	2.551512191549702e-15	1.7535160293954944e-18	2.1686482555627515e-17	7.910412023213286e-22
56200000	0.00005993897792030424	-3.944900400236096e-22	5.923980507820103e-64	7.384512364117839e-15	6.891297089343457e-15	0.009880122044135157	-1.9805609266360294e-20	2.551512191549702e-15	1.7535160293954944e-18	2.1686482555627515e-17	7.910412023213286e-22
56300000	0.00005993897792030424	-3.944900400236096e-22	5.923980507820103e-64	7.384512364117839e-15	6.891297089343457e-15	0.009880122044135157	-1.9805541329824872e-20	2.551512191549702e-15	1.7535160293954944e-18	2.1686482555627515e-17	7.910412023213286e-22
56400000	0.00005993897792030424	-3.944900400236096e-22	5.923980507820103e-64	7.384512364117839e-15	6.891297089343457e-15	0.009880122044135157	-1.9805473393289453e-20	2.551512191549702e-15	1.7535160293954944e-18	2.1686482555627515e-17	7.910412023213286e-22
56500000	0.00005993897792030424	-3.944900400236096e-22	5.923980507820103e-64	7.384512364117839e-15	6.891297089343457e-15	0.009880122044135157	-1.980540545675403e-20	2.551512191549702e-15	1.7535160293954944e-18	2.1686482555627515e-17	7.910412023213286e-22
56600000	0.00005993897792030424	-3.944900400236096e-22	5.923980507820103e-64	7.384512364117839e-15	6.891297089343457e-15	0.009880122044135157	-1.980533752021861e-20	2.551512191549702e-15	1.7535160293954944e-18	2.1686482555627515e-17	7.910412023213286e-22
56700000	0.00005993897792030424	-3.944900400236096e-22	5.923980507820103e-64	7.384512364117839e-15	6.891297089343457e-15	0.009880122044135157	-1.980526958368319e-20	2.551512191549702e-15	1.7535160293954944e-18	2.1686482555627515e-17	7.910412023213286e-22
56800000	0.00005993897792030424	-3.944900400236096e-22	5.923980507820103e-64	7.384512364117839e-15	6.891297089343457e-15	0.009880122044135157	-1.980520164714777e-20	2.551512191549702e-15	1.7535160293954944e-18	2.1686482555627515e-17	7.910412023213286e-22
56900000	0.00005993897792030424	-3.944900400236096e-22	5.923980507820103e-64	7.384512364117839e-15	6.891297089343457e-15	0.009880122044135157	-1.980513371061235e-20	2.551512191549702e-15	1.7535160293954944e-18	2.1686482555627515e-17	7.910412023213286e-22
57000000	0.00005993897792030424	-3.944900400236096e-22	5.923980507820103e-64	7.384512364117839e-15	6.891297089343457e-15	0.009880122044135157	-1.9805065774076928e-20	2.551512191549702e-15	1.7535160293954944e-18	2.1686482555627515e-17	7.910412023213286e-22
57100000	0.00005993897792030424	-3.944900400236096e-22	5.923980507820103e-64	7.384512364117839e-15	6.891297089343457e-15	0.009880122044135157	-1.9804997837541508e-20	2.551512191549702e-15	1.7535160293954944e-18	2.1686482555627515e-17	7.910412023213286e-22
57200000	0.00005993897792030424	-3.944900400236096e-22	5.923980507820103e-64	7.384512364117839e-15	6.891297089343457e-15	0.009880122044135157	-1.9804929901006086e-20	2.551512191549702e-15	1.7535160293954944e-18	2.1686482555627515e-17	7.910412023213286e-22
57300000	0.00005993897792030424	-3.944900400236096e-22	5.923980507820103e-64	7.384512364117839e-15	6.891297089343457e-15	0.009880122044135157	-1.9804861964470667e-20	2.551512191549702e-15	1.7535160293954944e-18	2.1686482555627515e-17	7.910412023213286e-22
57400000	0.00005993897792030424	-3.944900400236096e-22	5.923980507820103e-64	7.384512364117839e-15	6.891297089343457e-15	0.009880122044135157	-1.9804794027935244e-20	2.551512191549702e-15	1.7535160293954944e-18	2.1686482555627515e-17	7.910412023213286e-22
57500000	0.00005993897792030424	-3.944900400236096e-22	5.923980507820103e-64	7.384512364117839e-15	6.891297089343457e-15	0.009880122044135157	-1.9804726091399825e-20	2.551512191549702e-15	1.7535160293954944e-18	2.1686482555627515e-17	7.910412023213286e-22
57600000	0.00005993897792030424	-3.944900400236096e-22	5.923980507820103e-64	7.384512364117839e-15	6.891297089343457e-15	0.009880122044135157	-1.9804658154864403e-20	2.551512191549702e-15	1.7535160293954944e-18	2.1686482555627515e-17	7.910412023213286e-22
57700000	0.00005993897792030424	-3.944900400236096e-22	5.923980507820103e-64	7.384512364117839e-15	6.891297089343457e-15	0.009880122044135157	-1.9804590218328983e-20	2.551512191549702e-15	1.7535160293954944e-18	2.1686482555627515e-17	7.910412023213286e-22
57800000	0.00005993897792030424	-3.944900400236096e-22	5.923980507820103e-64	7.384512364117839e-15	6.891297089343457e-15	0.009880122044135157	-1.9804522281793564e-20	2.551512191549702e-15	1.7535160293954944e-18	2.1686482555627515e-17	7.910412023213286e-22
57900000	0.00005993897792030424	-3.944900400236096e-22	5.923980507820103e-64	7.384512364117839e-15	6.891297089343457e-15	0.009880122044135157	-1.9804454345258142e-20	2.551512191549702e-15	1.7535160293954944e-18	2.1686482555627515e-17	7.910412023213286e-22
58000000	0.00005993897792030424	-3.944900400236096e-22	5.923980507820103e-64	7.384512364117839e-15	6.891297089343457e-15	0.009880122044135157	-1.9804386408722722e-20	2.551512191549702e-15	1.7535160293954944e-18	2.1686482555627515e-17	7.910412023213286e-22
58100000	0.00005993897792030424	-3.944900400236096e-22	5.923980507820103e-64	7.384512364117839e-15	6.891297089343457e-15	0.009880122044135157	-1.98043184721873e-20	2.551512191549702e-15	1.7535160293954944e-18	2.1686482555627515e-17	7.910412023213286e-22
58200000	0.00005993897792030424	-3.944900400236096e-22	5.923980507820103e-64	7.384512364117839e-15	6.891297089343457e-15	0.009880122044135157	-1.980425053565188e-20	2.551512191549702e-15	1.7535160293954944e-18	2.1686482555627515e-17	7.910412023213286e-22
58300000	0.00005993897792030424	-3.944900400236096e-22	5.923980507820103e-64	7.384512364117839e-15	6.891297089343457e-15	0.009880122044135157	-1.9804182599116458e-20	2.551512191549702e-15	1.7535160293954944e-18	2.1686482555627515e-17	7.910412023213286e-22
58400000	0.00005993897792030424	-3.944900400236096e-22	5.923980507820103e-64	7.384512364117839e-15	6.891297089343457e-15	0.009880122044135157	-1.980411466258104e-20	2.551512191549702e-15	1.7535160293954944e-18	2.1686482555627515e-17	7.910412023213286e-22
58500000	0.00005993897792030424	-3.944900400236096e-22	5.923980507820103e-64	7.384512364117839e-15	6.891297089343457e-15	0.009880122044135157	-1.980404672604562e-20	2.551512191549702e-15	1.7535160293954944e-18	2.1686482555627515e-17	7.910412023213286e-22
58600000	0.00005993897792030424	-3.944900400236096e-22	5.923980507820103e-64	7.384512364117839e-15	6.891297089343457e-15	0.009880122044135157	-1.9803978789510197e-20	2.551512191549702e-15	1.7535160293954944e-18	2.1686482555627515e-17	7.910412023213286e-22
58700000	0.00005993897792030424	-3.944900400236096e-22	5.923980507820103e-64	7.384512364117839e-15	6.891297089343457e-15	0.009880122044135157	-1.9803910852974778e-20	2.551512191549702e-15	1.7535160293954944e-18	2.1686482555627515e-17	7.910412023213286e-22
58800000	0.00005993897792030424	-3.944900400236096e-22	5.923980507820103e-64	7.384512364117839e-15	6.891297089343457e-15	0.009880122044135157	-1.9803842916439356e-20	2.551512191549702e-15	1.7535160293954944e-18	2.1686482555627515e-17	7.910412023213286e-22
58900000	0.00005993897792030424	-3.944900400236096e-22	5.923980507820103e-64	7.384512364117839e-15	6.891297089343457e-15	0.009880122044135157	-1.9803774979903936e-20	2.551512191549702e-15	1.7535160293954944e-18	2.1686482555627515e-17	7.910412023213286e-22
59000000	0.00005993897792030424	-3.944900400236096e-22	5.923980507820103e-64	7.384512364117839e-15	6.891297089343457e-15	0.009880122044135157	-1.9803707043368514e-20	2.551512191549702e-15	1.7535160293954944e-18	2.1686482555627515e-17	7.910412023213286e-22
59100000	0.00005993897792030424	-3.944900400236096e-22	5.923980507820103e-64	7.384512364117839e-15	6.891297089343457e-15	0.009880122044135157	-1.9803639106833095e-20	2.551512191549702e-15	1.7535160293954944e-18	2.1686482555627515e-17	7.910412023213286e-22
59200000	0.00005993897792030424	-3.944900400236096e-22	5.923980507820103e-64	7.384512364117839e-15	6.891297089343457e-15	0.009880122044135157	-1.9803571170297672e-20	2.551512191549702e-15	1.7535160293954944e-18	2.1686482555627515e-17	7.910412023213286e-22
59300000	0.00005993897792030424	-3.944900400236096e-22	5.923980507820103e-64	7.384512364117839e-15	6.891297089343457e-15	0.009880122044135157	-1.9803503233762253e-20	2.551512191549702e-15	1.7535160293954944e-18	2.1686482555627515e-17	7.910412023213286e-22
59400000	0.00005993897792030424	-3.944900400236096e-22	5.923980507820103e-64	7.384512364117839e-15	6.891297089343457e-15	0.009880122044135157	-1.9803435297226834e-20	2.551512191549702e-15	1.7535160293954944e-18	2.1686482555627515e-17	7.910412023213286e-22
59500000	0.00005993897792030424	-3.944900400236096e-22	5.923980507820103e-64	7.384512364117839e-15	6.891297089343457e-15	0.009880122044135157	-1.980336736069141e-20	2.551512191549702e-15	1.7535160293954944e-18	2.1686482555627515e-17	7.910412023213286e-22
59600000	0.00005993897792030424	-3.944900400236096e-22	5.923980507820103e-64	7.384512364117839e-15	6.891297089343457e-15	0.009880122044135157	-1.9803299424155992e-20	2.551512191549702e-15	1.7535160293954944e-18	2.1686482555627515e-17	7.910412023213286e-22
59700000	0.00005993897792030424	-3.944900400236096e-22	5.923980507820103e-64	7.384512364117839e-15	6.891297089343457e-15	0.009880122044135157	-1.980323148762057e-20	2.551512191549702e-15	1.7535160293954944e-18	2.1686482555627515e-17	7.910412023213286e-22
59800000	0.00005993897792030424	-3.944900400236096e-22	5.923980507820103e-64	7.384512364117839e-15	6.891297089343457e-15	0.009880122044135157	-1.980316355108515e-20	2.551512191549702e-15	1.7535160293954944e-18	2.1686482555627515e-17	7.910412023213286e-22
59900000	0.00005993897792030424	-3.944900400236096e-22	5.923980507820103e-64	7.384512364117839e-15	6.891297089343457e-15	0.009880122044135157	-1.9803095614549728e-20	2.551512191549702e-15	1.7535160293954944e-18	2.1686482555627515e-17	7.910412023213286e-22
60000000	0.00005993897792030424	-3.944900400236096e-22	5.923980507820103e-64	7.384512364117839e-15	6.891297089343457e-15	0.009880122044135157	-1.980302767801431e-20	2.551512191549702e-15	1.7535160293954944e-18	2.1686482555627515e-17	7.910412023213286e-22
60100000	0.00005993897792030424	-3.944900400236096e-22	5.923980507820103e-64	7.384512364117839e-15	6.891297089343457e-15	0.009880122044135157	-1.9802959741478886e-20	2.551512191549702e-15	1.7535160293954944e-18	2.1686482555627515e-17	7.910412023213286e-22
60200000	0.00005993897792030424	-3.944900400236096e-22	5.923980507820103e-64	7.384512364117839e-15	6.891297089343457e-15	0.009880122044135157	-1.9802891804943467e-20	2.551512191549702e-15	1.7535160293954944e-18	2.1686482555627515e-17	7.910412023213286e-22
60300000	0.00005993897792030424	-3.944900400236096e-22	5.923980507820103e-64	7.384512364117839e-15	6.891297089343457e-15	0.009880122044135157	-1.9802823868408048e-20	2.551512191549702e-15	1.7535160293954944e-18	2.1686482555627515e-17	7.910412023213286e-22
60400000	0.00005993897792030424	-3.944900400236096e-22	5.923980507820103e-64	7.384512364117839e-15	6.891297089343457e-15	0.009880122044135157	-1.9802755931872625e-20	2.551512191549702e-15	1.7535160293954944e-18	2.1686482555627515e-17	7.910412023213286e-22
60500000	0.00005993897792030424	-3.944900400236096e-22	5.923980507820103e-64	7.384512364117839e-15	6.891297089343457e-15	0.009880122044135157	-1.9802687995337206e-20	2.551512191549702e-15	1.7535160293954944e-18	2.1686482555627515e-17	7.910412023213286e-22
60600000	0.00005993897792030424	-3.944900400236096e-22	5.923980507820103e-64	7.384512364117839e-15	6.891297089343457e-15	0.009880122044135157	-1.9802620058801784e-20	2.551512191549702e-15	1.7535160293954944e-18	2.1686482555627515e-17	7.910412023213286e-22
60700000	0.00005993897792030424	-3.944900400236096e-22	5.923980507820103e-64	7.384512364117839e-15	6.891297089343457e-15	0.009880122044135157	-1.9802552122266364e-20	2.551512191549702e-15	1.7535160293954944e-18	2.1686482555627515e-17	7.910412023213286e-22
60800000	0.00005993897792030424	-3.944900400236096e-22	5.923980507820103e-64	7.384512364117839e-15	6.891297089343457e-15	0.009880122044135157	-1.9802484185730942e-20	2.551512191549702e-15	1.7535160293954944e-18	2.1686482555627515e-17	7.910412023213286e-22
60900000	0.00005993897792030424	-3.944900400236096e-22	5.923980507820103e-64	7.384512364117839e-15	6.891297089343457e-15	0.009880122044135157	-1.9802416249195523e-20	2.551512191549702e-15	1.7535160293954944e-18	2.1686482555627515e-17	7.910412023213286e-22
61000000	0.00005993897792030424	-3.944900400236096e-22	5.923980507820103e-64	7.384512364117839e-15	6.891297089343457e-15	0.009880122044135157	-1.9802348312660103e-20	2.551512191549702e-15	1.7535160293954944e-18	2.1686482555627515e-17	7.910412023213286e-22
61100000	0.00005993897792030424	-3.944900400236096e-22	5.923980507820103e-64	7.384512364117839e-15	6.891297089343457e-15	0.009880122044135157	-1.980228037612468e-20	2.551512191549702e-15	1.7535160293954944e-18	2.1686482555627515e-17	7.910412023213286e-22
61200000	0.00005993897792030424	-3.944900400236096e-22	5.9239805078201026e-64	7.384512364117839e-15	6.891297089343457e-15	0.009880122044135157	-1.9802212439589262e-20	2.551512191549702e-15	1.7535160293954944e-18	2.1686482555627515e-17	7.910412023213286e-22
61300000	0.00005993897792030424	-3.944900400236096e-22	5.9239805078201026e-64	7.384512364117839e-15	6.891297089343457e-15	0.009880122044135157	-1.980214450305384e-20	2.551512191549702e-15	1.7535160293954944e-18	2.1686482555627515e-17	7.910412023213286e-22
61400000	0.00005993897792030424	-3.944900400236096e-22	5.9239805078201026e-64	7.384512364117839e-15	6.891297089343457e-15	0.009880122044135157	-1.980207656651842e-20	2.551512191549702e-15	1.7535160293954944e-18	2.1686482555627515e-17	7.910412023213286e-22
61500000	0.00005993897792030424	-3.944900400236096e-22	5.9239805078201026e-64	7.384512364117839e-15	6.891297089343457e-15	0.009880122044135157	-1.9802008629982998e-20	2.551512191549702e-15	1.7535160293954944e-18	2.1686482555627515e-17	7.910412023213286e-22
61600000	0.00005993897792030424	-3.944900400236096e-22	5.9239805078201026e-64	7.384512364117839e-15	6.891297089343457e-15	0.009880122044135157	-1.980194069344758e-20	2.551512191549702e-15	1.7535160293954944e-18	2.1686482555627515e-17	7.910412023213286e-22
61700000	0.00005993897792030424	-3.944900400236096e-22	5.9239805078201026e-64	7.384512364117839e-15	6.891297089343457e-15	0.009880122044135157	-1.9801872756912156e-20	2.551512191549702e-15	1.7535160293954944e-18	2.1686482555627515e-17	7.910412023213286e-22
61800000	0.00005993897792030424	-3.944900400236096e-22	5.9239805078201026e-64	7.384512364117839e-15	6.891297089343457e-15	0.009880122044135157	-1.9801804820376737e-20	2.551512191549702e-15	1.7535160293954944e-18	2.1686482555627515e-17	7.910412023213286e-22
61900000	0.00005993897792030424	-3.944900400236096e-22	5.9239805078201026e-64	7.384512364117839e-15	6.891297089343457e-15	0.009880122044135157	-1.9801736883841318e-20	2.551512191549702e-15	1.7535160293954944e-18	2.1686482555627515e-17	7.910412023213286e-22
62000000	0.00005993897792030424	-3.944900400236096e-22	5.9239805078201026e-64	7.384512364117839e-15	6.891297089343457e-15	0.009880122044135157	-1.9801668947305895e-20	2.551512191549702e-15	1.7535160293954944e-18	2.1686482555627515e-17	7.910412023213286e-22
62100000	0.00005993897792030424	-3.944900400236096e-22	5.9239805078201026e-64	7.384512364117839e-15	6.891297089343457e-15	0.009880122044135157	-1.9801601010770476e-20	2.551512191549702e-15	1.7535160293954944e-18	2.1686482555627515e-17	7.910412023213286e-22
62200000	0.00005993897792030424	-3.944900400236096e-22	5.9239805078201026e-64	7.384512364117839e-15	6.891297089343457e-15	0.009880122044135157	-1.9801533074235054e-20	2.551512191549702e-15	1.7535160293954944e-18	2.1686482555627515e-17	7.910412023213285e-22
62300000	0.00005993897792030424	-3.944900400236096e-22	5.9239805078201026e-64	7.384512364117839e-15	6.891297089343457e-15	0.009880122044135157	-1.9801465137699634e-20	2.551512191549702e-15	1.7535160293954944e-18	2.1686482555627515e-17	7.910412023213285e-22
62400000	0.00005993897792030424	-3.944900400236096e-22	5.9239805078201026e-64	7.384512364117839e-15	6.891297089343457e-15	0.009880122044135157	-1.9801397201164212e-20	2.551512191549702e-15	1.7535160293954944e-18	2.1686482555627515e-17	7.910412023213285e-22
62500000	0.00005993897792030424	-3.944900400236096e-22	5.9239805078201026e-64	7.384512364117839e-15	6.891297089343457e-15	0.009880122044135157	-1.9801329264628793e-20	2.551512191549702e-15	1.7535160293954944e-18	2.1686482555627515e-17	7.910412023213285e-22
62600000	0.00005993897792030424	-3.944900400236096e-22	5.9239805078201026e-64	7.384512364117839e-15	6.891297089343457e-15	0.009880122044135157	-1.980126132809337e-20	2.551512191549702e-15	1.7535160293954944e-18	2.1686482555627515e-17	7.910412023213285e-22
62700000	0.00005993897792030424	-3.944900400236096e-22	5.9239805078201026e-64	7.384512364117839e-15	6.891297089343457e-15	0.009880122044135157	-1.980119339155795e-20	2.551512191549702e-15	1.7535160293954944e-18	2.1686482555627515e-17	7.910412023213285e-22
62800000	0.00005993897792030424	-3.944900400236096e-22	5.9239805078201026e-64	7.384512364117839e-15	6.891297089343457e-15	0.009880122044135157	-1.9801125455022532e-20	2.551512191549702e-15	1.7535160293954944e-18	2.1686482555627515e-17	7.910412023213285e-22
62900000	0.00005993897792030424	-3.944900400236096e-22	5.9239805078201026e-64	7.384512364117839e-15	6.891297089343457e-15	0.009880122044135157	-1.980105751848711e-20	2.551512191549702e-15	1.7535160293954944e-18	2.1686482555627515e-17	7.910412023213285e-22
63000000	0.00005993897792030424	-3.944900400236096e-22	5.9239805078201026e-64	7.384512364117839e-15	6.891297089343457e-15	0.009880122044135157	-1.980098958195169e-20	2.551512191549702e-15	1.7535160293954944e-18	2.1686482555627515e-17	7.910412023213285e-22
63100000	0.00005993897792030424	-3.944900400236096e-22	5.9239805078201026e-64	7.384512364117839e-15	6.891297089343457e-15	0.009880122044135157	-1.9800921645416268e-20	2.551512191549702e-15	1.7535160293954944e-18	2.1686482555627515e-17	7.910412023213285e-22
63200000	0.00005993897792030424	-3.944900400236096e-22	5.9239805078201026e-64	7.384512364117839e-15	6.891297089343457e-15	0.009880122044135157	-1.9800853708880848e-20	2.551512191549702e-15	1.7535160293954944e-18	2.1686482555627515e-17	7.910412023213285e-22
63300000	0.00005993897792030424	-3.944900400236096e-22	5.9239805078201026e-64	7.384512364117839e-15	6.891297089343457e-15	0.009880122044135157	-1.9800785772345426e-20	2.551512191549702e-15	1.7535160293954944e-18	2.1686482555627515e-17	7.910412023213285e-22
63400000	0.00005993897792030424	-3.944900400236096e-22	5.9239805078201026e-64	7.384512364117839e-15	6.891297089343457e-15	0.009880122044135157	-1.9800717835810007e-20	2.551512191549702e-15	1.7535160293954944e-18	2.1686482555627515e-17	7.910412023213285e-22
63500000	0.00005993897792030424	-3.944900400236096e-22	5.9239805078201026e-64	7.384512364117839e-15	6.891297089343457e-15	0.009880122044135157	-1.9800649899274587e-20	2.551512191549702e-15	1.7535160293954944e-18	2.1686482555627515e-17	7.910412023213285e-22
63600000	0.00005993897792030424	-3.944900400236096e-22	5.9239805078201026e-64	7.384512364117839e-15	6.891297089343457e-15	0.009880122044135157	-1.9800581962739165e-20	2.551512191549702e-15	1.7535160293954944e-18	2.1686482555627515e-17	7.910412023213285e-22
63700000	0.00005993897792030424	-3.944900400236096e-22	5.9239805078201026e-64	7.384512364117839e-15	6.891297089343457e-15	0.009880122044135157	-1.9800514026203746e-20	2.551512191549702e-15	1.7535160293954944e-18	2.1686482555627515e-17	7.910412023213285e-22
63800000	0.00005993897792030424	-3.944900400236096e-22	5.9239805078201026e-64	7.384512364117839e-15	6.891297089343457e-15	0.009880122044135157	-1.9800446089668323e-20	2.551512191549702e-15	1.7535160293954944e-18	2.1686482555627515e-17	7.910412023213285e-22
63900000	0.00005993897792030424	-3.944900400236096e-22	5.9239805078201026e-64	7.384512364117839e-15	6.891297089343457e-15	0.009880122044135157	-1.9800378153132904e-20	2.551512191549702e-15	1.7535160293954944e-18	2.1686482555627515e-17	7.910412023213285e-22
64000000	0.00005993897792030424	-3.944900400236096e-22	5.9239805078201026e-64	7.384512364117839e-15	6.891297089343457e-15	0.009880122044135157	-1.9800310216597482e-20	2.551512191549702e-15	1.7535160293954944e-18	2.1686482555627515e-17	7.910412023213285e-22
64100000	0.00005993897792030424	-3.944900400236096e-22	5.9239805078201026e-64	7.384512364117839e-15	6.891297089343457e-15	0.009880122044135157	-1.9800242280062062e-20	2.551512191549702e-15	1.7535160293954944e-18	2.1686482555627515e-17	7.910412023213285e-22
64200000	0.00005993897792030424	-3.944900400236096e-22	5.9239805078201026e-64	7.384512364117839e-15	6.891297089343457e-15	0.009880122044135157	-1.980017434352664e-20	2.551512191549702e-15	1.7535160293954944e-18	2.1686482555627515e-17	7.910412023213285e-22
64300000	0.00005993897792030424	-3.944900400236096e-22	5.9239805078201026e-64	7.384512364117839e-15	6.891297089343457e-15	0.009880122044135157	-1.980010640699122e-20	2.551512191549702e-15	1.7535160293954944e-18	2.1686482555627515e-17	7.910412023213285e-22
64400000	0.00005993897792030424	-3.944900400236096e-22	5.9239805078201026e-64	7.384512364117839e-15	6.891297089343457e-15	0.009880122044135157	-1.98000384704558e-20	2.551512191549702e-15	1.7535160293954944e-18	2.1686482555627515e-17	7.910412023213285e-22
64500000	0.00005993897792030424	-3.944900400236096e-22	5.9239805078201026e-64	7.384512364117839e-15	6.891297089343457e-15	0.009880122044135157	-1.979997053392038e-20	2.551512191549702e-15	1.7535160293954944e-18	2.1686482555627515e-17	7.910412023213285e-22
64600000	0.00005993897792030424	-3.944900400236096e-22	5.9239805078201026e-64	7.384512364117839e-15	6.891297089343457e-15	0.009880122044135157	-1.979990259738496e-20	2.551512191549702e-15	1.7535160293954944e-18	2.1686482555627515e-17	7.910412023213285e-22
64700000	0.00005993897792030424	-3.944900400236096e-22	5.9239805078201026e-64	7.384512364117839e-15	6.891297089343457e-15	0.009880122044135157	-1.9799834660849537e-20	2.551512191549702e-15	1.7535160293954944e-18	2.1686482555627515e-17	7.910412023213285e-22
64800000	0.00005993897792030424	-3.944900400236096e-22	5.9239805078201026e-64	7.384512364117839e-15	6.891297089343457e-15	0.009880122044135157	-1.9799766724314118e-20	2.551512191549702e-15	1.7535160293954944e-18	2.1686482555627515e-17	7.910412023213285e-22
64900000	0.00005993897792030424	-3.944900400236096e-22	5.9239805078201026e-64	7.384512364117839e-15	6.891297089343457e-15	0.009880122044135157	-1.9799698787778696e-20	2.551512191549702e-15	1.7535160293954944e-18	2.1686482555627515e-17	7.910412023213285e-22
65000000	0.00005993897792030424	-3.944900400236096e-22	5.9239805078201026e-64	7.384512364117839e-15	6.891297089343457e-15	0.009880122044135157	-1.9799630851243276e-20	2.551512191549702e-15	1.7535160293954944e-18	2.1686482555627515e-17	7.910412023213285e-22
65100000	0.00005993897792030424	-3.944900400236096e-22	5.9239805078201026e-64	7.384512364117839e-15	6.891297089343457e-15	0.009880122044135157	-1.9799562914707854e-20	2.551512191549702e-15	1.7535160293954944e-18	2.1686482555627515e-17	7.910412023213285e-22
65200000	0.00005993897792030424	-3.944900400236096e-22	5.9239805078201026e-64	7.384512364117839e-15	6.891297089343457e-15	0.009880122044135157	-1.9799494978172435e-20	2.551512191549702e-15	1.7535160293954944e-18	2.1686482555627515e-17	7.910412023213285e-22
65300000	0.00005993897792030424	-3.944900400236096e-22	5.9239805078201026e-64	7.384512364117839e-15	6.891297089343457e-15	0.009880122044135157	-1.9799427041637015e-20	2.551512191549702e-15	1.7535160293954944e-18	2.1686482555627515e-17	7.910412023213285e-22
65400000	0.00005993897792030424	-3.944900400236096e-22	5.9239805078201026e-64	7.384512364117839e-15	6.891297089343457e-15	0.009880122044135157	-1.9799359105101593e-20	2.551512191549702e-15	1.7535160293954944e-18	2.1686482555627515e-17	7.910412023213285e-22
65500000	0.00005993897792030424	-3.944900400236096e-22	5.9239805078201026e-64	7.384512364117839e-15	6.891297089343457e-15	0.009880122044135157	-1.9799291168566174e-20	2.551512191549702e-15	1.7535160293954944e-18	2.1686482555627515e-17	7.910412023213285e-22
65600000	0.00005993897792030424	-3.944900400236096e-22	5.9239805078201026e-64	7.384512364117839e-15	6.891297089343457e-15	0.009880122044135157	-1.979922323203075e-20	2.551512191549702e-15	1.7535160293954944e-18	2.1686482555627515e-17	7.910412023213285e-22
65700000	0.00005993897792030424	-3.944900400236096e-22	5.9239805078201026e-64	7.384512364117839e-15	6.891297089343457e-15	0.009880122044135157	-1.9799155295495332e-20	2.551512191549702e-15	1.7535160293954944e-18	2.1686482555627515e-17	7.910412023213285e-22
65800000	0.00005993897792030424	-3.944900400236096e-22	5.9239805078201026e-64	7.384512364117839e-15	6.891297089343457e-15	0.009880122044135157	-1.979908735895991e-20	2.551512191549702e-15	1.7535160293954944e-18	2.1686482555627515e-17	7.910412023213285e-22
65900000	0.00005993897792030424	-3.944900400236096e-22	5.9239805078201026e-64	7.384512364117839e-15	6.891297089343457e-15	0.009880122044135157	-1.979901942242449e-20	2.551512191549702e-15	1.7535160293954944e-18	2.1686482555627515e-17	7.910412023213285e-22
66000000	0.00005993897792030424	-3.944900400236096e-22	5.9239805078201026e-64	7.384512364117839e-15	6.891297089343457e-15	0.009880122044135157	-1.979895148588907e-20	2.551512191549702e-15	1.7535160293954944e-18	2.1686482555627515e-17	7.910412023213285e-22
66100000	0.00005993897792030424	-3.944900400236096e-22	5.9239805078201026e-64	7.384512364117839e-15	6.891297089343457e-15	0.009880122044135157	-1.979888354935365e-20	2.551512191549702e-15	1.7535160293954944e-18	2.1686482555627515e-17	7.910412023213285e-22
66200000	0.00005993897792030424	-3.944900400236096e-22	5.9239805078201026e-64	7.384512364117839e-15	6.891297089343457e-15	0.009880122044135157	-1.979881561281823e-20	2.551512191549702e-15	1.7535160293954944e-18	2.1686482555627515e-17	7.910412023213285e-22
66300000	0.00005993897792030424	-3.944900400236096e-22	5.9239805078201026e-64	7.384512364117839e-15	6.891297089343457e-15	0.009880122044135157	-1.9798747676282807e-20	2.551512191549702e-15	1.7535160293954944e-18	2.1686482555627515e-17	7.910412023213285e-22
66400000	0.00005993897792030424	-3.944900400236096e-22	5.9239805078201026e-64	7.384512364117839e-15	6.891297089343457e-15	0.009880122044135157	-1.9798679739747388e-20	2.551512191549702e-15	1.7535160293954944e-18	2.1686482555627515e-17	7.910412023213285e-22
66500000	0.00005993897792030424	-3.944900400236096e-22	5.9239805078201026e-64	7.384512364117839e-15	6.891297089343457e-15	0.009880122044135157	-1.9798611803211965e-20	2.551512191549702e-15	1.7535160293954944e-18	2.1686482555627515e-17	7.910412023213285e-22
66600000	0.00005993897792030424	-3.944900400236096e-22	5.9239805078201026e-64	7.384512364117839e-15	6.891297089343457e-15	0.009880122044135157	-1.9798543866676546e-20	2.551512191549702e-15	1.7535160293954944e-18	2.1686482555627515e-17	7.910412023213285e-22
66700000	0.00005993897792030424	-3.944900400236096e-22	5.923980507820102e-64	7.384512364117839e-15	6.891297089343457e-15	0.009880122044135157	-1.9798475930141124e-20	2.551512191549702e-15	1.7535160293954944e-18	2.1686482555627515e-17	7.910412023213285e-22
66800000	0.00005993897792030424	-3.944900400236096e-22	5.923980507820102e-64	7.384512364117839e-15	6.891297089343457e-15	0.009880122044135157	-1.9798407993605704e-20	2.551512191549702e-15	1.7535160293954944e-18	2.1686482555627515e-17	7.910412023213285e-22
66900000	0.00005993897792030424	-3.944900400236096e-22	5.923980507820102e-64	7.384512364117839e-15	6.891297089343457e-15	0.009880122044135157	-1.9798340057070285e-20	2.551512191549702e-15	1.7535160293954944e-18	2.1686482555627515e-17	7.910412023213285e-22
67000000	0.00005993897792030424	-3.944900400236096e-22	5.923980507820102e-64	7.384512364117839e-15	6.891297089343457e-15	0.009880122044135157	-1.9798272120534863e-20	2.551512191549702e-15	1.7535160293954944e-18	2.1686482555627515e-17	7.910412023213285e-22
67100000	0.00005993897792030424	-3.944900400236096e-22	5.923980507820102e-64	7.384512364117839e-15	6.891297089343457e-15	0.009880122044135157	-1.9798204183999443e-20	2.551512191549702e-15	1.7535160293954944e-18	2.1686482555627515e-17	7.910412023213285e-22
67200000	0.00005993897792030424	-3.944900400236096e-22	5.923980507820102e-64	7.384512364117839e-15	6.891297089343457e-15	0.009880122044135157	-1.979813624746402e-20	2.551512191549702e-15	1.7535160293954944e-18	2.1686482555627515e-17	7.910412023213285e-22
67300000	0.00005993897792030424	-3.944900400236096e-22	5.923980507820102e-64	7.384512364117839e-15	6.891297089343457e-15	0.009880122044135157	-1.9798068310928602e-20	2.551512191549702e-15	1.7535160293954944e-18	2.1686482555627515e-17	7.910412023213285e-22
67400000	0.00005993897792030424	-3.944900400236096e-22	5.923980507820102e-64	7.384512364117839e-15	6.891297089343457e-15	0.009880122044135157	-1.979800037439318e-20	2.551512191549702e-15	1.7535160293954944e-18	2.1686482555627515e-17	7.910412023213285e-22
67500000	0.00005993897792030424	-3.944900400236096e-22	5.923980507820102e-64	7.384512364117839e-15	6.891297089343457e-15	0.009880122044135157	-1.979793243785776e-20	2.551512191549702e-15	1.7535160293954944e-18	2.1686482555627515e-17	7.910412023213285e-22
67600000	0.00005993897792030424	-3.944900400236096e-22	5.923980507820102e-64	7.384512364117839e-15	6.891297089343457e-15	0.009880122044135157	-1.9797864501322338e-20	2.551512191549702e-15	1.7535160293954944e-18	2.1686482555627515e-17	7.910412023213285e-22
67700000	0.00005993897792030424	-3.944900400236096e-22	5.923980507820102e-64	7.384512364117839e-15	6.891297089343457e-15	0.009880122044135157	-1.9797796564786918e-20	2.551512191549702e-15	1.7535160293954944e-18	2.1686482555627515e-17	7.910412023213285e-22
67800000	0.00005993897792030424	-3.944900400236096e-22	5.923980507820102e-64	7.384512364117839e-15	6.891297089343457e-15	0.009880122044135157	-1.97977286282515e-20	2.551512191549702e-15	1.7535160293954944e-18	2.1686482555627515e-17	7.910412023213285e-22
67900000	0.00005993897792030424	-3.944900400236096e-22	5.923980507820102e-64	7.384512364117839e-15	6.891297089343457e-15	0.009880122044135157	-1.9797660691716077e-20	2.551512191549702e-15	1.7535160293954944e-18	2.1686482555627515e-17	7.910412023213285e-22
68000000	0.00005993897792030424	-3.944900400236096e-22	5.923980507820102e-64	7.384512364117839e-15	6.891297089343457e-15	0.009880122044135157	-1.9797592755180657e-20	2.551512191549702e-15	1.7535160293954944e-18	2.1686482555627515e-17	7.910412023213285e-22
68100000	0.00005993897792030424	-3.944900400236096e-22	5.923980507820102e-64	7.384512364117839e-15	6.891297089343457e-15	0.009880122044135157	-1.9797524818645235e-20	2.551512191549702e-15	1.7535160293954944e-18	2.1686482555627515e-17	7.910412023213285e-22
68200000	0.00005993897792030424	-3.944900400236096e-22	5.923980507820102e-64	7.384512364117839e-15	6.891297089343457e-15	0.009880122044135157	-1.9797456882109816e-20	2.551512191549702e-15	1.7535160293954944e-18	2.1686482555627515e-17	7.910412023213285e-22
68300000	0.00005993897792030423	-3.944900400236096e-22	5.923980507820102e-64	7.384512364117839e-15	6.891297089343457e-15	0.009880122044135157	-1.9797388945574393e-20	2.551512191549702e-15	1.7535160293954944e-18	2.1686482555627515e-17	7.910412023213285e-22
68400000	0.00005993897792030423	-3.944900400236096e-22	5.923980507820102e-64	7.384512364117839e-15	6.891297089343457e-15	0.009880122044135157	-1.9797321009038974e-20	2.551512191549702e-15	1.7535160293954944e-18	2.1686482555627515e-17	7.910412023213285e-22
68500000	0.00005993897792030423	-3.944900400236096e-22	5.923980507820102e-64	7.384512364117839e-15	6.891297089343457e-15	0.009880122044135157	-1.9797253072503555e-20	2.551512191549702e-15	1.7535160293954944e-18	2.1686482555627515e-17	7.910412023213285e-22
68600000	0.00005993897792030423	-3.944900400236096e-22	5.923980507820102e-64	7.384512364117839e-15	6.891297089343457e-15	0.009880122044135157	-1.9797185135968133e-20	2.551512191549702e-15	1.7535160293954944e-18	2.1686482555627515e-17	7.910412023213285e-22
68700000	0.00005993897792030423	-3.944900400236096e-22	5.923980507820102e-64	7.384512364117839e-15	6.891297089343457e-15	0.009880122044135157	-1.9797117199432713e-20	2.551512191549702e-15	1.7535160293954944e-18	2.1686482555627515e-17	7.910412023213285e-22
68800000	0.00005993897792030423	-3.944900400236096e-22	5.923980507820102e-64	7.384512364117839e-15	6.891297089343457e-15	0.009880122044135157	-1.979704926289729e-20	2.551512191549702e-15	1.7535160293954944e-18	2.1686482555627515e-17	7.910412023213285e-22
68900000	0.00005993897792030423	-3.944900400236096e-22	5.923980507820102e-64	7.384512364117839e-15	6.891297089343457e-15	0.009880122044135157	-1.9796981326361872e-20	2.551512191549702e-15	1.7535160293954944e-18	2.1686482555627515e-17	7.910412023213285e-22
69000000	0.00005993897792030423	-3.944900400236096e-22	5.923980507820102e-64	7.384512364117839e-15	6.891297089343457e-15	0.009880122044135157	-1.979691338982645e-20	2.551512191549702e-15	1.7535160293954944e-18	2.1686482555627515e-17	7.910412023213285e-22
69100000	0.00005993897792030423	-3.944900400236096e-22	5.923980507820102e-64	7.384512364117839e-15	6.891297089343457e-15	0.009880122044135157	-1.979684545329103e-20	2.551512191549702e-15	1.7535160293954944e-18	2.1686482555627515e-17	7.910412023213285e-22
69200000	0.00005993897792030423	-3.944900400236096e-22	5.923980507820102e-64	7.384512364117839e-15	6.891297089343457e-15	0.009880122044135157	-1.9796777516755608e-20	2.551512191549702e-15	1.7535160293954944e-18	2.1686482555627515e-17	7.910412023213285e-22
69300000	0.00005993897792030423	-3.944900400236096e-22	5.923980507820102e-64	7.384512364117839e-15	6.891297089343457e-15	0.009880122044135157	-1.9796709580220188e-20	2.551512191549702e-15	1.7535160293954944e-18	2.1686482555627515e-17	7.910412023213285e-22
69400000	0.00005993897792030423	-3.944900400236096e-22	5.923980507820102e-64	7.384512364117839e-15	6.891297089343457e-15	0.009880122044135157	-1.979664164368477e-20	2.551512191549702e-15	1.7535160293954944e-18	2.1686482555627515e-17	7.910412023213285e-22
69500000	0.00005993897792030423	-3.944900400236096e-22	5.923980507820102e-64	7.384512364117839e-15	6.891297089343457e-15	0.009880122044135157	-1.9796573707149347e-20	2.551512191549702e-15	1.7535160293954944e-18	2.1686482555627515e-17	7.910412023213285e-22
69600000	0.00005993897792030423	-3.944900400236096e-22	5.923980507820102e-64	7.384512364117839e-15	6.891297089343457e-15	0.009880122044135157	-1.9796505770613927e-20	2.551512191549702e-15	1.7535160293954944e-18	2.1686482555627515e-17	7.910412023213285e-22
69700000	0.00005993897792030423	-3.944900400236096e-22	5.923980507820102e-64	7.384512364117839e-15	6.891297089343457e-15	0.009880122044135157	-1.9796437834078505e-20	2.551512191549702e-15	1.7535160293954944e-18	2.1686482555627515e-17	7.910412023213285e-22
69800000	0.00005993897792030423	-3.944900400236096e-22	5.923980507820102e-64	7.384512364117839e-15	6.891297089343457e-15	0.009880122044135157	-1.9796369897543086e-20	2.551512191549702e-15	1.7535160293954944e-18	2.1686482555627515e-17	7.910412023213285e-22
69900000	0.00005993897792030423	-3.944900400236096e-22	5.923980507820102e-64	7.384512364117839e-15	6.891297089343457e-15	0.009880122044135157	-1.9796301961007663e-20	2.551512191549702e-15	1.7535160293954944e-18	2.1686482555627515e-17	7.910412023213285e-22
70000000	0.00005993897792030423	-3.944900400236096e-22	5.923980507820102e-64	7.384512364117839e-15	6.8912970893434574e-15	0.009880122044135157	-1.9796234024472244e-20	2.551512191549702e-15	1.7535160293954944e-18	2.1686482555627515e-17	7.910412023213285e-22
70100000	0.00005993897792030423	-3.944900400236096e-22	5.923980507820102e-64	7.384512364117839e-15	6.8912970893434574e-15	0.009880122044135157	-1.9796166087936822e-20	2.551512191549702e-15	1.7535160293954944e-18	2.1686482555627515e-17	7.910412023213285e-22
70200000	0.00005993897792030423	-3.944900400236096e-22	5.923980507820101e-64	7.384512364117839e-15	6.8912970893434574e-15	0.009880122044135157	-1.9796098151401402e-20	2.551512191549702e-15	1.753516029395494e-18	2.1686482555627515e-17	7.910412023213285e-22
70300000	0.00005993897792030423	-3.944900400236096e-22	5.923980507820101e-64	7.384512364117839e-15	6.8912970893434574e-15	0.009880122044135157	-1.9796030214865983e-20	2.551512191549702e-15	1.753516029395494e-18	2.1686482555627515e-17	7.910412023213285e-22
70400000	0.00005993897792030423	-3.944900400236096e-22	5.923980507820101e-64	7.384512364117839e-15	6.8912970893434574e-15	0.009880122044135157	-1.979596227833056e-20	2.551512191549702e-15	1.753516029395494e-18	2.1686482555627515e-17	7.910412023213285e-22
70500000	0.00005993897792030423	-3.944900400236096e-22	5.923980507820101e-64	7.384512364117839e-15	6.8912970893434574e-15	0.009880122044135157	-1.979589434179514e-20	2.551512191549702e-15	1.753516029395494e-18	2.1686482555627515e-17	7.910412023213285e-22
70600000	0.00005993897792030423	-3.944900400236096e-22	5.923980507820101e-64	7.384512364117839e-15	6.8912970893434574e-15	0.009880122044135157	-1.979582640525972e-20	2.551512191549702e-15	1.753516029395494e-18	2.1686482555627515e-17	7.910412023213285e-22
70700000	0.00005993897792030423	-3.944900400236096e-22	5.923980507820101e-64	7.384512364117839e-15	6.8912970893434574e-15	0.009880122044135157	-1.97957584687243e-20	2.551512191549702e-15	1.753516029395494e-18	2.1686482555627515e-17	7.910412023213285e-22
70800000	0.00005993897792030423	-3.944900400236096e-22	5.923980507820101e-64	7.384512364117839e-15	6.8912970893434574e-15	0.009880122044135157	-1.9795690532188877e-20	2.551512191549702e-15	1.753516029395494e-18	2.1686482555627515e-17	7.910412023213285e-22
70900000	0.00005993897792030423	-3.944900400236096e-22	5.923980507820101e-64	7.384512364117839e-15	6.8912970893434574e-15	0.009880122044135157	-1.9795622595653458e-20	2.551512191549702e-15	1.753516029395494e-18	2.1686482555627515e-17	7.910412023213285e-22
71000000	0.00005993897792030423	-3.944900400236096e-22	5.923980507820101e-64	7.384512364117839e-15	6.8912970893434574e-15	0.009880122044135157	-1.979555465911804e-20	2.551512191549702e-15	1.753516029395494e-18	2.1686482555627515e-17	7.910412023213285e-22
71100000	0.00005993897792030423	-3.944900400236096e-22	5.923980507820101e-64	7.384512364117839e-15	6.8912970893434574e-15	0.009880122044135157	-1.9795486722582616e-20	2.551512191549702e-15	1.753516029395494e-18	2.1686482555627515e-17	7.910412023213285e-22
71200000	0.00005993897792030423	-3.944900400236096e-22	5.923980507820101e-64	7.384512364117839e-15	6.8912970893434574e-15	0.009880122044135157	-1.9795418786047197e-20	2.551512191549702e-15	1.753516029395494e-18	2.1686482555627515e-17	7.910412023213285e-22
71300000	0.00005993897792030423	-3.944900400236096e-22	5.923980507820101e-64	7.38451236411784e-15	6.8912970893434574e-15	0.009880122044135157	-1.9795350849511775e-20	2.551512191549702e-15	1.753516029395494e-18	2.1686482555627518e-17	7.910412023213285e-22
71400000	0.00005993897792030423	-3.944900400236096e-22	5.923980507820101e-64	7.38451236411784e-15	6.8912970893434574e-15	0.009880122044135157	-1.9795282912976355e-20	2.551512191549702e-15	1.753516029395494e-18	2.1686482555627518e-17	7.910412023213285e-22
71500000	0.00005993897792030423	-3.944900400236096e-22	5.923980507820101e-64	7.38451236411784e-15	6.8912970893434574e-15	0.009880122044135157	-1.9795214976440933e-20	2.551512191549702e-15	1.753516029395494e-18	2.1686482555627518e-17	7.910412023213285e-22
71600000	0.00005993897792030423	-3.944900400236096e-22	5.923980507820101e-64	7.38451236411784e-15	6.8912970893434574e-15	0.009880122044135157	-1.9795147039905514e-20	2.551512191549702e-15	1.753516029395494e-18	2.1686482555627518e-17	7.910412023213285e-22
71700000	0.00005993897792030423	-3.944900400236096e-22	5.923980507820101e-64	7.38451236411784e-15	6.8912970893434574e-15	0.009880122044135157	-1.979507910337009e-20	2.551512191549702e-15	1.753516029395494e-18	2.1686482555627518e-17	7.910412023213285e-22
71800000	0.00005993897792030423	-3.944900400236096e-22	5.923980507820101e-64	7.38451236411784e-15	6.8912970893434574e-15	0.009880122044135157	-1.9795011166834672e-20	2.551512191549702e-15	1.753516029395494e-18	2.1686482555627518e-17	7.910412023213285e-22
71900000	0.00005993897792030423	-3.944900400236096e-22	5.923980507820101e-64	7.38451236411784e-15	6.8912970893434574e-15	0.009880122044135157	-1.9794943230299253e-20	2.551512191549702e-15	1.753516029395494e-18	2.1686482555627518e-17	7.910412023213285e-22
72000000	0.00005993897792030423	-3.944900400236096e-22	5.923980507820101e-64	7.38451236411784e-15	6.8912970893434574e-15	0.009880122044135157	-1.979487529376383e-20	2.551512191549702e-15	1.753516029395494e-18	2.1686482555627518e-17	7.910412023213285e-22
72100000	0.00005993897792030423	-3.944900400236096e-22	5.923980507820101e-64	7.38451236411784e-15	6.8912970893434574e-15	0.009880122044135157	-1.979480735722841e-20	2.551512191549702e-15	1.753516029395494e-18	2.1686482555627518e-17	7.910412023213285e-22
72200000	0.00005993897792030423	-3.944900400236096e-22	5.923980507820101e-64	7.38451236411784e-15	6.8912970893434574e-15	0.009880122044135157	-1.979473942069299e-20	2.551512191549702e-15	1.753516029395494e-18	2.1686482555627518e-17	7.910412023213285e-22
72300000	0.00005993897792030423	-3.944900400236096e-22	5.923980507820101e-64	7.38451236411784e-15	6.8912970893434574e-15	0.009880122044135157	-1.979467148415757e-20	2.551512191549702e-15	1.753516029395494e-18	2.1686482555627518e-17	7.910412023213285e-22
72400000	0.00005993897792030423	-3.944900400236096e-22	5.923980507820101e-64	7.38451236411784e-15	6.8912970893434574e-15	0.009880122044135157	-1.9794603547622147e-20	2.551512191549702e-15	1.753516029395494e-18	2.1686482555627518e-17	7.910412023213285e-22
72500000	0.000059938977920304225	-3.944900400236096e-22	5.923980507820101e-64	7.38451236411784e-15	6.8912970893434574e-15	0.009880122044135157	-1.9794535611086728e-20	2.551512191549702e-15	1.753516029395494e-18	2.1686482555627518e-17	7.910412023213285e-22
72600000	0.000059938977920304225	-3.944900400236096e-22	5.923980507820101e-64	7.38451236411784e-15	6.8912970893434574e-15	0.009880122044135157	-1.9794467674551305e-20	2.551512191549702e-15	1.753516029395494e-18	2.1686482555627518e-17	7.910412023213285e-22
72700000	0.000059938977920304225	-3.944900400236096e-22	5.923980507820101e-64	7.38451236411784e-15	6.8912970893434574e-15	0.009880122044135157	-1.9794399738015886e-20	2.551512191549702e-15	1.753516029395494e-18	2.1686482555627518e-17	7.910412023213285e-22
72800000	0.000059938977920304225	-3.944900400236096e-22	5.923980507820101e-64	7.38451236411784e-15	6.8912970893434574e-15	0.009880122044135157	-1.9794331801480467e-20	2.551512191549702e-15	1.753516029395494e-18	2.1686482555627518e-17	7.910412023213285e-22
72900000	0.000059938977920304225	-3.944900400236096e-22	5.923980507820101e-64	7.38451236411784e-15	6.8912970893434574e-15	0.009880122044135157	-1.9794263864945044e-20	2.551512191549702e-15	1.753516029395494e-18	2.1686482555627518e-17	7.910412023213285e-22
73000000	0.000059938977920304225	-3.944900400236096e-22	5.923980507820101e-64	7.38451236411784e-15	6.8912970893434574e-15	0.009880122044135157	-1.9794195928409625e-20	2.551512191549702e-15	1.753516029395494e-18	2.1686482555627518e-17	7.910412023213285e-22
73100000	0.000059938977920304225	-3.944900400236096e-22	5.9239805078201006e-64	7.38451236411784e-15	6.8912970893434574e-15	0.009880122044135157	-1.9794127991874203e-20	2.551512191549702e-15	1.753516029395494e-18	2.1686482555627518e-17	7.910412023213285e-22
73200000	0.000059938977920304225	-3.944900400236096e-22	5.9239805078201006e-64	7.38451236411784e-15	6.8912970893434574e-15	0.009880122044135157	-1.9794060055338783e-20	2.551512191549702e-15	1.753516029395494e-18	2.1686482555627518e-17	7.910412023213285e-22
73300000	0.000059938977920304225	-3.944900400236096e-22	5.9239805078201006e-64	7.38451236411784e-15	6.8912970893434574e-15	0.009880122044135157	-1.979399211880336e-20	2.551512191549702e-15	1.753516029395494e-18	2.1686482555627518e-17	7.910412023213285e-22
73400000	0.000059938977920304225	-3.944900400236096e-22	5.9239805078201006e-64	7.38451236411784e-15	6.8912970893434574e-15	0.009880122044135157	-1.9793924182267942e-20	2.551512191549702e-15	1.753516029395494e-18	2.1686482555627518e-17	7.910412023213285e-22
73500000	0.000059938977920304225	-3.944900400236096e-22	5.9239805078201006e-64	7.38451236411784e-15	6.8912970893434574e-15	0.009880122044135157	-1.9793856245732522e-20	2.551512191549702e-15	1.753516029395494e-18	2.1686482555627518e-17	7.910412023213285e-22
73600000	0.000059938977920304225	-3.944900400236096e-22	5.9239805078201006e-64	7.38451236411784e-15	6.8912970893434574e-15	0.009880122044135157	-1.97937883091971e-20	2.551512191549702e-15	1.753516029395494e-18	2.1686482555627518e-17	7.910412023213285e-22
73700000	0.000059938977920304225	-3.944900400236096e-22	5.9239805078201006e-64	7.38451236411784e-15	6.8912970893434574e-15	0.009880122044135157	-1.979372037266168e-20	2.551512191549702e-15	1.753516029395494e-18	2.1686482555627518e-17	7.910412023213285e-22
73800000	0.000059938977920304225	-3.944900400236096e-22	5.9239805078201006e-64	7.38451236411784e-15	6.8912970893434574e-15	0.009880122044135157	-1.9793652436126258e-20	2.551512191549702e-15	1.753516029395494e-18	2.1686482555627518e-17	7.910412023213285e-22
73900000	0.000059938977920304225	-3.944900400236096e-22	5.9239805078201006e-64	7.38451236411784e-15	6.8912970893434574e-15	0.009880122044135157	-1.979358449959084e-20	2.551512191549702e-15	1.753516029395494e-18	2.1686482555627518e-17	7.910412023213285e-22
74000000	0.000059938977920304225	-3.944900400236096e-22	5.9239805078201006e-64	7.38451236411784e-15	6.8912970893434574e-15	0.009880122044135157	-1.9793516563055417e-20	2.551512191549702e-15	1.753516029395494e-18	2.1686482555627518e-17	7.910412023213285e-22
74100000	0.000059938977920304225	-3.944900400236096e-22	5.9239805078201006e-64	7.38451236411784e-15	6.8912970893434574e-15	0.009880122044135157	-1.9793448626519997e-20	2.551512191549702e-15	1.753516029395494e-18	2.1686482555627518e-17	7.910412023213285e-22
74200000	0.000059938977920304225	-3.944900400236096e-22	5.9239805078201006e-64	7.38451236411784e-15	6.8912970893434574e-15	0.009880122044135157	-1.9793380689984575e-20	2.551512191549702e-15	1.753516029395494e-18	2.1686482555627518e-17	7.910412023213285e-22
74300000	0.000059938977920304225	-3.944900400236096e-22	5.9239805078201006e-64	7.38451236411784e-15	6.8912970893434574e-15	0.009880122044135157	-1.9793312753449156e-20	2.551512191549702e-15	1.753516029395494e-18	2.1686482555627518e-17	7.910412023213285e-22
74400000	0.000059938977920304225	-3.944900400236096e-22	5.9239805078201006e-64	7.38451236411784e-15	6.8912970893434574e-15	0.009880122044135157	-1.9793244816913736e-20	2.551512191549702e-15	1.753516029395494e-18	2.1686482555627518e-17	7.910412023213285e-22
74500000	0.000059938977920304225	-3.944900400236096e-22	5.9239805078201006e-64	7.38451236411784e-15	6.8912970893434574e-15	0.009880122044135157	-1.9793176880378314e-20	2.551512191549702e-15	1.753516029395494e-18	2.1686482555627518e-17	7.910412023213285e-22
74600000	0.000059938977920304225	-3.944900400236096e-22	5.9239805078201006e-64	7.38451236411784e-15	6.8912970893434574e-15	0.009880122044135157	-1.9793108943842895e-20	2.551512191549702e-15	1.753516029395494e-18	2.1686482555627518e-17	7.910412023213285e-22
74700000	0.000059938977920304225	-3.944900400236096e-22	5.9239805078201006e-64	7.38451236411784e-15	6.8912970893434574e-15	0.009880122044135157	-1.9793041007307472e-20	2.551512191549702e-15	1.753516029395494e-18	2.1686482555627518e-17	7.910412023213285e-22
74800000	0.000059938977920304225	-3.944900400236096e-22	5.9239805078201006e-64	7.38451236411784e-15	6.8912970893434574e-15	0.009880122044135157	-1.9792973070772053e-20	2.551512191549702e-15	1.753516029395494e-18	2.1686482555627518e-17	7.910412023213285e-22
74900000	0.000059938977920304225	-3.944900400236096e-22	5.9239805078201006e-64	7.38451236411784e-15	6.8912970893434574e-15	0.009880122044135157	-1.979290513423663e-20	2.551512191549702e-15	1.753516029395494e-18	2.1686482555627518e-17	7.910412023213285e-22
75000000	0.000059938977920304225	-3.944900400236096e-22	5.9239805078201006e-64	7.38451236411784e-15	6.8912970893434574e-15	0.009880122044135157	-1.979283719770121e-20	2.551512191549702e-15	1.753516029395494e-18	2.1686482555627518e-17	7.910412023213285e-22
75100000	0.000059938977920304225	-3.944900400236096e-22	5.9239805078201006e-64	7.38451236411784e-15	6.8912970893434574e-15	0.009880122044135157	-1.979276926116579e-20	2.551512191549702e-15	1.753516029395494e-18	2.1686482555627518e-17	7.910412023213285e-22
75200000	0.000059938977920304225	-3.944900400236096e-22	5.9239805078201006e-64	7.38451236411784e-15	6.8912970893434574e-15	0.009880122044135157	-1.979270132463037e-20	2.551512191549702e-15	1.753516029395494e-18	2.1686482555627518e-17	7.910412023213285e-22
75300000	0.000059938977920304225	-3.944900400236096e-22	5.9239805078201006e-64	7.38451236411784e-15	6.8912970893434574e-15	0.009880122044135157	-1.979263338809495e-20	2.551512191549702e-15	1.753516029395494e-18	2.1686482555627518e-17	7.910412023213285e-22
75400000	0.000059938977920304225	-3.944900400236096e-22	5.9239805078201006e-64	7.38451236411784e-15	6.8912970893434574e-15	0.009880122044135157	-1.9792565451559528e-20	2.551512191549702e-15	1.753516029395494e-18	2.1686482555627518e-17	7.910412023213285e-22
75500000	0.000059938977920304225	-3.944900400236096e-22	5.9239805078201006e-64	7.38451236411784e-15	6.8912970893434574e-15	0.009880122044135157	-1.979249751502411e-20	2.551512191549702e-15	1.753516029395494e-18	2.1686482555627518e-17	7.910412023213285e-22
75600000	0.000059938977920304225	-3.944900400236096e-22	5.9239805078201006e-64	7.38451236411784e-15	6.8912970893434574e-15	0.009880122044135157	-1.9792429578488686e-20	2.551512191549702e-15	1.753516029395494e-18	2.1686482555627518e-17	7.910412023213285e-22
75700000	0.000059938977920304225	-3.944900400236096e-22	5.9239805078201006e-64	7.38451236411784e-15	6.8912970893434574e-15	0.009880122044135157	-1.9792361641953267e-20	2.551512191549702e-15	1.753516029395494e-18	2.1686482555627518e-17	7.910412023213285e-22
75800000	0.000059938977920304225	-3.944900400236096e-22	5.9239805078201006e-64	7.38451236411784e-15	6.8912970893434574e-15	0.009880122044135157	-1.9792293705417845e-20	2.551512191549702e-15	1.753516029395494e-18	2.1686482555627518e-17	7.910412023213285e-22
75900000	0.000059938977920304225	-3.944900400236096e-22	5.9239805078201006e-64	7.38451236411784e-15	6.8912970893434574e-15	0.009880122044135157	-1.9792225768882425e-20	2.551512191549702e-15	1.753516029395494e-18	2.1686482555627518e-17	7.910412023213285e-22
76000000	0.000059938977920304225	-3.944900400236096e-22	5.9239805078201006e-64	7.38451236411784e-15	6.8912970893434574e-15	0.009880122044135157	-1.9792157832347006e-20	2.551512191549702e-15	1.753516029395494e-18	2.1686482555627518e-17	7.910412023213285e-22
76100000	0.000059938977920304225	-3.944900400236096e-22	5.9239805078201006e-64	7.38451236411784e-15	6.8912970893434574e-15	0.009880122044135157	-1.9792089895811584e-20	2.551512191549702e-15	1.753516029395494e-18	2.1686482555627518e-17	7.910412023213285e-22
76200000	0.000059938977920304225	-3.944900400236096e-22	5.9239805078201006e-64	7.38451236411784e-15	6.8912970893434574e-15	0.009880122044135157	-1.9792021959276165e-20	2.551512191549702e-15	1.753516029395494e-18	2.1686482555627518e-17	7.910412023213285e-22
76300000	0.000059938977920304225	-3.944900400236096e-22	5.9239805078201006e-64	7.38451236411784e-15	6.8912970893434574e-15	0.009880122044135157	-1.9791954022740742e-20	2.551512191549702e-15	1.753516029395494e-18	2.1686482555627518e-17	7.910412023213285e-22
76400000	0.000059938977920304225	-3.944900400236096e-22	5.9239805078201006e-64	7.38451236411784e-15	6.8912970893434574e-15	0.009880122044135157	-1.9791886086205323e-20	2.551512191549702e-15	1.753516029395494e-18	2.1686482555627518e-17	7.910412023213285e-22
76500000	0.000059938977920304225	-3.944900400236096e-22	5.9239805078201006e-64	7.38451236411784e-15	6.8912970893434574e-15	0.009880122044135157	-1.97918181496699e-20	2.551512191549702e-15	1.753516029395494e-18	2.1686482555627518e-17	7.910412023213285e-22
76600000	0.000059938977920304225	-3.944900400236096e-22	5.9239805078201006e-64	7.38451236411784e-15	6.8912970893434574e-15	0.009880122044135157	-1.979175021313448e-20	2.551512191549702e-15	1.753516029395494e-18	2.1686482555627518e-17	7.910412023213285e-22
76700000	0.000059938977920304225	-3.944900400236096e-22	5.9239805078201006e-64	7.38451236411784e-15	6.8912970893434574e-15	0.009880122044135157	-1.979168227659906e-20	2.551512191549702e-15	1.753516029395494e-18	2.1686482555627518e-17	7.910412023213285e-22
76800000	0.000059938977920304225	-3.944900400236096e-22	5.9239805078201006e-64	7.38451236411784e-15	6.8912970893434574e-15	0.009880122044135157	-1.979161434006364e-20	2.551512191549702e-15	1.753516029395494e-18	2.1686482555627518e-17	7.910412023213285e-22
76900000	0.000059938977920304225	-3.944900400236096e-22	5.9239805078201006e-64	7.38451236411784e-15	6.8912970893434574e-15	0.009880122044135157	-1.979154640352822e-20	2.551512191549702e-15	1.753516029395494e-18	2.1686482555627518e-17	7.910412023213285e-22
77000000	0.000059938977920304225	-3.944900400236096e-22	5.9239805078201006e-64	7.38451236411784e-15	6.8912970893434574e-15	0.009880122044135157	-1.9791478466992798e-20	2.551512191549702e-15	1.753516029395494e-18	2.1686482555627518e-17	7.910412023213285e-22
77100000	0.000059938977920304225	-3.944900400236096e-22	5.9239805078201006e-64	7.38451236411784e-15	6.8912970893434574e-15	0.009880122044135157	-1.979141053045738e-20	2.551512191549702e-15	1.753516029395494e-18	2.1686482555627518e-17	7.910412023213285e-22
77200000	0.000059938977920304225	-3.944900400236096e-22	5.9239805078201006e-64	7.38451236411784e-15	6.8912970893434574e-15	0.009880122044135157	-1.9791342593921956e-20	2.551512191549702e-15	1.753516029395494e-18	2.1686482555627518e-17	7.910412023213285e-22
77300000	0.000059938977920304225	-3.944900400236096e-22	5.9239805078201006e-64	7.38451236411784e-15	6.8912970893434574e-15	0.009880122044135157	-1.9791274657386537e-20	2.551512191549702e-15	1.753516029395494e-18	2.1686482555627518e-17	7.910412023213285e-22
77400000	0.000059938977920304225	-3.944900400236096e-22	5.9239805078201006e-64	7.38451236411784e-15	6.8912970893434574e-15	0.009880122044135157	-1.9791206720851115e-20	2.551512191549702e-15	1.753516029395494e-18	2.1686482555627518e-17	7.910412023213285e-22
77500000	0.000059938977920304225	-3.944900400236096e-22	5.9239805078201006e-64	7.38451236411784e-15	6.8912970893434574e-15	0.009880122044135157	-1.9791138784315695e-20	2.551512191549702e-15	1.753516029395494e-18	2.1686482555627518e-17	7.910412023213285e-22
77600000	0.000059938977920304225	-3.944900400236096e-22	5.9239805078201006e-64	7.38451236411784e-15	6.8912970893434574e-15	0.009880122044135157	-1.9791070847780273e-20	2.551512191549702e-15	1.753516029395494e-18	2.1686482555627518e-17	7.910412023213285e-22
77700000	0.000059938977920304225	-3.944900400236096e-22	5.9239805078201006e-64	7.38451236411784e-15	6.8912970893434574e-15	0.009880122044135157	-1.9791002911244854e-20	2.551512191549702e-15	1.753516029395494e-18	2.1686482555627518e-17	7.910412023213285e-22
77800000	0.000059938977920304225	-3.944900400236096e-22	5.9239805078201006e-64	7.38451236411784e-15	6.8912970893434574e-15	0.009880122044135157	-1.9790934974709434e-20	2.551512191549702e-15	1.753516029395494e-18	2.1686482555627518e-17	7.910412023213285e-22
77900000	0.000059938977920304225	-3.944900400236096e-22	5.9239805078201006e-64	7.38451236411784e-15	6.8912970893434574e-15	0.009880122044135157	-1.9790867038174012e-20	2.551512191549702e-15	1.753516029395494e-18	2.1686482555627518e-17	7.910412023213285e-22
78000000	0.000059938977920304225	-3.944900400236096e-22	5.9239805078201006e-64	7.38451236411784e-15	6.8912970893434574e-15	0.009880122044135157	-1.9790799101638593e-20	2.551512191549702e-15	1.753516029395494e-18	2.1686482555627518e-17	7.910412023213285e-22
78100000	0.000059938977920304225	-3.944900400236096e-22	5.9239805078201006e-64	7.38451236411784e-15	6.8912970893434574e-15	0.009880122044135157	-1.979073116510317e-20	2.551512191549702e-15	1.753516029395494e-18	2.1686482555627518e-17	7.910412023213285e-22
78200000	0.000059938977920304225	-3.944900400236096e-22	5.9239805078201006e-64	7.38451236411784e-15	6.8912970893434574e-15	0.009880122044135157	-1.979066322856775e-20	2.551512191549702e-15	1.753516029395494e-18	2.1686482555627518e-17	7.910412023213285e-22
78300000	0.000059938977920304225	-3.944900400236096e-22	5.9239805078201006e-64	7.38451236411784e-15	6.8912970893434574e-15	0.009880122044135157	-1.979059529203233e-20	2.551512191549702e-15	1.753516029395494e-18	2.1686482555627518e-17	7.910412023213285e-22
78400000	0.000059938977920304225	-3.944900400236096e-22	5.9239805078201006e-64	7.38451236411784e-15	6.8912970893434574e-15	0.009880122044135157	-1.979052735549691e-20	2.551512191549702e-15	1.753516029395494e-18	2.1686482555627518e-17	7.910412023213285e-22
78500000	0.000059938977920304225	-3.944900400236096e-22	5.9239805078201006e-64	7.38451236411784e-15	6.8912970893434574e-15	0.009880122044135157	-1.979045941896149e-20	2.551512191549702e-15	1.753516029395494e-18	2.1686482555627518e-17	7.910412023213285e-22
78600000	0.000059938977920304225	-3.944900400236096e-22	5.9239805078201006e-64	7.38451236411784e-15	6.8912970893434574e-15	0.009880122044135157	-1.9790391482426068e-20	2.551512191549702e-15	1.753516029395494e-18	2.1686482555627518e-17	7.910412023213285e-22
78700000	0.000059938977920304225	-3.944900400236096e-22	5.923980507820101e-64	7.38451236411784e-15	6.8912970893434574e-15	0.009880122044135157	-1.9790323545890648e-20	2.551512191549702e-15	1.753516029395494e-18	2.1686482555627518e-17	7.910412023213285e-22
78800000	0.000059938977920304225	-3.944900400236096e-22	5.923980507820101e-64	7.38451236411784e-15	6.8912970893434574e-15	0.009880122044135157	-1.9790255609355226e-20	2.551512191549702e-15	1.753516029395494e-18	2.1686482555627518e-17	7.910412023213285e-22
78900000	0.000059938977920304225	-3.944900400236096e-22	5.923980507820101e-64	7.38451236411784e-15	6.8912970893434574e-15	0.009880122044135157	-1.9790187672819807e-20	2.551512191549702e-15	1.753516029395494e-18	2.1686482555627518e-17	7.910412023213285e-22
79000000	0.000059938977920304225	-3.944900400236096e-22	5.923980507820101e-64	7.38451236411784e-15	6.8912970893434574e-15	0.009880122044135157	-1.9790119736284384e-20	2.551512191549702e-15	1.753516029395494e-18	2.1686482555627518e-17	7.910412023213285e-22
79100000	0.000059938977920304225	-3.944900400236096e-22	5.923980507820101e-64	7.38451236411784e-15	6.8912970893434574e-15	0.009880122044135157	-1.9790051799748965e-20	2.551512191549702e-15	1.753516029395494e-18	2.1686482555627518e-17	7.910412023213285e-22
79200000	0.000059938977920304225	-3.944900400236096e-22	5.923980507820101e-64	7.38451236411784e-15	6.8912970893434574e-15	0.009880122044135157	-1.9789983863213543e-20	2.551512191549702e-15	1.753516029395494e-18	2.1686482555627518e-17	7.910412023213285e-22
79300000	0.000059938977920304225	-3.944900400236096e-22	5.923980507820101e-64	7.38451236411784e-15	6.8912970893434574e-15	0.009880122044135157	-1.9789915926678123e-20	2.551512191549702e-15	1.753516029395494e-18	2.1686482555627518e-17	7.910412023213285e-22
79400000	0.00005993897792030423	-3.944900400236096e-22	5.923980507820101e-64	7.38451236411784e-15	6.8912970893434574e-15	0.009880122044135157	-1.9789847990142704e-20	2.551512191549702e-15	1.753516029395494e-18	2.1686482555627518e-17	7.910412023213285e-22
79500000	0.00005993897792030423	-3.944900400236096e-22	5.923980507820101e-64	7.38451236411784e-15	6.8912970893434574e-15	0.009880122044135157	-1.9789780053607282e-20	2.551512191549702e-15	1.753516029395494e-18	2.1686482555627518e-17	7.910412023213285e-22
79600000	0.00005993897792030423	-3.944900400236096e-22	5.923980507820101e-64	7.38451236411784e-15	6.8912970893434574e-15	0.009880122044135157	-1.9789712117071862e-20	2.551512191549702e-15	1.753516029395494e-18	2.1686482555627518e-17	7.910412023213285e-22
79700000	0.00005993897792030423	-3.944900400236096e-22	5.923980507820101e-64	7.38451236411784e-15	6.8912970893434574e-15	0.009880122044135157	-1.978964418053644e-20	2.551512191549702e-15	1.753516029395494e-18	2.1686482555627518e-17	7.910412023213285e-22
79800000	0.00005993897792030423	-3.944900400236096e-22	5.923980507820101e-64	7.38451236411784e-15	6.8912970893434574e-15	0.009880122044135157	-1.978957624400102e-20	2.551512191549702e-15	1.753516029395494e-18	2.1686482555627518e-17	7.910412023213285e-22
79900000	0.00005993897792030423	-3.944900400236096e-22	5.923980507820101e-64	7.38451236411784e-15	6.8912970893434574e-15	0.009880122044135157	-1.9789508307465598e-20	2.551512191549702e-15	1.753516029395494e-18	2.1686482555627518e-17	7.910412023213285e-22
80000000	0.00005993897792030423	-3.944900400236096e-22	5.923980507820101e-64	7.38451236411784e-15	6.8912970893434574e-15	0.009880122044135157	-1.978944037093018e-20	2.551512191549702e-15	1.753516029395494e-18	2.1686482555627518e-17	7.910412023213285e-22
80100000	0.00005993897792030423	-3.944900400236096e-22	5.923980507820101e-64	7.38451236411784e-15	6.8912970893434574e-15	0.009880122044135157	-1.9789372434394757e-20	2.551512191549702e-15	1.753516029395494e-18	2.1686482555627518e-17	7.910412023213285e-22
80200000	0.00005993897792030423	-3.944900400236096e-22	5.923980507820101e-64	7.38451236411784e-15	6.8912970893434574e-15	0.009880122044135157	-1.9789304497859337e-20	2.551512191549702e-15	1.753516029395494e-18	2.1686482555627518e-17	7.910412023213285e-22
80300000	0.00005993897792030423	-3.944900400236096e-22	5.923980507820101e-64	7.38451236411784e-15	6.8912970893434574e-15	0.009880122044135157	-1.9789236561323918e-20	2.551512191549702e-15	1.753516029395494e-18	2.1686482555627518e-17	7.910412023213285e-22
80400000	0.00005993897792030423	-3.944900400236096e-22	5.923980507820102e-64	7.38451236411784e-15	6.8912970893434574e-15	0.009880122044135157	-1.9789168624788496e-20	2.551512191549702e-15	1.753516029395494e-18	2.1686482555627518e-17	7.910412023213285e-22
80500000	0.00005993897792030423	-3.944900400236096e-22	5.923980507820102e-64	7.38451236411784e-15	6.8912970893434574e-15	0.009880122044135157	-1.9789100688253076e-20	2.551512191549702e-15	1.7535160293954944e-18	2.1686482555627518e-17	7.910412023213285e-22
80600000	0.00005993897792030423	-3.944900400236096e-22	5.923980507820102e-64	7.38451236411784e-15	6.8912970893434574e-15	0.009880122044135157	-1.9789032751717654e-20	2.551512191549702e-15	1.7535160293954944e-18	2.1686482555627518e-17	7.910412023213285e-22
80700000	0.00005993897792030423	-3.944900400236096e-22	5.923980507820102e-64	7.38451236411784e-15	6.891297089343457e-15	0.009880122044135157	-1.9788964815182235e-20	2.551512191549702e-15	1.7535160293954944e-18	2.1686482555627518e-17	7.910412023213285e-22
80800000	0.00005993897792030423	-3.944900400236096e-22	5.923980507820102e-64	7.38451236411784e-15	6.891297089343457e-15	0.009880122044135157	-1.9788896878646812e-20	2.551512191549702e-15	1.7535160293954944e-18	2.1686482555627518e-17	7.910412023213285e-22
80900000	0.00005993897792030423	-3.944900400236096e-22	5.923980507820102e-64	7.384512364117839e-15	6.891297089343457e-15	0.009880122044135157	-1.9788828942111393e-20	2.551512191549702e-15	1.7535160293954944e-18	2.1686482555627518e-17	7.910412023213285e-22
81000000	0.00005993897792030423	-3.944900400236096e-22	5.923980507820102e-64	7.384512364117839e-15	6.891297089343457e-15	0.009880122044135157	-1.9788761005575974e-20	2.551512191549702e-15	1.7535160293954944e-18	2.1686482555627518e-17	7.910412023213285e-22
81100000	0.00005993897792030423	-3.944900400236096e-22	5.923980507820102e-64	7.384512364117839e-15	6.891297089343457e-15	0.009880122044135157	-1.978869306904055e-20	2.551512191549702e-15	1.7535160293954944e-18	2.1686482555627518e-17	7.910412023213285e-22
81200000	0.00005993897792030423	-3.944900400236096e-22	5.923980507820102e-64	7.384512364117839e-15	6.891297089343457e-15	0.009880122044135157	-1.9788625132505132e-20	2.551512191549702e-15	1.7535160293954944e-18	2.1686482555627518e-17	7.910412023213285e-22
81300000	0.00005993897792030423	-3.944900400236096e-22	5.923980507820102e-64	7.384512364117839e-15	6.891297089343457e-15	0.009880122044135157	-1.978855719596971e-20	2.551512191549702e-15	1.7535160293954944e-18	2.1686482555627518e-17	7.910412023213285e-22
81400000	0.00005993897792030423	-3.944900400236096e-22	5.923980507820102e-64	7.384512364117839e-15	6.891297089343457e-15	0.009880122044135157	-1.978848925943429e-20	2.551512191549702e-15	1.7535160293954944e-18	2.1686482555627518e-17	7.910412023213285e-22
81500000	0.00005993897792030423	-3.944900400236096e-22	5.923980507820102e-64	7.384512364117839e-15	6.891297089343457e-15	0.009880122044135157	-1.9788421322898868e-20	2.551512191549702e-15	1.7535160293954944e-18	2.1686482555627518e-17	7.910412023213285e-22
81600000	0.00005993897792030423	-3.944900400236096e-22	5.923980507820102e-64	7.384512364117839e-15	6.891297089343457e-15	0.009880122044135157	-1.978835338636345e-20	2.551512191549702e-15	1.7535160293954944e-18	2.1686482555627518e-17	7.910412023213285e-22
81700000	0.00005993897792030423	-3.944900400236096e-22	5.923980507820102e-64	7.384512364117839e-15	6.891297089343457e-15	0.009880122044135157	-1.9788285449828026e-20	2.551512191549702e-15	1.7535160293954944e-18	2.1686482555627518e-17	7.910412023213285e-22
81800000	0.00005993897792030423	-3.944900400236096e-22	5.923980507820102e-64	7.384512364117839e-15	6.891297089343457e-15	0.009880122044135157	-1.9788217513292607e-20	2.551512191549702e-15	1.7535160293954944e-18	2.1686482555627518e-17	7.910412023213285e-22
81900000	0.00005993897792030423	-3.944900400236096e-22	5.923980507820102e-64	7.384512364117839e-15	6.891297089343457e-15	0.009880122044135157	-1.9788149576757188e-20	2.551512191549702e-15	1.7535160293954944e-18	2.1686482555627518e-17	7.910412023213285e-22
82000000	0.00005993897792030423	-3.944900400236096e-22	5.9239805078201026e-64	7.384512364117839e-15	6.891297089343457e-15	0.009880122044135157	-1.9788081640221765e-20	2.551512191549702e-15	1.7535160293954944e-18	2.1686482555627518e-17	7.910412023213285e-22
82100000	0.00005993897792030423	-3.944900400236096e-22	5.9239805078201026e-64	7.384512364117839e-15	6.891297089343457e-15	0.009880122044135157	-1.9788013703686346e-20	2.551512191549702e-15	1.7535160293954944e-18	2.1686482555627518e-17	7.910412023213285e-22
82200000	0.00005993897792030423	-3.944900400236096e-22	5.9239805078201026e-64	7.384512364117839e-15	6.891297089343457e-15	0.009880122044135157	-1.9787945767150924e-20	2.551512191549702e-15	1.7535160293954944e-18	2.1686482555627518e-17	7.910412023213285e-22
82300000	0.00005993897792030423	-3.944900400236096e-22	5.9239805078201026e-64	7.384512364117839e-15	6.891297089343457e-15	0.009880122044135157	-1.9787877830615504e-20	2.551512191549702e-15	1.7535160293954944e-18	2.1686482555627518e-17	7.910412023213285e-22
82400000	0.00005993897792030424	-3.944900400236096e-22	5.9239805078201026e-64	7.384512364117839e-15	6.891297089343457e-15	0.009880122044135157	-1.9787809894080082e-20	2.551512191549702e-15	1.7535160293954944e-18	2.1686482555627518e-17	7.910412023213285e-22
82500000	0.00005993897792030424	-3.944900400236096e-22	5.9239805078201026e-64	7.384512364117839e-15	6.891297089343457e-15	0.009880122044135157	-1.9787741957544663e-20	2.551512191549702e-15	1.7535160293954944e-18	2.1686482555627518e-17	7.910412023213285e-22
82600000	0.00005993897792030424	-3.944900400236096e-22	5.9239805078201026e-64	7.384512364117839e-15	6.891297089343457e-15	0.009880122044135157	-1.978767402100924e-20	2.551512191549702e-15	1.7535160293954944e-18	2.1686482555627518e-17	7.910412023213285e-22
82700000	0.00005993897792030424	-3.944900400236096e-22	5.9239805078201026e-64	7.384512364117839e-15	6.891297089343457e-15	0.009880122044135157	-1.978760608447382e-20	2.551512191549702e-15	1.7535160293954944e-18	2.1686482555627518e-17	7.910412023213285e-22
82800000	0.00005993897792030424	-3.944900400236096e-22	5.9239805078201026e-64	7.384512364117839e-15	6.891297089343457e-15	0.009880122044135157	-1.9787538147938402e-20	2.551512191549702e-15	1.7535160293954944e-18	2.1686482555627518e-17	7.910412023213285e-22
82900000	0.00005993897792030424	-3.944900400236096e-22	5.9239805078201026e-64	7.384512364117839e-15	6.891297089343457e-15	0.009880122044135157	-1.978747021140298e-20	2.551512191549702e-15	1.7535160293954944e-18	2.1686482555627518e-17	7.910412023213285e-22
83000000	0.00005993897792030424	-3.944900400236096e-22	5.9239805078201026e-64	7.384512364117839e-15	6.891297089343457e-15	0.009880122044135157	-1.978740227486756e-20	2.551512191549702e-15	1.7535160293954944e-18	2.1686482555627518e-17	7.910412023213285e-22
83100000	0.00005993897792030424	-3.944900400236096e-22	5.9239805078201026e-64	7.384512364117839e-15	6.891297089343457e-15	0.009880122044135157	-1.9787334338332138e-20	2.551512191549702e-15	1.7535160293954944e-18	2.1686482555627518e-17	7.910412023213285e-22
83200000	0.00005993897792030424	-3.944900400236096e-22	5.9239805078201026e-64	7.384512364117839e-15	6.891297089343457e-15	0.009880122044135157	-1.9787266401796718e-20	2.551512191549702e-15	1.7535160293954944e-18	2.1686482555627518e-17	7.910412023213285e-22
83300000	0.00005993897792030424	-3.944900400236096e-22	5.9239805078201026e-64	7.384512364117839e-15	6.891297089343457e-15	0.009880122044135157	-1.9787198465261296e-20	2.551512191549702e-15	1.7535160293954944e-18	2.1686482555627518e-17	7.910412023213285e-22
83400000	0.00005993897792030424	-3.944900400236096e-22	5.9239805078201026e-64	7.384512364117839e-15	6.891297089343457e-15	0.009880122044135157	-1.9787130528725877e-20	2.551512191549702e-15	1.7535160293954944e-18	2.1686482555627518e-17	7.910412023213285e-22
83500000	0.00005993897792030424	-3.944900400236096e-22	5.9239805078201026e-64	7.384512364117839e-15	6.891297089343457e-15	0.009880122044135157	-1.9787062592190458e-20	2.551512191549702e-15	1.7535160293954944e-18	2.1686482555627518e-17	7.910412023213285e-22
83600000	0.00005993897792030424	-3.944900400236096e-22	5.923980507820103e-64	7.384512364117839e-15	6.891297089343457e-15	0.009880122044135157	-1.9786994655655035e-20	2.551512191549702e-15	1.7535160293954944e-18	2.1686482555627518e-17	7.910412023213285e-22
83700000	0.00005993897792030424	-3.944900400236096e-22	5.923980507820103e-64	7.384512364117839e-15	6.891297089343457e-15	0.009880122044135157	-1.9786926719119616e-20	2.551512191549702e-15	1.7535160293954944e-18	2.1686482555627518e-17	7.910412023213285e-22
83800000	0.00005993897792030424	-3.944900400236096e-22	5.923980507820103e-64	7.384512364117839e-15	6.891297089343457e-15	0.009880122044135157	-1.9786858782584194e-20	2.551512191549702e-15	1.7535160293954944e-18	2.1686482555627518e-17	7.910412023213285e-22
83900000	0.00005993897792030424	-3.944900400236096e-22	5.923980507820103e-64	7.384512364117839e-15	6.891297089343457e-15	0.009880122044135157	-1.9786790846048774e-20	2.551512191549702e-15	1.7535160293954944e-18	2.1686482555627518e-17	7.910412023213285e-22
84000000	0.00005993897792030424	-3.944900400236096e-22	5.923980507820103e-64	7.384512364117839e-15	6.891297089343457e-15	0.009880122044135157	-1.9786722909513352e-20	2.551512191549702e-15	1.7535160293954944e-18	2.1686482555627518e-17	7.910412023213285e-22
84100000	0.00005993897792030424	-3.944900400236096e-22	5.923980507820103e-64	7.384512364117839e-15	6.891297089343457e-15	0.009880122044135157	-1.9786654972977933e-20	2.551512191549702e-15	1.7535160293954944e-18	2.1686482555627518e-17	7.910412023213285e-22
84200000	0.00005993897792030424	-3.944900400236096e-22	5.923980507820103e-64	7.384512364117839e-15	6.891297089343457e-15	0.009880122044135157	-1.978658703644251e-20	2.551512191549702e-15	1.7535160293954944e-18	2.1686482555627518e-17	7.910412023213285e-22
84300000	0.00005993897792030424	-3.944900400236096e-22	5.923980507820103e-64	7.384512364117839e-15	6.891297089343457e-15	0.009880122044135157	-1.978651909990709e-20	2.551512191549702e-15	1.7535160293954944e-18	2.1686482555627518e-17	7.910412023213285e-22
84400000	0.00005993897792030424	-3.944900400236096e-22	5.923980507820103e-64	7.384512364117839e-15	6.891297089343457e-15	0.009880122044135157	-1.9786451163371672e-20	2.551512191549702e-15	1.7535160293954944e-18	2.1686482555627518e-17	7.910412023213285e-22
84500000	0.00005993897792030424	-3.944900400236096e-22	5.923980507820103e-64	7.384512364117839e-15	6.891297089343457e-15	0.009880122044135157	-1.978638322683625e-20	2.551512191549702e-15	1.7535160293954944e-18	2.1686482555627518e-17	7.910412023213285e-22
84600000	0.00005993897792030424	-3.944900400236096e-22	5.923980507820103e-64	7.384512364117839e-15	6.891297089343457e-15	0.009880122044135157	-1.978631529030083e-20	2.551512191549702e-15	1.7535160293954944e-18	2.1686482555627518e-17	7.910412023213285e-22
84700000	0.00005993897792030424	-3.944900400236096e-22	5.923980507820103e-64	7.384512364117839e-15	6.891297089343457e-15	0.009880122044135157	-1.9786247353765408e-20	2.551512191549702e-15	1.7535160293954944e-18	2.1686482555627518e-17	7.910412023213285e-22
84800000	0.00005993897792030424	-3.944900400236096e-22	5.923980507820103e-64	7.384512364117839e-15	6.891297089343457e-15	0.009880122044135157	-1.9786179417229988e-20	2.551512191549702e-15	1.7535160293954944e-18	2.1686482555627518e-17	7.910412023213285e-22
84900000	0.00005993897792030424	-3.944900400236096e-22	5.923980507820103e-64	7.384512364117839e-15	6.891297089343457e-15	0.009880122044135157	-1.9786111480694566e-20	2.551512191549702e-15	1.7535160293954944e-18	2.1686482555627518e-17	7.910412023213285e-22
85000000	0.00005993897792030424	-3.944900400236096e-22	5.923980507820103e-64	7.384512364117839e-15	6.891297089343457e-15	0.009880122044135157	-1.9786043544159147e-20	2.551512191549702e-15	1.7535160293954944e-18	2.1686482555627518e-17	7.910412023213285e-22
85100000	0.00005993897792030424	-3.944900400236096e-22	5.923980507820103e-64	7.384512364117839e-15	6.891297089343457e-15	0.009880122044135157	-1.9785975607623724e-20	2.551512191549702e-15	1.7535160293954944e-18	2.1686482555627518e-17	7.910412023213285e-22
85200000	0.00005993897792030424	-3.944900400236096e-22	5.923980507820103e-64	7.384512364117839e-15	6.891297089343457e-15	0.009880122044135157	-1.9785907671088305e-20	2.551512191549702e-15	1.7535160293954944e-18	2.1686482555627518e-17	7.910412023213285e-22
85300000	0.00005993897792030424	-3.944900400236096e-22	5.923980507820103e-64	7.384512364117839e-15	6.891297089343457e-15	0.009880122044135157	-1.9785839734552886e-20	2.551512191549702e-15	1.7535160293954944e-18	2.1686482555627518e-17	7.910412023213285e-22
85400000	0.00005993897792030424	-3.944900400236096e-22	5.923980507820103e-64	7.384512364117839e-15	6.891297089343457e-15	0.009880122044135157	-1.9785771798017463e-20	2.551512191549702e-15	1.7535160293954944e-18	2.1686482555627518e-17	7.910412023213285e-22
85500000	0.00005993897792030424	-3.944900400236096e-22	5.923980507820103e-64	7.384512364117839e-15	6.891297089343457e-15	0.009880122044135157	-1.9785703861482044e-20	2.551512191549702e-15	1.7535160293954944e-18	2.1686482555627518e-17	7.910412023213285e-22
85600000	0.00005993897792030424	-3.944900400236096e-22	5.923980507820103e-64	7.384512364117839e-15	6.891297089343457e-15	0.009880122044135157	-1.9785635924946622e-20	2.551512191549702e-15	1.7535160293954944e-18	2.1686482555627518e-17	7.910412023213285e-22
85700000	0.00005993897792030424	-3.944900400236096e-22	5.923980507820103e-64	7.384512364117839e-15	6.891297089343457e-15	0.009880122044135157	-1.9785567988411202e-20	2.551512191549702e-15	1.7535160293954944e-18	2.1686482555627518e-17	7.910412023213285e-22
85800000	0.00005993897792030424	-3.944900400236096e-22	5.923980507820103e-64	7.384512364117839e-15	6.891297089343457e-15	0.009880122044135157	-1.978550005187578e-20	2.551512191549702e-15	1.7535160293954944e-18	2.1686482555627518e-17	7.910412023213285e-22
85900000	0.00005993897792030424	-3.944900400236096e-22	5.923980507820103e-64	7.384512364117839e-15	6.891297089343457e-15	0.009880122044135157	-1.978543211534036e-20	2.551512191549702e-15	1.7535160293954944e-18	2.1686482555627518e-17	7.910412023213285e-22
86000000	0.00005993897792030424	-3.944900400236096e-22	5.923980507820103e-64	7.384512364117839e-15	6.891297089343457e-15	0.009880122044135157	-1.9785364178804938e-20	2.551512191549702e-15	1.7535160293954944e-18	2.1686482555627518e-17	7.910412023213285e-22
86100000	0.00005993897792030424	-3.944900400236096e-22	5.923980507820103e-64	7.384512364117839e-15	6.891297089343457e-15	0.009880122044135157	-1.978529624226952e-20	2.551512191549702e-15	1.7535160293954944e-18	2.1686482555627518e-17	7.910412023213285e-22
86200000	0.00005993897792030424	-3.944900400236096e-22	5.923980507820103e-64	7.384512364117839e-15	6.891297089343457e-15	0.009880122044135157	-1.97852283057341e-20	2.551512191549702e-15	1.7535160293954944e-18	2.1686482555627518e-17	7.910412023213285e-22
86300000	0.00005993897792030424	-3.944900400236096e-22	5.923980507820103e-64	7.384512364117839e-15	6.891297089343457e-15	0.009880122044135157	-1.9785160369198677e-20	2.551512191549702e-15	1.7535160293954944e-18	2.1686482555627518e-17	7.910412023213285e-22
86400000	0.00005993897792030424	-3.944900400236096e-22	5.923980507820104e-64	7.384512364117839e-15	6.891297089343457e-15	0.009880122044135157	-1.9785092432663258e-20	2.551512191549702e-15	1.7535160293954944e-18	2.1686482555627518e-17	7.910412023213285e-22
86500000	0.00005993897792030424	-3.944900400236096e-22	5.923980507820104e-64	7.384512364117839e-15	6.891297089343457e-15	0.009880122044135157	-1.9785024496127836e-20	2.551512191549702e-15	1.7535160293954944e-18	2.1686482555627518e-17	7.910412023213285e-22
86600000	0.00005993897792030424	-3.944900400236096e-22	5.923980507820104e-64	7.384512364117839e-15	6.891297089343457e-15	0.009880122044135157	-1.9784956559592416e-20	2.551512191549702e-15	1.7535160293954944e-18	2.1686482555627518e-17	7.910412023213285e-22
86700000	0.00005993897792030424	-3.944900400236096e-22	5.923980507820104e-64	7.384512364117839e-15	6.891297089343457e-15	0.009880122044135157	-1.9784888623056994e-20	2.551512191549702e-15	1.7535160293954944e-18	2.1686482555627518e-17	7.910412023213285e-22
86800000	0.00005993897792030424	-3.944900400236096e-22	5.923980507820104e-64	7.384512364117839e-15	6.891297089343457e-15	0.009880122044135157	-1.9784820686521575e-20	2.551512191549702e-15	1.7535160293954944e-18	2.1686482555627518e-17	7.910412023213285e-22
86900000	0.00005993897792030424	-3.944900400236096e-22	5.923980507820104e-64	7.384512364117839e-15	6.891297089343457e-15	0.009880122044135157	-1.9784752749986152e-20	2.551512191549702e-15	1.7535160293954944e-18	2.1686482555627518e-17	7.910412023213285e-22
87000000	0.00005993897792030424	-3.944900400236096e-22	5.923980507820104e-64	7.384512364117839e-15	6.891297089343457e-15	0.009880122044135157	-1.9784684813450733e-20	2.551512191549702e-15	1.7535160293954944e-18	2.1686482555627518e-17	7.910412023213285e-22
87100000	0.00005993897792030424	-3.944900400236096e-22	5.923980507820104e-64	7.384512364117839e-15	6.891297089343457e-15	0.009880122044135157	-1.9784616876915314e-20	2.551512191549702e-15	1.7535160293954944e-18	2.1686482555627518e-17	7.910412023213285e-22
87200000	0.00005993897792030424	-3.944900400236096e-22	5.923980507820104e-64	7.384512364117839e-15	6.891297089343457e-15	0.009880122044135157	-1.978454894037989e-20	2.551512191549702e-15	1.7535160293954944e-18	2.1686482555627518e-17	7.910412023213285e-22
87300000	0.00005993897792030424	-3.944900400236096e-22	5.923980507820104e-64	7.384512364117839e-15	6.891297089343457e-15	0.009880122044135157	-1.9784481003844472e-20	2.551512191549702e-15	1.7535160293954944e-18	2.1686482555627518e-17	7.910412023213285e-22
87400000	0.00005993897792030424	-3.944900400236096e-22	5.923980507820104e-64	7.384512364117839e-15	6.891297089343457e-15	0.009880122044135157	-1.978441306730905e-20	2.551512191549702e-15	1.7535160293954944e-18	2.1686482555627518e-17	7.910412023213285e-22
87500000	0.00005993897792030424	-3.944900400236096e-22	5.923980507820104e-64	7.384512364117839e-15	6.891297089343457e-15	0.009880122044135157	-1.978434513077363e-20	2.551512191549702e-15	1.7535160293954944e-18	2.1686482555627518e-17	7.910412023213285e-22
87600000	0.00005993897792030424	-3.944900400236096e-22	5.923980507820104e-64	7.384512364117839e-15	6.891297089343457e-15	0.009880122044135157	-1.9784277194238208e-20	2.551512191549702e-15	1.7535160293954944e-18	2.1686482555627518e-17	7.910412023213285e-22
87700000	0.00005993897792030424	-3.944900400236096e-22	5.923980507820104e-64	7.384512364117839e-15	6.891297089343457e-15	0.009880122044135157	-1.978420925770279e-20	2.551512191549702e-15	1.7535160293954944e-18	2.1686482555627518e-17	7.910412023213285e-22
87800000	0.00005993897792030424	-3.944900400236096e-22	5.923980507820104e-64	7.384512364117839e-15	6.891297089343457e-15	0.009880122044135157	-1.9784141321167366e-20	2.551512191549702e-15	1.7535160293954944e-18	2.1686482555627518e-17	7.910412023213285e-22
87900000	0.00005993897792030424	-3.944900400236096e-22	5.923980507820103e-64	7.384512364117839e-15	6.891297089343457e-15	0.009880122044135157	-1.9784073384631947e-20	2.551512191549702e-15	1.7535160293954944e-18	2.1686482555627518e-17	7.910412023213285e-22
88000000	0.00005993897792030424	-3.944900400236096e-22	5.923980507820103e-64	7.384512364117839e-15	6.891297089343457e-15	0.009880122044135157	-1.9784005448096528e-20	2.551512191549702e-15	1.7535160293954944e-18	2.1686482555627518e-17	7.910412023213285e-22
88100000	0.00005993897792030424	-3.944900400236096e-22	5.923980507820103e-64	7.384512364117839e-15	6.891297089343457e-15	0.009880122044135157	-1.9783937511561105e-20	2.551512191549702e-15	1.7535160293954944e-18	2.1686482555627515e-17	7.910412023213285e-22
88200000	0.00005993897792030424	-3.944900400236096e-22	5.923980507820103e-64	7.384512364117839e-15	6.891297089343457e-15	0.009880122044135157	-1.9783869575025686e-20	2.551512191549702e-15	1.7535160293954944e-18	2.1686482555627515e-17	7.910412023213285e-22
88300000	0.00005993897792030424	-3.944900400236096e-22	5.923980507820103e-64	7.384512364117839e-15	6.891297089343457e-15	0.009880122044135157	-1.9783801638490264e-20	2.551512191549702e-15	1.7535160293954944e-18	2.1686482555627515e-17	7.910412023213285e-22
88400000	0.00005993897792030424	-3.944900400236096e-22	5.923980507820103e-64	7.384512364117839e-15	6.891297089343457e-15	0.009880122044135157	-1.9783733701954844e-20	2.551512191549702e-15	1.7535160293954944e-18	2.1686482555627515e-17	7.910412023213285e-22
88500000	0.00005993897792030424	-3.944900400236096e-22	5.923980507820103e-64	7.384512364117839e-15	6.891297089343457e-15	0.009880122044135157	-1.9783665765419422e-20	2.551512191549702e-15	1.7535160293954944e-18	2.1686482555627515e-17	7.910412023213285e-22
88600000	0.00005993897792030424	-3.944900400236096e-22	5.923980507820103e-64	7.384512364117839e-15	6.891297089343457e-15	0.009880122044135157	-1.9783597828884003e-20	2.551512191549702e-15	1.7535160293954944e-18	2.1686482555627515e-17	7.910412023213285e-22
88700000	0.00005993897792030424	-3.944900400236096e-22	5.923980507820103e-64	7.384512364117839e-15	6.891297089343457e-15	0.009880122044135157	-1.978352989234858e-20	2.551512191549702e-15	1.7535160293954944e-18	2.1686482555627515e-17	7.910412023213285e-22
88800000	0.00005993897792030424	-3.944900400236096e-22	5.923980507820103e-64	7.384512364117839e-15	6.891297089343457e-15	0.009880122044135157	-1.978346195581316e-20	2.551512191549702e-15	1.7535160293954944e-18	2.1686482555627515e-17	7.910412023213285e-22
88900000	0.00005993897792030424	-3.944900400236096e-22	5.923980507820103e-64	7.384512364117839e-15	6.891297089343457e-15	0.009880122044135157	-1.978339401927774e-20	2.551512191549702e-15	1.7535160293954944e-18	2.1686482555627515e-17	7.910412023213285e-22
89000000	0.00005993897792030424	-3.944900400236096e-22	5.923980507820103e-64	7.384512364117839e-15	6.891297089343457e-15	0.009880122044135157	-1.978332608274232e-20	2.551512191549702e-15	1.7535160293954944e-18	2.1686482555627515e-17	7.910412023213285e-22
89100000	0.00005993897792030424	-3.944900400236096e-22	5.923980507820103e-64	7.384512364117839e-15	6.891297089343457e-15	0.009880122044135157	-1.97832581462069e-20	2.551512191549702e-15	1.7535160293954944e-18	2.1686482555627515e-17	7.910412023213285e-22
89200000	0.00005993897792030424	-3.944900400236096e-22	5.923980507820103e-64	7.384512364117839e-15	6.891297089343457e-15	0.009880122044135157	-1.9783190209671478e-20	2.551512191549702e-15	1.7535160293954944e-18	2.1686482555627515e-17	7.910412023213285e-22
89300000	0.00005993897792030423	-3.944900400236096e-22	5.923980507820103e-64	7.384512364117839e-15	6.891297089343457e-15	0.009880122044135157	-1.9783122273136058e-20	2.551512191549702e-15	1.7535160293954944e-18	2.1686482555627515e-17	7.910412023213285e-22
89400000	0.00005993897792030423	-3.944900400236096e-22	5.923980507820103e-64	7.384512364117839e-15	6.891297089343457e-15	0.009880122044135157	-1.9783054336600636e-20	2.551512191549702e-15	1.7535160293954944e-18	2.1686482555627515e-17	7.910412023213285e-22
89500000	0.00005993897792030423	-3.944900400236096e-22	5.923980507820103e-64	7.384512364117839e-15	6.891297089343457e-15	0.009880122044135157	-1.9782986400065217e-20	2.551512191549702e-15	1.7535160293954944e-18	2.1686482555627515e-17	7.910412023213285e-22
89600000	0.00005993897792030423	-3.944900400236096e-22	5.923980507820103e-64	7.384512364117839e-15	6.891297089343457e-15	0.009880122044135157	-1.9782918463529794e-20	2.551512191549702e-15	1.7535160293954944e-18	2.1686482555627515e-17	7.910412023213285e-22
89700000	0.00005993897792030423	-3.944900400236096e-22	5.923980507820103e-64	7.384512364117839e-15	6.891297089343457e-15	0.009880122044135157	-1.9782850526994375e-20	2.551512191549702e-15	1.7535160293954944e-18	2.1686482555627515e-17	7.910412023213285e-22
89800000	0.00005993897792030423	-3.944900400236096e-22	5.923980507820103e-64	7.384512364117839e-15	6.891297089343457e-15	0.009880122044135157	-1.9782782590458953e-20	2.551512191549702e-15	1.7535160293954944e-18	2.1686482555627515e-17	7.910412023213285e-22
89900000	0.00005993897792030423	-3.944900400236096e-22	5.923980507820103e-64	7.384512364117839e-15	6.891297089343457e-15	0.009880122044135157	-1.9782714653923533e-20	2.551512191549702e-15	1.7535160293954944e-18	2.1686482555627515e-17	7.910412023213285e-22
90000000	0.00005993897792030423	-3.944900400236096e-22	5.923980507820103e-64	7.384512364117839e-15	6.891297089343457e-15	0.009880122044135157	-1.9782646717388114e-20	2.551512191549702e-15	1.7535160293954944e-18	2.1686482555627515e-17	7.910412023213285e-22
90100000	0.00005993897792030423	-3.944900400236096e-22	5.923980507820103e-64	7.384512364117839e-15	6.891297089343457e-15	0.009880122044135157	-1.9782578780852692e-20	2.551512191549702e-15	1.7535160293954944e-18	2.1686482555627515e-17	7.910412023213285e-22
90200000	0.00005993897792030423	-3.944900400236096e-22	5.923980507820103e-64	7.384512364117839e-15	6.891297089343457e-15	0.009880122044135157	-1.9782510844317272e-20	2.551512191549702e-15	1.7535160293954944e-18	2.1686482555627515e-17	7.910412023213285e-22
90300000	0.00005993897792030423	-3.944900400236096e-22	5.923980507820103e-64	7.384512364117839e-15	6.891297089343457e-15	0.009880122044135157	-1.978244290778185e-20	2.551512191549702e-15	1.7535160293954944e-18	2.1686482555627515e-17	7.910412023213285e-22
90400000	0.00005993897792030423	-3.944900400236096e-22	5.923980507820103e-64	7.384512364117839e-15	6.891297089343457e-15	0.009880122044135157	-1.978237497124643e-20	2.551512191549702e-15	1.7535160293954944e-18	2.1686482555627515e-17	7.910412023213285e-22
90500000	0.00005993897792030423	-3.944900400236096e-22	5.923980507820103e-64	7.384512364117839e-15	6.891297089343457e-15	0.009880122044135157	-1.9782307034711008e-20	2.551512191549702e-15	1.7535160293954944e-18	2.1686482555627515e-17	7.910412023213285e-22
90600000	0.00005993897792030423	-3.944900400236096e-22	5.923980507820103e-64	7.384512364117839e-15	6.891297089343457e-15	0.009880122044135157	-1.978223909817559e-20	2.551512191549702e-15	1.7535160293954944e-18	2.1686482555627515e-17	7.910412023213285e-22
90700000	0.00005993897792030423	-3.944900400236096e-22	5.923980507820103e-64	7.384512364117839e-15	6.891297089343457e-15	0.009880122044135157	-1.9782171161640167e-20	2.551512191549702e-15	1.7535160293954944e-18	2.1686482555627515e-17	7.910412023213285e-22
90800000	0.00005993897792030423	-3.944900400236096e-22	5.923980507820103e-64	7.384512364117839e-15	6.891297089343457e-15	0.009880122044135157	-1.9782103225104747e-20	2.551512191549702e-15	1.7535160293954944e-18	2.1686482555627515e-17	7.910412023213285e-22
90900000	0.00005993897792030423	-3.944900400236096e-22	5.923980507820103e-64	7.384512364117839e-15	6.891297089343457e-15	0.009880122044135157	-1.9782035288569328e-20	2.551512191549702e-15	1.7535160293954944e-18	2.1686482555627515e-17	7.910412023213285e-22
91000000	0.00005993897792030423	-3.944900400236096e-22	5.923980507820103e-64	7.384512364117839e-15	6.891297089343457e-15	0.009880122044135157	-1.9781967352033906e-20	2.551512191549702e-15	1.7535160293954944e-18	2.1686482555627515e-17	7.910412023213285e-22
91100000	0.00005993897792030423	-3.944900400236096e-22	5.923980507820103e-64	7.384512364117839e-15	6.891297089343457e-15	0.009880122044135157	-1.9781899415498487e-20	2.551512191549702e-15	1.7535160293954944e-18	2.1686482555627515e-17	7.910412023213285e-22
91200000	0.00005993897792030423	-3.944900400236096e-22	5.923980507820103e-64	7.384512364117839e-15	6.891297089343457e-15	0.009880122044135157	-1.9781831478963064e-20	2.551512191549702e-15	1.7535160293954944e-18	2.1686482555627515e-17	7.910412023213285e-22
91300000	0.00005993897792030423	-3.944900400236096e-22	5.923980507820103e-64	7.384512364117839e-15	6.891297089343457e-15	0.009880122044135157	-1.9781763542427645e-20	2.551512191549702e-15	1.7535160293954944e-18	2.1686482555627515e-17	7.910412023213285e-22
91400000	0.00005993897792030423	-3.944900400236096e-22	5.923980507820103e-64	7.384512364117839e-15	6.891297089343457e-15	0.009880122044135157	-1.9781695605892223e-20	2.551512191549702e-15	1.7535160293954944e-18	2.1686482555627515e-17	7.910412023213285e-22
91500000	0.00005993897792030423	-3.944900400236096e-22	5.923980507820103e-64	7.384512364117839e-15	6.891297089343457e-15	0.009880122044135157	-1.9781627669356803e-20	2.551512191549702e-15	1.7535160293954944e-18	2.1686482555627515e-17	7.910412023213285e-22
91600000	0.00005993897792030423	-3.944900400236096e-22	5.923980507820103e-64	7.384512364117839e-15	6.891297089343457e-15	0.009880122044135157	-1.978155973282138e-20	2.551512191549702e-15	1.7535160293954944e-18	2.1686482555627515e-17	7.910412023213285e-22
91700000	0.00005993897792030423	-3.944900400236096e-22	5.923980507820103e-64	7.384512364117839e-15	6.891297089343457e-15	0.009880122044135157	-1.9781491796285962e-20	2.551512191549702e-15	1.7535160293954944e-18	2.1686482555627515e-17	7.910412023213285e-22
91800000	0.00005993897792030423	-3.944900400236096e-22	5.923980507820103e-64	7.384512364117839e-15	6.891297089343457e-15	0.009880122044135157	-1.9781423859750542e-20	2.551512191549702e-15	1.7535160293954944e-18	2.1686482555627515e-17	7.910412023213285e-22
91900000	0.00005993897792030423	-3.944900400236096e-22	5.923980507820103e-64	7.384512364117839e-15	6.891297089343457e-15	0.009880122044135157	-1.978135592321512e-20	2.551512191549702e-15	1.7535160293954944e-18	2.1686482555627515e-17	7.910412023213285e-22
92000000	0.00005993897792030423	-3.944900400236096e-22	5.923980507820103e-64	7.384512364117839e-15	6.891297089343457e-15	0.009880122044135157	-1.97812879866797e-20	2.551512191549702e-15	1.7535160293954944e-18	2.1686482555627515e-17	7.910412023213285e-22
92100000	0.00005993897792030423	-3.944900400236096e-22	5.923980507820103e-64	7.384512364117839e-15	6.891297089343457e-15	0.009880122044135157	-1.9781220050144278e-20	2.551512191549702e-15	1.7535160293954944e-18	2.1686482555627515e-17	7.910412023213285e-22
92200000	0.00005993897792030423	-3.944900400236096e-22	5.923980507820103e-64	7.384512364117839e-15	6.891297089343457e-15	0.009880122044135157	-1.978115211360886e-20	2.551512191549702e-15	1.7535160293954944e-18	2.1686482555627515e-17	7.910412023213285e-22
92300000	0.00005993897792030423	-3.944900400236096e-22	5.923980507820103e-64	7.384512364117839e-15	6.891297089343457e-15	0.009880122044135157	-1.9781084177073437e-20	2.551512191549702e-15	1.7535160293954944e-18	2.1686482555627515e-17	7.910412023213285e-22
92400000	0.00005993897792030423	-3.944900400236096e-22	5.923980507820103e-64	7.384512364117839e-15	6.891297089343457e-15	0.009880122044135157	-1.9781016240538017e-20	2.551512191549702e-15	1.7535160293954944e-18	2.1686482555627515e-17	7.910412023213285e-22
92500000	0.00005993897792030423	-3.944900400236096e-22	5.923980507820103e-64	7.384512364117839e-15	6.891297089343457e-15	0.009880122044135157	-1.9780948304002595e-20	2.551512191549702e-15	1.7535160293954944e-18	2.1686482555627515e-17	7.910412023213285e-22
92600000	0.00005993897792030423	-3.944900400236096e-22	5.923980507820103e-64	7.384512364117839e-15	6.891297089343457e-15	0.009880122044135157	-1.9780880367467176e-20	2.551512191549702e-15	1.7535160293954944e-18	2.1686482555627515e-17	7.910412023213285e-22
92700000	0.00005993897792030423	-3.944900400236096e-22	5.923980507820103e-64	7.384512364117839e-15	6.891297089343457e-15	0.009880122044135157	-1.9780812430931756e-20	2.551512191549702e-15	1.7535160293954944e-18	2.1686482555627515e-17	7.910412023213285e-22
92800000	0.00005993897792030423	-3.944900400236096e-22	5.923980507820103e-64	7.384512364117839e-15	6.891297089343457e-15	0.009880122044135157	-1.9780744494396334e-20	2.551512191549702e-15	1.7535160293954944e-18	2.1686482555627515e-17	7.910412023213285e-22
92900000	0.00005993897792030423	-3.944900400236096e-22	5.923980507820103e-64	7.384512364117839e-15	6.891297089343457e-15	0.009880122044135157	-1.9780676557860915e-20	2.551512191549702e-15	1.7535160293954944e-18	2.1686482555627515e-17	7.910412023213285e-22
93000000	0.00005993897792030423	-3.944900400236096e-22	5.923980507820103e-64	7.384512364117839e-15	6.891297089343457e-15	0.009880122044135157	-1.9780608621325492e-20	2.551512191549702e-15	1.7535160293954944e-18	2.1686482555627515e-17	7.910412023213285e-22
93100000	0.00005993897792030423	-3.944900400236096e-22	5.923980507820103e-64	7.384512364117839e-15	6.891297089343457e-15	0.009880122044135157	-1.9780540684790073e-20	2.551512191549702e-15	1.7535160293954944e-18	2.1686482555627515e-17	7.910412023213285e-22
93200000	0.00005993897792030423	-3.944900400236096e-22	5.923980507820103e-64	7.384512364117839e-15	6.891297089343457e-15	0.009880122044135157	-1.978047274825465e-20	2.551512191549702e-15	1.7535160293954944e-18	2.1686482555627515e-17	7.910412023213285e-22
93300000	0.00005993897792030423	-3.944900400236096e-22	5.923980507820103e-64	7.384512364117839e-15	6.891297089343457e-15	0.009880122044135157	-1.978040481171923e-20	2.551512191549702e-15	1.7535160293954944e-18	2.1686482555627515e-17	7.910412023213285e-22
93400000	0.00005993897792030423	-3.944900400236096e-22	5.923980507820103e-64	7.384512364117839e-15	6.891297089343457e-15	0.009880122044135157	-1.978033687518381e-20	2.551512191549702e-15	1.7535160293954944e-18	2.1686482555627515e-17	7.910412023213285e-22
93500000	0.00005993897792030423	-3.944900400236096e-22	5.923980507820103e-64	7.384512364117839e-15	6.891297089343457e-15	0.009880122044135157	-1.978026893864839e-20	2.551512191549702e-15	1.7535160293954944e-18	2.1686482555627515e-17	7.910412023213285e-22
93600000	0.00005993897792030423	-3.944900400236096e-22	5.923980507820103e-64	7.384512364117839e-15	6.891297089343457e-15	0.009880122044135157	-1.978020100211297e-20	2.551512191549702e-15	1.7535160293954944e-18	2.1686482555627515e-17	7.910412023213285e-22
93700000	0.00005993897792030423	-3.944900400236096e-22	5.923980507820103e-64	7.384512364117839e-15	6.891297089343457e-15	0.009880122044135157	-1.9780133065577548e-20	2.551512191549702e-15	1.7535160293954944e-18	2.1686482555627515e-17	7.910412023213285e-22
93800000	0.00005993897792030423	-3.944900400236096e-22	5.923980507820103e-64	7.384512364117839e-15	6.891297089343457e-15	0.009880122044135157	-1.978006512904213e-20	2.551512191549702e-15	1.7535160293954944e-18	2.1686482555627515e-17	7.910412023213285e-22
93900000	0.00005993897792030423	-3.944900400236096e-22	5.923980507820103e-64	7.384512364117839e-15	6.891297089343457e-15	0.009880122044135157	-1.9779997192506706e-20	2.551512191549702e-15	1.7535160293954944e-18	2.1686482555627515e-17	7.910412023213285e-22
94000000	0.00005993897792030423	-3.944900400236096e-22	5.923980507820103e-64	7.384512364117839e-15	6.891297089343457e-15	0.009880122044135157	-1.9779929255971287e-20	2.551512191549702e-15	1.7535160293954944e-18	2.1686482555627515e-17	7.910412023213285e-22
94100000	0.00005993897792030423	-3.944900400236096e-22	5.923980507820103e-64	7.384512364117839e-15	6.891297089343457e-15	0.009880122044135157	-1.9779861319435865e-20	2.551512191549702e-15	1.7535160293954944e-18	2.1686482555627515e-17	7.910412023213285e-22
94200000	0.00005993897792030423	-3.944900400236096e-22	5.923980507820103e-64	7.384512364117839e-15	6.891297089343457e-15	0.009880122044135157	-1.9779793382900445e-20	2.551512191549702e-15	1.7535160293954944e-18	2.1686482555627515e-17	7.910412023213285e-22
94300000	0.00005993897792030423	-3.944900400236096e-22	5.923980507820103e-64	7.384512364117839e-15	6.891297089343457e-15	0.009880122044135157	-1.9779725446365023e-20	2.551512191549702e-15	1.7535160293954944e-18	2.1686482555627515e-17	7.910412023213285e-22
94400000	0.00005993897792030423	-3.944900400236096e-22	5.923980507820103e-64	7.384512364117839e-15	6.891297089343457e-15	0.009880122044135157	-1.9779657509829604e-20	2.551512191549702e-15	1.7535160293954944e-18	2.1686482555627515e-17	7.910412023213285e-22
94500000	0.00005993897792030423	-3.944900400236096e-22	5.923980507820103e-64	7.384512364117839e-15	6.891297089343457e-15	0.009880122044135157	-1.9779589573294184e-20	2.551512191549702e-15	1.7535160293954944e-18	2.1686482555627515e-17	7.910412023213285e-22
94600000	0.00005993897792030423	-3.944900400236096e-22	5.923980507820103e-64	7.384512364117839e-15	6.891297089343457e-15	0.009880122044135157	-1.9779521636758762e-20	2.551512191549702e-15	1.7535160293954944e-18	2.1686482555627515e-17	7.910412023213285e-22
94700000	0.00005993897792030423	-3.944900400236096e-22	5.923980507820103e-64	7.384512364117839e-15	6.891297089343457e-15	0.009880122044135157	-1.9779453700223343e-20	2.551512191549702e-15	1.7535160293954944e-18	2.1686482555627515e-17	7.910412023213285e-22
94800000	0.00005993897792030423	-3.944900400236096e-22	5.923980507820103e-64	7.384512364117839e-15	6.891297089343457e-15	0.009880122044135157	-1.977938576368792e-20	2.551512191549702e-15	1.7535160293954944e-18	2.1686482555627515e-17	7.910412023213285e-22
94900000	0.00005993897792030423	-3.944900400236096e-22	5.923980507820103e-64	7.384512364117839e-15	6.891297089343457e-15	0.009880122044135157	-1.97793178271525e-20	2.551512191549702e-15	1.7535160293954944e-18	2.1686482555627515e-17	7.910412023213285e-22
95000000	0.00005993897792030423	-3.944900400236096e-22	5.923980507820103e-64	7.384512364117839e-15	6.891297089343457e-15	0.009880122044135157	-1.977924989061708e-20	2.551512191549702e-15	1.7535160293954944e-18	2.1686482555627515e-17	7.910412023213285e-22
95100000	0.00005993897792030423	-3.944900400236096e-22	5.923980507820103e-64	7.384512364117839e-15	6.891297089343457e-15	0.009880122044135157	-1.977918195408166e-20	2.551512191549702e-15	1.7535160293954944e-18	2.1686482555627515e-17	7.910412023213285e-22
95200000	0.00005993897792030423	-3.944900400236096e-22	5.923980507820103e-64	7.384512364117839e-15	6.891297089343457e-15	0.009880122044135157	-1.9779114017546237e-20	2.551512191549702e-15	1.7535160293954944e-18	2.1686482555627515e-17	7.910412023213285e-22
95300000	0.00005993897792030423	-3.944900400236096e-22	5.923980507820103e-64	7.384512364117839e-15	6.891297089343457e-15	0.009880122044135157	-1.9779046081010818e-20	2.551512191549702e-15	1.7535160293954944e-18	2.1686482555627515e-17	7.910412023213285e-22
95400000	0.00005993897792030423	-3.944900400236096e-22	5.923980507820103e-64	7.384512364117839e-15	6.891297089343457e-15	0.009880122044135157	-1.9778978144475398e-20	2.551512191549702e-15	1.7535160293954944e-18	2.1686482555627515e-17	7.910412023213285e-22
95500000	0.00005993897792030423	-3.944900400236096e-22	5.923980507820103e-64	7.384512364117839e-15	6.891297089343457e-15	0.009880122044135157	-1.9778910207939976e-20	2.551512191549702e-15	1.7535160293954944e-18	2.1686482555627515e-17	7.910412023213285e-22
95600000	0.00005993897792030423	-3.944900400236096e-22	5.923980507820103e-64	7.384512364117839e-15	6.891297089343457e-15	0.009880122044135157	-1.9778842271404557e-20	2.551512191549702e-15	1.7535160293954944e-18	2.1686482555627515e-17	7.910412023213285e-22
95700000	0.00005993897792030423	-3.944900400236096e-22	5.923980507820103e-64	7.384512364117839e-15	6.891297089343457e-15	0.009880122044135157	-1.9778774334869134e-20	2.551512191549702e-15	1.7535160293954944e-18	2.1686482555627515e-17	7.910412023213285e-22
95800000	0.00005993897792030423	-3.944900400236096e-22	5.923980507820103e-64	7.384512364117839e-15	6.891297089343457e-15	0.009880122044135157	-1.9778706398333715e-20	2.551512191549702e-15	1.7535160293954944e-18	2.1686482555627515e-17	7.910412023213285e-22
95900000	0.00005993897792030423	-3.944900400236096e-22	5.923980507820103e-64	7.384512364117839e-15	6.891297089343457e-15	0.009880122044135157	-1.9778638461798293e-20	2.551512191549702e-15	1.7535160293954944e-18	2.1686482555627515e-17	7.910412023213285e-22
96000000	0.00005993897792030423	-3.944900400236096e-22	5.923980507820103e-64	7.384512364117839e-15	6.891297089343457e-15	0.009880122044135157	-1.9778570525262873e-20	2.551512191549702e-15	1.7535160293954944e-18	2.1686482555627515e-17	7.910412023213285e-22
96100000	0.00005993897792030423	-3.944900400236096e-22	5.923980507820103e-64	7.384512364117839e-15	6.891297089343457e-15	0.009880122044135157	-1.977850258872745e-20	2.551512191549702e-15	1.7535160293954944e-18	2.1686482555627515e-17	7.910412023213285e-22
96200000	0.00005993897792030423	-3.944900400236096e-22	5.923980507820103e-64	7.384512364117839e-15	6.891297089343457e-15	0.009880122044135157	-1.9778434652192032e-20	2.551512191549702e-15	1.7535160293954944e-18	2.1686482555627515e-17	7.910412023213285e-22
96300000	0.00005993897792030423	-3.944900400236096e-22	5.923980507820103e-64	7.384512364117839e-15	6.891297089343457e-15	0.009880122044135157	-1.977836671565661e-20	2.551512191549702e-15	1.7535160293954944e-18	2.1686482555627515e-17	7.910412023213285e-22
96400000	0.00005993897792030423	-3.944900400236096e-22	5.923980507820103e-64	7.384512364117839e-15	6.891297089343457e-15	0.009880122044135157	-1.977829877912119e-20	2.551512191549702e-15	1.7535160293954944e-18	2.1686482555627515e-17	7.910412023213285e-22
96500000	0.00005993897792030423	-3.944900400236096e-22	5.923980507820103e-64	7.384512364117839e-15	6.891297089343457e-15	0.009880122044135157	-1.977823084258577e-20	2.551512191549702e-15	1.7535160293954944e-18	2.1686482555627515e-17	7.910412023213285e-22
96600000	0.00005993897792030423	-3.944900400236096e-22	5.923980507820103e-64	7.384512364117839e-15	6.891297089343457e-15	0.009880122044135157	-1.9778162906050348e-20	2.551512191549702e-15	1.7535160293954944e-18	2.1686482555627515e-17	7.910412023213285e-22
96700000	0.00005993897792030423	-3.944900400236096e-22	5.923980507820103e-64	7.384512364117839e-15	6.891297089343457e-15	0.009880122044135157	-1.977809496951493e-20	2.551512191549702e-15	1.7535160293954944e-18	2.1686482555627515e-17	7.910412023213285e-22
96800000	0.00005993897792030423	-3.944900400236096e-22	5.923980507820103e-64	7.384512364117839e-15	6.891297089343457e-15	0.009880122044135157	-1.9778027032979507e-20	2.551512191549702e-15	1.7535160293954944e-18	2.1686482555627515e-17	7.910412023213285e-22
96900000	0.00005993897792030423	-3.944900400236096e-22	5.923980507820103e-64	7.384512364117839e-15	6.891297089343457e-15	0.009880122044135157	-1.9777959096444087e-20	2.551512191549702e-15	1.7535160293954944e-18	2.1686482555627515e-17	7.910412023213285e-22
97000000	0.00005993897792030423	-3.944900400236096e-22	5.923980507820103e-64	7.384512364117839e-15	6.891297089343457e-15	0.009880122044135157	-1.9777891159908665e-20	2.551512191549702e-15	1.7535160293954944e-18	2.1686482555627515e-17	7.910412023213285e-22
97100000	0.00005993897792030423	-3.944900400236096e-22	5.923980507820103e-64	7.384512364117839e-15	6.891297089343457e-15	0.009880122044135157	-1.9777823223373246e-20	2.551512191549702e-15	1.7535160293954944e-18	2.1686482555627515e-17	7.910412023213285e-22
97200000	0.00005993897792030423	-3.944900400236096e-22	5.923980507820103e-64	7.384512364117839e-15	6.891297089343457e-15	0.009880122044135157	-1.9777755286837823e-20	2.551512191549702e-15	1.7535160293954944e-18	2.1686482555627515e-17	7.910412023213285e-22
97300000	0.00005993897792030423	-3.944900400236096e-22	5.923980507820103e-64	7.384512364117839e-15	6.891297089343457e-15	0.009880122044135157	-1.9777687350302404e-20	2.551512191549702e-15	1.7535160293954944e-18	2.1686482555627515e-17	7.910412023213285e-22
97400000	0.00005993897792030423	-3.944900400236096e-22	5.923980507820103e-64	7.384512364117839e-15	6.891297089343457e-15	0.009880122044135157	-1.9777619413766985e-20	2.551512191549702e-15	1.7535160293954944e-18	2.1686482555627515e-17	7.910412023213285e-22
97500000	0.00005993897792030423	-3.944900400236096e-22	5.923980507820103e-64	7.384512364117839e-15	6.891297089343457e-15	0.009880122044135157	-1.9777551477231562e-20	2.551512191549702e-15	1.7535160293954944e-18	2.1686482555627515e-17	7.910412023213285e-22
97600000	0.00005993897792030423	-3.944900400236096e-22	5.923980507820103e-64	7.384512364117839e-15	6.891297089343457e-15	0.009880122044135157	-1.9777483540696143e-20	2.551512191549702e-15	1.7535160293954944e-18	2.1686482555627515e-17	7.910412023213285e-22
97700000	0.00005993897792030423	-3.944900400236096e-22	5.923980507820103e-64	7.384512364117839e-15	6.891297089343457e-15	0.009880122044135157	-1.977741560416072e-20	2.551512191549702e-15	1.7535160293954944e-18	2.1686482555627515e-17	7.910412023213285e-22
97800000	0.00005993897792030423	-3.944900400236096e-22	5.923980507820103e-64	7.384512364117839e-15	6.891297089343457e-15	0.009880122044135157	-1.97773476676253e-20	2.551512191549702e-15	1.7535160293954944e-18	2.1686482555627515e-17	7.910412023213285e-22
97900000	0.00005993897792030423	-3.944900400236096e-22	5.923980507820103e-64	7.384512364117839e-15	6.891297089343457e-15	0.009880122044135157	-1.977727973108988e-20	2.551512191549702e-15	1.7535160293954944e-18	2.1686482555627515e-17	7.910412023213285e-22
98000000	0.00005993897792030423	-3.944900400236096e-22	5.923980507820103e-64	7.384512364117839e-15	6.891297089343457e-15	0.009880122044135157	-1.977721179455446e-20	2.551512191549702e-15	1.7535160293954944e-18	2.1686482555627515e-17	7.910412023213285e-22
98100000	0.00005993897792030423	-3.944900400236096e-22	5.923980507820103e-64	7.384512364117839e-15	6.891297089343457e-15	0.009880122044135157	-1.9777143858019037e-20	2.551512191549702e-15	1.7535160293954944e-18	2.1686482555627515e-17	7.910412023213285e-22
98200000	0.00005993897792030423	-3.944900400236096e-22	5.923980507820103e-64	7.384512364117839e-15	6.891297089343457e-15	0.009880122044135157	-1.9777075921483618e-20	2.551512191549702e-15	1.7535160293954944e-18	2.1686482555627515e-17	7.910412023213285e-22
98300000	0.00005993897792030423	-3.944900400236096e-22	5.923980507820103e-64	7.384512364117839e-15	6.891297089343457e-15	0.009880122044135157	-1.97770079849482e-20	2.551512191549702e-15	1.7535160293954944e-18	2.1686482555627515e-17	7.910412023213285e-22
98400000	0.00005993897792030423	-3.944900400236096e-22	5.923980507820103e-64	7.384512364117839e-15	6.891297089343457e-15	0.009880122044135157	-1.9776940048412776e-20	2.551512191549702e-15	1.7535160293954944e-18	2.1686482555627515e-17	7.910412023213285e-22
98500000	0.00005993897792030423	-3.944900400236096e-22	5.923980507820103e-64	7.384512364117839e-15	6.891297089343457e-15	0.009880122044135157	-1.9776872111877357e-20	2.551512191549702e-15	1.7535160293954944e-18	2.1686482555627515e-17	7.910412023213285e-22
98600000	0.00005993897792030423	-3.944900400236096e-22	5.923980507820103e-64	7.384512364117839e-15	6.891297089343457e-15	0.009880122044135157	-1.9776804175341935e-20	2.551512191549702e-15	1.7535160293954944e-18	2.1686482555627515e-17	7.910412023213285e-22
98700000	0.00005993897792030423	-3.944900400236096e-22	5.923980507820103e-64	7.384512364117839e-15	6.891297089343457e-15	0.009880122044135157	-1.9776736238806516e-20	2.551512191549702e-15	1.7535160293954944e-18	2.1686482555627515e-17	7.910412023213285e-22
98800000	0.00005993897792030423	-3.944900400236096e-22	5.923980507820103e-64	7.384512364117839e-15	6.891297089343457e-15	0.009880122044135157	-1.9776668302271093e-20	2.551512191549702e-15	1.7535160293954944e-18	2.1686482555627515e-17	7.910412023213285e-22
98900000	0.00005993897792030423	-3.944900400236096e-22	5.923980507820103e-64	7.384512364117839e-15	6.891297089343457e-15	0.009880122044135157	-1.9776600365735674e-20	2.551512191549702e-15	1.7535160293954944e-18	2.1686482555627515e-17	7.910412023213285e-22
99000000	0.00005993897792030423	-3.944900400236096e-22	5.923980507820103e-64	7.384512364117839e-15	6.891297089343457e-15	0.009880122044135157	-1.9776532429200252e-20	2.551512191549702e-15	1.7535160293954944e-18	2.1686482555627515e-17	7.910412023213285e-22
99100000	0.00005993897792030423	-3.944900400236096e-22	5.923980507820103e-64	7.384512364117839e-15	6.891297089343457e-15	0.009880122044135157	-1.9776464492664832e-20	2.551512191549702e-15	1.7535160293954944e-18	2.1686482555627515e-17	7.910412023213285e-22
99200000	0.00005993897792030423	-3.944900400236096e-22	5.923980507820103e-64	7.384512364117839e-15	6.891297089343457e-15	0.009880122044135157	-1.9776396556129413e-20	2.551512191549702e-15	1.7535160293954944e-18	2.1686482555627515e-17	7.910412023213285e-22
99300000	0.00005993897792030423	-3.944900400236096e-22	5.923980507820103e-64	7.384512364117839e-15	6.891297089343457e-15	0.009880122044135157	-1.977632861959399e-20	2.551512191549702e-15	1.7535160293954944e-18	2.1686482555627515e-17	7.910412023213285e-22
99400000	0.00005993897792030423	-3.944900400236096e-22	5.923980507820103e-64	7.384512364117839e-15	6.891297089343457e-15	0.009880122044135157	-1.977626068305857e-20	2.551512191549702e-15	1.7535160293954944e-18	2.1686482555627515e-17	7.910412023213285e-22
99500000	0.00005993897792030423	-3.944900400236096e-22	5.923980507820103e-64	7.384512364117839e-15	6.891297089343457e-15	0.009880122044135157	-1.977619274652315e-20	2.551512191549702e-15	1.7535160293954944e-18	2.1686482555627515e-17	7.910412023213285e-22
99600000	0.00005993897792030423	-3.944900400236096e-22	5.923980507820103e-64	7.384512364117839e-15	6.891297089343457e-15	0.009880122044135157	-1.977612480998773e-20	2.551512191549702e-15	1.7535160293954944e-18	2.1686482555627515e-17	7.910412023213285e-22
99700000	0.00005993897792030423	-3.944900400236096e-22	5.923980507820103e-64	7.384512364117839e-15	6.891297089343457e-15	0.009880122044135157	-1.9776056873452307e-20	2.551512191549702e-15	1.7535160293954944e-18	2.1686482555627515e-17	7.910412023213285e-22
99800000	0.00005993897792030423	-3.944900400236096e-22	5.923980507820103e-64	7.384512364117839e-15	6.891297089343457e-15	0.009880122044135157	-1.9775988936916888e-20	2.551512191549702e-15	1.7535160293954944e-18	2.1686482555627515e-17	7.910412023213285e-22
99900000	0.00005993897792030423	-3.944900400236096e-22	5.923980507820103e-64	7.384512364117839e-15	6.891297089343457e-15	0.009880122044135157	-1.9775921000381466e-20	2.551512191549702e-15	1.7535160293954944e-18	2.1686482555627515e-17	7.910412023213285e-22
100000000	0.00005993897792030423	-3.944900400236096e-22	5.923980507820103e-64	7.384512364117839e-15	6.891297089343457e-15	0.009880122044135157	-1.9775853063846046e-20	2.551512191549702e-15	1.7535160293954944e-18	2.1686482555627515e-17	7.910412023213285e-22
