# Supplementary material for: Thermodynamics Underpinning the Microbial Community‐Level Nitrogen Energy Metabolism
Source: Environ Microbiol. 2025 Feb 16;27(2):e70055. doi: 10.1111/1462-2920.70055 (PMC11830459; doi:10.1111/1462-2920.70055)
Supplement: Supplementary file 1 — Data S1. [file EMI-27-e70055-s001.zip › SI/Nnetwork/Results/kdef_-10/Iin_-5/p_0.2/O2_-10._H_-7..csv]

time	N2	N2H4	N2H5	N2O	NH2OH	NH3	NH3OH	NH4	NO	NO2	NO3
0	0.00001	0.00001	0.00001	0.00001	0.00001	0.00001	0.00001	0.00001	0.00001	0.00001	0.00001
100000	0.0028504974169733834	-1.6488897621481176e-22	-1.2698568467456692e-19	6.097716972231396e-13	1.8920839844040157e-14	0.004299005164808824	-6.271135172027086e-20	3.5107774931540157e-15	6.980618423135114e-17	2.3626227331684e-15	6.875929629291308e-19
200000	0.0028504974169733834	-1.6488897621481176e-22	-1.2698568467456692e-19	6.097716972231392e-13	1.8920839844041404e-14	0.004299005164808824	-6.271076184517981e-20	3.510777493404324e-15	6.980618423135113e-17	2.3626227333474784e-15	6.875929629291312e-19
300000	0.002850497416973383	-1.6488897621481176e-22	-1.2698568467456692e-19	6.097716972231391e-13	1.8920839844041404e-14	0.004299005164808824	-6.271017197008876e-20	3.5107774934039473e-15	6.980618423135112e-17	2.362622733347217e-15	6.875929629291312e-19
400000	0.0028504974169733825	-1.6488897621481176e-22	-1.2698568467456692e-19	6.09771697223139e-13	1.89208398440414e-14	0.004299005164808824	-6.270958209499771e-20	3.5107774934037738e-15	6.980618423135112e-17	2.3626227333470954e-15	6.875929629291311e-19
500000	0.002850497416973383	-1.6488897621481176e-22	-1.2698568467456692e-19	6.09771697223139e-13	1.89208398440414e-14	0.004299005164808824	-6.270899221990666e-20	3.5107774934038274e-15	6.980618423135112e-17	2.3626227333471333e-15	6.875929629291311e-19
600000	0.002850497416973383	-1.6488897621481176e-22	-1.2698568467456692e-19	6.097716972231391e-13	1.8920839844041404e-14	0.004299005164808824	-6.270840234481561e-20	3.5107774934040116e-15	6.980618423135112e-17	2.362622733347262e-15	6.875929629291312e-19
700000	0.0028504974169733834	-1.6488897621481176e-22	-1.2698568467456692e-19	6.097716972231391e-13	1.8920839844041404e-14	0.004299005164808824	-6.270781246972456e-20	3.5107774934042297e-15	6.980618423135113e-17	2.3626227333474137e-15	6.875929629291312e-19
800000	0.002850497416973384	-1.6488897621481176e-22	-1.2698568467456692e-19	6.097716972231392e-13	1.8920839844041404e-14	0.004299005164808824	-6.270722259463351e-20	3.5107774934043847e-15	6.980618423135113e-17	2.3626227333475222e-15	6.875929629291312e-19
900000	0.002850497416973384	-1.6488897621481176e-22	-1.2698568467456692e-19	6.097716972231392e-13	1.8920839844041404e-14	0.004299005164808824	-6.270663271954246e-20	3.510777493404408e-15	6.980618423135113e-17	2.3626227333475384e-15	6.875929629291312e-19
1000000	0.002850497416973384	-1.6488897621481176e-22	-1.2698568467456692e-19	6.097716972231392e-13	1.8920839844041404e-14	0.004299005164808824	-6.270604284445141e-20	3.5107774934044076e-15	6.980618423135113e-17	2.362622733347538e-15	6.875929629291312e-19
1100000	0.002850497416973384	-1.6488897621481176e-22	-1.2698568467456692e-19	6.097716972231392e-13	1.8920839844041404e-14	0.004299005164808824	-6.270545296936036e-20	3.5107774934044076e-15	6.980618423135113e-17	2.362622733347538e-15	6.875929629291312e-19
1200000	0.002850497416973384	-1.6488897621481176e-22	-1.2698568467456692e-19	6.097716972231392e-13	1.8920839844041404e-14	0.004299005164808824	-6.270486309426931e-20	3.5107774934044076e-15	6.980618423135113e-17	2.3626227333475384e-15	6.875929629291312e-19
1300000	0.0028504974169733834	-1.6488897621481176e-22	-1.2698568467456692e-19	6.097716972231392e-13	1.8920839844041404e-14	0.004299005164808824	-6.270427321917826e-20	3.510777493404408e-15	6.980618423135113e-17	2.3626227333475384e-15	6.875929629291312e-19
1400000	0.0028504974169733834	-1.6488897621481176e-22	-1.2698568467456692e-19	6.097716972231392e-13	1.8920839844041404e-14	0.004299005164808824	-6.270368334408721e-20	3.5107774934044084e-15	6.980618423135113e-17	2.3626227333475388e-15	6.875929629291312e-19
1500000	0.0028504974169733834	-1.6488897621481176e-22	-1.2698568467456692e-19	6.097716972231392e-13	1.8920839844041404e-14	0.004299005164808824	-6.270309346899617e-20	3.5107774934044084e-15	6.980618423135113e-17	2.3626227333475388e-15	6.875929629291312e-19
1600000	0.0028504974169733834	-1.6488897621481176e-22	-1.2698568467456692e-19	6.097716972231392e-13	1.8920839844041404e-14	0.004299005164808824	-6.270250359390512e-20	3.5107774934044084e-15	6.980618423135113e-17	2.3626227333475388e-15	6.875929629291312e-19
1700000	0.0028504974169733834	-1.6488897621481176e-22	-1.2698568467456692e-19	6.097716972231392e-13	1.8920839844041404e-14	0.004299005164808824	-6.270191371881407e-20	3.5107774934044084e-15	6.980618423135113e-17	2.3626227333475388e-15	6.875929629291312e-19
1800000	0.0028504974169733834	-1.6488897621481176e-22	-1.2698568467456692e-19	6.097716972231392e-13	1.8920839844041404e-14	0.004299005164808824	-6.270132384372302e-20	3.5107774934044084e-15	6.980618423135113e-17	2.3626227333475388e-15	6.875929629291312e-19
1900000	0.0028504974169733834	-1.6488897621481176e-22	-1.2698568467456692e-19	6.097716972231392e-13	1.8920839844041404e-14	0.004299005164808824	-6.270073396863197e-20	3.5107774934044084e-15	6.980618423135113e-17	2.3626227333475388e-15	6.875929629291312e-19
2000000	0.0028504974169733834	-1.6488897621481176e-22	-1.2698568467456692e-19	6.097716972231393e-13	1.8920839844041404e-14	0.004299005164808824	-6.270014409354092e-20	3.5107774934044084e-15	6.980618423135113e-17	2.3626227333475388e-15	6.875929629291312e-19
2100000	0.0028504974169733834	-1.6488897621481176e-22	-1.2698568467456692e-19	6.097716972231393e-13	1.8920839844041404e-14	0.004299005164808824	-6.269955421844987e-20	3.5107774934044084e-15	6.980618423135113e-17	2.3626227333475388e-15	6.875929629291312e-19
2200000	0.002850497416973383	-1.6488897621481176e-22	-1.2698568467456692e-19	6.097716972231393e-13	1.8920839844041404e-14	0.004299005164808824	-6.269896434335882e-20	3.5107774934044084e-15	6.980618423135113e-17	2.3626227333475388e-15	6.875929629291312e-19
2300000	0.002850497416973383	-1.6488897621481176e-22	-1.2698568467456692e-19	6.097716972231393e-13	1.8920839844041404e-14	0.004299005164808824	-6.269837446826777e-20	3.5107774934044084e-15	6.980618423135113e-17	2.3626227333475388e-15	6.875929629291312e-19
2400000	0.002850497416973383	-1.6488897621481176e-22	-1.2698568467456692e-19	6.097716972231393e-13	1.8920839844041404e-14	0.004299005164808824	-6.269778459317672e-20	3.5107774934044084e-15	6.980618423135113e-17	2.3626227333475388e-15	6.875929629291311e-19
2500000	0.002850497416973383	-1.6488897621481176e-22	-1.2698568467456692e-19	6.097716972231393e-13	1.8920839844041404e-14	0.004299005164808824	-6.269719471808567e-20	3.5107774934044084e-15	6.980618423135112e-17	2.3626227333475388e-15	6.875929629291311e-19
2600000	0.002850497416973383	-1.6488897621481176e-22	-1.2698568467456692e-19	6.097716972231393e-13	1.8920839844041404e-14	0.004299005164808824	-6.269660484299462e-20	3.5107774934044084e-15	6.980618423135112e-17	2.3626227333475388e-15	6.875929629291311e-19
2700000	0.002850497416973383	-1.6488897621481176e-22	-1.2698568467456692e-19	6.097716972231393e-13	1.8920839844041404e-14	0.004299005164808824	-6.269601496790357e-20	3.5107774934044084e-15	6.980618423135112e-17	2.3626227333475388e-15	6.875929629291311e-19
2800000	0.002850497416973383	-1.6488897621481176e-22	-1.2698568467456692e-19	6.097716972231393e-13	1.8920839844041404e-14	0.004299005164808824	-6.269542509281252e-20	3.5107774934044084e-15	6.980618423135112e-17	2.3626227333475388e-15	6.875929629291311e-19
2900000	0.002850497416973383	-1.6488897621481176e-22	-1.2698568467456692e-19	6.097716972231393e-13	1.8920839844041404e-14	0.004299005164808824	-6.269483521772147e-20	3.5107774934044084e-15	6.980618423135112e-17	2.3626227333475388e-15	6.875929629291311e-19
3000000	0.002850497416973383	-1.6488897621481176e-22	-1.2698568467456692e-19	6.097716972231393e-13	1.8920839844041404e-14	0.004299005164808824	-6.269424534263042e-20	3.5107774934044084e-15	6.980618423135112e-17	2.3626227333475388e-15	6.875929629291311e-19
3100000	0.002850497416973383	-1.6488897621481176e-22	-1.2698568467456692e-19	6.097716972231393e-13	1.8920839844041404e-14	0.004299005164808824	-6.269365546753937e-20	3.5107774934044084e-15	6.980618423135112e-17	2.3626227333475388e-15	6.875929629291311e-19
3200000	0.002850497416973383	-1.6488897621481176e-22	-1.2698568467456692e-19	6.097716972231393e-13	1.8920839844041404e-14	0.004299005164808824	-6.269306559244832e-20	3.5107774934044084e-15	6.980618423135112e-17	2.3626227333475388e-15	6.875929629291311e-19
3300000	0.002850497416973383	-1.6488897621481176e-22	-1.2698568467456692e-19	6.097716972231393e-13	1.8920839844041404e-14	0.004299005164808824	-6.269247571735727e-20	3.5107774934044084e-15	6.980618423135112e-17	2.3626227333475388e-15	6.875929629291311e-19
3400000	0.002850497416973383	-1.6488897621481176e-22	-1.2698568467456692e-19	6.097716972231393e-13	1.8920839844041404e-14	0.004299005164808824	-6.269188584226622e-20	3.5107774934044084e-15	6.980618423135112e-17	2.3626227333475388e-15	6.875929629291311e-19
3500000	0.002850497416973383	-1.6488897621481176e-22	-1.2698568467456692e-19	6.097716972231393e-13	1.8920839844041404e-14	0.004299005164808824	-6.269129596717517e-20	3.5107774934044084e-15	6.980618423135112e-17	2.3626227333475388e-15	6.875929629291311e-19
3600000	0.002850497416973383	-1.6488897621481176e-22	-1.2698568467456692e-19	6.097716972231393e-13	1.8920839844041404e-14	0.004299005164808824	-6.269070609208412e-20	3.5107774934044084e-15	6.980618423135112e-17	2.3626227333475388e-15	6.875929629291311e-19
3700000	0.002850497416973383	-1.6488897621481176e-22	-1.2698568467456692e-19	6.097716972231393e-13	1.8920839844041404e-14	0.004299005164808824	-6.269011621699307e-20	3.5107774934044084e-15	6.980618423135112e-17	2.3626227333475388e-15	6.875929629291311e-19
3800000	0.002850497416973383	-1.6488897621481176e-22	-1.2698568467456692e-19	6.097716972231393e-13	1.8920839844041404e-14	0.004299005164808824	-6.268952634190202e-20	3.5107774934044084e-15	6.980618423135112e-17	2.3626227333475388e-15	6.875929629291311e-19
3900000	0.002850497416973383	-1.6488897621481176e-22	-1.2698568467456692e-19	6.097716972231393e-13	1.8920839844041404e-14	0.004299005164808824	-6.268893646681097e-20	3.5107774934044084e-15	6.980618423135112e-17	2.3626227333475388e-15	6.875929629291311e-19
4000000	0.002850497416973383	-1.6488897621481176e-22	-1.2698568467456692e-19	6.097716972231393e-13	1.8920839844041404e-14	0.004299005164808824	-6.268834659171992e-20	3.5107774934044084e-15	6.980618423135112e-17	2.3626227333475388e-15	6.875929629291311e-19
4100000	0.002850497416973383	-1.6488897621481176e-22	-1.2698568467456692e-19	6.097716972231393e-13	1.8920839844041404e-14	0.004299005164808824	-6.268775671662887e-20	3.5107774934044084e-15	6.980618423135112e-17	2.3626227333475388e-15	6.875929629291311e-19
4200000	0.002850497416973383	-1.6488897621481176e-22	-1.2698568467456692e-19	6.097716972231393e-13	1.8920839844041404e-14	0.004299005164808824	-6.268716684153782e-20	3.5107774934044084e-15	6.980618423135112e-17	2.3626227333475388e-15	6.875929629291311e-19
4300000	0.002850497416973383	-1.6488897621481176e-22	-1.2698568467456692e-19	6.097716972231393e-13	1.8920839844041404e-14	0.004299005164808824	-6.268657696644677e-20	3.5107774934044084e-15	6.980618423135112e-17	2.3626227333475388e-15	6.875929629291311e-19
4400000	0.002850497416973383	-1.6488897621481176e-22	-1.2698568467456692e-19	6.097716972231393e-13	1.8920839844041404e-14	0.004299005164808824	-6.268598709135572e-20	3.5107774934044084e-15	6.980618423135112e-17	2.3626227333475388e-15	6.875929629291311e-19
4500000	0.0028504974169733834	-1.6488897621481176e-22	-1.2698568467456692e-19	6.097716972231393e-13	1.8920839844041404e-14	0.004299005164808824	-6.268539721626467e-20	3.5107774934044084e-15	6.980618423135112e-17	2.3626227333475388e-15	6.875929629291311e-19
4600000	0.0028504974169733834	-1.6488897621481176e-22	-1.2698568467456692e-19	6.097716972231393e-13	1.8920839844041404e-14	0.004299005164808824	-6.268480734117362e-20	3.5107774934044084e-15	6.980618423135112e-17	2.3626227333475388e-15	6.875929629291311e-19
4700000	0.0028504974169733834	-1.6488897621481176e-22	-1.2698568467456692e-19	6.097716972231393e-13	1.8920839844041404e-14	0.004299005164808824	-6.268421746608257e-20	3.5107774934044084e-15	6.980618423135112e-17	2.3626227333475388e-15	6.875929629291311e-19
4800000	0.0028504974169733834	-1.6488897621481176e-22	-1.2698568467456692e-19	6.097716972231393e-13	1.8920839844041404e-14	0.004299005164808824	-6.268362759099152e-20	3.5107774934044084e-15	6.980618423135112e-17	2.3626227333475388e-15	6.875929629291311e-19
4900000	0.0028504974169733834	-1.6488897621481176e-22	-1.2698568467456692e-19	6.097716972231393e-13	1.8920839844041404e-14	0.004299005164808824	-6.268303771590047e-20	3.5107774934044084e-15	6.980618423135112e-17	2.3626227333475388e-15	6.875929629291311e-19
5000000	0.0028504974169733834	-1.6488897621481176e-22	-1.2698568467456692e-19	6.097716972231393e-13	1.8920839844041404e-14	0.004299005164808824	-6.268244784080942e-20	3.5107774934044084e-15	6.980618423135112e-17	2.3626227333475388e-15	6.875929629291311e-19
5100000	0.0028504974169733834	-1.6488897621481176e-22	-1.2698568467456692e-19	6.097716972231393e-13	1.8920839844041404e-14	0.004299005164808824	-6.268185796571837e-20	3.5107774934044084e-15	6.980618423135112e-17	2.3626227333475388e-15	6.875929629291311e-19
5200000	0.0028504974169733834	-1.6488897621481176e-22	-1.2698568467456692e-19	6.097716972231393e-13	1.8920839844041404e-14	0.004299005164808824	-6.268126809062732e-20	3.5107774934044084e-15	6.980618423135112e-17	2.3626227333475388e-15	6.875929629291311e-19
5300000	0.0028504974169733834	-1.6488897621481176e-22	-1.2698568467456692e-19	6.097716972231393e-13	1.8920839844041404e-14	0.004299005164808824	-6.268067821553627e-20	3.5107774934044084e-15	6.980618423135112e-17	2.3626227333475384e-15	6.875929629291311e-19
5400000	0.0028504974169733834	-1.6488897621481176e-22	-1.2698568467456692e-19	6.097716972231393e-13	1.8920839844041404e-14	0.004299005164808824	-6.268008834044522e-20	3.5107774934044084e-15	6.980618423135112e-17	2.3626227333475384e-15	6.875929629291311e-19
5500000	0.0028504974169733834	-1.6488897621481176e-22	-1.2698568467456692e-19	6.097716972231393e-13	1.8920839844041404e-14	0.004299005164808824	-6.267949846535417e-20	3.5107774934044084e-15	6.980618423135112e-17	2.3626227333475384e-15	6.875929629291311e-19
5600000	0.0028504974169733834	-1.6488897621481176e-22	-1.2698568467456692e-19	6.097716972231393e-13	1.8920839844041404e-14	0.004299005164808824	-6.267890859026312e-20	3.5107774934044084e-15	6.980618423135112e-17	2.3626227333475384e-15	6.875929629291311e-19
5700000	0.0028504974169733834	-1.6488897621481176e-22	-1.2698568467456692e-19	6.097716972231393e-13	1.8920839844041404e-14	0.004299005164808824	-6.267831871517207e-20	3.5107774934044084e-15	6.980618423135112e-17	2.3626227333475384e-15	6.875929629291311e-19
5800000	0.0028504974169733834	-1.6488897621481176e-22	-1.2698568467456692e-19	6.097716972231393e-13	1.8920839844041404e-14	0.004299005164808824	-6.267772884008102e-20	3.5107774934044084e-15	6.980618423135112e-17	2.3626227333475384e-15	6.875929629291311e-19
5900000	0.0028504974169733834	-1.6488897621481176e-22	-1.2698568467456692e-19	6.097716972231393e-13	1.8920839844041404e-14	0.004299005164808824	-6.267713896498997e-20	3.5107774934044084e-15	6.980618423135112e-17	2.3626227333475384e-15	6.875929629291311e-19
6000000	0.0028504974169733834	-1.6488897621481176e-22	-1.2698568467456692e-19	6.097716972231393e-13	1.8920839844041404e-14	0.004299005164808824	-6.267654908989892e-20	3.5107774934044084e-15	6.980618423135112e-17	2.3626227333475384e-15	6.875929629291311e-19
6100000	0.0028504974169733834	-1.6488897621481176e-22	-1.2698568467456692e-19	6.097716972231392e-13	1.8920839844041404e-14	0.004299005164808824	-6.267595921480787e-20	3.5107774934044084e-15	6.980618423135112e-17	2.3626227333475384e-15	6.875929629291311e-19
6200000	0.0028504974169733834	-1.6488897621481176e-22	-1.2698568467456692e-19	6.097716972231392e-13	1.8920839844041404e-14	0.004299005164808824	-6.267536933971682e-20	3.5107774934044084e-15	6.980618423135111e-17	2.3626227333475384e-15	6.875929629291311e-19
6300000	0.0028504974169733834	-1.6488897621481176e-22	-1.2698568467456692e-19	6.097716972231392e-13	1.8920839844041404e-14	0.004299005164808824	-6.267477946462577e-20	3.5107774934044084e-15	6.980618423135111e-17	2.3626227333475384e-15	6.875929629291311e-19
6400000	0.0028504974169733834	-1.6488897621481176e-22	-1.2698568467456692e-19	6.097716972231392e-13	1.8920839844041404e-14	0.004299005164808824	-6.267418958953472e-20	3.5107774934044084e-15	6.980618423135111e-17	2.3626227333475384e-15	6.875929629291311e-19
6500000	0.0028504974169733834	-1.6488897621481176e-22	-1.2698568467456692e-19	6.097716972231392e-13	1.8920839844041404e-14	0.004299005164808824	-6.267359971444367e-20	3.5107774934044084e-15	6.980618423135111e-17	2.3626227333475384e-15	6.875929629291311e-19
6600000	0.002850497416973384	-1.6488897621481176e-22	-1.2698568467456692e-19	6.097716972231392e-13	1.8920839844041404e-14	0.004299005164808824	-6.267300983935262e-20	3.5107774934044084e-15	6.980618423135111e-17	2.3626227333475384e-15	6.875929629291311e-19
6700000	0.002850497416973384	-1.6488897621481176e-22	-1.2698568467456692e-19	6.097716972231392e-13	1.8920839844041404e-14	0.004299005164808824	-6.267241996426157e-20	3.5107774934044084e-15	6.980618423135111e-17	2.3626227333475384e-15	6.875929629291311e-19
6800000	0.002850497416973384	-1.6488897621481176e-22	-1.2698568467456692e-19	6.097716972231392e-13	1.8920839844041404e-14	0.004299005164808824	-6.267183008917052e-20	3.5107774934044084e-15	6.980618423135111e-17	2.3626227333475384e-15	6.875929629291311e-19
6900000	0.002850497416973384	-1.6488897621481176e-22	-1.2698568467456692e-19	6.097716972231392e-13	1.8920839844041404e-14	0.004299005164808824	-6.267124021407947e-20	3.5107774934044084e-15	6.980618423135111e-17	2.3626227333475384e-15	6.875929629291311e-19
7000000	0.002850497416973384	-1.6488897621481176e-22	-1.2698568467456692e-19	6.097716972231392e-13	1.8920839844041404e-14	0.004299005164808824	-6.267065033898842e-20	3.5107774934044084e-15	6.980618423135111e-17	2.3626227333475384e-15	6.875929629291311e-19
7100000	0.002850497416973384	-1.6488897621481176e-22	-1.2698568467456692e-19	6.097716972231392e-13	1.8920839844041404e-14	0.004299005164808824	-6.267006046389737e-20	3.5107774934044084e-15	6.980618423135111e-17	2.3626227333475384e-15	6.875929629291311e-19
7200000	0.002850497416973384	-1.6488897621481176e-22	-1.2698568467456692e-19	6.097716972231392e-13	1.8920839844041404e-14	0.004299005164808824	-6.266947058880633e-20	3.5107774934044084e-15	6.980618423135111e-17	2.3626227333475384e-15	6.875929629291311e-19
7300000	0.002850497416973384	-1.6488897621481176e-22	-1.2698568467456692e-19	6.097716972231392e-13	1.8920839844041404e-14	0.004299005164808824	-6.266888071371528e-20	3.5107774934044084e-15	6.980618423135111e-17	2.3626227333475384e-15	6.875929629291311e-19
7400000	0.002850497416973384	-1.6488897621481176e-22	-1.2698568467456692e-19	6.097716972231392e-13	1.8920839844041404e-14	0.004299005164808824	-6.266829083862423e-20	3.5107774934044084e-15	6.980618423135111e-17	2.3626227333475384e-15	6.875929629291311e-19
7500000	0.002850497416973384	-1.6488897621481176e-22	-1.2698568467456692e-19	6.097716972231392e-13	1.8920839844041404e-14	0.004299005164808824	-6.266770096353318e-20	3.5107774934044084e-15	6.980618423135111e-17	2.3626227333475384e-15	6.875929629291311e-19
7600000	0.002850497416973384	-1.6488897621481176e-22	-1.2698568467456692e-19	6.097716972231392e-13	1.8920839844041404e-14	0.004299005164808824	-6.266711108844213e-20	3.5107774934044084e-15	6.980618423135111e-17	2.3626227333475384e-15	6.875929629291311e-19
7700000	0.002850497416973384	-1.6488897621481176e-22	-1.2698568467456692e-19	6.097716972231392e-13	1.8920839844041404e-14	0.004299005164808824	-6.266652121335108e-20	3.5107774934044084e-15	6.980618423135111e-17	2.3626227333475384e-15	6.875929629291311e-19
7800000	0.002850497416973384	-1.6488897621481176e-22	-1.2698568467456692e-19	6.097716972231392e-13	1.8920839844041404e-14	0.004299005164808824	-6.266593133826003e-20	3.5107774934044084e-15	6.980618423135111e-17	2.3626227333475384e-15	6.875929629291311e-19
7900000	0.002850497416973384	-1.6488897621481176e-22	-1.2698568467456692e-19	6.097716972231392e-13	1.8920839844041404e-14	0.004299005164808824	-6.266534146316898e-20	3.5107774934044084e-15	6.980618423135111e-17	2.3626227333475384e-15	6.875929629291311e-19
8000000	0.002850497416973384	-1.6488897621481176e-22	-1.2698568467456692e-19	6.097716972231392e-13	1.8920839844041404e-14	0.004299005164808824	-6.266475158807793e-20	3.5107774934044084e-15	6.980618423135111e-17	2.3626227333475384e-15	6.875929629291311e-19
8100000	0.002850497416973384	-1.6488897621481176e-22	-1.2698568467456692e-19	6.097716972231392e-13	1.8920839844041404e-14	0.004299005164808824	-6.266416171298688e-20	3.5107774934044084e-15	6.980618423135111e-17	2.3626227333475384e-15	6.875929629291311e-19
8200000	0.002850497416973384	-1.6488897621481176e-22	-1.2698568467456692e-19	6.097716972231392e-13	1.8920839844041404e-14	0.004299005164808824	-6.266357183789583e-20	3.5107774934044084e-15	6.980618423135111e-17	2.3626227333475384e-15	6.875929629291311e-19
8300000	0.002850497416973384	-1.6488897621481176e-22	-1.2698568467456692e-19	6.097716972231392e-13	1.8920839844041404e-14	0.004299005164808824	-6.266298196280478e-20	3.5107774934044084e-15	6.980618423135111e-17	2.3626227333475384e-15	6.875929629291311e-19
8400000	0.002850497416973384	-1.6488897621481176e-22	-1.2698568467456692e-19	6.097716972231392e-13	1.8920839844041404e-14	0.004299005164808824	-6.266239208771373e-20	3.5107774934044084e-15	6.980618423135111e-17	2.3626227333475384e-15	6.875929629291311e-19
8500000	0.002850497416973384	-1.6488897621481176e-22	-1.2698568467456692e-19	6.097716972231392e-13	1.8920839844041404e-14	0.004299005164808824	-6.266180221262268e-20	3.5107774934044084e-15	6.980618423135111e-17	2.3626227333475384e-15	6.875929629291311e-19
8600000	0.002850497416973384	-1.6488897621481176e-22	-1.2698568467456692e-19	6.097716972231392e-13	1.8920839844041404e-14	0.004299005164808824	-6.266121233753163e-20	3.5107774934044084e-15	6.980618423135111e-17	2.3626227333475384e-15	6.875929629291311e-19
8700000	0.002850497416973384	-1.6488897621481176e-22	-1.2698568467456692e-19	6.097716972231392e-13	1.8920839844041404e-14	0.004299005164808824	-6.266062246244058e-20	3.5107774934044084e-15	6.980618423135111e-17	2.3626227333475384e-15	6.875929629291311e-19
8800000	0.002850497416973384	-1.6488897621481176e-22	-1.2698568467456692e-19	6.097716972231392e-13	1.8920839844041404e-14	0.004299005164808824	-6.266003258734953e-20	3.5107774934044084e-15	6.980618423135111e-17	2.3626227333475384e-15	6.875929629291311e-19
8900000	0.002850497416973384	-1.6488897621481176e-22	-1.2698568467456692e-19	6.097716972231392e-13	1.8920839844041404e-14	0.004299005164808824	-6.265944271225848e-20	3.5107774934044084e-15	6.980618423135111e-17	2.3626227333475384e-15	6.875929629291311e-19
9000000	0.002850497416973384	-1.6488897621481176e-22	-1.2698568467456692e-19	6.097716972231392e-13	1.8920839844041404e-14	0.004299005164808824	-6.265885283716743e-20	3.5107774934044084e-15	6.980618423135111e-17	2.3626227333475384e-15	6.875929629291311e-19
9100000	0.002850497416973384	-1.6488897621481176e-22	-1.2698568467456692e-19	6.097716972231392e-13	1.8920839844041404e-14	0.004299005164808824	-6.265826296207638e-20	3.5107774934044084e-15	6.980618423135111e-17	2.3626227333475384e-15	6.875929629291311e-19
9200000	0.002850497416973384	-1.6488897621481176e-22	-1.2698568467456692e-19	6.097716972231392e-13	1.8920839844041404e-14	0.004299005164808824	-6.265767308698533e-20	3.5107774934044084e-15	6.980618423135111e-17	2.3626227333475384e-15	6.875929629291311e-19
9300000	0.002850497416973384	-1.6488897621481176e-22	-1.2698568467456692e-19	6.097716972231392e-13	1.8920839844041404e-14	0.004299005164808824	-6.265708321189428e-20	3.5107774934044084e-15	6.980618423135111e-17	2.3626227333475384e-15	6.875929629291311e-19
9400000	0.002850497416973384	-1.6488897621481176e-22	-1.2698568467456692e-19	6.097716972231392e-13	1.8920839844041404e-14	0.004299005164808824	-6.265649333680323e-20	3.5107774934044084e-15	6.980618423135111e-17	2.3626227333475384e-15	6.875929629291311e-19
9500000	0.002850497416973384	-1.6488897621481176e-22	-1.2698568467456692e-19	6.097716972231392e-13	1.8920839844041404e-14	0.004299005164808824	-6.265590346171218e-20	3.5107774934044084e-15	6.980618423135111e-17	2.3626227333475384e-15	6.875929629291311e-19
9600000	0.002850497416973384	-1.6488897621481176e-22	-1.2698568467456692e-19	6.097716972231392e-13	1.8920839844041404e-14	0.004299005164808824	-6.265531358662113e-20	3.5107774934044084e-15	6.980618423135111e-17	2.3626227333475384e-15	6.875929629291311e-19
9700000	0.002850497416973384	-1.6488897621481176e-22	-1.2698568467456692e-19	6.097716972231392e-13	1.8920839844041404e-14	0.004299005164808824	-6.265472371153008e-20	3.5107774934044084e-15	6.980618423135111e-17	2.3626227333475384e-15	6.875929629291311e-19
9800000	0.002850497416973384	-1.6488897621481176e-22	-1.2698568467456692e-19	6.097716972231392e-13	1.8920839844041404e-14	0.004299005164808824	-6.265413383643903e-20	3.5107774934044084e-15	6.980618423135111e-17	2.3626227333475384e-15	6.875929629291311e-19
9900000	0.002850497416973384	-1.6488897621481176e-22	-1.2698568467456692e-19	6.097716972231392e-13	1.8920839844041404e-14	0.004299005164808824	-6.265354396134798e-20	3.5107774934044084e-15	6.980618423135111e-17	2.3626227333475384e-15	6.875929629291311e-19
10000000	0.002850497416973384	-1.6488897621481176e-22	-1.2698568467456692e-19	6.097716972231392e-13	1.8920839844041404e-14	0.004299005164808824	-6.265295408625693e-20	3.5107774934044084e-15	6.980618423135111e-17	2.3626227333475384e-15	6.875929629291311e-19
10100000	0.002850497416973384	-1.6488897621481176e-22	-1.2698568467456692e-19	6.097716972231392e-13	1.8920839844041404e-14	0.004299005164808824	-6.265236421116588e-20	3.5107774934044084e-15	6.980618423135111e-17	2.3626227333475384e-15	6.875929629291311e-19
10200000	0.002850497416973384	-1.6488897621481176e-22	-1.2698568467456692e-19	6.097716972231392e-13	1.8920839844041404e-14	0.004299005164808824	-6.265177433607483e-20	3.5107774934044084e-15	6.980618423135111e-17	2.3626227333475384e-15	6.875929629291311e-19
10300000	0.002850497416973384	-1.6488897621481176e-22	-1.2698568467456692e-19	6.097716972231392e-13	1.8920839844041404e-14	0.004299005164808824	-6.265118446098377e-20	3.5107774934044084e-15	6.980618423135111e-17	2.3626227333475384e-15	6.875929629291311e-19
10400000	0.002850497416973384	-1.6488897621481176e-22	-1.2698568467456692e-19	6.097716972231392e-13	1.8920839844041404e-14	0.004299005164808824	-6.265059458589272e-20	3.5107774934044084e-15	6.980618423135111e-17	2.3626227333475384e-15	6.875929629291311e-19
10500000	0.002850497416973384	-1.6488897621481176e-22	-1.2698568467456692e-19	6.097716972231392e-13	1.8920839844041404e-14	0.004299005164808824	-6.265000471080167e-20	3.5107774934044084e-15	6.980618423135111e-17	2.3626227333475384e-15	6.875929629291311e-19
10600000	0.002850497416973384	-1.6488897621481176e-22	-1.2698568467456692e-19	6.097716972231392e-13	1.8920839844041404e-14	0.004299005164808824	-6.264941483571062e-20	3.5107774934044084e-15	6.980618423135111e-17	2.3626227333475384e-15	6.875929629291311e-19
10700000	0.002850497416973384	-1.6488897621481176e-22	-1.2698568467456692e-19	6.097716972231392e-13	1.8920839844041404e-14	0.004299005164808824	-6.264882496061957e-20	3.5107774934044084e-15	6.980618423135111e-17	2.3626227333475384e-15	6.875929629291311e-19
10800000	0.002850497416973384	-1.6488897621481176e-22	-1.2698568467456692e-19	6.097716972231392e-13	1.8920839844041404e-14	0.004299005164808824	-6.264823508552852e-20	3.5107774934044084e-15	6.980618423135111e-17	2.3626227333475384e-15	6.875929629291311e-19
10900000	0.002850497416973384	-1.6488897621481176e-22	-1.2698568467456692e-19	6.097716972231392e-13	1.8920839844041404e-14	0.004299005164808824	-6.264764521043747e-20	3.5107774934044084e-15	6.980618423135111e-17	2.3626227333475384e-15	6.875929629291311e-19
11000000	0.002850497416973384	-1.6488897621481176e-22	-1.2698568467456692e-19	6.097716972231392e-13	1.8920839844041404e-14	0.004299005164808824	-6.264705533534642e-20	3.5107774934044084e-15	6.980618423135111e-17	2.3626227333475384e-15	6.875929629291311e-19
11100000	0.002850497416973384	-1.6488897621481176e-22	-1.2698568467456692e-19	6.097716972231392e-13	1.8920839844041404e-14	0.004299005164808824	-6.264646546025537e-20	3.5107774934044084e-15	6.980618423135112e-17	2.3626227333475384e-15	6.875929629291311e-19
11200000	0.002850497416973384	-1.6488897621481176e-22	-1.2698568467456692e-19	6.097716972231392e-13	1.8920839844041404e-14	0.004299005164808824	-6.264587558516432e-20	3.5107774934044084e-15	6.980618423135112e-17	2.3626227333475384e-15	6.875929629291311e-19
11300000	0.002850497416973384	-1.6488897621481176e-22	-1.2698568467456692e-19	6.097716972231392e-13	1.8920839844041404e-14	0.004299005164808824	-6.264528571007327e-20	3.5107774934044084e-15	6.980618423135112e-17	2.3626227333475384e-15	6.875929629291311e-19
11400000	0.002850497416973384	-1.6488897621481176e-22	-1.2698568467456692e-19	6.097716972231392e-13	1.8920839844041404e-14	0.004299005164808824	-6.264469583498222e-20	3.5107774934044084e-15	6.980618423135112e-17	2.3626227333475384e-15	6.875929629291311e-19
11500000	0.002850497416973384	-1.6488897621481176e-22	-1.2698568467456692e-19	6.097716972231392e-13	1.8920839844041404e-14	0.004299005164808824	-6.264410595989117e-20	3.510777493404408e-15	6.980618423135112e-17	2.3626227333475384e-15	6.875929629291311e-19
11600000	0.002850497416973384	-1.6488897621481176e-22	-1.2698568467456692e-19	6.097716972231392e-13	1.8920839844041404e-14	0.004299005164808824	-6.264351608480012e-20	3.510777493404408e-15	6.980618423135112e-17	2.3626227333475384e-15	6.875929629291311e-19
11700000	0.002850497416973384	-1.6488897621481176e-22	-1.2698568467456692e-19	6.097716972231392e-13	1.8920839844041404e-14	0.004299005164808824	-6.264292620970907e-20	3.510777493404408e-15	6.980618423135112e-17	2.3626227333475384e-15	6.875929629291311e-19
11800000	0.002850497416973384	-1.6488897621481176e-22	-1.2698568467456692e-19	6.097716972231392e-13	1.8920839844041404e-14	0.004299005164808824	-6.264233633461802e-20	3.510777493404408e-15	6.980618423135112e-17	2.3626227333475384e-15	6.875929629291311e-19
11900000	0.002850497416973384	-1.6488897621481176e-22	-1.2698568467456692e-19	6.097716972231392e-13	1.8920839844041404e-14	0.004299005164808824	-6.264174645952697e-20	3.510777493404408e-15	6.980618423135112e-17	2.3626227333475384e-15	6.875929629291311e-19
12000000	0.002850497416973384	-1.6488897621481176e-22	-1.2698568467456692e-19	6.097716972231392e-13	1.8920839844041404e-14	0.004299005164808824	-6.264115658443592e-20	3.510777493404408e-15	6.980618423135112e-17	2.3626227333475384e-15	6.875929629291311e-19
12100000	0.0028504974169733834	-1.6488897621481176e-22	-1.2698568467456692e-19	6.097716972231392e-13	1.8920839844041404e-14	0.004299005164808824	-6.264056670934487e-20	3.510777493404408e-15	6.980618423135112e-17	2.3626227333475384e-15	6.875929629291311e-19
12200000	0.0028504974169733834	-1.6488897621481176e-22	-1.2698568467456692e-19	6.097716972231392e-13	1.8920839844041404e-14	0.004299005164808824	-6.263997683425382e-20	3.510777493404408e-15	6.980618423135112e-17	2.3626227333475384e-15	6.875929629291311e-19
12300000	0.0028504974169733834	-1.6488897621481176e-22	-1.2698568467456692e-19	6.097716972231392e-13	1.8920839844041404e-14	0.004299005164808824	-6.263938695916277e-20	3.510777493404408e-15	6.980618423135112e-17	2.3626227333475384e-15	6.875929629291311e-19
12400000	0.0028504974169733834	-1.6488897621481176e-22	-1.2698568467456692e-19	6.097716972231392e-13	1.8920839844041404e-14	0.004299005164808824	-6.263879708407172e-20	3.510777493404408e-15	6.980618423135112e-17	2.3626227333475384e-15	6.875929629291311e-19
12500000	0.0028504974169733834	-1.6488897621481176e-22	-1.2698568467456692e-19	6.097716972231392e-13	1.8920839844041404e-14	0.004299005164808824	-6.263820720898067e-20	3.510777493404408e-15	6.980618423135112e-17	2.3626227333475384e-15	6.875929629291311e-19
12600000	0.0028504974169733834	-1.6488897621481176e-22	-1.2698568467456692e-19	6.097716972231392e-13	1.8920839844041404e-14	0.004299005164808824	-6.263761733388962e-20	3.510777493404408e-15	6.980618423135112e-17	2.3626227333475384e-15	6.875929629291311e-19
12700000	0.0028504974169733834	-1.6488897621481176e-22	-1.2698568467456692e-19	6.097716972231392e-13	1.8920839844041404e-14	0.004299005164808824	-6.263702745879857e-20	3.510777493404408e-15	6.980618423135112e-17	2.3626227333475384e-15	6.875929629291311e-19
12800000	0.0028504974169733834	-1.6488897621481176e-22	-1.2698568467456692e-19	6.097716972231392e-13	1.8920839844041404e-14	0.004299005164808824	-6.263643758370752e-20	3.510777493404408e-15	6.980618423135112e-17	2.3626227333475384e-15	6.875929629291311e-19
12900000	0.0028504974169733834	-1.6488897621481176e-22	-1.2698568467456692e-19	6.097716972231392e-13	1.8920839844041404e-14	0.004299005164808824	-6.263584770861647e-20	3.510777493404408e-15	6.980618423135112e-17	2.3626227333475384e-15	6.875929629291311e-19
13000000	0.0028504974169733834	-1.6488897621481176e-22	-1.2698568467456692e-19	6.097716972231392e-13	1.8920839844041404e-14	0.004299005164808824	-6.263525783352542e-20	3.510777493404408e-15	6.980618423135112e-17	2.3626227333475384e-15	6.875929629291311e-19
13100000	0.0028504974169733834	-1.6488897621481176e-22	-1.2698568467456692e-19	6.097716972231392e-13	1.8920839844041404e-14	0.004299005164808824	-6.263466795843438e-20	3.510777493404408e-15	6.980618423135113e-17	2.3626227333475384e-15	6.875929629291311e-19
13200000	0.0028504974169733834	-1.6488897621481176e-22	-1.2698568467456692e-19	6.097716972231392e-13	1.8920839844041404e-14	0.004299005164808824	-6.263407808334333e-20	3.510777493404408e-15	6.980618423135113e-17	2.3626227333475384e-15	6.875929629291311e-19
13300000	0.0028504974169733834	-1.6488897621481176e-22	-1.2698568467456692e-19	6.097716972231392e-13	1.8920839844041404e-14	0.004299005164808824	-6.263348820825228e-20	3.510777493404408e-15	6.980618423135113e-17	2.3626227333475384e-15	6.875929629291311e-19
13400000	0.0028504974169733834	-1.6488897621481176e-22	-1.2698568467456692e-19	6.097716972231392e-13	1.8920839844041404e-14	0.004299005164808824	-6.263289833316123e-20	3.510777493404408e-15	6.980618423135113e-17	2.3626227333475384e-15	6.875929629291311e-19
13500000	0.0028504974169733834	-1.6488897621481176e-22	-1.2698568467456692e-19	6.097716972231392e-13	1.8920839844041404e-14	0.004299005164808824	-6.263230845807018e-20	3.510777493404408e-15	6.980618423135113e-17	2.3626227333475384e-15	6.875929629291311e-19
13600000	0.0028504974169733834	-1.6488897621481176e-22	-1.2698568467456692e-19	6.097716972231392e-13	1.8920839844041404e-14	0.004299005164808824	-6.263171858297913e-20	3.510777493404408e-15	6.980618423135113e-17	2.3626227333475384e-15	6.875929629291311e-19
13700000	0.0028504974169733834	-1.6488897621481176e-22	-1.2698568467456692e-19	6.097716972231392e-13	1.8920839844041404e-14	0.004299005164808824	-6.263112870788808e-20	3.510777493404408e-15	6.980618423135113e-17	2.3626227333475384e-15	6.875929629291311e-19
13800000	0.0028504974169733834	-1.6488897621481176e-22	-1.2698568467456692e-19	6.097716972231392e-13	1.8920839844041404e-14	0.004299005164808824	-6.263053883279703e-20	3.510777493404408e-15	6.980618423135113e-17	2.3626227333475384e-15	6.875929629291311e-19
13900000	0.0028504974169733834	-1.6488897621481176e-22	-1.2698568467456692e-19	6.097716972231392e-13	1.8920839844041404e-14	0.004299005164808824	-6.262994895770598e-20	3.510777493404408e-15	6.980618423135113e-17	2.3626227333475384e-15	6.875929629291311e-19
14000000	0.0028504974169733834	-1.6488897621481176e-22	-1.2698568467456692e-19	6.097716972231392e-13	1.8920839844041404e-14	0.004299005164808824	-6.262935908261493e-20	3.510777493404408e-15	6.980618423135113e-17	2.3626227333475384e-15	6.875929629291311e-19
14100000	0.0028504974169733834	-1.6488897621481176e-22	-1.2698568467456692e-19	6.097716972231392e-13	1.8920839844041404e-14	0.004299005164808824	-6.262876920752388e-20	3.510777493404408e-15	6.980618423135113e-17	2.3626227333475384e-15	6.875929629291311e-19
14200000	0.0028504974169733834	-1.6488897621481176e-22	-1.2698568467456692e-19	6.097716972231392e-13	1.8920839844041404e-14	0.004299005164808824	-6.262817933243283e-20	3.510777493404408e-15	6.980618423135113e-17	2.3626227333475384e-15	6.875929629291311e-19
14300000	0.0028504974169733834	-1.6488897621481176e-22	-1.2698568467456692e-19	6.097716972231392e-13	1.8920839844041404e-14	0.004299005164808824	-6.262758945734178e-20	3.510777493404408e-15	6.980618423135113e-17	2.3626227333475384e-15	6.875929629291311e-19
14400000	0.0028504974169733834	-1.6488897621481176e-22	-1.2698568467456692e-19	6.097716972231392e-13	1.8920839844041404e-14	0.004299005164808824	-6.262699958225073e-20	3.510777493404408e-15	6.980618423135113e-17	2.3626227333475384e-15	6.875929629291311e-19
14500000	0.0028504974169733834	-1.6488897621481176e-22	-1.2698568467456692e-19	6.097716972231392e-13	1.8920839844041404e-14	0.004299005164808824	-6.262640970715968e-20	3.510777493404408e-15	6.980618423135113e-17	2.3626227333475384e-15	6.875929629291311e-19
14600000	0.0028504974169733834	-1.6488897621481176e-22	-1.2698568467456692e-19	6.097716972231392e-13	1.8920839844041404e-14	0.004299005164808824	-6.262581983206863e-20	3.510777493404408e-15	6.980618423135113e-17	2.3626227333475384e-15	6.875929629291311e-19
14700000	0.0028504974169733834	-1.6488897621481176e-22	-1.2698568467456692e-19	6.097716972231392e-13	1.8920839844041404e-14	0.004299005164808824	-6.262522995697758e-20	3.510777493404408e-15	6.980618423135113e-17	2.3626227333475384e-15	6.875929629291311e-19
14800000	0.0028504974169733834	-1.6488897621481176e-22	-1.2698568467456692e-19	6.097716972231392e-13	1.8920839844041404e-14	0.004299005164808824	-6.262464008188653e-20	3.510777493404408e-15	6.980618423135113e-17	2.3626227333475384e-15	6.875929629291311e-19
14900000	0.0028504974169733834	-1.6488897621481176e-22	-1.2698568467456692e-19	6.097716972231392e-13	1.8920839844041404e-14	0.004299005164808824	-6.262405020679548e-20	3.510777493404408e-15	6.980618423135113e-17	2.3626227333475384e-15	6.875929629291311e-19
15000000	0.0028504974169733834	-1.6488897621481176e-22	-1.2698568467456692e-19	6.097716972231392e-13	1.8920839844041404e-14	0.004299005164808824	-6.262346033170443e-20	3.510777493404408e-15	6.980618423135113e-17	2.3626227333475384e-15	6.875929629291311e-19
15100000	0.0028504974169733834	-1.6488897621481176e-22	-1.2698568467456692e-19	6.097716972231392e-13	1.8920839844041404e-14	0.004299005164808824	-6.262287045661338e-20	3.510777493404408e-15	6.980618423135113e-17	2.3626227333475384e-15	6.875929629291311e-19
15200000	0.0028504974169733834	-1.6488897621481176e-22	-1.2698568467456692e-19	6.097716972231392e-13	1.8920839844041404e-14	0.004299005164808824	-6.262228058152233e-20	3.510777493404408e-15	6.980618423135113e-17	2.3626227333475384e-15	6.875929629291311e-19
15300000	0.0028504974169733834	-1.6488897621481176e-22	-1.2698568467456692e-19	6.097716972231392e-13	1.8920839844041404e-14	0.004299005164808824	-6.262169070643128e-20	3.510777493404408e-15	6.980618423135113e-17	2.3626227333475384e-15	6.875929629291311e-19
15400000	0.0028504974169733834	-1.6488897621481176e-22	-1.2698568467456692e-19	6.097716972231392e-13	1.8920839844041404e-14	0.004299005164808824	-6.262110083134023e-20	3.510777493404408e-15	6.980618423135113e-17	2.3626227333475384e-15	6.875929629291311e-19
15500000	0.0028504974169733834	-1.6488897621481176e-22	-1.2698568467456692e-19	6.097716972231392e-13	1.8920839844041404e-14	0.004299005164808824	-6.262051095624918e-20	3.510777493404408e-15	6.980618423135113e-17	2.3626227333475384e-15	6.875929629291311e-19
15600000	0.0028504974169733834	-1.6488897621481176e-22	-1.2698568467456692e-19	6.097716972231392e-13	1.8920839844041404e-14	0.004299005164808824	-6.261992108115813e-20	3.510777493404408e-15	6.980618423135113e-17	2.3626227333475384e-15	6.875929629291311e-19
15700000	0.0028504974169733834	-1.6488897621481176e-22	-1.2698568467456692e-19	6.097716972231392e-13	1.8920839844041404e-14	0.004299005164808824	-6.261933120606708e-20	3.510777493404408e-15	6.980618423135113e-17	2.3626227333475384e-15	6.875929629291311e-19
15800000	0.0028504974169733834	-1.6488897621481176e-22	-1.2698568467456692e-19	6.097716972231392e-13	1.8920839844041404e-14	0.004299005164808824	-6.261874133097603e-20	3.510777493404408e-15	6.980618423135113e-17	2.3626227333475384e-15	6.875929629291311e-19
15900000	0.0028504974169733834	-1.6488897621481176e-22	-1.2698568467456692e-19	6.097716972231392e-13	1.8920839844041404e-14	0.004299005164808824	-6.261815145588498e-20	3.510777493404408e-15	6.980618423135113e-17	2.3626227333475384e-15	6.875929629291311e-19
16000000	0.0028504974169733834	-1.6488897621481176e-22	-1.2698568467456692e-19	6.097716972231392e-13	1.8920839844041404e-14	0.004299005164808824	-6.261756158079393e-20	3.510777493404408e-15	6.980618423135113e-17	2.3626227333475384e-15	6.875929629291311e-19
16100000	0.0028504974169733834	-1.6488897621481176e-22	-1.2698568467456692e-19	6.097716972231392e-13	1.8920839844041404e-14	0.004299005164808824	-6.261697170570288e-20	3.510777493404408e-15	6.980618423135113e-17	2.3626227333475384e-15	6.875929629291311e-19
16200000	0.0028504974169733834	-1.6488897621481176e-22	-1.2698568467456692e-19	6.097716972231392e-13	1.8920839844041404e-14	0.004299005164808824	-6.261638183061183e-20	3.510777493404408e-15	6.980618423135113e-17	2.3626227333475384e-15	6.875929629291311e-19
16300000	0.0028504974169733834	-1.6488897621481176e-22	-1.2698568467456692e-19	6.097716972231392e-13	1.8920839844041404e-14	0.004299005164808824	-6.261579195552078e-20	3.510777493404408e-15	6.980618423135113e-17	2.3626227333475384e-15	6.875929629291311e-19
16400000	0.0028504974169733834	-1.6488897621481176e-22	-1.2698568467456692e-19	6.097716972231392e-13	1.8920839844041404e-14	0.004299005164808824	-6.261520208042973e-20	3.510777493404408e-15	6.980618423135113e-17	2.3626227333475384e-15	6.875929629291311e-19
16500000	0.0028504974169733834	-1.6488897621481176e-22	-1.2698568467456692e-19	6.097716972231392e-13	1.8920839844041404e-14	0.004299005164808824	-6.261461220533868e-20	3.510777493404408e-15	6.980618423135113e-17	2.3626227333475384e-15	6.875929629291311e-19
16600000	0.0028504974169733834	-1.6488897621481176e-22	-1.2698568467456692e-19	6.097716972231392e-13	1.8920839844041404e-14	0.004299005164808824	-6.261402233024763e-20	3.510777493404408e-15	6.980618423135113e-17	2.3626227333475384e-15	6.875929629291311e-19
16700000	0.0028504974169733834	-1.6488897621481176e-22	-1.2698568467456692e-19	6.097716972231392e-13	1.8920839844041404e-14	0.004299005164808824	-6.261343245515658e-20	3.510777493404408e-15	6.980618423135113e-17	2.3626227333475384e-15	6.875929629291311e-19
16800000	0.0028504974169733834	-1.6488897621481176e-22	-1.2698568467456692e-19	6.097716972231392e-13	1.8920839844041404e-14	0.004299005164808824	-6.261284258006553e-20	3.510777493404408e-15	6.980618423135113e-17	2.3626227333475384e-15	6.875929629291311e-19
16900000	0.0028504974169733834	-1.6488897621481176e-22	-1.2698568467456692e-19	6.097716972231392e-13	1.8920839844041404e-14	0.004299005164808824	-6.261225270497448e-20	3.510777493404408e-15	6.980618423135113e-17	2.3626227333475384e-15	6.875929629291311e-19
17000000	0.0028504974169733834	-1.6488897621481176e-22	-1.2698568467456692e-19	6.097716972231392e-13	1.8920839844041404e-14	0.004299005164808824	-6.261166282988343e-20	3.510777493404408e-15	6.980618423135113e-17	2.3626227333475384e-15	6.875929629291311e-19
17100000	0.0028504974169733834	-1.6488897621481176e-22	-1.2698568467456692e-19	6.097716972231392e-13	1.8920839844041404e-14	0.004299005164808824	-6.261107295479238e-20	3.510777493404408e-15	6.980618423135113e-17	2.3626227333475384e-15	6.875929629291311e-19
17200000	0.0028504974169733834	-1.6488897621481176e-22	-1.2698568467456692e-19	6.097716972231392e-13	1.8920839844041404e-14	0.004299005164808824	-6.261048307970133e-20	3.510777493404408e-15	6.980618423135113e-17	2.3626227333475384e-15	6.875929629291311e-19
17300000	0.0028504974169733834	-1.6488897621481176e-22	-1.2698568467456692e-19	6.097716972231392e-13	1.8920839844041404e-14	0.004299005164808824	-6.260989320461028e-20	3.510777493404408e-15	6.980618423135113e-17	2.3626227333475384e-15	6.875929629291311e-19
17400000	0.0028504974169733834	-1.6488897621481176e-22	-1.2698568467456692e-19	6.097716972231392e-13	1.8920839844041404e-14	0.004299005164808824	-6.260930332951923e-20	3.510777493404408e-15	6.980618423135113e-17	2.3626227333475384e-15	6.875929629291311e-19
17500000	0.0028504974169733834	-1.6488897621481176e-22	-1.2698568467456692e-19	6.097716972231392e-13	1.8920839844041404e-14	0.004299005164808824	-6.260871345442818e-20	3.510777493404408e-15	6.980618423135113e-17	2.3626227333475384e-15	6.875929629291311e-19
17600000	0.0028504974169733834	-1.6488897621481176e-22	-1.2698568467456692e-19	6.097716972231392e-13	1.8920839844041404e-14	0.004299005164808824	-6.260812357933713e-20	3.510777493404408e-15	6.980618423135113e-17	2.3626227333475384e-15	6.875929629291311e-19
17700000	0.0028504974169733834	-1.6488897621481176e-22	-1.2698568467456692e-19	6.097716972231392e-13	1.8920839844041404e-14	0.004299005164808824	-6.260753370424608e-20	3.510777493404408e-15	6.980618423135113e-17	2.3626227333475384e-15	6.875929629291311e-19
17800000	0.0028504974169733834	-1.6488897621481176e-22	-1.2698568467456692e-19	6.097716972231392e-13	1.8920839844041404e-14	0.004299005164808824	-6.260694382915503e-20	3.510777493404408e-15	6.980618423135113e-17	2.3626227333475384e-15	6.875929629291311e-19
17900000	0.0028504974169733834	-1.6488897621481176e-22	-1.2698568467456692e-19	6.097716972231392e-13	1.8920839844041404e-14	0.004299005164808824	-6.260635395406398e-20	3.510777493404408e-15	6.980618423135113e-17	2.3626227333475384e-15	6.875929629291311e-19
18000000	0.0028504974169733834	-1.6488897621481176e-22	-1.2698568467456692e-19	6.097716972231392e-13	1.8920839844041404e-14	0.004299005164808824	-6.260576407897293e-20	3.510777493404408e-15	6.980618423135113e-17	2.3626227333475384e-15	6.875929629291311e-19
18100000	0.0028504974169733834	-1.6488897621481176e-22	-1.2698568467456692e-19	6.097716972231392e-13	1.8920839844041404e-14	0.004299005164808824	-6.260517420388188e-20	3.510777493404408e-15	6.980618423135113e-17	2.3626227333475384e-15	6.875929629291311e-19
18200000	0.0028504974169733834	-1.6488897621481176e-22	-1.2698568467456692e-19	6.097716972231392e-13	1.8920839844041404e-14	0.004299005164808824	-6.260458432879083e-20	3.510777493404408e-15	6.980618423135113e-17	2.3626227333475384e-15	6.875929629291311e-19
18300000	0.0028504974169733834	-1.6488897621481176e-22	-1.2698568467456692e-19	6.097716972231392e-13	1.8920839844041404e-14	0.004299005164808824	-6.260399445369979e-20	3.510777493404408e-15	6.980618423135113e-17	2.3626227333475384e-15	6.875929629291311e-19
18400000	0.0028504974169733834	-1.6488897621481176e-22	-1.2698568467456692e-19	6.097716972231392e-13	1.8920839844041404e-14	0.004299005164808824	-6.260340457860874e-20	3.510777493404408e-15	6.980618423135113e-17	2.3626227333475384e-15	6.875929629291311e-19
18500000	0.0028504974169733834	-1.6488897621481176e-22	-1.2698568467456692e-19	6.097716972231392e-13	1.8920839844041404e-14	0.004299005164808824	-6.260281470351769e-20	3.5107774934044084e-15	6.980618423135113e-17	2.3626227333475384e-15	6.875929629291311e-19
18600000	0.0028504974169733834	-1.6488897621481176e-22	-1.2698568467456692e-19	6.097716972231392e-13	1.8920839844041404e-14	0.004299005164808824	-6.260222482842664e-20	3.5107774934044084e-15	6.980618423135113e-17	2.3626227333475384e-15	6.875929629291311e-19
18700000	0.0028504974169733834	-1.6488897621481176e-22	-1.2698568467456692e-19	6.097716972231392e-13	1.8920839844041404e-14	0.004299005164808824	-6.260163495333559e-20	3.5107774934044084e-15	6.980618423135113e-17	2.3626227333475384e-15	6.875929629291311e-19
18800000	0.0028504974169733834	-1.6488897621481176e-22	-1.2698568467456692e-19	6.097716972231392e-13	1.8920839844041404e-14	0.004299005164808824	-6.260104507824454e-20	3.5107774934044084e-15	6.980618423135113e-17	2.3626227333475384e-15	6.875929629291311e-19
18900000	0.0028504974169733834	-1.6488897621481176e-22	-1.2698568467456692e-19	6.097716972231392e-13	1.8920839844041404e-14	0.004299005164808825	-6.260045520315349e-20	3.5107774934044084e-15	6.980618423135113e-17	2.3626227333475384e-15	6.875929629291311e-19
19000000	0.0028504974169733834	-1.6488897621481176e-22	-1.2698568467456692e-19	6.097716972231392e-13	1.8920839844041404e-14	0.004299005164808825	-6.259986532806244e-20	3.5107774934044084e-15	6.980618423135113e-17	2.3626227333475384e-15	6.875929629291311e-19
19100000	0.0028504974169733834	-1.6488897621481176e-22	-1.2698568467456692e-19	6.097716972231392e-13	1.8920839844041404e-14	0.004299005164808825	-6.259927545297139e-20	3.5107774934044084e-15	6.980618423135113e-17	2.3626227333475384e-15	6.875929629291311e-19
19200000	0.0028504974169733834	-1.6488897621481176e-22	-1.2698568467456692e-19	6.097716972231392e-13	1.8920839844041404e-14	0.004299005164808825	-6.259868557788034e-20	3.5107774934044084e-15	6.980618423135113e-17	2.3626227333475384e-15	6.875929629291311e-19
19300000	0.0028504974169733834	-1.6488897621481176e-22	-1.2698568467456692e-19	6.097716972231392e-13	1.8920839844041404e-14	0.004299005164808825	-6.259809570278929e-20	3.5107774934044084e-15	6.980618423135113e-17	2.3626227333475384e-15	6.875929629291311e-19
19400000	0.0028504974169733834	-1.6488897621481176e-22	-1.2698568467456692e-19	6.097716972231392e-13	1.8920839844041404e-14	0.004299005164808825	-6.259750582769824e-20	3.5107774934044084e-15	6.980618423135113e-17	2.3626227333475384e-15	6.875929629291311e-19
19500000	0.0028504974169733834	-1.6488897621481176e-22	-1.2698568467456692e-19	6.097716972231392e-13	1.8920839844041404e-14	0.004299005164808825	-6.259691595260719e-20	3.5107774934044084e-15	6.980618423135113e-17	2.3626227333475384e-15	6.875929629291311e-19
19600000	0.0028504974169733834	-1.6488897621481176e-22	-1.2698568467456692e-19	6.097716972231392e-13	1.8920839844041404e-14	0.004299005164808825	-6.259632607751614e-20	3.5107774934044084e-15	6.980618423135113e-17	2.3626227333475384e-15	6.875929629291311e-19
19700000	0.0028504974169733834	-1.6488897621481176e-22	-1.2698568467456692e-19	6.097716972231392e-13	1.8920839844041404e-14	0.004299005164808825	-6.259573620242509e-20	3.5107774934044084e-15	6.980618423135113e-17	2.3626227333475384e-15	6.875929629291311e-19
19800000	0.0028504974169733834	-1.6488897621481176e-22	-1.2698568467456692e-19	6.097716972231392e-13	1.8920839844041404e-14	0.004299005164808825	-6.259514632733404e-20	3.5107774934044084e-15	6.980618423135113e-17	2.3626227333475384e-15	6.875929629291311e-19
19900000	0.0028504974169733834	-1.6488897621481176e-22	-1.2698568467456692e-19	6.097716972231392e-13	1.8920839844041404e-14	0.004299005164808825	-6.259455645224299e-20	3.5107774934044084e-15	6.980618423135113e-17	2.3626227333475384e-15	6.875929629291311e-19
20000000	0.0028504974169733834	-1.6488897621481176e-22	-1.2698568467456692e-19	6.097716972231392e-13	1.8920839844041404e-14	0.004299005164808825	-6.259396657715194e-20	3.5107774934044084e-15	6.980618423135113e-17	2.3626227333475384e-15	6.875929629291311e-19
20100000	0.0028504974169733834	-1.6488897621481176e-22	-1.2698568467456692e-19	6.097716972231392e-13	1.8920839844041404e-14	0.004299005164808825	-6.259337670206089e-20	3.5107774934044084e-15	6.980618423135113e-17	2.3626227333475384e-15	6.875929629291311e-19
20200000	0.0028504974169733834	-1.6488897621481176e-22	-1.2698568467456692e-19	6.097716972231392e-13	1.8920839844041404e-14	0.004299005164808825	-6.259278682696984e-20	3.5107774934044084e-15	6.980618423135113e-17	2.3626227333475384e-15	6.875929629291311e-19
20300000	0.0028504974169733834	-1.6488897621481176e-22	-1.2698568467456692e-19	6.097716972231392e-13	1.8920839844041404e-14	0.004299005164808825	-6.259219695187879e-20	3.5107774934044084e-15	6.980618423135113e-17	2.3626227333475384e-15	6.875929629291311e-19
20400000	0.0028504974169733834	-1.6488897621481176e-22	-1.2698568467456692e-19	6.097716972231392e-13	1.8920839844041404e-14	0.004299005164808825	-6.259160707678774e-20	3.5107774934044084e-15	6.980618423135113e-17	2.3626227333475384e-15	6.875929629291311e-19
20500000	0.0028504974169733834	-1.6488897621481176e-22	-1.2698568467456692e-19	6.097716972231392e-13	1.8920839844041404e-14	0.004299005164808825	-6.259101720169669e-20	3.5107774934044084e-15	6.980618423135113e-17	2.3626227333475384e-15	6.875929629291311e-19
20600000	0.0028504974169733834	-1.6488897621481176e-22	-1.2698568467456692e-19	6.097716972231392e-13	1.8920839844041404e-14	0.004299005164808825	-6.259042732660564e-20	3.5107774934044084e-15	6.980618423135113e-17	2.3626227333475384e-15	6.875929629291311e-19
20700000	0.0028504974169733834	-1.6488897621481176e-22	-1.2698568467456692e-19	6.097716972231392e-13	1.8920839844041404e-14	0.004299005164808825	-6.258983745151459e-20	3.5107774934044084e-15	6.980618423135113e-17	2.3626227333475384e-15	6.875929629291311e-19
20800000	0.0028504974169733834	-1.6488897621481176e-22	-1.2698568467456692e-19	6.097716972231392e-13	1.8920839844041404e-14	0.004299005164808825	-6.258924757642354e-20	3.5107774934044084e-15	6.980618423135113e-17	2.3626227333475384e-15	6.875929629291311e-19
20900000	0.002850497416973384	-1.6488897621481176e-22	-1.2698568467456692e-19	6.097716972231392e-13	1.8920839844041404e-14	0.004299005164808825	-6.258865770133249e-20	3.5107774934044084e-15	6.980618423135113e-17	2.3626227333475384e-15	6.87592962929131e-19
21000000	0.002850497416973384	-1.6488897621481176e-22	-1.2698568467456692e-19	6.097716972231392e-13	1.8920839844041404e-14	0.004299005164808825	-6.258806782624144e-20	3.5107774934044084e-15	6.980618423135113e-17	2.3626227333475384e-15	6.87592962929131e-19
21100000	0.002850497416973384	-1.6488897621481176e-22	-1.2698568467456692e-19	6.097716972231392e-13	1.8920839844041404e-14	0.004299005164808825	-6.258747795115039e-20	3.5107774934044084e-15	6.980618423135113e-17	2.3626227333475384e-15	6.87592962929131e-19
21200000	0.002850497416973384	-1.6488897621481176e-22	-1.2698568467456692e-19	6.097716972231392e-13	1.8920839844041404e-14	0.004299005164808825	-6.258688807605934e-20	3.5107774934044084e-15	6.980618423135113e-17	2.3626227333475384e-15	6.87592962929131e-19
21300000	0.002850497416973384	-1.6488897621481176e-22	-1.2698568467456692e-19	6.097716972231392e-13	1.8920839844041404e-14	0.004299005164808825	-6.258629820096829e-20	3.5107774934044084e-15	6.980618423135113e-17	2.3626227333475384e-15	6.87592962929131e-19
21400000	0.002850497416973384	-1.6488897621481176e-22	-1.2698568467456692e-19	6.097716972231392e-13	1.8920839844041404e-14	0.004299005164808825	-6.258570832587724e-20	3.5107774934044084e-15	6.980618423135113e-17	2.3626227333475384e-15	6.87592962929131e-19
21500000	0.002850497416973384	-1.6488897621481176e-22	-1.2698568467456692e-19	6.097716972231392e-13	1.8920839844041404e-14	0.004299005164808825	-6.258511845078619e-20	3.5107774934044084e-15	6.980618423135113e-17	2.3626227333475384e-15	6.87592962929131e-19
21600000	0.002850497416973384	-1.6488897621481176e-22	-1.2698568467456692e-19	6.097716972231392e-13	1.8920839844041404e-14	0.004299005164808825	-6.258452857569514e-20	3.5107774934044084e-15	6.980618423135113e-17	2.3626227333475384e-15	6.87592962929131e-19
21700000	0.002850497416973384	-1.6488897621481176e-22	-1.2698568467456692e-19	6.097716972231392e-13	1.8920839844041404e-14	0.004299005164808825	-6.258393870060408e-20	3.5107774934044084e-15	6.980618423135113e-17	2.3626227333475384e-15	6.87592962929131e-19
21800000	0.002850497416973384	-1.6488897621481176e-22	-1.2698568467456692e-19	6.097716972231392e-13	1.8920839844041404e-14	0.004299005164808825	-6.258334882551303e-20	3.5107774934044084e-15	6.980618423135113e-17	2.3626227333475384e-15	6.87592962929131e-19
21900000	0.002850497416973384	-1.6488897621481176e-22	-1.2698568467456692e-19	6.097716972231392e-13	1.8920839844041404e-14	0.004299005164808825	-6.258275895042198e-20	3.5107774934044084e-15	6.980618423135113e-17	2.3626227333475384e-15	6.87592962929131e-19
22000000	0.002850497416973384	-1.6488897621481176e-22	-1.2698568467456692e-19	6.097716972231392e-13	1.8920839844041404e-14	0.004299005164808825	-6.258216907533093e-20	3.5107774934044084e-15	6.980618423135113e-17	2.3626227333475384e-15	6.87592962929131e-19
22100000	0.002850497416973384	-1.6488897621481176e-22	-1.2698568467456692e-19	6.097716972231392e-13	1.8920839844041404e-14	0.004299005164808825	-6.258157920023988e-20	3.5107774934044088e-15	6.980618423135113e-17	2.3626227333475384e-15	6.87592962929131e-19
22200000	0.002850497416973384	-1.6488897621481176e-22	-1.2698568467456692e-19	6.097716972231392e-13	1.8920839844041404e-14	0.004299005164808825	-6.258098932514883e-20	3.5107774934044088e-15	6.980618423135113e-17	2.3626227333475384e-15	6.87592962929131e-19
22300000	0.002850497416973384	-1.6488897621481176e-22	-1.2698568467456692e-19	6.097716972231392e-13	1.8920839844041404e-14	0.004299005164808825	-6.258039945005778e-20	3.5107774934044088e-15	6.980618423135113e-17	2.3626227333475384e-15	6.87592962929131e-19
22400000	0.002850497416973384	-1.6488897621481176e-22	-1.2698568467456692e-19	6.097716972231392e-13	1.8920839844041404e-14	0.004299005164808825	-6.257980957496673e-20	3.5107774934044088e-15	6.980618423135113e-17	2.3626227333475384e-15	6.87592962929131e-19
22500000	0.002850497416973384	-1.6488897621481176e-22	-1.2698568467456692e-19	6.097716972231392e-13	1.8920839844041404e-14	0.004299005164808825	-6.257921969987568e-20	3.5107774934044088e-15	6.980618423135113e-17	2.3626227333475384e-15	6.87592962929131e-19
22600000	0.002850497416973384	-1.6488897621481176e-22	-1.2698568467456692e-19	6.097716972231392e-13	1.8920839844041404e-14	0.004299005164808825	-6.257862982478463e-20	3.5107774934044088e-15	6.980618423135113e-17	2.3626227333475384e-15	6.87592962929131e-19
22700000	0.002850497416973384	-1.6488897621481176e-22	-1.2698568467456692e-19	6.097716972231392e-13	1.8920839844041404e-14	0.004299005164808825	-6.257803994969358e-20	3.5107774934044088e-15	6.980618423135113e-17	2.3626227333475384e-15	6.87592962929131e-19
22800000	0.002850497416973384	-1.6488897621481176e-22	-1.2698568467456692e-19	6.097716972231392e-13	1.8920839844041404e-14	0.004299005164808825	-6.257745007460253e-20	3.5107774934044088e-15	6.980618423135113e-17	2.3626227333475384e-15	6.87592962929131e-19
22900000	0.002850497416973384	-1.6488897621481176e-22	-1.2698568467456692e-19	6.097716972231392e-13	1.8920839844041404e-14	0.004299005164808825	-6.257686019951148e-20	3.5107774934044088e-15	6.980618423135113e-17	2.3626227333475384e-15	6.87592962929131e-19
23000000	0.002850497416973384	-1.6488897621481176e-22	-1.2698568467456692e-19	6.097716972231392e-13	1.8920839844041404e-14	0.004299005164808825	-6.257627032442043e-20	3.5107774934044088e-15	6.980618423135113e-17	2.3626227333475384e-15	6.87592962929131e-19
23100000	0.002850497416973384	-1.6488897621481176e-22	-1.2698568467456692e-19	6.097716972231392e-13	1.8920839844041404e-14	0.004299005164808825	-6.257568044932938e-20	3.5107774934044088e-15	6.980618423135113e-17	2.3626227333475384e-15	6.87592962929131e-19
23200000	0.002850497416973384	-1.6488897621481176e-22	-1.2698568467456692e-19	6.097716972231392e-13	1.8920839844041404e-14	0.004299005164808825	-6.257509057423835e-20	3.5107774934044088e-15	6.980618423135113e-17	2.3626227333475384e-15	6.87592962929131e-19
23300000	0.002850497416973384	-1.6488897621481176e-22	-1.2698568467456692e-19	6.097716972231392e-13	1.8920839844041404e-14	0.004299005164808825	-6.25745006991473e-20	3.5107774934044088e-15	6.980618423135113e-17	2.3626227333475384e-15	6.87592962929131e-19
23400000	0.002850497416973384	-1.6488897621481176e-22	-1.2698568467456692e-19	6.097716972231392e-13	1.8920839844041404e-14	0.004299005164808825	-6.257391082405624e-20	3.5107774934044088e-15	6.980618423135113e-17	2.3626227333475384e-15	6.87592962929131e-19
23500000	0.002850497416973384	-1.6488897621481176e-22	-1.2698568467456692e-19	6.097716972231392e-13	1.8920839844041404e-14	0.004299005164808825	-6.25733209489652e-20	3.5107774934044088e-15	6.980618423135113e-17	2.3626227333475384e-15	6.87592962929131e-19
23600000	0.002850497416973384	-1.6488897621481176e-22	-1.2698568467456692e-19	6.097716972231392e-13	1.8920839844041404e-14	0.004299005164808825	-6.257273107387414e-20	3.5107774934044088e-15	6.980618423135113e-17	2.3626227333475384e-15	6.87592962929131e-19
23700000	0.002850497416973384	-1.6488897621481176e-22	-1.2698568467456692e-19	6.097716972231392e-13	1.8920839844041404e-14	0.004299005164808825	-6.25721411987831e-20	3.5107774934044088e-15	6.980618423135113e-17	2.3626227333475384e-15	6.87592962929131e-19
23800000	0.002850497416973384	-1.6488897621481176e-22	-1.2698568467456692e-19	6.097716972231392e-13	1.8920839844041404e-14	0.004299005164808825	-6.257155132369204e-20	3.5107774934044088e-15	6.980618423135113e-17	2.3626227333475384e-15	6.87592962929131e-19
23900000	0.002850497416973384	-1.6488897621481176e-22	-1.2698568467456692e-19	6.097716972231392e-13	1.8920839844041404e-14	0.004299005164808825	-6.2570961448601e-20	3.5107774934044088e-15	6.980618423135113e-17	2.3626227333475384e-15	6.87592962929131e-19
24000000	0.002850497416973384	-1.6488897621481176e-22	-1.2698568467456692e-19	6.097716972231392e-13	1.8920839844041404e-14	0.004299005164808825	-6.257037157350994e-20	3.5107774934044088e-15	6.980618423135113e-17	2.3626227333475384e-15	6.87592962929131e-19
24100000	0.002850497416973384	-1.6488897621481176e-22	-1.2698568467456692e-19	6.097716972231392e-13	1.8920839844041404e-14	0.004299005164808825	-6.25697816984189e-20	3.5107774934044088e-15	6.980618423135113e-17	2.3626227333475384e-15	6.87592962929131e-19
24200000	0.002850497416973384	-1.6488897621481176e-22	-1.2698568467456692e-19	6.097716972231392e-13	1.8920839844041404e-14	0.004299005164808825	-6.256919182332784e-20	3.5107774934044088e-15	6.980618423135113e-17	2.3626227333475384e-15	6.87592962929131e-19
24300000	0.002850497416973384	-1.6488897621481176e-22	-1.2698568467456692e-19	6.097716972231392e-13	1.8920839844041404e-14	0.004299005164808825	-6.256860194823679e-20	3.5107774934044088e-15	6.980618423135113e-17	2.3626227333475384e-15	6.87592962929131e-19
24400000	0.002850497416973384	-1.6488897621481176e-22	-1.2698568467456692e-19	6.097716972231392e-13	1.8920839844041404e-14	0.004299005164808825	-6.256801207314574e-20	3.5107774934044088e-15	6.980618423135113e-17	2.3626227333475384e-15	6.87592962929131e-19
24500000	0.002850497416973384	-1.6488897621481176e-22	-1.2698568467456692e-19	6.097716972231392e-13	1.8920839844041404e-14	0.004299005164808825	-6.256742219805469e-20	3.5107774934044088e-15	6.980618423135113e-17	2.3626227333475384e-15	6.87592962929131e-19
24600000	0.002850497416973384	-1.6488897621481176e-22	-1.2698568467456692e-19	6.097716972231392e-13	1.8920839844041404e-14	0.004299005164808825	-6.256683232296364e-20	3.5107774934044088e-15	6.980618423135113e-17	2.3626227333475384e-15	6.87592962929131e-19
24700000	0.002850497416973384	-1.6488897621481176e-22	-1.2698568467456692e-19	6.097716972231392e-13	1.8920839844041404e-14	0.004299005164808825	-6.256624244787259e-20	3.5107774934044088e-15	6.980618423135113e-17	2.3626227333475384e-15	6.87592962929131e-19
24800000	0.002850497416973384	-1.6488897621481176e-22	-1.2698568467456692e-19	6.097716972231392e-13	1.8920839844041404e-14	0.004299005164808825	-6.256565257278154e-20	3.5107774934044088e-15	6.980618423135113e-17	2.3626227333475384e-15	6.87592962929131e-19
24900000	0.002850497416973384	-1.6488897621481176e-22	-1.2698568467456692e-19	6.097716972231392e-13	1.8920839844041404e-14	0.004299005164808825	-6.256506269769049e-20	3.5107774934044088e-15	6.980618423135113e-17	2.3626227333475384e-15	6.87592962929131e-19
25000000	0.002850497416973384	-1.6488897621481176e-22	-1.2698568467456692e-19	6.097716972231392e-13	1.8920839844041404e-14	0.004299005164808825	-6.256447282259944e-20	3.5107774934044088e-15	6.980618423135113e-17	2.3626227333475384e-15	6.87592962929131e-19
25100000	0.002850497416973384	-1.6488897621481176e-22	-1.2698568467456692e-19	6.097716972231392e-13	1.8920839844041404e-14	0.004299005164808825	-6.256388294750839e-20	3.5107774934044088e-15	6.980618423135113e-17	2.3626227333475384e-15	6.87592962929131e-19
25200000	0.002850497416973384	-1.6488897621481176e-22	-1.2698568467456692e-19	6.097716972231392e-13	1.8920839844041404e-14	0.004299005164808825	-6.256329307241734e-20	3.5107774934044088e-15	6.980618423135113e-17	2.3626227333475384e-15	6.87592962929131e-19
25300000	0.002850497416973384	-1.6488897621481176e-22	-1.2698568467456692e-19	6.097716972231392e-13	1.8920839844041404e-14	0.004299005164808825	-6.256270319732629e-20	3.5107774934044088e-15	6.980618423135113e-17	2.3626227333475384e-15	6.87592962929131e-19
25400000	0.002850497416973384	-1.6488897621481176e-22	-1.2698568467456692e-19	6.097716972231392e-13	1.8920839844041404e-14	0.004299005164808825	-6.256211332223524e-20	3.5107774934044088e-15	6.980618423135113e-17	2.3626227333475384e-15	6.87592962929131e-19
25500000	0.002850497416973384	-1.6488897621481176e-22	-1.2698568467456692e-19	6.097716972231392e-13	1.8920839844041404e-14	0.004299005164808825	-6.256152344714419e-20	3.5107774934044088e-15	6.980618423135113e-17	2.3626227333475384e-15	6.87592962929131e-19
25600000	0.002850497416973384	-1.6488897621481176e-22	-1.2698568467456692e-19	6.097716972231392e-13	1.8920839844041404e-14	0.004299005164808825	-6.256093357205314e-20	3.5107774934044088e-15	6.980618423135113e-17	2.3626227333475384e-15	6.87592962929131e-19
25700000	0.002850497416973384	-1.6488897621481176e-22	-1.2698568467456692e-19	6.097716972231392e-13	1.8920839844041404e-14	0.004299005164808825	-6.256034369696209e-20	3.5107774934044088e-15	6.980618423135113e-17	2.3626227333475384e-15	6.87592962929131e-19
25800000	0.002850497416973384	-1.6488897621481176e-22	-1.2698568467456692e-19	6.097716972231392e-13	1.8920839844041404e-14	0.004299005164808825	-6.255975382187104e-20	3.5107774934044088e-15	6.980618423135113e-17	2.3626227333475384e-15	6.87592962929131e-19
25900000	0.002850497416973384	-1.6488897621481176e-22	-1.2698568467456692e-19	6.097716972231392e-13	1.8920839844041404e-14	0.004299005164808825	-6.255916394677999e-20	3.5107774934044088e-15	6.980618423135113e-17	2.3626227333475384e-15	6.87592962929131e-19
26000000	0.002850497416973384	-1.6488897621481176e-22	-1.2698568467456692e-19	6.097716972231392e-13	1.8920839844041404e-14	0.004299005164808825	-6.255857407168894e-20	3.5107774934044088e-15	6.980618423135113e-17	2.3626227333475384e-15	6.87592962929131e-19
26100000	0.002850497416973384	-1.6488897621481176e-22	-1.2698568467456692e-19	6.097716972231392e-13	1.8920839844041404e-14	0.004299005164808825	-6.255798419659789e-20	3.5107774934044088e-15	6.980618423135113e-17	2.3626227333475384e-15	6.87592962929131e-19
26200000	0.002850497416973384	-1.6488897621481176e-22	-1.2698568467456692e-19	6.097716972231392e-13	1.8920839844041404e-14	0.004299005164808825	-6.255739432150684e-20	3.5107774934044088e-15	6.980618423135113e-17	2.3626227333475384e-15	6.87592962929131e-19
26300000	0.002850497416973384	-1.6488897621481176e-22	-1.2698568467456692e-19	6.097716972231392e-13	1.8920839844041404e-14	0.004299005164808825	-6.255680444641579e-20	3.5107774934044088e-15	6.980618423135113e-17	2.3626227333475384e-15	6.87592962929131e-19
26400000	0.002850497416973384	-1.6488897621481176e-22	-1.2698568467456692e-19	6.097716972231392e-13	1.8920839844041404e-14	0.004299005164808825	-6.255621457132474e-20	3.5107774934044088e-15	6.980618423135113e-17	2.3626227333475384e-15	6.87592962929131e-19
26500000	0.002850497416973384	-1.6488897621481176e-22	-1.2698568467456692e-19	6.097716972231392e-13	1.8920839844041404e-14	0.004299005164808825	-6.255562469623369e-20	3.5107774934044088e-15	6.980618423135113e-17	2.3626227333475384e-15	6.87592962929131e-19
26600000	0.002850497416973384	-1.6488897621481176e-22	-1.2698568467456692e-19	6.097716972231392e-13	1.8920839844041404e-14	0.004299005164808825	-6.255503482114264e-20	3.5107774934044088e-15	6.980618423135113e-17	2.3626227333475384e-15	6.87592962929131e-19
26700000	0.002850497416973384	-1.6488897621481176e-22	-1.2698568467456692e-19	6.097716972231392e-13	1.8920839844041404e-14	0.004299005164808825	-6.255444494605159e-20	3.5107774934044088e-15	6.980618423135113e-17	2.3626227333475384e-15	6.87592962929131e-19
26800000	0.002850497416973384	-1.6488897621481176e-22	-1.2698568467456692e-19	6.097716972231392e-13	1.8920839844041404e-14	0.004299005164808825	-6.255385507096054e-20	3.5107774934044088e-15	6.980618423135113e-17	2.3626227333475384e-15	6.87592962929131e-19
26900000	0.002850497416973384	-1.6488897621481176e-22	-1.2698568467456692e-19	6.097716972231392e-13	1.8920839844041404e-14	0.004299005164808825	-6.255326519586949e-20	3.5107774934044088e-15	6.980618423135113e-17	2.3626227333475384e-15	6.87592962929131e-19
27000000	0.002850497416973384	-1.6488897621481176e-22	-1.2698568467456692e-19	6.097716972231392e-13	1.8920839844041404e-14	0.004299005164808825	-6.255267532077844e-20	3.5107774934044088e-15	6.980618423135113e-17	2.3626227333475384e-15	6.87592962929131e-19
27100000	0.002850497416973384	-1.6488897621481176e-22	-1.2698568467456692e-19	6.097716972231392e-13	1.8920839844041404e-14	0.004299005164808825	-6.255208544568739e-20	3.5107774934044088e-15	6.980618423135113e-17	2.3626227333475384e-15	6.87592962929131e-19
27200000	0.002850497416973384	-1.6488897621481176e-22	-1.2698568467456692e-19	6.097716972231392e-13	1.8920839844041404e-14	0.004299005164808825	-6.255149557059634e-20	3.5107774934044088e-15	6.980618423135113e-17	2.3626227333475384e-15	6.87592962929131e-19
27300000	0.002850497416973384	-1.6488897621481176e-22	-1.2698568467456692e-19	6.097716972231392e-13	1.8920839844041404e-14	0.004299005164808825	-6.255090569550529e-20	3.5107774934044088e-15	6.980618423135113e-17	2.3626227333475384e-15	6.87592962929131e-19
27400000	0.002850497416973384	-1.6488897621481176e-22	-1.2698568467456692e-19	6.097716972231392e-13	1.8920839844041404e-14	0.004299005164808825	-6.255031582041424e-20	3.5107774934044088e-15	6.980618423135113e-17	2.3626227333475384e-15	6.87592962929131e-19
27500000	0.002850497416973384	-1.6488897621481176e-22	-1.2698568467456692e-19	6.097716972231392e-13	1.8920839844041404e-14	0.004299005164808825	-6.254972594532319e-20	3.5107774934044088e-15	6.980618423135113e-17	2.3626227333475384e-15	6.87592962929131e-19
27600000	0.002850497416973384	-1.6488897621481176e-22	-1.2698568467456692e-19	6.097716972231392e-13	1.8920839844041404e-14	0.004299005164808825	-6.254913607023214e-20	3.5107774934044088e-15	6.980618423135113e-17	2.3626227333475384e-15	6.87592962929131e-19
27700000	0.002850497416973384	-1.6488897621481176e-22	-1.2698568467456692e-19	6.097716972231392e-13	1.8920839844041404e-14	0.004299005164808825	-6.254854619514109e-20	3.5107774934044088e-15	6.980618423135113e-17	2.3626227333475384e-15	6.87592962929131e-19
27800000	0.002850497416973384	-1.6488897621481176e-22	-1.2698568467456692e-19	6.097716972231392e-13	1.8920839844041404e-14	0.004299005164808825	-6.254795632005004e-20	3.5107774934044088e-15	6.980618423135113e-17	2.3626227333475384e-15	6.87592962929131e-19
27900000	0.002850497416973384	-1.6488897621481176e-22	-1.2698568467456692e-19	6.097716972231392e-13	1.8920839844041404e-14	0.004299005164808825	-6.254736644495899e-20	3.5107774934044088e-15	6.980618423135113e-17	2.3626227333475384e-15	6.87592962929131e-19
28000000	0.002850497416973384	-1.6488897621481176e-22	-1.2698568467456692e-19	6.097716972231392e-13	1.8920839844041404e-14	0.004299005164808825	-6.254677656986794e-20	3.5107774934044088e-15	6.980618423135113e-17	2.3626227333475384e-15	6.87592962929131e-19
28100000	0.002850497416973384	-1.6488897621481176e-22	-1.2698568467456692e-19	6.097716972231392e-13	1.8920839844041404e-14	0.004299005164808825	-6.254618669477689e-20	3.5107774934044088e-15	6.980618423135113e-17	2.3626227333475384e-15	6.87592962929131e-19
28200000	0.002850497416973384	-1.6488897621481176e-22	-1.2698568467456692e-19	6.097716972231392e-13	1.8920839844041404e-14	0.004299005164808825	-6.254559681968584e-20	3.5107774934044088e-15	6.980618423135113e-17	2.3626227333475384e-15	6.87592962929131e-19
28300000	0.002850497416973384	-1.6488897621481176e-22	-1.2698568467456692e-19	6.097716972231392e-13	1.8920839844041404e-14	0.004299005164808825	-6.25450069445948e-20	3.5107774934044088e-15	6.980618423135113e-17	2.3626227333475384e-15	6.87592962929131e-19
28400000	0.002850497416973384	-1.6488897621481176e-22	-1.2698568467456692e-19	6.097716972231392e-13	1.8920839844041404e-14	0.004299005164808825	-6.254441706950375e-20	3.5107774934044088e-15	6.980618423135113e-17	2.3626227333475384e-15	6.87592962929131e-19
28500000	0.002850497416973384	-1.6488897621481176e-22	-1.2698568467456692e-19	6.097716972231392e-13	1.8920839844041404e-14	0.004299005164808825	-6.25438271944127e-20	3.5107774934044088e-15	6.980618423135113e-17	2.3626227333475384e-15	6.87592962929131e-19
28600000	0.002850497416973384	-1.6488897621481176e-22	-1.2698568467456692e-19	6.097716972231392e-13	1.8920839844041404e-14	0.004299005164808825	-6.254323731932165e-20	3.5107774934044088e-15	6.980618423135113e-17	2.3626227333475384e-15	6.87592962929131e-19
28700000	0.002850497416973384	-1.6488897621481176e-22	-1.2698568467456692e-19	6.097716972231392e-13	1.8920839844041404e-14	0.004299005164808825	-6.25426474442306e-20	3.5107774934044088e-15	6.980618423135113e-17	2.3626227333475384e-15	6.87592962929131e-19
28800000	0.002850497416973384	-1.6488897621481176e-22	-1.2698568467456692e-19	6.097716972231392e-13	1.8920839844041404e-14	0.004299005164808825	-6.254205756913955e-20	3.5107774934044088e-15	6.980618423135113e-17	2.3626227333475384e-15	6.87592962929131e-19
28900000	0.002850497416973384	-1.6488897621481176e-22	-1.2698568467456692e-19	6.097716972231392e-13	1.8920839844041404e-14	0.004299005164808825	-6.25414676940485e-20	3.5107774934044088e-15	6.980618423135113e-17	2.3626227333475384e-15	6.87592962929131e-19
29000000	0.002850497416973384	-1.6488897621481176e-22	-1.2698568467456692e-19	6.097716972231392e-13	1.8920839844041404e-14	0.004299005164808825	-6.254087781895745e-20	3.5107774934044088e-15	6.980618423135113e-17	2.3626227333475384e-15	6.87592962929131e-19
29100000	0.002850497416973384	-1.6488897621481176e-22	-1.2698568467456692e-19	6.097716972231392e-13	1.8920839844041404e-14	0.004299005164808825	-6.25402879438664e-20	3.5107774934044088e-15	6.980618423135113e-17	2.3626227333475384e-15	6.87592962929131e-19
29200000	0.002850497416973384	-1.6488897621481176e-22	-1.2698568467456692e-19	6.097716972231392e-13	1.8920839844041404e-14	0.004299005164808825	-6.253969806877535e-20	3.5107774934044088e-15	6.980618423135113e-17	2.3626227333475384e-15	6.87592962929131e-19
29300000	0.002850497416973384	-1.6488897621481176e-22	-1.2698568467456692e-19	6.097716972231392e-13	1.8920839844041404e-14	0.004299005164808825	-6.25391081936843e-20	3.5107774934044088e-15	6.980618423135113e-17	2.3626227333475384e-15	6.87592962929131e-19
29400000	0.002850497416973384	-1.6488897621481176e-22	-1.2698568467456692e-19	6.097716972231392e-13	1.8920839844041404e-14	0.004299005164808825	-6.253851831859325e-20	3.5107774934044088e-15	6.980618423135113e-17	2.3626227333475384e-15	6.87592962929131e-19
29500000	0.002850497416973384	-1.6488897621481176e-22	-1.2698568467456692e-19	6.097716972231392e-13	1.8920839844041404e-14	0.004299005164808825	-6.25379284435022e-20	3.5107774934044088e-15	6.980618423135113e-17	2.3626227333475384e-15	6.87592962929131e-19
29600000	0.002850497416973384	-1.6488897621481176e-22	-1.2698568467456692e-19	6.097716972231392e-13	1.8920839844041404e-14	0.004299005164808825	-6.253733856841115e-20	3.5107774934044088e-15	6.980618423135113e-17	2.3626227333475384e-15	6.87592962929131e-19
29700000	0.002850497416973384	-1.6488897621481176e-22	-1.2698568467456692e-19	6.097716972231392e-13	1.8920839844041404e-14	0.004299005164808825	-6.25367486933201e-20	3.5107774934044088e-15	6.980618423135113e-17	2.3626227333475384e-15	6.87592962929131e-19
29800000	0.002850497416973384	-1.6488897621481176e-22	-1.2698568467456692e-19	6.097716972231392e-13	1.8920839844041404e-14	0.004299005164808825	-6.253615881822905e-20	3.5107774934044088e-15	6.980618423135113e-17	2.3626227333475384e-15	6.87592962929131e-19
29900000	0.002850497416973384	-1.6488897621481176e-22	-1.2698568467456692e-19	6.097716972231392e-13	1.8920839844041404e-14	0.004299005164808825	-6.2535568943138e-20	3.5107774934044088e-15	6.980618423135113e-17	2.3626227333475384e-15	6.87592962929131e-19
30000000	0.002850497416973384	-1.6488897621481176e-22	-1.2698568467456692e-19	6.097716972231392e-13	1.8920839844041404e-14	0.004299005164808825	-6.253497906804695e-20	3.5107774934044088e-15	6.980618423135113e-17	2.3626227333475384e-15	6.87592962929131e-19
30100000	0.002850497416973384	-1.6488897621481176e-22	-1.2698568467456692e-19	6.097716972231392e-13	1.8920839844041404e-14	0.004299005164808825	-6.25343891929559e-20	3.5107774934044088e-15	6.980618423135113e-17	2.3626227333475384e-15	6.87592962929131e-19
30200000	0.002850497416973384	-1.6488897621481176e-22	-1.2698568467456692e-19	6.097716972231392e-13	1.8920839844041404e-14	0.004299005164808825	-6.253379931786485e-20	3.5107774934044088e-15	6.980618423135113e-17	2.3626227333475384e-15	6.87592962929131e-19
30300000	0.002850497416973384	-1.6488897621481176e-22	-1.2698568467456692e-19	6.097716972231392e-13	1.8920839844041404e-14	0.004299005164808825	-6.25332094427738e-20	3.5107774934044088e-15	6.980618423135113e-17	2.3626227333475384e-15	6.87592962929131e-19
30400000	0.002850497416973384	-1.6488897621481176e-22	-1.2698568467456692e-19	6.097716972231392e-13	1.8920839844041404e-14	0.004299005164808825	-6.253261956768275e-20	3.5107774934044088e-15	6.980618423135113e-17	2.3626227333475384e-15	6.87592962929131e-19
30500000	0.002850497416973384	-1.6488897621481176e-22	-1.2698568467456692e-19	6.097716972231392e-13	1.8920839844041404e-14	0.004299005164808825	-6.25320296925917e-20	3.5107774934044088e-15	6.980618423135113e-17	2.3626227333475384e-15	6.87592962929131e-19
30600000	0.002850497416973384	-1.6488897621481176e-22	-1.2698568467456692e-19	6.097716972231392e-13	1.8920839844041404e-14	0.004299005164808825	-6.253143981750065e-20	3.5107774934044088e-15	6.980618423135113e-17	2.3626227333475384e-15	6.87592962929131e-19
30700000	0.002850497416973384	-1.6488897621481176e-22	-1.2698568467456692e-19	6.097716972231392e-13	1.8920839844041404e-14	0.004299005164808825	-6.25308499424096e-20	3.5107774934044088e-15	6.980618423135113e-17	2.3626227333475384e-15	6.87592962929131e-19
30800000	0.002850497416973384	-1.6488897621481176e-22	-1.2698568467456692e-19	6.097716972231391e-13	1.8920839844041404e-14	0.004299005164808825	-6.253026006731855e-20	3.5107774934044088e-15	6.980618423135113e-17	2.3626227333475384e-15	6.87592962929131e-19
30900000	0.002850497416973384	-1.6488897621481176e-22	-1.2698568467456692e-19	6.097716972231391e-13	1.8920839844041404e-14	0.004299005164808825	-6.25296701922275e-20	3.5107774934044084e-15	6.980618423135113e-17	2.3626227333475384e-15	6.875929629291311e-19
31000000	0.002850497416973384	-1.6488897621481176e-22	-1.2698568467456692e-19	6.097716972231391e-13	1.8920839844041404e-14	0.004299005164808825	-6.252908031713645e-20	3.5107774934044084e-15	6.980618423135113e-17	2.3626227333475384e-15	6.875929629291311e-19
31100000	0.002850497416973384	-1.6488897621481176e-22	-1.2698568467456692e-19	6.097716972231391e-13	1.8920839844041404e-14	0.004299005164808825	-6.25284904420454e-20	3.5107774934044084e-15	6.980618423135113e-17	2.3626227333475384e-15	6.875929629291311e-19
31200000	0.002850497416973384	-1.6488897621481176e-22	-1.2698568467456692e-19	6.097716972231391e-13	1.8920839844041404e-14	0.004299005164808825	-6.252790056695435e-20	3.5107774934044084e-15	6.980618423135113e-17	2.3626227333475384e-15	6.875929629291311e-19
31300000	0.002850497416973384	-1.6488897621481176e-22	-1.2698568467456692e-19	6.097716972231391e-13	1.8920839844041404e-14	0.004299005164808825	-6.25273106918633e-20	3.5107774934044084e-15	6.980618423135113e-17	2.3626227333475384e-15	6.875929629291311e-19
31400000	0.002850497416973384	-1.6488897621481176e-22	-1.2698568467456692e-19	6.097716972231391e-13	1.8920839844041404e-14	0.004299005164808825	-6.252672081677225e-20	3.5107774934044084e-15	6.980618423135113e-17	2.3626227333475384e-15	6.875929629291311e-19
31500000	0.002850497416973384	-1.6488897621481176e-22	-1.2698568467456692e-19	6.097716972231391e-13	1.8920839844041404e-14	0.004299005164808825	-6.25261309416812e-20	3.5107774934044084e-15	6.980618423135113e-17	2.3626227333475384e-15	6.875929629291311e-19
31600000	0.002850497416973384	-1.6488897621481176e-22	-1.2698568467456692e-19	6.097716972231391e-13	1.8920839844041404e-14	0.004299005164808825	-6.252554106659015e-20	3.5107774934044084e-15	6.980618423135113e-17	2.3626227333475384e-15	6.875929629291311e-19
31700000	0.002850497416973384	-1.6488897621481176e-22	-1.2698568467456692e-19	6.097716972231391e-13	1.8920839844041404e-14	0.004299005164808825	-6.25249511914991e-20	3.5107774934044084e-15	6.980618423135113e-17	2.3626227333475384e-15	6.875929629291311e-19
31800000	0.002850497416973384	-1.6488897621481176e-22	-1.2698568467456692e-19	6.097716972231391e-13	1.8920839844041404e-14	0.004299005164808825	-6.252436131640805e-20	3.5107774934044084e-15	6.980618423135113e-17	2.3626227333475384e-15	6.875929629291311e-19
31900000	0.002850497416973384	-1.6488897621481176e-22	-1.2698568467456692e-19	6.097716972231391e-13	1.8920839844041404e-14	0.004299005164808825	-6.2523771441317e-20	3.5107774934044084e-15	6.980618423135113e-17	2.3626227333475384e-15	6.875929629291311e-19
32000000	0.002850497416973384	-1.6488897621481176e-22	-1.2698568467456692e-19	6.097716972231391e-13	1.8920839844041404e-14	0.004299005164808825	-6.252318156622595e-20	3.5107774934044084e-15	6.980618423135113e-17	2.3626227333475384e-15	6.875929629291311e-19
32100000	0.002850497416973384	-1.6488897621481176e-22	-1.2698568467456692e-19	6.097716972231391e-13	1.8920839844041404e-14	0.004299005164808825	-6.25225916911349e-20	3.5107774934044084e-15	6.980618423135113e-17	2.3626227333475384e-15	6.875929629291311e-19
32200000	0.002850497416973384	-1.6488897621481176e-22	-1.2698568467456692e-19	6.097716972231391e-13	1.8920839844041404e-14	0.004299005164808825	-6.252200181604385e-20	3.5107774934044084e-15	6.980618423135113e-17	2.3626227333475384e-15	6.875929629291311e-19
32300000	0.002850497416973384	-1.6488897621481176e-22	-1.2698568467456692e-19	6.097716972231391e-13	1.8920839844041404e-14	0.004299005164808825	-6.25214119409528e-20	3.5107774934044084e-15	6.980618423135113e-17	2.3626227333475384e-15	6.875929629291311e-19
32400000	0.002850497416973384	-1.6488897621481176e-22	-1.2698568467456692e-19	6.097716972231391e-13	1.8920839844041404e-14	0.004299005164808825	-6.252082206586175e-20	3.5107774934044084e-15	6.980618423135113e-17	2.3626227333475384e-15	6.875929629291311e-19
32500000	0.002850497416973384	-1.6488897621481176e-22	-1.2698568467456692e-19	6.097716972231391e-13	1.8920839844041404e-14	0.004299005164808825	-6.25202321907707e-20	3.5107774934044084e-15	6.980618423135113e-17	2.3626227333475384e-15	6.875929629291311e-19
32600000	0.002850497416973384	-1.6488897621481176e-22	-1.2698568467456692e-19	6.097716972231391e-13	1.8920839844041404e-14	0.004299005164808825	-6.251964231567965e-20	3.5107774934044084e-15	6.980618423135113e-17	2.3626227333475384e-15	6.875929629291311e-19
32700000	0.002850497416973384	-1.6488897621481176e-22	-1.2698568467456692e-19	6.097716972231391e-13	1.8920839844041404e-14	0.004299005164808825	-6.25190524405886e-20	3.5107774934044084e-15	6.980618423135113e-17	2.3626227333475384e-15	6.875929629291311e-19
32800000	0.002850497416973384	-1.6488897621481176e-22	-1.2698568467456692e-19	6.097716972231391e-13	1.8920839844041404e-14	0.004299005164808825	-6.251846256549755e-20	3.5107774934044084e-15	6.980618423135113e-17	2.3626227333475384e-15	6.875929629291311e-19
32900000	0.002850497416973384	-1.6488897621481176e-22	-1.2698568467456692e-19	6.097716972231391e-13	1.8920839844041404e-14	0.004299005164808825	-6.25178726904065e-20	3.5107774934044084e-15	6.980618423135113e-17	2.3626227333475384e-15	6.875929629291311e-19
33000000	0.002850497416973384	-1.6488897621481176e-22	-1.2698568467456692e-19	6.097716972231391e-13	1.8920839844041404e-14	0.004299005164808825	-6.251728281531545e-20	3.5107774934044084e-15	6.980618423135113e-17	2.3626227333475384e-15	6.875929629291311e-19
33100000	0.002850497416973384	-1.6488897621481176e-22	-1.2698568467456692e-19	6.097716972231391e-13	1.8920839844041404e-14	0.004299005164808825	-6.25166929402244e-20	3.5107774934044084e-15	6.980618423135113e-17	2.3626227333475384e-15	6.875929629291311e-19
33200000	0.002850497416973384	-1.6488897621481176e-22	-1.2698568467456692e-19	6.097716972231391e-13	1.8920839844041404e-14	0.004299005164808825	-6.251610306513336e-20	3.5107774934044084e-15	6.980618423135113e-17	2.3626227333475384e-15	6.875929629291311e-19
33300000	0.002850497416973384	-1.6488897621481176e-22	-1.2698568467456692e-19	6.097716972231391e-13	1.8920839844041404e-14	0.004299005164808825	-6.251551319004231e-20	3.5107774934044084e-15	6.980618423135113e-17	2.3626227333475384e-15	6.875929629291311e-19
33400000	0.002850497416973384	-1.6488897621481176e-22	-1.2698568467456692e-19	6.097716972231391e-13	1.8920839844041404e-14	0.004299005164808825	-6.251492331495126e-20	3.5107774934044084e-15	6.980618423135113e-17	2.3626227333475384e-15	6.875929629291311e-19
33500000	0.002850497416973384	-1.6488897621481176e-22	-1.2698568467456692e-19	6.097716972231391e-13	1.8920839844041404e-14	0.004299005164808825	-6.251433343986021e-20	3.5107774934044084e-15	6.980618423135113e-17	2.3626227333475384e-15	6.875929629291311e-19
33600000	0.002850497416973384	-1.6488897621481176e-22	-1.2698568467456692e-19	6.097716972231391e-13	1.8920839844041404e-14	0.004299005164808825	-6.251374356476916e-20	3.5107774934044084e-15	6.980618423135113e-17	2.3626227333475384e-15	6.875929629291311e-19
33700000	0.002850497416973384	-1.6488897621481176e-22	-1.2698568467456692e-19	6.097716972231391e-13	1.8920839844041404e-14	0.004299005164808825	-6.251315368967811e-20	3.5107774934044084e-15	6.980618423135113e-17	2.3626227333475384e-15	6.875929629291311e-19
33800000	0.002850497416973384	-1.6488897621481176e-22	-1.2698568467456692e-19	6.097716972231391e-13	1.8920839844041404e-14	0.004299005164808825	-6.251256381458706e-20	3.5107774934044084e-15	6.980618423135113e-17	2.3626227333475384e-15	6.875929629291311e-19
33900000	0.002850497416973384	-1.6488897621481176e-22	-1.2698568467456692e-19	6.097716972231391e-13	1.8920839844041404e-14	0.004299005164808825	-6.251197393949601e-20	3.5107774934044084e-15	6.980618423135113e-17	2.3626227333475384e-15	6.875929629291311e-19
34000000	0.002850497416973384	-1.6488897621481176e-22	-1.2698568467456692e-19	6.097716972231391e-13	1.8920839844041404e-14	0.004299005164808825	-6.251138406440496e-20	3.5107774934044084e-15	6.980618423135113e-17	2.3626227333475384e-15	6.875929629291311e-19
34100000	0.002850497416973384	-1.6488897621481176e-22	-1.2698568467456692e-19	6.097716972231391e-13	1.8920839844041404e-14	0.004299005164808825	-6.25107941893139e-20	3.5107774934044084e-15	6.980618423135113e-17	2.3626227333475384e-15	6.875929629291311e-19
34200000	0.002850497416973384	-1.6488897621481176e-22	-1.2698568467456692e-19	6.097716972231391e-13	1.8920839844041404e-14	0.004299005164808825	-6.251020431422286e-20	3.5107774934044084e-15	6.980618423135113e-17	2.3626227333475384e-15	6.875929629291311e-19
34300000	0.002850497416973384	-1.6488897621481176e-22	-1.2698568467456692e-19	6.097716972231391e-13	1.8920839844041404e-14	0.004299005164808825	-6.25096144391318e-20	3.5107774934044084e-15	6.980618423135113e-17	2.3626227333475384e-15	6.875929629291311e-19
34400000	0.002850497416973384	-1.6488897621481176e-22	-1.2698568467456692e-19	6.097716972231391e-13	1.8920839844041404e-14	0.004299005164808825	-6.250902456404076e-20	3.5107774934044084e-15	6.980618423135113e-17	2.3626227333475384e-15	6.875929629291311e-19
34500000	0.002850497416973384	-1.6488897621481176e-22	-1.2698568467456692e-19	6.097716972231391e-13	1.8920839844041404e-14	0.004299005164808825	-6.25084346889497e-20	3.5107774934044084e-15	6.980618423135113e-17	2.3626227333475384e-15	6.875929629291311e-19
34600000	0.002850497416973384	-1.6488897621481176e-22	-1.2698568467456692e-19	6.097716972231391e-13	1.8920839844041404e-14	0.004299005164808825	-6.250784481385866e-20	3.5107774934044084e-15	6.980618423135113e-17	2.3626227333475384e-15	6.875929629291311e-19
34700000	0.002850497416973384	-1.6488897621481176e-22	-1.2698568467456692e-19	6.097716972231391e-13	1.8920839844041404e-14	0.004299005164808825	-6.25072549387676e-20	3.5107774934044084e-15	6.980618423135113e-17	2.3626227333475384e-15	6.875929629291311e-19
34800000	0.002850497416973384	-1.6488897621481176e-22	-1.2698568467456692e-19	6.097716972231391e-13	1.8920839844041404e-14	0.004299005164808825	-6.250666506367655e-20	3.5107774934044084e-15	6.980618423135113e-17	2.3626227333475384e-15	6.875929629291311e-19
34900000	0.002850497416973384	-1.6488897621481176e-22	-1.2698568467456692e-19	6.097716972231391e-13	1.8920839844041404e-14	0.004299005164808825	-6.25060751885855e-20	3.5107774934044084e-15	6.980618423135113e-17	2.3626227333475384e-15	6.875929629291311e-19
35000000	0.002850497416973384	-1.6488897621481176e-22	-1.2698568467456692e-19	6.097716972231391e-13	1.8920839844041404e-14	0.004299005164808825	-6.250548531349445e-20	3.5107774934044084e-15	6.980618423135113e-17	2.3626227333475384e-15	6.875929629291311e-19
35100000	0.002850497416973384	-1.6488897621481176e-22	-1.2698568467456692e-19	6.097716972231391e-13	1.8920839844041404e-14	0.004299005164808825	-6.25048954384034e-20	3.5107774934044084e-15	6.980618423135113e-17	2.3626227333475384e-15	6.875929629291311e-19
35200000	0.002850497416973384	-1.6488897621481176e-22	-1.2698568467456692e-19	6.097716972231391e-13	1.8920839844041404e-14	0.004299005164808825	-6.250430556331235e-20	3.5107774934044084e-15	6.980618423135113e-17	2.3626227333475384e-15	6.875929629291311e-19
35300000	0.002850497416973384	-1.6488897621481176e-22	-1.2698568467456692e-19	6.097716972231391e-13	1.8920839844041404e-14	0.004299005164808825	-6.25037156882213e-20	3.5107774934044084e-15	6.980618423135113e-17	2.3626227333475384e-15	6.875929629291311e-19
35400000	0.002850497416973384	-1.6488897621481176e-22	-1.2698568467456692e-19	6.097716972231391e-13	1.8920839844041404e-14	0.004299005164808825	-6.250312581313025e-20	3.5107774934044084e-15	6.980618423135113e-17	2.3626227333475384e-15	6.875929629291311e-19
35500000	0.002850497416973384	-1.6488897621481176e-22	-1.2698568467456692e-19	6.097716972231391e-13	1.8920839844041404e-14	0.004299005164808825	-6.25025359380392e-20	3.5107774934044084e-15	6.980618423135113e-17	2.3626227333475384e-15	6.875929629291311e-19
35600000	0.002850497416973384	-1.6488897621481176e-22	-1.2698568467456692e-19	6.097716972231391e-13	1.8920839844041404e-14	0.004299005164808825	-6.250194606294815e-20	3.5107774934044084e-15	6.980618423135113e-17	2.3626227333475384e-15	6.875929629291311e-19
35700000	0.002850497416973384	-1.6488897621481176e-22	-1.2698568467456692e-19	6.097716972231391e-13	1.8920839844041404e-14	0.004299005164808825	-6.25013561878571e-20	3.5107774934044084e-15	6.980618423135113e-17	2.3626227333475384e-15	6.875929629291311e-19
35800000	0.002850497416973384	-1.6488897621481176e-22	-1.2698568467456692e-19	6.097716972231391e-13	1.8920839844041404e-14	0.004299005164808825	-6.250076631276605e-20	3.5107774934044084e-15	6.980618423135113e-17	2.3626227333475384e-15	6.875929629291311e-19
35900000	0.002850497416973384	-1.6488897621481176e-22	-1.2698568467456692e-19	6.097716972231391e-13	1.8920839844041404e-14	0.004299005164808825	-6.2500176437675e-20	3.5107774934044084e-15	6.980618423135113e-17	2.3626227333475384e-15	6.875929629291311e-19
36000000	0.002850497416973384	-1.6488897621481176e-22	-1.2698568467456692e-19	6.097716972231391e-13	1.8920839844041404e-14	0.004299005164808825	-6.249958656258395e-20	3.5107774934044084e-15	6.980618423135113e-17	2.3626227333475384e-15	6.875929629291311e-19
36100000	0.002850497416973384	-1.6488897621481176e-22	-1.2698568467456692e-19	6.097716972231391e-13	1.8920839844041404e-14	0.004299005164808825	-6.24989966874929e-20	3.5107774934044084e-15	6.980618423135113e-17	2.3626227333475384e-15	6.875929629291311e-19
36200000	0.002850497416973384	-1.6488897621481176e-22	-1.2698568467456692e-19	6.097716972231391e-13	1.8920839844041404e-14	0.004299005164808825	-6.249840681240185e-20	3.5107774934044084e-15	6.980618423135113e-17	2.3626227333475384e-15	6.875929629291311e-19
36300000	0.002850497416973384	-1.6488897621481176e-22	-1.2698568467456692e-19	6.097716972231391e-13	1.8920839844041404e-14	0.004299005164808825	-6.24978169373108e-20	3.5107774934044084e-15	6.980618423135113e-17	2.3626227333475384e-15	6.875929629291311e-19
36400000	0.002850497416973384	-1.6488897621481176e-22	-1.2698568467456692e-19	6.097716972231391e-13	1.8920839844041404e-14	0.004299005164808825	-6.249722706221975e-20	3.5107774934044084e-15	6.980618423135113e-17	2.3626227333475384e-15	6.875929629291311e-19
36500000	0.002850497416973384	-1.6488897621481176e-22	-1.2698568467456692e-19	6.097716972231391e-13	1.8920839844041404e-14	0.004299005164808825	-6.24966371871287e-20	3.5107774934044084e-15	6.980618423135113e-17	2.3626227333475384e-15	6.875929629291311e-19
36600000	0.002850497416973384	-1.6488897621481176e-22	-1.2698568467456692e-19	6.097716972231391e-13	1.8920839844041404e-14	0.004299005164808825	-6.249604731203765e-20	3.5107774934044084e-15	6.980618423135113e-17	2.3626227333475384e-15	6.875929629291311e-19
36700000	0.002850497416973384	-1.6488897621481176e-22	-1.2698568467456692e-19	6.097716972231391e-13	1.8920839844041404e-14	0.004299005164808825	-6.24954574369466e-20	3.5107774934044084e-15	6.980618423135113e-17	2.3626227333475384e-15	6.875929629291311e-19
36800000	0.002850497416973384	-1.6488897621481176e-22	-1.2698568467456692e-19	6.097716972231391e-13	1.8920839844041404e-14	0.004299005164808825	-6.249486756185555e-20	3.5107774934044084e-15	6.980618423135113e-17	2.3626227333475384e-15	6.875929629291311e-19
36900000	0.002850497416973384	-1.6488897621481176e-22	-1.2698568467456692e-19	6.097716972231391e-13	1.8920839844041404e-14	0.004299005164808825	-6.24942776867645e-20	3.5107774934044084e-15	6.980618423135113e-17	2.3626227333475384e-15	6.875929629291311e-19
37000000	0.002850497416973384	-1.6488897621481176e-22	-1.2698568467456692e-19	6.097716972231391e-13	1.8920839844041404e-14	0.004299005164808825	-6.249368781167345e-20	3.5107774934044084e-15	6.980618423135113e-17	2.3626227333475384e-15	6.875929629291311e-19
37100000	0.002850497416973384	-1.6488897621481176e-22	-1.2698568467456692e-19	6.097716972231391e-13	1.8920839844041404e-14	0.004299005164808825	-6.24930979365824e-20	3.5107774934044084e-15	6.980618423135113e-17	2.3626227333475384e-15	6.875929629291311e-19
37200000	0.002850497416973384	-1.6488897621481176e-22	-1.2698568467456692e-19	6.097716972231391e-13	1.8920839844041404e-14	0.004299005164808825	-6.249250806149135e-20	3.5107774934044084e-15	6.980618423135113e-17	2.3626227333475384e-15	6.875929629291311e-19
37300000	0.002850497416973384	-1.6488897621481176e-22	-1.2698568467456692e-19	6.097716972231391e-13	1.8920839844041404e-14	0.004299005164808825	-6.24919181864003e-20	3.5107774934044084e-15	6.980618423135113e-17	2.3626227333475384e-15	6.875929629291311e-19
37400000	0.002850497416973384	-1.6488897621481176e-22	-1.2698568467456692e-19	6.097716972231391e-13	1.8920839844041404e-14	0.004299005164808825	-6.249132831130925e-20	3.5107774934044084e-15	6.980618423135113e-17	2.3626227333475384e-15	6.875929629291311e-19
37500000	0.002850497416973384	-1.6488897621481176e-22	-1.2698568467456692e-19	6.097716972231391e-13	1.8920839844041404e-14	0.004299005164808825	-6.24907384362182e-20	3.5107774934044084e-15	6.980618423135113e-17	2.3626227333475384e-15	6.875929629291311e-19
37600000	0.002850497416973384	-1.6488897621481176e-22	-1.2698568467456692e-19	6.097716972231391e-13	1.8920839844041404e-14	0.004299005164808825	-6.249014856112715e-20	3.5107774934044084e-15	6.980618423135113e-17	2.3626227333475384e-15	6.875929629291311e-19
37700000	0.002850497416973384	-1.6488897621481176e-22	-1.2698568467456692e-19	6.097716972231391e-13	1.8920839844041404e-14	0.004299005164808825	-6.24895586860361e-20	3.5107774934044084e-15	6.980618423135113e-17	2.3626227333475384e-15	6.875929629291311e-19
37800000	0.002850497416973384	-1.6488897621481176e-22	-1.2698568467456692e-19	6.097716972231391e-13	1.8920839844041404e-14	0.004299005164808825	-6.248896881094505e-20	3.5107774934044084e-15	6.980618423135113e-17	2.3626227333475384e-15	6.875929629291311e-19
37900000	0.002850497416973384	-1.6488897621481176e-22	-1.2698568467456692e-19	6.097716972231391e-13	1.8920839844041404e-14	0.004299005164808825	-6.2488378935854e-20	3.5107774934044084e-15	6.980618423135113e-17	2.3626227333475384e-15	6.875929629291311e-19
38000000	0.002850497416973384	-1.6488897621481176e-22	-1.2698568467456692e-19	6.097716972231391e-13	1.8920839844041404e-14	0.004299005164808825	-6.248778906076295e-20	3.5107774934044084e-15	6.980618423135113e-17	2.3626227333475384e-15	6.875929629291311e-19
38100000	0.002850497416973384	-1.6488897621481176e-22	-1.2698568467456692e-19	6.097716972231391e-13	1.8920839844041404e-14	0.004299005164808825	-6.24871991856719e-20	3.5107774934044084e-15	6.980618423135113e-17	2.3626227333475384e-15	6.875929629291311e-19
38200000	0.002850497416973384	-1.6488897621481176e-22	-1.2698568467456692e-19	6.097716972231391e-13	1.8920839844041404e-14	0.004299005164808825	-6.248660931058085e-20	3.5107774934044084e-15	6.980618423135113e-17	2.3626227333475384e-15	6.875929629291311e-19
38300000	0.002850497416973384	-1.6488897621481176e-22	-1.2698568467456692e-19	6.097716972231391e-13	1.8920839844041404e-14	0.004299005164808825	-6.248601943548981e-20	3.5107774934044084e-15	6.980618423135113e-17	2.3626227333475384e-15	6.875929629291311e-19
38400000	0.002850497416973384	-1.6488897621481176e-22	-1.2698568467456692e-19	6.097716972231391e-13	1.8920839844041404e-14	0.004299005164808825	-6.248542956039876e-20	3.5107774934044084e-15	6.980618423135113e-17	2.3626227333475384e-15	6.875929629291311e-19
38500000	0.002850497416973384	-1.6488897621481176e-22	-1.2698568467456692e-19	6.097716972231391e-13	1.8920839844041404e-14	0.004299005164808825	-6.248483968530771e-20	3.5107774934044084e-15	6.980618423135113e-17	2.3626227333475384e-15	6.875929629291311e-19
38600000	0.002850497416973384	-1.6488897621481176e-22	-1.2698568467456692e-19	6.097716972231391e-13	1.8920839844041404e-14	0.004299005164808825	-6.248424981021666e-20	3.5107774934044084e-15	6.980618423135113e-17	2.3626227333475384e-15	6.875929629291311e-19
38700000	0.002850497416973384	-1.6488897621481176e-22	-1.2698568467456692e-19	6.097716972231391e-13	1.8920839844041404e-14	0.004299005164808825	-6.248365993512561e-20	3.5107774934044084e-15	6.980618423135113e-17	2.3626227333475384e-15	6.875929629291311e-19
38800000	0.002850497416973384	-1.6488897621481176e-22	-1.2698568467456692e-19	6.097716972231391e-13	1.8920839844041404e-14	0.004299005164808825	-6.248307006003456e-20	3.5107774934044084e-15	6.980618423135113e-17	2.3626227333475384e-15	6.875929629291311e-19
38900000	0.002850497416973384	-1.6488897621481176e-22	-1.2698568467456692e-19	6.097716972231391e-13	1.8920839844041404e-14	0.004299005164808825	-6.248248018494351e-20	3.5107774934044084e-15	6.980618423135113e-17	2.3626227333475384e-15	6.875929629291311e-19
39000000	0.002850497416973384	-1.6488897621481176e-22	-1.2698568467456692e-19	6.097716972231391e-13	1.8920839844041404e-14	0.004299005164808825	-6.248189030985246e-20	3.5107774934044084e-15	6.980618423135113e-17	2.3626227333475384e-15	6.875929629291311e-19
39100000	0.002850497416973384	-1.6488897621481176e-22	-1.2698568467456692e-19	6.097716972231391e-13	1.8920839844041404e-14	0.004299005164808825	-6.248130043476141e-20	3.5107774934044084e-15	6.980618423135113e-17	2.3626227333475384e-15	6.875929629291311e-19
39200000	0.002850497416973384	-1.6488897621481176e-22	-1.2698568467456692e-19	6.097716972231391e-13	1.8920839844041404e-14	0.004299005164808825	-6.248071055967036e-20	3.5107774934044084e-15	6.980618423135113e-17	2.3626227333475384e-15	6.875929629291311e-19
39300000	0.002850497416973384	-1.6488897621481176e-22	-1.2698568467456692e-19	6.097716972231391e-13	1.8920839844041404e-14	0.004299005164808825	-6.248012068457931e-20	3.5107774934044084e-15	6.980618423135113e-17	2.3626227333475384e-15	6.875929629291311e-19
39400000	0.002850497416973384	-1.6488897621481176e-22	-1.2698568467456692e-19	6.097716972231391e-13	1.8920839844041404e-14	0.004299005164808825	-6.247953080948826e-20	3.5107774934044084e-15	6.980618423135113e-17	2.3626227333475384e-15	6.875929629291311e-19
39500000	0.002850497416973384	-1.6488897621481176e-22	-1.2698568467456692e-19	6.097716972231391e-13	1.8920839844041404e-14	0.004299005164808825	-6.247894093439721e-20	3.5107774934044084e-15	6.980618423135113e-17	2.3626227333475384e-15	6.875929629291311e-19
39600000	0.002850497416973384	-1.6488897621481176e-22	-1.2698568467456692e-19	6.097716972231391e-13	1.8920839844041404e-14	0.004299005164808825	-6.247835105930616e-20	3.5107774934044084e-15	6.980618423135113e-17	2.3626227333475384e-15	6.875929629291311e-19
39700000	0.002850497416973384	-1.6488897621481176e-22	-1.2698568467456692e-19	6.097716972231391e-13	1.8920839844041404e-14	0.004299005164808825	-6.247776118421511e-20	3.5107774934044084e-15	6.980618423135113e-17	2.3626227333475384e-15	6.875929629291311e-19
39800000	0.002850497416973384	-1.6488897621481176e-22	-1.2698568467456692e-19	6.097716972231391e-13	1.8920839844041404e-14	0.004299005164808825	-6.247717130912406e-20	3.5107774934044084e-15	6.980618423135113e-17	2.3626227333475384e-15	6.875929629291311e-19
39900000	0.002850497416973384	-1.6488897621481176e-22	-1.2698568467456692e-19	6.097716972231391e-13	1.8920839844041404e-14	0.004299005164808825	-6.247658143403301e-20	3.5107774934044084e-15	6.980618423135113e-17	2.3626227333475384e-15	6.875929629291311e-19
40000000	0.002850497416973384	-1.6488897621481176e-22	-1.2698568467456692e-19	6.097716972231391e-13	1.8920839844041404e-14	0.004299005164808825	-6.247599155894196e-20	3.5107774934044084e-15	6.980618423135113e-17	2.3626227333475384e-15	6.875929629291311e-19
40100000	0.002850497416973384	-1.6488897621481176e-22	-1.2698568467456692e-19	6.097716972231391e-13	1.8920839844041404e-14	0.004299005164808825	-6.247540168385091e-20	3.5107774934044084e-15	6.980618423135113e-17	2.3626227333475384e-15	6.875929629291311e-19
40200000	0.002850497416973384	-1.6488897621481176e-22	-1.2698568467456692e-19	6.097716972231391e-13	1.8920839844041404e-14	0.004299005164808825	-6.247481180875986e-20	3.5107774934044084e-15	6.980618423135113e-17	2.3626227333475384e-15	6.875929629291311e-19
40300000	0.002850497416973384	-1.6488897621481176e-22	-1.2698568467456692e-19	6.097716972231391e-13	1.8920839844041404e-14	0.004299005164808825	-6.247422193366881e-20	3.5107774934044084e-15	6.980618423135113e-17	2.3626227333475384e-15	6.875929629291311e-19
40400000	0.002850497416973384	-1.6488897621481176e-22	-1.2698568467456692e-19	6.097716972231391e-13	1.8920839844041404e-14	0.004299005164808825	-6.247363205857776e-20	3.5107774934044084e-15	6.980618423135113e-17	2.3626227333475384e-15	6.875929629291311e-19
40500000	0.002850497416973384	-1.6488897621481176e-22	-1.2698568467456692e-19	6.097716972231391e-13	1.8920839844041404e-14	0.004299005164808825	-6.247304218348671e-20	3.5107774934044084e-15	6.980618423135113e-17	2.3626227333475384e-15	6.875929629291311e-19
40600000	0.002850497416973384	-1.6488897621481176e-22	-1.2698568467456692e-19	6.097716972231391e-13	1.8920839844041404e-14	0.004299005164808825	-6.247245230839566e-20	3.5107774934044084e-15	6.980618423135113e-17	2.3626227333475384e-15	6.875929629291311e-19
40700000	0.002850497416973384	-1.6488897621481176e-22	-1.2698568467456692e-19	6.097716972231391e-13	1.8920839844041404e-14	0.004299005164808825	-6.247186243330461e-20	3.5107774934044084e-15	6.980618423135113e-17	2.3626227333475384e-15	6.875929629291311e-19
40800000	0.002850497416973384	-1.6488897621481176e-22	-1.2698568467456692e-19	6.097716972231391e-13	1.8920839844041404e-14	0.004299005164808825	-6.247127255821356e-20	3.5107774934044084e-15	6.980618423135113e-17	2.3626227333475384e-15	6.875929629291311e-19
40900000	0.002850497416973384	-1.6488897621481176e-22	-1.2698568467456692e-19	6.097716972231391e-13	1.8920839844041404e-14	0.004299005164808825	-6.247068268312251e-20	3.5107774934044084e-15	6.980618423135113e-17	2.3626227333475384e-15	6.87592962929131e-19
41000000	0.002850497416973384	-1.6488897621481176e-22	-1.2698568467456692e-19	6.097716972231391e-13	1.8920839844041404e-14	0.004299005164808825	-6.247009280803146e-20	3.5107774934044084e-15	6.980618423135113e-17	2.3626227333475384e-15	6.87592962929131e-19
41100000	0.002850497416973384	-1.6488897621481176e-22	-1.2698568467456692e-19	6.097716972231391e-13	1.8920839844041404e-14	0.004299005164808825	-6.246950293294041e-20	3.5107774934044088e-15	6.980618423135113e-17	2.3626227333475384e-15	6.87592962929131e-19
41200000	0.002850497416973384	-1.6488897621481176e-22	-1.2698568467456692e-19	6.097716972231392e-13	1.8920839844041404e-14	0.004299005164808825	-6.246891305784936e-20	3.5107774934044088e-15	6.980618423135113e-17	2.3626227333475384e-15	6.87592962929131e-19
41300000	0.002850497416973384	-1.6488897621481176e-22	-1.2698568467456692e-19	6.097716972231392e-13	1.8920839844041404e-14	0.004299005164808825	-6.246832318275831e-20	3.5107774934044088e-15	6.980618423135113e-17	2.3626227333475384e-15	6.87592962929131e-19
41400000	0.002850497416973384	-1.6488897621481176e-22	-1.2698568467456692e-19	6.097716972231392e-13	1.8920839844041404e-14	0.004299005164808825	-6.246773330766726e-20	3.5107774934044088e-15	6.980618423135113e-17	2.3626227333475384e-15	6.87592962929131e-19
41500000	0.002850497416973384	-1.6488897621481176e-22	-1.2698568467456692e-19	6.097716972231392e-13	1.8920839844041404e-14	0.004299005164808825	-6.246714343257621e-20	3.5107774934044088e-15	6.980618423135113e-17	2.3626227333475384e-15	6.87592962929131e-19
41600000	0.002850497416973384	-1.6488897621481176e-22	-1.2698568467456692e-19	6.097716972231392e-13	1.8920839844041404e-14	0.004299005164808825	-6.246655355748516e-20	3.5107774934044088e-15	6.980618423135113e-17	2.3626227333475384e-15	6.87592962929131e-19
41700000	0.002850497416973384	-1.6488897621481176e-22	-1.2698568467456692e-19	6.097716972231392e-13	1.8920839844041404e-14	0.004299005164808825	-6.246596368239411e-20	3.5107774934044088e-15	6.980618423135113e-17	2.3626227333475384e-15	6.87592962929131e-19
41800000	0.002850497416973384	-1.6488897621481176e-22	-1.2698568467456692e-19	6.097716972231392e-13	1.8920839844041404e-14	0.004299005164808825	-6.246537380730306e-20	3.5107774934044088e-15	6.980618423135113e-17	2.3626227333475384e-15	6.87592962929131e-19
41900000	0.002850497416973384	-1.6488897621481176e-22	-1.2698568467456692e-19	6.097716972231392e-13	1.8920839844041404e-14	0.004299005164808825	-6.246478393221201e-20	3.5107774934044088e-15	6.980618423135113e-17	2.3626227333475384e-15	6.87592962929131e-19
42000000	0.002850497416973384	-1.6488897621481176e-22	-1.2698568467456692e-19	6.097716972231392e-13	1.8920839844041404e-14	0.004299005164808825	-6.246419405712096e-20	3.5107774934044088e-15	6.980618423135113e-17	2.3626227333475384e-15	6.87592962929131e-19
42100000	0.002850497416973384	-1.6488897621481176e-22	-1.2698568467456692e-19	6.097716972231392e-13	1.8920839844041404e-14	0.004299005164808825	-6.246360418202991e-20	3.5107774934044088e-15	6.980618423135113e-17	2.3626227333475384e-15	6.87592962929131e-19
42200000	0.002850497416973384	-1.6488897621481176e-22	-1.2698568467456692e-19	6.097716972231392e-13	1.8920839844041404e-14	0.004299005164808825	-6.246301430693886e-20	3.5107774934044088e-15	6.980618423135113e-17	2.3626227333475384e-15	6.87592962929131e-19
42300000	0.002850497416973384	-1.6488897621481176e-22	-1.2698568467456692e-19	6.097716972231392e-13	1.8920839844041404e-14	0.004299005164808825	-6.246242443184781e-20	3.5107774934044088e-15	6.980618423135113e-17	2.3626227333475384e-15	6.87592962929131e-19
42400000	0.002850497416973384	-1.6488897621481176e-22	-1.2698568467456692e-19	6.097716972231392e-13	1.8920839844041404e-14	0.004299005164808825	-6.246183455675676e-20	3.5107774934044088e-15	6.980618423135113e-17	2.3626227333475384e-15	6.87592962929131e-19
42500000	0.002850497416973384	-1.6488897621481176e-22	-1.2698568467456692e-19	6.097716972231392e-13	1.8920839844041404e-14	0.004299005164808825	-6.246124468166571e-20	3.5107774934044088e-15	6.980618423135113e-17	2.3626227333475384e-15	6.87592962929131e-19
42600000	0.002850497416973384	-1.6488897621481176e-22	-1.2698568467456692e-19	6.097716972231392e-13	1.8920839844041404e-14	0.004299005164808825	-6.246065480657466e-20	3.5107774934044088e-15	6.980618423135113e-17	2.3626227333475384e-15	6.87592962929131e-19
42700000	0.002850497416973384	-1.6488897621481176e-22	-1.2698568467456692e-19	6.097716972231392e-13	1.8920839844041404e-14	0.004299005164808825	-6.246006493148361e-20	3.5107774934044088e-15	6.980618423135113e-17	2.3626227333475384e-15	6.87592962929131e-19
42800000	0.002850497416973384	-1.6488897621481176e-22	-1.2698568467456692e-19	6.097716972231392e-13	1.8920839844041404e-14	0.004299005164808825	-6.245947505639256e-20	3.5107774934044088e-15	6.980618423135113e-17	2.3626227333475384e-15	6.87592962929131e-19
42900000	0.002850497416973384	-1.6488897621481176e-22	-1.2698568467456692e-19	6.097716972231392e-13	1.8920839844041404e-14	0.004299005164808825	-6.245888518130151e-20	3.5107774934044088e-15	6.980618423135113e-17	2.3626227333475384e-15	6.87592962929131e-19
43000000	0.002850497416973384	-1.6488897621481176e-22	-1.2698568467456692e-19	6.097716972231392e-13	1.8920839844041404e-14	0.004299005164808825	-6.245829530621046e-20	3.5107774934044088e-15	6.980618423135113e-17	2.3626227333475384e-15	6.87592962929131e-19
43100000	0.002850497416973384	-1.6488897621481176e-22	-1.2698568467456692e-19	6.097716972231392e-13	1.8920839844041404e-14	0.004299005164808825	-6.245770543111941e-20	3.5107774934044088e-15	6.980618423135113e-17	2.3626227333475384e-15	6.87592962929131e-19
43200000	0.002850497416973384	-1.6488897621481176e-22	-1.2698568467456692e-19	6.097716972231392e-13	1.8920839844041404e-14	0.004299005164808825	-6.245711555602837e-20	3.5107774934044088e-15	6.980618423135113e-17	2.3626227333475384e-15	6.87592962929131e-19
43300000	0.002850497416973384	-1.6488897621481176e-22	-1.2698568467456692e-19	6.097716972231392e-13	1.8920839844041404e-14	0.004299005164808825	-6.245652568093732e-20	3.5107774934044088e-15	6.980618423135113e-17	2.3626227333475384e-15	6.87592962929131e-19
43400000	0.002850497416973384	-1.6488897621481176e-22	-1.2698568467456692e-19	6.097716972231392e-13	1.8920839844041404e-14	0.004299005164808825	-6.245593580584627e-20	3.5107774934044088e-15	6.980618423135113e-17	2.3626227333475384e-15	6.87592962929131e-19
43500000	0.002850497416973384	-1.6488897621481176e-22	-1.2698568467456692e-19	6.097716972231392e-13	1.8920839844041404e-14	0.004299005164808825	-6.245534593075522e-20	3.5107774934044088e-15	6.980618423135113e-17	2.3626227333475384e-15	6.87592962929131e-19
43600000	0.002850497416973384	-1.6488897621481176e-22	-1.2698568467456692e-19	6.097716972231392e-13	1.8920839844041404e-14	0.004299005164808825	-6.245475605566417e-20	3.5107774934044088e-15	6.980618423135113e-17	2.3626227333475384e-15	6.87592962929131e-19
43700000	0.002850497416973384	-1.6488897621481176e-22	-1.2698568467456692e-19	6.097716972231392e-13	1.8920839844041404e-14	0.004299005164808825	-6.245416618057312e-20	3.5107774934044088e-15	6.980618423135113e-17	2.3626227333475384e-15	6.87592962929131e-19
43800000	0.002850497416973384	-1.6488897621481176e-22	-1.2698568467456692e-19	6.097716972231392e-13	1.8920839844041404e-14	0.004299005164808825	-6.245357630548207e-20	3.5107774934044088e-15	6.980618423135113e-17	2.3626227333475384e-15	6.87592962929131e-19
43900000	0.002850497416973384	-1.6488897621481176e-22	-1.2698568467456692e-19	6.097716972231392e-13	1.8920839844041404e-14	0.004299005164808825	-6.245298643039102e-20	3.5107774934044088e-15	6.980618423135113e-17	2.3626227333475384e-15	6.87592962929131e-19
44000000	0.002850497416973384	-1.6488897621481176e-22	-1.2698568467456692e-19	6.097716972231392e-13	1.8920839844041404e-14	0.004299005164808825	-6.245239655529997e-20	3.5107774934044088e-15	6.980618423135113e-17	2.3626227333475384e-15	6.87592962929131e-19
44100000	0.002850497416973384	-1.6488897621481176e-22	-1.2698568467456692e-19	6.097716972231392e-13	1.8920839844041404e-14	0.004299005164808825	-6.245180668020892e-20	3.5107774934044088e-15	6.980618423135113e-17	2.3626227333475384e-15	6.87592962929131e-19
44200000	0.002850497416973384	-1.6488897621481176e-22	-1.2698568467456692e-19	6.097716972231392e-13	1.8920839844041404e-14	0.004299005164808825	-6.245121680511787e-20	3.5107774934044088e-15	6.980618423135113e-17	2.3626227333475384e-15	6.87592962929131e-19
44300000	0.002850497416973384	-1.6488897621481176e-22	-1.2698568467456692e-19	6.097716972231392e-13	1.8920839844041404e-14	0.004299005164808825	-6.245062693002682e-20	3.5107774934044088e-15	6.980618423135113e-17	2.3626227333475384e-15	6.87592962929131e-19
44400000	0.002850497416973384	-1.6488897621481176e-22	-1.2698568467456692e-19	6.097716972231392e-13	1.8920839844041404e-14	0.004299005164808825	-6.245003705493577e-20	3.5107774934044088e-15	6.980618423135113e-17	2.3626227333475384e-15	6.87592962929131e-19
44500000	0.002850497416973384	-1.6488897621481176e-22	-1.2698568467456692e-19	6.097716972231392e-13	1.8920839844041404e-14	0.004299005164808825	-6.244944717984472e-20	3.5107774934044088e-15	6.980618423135113e-17	2.3626227333475384e-15	6.87592962929131e-19
44600000	0.002850497416973384	-1.6488897621481176e-22	-1.2698568467456692e-19	6.097716972231392e-13	1.8920839844041404e-14	0.004299005164808825	-6.244885730475367e-20	3.5107774934044088e-15	6.980618423135113e-17	2.3626227333475384e-15	6.87592962929131e-19
44700000	0.002850497416973384	-1.6488897621481176e-22	-1.2698568467456692e-19	6.097716972231392e-13	1.8920839844041404e-14	0.004299005164808825	-6.244826742966262e-20	3.5107774934044088e-15	6.980618423135113e-17	2.3626227333475384e-15	6.87592962929131e-19
44800000	0.002850497416973384	-1.6488897621481176e-22	-1.2698568467456692e-19	6.097716972231392e-13	1.8920839844041404e-14	0.004299005164808825	-6.244767755457157e-20	3.5107774934044088e-15	6.980618423135113e-17	2.3626227333475384e-15	6.87592962929131e-19
44900000	0.002850497416973384	-1.6488897621481176e-22	-1.2698568467456692e-19	6.097716972231392e-13	1.8920839844041404e-14	0.004299005164808825	-6.244708767948052e-20	3.5107774934044088e-15	6.980618423135113e-17	2.3626227333475384e-15	6.87592962929131e-19
45000000	0.002850497416973384	-1.6488897621481176e-22	-1.2698568467456692e-19	6.097716972231392e-13	1.8920839844041404e-14	0.004299005164808825	-6.244649780438947e-20	3.5107774934044088e-15	6.980618423135113e-17	2.3626227333475384e-15	6.87592962929131e-19
45100000	0.002850497416973384	-1.6488897621481176e-22	-1.2698568467456692e-19	6.097716972231392e-13	1.8920839844041404e-14	0.004299005164808825	-6.244590792929842e-20	3.5107774934044088e-15	6.980618423135113e-17	2.3626227333475384e-15	6.87592962929131e-19
45200000	0.002850497416973384	-1.6488897621481176e-22	-1.2698568467456692e-19	6.097716972231392e-13	1.8920839844041404e-14	0.004299005164808825	-6.244531805420737e-20	3.5107774934044088e-15	6.980618423135113e-17	2.3626227333475384e-15	6.87592962929131e-19
45300000	0.002850497416973384	-1.6488897621481176e-22	-1.2698568467456692e-19	6.097716972231392e-13	1.8920839844041404e-14	0.004299005164808825	-6.244472817911632e-20	3.5107774934044088e-15	6.980618423135113e-17	2.3626227333475384e-15	6.87592962929131e-19
45400000	0.002850497416973384	-1.6488897621481176e-22	-1.2698568467456692e-19	6.097716972231392e-13	1.8920839844041404e-14	0.004299005164808825	-6.244413830402527e-20	3.5107774934044088e-15	6.980618423135113e-17	2.3626227333475384e-15	6.87592962929131e-19
45500000	0.002850497416973384	-1.6488897621481176e-22	-1.2698568467456692e-19	6.097716972231392e-13	1.8920839844041404e-14	0.004299005164808825	-6.244354842893422e-20	3.5107774934044088e-15	6.980618423135113e-17	2.3626227333475384e-15	6.87592962929131e-19
45600000	0.002850497416973384	-1.6488897621481176e-22	-1.2698568467456692e-19	6.097716972231392e-13	1.8920839844041404e-14	0.004299005164808825	-6.244295855384317e-20	3.5107774934044088e-15	6.980618423135113e-17	2.3626227333475384e-15	6.87592962929131e-19
45700000	0.002850497416973384	-1.6488897621481176e-22	-1.2698568467456692e-19	6.097716972231392e-13	1.8920839844041404e-14	0.004299005164808825	-6.244236867875212e-20	3.5107774934044088e-15	6.980618423135113e-17	2.3626227333475384e-15	6.87592962929131e-19
45800000	0.002850497416973384	-1.6488897621481176e-22	-1.2698568467456692e-19	6.097716972231392e-13	1.8920839844041404e-14	0.004299005164808825	-6.244177880366107e-20	3.5107774934044088e-15	6.980618423135113e-17	2.3626227333475384e-15	6.87592962929131e-19
45900000	0.002850497416973384	-1.6488897621481176e-22	-1.2698568467456692e-19	6.097716972231392e-13	1.8920839844041404e-14	0.004299005164808825	-6.244118892857002e-20	3.5107774934044088e-15	6.980618423135113e-17	2.3626227333475384e-15	6.87592962929131e-19
46000000	0.002850497416973384	-1.6488897621481176e-22	-1.2698568467456692e-19	6.097716972231392e-13	1.8920839844041404e-14	0.004299005164808825	-6.244059905347897e-20	3.5107774934044088e-15	6.980618423135113e-17	2.3626227333475384e-15	6.87592962929131e-19
46100000	0.002850497416973384	-1.6488897621481176e-22	-1.2698568467456692e-19	6.097716972231392e-13	1.8920839844041404e-14	0.004299005164808825	-6.244000917838792e-20	3.5107774934044088e-15	6.980618423135113e-17	2.3626227333475384e-15	6.87592962929131e-19
46200000	0.002850497416973384	-1.6488897621481176e-22	-1.2698568467456692e-19	6.097716972231392e-13	1.8920839844041404e-14	0.004299005164808825	-6.243941930329686e-20	3.5107774934044088e-15	6.980618423135113e-17	2.3626227333475384e-15	6.87592962929131e-19
46300000	0.002850497416973384	-1.6488897621481176e-22	-1.2698568467456692e-19	6.097716972231392e-13	1.8920839844041404e-14	0.004299005164808825	-6.243882942820581e-20	3.5107774934044088e-15	6.980618423135113e-17	2.3626227333475384e-15	6.87592962929131e-19
46400000	0.002850497416973384	-1.6488897621481176e-22	-1.2698568467456692e-19	6.097716972231392e-13	1.8920839844041404e-14	0.004299005164808825	-6.243823955311476e-20	3.5107774934044088e-15	6.980618423135113e-17	2.3626227333475384e-15	6.87592962929131e-19
46500000	0.002850497416973384	-1.6488897621481176e-22	-1.2698568467456692e-19	6.097716972231392e-13	1.8920839844041404e-14	0.004299005164808825	-6.243764967802371e-20	3.5107774934044088e-15	6.980618423135113e-17	2.3626227333475384e-15	6.87592962929131e-19
46600000	0.002850497416973384	-1.6488897621481176e-22	-1.2698568467456692e-19	6.097716972231392e-13	1.8920839844041404e-14	0.004299005164808825	-6.243705980293266e-20	3.5107774934044088e-15	6.980618423135113e-17	2.3626227333475384e-15	6.87592962929131e-19
46700000	0.002850497416973384	-1.6488897621481176e-22	-1.2698568467456692e-19	6.097716972231392e-13	1.8920839844041404e-14	0.004299005164808825	-6.243646992784161e-20	3.5107774934044088e-15	6.980618423135113e-17	2.3626227333475384e-15	6.87592962929131e-19
46800000	0.002850497416973384	-1.6488897621481176e-22	-1.2698568467456692e-19	6.097716972231392e-13	1.8920839844041404e-14	0.004299005164808825	-6.243588005275056e-20	3.5107774934044088e-15	6.980618423135113e-17	2.3626227333475384e-15	6.87592962929131e-19
46900000	0.002850497416973384	-1.6488897621481176e-22	-1.2698568467456692e-19	6.097716972231392e-13	1.8920839844041404e-14	0.004299005164808825	-6.243529017765951e-20	3.5107774934044088e-15	6.980618423135113e-17	2.3626227333475384e-15	6.87592962929131e-19
47000000	0.002850497416973384	-1.6488897621481176e-22	-1.2698568467456692e-19	6.097716972231392e-13	1.8920839844041404e-14	0.004299005164808825	-6.243470030256846e-20	3.5107774934044088e-15	6.980618423135113e-17	2.3626227333475384e-15	6.87592962929131e-19
47100000	0.002850497416973384	-1.6488897621481176e-22	-1.2698568467456692e-19	6.097716972231392e-13	1.8920839844041404e-14	0.004299005164808825	-6.243411042747741e-20	3.5107774934044088e-15	6.980618423135113e-17	2.3626227333475384e-15	6.87592962929131e-19
47200000	0.002850497416973384	-1.6488897621481176e-22	-1.2698568467456692e-19	6.097716972231392e-13	1.8920839844041404e-14	0.004299005164808825	-6.243352055238636e-20	3.5107774934044088e-15	6.980618423135113e-17	2.3626227333475384e-15	6.87592962929131e-19
47300000	0.002850497416973384	-1.6488897621481176e-22	-1.2698568467456692e-19	6.097716972231392e-13	1.8920839844041404e-14	0.004299005164808825	-6.243293067729531e-20	3.5107774934044088e-15	6.980618423135113e-17	2.3626227333475384e-15	6.87592962929131e-19
47400000	0.002850497416973384	-1.6488897621481176e-22	-1.2698568467456692e-19	6.097716972231392e-13	1.8920839844041404e-14	0.004299005164808825	-6.243234080220426e-20	3.5107774934044088e-15	6.980618423135113e-17	2.3626227333475384e-15	6.87592962929131e-19
47500000	0.002850497416973384	-1.6488897621481176e-22	-1.2698568467456692e-19	6.097716972231392e-13	1.8920839844041404e-14	0.004299005164808825	-6.243175092711321e-20	3.5107774934044088e-15	6.980618423135113e-17	2.3626227333475384e-15	6.87592962929131e-19
47600000	0.002850497416973384	-1.6488897621481176e-22	-1.2698568467456692e-19	6.097716972231392e-13	1.8920839844041404e-14	0.004299005164808825	-6.243116105202216e-20	3.5107774934044088e-15	6.980618423135113e-17	2.3626227333475384e-15	6.87592962929131e-19
47700000	0.002850497416973384	-1.6488897621481176e-22	-1.2698568467456692e-19	6.097716972231392e-13	1.8920839844041404e-14	0.004299005164808825	-6.243057117693111e-20	3.5107774934044088e-15	6.980618423135113e-17	2.3626227333475384e-15	6.87592962929131e-19
47800000	0.002850497416973384	-1.6488897621481176e-22	-1.2698568467456692e-19	6.097716972231392e-13	1.8920839844041404e-14	0.004299005164808825	-6.242998130184006e-20	3.5107774934044088e-15	6.980618423135113e-17	2.3626227333475384e-15	6.87592962929131e-19
47900000	0.002850497416973384	-1.6488897621481176e-22	-1.2698568467456692e-19	6.097716972231392e-13	1.8920839844041404e-14	0.004299005164808825	-6.242939142674901e-20	3.5107774934044088e-15	6.980618423135113e-17	2.3626227333475384e-15	6.87592962929131e-19
48000000	0.002850497416973384	-1.6488897621481176e-22	-1.2698568467456692e-19	6.097716972231392e-13	1.8920839844041404e-14	0.004299005164808825	-6.242880155165796e-20	3.5107774934044088e-15	6.980618423135113e-17	2.3626227333475384e-15	6.87592962929131e-19
48100000	0.002850497416973384	-1.6488897621481176e-22	-1.2698568467456692e-19	6.097716972231392e-13	1.8920839844041404e-14	0.004299005164808825	-6.242821167656691e-20	3.5107774934044088e-15	6.980618423135113e-17	2.3626227333475384e-15	6.87592962929131e-19
48200000	0.002850497416973384	-1.6488897621481176e-22	-1.2698568467456692e-19	6.097716972231392e-13	1.8920839844041404e-14	0.004299005164808825	-6.242762180147586e-20	3.5107774934044088e-15	6.980618423135113e-17	2.3626227333475384e-15	6.87592962929131e-19
48300000	0.002850497416973384	-1.6488897621481176e-22	-1.2698568467456692e-19	6.097716972231392e-13	1.8920839844041404e-14	0.004299005164808825	-6.242703192638482e-20	3.5107774934044088e-15	6.980618423135113e-17	2.3626227333475384e-15	6.87592962929131e-19
48400000	0.002850497416973384	-1.6488897621481176e-22	-1.2698568467456692e-19	6.097716972231392e-13	1.8920839844041404e-14	0.004299005164808825	-6.242644205129377e-20	3.5107774934044088e-15	6.980618423135113e-17	2.3626227333475384e-15	6.87592962929131e-19
48500000	0.002850497416973384	-1.6488897621481176e-22	-1.2698568467456692e-19	6.097716972231392e-13	1.8920839844041404e-14	0.004299005164808825	-6.242585217620272e-20	3.5107774934044088e-15	6.980618423135113e-17	2.3626227333475384e-15	6.87592962929131e-19
48600000	0.002850497416973384	-1.6488897621481176e-22	-1.2698568467456692e-19	6.097716972231392e-13	1.8920839844041404e-14	0.004299005164808825	-6.242526230111167e-20	3.5107774934044088e-15	6.980618423135113e-17	2.3626227333475384e-15	6.87592962929131e-19
48700000	0.002850497416973384	-1.6488897621481176e-22	-1.2698568467456692e-19	6.097716972231392e-13	1.8920839844041404e-14	0.004299005164808825	-6.242467242602062e-20	3.5107774934044088e-15	6.980618423135113e-17	2.3626227333475384e-15	6.87592962929131e-19
48800000	0.002850497416973384	-1.6488897621481176e-22	-1.2698568467456692e-19	6.097716972231392e-13	1.8920839844041404e-14	0.004299005164808825	-6.242408255092957e-20	3.5107774934044084e-15	6.980618423135113e-17	2.3626227333475384e-15	6.87592962929131e-19
48900000	0.002850497416973384	-1.6488897621481176e-22	-1.2698568467456692e-19	6.097716972231392e-13	1.8920839844041404e-14	0.004299005164808825	-6.242349267583852e-20	3.5107774934044084e-15	6.980618423135113e-17	2.3626227333475384e-15	6.87592962929131e-19
49000000	0.002850497416973384	-1.6488897621481176e-22	-1.2698568467456692e-19	6.097716972231392e-13	1.8920839844041404e-14	0.004299005164808825	-6.242290280074747e-20	3.5107774934044084e-15	6.980618423135113e-17	2.3626227333475384e-15	6.87592962929131e-19
49100000	0.002850497416973384	-1.6488897621481176e-22	-1.2698568467456692e-19	6.097716972231392e-13	1.8920839844041404e-14	0.004299005164808825	-6.242231292565642e-20	3.5107774934044084e-15	6.980618423135113e-17	2.3626227333475384e-15	6.87592962929131e-19
49200000	0.002850497416973384	-1.6488897621481176e-22	-1.2698568467456692e-19	6.097716972231392e-13	1.8920839844041404e-14	0.004299005164808824	-6.242172305056537e-20	3.5107774934044084e-15	6.980618423135113e-17	2.3626227333475384e-15	6.87592962929131e-19
49300000	0.002850497416973384	-1.6488897621481176e-22	-1.2698568467456692e-19	6.097716972231392e-13	1.8920839844041404e-14	0.004299005164808824	-6.242113317547432e-20	3.5107774934044084e-15	6.980618423135113e-17	2.3626227333475384e-15	6.87592962929131e-19
49400000	0.002850497416973384	-1.6488897621481176e-22	-1.2698568467456692e-19	6.097716972231392e-13	1.8920839844041404e-14	0.004299005164808824	-6.242054330038327e-20	3.5107774934044084e-15	6.980618423135113e-17	2.3626227333475384e-15	6.87592962929131e-19
49500000	0.002850497416973384	-1.6488897621481176e-22	-1.2698568467456692e-19	6.097716972231392e-13	1.8920839844041404e-14	0.004299005164808824	-6.241995342529222e-20	3.5107774934044084e-15	6.980618423135113e-17	2.3626227333475384e-15	6.87592962929131e-19
49600000	0.002850497416973384	-1.6488897621481176e-22	-1.2698568467456692e-19	6.097716972231392e-13	1.8920839844041404e-14	0.004299005164808824	-6.241936355020117e-20	3.5107774934044084e-15	6.980618423135113e-17	2.3626227333475384e-15	6.87592962929131e-19
49700000	0.002850497416973384	-1.6488897621481176e-22	-1.2698568467456692e-19	6.097716972231392e-13	1.8920839844041404e-14	0.004299005164808824	-6.241877367511012e-20	3.5107774934044084e-15	6.980618423135113e-17	2.3626227333475384e-15	6.87592962929131e-19
49800000	0.002850497416973384	-1.6488897621481176e-22	-1.2698568467456692e-19	6.097716972231392e-13	1.8920839844041404e-14	0.004299005164808824	-6.241818380001907e-20	3.5107774934044084e-15	6.980618423135113e-17	2.3626227333475384e-15	6.87592962929131e-19
49900000	0.002850497416973384	-1.6488897621481176e-22	-1.2698568467456692e-19	6.097716972231392e-13	1.8920839844041404e-14	0.004299005164808824	-6.241759392492802e-20	3.5107774934044084e-15	6.980618423135113e-17	2.3626227333475384e-15	6.87592962929131e-19
50000000	0.002850497416973384	-1.6488897621481176e-22	-1.2698568467456692e-19	6.097716972231392e-13	1.8920839844041404e-14	0.004299005164808824	-6.241700404983697e-20	3.5107774934044084e-15	6.980618423135113e-17	2.3626227333475384e-15	6.87592962929131e-19
50100000	0.002850497416973384	-1.6488897621481176e-22	-1.2698568467456692e-19	6.097716972231392e-13	1.8920839844041404e-14	0.004299005164808824	-6.241641417474592e-20	3.5107774934044084e-15	6.980618423135113e-17	2.3626227333475384e-15	6.87592962929131e-19
50200000	0.002850497416973384	-1.6488897621481176e-22	-1.2698568467456692e-19	6.097716972231392e-13	1.8920839844041404e-14	0.004299005164808824	-6.241582429965487e-20	3.5107774934044084e-15	6.980618423135113e-17	2.3626227333475384e-15	6.87592962929131e-19
50300000	0.0028504974169733834	-1.6488897621481176e-22	-1.2698568467456692e-19	6.097716972231392e-13	1.8920839844041404e-14	0.004299005164808824	-6.241523442456382e-20	3.5107774934044084e-15	6.980618423135113e-17	2.3626227333475384e-15	6.87592962929131e-19
50400000	0.0028504974169733834	-1.6488897621481176e-22	-1.2698568467456692e-19	6.097716972231392e-13	1.8920839844041404e-14	0.004299005164808824	-6.241464454947277e-20	3.5107774934044084e-15	6.980618423135113e-17	2.3626227333475384e-15	6.87592962929131e-19
50500000	0.0028504974169733834	-1.6488897621481176e-22	-1.2698568467456692e-19	6.097716972231392e-13	1.8920839844041404e-14	0.004299005164808824	-6.241405467438172e-20	3.5107774934044084e-15	6.980618423135113e-17	2.3626227333475384e-15	6.87592962929131e-19
50600000	0.0028504974169733834	-1.6488897621481176e-22	-1.2698568467456692e-19	6.097716972231392e-13	1.8920839844041404e-14	0.004299005164808824	-6.241346479929067e-20	3.5107774934044084e-15	6.980618423135113e-17	2.3626227333475384e-15	6.87592962929131e-19
50700000	0.0028504974169733834	-1.6488897621481176e-22	-1.2698568467456692e-19	6.097716972231392e-13	1.8920839844041404e-14	0.004299005164808824	-6.241287492419962e-20	3.5107774934044084e-15	6.980618423135113e-17	2.3626227333475384e-15	6.87592962929131e-19
50800000	0.0028504974169733834	-1.6488897621481176e-22	-1.2698568467456692e-19	6.097716972231392e-13	1.8920839844041404e-14	0.004299005164808824	-6.241228504910857e-20	3.5107774934044084e-15	6.980618423135113e-17	2.3626227333475384e-15	6.87592962929131e-19
50900000	0.0028504974169733834	-1.6488897621481176e-22	-1.2698568467456692e-19	6.097716972231392e-13	1.8920839844041404e-14	0.004299005164808824	-6.241169517401752e-20	3.5107774934044084e-15	6.980618423135113e-17	2.3626227333475384e-15	6.87592962929131e-19
51000000	0.0028504974169733834	-1.6488897621481176e-22	-1.2698568467456692e-19	6.097716972231392e-13	1.8920839844041404e-14	0.004299005164808824	-6.241110529892647e-20	3.5107774934044084e-15	6.980618423135113e-17	2.3626227333475384e-15	6.87592962929131e-19
51100000	0.0028504974169733834	-1.6488897621481176e-22	-1.2698568467456692e-19	6.097716972231392e-13	1.8920839844041404e-14	0.004299005164808824	-6.241051542383542e-20	3.5107774934044084e-15	6.980618423135113e-17	2.3626227333475384e-15	6.87592962929131e-19
51200000	0.0028504974169733834	-1.6488897621481176e-22	-1.2698568467456692e-19	6.097716972231392e-13	1.8920839844041404e-14	0.004299005164808824	-6.240992554874437e-20	3.5107774934044084e-15	6.980618423135113e-17	2.3626227333475384e-15	6.87592962929131e-19
51300000	0.0028504974169733834	-1.6488897621481176e-22	-1.2698568467456692e-19	6.097716972231392e-13	1.8920839844041404e-14	0.004299005164808824	-6.240933567365332e-20	3.5107774934044084e-15	6.980618423135113e-17	2.3626227333475384e-15	6.87592962929131e-19
51400000	0.0028504974169733834	-1.6488897621481176e-22	-1.2698568467456692e-19	6.097716972231392e-13	1.8920839844041404e-14	0.004299005164808824	-6.240874579856227e-20	3.5107774934044084e-15	6.980618423135113e-17	2.3626227333475384e-15	6.875929629291311e-19
51500000	0.0028504974169733834	-1.6488897621481176e-22	-1.2698568467456692e-19	6.097716972231392e-13	1.8920839844041404e-14	0.004299005164808824	-6.240815592347122e-20	3.5107774934044084e-15	6.980618423135113e-17	2.3626227333475384e-15	6.875929629291311e-19
51600000	0.0028504974169733834	-1.6488897621481176e-22	-1.2698568467456692e-19	6.097716972231392e-13	1.8920839844041404e-14	0.004299005164808824	-6.240756604838017e-20	3.5107774934044084e-15	6.980618423135113e-17	2.3626227333475384e-15	6.875929629291311e-19
51700000	0.0028504974169733834	-1.6488897621481176e-22	-1.2698568467456692e-19	6.097716972231392e-13	1.8920839844041404e-14	0.004299005164808824	-6.240697617328912e-20	3.5107774934044084e-15	6.980618423135113e-17	2.3626227333475384e-15	6.875929629291311e-19
51800000	0.0028504974169733834	-1.6488897621481176e-22	-1.2698568467456692e-19	6.097716972231392e-13	1.8920839844041404e-14	0.004299005164808824	-6.240638629819807e-20	3.5107774934044084e-15	6.980618423135113e-17	2.3626227333475384e-15	6.875929629291311e-19
51900000	0.0028504974169733834	-1.6488897621481176e-22	-1.2698568467456692e-19	6.097716972231392e-13	1.8920839844041404e-14	0.004299005164808824	-6.240579642310702e-20	3.5107774934044084e-15	6.980618423135113e-17	2.3626227333475384e-15	6.875929629291311e-19
52000000	0.0028504974169733834	-1.6488897621481176e-22	-1.2698568467456692e-19	6.097716972231392e-13	1.8920839844041404e-14	0.004299005164808824	-6.240520654801597e-20	3.5107774934044084e-15	6.980618423135113e-17	2.3626227333475384e-15	6.875929629291311e-19
52100000	0.0028504974169733834	-1.6488897621481176e-22	-1.2698568467456692e-19	6.097716972231392e-13	1.8920839844041404e-14	0.004299005164808824	-6.240461667292492e-20	3.510777493404408e-15	6.980618423135113e-17	2.3626227333475384e-15	6.875929629291311e-19
52200000	0.0028504974169733834	-1.6488897621481176e-22	-1.2698568467456692e-19	6.097716972231392e-13	1.8920839844041404e-14	0.004299005164808824	-6.240402679783387e-20	3.510777493404408e-15	6.980618423135113e-17	2.3626227333475384e-15	6.875929629291311e-19
52300000	0.0028504974169733834	-1.6488897621481176e-22	-1.2698568467456692e-19	6.097716972231392e-13	1.8920839844041404e-14	0.004299005164808824	-6.240343692274282e-20	3.510777493404408e-15	6.980618423135113e-17	2.3626227333475384e-15	6.875929629291311e-19
52400000	0.0028504974169733834	-1.6488897621481176e-22	-1.2698568467456692e-19	6.097716972231392e-13	1.8920839844041404e-14	0.004299005164808824	-6.240284704765177e-20	3.510777493404408e-15	6.980618423135113e-17	2.3626227333475384e-15	6.875929629291311e-19
52500000	0.0028504974169733834	-1.6488897621481176e-22	-1.2698568467456692e-19	6.097716972231392e-13	1.8920839844041404e-14	0.004299005164808824	-6.240225717256072e-20	3.510777493404408e-15	6.980618423135113e-17	2.3626227333475384e-15	6.875929629291311e-19
52600000	0.0028504974169733834	-1.6488897621481176e-22	-1.2698568467456692e-19	6.097716972231392e-13	1.8920839844041404e-14	0.004299005164808824	-6.240166729746967e-20	3.510777493404408e-15	6.980618423135113e-17	2.3626227333475384e-15	6.875929629291311e-19
52700000	0.0028504974169733834	-1.6488897621481176e-22	-1.2698568467456692e-19	6.097716972231392e-13	1.8920839844041404e-14	0.004299005164808824	-6.240107742237862e-20	3.510777493404408e-15	6.980618423135113e-17	2.3626227333475384e-15	6.875929629291311e-19
52800000	0.0028504974169733834	-1.6488897621481176e-22	-1.2698568467456692e-19	6.097716972231392e-13	1.8920839844041404e-14	0.004299005164808824	-6.240048754728757e-20	3.510777493404408e-15	6.980618423135113e-17	2.3626227333475384e-15	6.875929629291311e-19
52900000	0.0028504974169733834	-1.6488897621481176e-22	-1.2698568467456692e-19	6.097716972231392e-13	1.8920839844041404e-14	0.004299005164808824	-6.239989767219652e-20	3.510777493404408e-15	6.980618423135113e-17	2.3626227333475384e-15	6.875929629291311e-19
53000000	0.0028504974169733834	-1.6488897621481176e-22	-1.2698568467456692e-19	6.097716972231392e-13	1.8920839844041404e-14	0.004299005164808824	-6.239930779710547e-20	3.510777493404408e-15	6.980618423135113e-17	2.3626227333475384e-15	6.875929629291311e-19
53100000	0.0028504974169733834	-1.6488897621481176e-22	-1.2698568467456692e-19	6.097716972231392e-13	1.8920839844041404e-14	0.004299005164808824	-6.239871792201442e-20	3.510777493404408e-15	6.980618423135113e-17	2.3626227333475384e-15	6.875929629291311e-19
53200000	0.0028504974169733834	-1.6488897621481176e-22	-1.2698568467456692e-19	6.097716972231392e-13	1.8920839844041404e-14	0.004299005164808824	-6.239812804692338e-20	3.510777493404408e-15	6.980618423135113e-17	2.3626227333475384e-15	6.875929629291311e-19
53300000	0.0028504974169733834	-1.6488897621481176e-22	-1.2698568467456692e-19	6.097716972231392e-13	1.8920839844041404e-14	0.004299005164808824	-6.239753817183233e-20	3.510777493404408e-15	6.980618423135113e-17	2.3626227333475384e-15	6.875929629291311e-19
53400000	0.0028504974169733834	-1.6488897621481176e-22	-1.2698568467456692e-19	6.097716972231392e-13	1.8920839844041404e-14	0.004299005164808824	-6.239694829674128e-20	3.510777493404408e-15	6.980618423135113e-17	2.3626227333475384e-15	6.875929629291311e-19
53500000	0.0028504974169733834	-1.6488897621481176e-22	-1.2698568467456692e-19	6.097716972231392e-13	1.8920839844041404e-14	0.004299005164808824	-6.239635842165023e-20	3.510777493404408e-15	6.980618423135113e-17	2.3626227333475384e-15	6.875929629291311e-19
53600000	0.0028504974169733834	-1.6488897621481176e-22	-1.2698568467456692e-19	6.097716972231392e-13	1.8920839844041404e-14	0.004299005164808824	-6.239576854655918e-20	3.510777493404408e-15	6.980618423135113e-17	2.3626227333475384e-15	6.875929629291311e-19
53700000	0.0028504974169733834	-1.6488897621481176e-22	-1.2698568467456692e-19	6.097716972231392e-13	1.8920839844041404e-14	0.004299005164808824	-6.239517867146813e-20	3.510777493404408e-15	6.980618423135113e-17	2.3626227333475384e-15	6.875929629291311e-19
53800000	0.0028504974169733834	-1.6488897621481176e-22	-1.2698568467456692e-19	6.097716972231392e-13	1.8920839844041404e-14	0.004299005164808824	-6.239458879637708e-20	3.510777493404408e-15	6.980618423135113e-17	2.3626227333475384e-15	6.875929629291311e-19
53900000	0.0028504974169733834	-1.6488897621481176e-22	-1.2698568467456692e-19	6.097716972231392e-13	1.8920839844041404e-14	0.004299005164808824	-6.239399892128603e-20	3.510777493404408e-15	6.980618423135113e-17	2.3626227333475384e-15	6.875929629291311e-19
54000000	0.0028504974169733834	-1.6488897621481176e-22	-1.2698568467456692e-19	6.097716972231392e-13	1.8920839844041404e-14	0.004299005164808824	-6.239340904619498e-20	3.510777493404408e-15	6.980618423135113e-17	2.3626227333475384e-15	6.875929629291311e-19
54100000	0.0028504974169733834	-1.6488897621481176e-22	-1.2698568467456692e-19	6.097716972231392e-13	1.8920839844041404e-14	0.004299005164808824	-6.239281917110393e-20	3.510777493404408e-15	6.980618423135113e-17	2.3626227333475384e-15	6.875929629291311e-19
54200000	0.0028504974169733834	-1.6488897621481176e-22	-1.2698568467456692e-19	6.097716972231392e-13	1.8920839844041404e-14	0.004299005164808824	-6.239222929601288e-20	3.510777493404408e-15	6.980618423135113e-17	2.3626227333475384e-15	6.875929629291311e-19
54300000	0.0028504974169733834	-1.6488897621481176e-22	-1.2698568467456692e-19	6.097716972231392e-13	1.8920839844041404e-14	0.004299005164808824	-6.239163942092183e-20	3.510777493404408e-15	6.980618423135113e-17	2.3626227333475384e-15	6.875929629291311e-19
54400000	0.0028504974169733834	-1.6488897621481176e-22	-1.2698568467456692e-19	6.097716972231392e-13	1.8920839844041404e-14	0.004299005164808824	-6.239104954583078e-20	3.510777493404408e-15	6.980618423135113e-17	2.3626227333475384e-15	6.875929629291311e-19
54500000	0.0028504974169733834	-1.6488897621481176e-22	-1.2698568467456692e-19	6.097716972231392e-13	1.8920839844041404e-14	0.004299005164808824	-6.239045967073973e-20	3.510777493404408e-15	6.980618423135113e-17	2.3626227333475384e-15	6.875929629291311e-19
54600000	0.0028504974169733834	-1.6488897621481176e-22	-1.2698568467456692e-19	6.097716972231392e-13	1.8920839844041404e-14	0.004299005164808824	-6.238986979564868e-20	3.510777493404408e-15	6.980618423135113e-17	2.3626227333475384e-15	6.875929629291311e-19
54700000	0.0028504974169733834	-1.6488897621481176e-22	-1.2698568467456692e-19	6.097716972231392e-13	1.8920839844041404e-14	0.004299005164808824	-6.238927992055763e-20	3.510777493404408e-15	6.980618423135113e-17	2.3626227333475384e-15	6.875929629291311e-19
54800000	0.0028504974169733834	-1.6488897621481176e-22	-1.2698568467456692e-19	6.097716972231392e-13	1.8920839844041404e-14	0.004299005164808824	-6.238869004546658e-20	3.510777493404408e-15	6.980618423135113e-17	2.3626227333475384e-15	6.875929629291311e-19
54900000	0.0028504974169733834	-1.6488897621481176e-22	-1.2698568467456692e-19	6.097716972231392e-13	1.8920839844041404e-14	0.004299005164808824	-6.238810017037553e-20	3.510777493404408e-15	6.980618423135113e-17	2.3626227333475384e-15	6.875929629291311e-19
55000000	0.0028504974169733834	-1.6488897621481176e-22	-1.2698568467456692e-19	6.097716972231392e-13	1.8920839844041404e-14	0.004299005164808824	-6.238751029528448e-20	3.510777493404408e-15	6.980618423135113e-17	2.3626227333475384e-15	6.875929629291311e-19
55100000	0.0028504974169733834	-1.6488897621481176e-22	-1.2698568467456692e-19	6.097716972231392e-13	1.8920839844041404e-14	0.004299005164808824	-6.238692042019343e-20	3.510777493404408e-15	6.980618423135113e-17	2.3626227333475384e-15	6.875929629291311e-19
55200000	0.0028504974169733834	-1.6488897621481176e-22	-1.2698568467456692e-19	6.097716972231392e-13	1.8920839844041404e-14	0.004299005164808824	-6.238633054510238e-20	3.510777493404408e-15	6.980618423135113e-17	2.3626227333475384e-15	6.875929629291311e-19
55300000	0.0028504974169733834	-1.6488897621481176e-22	-1.2698568467456692e-19	6.097716972231392e-13	1.8920839844041404e-14	0.004299005164808824	-6.238574067001133e-20	3.510777493404408e-15	6.980618423135113e-17	2.3626227333475384e-15	6.875929629291311e-19
55400000	0.0028504974169733834	-1.6488897621481176e-22	-1.2698568467456692e-19	6.097716972231392e-13	1.8920839844041404e-14	0.004299005164808824	-6.238515079492028e-20	3.510777493404408e-15	6.980618423135113e-17	2.3626227333475384e-15	6.875929629291311e-19
55500000	0.0028504974169733834	-1.6488897621481176e-22	-1.2698568467456692e-19	6.097716972231392e-13	1.8920839844041404e-14	0.004299005164808824	-6.238456091982923e-20	3.510777493404408e-15	6.980618423135113e-17	2.3626227333475384e-15	6.875929629291311e-19
55600000	0.0028504974169733834	-1.6488897621481176e-22	-1.2698568467456692e-19	6.097716972231392e-13	1.8920839844041404e-14	0.004299005164808824	-6.238397104473818e-20	3.510777493404408e-15	6.980618423135113e-17	2.3626227333475384e-15	6.875929629291311e-19
55700000	0.0028504974169733834	-1.6488897621481176e-22	-1.2698568467456692e-19	6.097716972231392e-13	1.8920839844041404e-14	0.004299005164808824	-6.238338116964713e-20	3.510777493404408e-15	6.980618423135113e-17	2.3626227333475384e-15	6.875929629291311e-19
55800000	0.0028504974169733834	-1.6488897621481176e-22	-1.2698568467456692e-19	6.097716972231392e-13	1.8920839844041404e-14	0.004299005164808824	-6.238279129455608e-20	3.510777493404408e-15	6.980618423135113e-17	2.3626227333475384e-15	6.875929629291311e-19
55900000	0.0028504974169733834	-1.6488897621481176e-22	-1.2698568467456692e-19	6.097716972231392e-13	1.8920839844041404e-14	0.004299005164808824	-6.238220141946503e-20	3.510777493404408e-15	6.980618423135113e-17	2.3626227333475384e-15	6.875929629291311e-19
56000000	0.0028504974169733834	-1.6488897621481176e-22	-1.2698568467456692e-19	6.097716972231392e-13	1.8920839844041404e-14	0.004299005164808824	-6.238161154437398e-20	3.510777493404408e-15	6.980618423135113e-17	2.3626227333475384e-15	6.875929629291311e-19
56100000	0.0028504974169733834	-1.6488897621481176e-22	-1.2698568467456692e-19	6.097716972231392e-13	1.8920839844041404e-14	0.004299005164808824	-6.238102166928293e-20	3.510777493404408e-15	6.980618423135113e-17	2.3626227333475384e-15	6.875929629291311e-19
56200000	0.0028504974169733834	-1.6488897621481176e-22	-1.2698568467456692e-19	6.097716972231392e-13	1.8920839844041404e-14	0.004299005164808824	-6.238043179419188e-20	3.510777493404408e-15	6.980618423135113e-17	2.3626227333475384e-15	6.875929629291311e-19
56300000	0.0028504974169733834	-1.6488897621481176e-22	-1.2698568467456692e-19	6.097716972231392e-13	1.8920839844041404e-14	0.004299005164808824	-6.237984191910083e-20	3.510777493404408e-15	6.980618423135113e-17	2.3626227333475384e-15	6.875929629291311e-19
56400000	0.0028504974169733834	-1.6488897621481176e-22	-1.2698568467456692e-19	6.097716972231392e-13	1.8920839844041404e-14	0.004299005164808824	-6.237925204400978e-20	3.510777493404408e-15	6.980618423135113e-17	2.3626227333475384e-15	6.875929629291311e-19
56500000	0.0028504974169733834	-1.6488897621481176e-22	-1.2698568467456692e-19	6.097716972231392e-13	1.8920839844041404e-14	0.004299005164808824	-6.237866216891873e-20	3.510777493404408e-15	6.980618423135113e-17	2.3626227333475384e-15	6.875929629291311e-19
56600000	0.0028504974169733834	-1.6488897621481176e-22	-1.2698568467456692e-19	6.097716972231392e-13	1.8920839844041404e-14	0.004299005164808824	-6.237807229382768e-20	3.510777493404408e-15	6.980618423135113e-17	2.3626227333475384e-15	6.875929629291311e-19
56700000	0.0028504974169733834	-1.6488897621481176e-22	-1.2698568467456692e-19	6.097716972231392e-13	1.8920839844041404e-14	0.004299005164808824	-6.237748241873663e-20	3.510777493404408e-15	6.980618423135113e-17	2.3626227333475384e-15	6.875929629291311e-19
56800000	0.0028504974169733834	-1.6488897621481176e-22	-1.2698568467456692e-19	6.097716972231392e-13	1.8920839844041404e-14	0.004299005164808824	-6.237689254364558e-20	3.510777493404408e-15	6.980618423135113e-17	2.3626227333475384e-15	6.875929629291311e-19
56900000	0.0028504974169733834	-1.6488897621481176e-22	-1.2698568467456692e-19	6.097716972231392e-13	1.8920839844041404e-14	0.004299005164808824	-6.237630266855453e-20	3.510777493404408e-15	6.980618423135113e-17	2.3626227333475384e-15	6.875929629291311e-19
57000000	0.0028504974169733834	-1.6488897621481176e-22	-1.2698568467456692e-19	6.097716972231392e-13	1.8920839844041404e-14	0.004299005164808824	-6.237571279346348e-20	3.510777493404408e-15	6.980618423135113e-17	2.3626227333475384e-15	6.875929629291311e-19
57100000	0.0028504974169733834	-1.6488897621481176e-22	-1.2698568467456692e-19	6.097716972231392e-13	1.8920839844041404e-14	0.004299005164808824	-6.237512291837243e-20	3.510777493404408e-15	6.980618423135113e-17	2.3626227333475384e-15	6.875929629291311e-19
57200000	0.0028504974169733834	-1.6488897621481176e-22	-1.2698568467456692e-19	6.097716972231392e-13	1.8920839844041404e-14	0.004299005164808824	-6.237453304328138e-20	3.510777493404408e-15	6.980618423135113e-17	2.3626227333475384e-15	6.875929629291311e-19
57300000	0.0028504974169733834	-1.6488897621481176e-22	-1.2698568467456692e-19	6.097716972231392e-13	1.8920839844041404e-14	0.004299005164808824	-6.237394316819033e-20	3.510777493404408e-15	6.980618423135113e-17	2.3626227333475384e-15	6.875929629291311e-19
57400000	0.0028504974169733834	-1.6488897621481176e-22	-1.2698568467456692e-19	6.097716972231392e-13	1.8920839844041404e-14	0.004299005164808824	-6.237335329309928e-20	3.510777493404408e-15	6.980618423135113e-17	2.3626227333475384e-15	6.875929629291311e-19
57500000	0.0028504974169733834	-1.6488897621481176e-22	-1.2698568467456692e-19	6.097716972231392e-13	1.8920839844041404e-14	0.004299005164808824	-6.237276341800823e-20	3.510777493404408e-15	6.980618423135113e-17	2.3626227333475384e-15	6.875929629291311e-19
57600000	0.0028504974169733834	-1.6488897621481176e-22	-1.2698568467456692e-19	6.097716972231392e-13	1.8920839844041404e-14	0.004299005164808824	-6.237217354291717e-20	3.510777493404408e-15	6.980618423135113e-17	2.3626227333475384e-15	6.875929629291311e-19
57700000	0.0028504974169733834	-1.6488897621481176e-22	-1.2698568467456692e-19	6.097716972231392e-13	1.8920839844041404e-14	0.004299005164808824	-6.237158366782612e-20	3.510777493404408e-15	6.980618423135113e-17	2.3626227333475384e-15	6.875929629291311e-19
57800000	0.0028504974169733834	-1.6488897621481176e-22	-1.2698568467456692e-19	6.097716972231392e-13	1.8920839844041404e-14	0.004299005164808824	-6.237099379273507e-20	3.510777493404408e-15	6.980618423135113e-17	2.3626227333475384e-15	6.875929629291311e-19
57900000	0.0028504974169733834	-1.6488897621481176e-22	-1.2698568467456692e-19	6.097716972231392e-13	1.8920839844041404e-14	0.004299005164808824	-6.237040391764402e-20	3.510777493404408e-15	6.980618423135113e-17	2.3626227333475384e-15	6.875929629291311e-19
58000000	0.0028504974169733834	-1.6488897621481176e-22	-1.2698568467456692e-19	6.097716972231392e-13	1.8920839844041404e-14	0.004299005164808824	-6.236981404255297e-20	3.510777493404408e-15	6.980618423135113e-17	2.3626227333475384e-15	6.875929629291311e-19
58100000	0.0028504974169733834	-1.6488897621481176e-22	-1.2698568467456692e-19	6.097716972231392e-13	1.8920839844041404e-14	0.004299005164808824	-6.236922416746192e-20	3.510777493404408e-15	6.980618423135113e-17	2.3626227333475384e-15	6.875929629291311e-19
58200000	0.0028504974169733834	-1.6488897621481176e-22	-1.2698568467456692e-19	6.097716972231392e-13	1.8920839844041404e-14	0.004299005164808824	-6.236863429237087e-20	3.510777493404408e-15	6.980618423135113e-17	2.3626227333475384e-15	6.875929629291311e-19
58300000	0.0028504974169733834	-1.6488897621481176e-22	-1.2698568467456692e-19	6.097716972231392e-13	1.8920839844041404e-14	0.004299005164808824	-6.236804441727984e-20	3.510777493404408e-15	6.980618423135113e-17	2.3626227333475384e-15	6.875929629291311e-19
58400000	0.0028504974169733834	-1.6488897621481176e-22	-1.2698568467456692e-19	6.097716972231392e-13	1.8920839844041404e-14	0.004299005164808824	-6.236745454218879e-20	3.510777493404408e-15	6.980618423135113e-17	2.3626227333475384e-15	6.875929629291311e-19
58500000	0.0028504974169733834	-1.6488897621481176e-22	-1.2698568467456692e-19	6.097716972231392e-13	1.8920839844041404e-14	0.004299005164808824	-6.236686466709774e-20	3.510777493404408e-15	6.980618423135113e-17	2.3626227333475384e-15	6.875929629291311e-19
58600000	0.0028504974169733834	-1.6488897621481176e-22	-1.2698568467456692e-19	6.097716972231392e-13	1.8920839844041404e-14	0.004299005164808824	-6.236627479200669e-20	3.510777493404408e-15	6.980618423135113e-17	2.3626227333475384e-15	6.875929629291311e-19
58700000	0.0028504974169733834	-1.6488897621481176e-22	-1.2698568467456692e-19	6.097716972231392e-13	1.8920839844041404e-14	0.004299005164808824	-6.236568491691564e-20	3.510777493404408e-15	6.980618423135113e-17	2.3626227333475384e-15	6.875929629291311e-19
58800000	0.0028504974169733834	-1.6488897621481176e-22	-1.2698568467456692e-19	6.097716972231392e-13	1.8920839844041404e-14	0.004299005164808824	-6.236509504182459e-20	3.510777493404408e-15	6.980618423135113e-17	2.3626227333475384e-15	6.875929629291311e-19
58900000	0.0028504974169733834	-1.6488897621481176e-22	-1.2698568467456692e-19	6.097716972231392e-13	1.8920839844041404e-14	0.004299005164808824	-6.236450516673354e-20	3.510777493404408e-15	6.980618423135113e-17	2.3626227333475384e-15	6.875929629291311e-19
59000000	0.0028504974169733834	-1.6488897621481176e-22	-1.2698568467456692e-19	6.097716972231392e-13	1.8920839844041404e-14	0.004299005164808824	-6.236391529164249e-20	3.510777493404408e-15	6.980618423135113e-17	2.3626227333475384e-15	6.875929629291311e-19
59100000	0.0028504974169733834	-1.6488897621481176e-22	-1.2698568467456692e-19	6.097716972231392e-13	1.8920839844041404e-14	0.004299005164808824	-6.236332541655144e-20	3.510777493404408e-15	6.980618423135113e-17	2.3626227333475384e-15	6.875929629291311e-19
59200000	0.0028504974169733834	-1.6488897621481176e-22	-1.2698568467456692e-19	6.097716972231392e-13	1.8920839844041404e-14	0.004299005164808824	-6.236273554146039e-20	3.510777493404408e-15	6.980618423135113e-17	2.3626227333475384e-15	6.875929629291311e-19
59300000	0.0028504974169733834	-1.6488897621481176e-22	-1.2698568467456692e-19	6.097716972231392e-13	1.8920839844041404e-14	0.004299005164808824	-6.236214566636933e-20	3.510777493404408e-15	6.980618423135113e-17	2.3626227333475384e-15	6.875929629291312e-19
59400000	0.0028504974169733834	-1.6488897621481176e-22	-1.2698568467456692e-19	6.097716972231392e-13	1.8920839844041404e-14	0.004299005164808824	-6.236155579127828e-20	3.510777493404408e-15	6.980618423135113e-17	2.3626227333475384e-15	6.875929629291312e-19
59500000	0.0028504974169733834	-1.6488897621481176e-22	-1.2698568467456692e-19	6.097716972231392e-13	1.8920839844041404e-14	0.004299005164808824	-6.236096591618723e-20	3.510777493404408e-15	6.980618423135113e-17	2.3626227333475384e-15	6.875929629291312e-19
59600000	0.0028504974169733834	-1.6488897621481176e-22	-1.2698568467456692e-19	6.097716972231392e-13	1.8920839844041404e-14	0.004299005164808824	-6.236037604109618e-20	3.510777493404408e-15	6.980618423135113e-17	2.3626227333475384e-15	6.875929629291312e-19
59700000	0.0028504974169733834	-1.6488897621481176e-22	-1.2698568467456692e-19	6.097716972231392e-13	1.8920839844041404e-14	0.004299005164808824	-6.235978616600513e-20	3.510777493404408e-15	6.980618423135113e-17	2.3626227333475384e-15	6.875929629291312e-19
59800000	0.0028504974169733834	-1.6488897621481176e-22	-1.2698568467456692e-19	6.097716972231392e-13	1.8920839844041404e-14	0.004299005164808824	-6.235919629091408e-20	3.510777493404408e-15	6.980618423135113e-17	2.3626227333475384e-15	6.875929629291312e-19
59900000	0.0028504974169733834	-1.6488897621481176e-22	-1.2698568467456692e-19	6.097716972231392e-13	1.8920839844041404e-14	0.004299005164808824	-6.235860641582303e-20	3.510777493404408e-15	6.980618423135113e-17	2.3626227333475384e-15	6.875929629291312e-19
60000000	0.0028504974169733834	-1.6488897621481176e-22	-1.2698568467456692e-19	6.097716972231392e-13	1.8920839844041404e-14	0.004299005164808824	-6.235801654073198e-20	3.510777493404408e-15	6.980618423135113e-17	2.3626227333475384e-15	6.875929629291312e-19
60100000	0.0028504974169733834	-1.6488897621481176e-22	-1.2698568467456692e-19	6.097716972231392e-13	1.8920839844041404e-14	0.004299005164808824	-6.235742666564093e-20	3.510777493404408e-15	6.980618423135113e-17	2.3626227333475384e-15	6.875929629291312e-19
60200000	0.0028504974169733834	-1.6488897621481176e-22	-1.2698568467456692e-19	6.097716972231392e-13	1.8920839844041404e-14	0.004299005164808824	-6.235683679054988e-20	3.510777493404408e-15	6.980618423135113e-17	2.3626227333475384e-15	6.875929629291312e-19
60300000	0.0028504974169733834	-1.6488897621481176e-22	-1.2698568467456692e-19	6.097716972231392e-13	1.8920839844041404e-14	0.004299005164808824	-6.235624691545883e-20	3.510777493404408e-15	6.980618423135113e-17	2.3626227333475384e-15	6.875929629291312e-19
60400000	0.0028504974169733834	-1.6488897621481176e-22	-1.2698568467456692e-19	6.097716972231392e-13	1.8920839844041404e-14	0.004299005164808824	-6.235565704036778e-20	3.510777493404408e-15	6.980618423135113e-17	2.3626227333475384e-15	6.875929629291312e-19
60500000	0.0028504974169733834	-1.6488897621481176e-22	-1.2698568467456692e-19	6.097716972231392e-13	1.8920839844041404e-14	0.004299005164808824	-6.235506716527673e-20	3.510777493404408e-15	6.980618423135113e-17	2.3626227333475384e-15	6.875929629291312e-19
60600000	0.0028504974169733834	-1.6488897621481176e-22	-1.2698568467456692e-19	6.097716972231392e-13	1.8920839844041404e-14	0.004299005164808824	-6.235447729018568e-20	3.510777493404408e-15	6.980618423135113e-17	2.3626227333475384e-15	6.875929629291312e-19
60700000	0.0028504974169733834	-1.6488897621481176e-22	-1.2698568467456692e-19	6.097716972231392e-13	1.8920839844041404e-14	0.004299005164808824	-6.235388741509463e-20	3.510777493404408e-15	6.980618423135113e-17	2.3626227333475384e-15	6.875929629291312e-19
60800000	0.0028504974169733834	-1.6488897621481176e-22	-1.2698568467456692e-19	6.097716972231392e-13	1.8920839844041404e-14	0.004299005164808824	-6.235329754000358e-20	3.510777493404408e-15	6.980618423135113e-17	2.3626227333475384e-15	6.875929629291312e-19
60900000	0.0028504974169733834	-1.6488897621481176e-22	-1.2698568467456692e-19	6.097716972231392e-13	1.8920839844041404e-14	0.004299005164808824	-6.235270766491253e-20	3.510777493404408e-15	6.980618423135113e-17	2.3626227333475384e-15	6.875929629291312e-19
61000000	0.0028504974169733834	-1.6488897621481176e-22	-1.2698568467456692e-19	6.097716972231392e-13	1.8920839844041404e-14	0.004299005164808824	-6.235211778982148e-20	3.510777493404408e-15	6.980618423135113e-17	2.3626227333475384e-15	6.875929629291312e-19
61100000	0.0028504974169733834	-1.6488897621481176e-22	-1.2698568467456692e-19	6.097716972231392e-13	1.8920839844041404e-14	0.004299005164808824	-6.235152791473043e-20	3.510777493404408e-15	6.980618423135113e-17	2.3626227333475384e-15	6.875929629291312e-19
61200000	0.0028504974169733834	-1.6488897621481176e-22	-1.2698568467456692e-19	6.097716972231392e-13	1.8920839844041404e-14	0.004299005164808824	-6.235093803963938e-20	3.510777493404408e-15	6.980618423135113e-17	2.3626227333475384e-15	6.875929629291312e-19
61300000	0.0028504974169733834	-1.6488897621481176e-22	-1.2698568467456692e-19	6.097716972231392e-13	1.8920839844041404e-14	0.004299005164808824	-6.235034816454833e-20	3.510777493404408e-15	6.980618423135113e-17	2.3626227333475384e-15	6.875929629291312e-19
61400000	0.0028504974169733834	-1.6488897621481176e-22	-1.2698568467456692e-19	6.097716972231392e-13	1.8920839844041404e-14	0.004299005164808824	-6.234975828945728e-20	3.510777493404408e-15	6.980618423135113e-17	2.3626227333475384e-15	6.875929629291312e-19
61500000	0.0028504974169733834	-1.6488897621481176e-22	-1.2698568467456692e-19	6.097716972231392e-13	1.8920839844041404e-14	0.004299005164808824	-6.234916841436623e-20	3.510777493404408e-15	6.980618423135113e-17	2.3626227333475384e-15	6.875929629291312e-19
61600000	0.0028504974169733834	-1.6488897621481176e-22	-1.2698568467456692e-19	6.097716972231392e-13	1.8920839844041404e-14	0.004299005164808824	-6.234857853927518e-20	3.510777493404408e-15	6.980618423135113e-17	2.3626227333475384e-15	6.875929629291312e-19
61700000	0.0028504974169733834	-1.6488897621481176e-22	-1.2698568467456692e-19	6.097716972231392e-13	1.8920839844041404e-14	0.004299005164808824	-6.234798866418413e-20	3.510777493404408e-15	6.980618423135113e-17	2.3626227333475384e-15	6.875929629291312e-19
61800000	0.0028504974169733834	-1.6488897621481176e-22	-1.2698568467456692e-19	6.097716972231392e-13	1.8920839844041404e-14	0.004299005164808824	-6.234739878909308e-20	3.510777493404408e-15	6.980618423135113e-17	2.3626227333475384e-15	6.875929629291312e-19
61900000	0.0028504974169733834	-1.6488897621481176e-22	-1.2698568467456692e-19	6.097716972231392e-13	1.8920839844041404e-14	0.004299005164808824	-6.234680891400203e-20	3.510777493404408e-15	6.980618423135113e-17	2.3626227333475384e-15	6.875929629291312e-19
62000000	0.0028504974169733834	-1.6488897621481176e-22	-1.2698568467456692e-19	6.097716972231392e-13	1.8920839844041404e-14	0.004299005164808824	-6.234621903891098e-20	3.510777493404408e-15	6.980618423135113e-17	2.3626227333475384e-15	6.875929629291312e-19
62100000	0.0028504974169733834	-1.6488897621481176e-22	-1.2698568467456692e-19	6.097716972231392e-13	1.8920839844041404e-14	0.004299005164808824	-6.234562916381993e-20	3.510777493404408e-15	6.980618423135113e-17	2.3626227333475384e-15	6.875929629291312e-19
62200000	0.0028504974169733834	-1.6488897621481176e-22	-1.2698568467456692e-19	6.097716972231392e-13	1.8920839844041404e-14	0.004299005164808824	-6.234503928872888e-20	3.510777493404408e-15	6.980618423135113e-17	2.3626227333475384e-15	6.875929629291312e-19
62300000	0.0028504974169733834	-1.6488897621481176e-22	-1.2698568467456692e-19	6.097716972231392e-13	1.8920839844041404e-14	0.004299005164808824	-6.234444941363783e-20	3.510777493404408e-15	6.980618423135113e-17	2.3626227333475384e-15	6.875929629291312e-19
62400000	0.0028504974169733834	-1.6488897621481176e-22	-1.2698568467456692e-19	6.097716972231392e-13	1.8920839844041404e-14	0.004299005164808824	-6.234385953854678e-20	3.510777493404408e-15	6.980618423135113e-17	2.3626227333475384e-15	6.875929629291312e-19
62500000	0.0028504974169733834	-1.6488897621481176e-22	-1.2698568467456692e-19	6.097716972231392e-13	1.8920839844041404e-14	0.004299005164808824	-6.234326966345573e-20	3.510777493404408e-15	6.980618423135113e-17	2.3626227333475384e-15	6.875929629291312e-19
62600000	0.0028504974169733834	-1.6488897621481176e-22	-1.2698568467456692e-19	6.097716972231392e-13	1.8920839844041404e-14	0.004299005164808824	-6.234267978836468e-20	3.510777493404408e-15	6.980618423135113e-17	2.3626227333475384e-15	6.875929629291312e-19
62700000	0.0028504974169733834	-1.6488897621481176e-22	-1.2698568467456692e-19	6.097716972231392e-13	1.8920839844041404e-14	0.004299005164808824	-6.234208991327363e-20	3.510777493404408e-15	6.980618423135113e-17	2.3626227333475384e-15	6.875929629291312e-19
62800000	0.0028504974169733834	-1.6488897621481176e-22	-1.2698568467456692e-19	6.097716972231392e-13	1.8920839844041404e-14	0.004299005164808824	-6.234150003818258e-20	3.510777493404408e-15	6.980618423135113e-17	2.3626227333475384e-15	6.875929629291312e-19
62900000	0.0028504974169733834	-1.6488897621481176e-22	-1.2698568467456692e-19	6.097716972231392e-13	1.8920839844041404e-14	0.004299005164808824	-6.234091016309153e-20	3.510777493404408e-15	6.980618423135113e-17	2.3626227333475384e-15	6.875929629291312e-19
63000000	0.0028504974169733834	-1.6488897621481176e-22	-1.2698568467456692e-19	6.097716972231392e-13	1.8920839844041404e-14	0.004299005164808824	-6.234032028800048e-20	3.510777493404408e-15	6.980618423135113e-17	2.3626227333475384e-15	6.875929629291312e-19
63100000	0.0028504974169733834	-1.6488897621481176e-22	-1.2698568467456692e-19	6.097716972231392e-13	1.8920839844041404e-14	0.004299005164808824	-6.233973041290943e-20	3.510777493404408e-15	6.980618423135113e-17	2.3626227333475384e-15	6.875929629291312e-19
63200000	0.0028504974169733834	-1.6488897621481176e-22	-1.2698568467456692e-19	6.097716972231392e-13	1.8920839844041404e-14	0.004299005164808824	-6.233914053781839e-20	3.510777493404408e-15	6.980618423135113e-17	2.3626227333475384e-15	6.875929629291312e-19
63300000	0.0028504974169733834	-1.6488897621481176e-22	-1.2698568467456692e-19	6.097716972231392e-13	1.8920839844041404e-14	0.004299005164808824	-6.233855066272734e-20	3.510777493404408e-15	6.980618423135113e-17	2.3626227333475384e-15	6.875929629291312e-19
63400000	0.0028504974169733834	-1.6488897621481176e-22	-1.2698568467456692e-19	6.097716972231392e-13	1.8920839844041404e-14	0.004299005164808824	-6.233796078763629e-20	3.510777493404408e-15	6.980618423135113e-17	2.3626227333475384e-15	6.875929629291312e-19
63500000	0.0028504974169733834	-1.6488897621481176e-22	-1.2698568467456692e-19	6.097716972231392e-13	1.8920839844041404e-14	0.004299005164808824	-6.233737091254524e-20	3.510777493404408e-15	6.980618423135113e-17	2.3626227333475384e-15	6.875929629291312e-19
63600000	0.0028504974169733834	-1.6488897621481176e-22	-1.2698568467456692e-19	6.097716972231392e-13	1.8920839844041404e-14	0.004299005164808824	-6.233678103745419e-20	3.510777493404408e-15	6.980618423135113e-17	2.3626227333475384e-15	6.875929629291312e-19
63700000	0.0028504974169733834	-1.6488897621481176e-22	-1.2698568467456692e-19	6.097716972231392e-13	1.8920839844041404e-14	0.004299005164808824	-6.233619116236314e-20	3.510777493404408e-15	6.980618423135113e-17	2.3626227333475384e-15	6.875929629291312e-19
63800000	0.0028504974169733834	-1.6488897621481176e-22	-1.2698568467456692e-19	6.097716972231392e-13	1.8920839844041404e-14	0.004299005164808824	-6.233560128727209e-20	3.510777493404408e-15	6.980618423135113e-17	2.3626227333475384e-15	6.875929629291312e-19
63900000	0.0028504974169733834	-1.6488897621481176e-22	-1.2698568467456692e-19	6.097716972231392e-13	1.8920839844041404e-14	0.004299005164808824	-6.233501141218104e-20	3.510777493404408e-15	6.980618423135113e-17	2.3626227333475384e-15	6.875929629291312e-19
64000000	0.0028504974169733834	-1.6488897621481176e-22	-1.2698568467456692e-19	6.097716972231392e-13	1.8920839844041404e-14	0.004299005164808824	-6.233442153708999e-20	3.510777493404408e-15	6.980618423135113e-17	2.3626227333475384e-15	6.875929629291312e-19
64100000	0.0028504974169733834	-1.6488897621481176e-22	-1.2698568467456692e-19	6.097716972231392e-13	1.8920839844041404e-14	0.004299005164808824	-6.233383166199894e-20	3.510777493404408e-15	6.980618423135113e-17	2.3626227333475384e-15	6.875929629291312e-19
64200000	0.0028504974169733834	-1.6488897621481176e-22	-1.2698568467456692e-19	6.097716972231392e-13	1.8920839844041404e-14	0.004299005164808824	-6.233324178690789e-20	3.510777493404408e-15	6.980618423135113e-17	2.3626227333475384e-15	6.875929629291312e-19
64300000	0.0028504974169733834	-1.6488897621481176e-22	-1.2698568467456692e-19	6.097716972231392e-13	1.8920839844041404e-14	0.004299005164808824	-6.233265191181684e-20	3.510777493404408e-15	6.980618423135113e-17	2.3626227333475384e-15	6.875929629291312e-19
64400000	0.0028504974169733834	-1.6488897621481176e-22	-1.2698568467456692e-19	6.097716972231392e-13	1.8920839844041404e-14	0.004299005164808824	-6.233206203672579e-20	3.510777493404408e-15	6.980618423135113e-17	2.3626227333475384e-15	6.875929629291312e-19
64500000	0.0028504974169733834	-1.6488897621481176e-22	-1.2698568467456692e-19	6.097716972231392e-13	1.8920839844041404e-14	0.004299005164808824	-6.233147216163474e-20	3.510777493404408e-15	6.980618423135113e-17	2.3626227333475384e-15	6.875929629291312e-19
64600000	0.0028504974169733834	-1.6488897621481176e-22	-1.2698568467456692e-19	6.097716972231392e-13	1.8920839844041404e-14	0.004299005164808824	-6.233088228654369e-20	3.510777493404408e-15	6.980618423135113e-17	2.3626227333475384e-15	6.875929629291312e-19
64700000	0.0028504974169733834	-1.6488897621481176e-22	-1.2698568467456692e-19	6.097716972231392e-13	1.8920839844041404e-14	0.004299005164808824	-6.233029241145264e-20	3.510777493404408e-15	6.980618423135113e-17	2.3626227333475384e-15	6.875929629291312e-19
64800000	0.0028504974169733834	-1.6488897621481176e-22	-1.2698568467456692e-19	6.097716972231392e-13	1.8920839844041404e-14	0.004299005164808824	-6.232970253636159e-20	3.510777493404408e-15	6.980618423135113e-17	2.3626227333475384e-15	6.875929629291312e-19
64900000	0.0028504974169733834	-1.6488897621481176e-22	-1.2698568467456692e-19	6.097716972231392e-13	1.8920839844041404e-14	0.004299005164808824	-6.232911266127054e-20	3.510777493404408e-15	6.980618423135113e-17	2.3626227333475384e-15	6.875929629291312e-19
65000000	0.0028504974169733834	-1.6488897621481176e-22	-1.2698568467456692e-19	6.097716972231392e-13	1.8920839844041404e-14	0.004299005164808824	-6.232852278617949e-20	3.510777493404408e-15	6.980618423135113e-17	2.3626227333475384e-15	6.875929629291312e-19
65100000	0.0028504974169733834	-1.6488897621481176e-22	-1.2698568467456692e-19	6.097716972231392e-13	1.8920839844041404e-14	0.004299005164808824	-6.232793291108844e-20	3.510777493404408e-15	6.980618423135113e-17	2.3626227333475384e-15	6.875929629291312e-19
65200000	0.0028504974169733834	-1.6488897621481176e-22	-1.2698568467456692e-19	6.097716972231392e-13	1.8920839844041404e-14	0.004299005164808824	-6.232734303599739e-20	3.510777493404408e-15	6.980618423135113e-17	2.3626227333475384e-15	6.875929629291312e-19
65300000	0.0028504974169733834	-1.6488897621481176e-22	-1.2698568467456692e-19	6.097716972231392e-13	1.8920839844041404e-14	0.004299005164808824	-6.232675316090634e-20	3.510777493404408e-15	6.980618423135113e-17	2.3626227333475384e-15	6.875929629291312e-19
65400000	0.0028504974169733834	-1.6488897621481176e-22	-1.2698568467456692e-19	6.097716972231392e-13	1.8920839844041404e-14	0.004299005164808824	-6.232616328581529e-20	3.510777493404408e-15	6.980618423135113e-17	2.3626227333475384e-15	6.875929629291312e-19
65500000	0.0028504974169733834	-1.6488897621481176e-22	-1.2698568467456692e-19	6.097716972231392e-13	1.8920839844041404e-14	0.004299005164808824	-6.232557341072424e-20	3.510777493404408e-15	6.980618423135113e-17	2.3626227333475384e-15	6.875929629291312e-19
65600000	0.0028504974169733834	-1.6488897621481176e-22	-1.2698568467456692e-19	6.097716972231392e-13	1.8920839844041404e-14	0.004299005164808824	-6.232498353563319e-20	3.510777493404408e-15	6.980618423135113e-17	2.3626227333475384e-15	6.875929629291312e-19
65700000	0.0028504974169733834	-1.6488897621481176e-22	-1.2698568467456692e-19	6.097716972231392e-13	1.8920839844041404e-14	0.004299005164808824	-6.232439366054214e-20	3.510777493404408e-15	6.980618423135113e-17	2.3626227333475384e-15	6.875929629291312e-19
65800000	0.0028504974169733834	-1.6488897621481176e-22	-1.2698568467456692e-19	6.097716972231392e-13	1.8920839844041404e-14	0.004299005164808824	-6.232380378545109e-20	3.510777493404408e-15	6.980618423135113e-17	2.3626227333475384e-15	6.875929629291312e-19
65900000	0.0028504974169733834	-1.6488897621481176e-22	-1.2698568467456692e-19	6.097716972231392e-13	1.8920839844041404e-14	0.004299005164808824	-6.232321391036004e-20	3.510777493404408e-15	6.980618423135113e-17	2.3626227333475384e-15	6.875929629291312e-19
66000000	0.0028504974169733834	-1.6488897621481176e-22	-1.2698568467456692e-19	6.097716972231392e-13	1.8920839844041404e-14	0.004299005164808824	-6.232262403526899e-20	3.510777493404408e-15	6.980618423135113e-17	2.3626227333475384e-15	6.875929629291312e-19
66100000	0.0028504974169733834	-1.6488897621481176e-22	-1.2698568467456692e-19	6.097716972231392e-13	1.8920839844041404e-14	0.004299005164808824	-6.232203416017794e-20	3.510777493404408e-15	6.980618423135113e-17	2.3626227333475384e-15	6.875929629291312e-19
66200000	0.0028504974169733834	-1.6488897621481176e-22	-1.2698568467456692e-19	6.097716972231392e-13	1.8920839844041404e-14	0.004299005164808824	-6.232144428508689e-20	3.510777493404408e-15	6.980618423135113e-17	2.3626227333475384e-15	6.875929629291312e-19
66300000	0.0028504974169733834	-1.6488897621481176e-22	-1.2698568467456692e-19	6.097716972231392e-13	1.8920839844041404e-14	0.004299005164808824	-6.232085440999584e-20	3.510777493404408e-15	6.980618423135113e-17	2.3626227333475384e-15	6.875929629291312e-19
66400000	0.0028504974169733834	-1.6488897621481176e-22	-1.2698568467456692e-19	6.097716972231392e-13	1.8920839844041404e-14	0.004299005164808824	-6.232026453490479e-20	3.510777493404408e-15	6.980618423135113e-17	2.3626227333475384e-15	6.875929629291312e-19
66500000	0.0028504974169733834	-1.6488897621481176e-22	-1.2698568467456692e-19	6.097716972231392e-13	1.8920839844041404e-14	0.004299005164808824	-6.231967465981374e-20	3.510777493404408e-15	6.980618423135113e-17	2.3626227333475384e-15	6.875929629291312e-19
66600000	0.0028504974169733834	-1.6488897621481176e-22	-1.2698568467456692e-19	6.097716972231392e-13	1.8920839844041404e-14	0.004299005164808824	-6.231908478472269e-20	3.510777493404408e-15	6.980618423135113e-17	2.3626227333475384e-15	6.875929629291312e-19
66700000	0.0028504974169733834	-1.6488897621481176e-22	-1.2698568467456692e-19	6.097716972231392e-13	1.8920839844041404e-14	0.004299005164808824	-6.231849490963164e-20	3.510777493404408e-15	6.980618423135113e-17	2.3626227333475384e-15	6.875929629291312e-19
66800000	0.0028504974169733834	-1.6488897621481176e-22	-1.2698568467456692e-19	6.097716972231392e-13	1.8920839844041404e-14	0.004299005164808824	-6.231790503454059e-20	3.510777493404408e-15	6.980618423135113e-17	2.3626227333475384e-15	6.875929629291312e-19
66900000	0.0028504974169733834	-1.6488897621481176e-22	-1.2698568467456692e-19	6.097716972231392e-13	1.8920839844041404e-14	0.004299005164808824	-6.231731515944954e-20	3.510777493404408e-15	6.980618423135113e-17	2.3626227333475384e-15	6.875929629291312e-19
67000000	0.0028504974169733834	-1.6488897621481176e-22	-1.2698568467456692e-19	6.097716972231392e-13	1.8920839844041404e-14	0.004299005164808824	-6.231672528435849e-20	3.510777493404408e-15	6.980618423135113e-17	2.3626227333475384e-15	6.875929629291312e-19
67100000	0.0028504974169733834	-1.6488897621481176e-22	-1.2698568467456692e-19	6.097716972231392e-13	1.8920839844041404e-14	0.004299005164808824	-6.231613540926744e-20	3.510777493404408e-15	6.980618423135113e-17	2.3626227333475384e-15	6.875929629291312e-19
67200000	0.0028504974169733834	-1.6488897621481176e-22	-1.2698568467456692e-19	6.097716972231392e-13	1.8920839844041404e-14	0.004299005164808824	-6.231554553417639e-20	3.510777493404408e-15	6.980618423135113e-17	2.3626227333475384e-15	6.875929629291312e-19
67300000	0.0028504974169733834	-1.6488897621481176e-22	-1.2698568467456692e-19	6.097716972231392e-13	1.8920839844041404e-14	0.004299005164808824	-6.231495565908534e-20	3.510777493404408e-15	6.980618423135113e-17	2.3626227333475384e-15	6.875929629291312e-19
67400000	0.0028504974169733834	-1.6488897621481176e-22	-1.2698568467456692e-19	6.097716972231392e-13	1.8920839844041404e-14	0.004299005164808824	-6.231436578399429e-20	3.510777493404408e-15	6.980618423135113e-17	2.3626227333475384e-15	6.875929629291312e-19
67500000	0.0028504974169733834	-1.6488897621481176e-22	-1.2698568467456692e-19	6.097716972231392e-13	1.8920839844041404e-14	0.004299005164808824	-6.231377590890324e-20	3.510777493404408e-15	6.980618423135113e-17	2.3626227333475384e-15	6.875929629291312e-19
67600000	0.0028504974169733834	-1.6488897621481176e-22	-1.2698568467456692e-19	6.097716972231392e-13	1.8920839844041404e-14	0.004299005164808824	-6.231318603381219e-20	3.510777493404408e-15	6.980618423135113e-17	2.3626227333475384e-15	6.875929629291312e-19
67700000	0.0028504974169733834	-1.6488897621481176e-22	-1.2698568467456692e-19	6.097716972231392e-13	1.8920839844041404e-14	0.004299005164808824	-6.231259615872114e-20	3.510777493404408e-15	6.980618423135113e-17	2.3626227333475384e-15	6.875929629291312e-19
67800000	0.0028504974169733834	-1.6488897621481176e-22	-1.2698568467456692e-19	6.097716972231392e-13	1.8920839844041404e-14	0.004299005164808824	-6.231200628363009e-20	3.510777493404408e-15	6.980618423135113e-17	2.3626227333475384e-15	6.875929629291312e-19
67900000	0.0028504974169733834	-1.6488897621481176e-22	-1.2698568467456692e-19	6.097716972231392e-13	1.8920839844041404e-14	0.004299005164808824	-6.231141640853904e-20	3.510777493404408e-15	6.980618423135113e-17	2.3626227333475384e-15	6.875929629291312e-19
68000000	0.0028504974169733834	-1.6488897621481176e-22	-1.2698568467456692e-19	6.097716972231392e-13	1.8920839844041404e-14	0.004299005164808824	-6.231082653344799e-20	3.510777493404408e-15	6.980618423135113e-17	2.3626227333475384e-15	6.875929629291312e-19
68100000	0.0028504974169733834	-1.6488897621481176e-22	-1.2698568467456692e-19	6.097716972231392e-13	1.8920839844041404e-14	0.004299005164808824	-6.231023665835694e-20	3.510777493404408e-15	6.980618423135113e-17	2.3626227333475384e-15	6.875929629291312e-19
68200000	0.0028504974169733834	-1.6488897621481176e-22	-1.2698568467456692e-19	6.097716972231392e-13	1.8920839844041404e-14	0.004299005164808824	-6.23096467832659e-20	3.510777493404408e-15	6.980618423135113e-17	2.3626227333475384e-15	6.875929629291312e-19
68300000	0.0028504974169733834	-1.6488897621481176e-22	-1.2698568467456692e-19	6.097716972231392e-13	1.8920839844041404e-14	0.004299005164808824	-6.230905690817485e-20	3.510777493404408e-15	6.980618423135113e-17	2.3626227333475384e-15	6.875929629291312e-19
68400000	0.0028504974169733834	-1.6488897621481176e-22	-1.2698568467456692e-19	6.097716972231392e-13	1.8920839844041404e-14	0.004299005164808824	-6.23084670330838e-20	3.510777493404408e-15	6.980618423135113e-17	2.3626227333475384e-15	6.875929629291312e-19
68500000	0.0028504974169733834	-1.6488897621481176e-22	-1.2698568467456692e-19	6.097716972231392e-13	1.8920839844041404e-14	0.004299005164808824	-6.230787715799275e-20	3.510777493404408e-15	6.980618423135113e-17	2.3626227333475384e-15	6.875929629291312e-19
68600000	0.0028504974169733834	-1.6488897621481176e-22	-1.2698568467456692e-19	6.097716972231392e-13	1.8920839844041404e-14	0.004299005164808824	-6.23072872829017e-20	3.510777493404408e-15	6.980618423135113e-17	2.3626227333475384e-15	6.875929629291312e-19
68700000	0.0028504974169733834	-1.6488897621481176e-22	-1.2698568467456692e-19	6.097716972231392e-13	1.8920839844041404e-14	0.004299005164808824	-6.230669740781065e-20	3.510777493404408e-15	6.980618423135113e-17	2.3626227333475384e-15	6.875929629291312e-19
68800000	0.0028504974169733834	-1.6488897621481176e-22	-1.2698568467456692e-19	6.097716972231392e-13	1.8920839844041404e-14	0.004299005164808824	-6.23061075327196e-20	3.510777493404408e-15	6.980618423135113e-17	2.3626227333475384e-15	6.875929629291312e-19
68900000	0.0028504974169733834	-1.6488897621481176e-22	-1.2698568467456692e-19	6.097716972231392e-13	1.8920839844041404e-14	0.004299005164808824	-6.230551765762855e-20	3.510777493404408e-15	6.980618423135113e-17	2.3626227333475384e-15	6.875929629291312e-19
69000000	0.0028504974169733834	-1.6488897621481176e-22	-1.2698568467456692e-19	6.097716972231392e-13	1.8920839844041404e-14	0.004299005164808824	-6.23049277825375e-20	3.510777493404408e-15	6.980618423135113e-17	2.3626227333475384e-15	6.875929629291312e-19
69100000	0.0028504974169733834	-1.6488897621481176e-22	-1.2698568467456692e-19	6.097716972231392e-13	1.8920839844041404e-14	0.004299005164808824	-6.230433790744645e-20	3.510777493404408e-15	6.980618423135113e-17	2.3626227333475384e-15	6.875929629291312e-19
69200000	0.0028504974169733834	-1.6488897621481176e-22	-1.2698568467456692e-19	6.097716972231392e-13	1.8920839844041404e-14	0.004299005164808824	-6.23037480323554e-20	3.510777493404408e-15	6.980618423135113e-17	2.3626227333475384e-15	6.875929629291312e-19
69300000	0.0028504974169733834	-1.6488897621481176e-22	-1.2698568467456692e-19	6.097716972231392e-13	1.8920839844041404e-14	0.004299005164808824	-6.230315815726435e-20	3.510777493404408e-15	6.980618423135113e-17	2.3626227333475384e-15	6.875929629291312e-19
69400000	0.0028504974169733834	-1.6488897621481176e-22	-1.2698568467456692e-19	6.097716972231392e-13	1.8920839844041404e-14	0.004299005164808824	-6.23025682821733e-20	3.510777493404408e-15	6.980618423135113e-17	2.3626227333475384e-15	6.875929629291312e-19
69500000	0.0028504974169733834	-1.6488897621481176e-22	-1.2698568467456692e-19	6.097716972231392e-13	1.8920839844041404e-14	0.004299005164808824	-6.230197840708225e-20	3.510777493404408e-15	6.980618423135113e-17	2.3626227333475384e-15	6.875929629291312e-19
69600000	0.0028504974169733834	-1.6488897621481176e-22	-1.2698568467456692e-19	6.097716972231392e-13	1.8920839844041404e-14	0.004299005164808824	-6.23013885319912e-20	3.510777493404408e-15	6.980618423135113e-17	2.3626227333475384e-15	6.875929629291312e-19
69700000	0.0028504974169733834	-1.6488897621481176e-22	-1.2698568467456692e-19	6.097716972231392e-13	1.8920839844041404e-14	0.004299005164808824	-6.230079865690015e-20	3.510777493404408e-15	6.980618423135113e-17	2.3626227333475384e-15	6.875929629291312e-19
69800000	0.0028504974169733834	-1.6488897621481176e-22	-1.2698568467456692e-19	6.097716972231392e-13	1.8920839844041404e-14	0.004299005164808824	-6.23002087818091e-20	3.510777493404408e-15	6.980618423135113e-17	2.3626227333475384e-15	6.875929629291312e-19
69900000	0.0028504974169733834	-1.6488897621481176e-22	-1.2698568467456692e-19	6.097716972231392e-13	1.8920839844041404e-14	0.004299005164808824	-6.229961890671805e-20	3.510777493404408e-15	6.980618423135113e-17	2.3626227333475384e-15	6.875929629291312e-19
70000000	0.0028504974169733834	-1.6488897621481176e-22	-1.2698568467456692e-19	6.097716972231392e-13	1.8920839844041404e-14	0.004299005164808824	-6.2299029031627e-20	3.510777493404408e-15	6.980618423135113e-17	2.3626227333475384e-15	6.875929629291312e-19
70100000	0.0028504974169733834	-1.6488897621481176e-22	-1.2698568467456692e-19	6.097716972231392e-13	1.8920839844041404e-14	0.004299005164808824	-6.229843915653595e-20	3.510777493404408e-15	6.980618423135113e-17	2.3626227333475384e-15	6.875929629291312e-19
70200000	0.0028504974169733834	-1.6488897621481176e-22	-1.2698568467456692e-19	6.097716972231392e-13	1.8920839844041404e-14	0.004299005164808824	-6.22978492814449e-20	3.510777493404408e-15	6.980618423135113e-17	2.3626227333475384e-15	6.875929629291312e-19
70300000	0.0028504974169733834	-1.6488897621481176e-22	-1.2698568467456692e-19	6.097716972231392e-13	1.8920839844041404e-14	0.004299005164808824	-6.229725940635385e-20	3.510777493404408e-15	6.980618423135113e-17	2.3626227333475384e-15	6.875929629291312e-19
70400000	0.0028504974169733834	-1.6488897621481176e-22	-1.2698568467456692e-19	6.097716972231392e-13	1.8920839844041404e-14	0.004299005164808824	-6.22966695312628e-20	3.510777493404408e-15	6.980618423135113e-17	2.3626227333475384e-15	6.875929629291312e-19
70500000	0.0028504974169733834	-1.6488897621481176e-22	-1.2698568467456692e-19	6.097716972231392e-13	1.8920839844041404e-14	0.004299005164808824	-6.229607965617175e-20	3.510777493404408e-15	6.980618423135113e-17	2.3626227333475384e-15	6.875929629291312e-19
70600000	0.0028504974169733834	-1.6488897621481176e-22	-1.2698568467456692e-19	6.097716972231392e-13	1.8920839844041404e-14	0.004299005164808824	-6.22954897810807e-20	3.510777493404408e-15	6.980618423135113e-17	2.3626227333475384e-15	6.875929629291312e-19
70700000	0.0028504974169733834	-1.6488897621481176e-22	-1.2698568467456692e-19	6.097716972231392e-13	1.8920839844041404e-14	0.004299005164808824	-6.229489990598964e-20	3.510777493404408e-15	6.980618423135113e-17	2.3626227333475384e-15	6.875929629291312e-19
70800000	0.0028504974169733834	-1.6488897621481176e-22	-1.2698568467456692e-19	6.097716972231392e-13	1.8920839844041404e-14	0.004299005164808824	-6.22943100308986e-20	3.510777493404408e-15	6.980618423135113e-17	2.3626227333475384e-15	6.875929629291312e-19
70900000	0.0028504974169733834	-1.6488897621481176e-22	-1.2698568467456692e-19	6.097716972231392e-13	1.8920839844041404e-14	0.004299005164808824	-6.229372015580754e-20	3.5107774934044084e-15	6.980618423135113e-17	2.3626227333475384e-15	6.875929629291312e-19
71000000	0.0028504974169733834	-1.6488897621481176e-22	-1.2698568467456692e-19	6.097716972231392e-13	1.8920839844041404e-14	0.004299005164808824	-6.22931302807165e-20	3.5107774934044084e-15	6.980618423135113e-17	2.3626227333475384e-15	6.875929629291312e-19
71100000	0.0028504974169733834	-1.6488897621481176e-22	-1.2698568467456692e-19	6.097716972231392e-13	1.8920839844041404e-14	0.004299005164808824	-6.229254040562544e-20	3.5107774934044084e-15	6.980618423135113e-17	2.3626227333475384e-15	6.875929629291312e-19
71200000	0.0028504974169733834	-1.6488897621481176e-22	-1.2698568467456692e-19	6.097716972231392e-13	1.8920839844041404e-14	0.004299005164808824	-6.22919505305344e-20	3.5107774934044084e-15	6.980618423135113e-17	2.3626227333475384e-15	6.875929629291312e-19
71300000	0.0028504974169733834	-1.6488897621481176e-22	-1.2698568467456692e-19	6.097716972231392e-13	1.8920839844041404e-14	0.004299005164808824	-6.229136065544334e-20	3.5107774934044084e-15	6.980618423135113e-17	2.3626227333475384e-15	6.875929629291312e-19
71400000	0.0028504974169733834	-1.6488897621481176e-22	-1.2698568467456692e-19	6.097716972231392e-13	1.8920839844041404e-14	0.004299005164808824	-6.22907707803523e-20	3.5107774934044084e-15	6.980618423135113e-17	2.3626227333475384e-15	6.875929629291312e-19
71500000	0.0028504974169733834	-1.6488897621481176e-22	-1.2698568467456692e-19	6.097716972231392e-13	1.8920839844041404e-14	0.004299005164808824	-6.229018090526124e-20	3.5107774934044084e-15	6.980618423135113e-17	2.3626227333475384e-15	6.875929629291312e-19
71600000	0.0028504974169733834	-1.6488897621481176e-22	-1.2698568467456692e-19	6.097716972231392e-13	1.8920839844041404e-14	0.004299005164808824	-6.228959103017019e-20	3.5107774934044084e-15	6.980618423135113e-17	2.3626227333475384e-15	6.875929629291312e-19
71700000	0.0028504974169733834	-1.6488897621481176e-22	-1.2698568467456692e-19	6.097716972231392e-13	1.8920839844041404e-14	0.004299005164808824	-6.228900115507914e-20	3.5107774934044084e-15	6.980618423135113e-17	2.3626227333475384e-15	6.875929629291312e-19
71800000	0.0028504974169733834	-1.6488897621481176e-22	-1.2698568467456692e-19	6.097716972231392e-13	1.8920839844041404e-14	0.004299005164808824	-6.228841127998809e-20	3.5107774934044084e-15	6.980618423135113e-17	2.3626227333475384e-15	6.875929629291312e-19
71900000	0.0028504974169733834	-1.6488897621481176e-22	-1.2698568467456692e-19	6.097716972231392e-13	1.8920839844041404e-14	0.004299005164808824	-6.228782140489704e-20	3.5107774934044084e-15	6.980618423135113e-17	2.3626227333475384e-15	6.875929629291312e-19
72000000	0.0028504974169733834	-1.6488897621481176e-22	-1.2698568467456692e-19	6.097716972231392e-13	1.8920839844041404e-14	0.004299005164808824	-6.228723152980599e-20	3.5107774934044084e-15	6.980618423135113e-17	2.3626227333475384e-15	6.875929629291312e-19
72100000	0.0028504974169733834	-1.6488897621481176e-22	-1.2698568467456692e-19	6.097716972231392e-13	1.8920839844041404e-14	0.004299005164808824	-6.228664165471494e-20	3.5107774934044084e-15	6.980618423135113e-17	2.3626227333475384e-15	6.875929629291312e-19
72200000	0.0028504974169733834	-1.6488897621481176e-22	-1.2698568467456692e-19	6.097716972231392e-13	1.8920839844041404e-14	0.004299005164808824	-6.228605177962389e-20	3.5107774934044084e-15	6.980618423135113e-17	2.3626227333475384e-15	6.875929629291312e-19
72300000	0.0028504974169733834	-1.6488897621481176e-22	-1.2698568467456692e-19	6.097716972231392e-13	1.8920839844041404e-14	0.004299005164808824	-6.228546190453284e-20	3.5107774934044084e-15	6.980618423135113e-17	2.3626227333475384e-15	6.875929629291312e-19
72400000	0.0028504974169733834	-1.6488897621481176e-22	-1.2698568467456692e-19	6.097716972231392e-13	1.8920839844041404e-14	0.004299005164808824	-6.228487202944179e-20	3.5107774934044084e-15	6.980618423135113e-17	2.3626227333475384e-15	6.875929629291312e-19
72500000	0.0028504974169733834	-1.6488897621481176e-22	-1.2698568467456692e-19	6.097716972231392e-13	1.8920839844041404e-14	0.004299005164808824	-6.228428215435074e-20	3.5107774934044084e-15	6.980618423135113e-17	2.3626227333475384e-15	6.875929629291312e-19
72600000	0.0028504974169733834	-1.6488897621481176e-22	-1.2698568467456692e-19	6.097716972231392e-13	1.8920839844041404e-14	0.004299005164808824	-6.228369227925969e-20	3.5107774934044084e-15	6.980618423135113e-17	2.3626227333475384e-15	6.875929629291312e-19
72700000	0.0028504974169733834	-1.6488897621481176e-22	-1.2698568467456692e-19	6.097716972231392e-13	1.8920839844041404e-14	0.004299005164808824	-6.228310240416864e-20	3.5107774934044084e-15	6.980618423135113e-17	2.3626227333475384e-15	6.875929629291312e-19
72800000	0.0028504974169733834	-1.6488897621481176e-22	-1.2698568467456692e-19	6.097716972231392e-13	1.8920839844041404e-14	0.004299005164808824	-6.228251252907759e-20	3.5107774934044084e-15	6.980618423135113e-17	2.3626227333475384e-15	6.875929629291312e-19
72900000	0.0028504974169733834	-1.6488897621481176e-22	-1.2698568467456692e-19	6.097716972231392e-13	1.8920839844041404e-14	0.004299005164808824	-6.228192265398654e-20	3.5107774934044084e-15	6.980618423135113e-17	2.3626227333475384e-15	6.875929629291312e-19
73000000	0.0028504974169733834	-1.6488897621481176e-22	-1.2698568467456692e-19	6.097716972231392e-13	1.8920839844041404e-14	0.004299005164808824	-6.228133277889549e-20	3.5107774934044084e-15	6.980618423135113e-17	2.3626227333475384e-15	6.875929629291312e-19
73100000	0.0028504974169733834	-1.6488897621481176e-22	-1.2698568467456692e-19	6.097716972231392e-13	1.8920839844041404e-14	0.004299005164808824	-6.228074290380444e-20	3.5107774934044084e-15	6.980618423135113e-17	2.3626227333475384e-15	6.875929629291312e-19
73200000	0.0028504974169733834	-1.6488897621481176e-22	-1.2698568467456692e-19	6.097716972231392e-13	1.8920839844041404e-14	0.004299005164808824	-6.22801530287134e-20	3.5107774934044084e-15	6.980618423135113e-17	2.3626227333475384e-15	6.875929629291312e-19
73300000	0.0028504974169733834	-1.6488897621481176e-22	-1.2698568467456692e-19	6.097716972231392e-13	1.8920839844041404e-14	0.004299005164808824	-6.227956315362235e-20	3.5107774934044084e-15	6.980618423135113e-17	2.3626227333475384e-15	6.875929629291312e-19
73400000	0.0028504974169733834	-1.6488897621481176e-22	-1.2698568467456692e-19	6.097716972231392e-13	1.8920839844041404e-14	0.004299005164808824	-6.22789732785313e-20	3.5107774934044084e-15	6.980618423135113e-17	2.3626227333475384e-15	6.875929629291312e-19
73500000	0.0028504974169733834	-1.6488897621481176e-22	-1.2698568467456692e-19	6.097716972231392e-13	1.8920839844041404e-14	0.004299005164808824	-6.227838340344025e-20	3.5107774934044084e-15	6.980618423135113e-17	2.3626227333475384e-15	6.875929629291312e-19
73600000	0.0028504974169733834	-1.6488897621481176e-22	-1.2698568467456692e-19	6.097716972231392e-13	1.8920839844041404e-14	0.004299005164808824	-6.22777935283492e-20	3.5107774934044084e-15	6.980618423135113e-17	2.3626227333475384e-15	6.875929629291312e-19
73700000	0.0028504974169733834	-1.6488897621481176e-22	-1.2698568467456692e-19	6.097716972231392e-13	1.8920839844041404e-14	0.004299005164808824	-6.227720365325815e-20	3.5107774934044084e-15	6.980618423135113e-17	2.3626227333475384e-15	6.875929629291312e-19
73800000	0.0028504974169733834	-1.6488897621481176e-22	-1.2698568467456692e-19	6.097716972231392e-13	1.8920839844041404e-14	0.004299005164808824	-6.22766137781671e-20	3.5107774934044084e-15	6.980618423135113e-17	2.3626227333475384e-15	6.875929629291312e-19
73900000	0.0028504974169733834	-1.6488897621481176e-22	-1.2698568467456692e-19	6.097716972231392e-13	1.8920839844041404e-14	0.004299005164808824	-6.227602390307605e-20	3.5107774934044084e-15	6.980618423135113e-17	2.3626227333475384e-15	6.875929629291312e-19
74000000	0.0028504974169733834	-1.6488897621481176e-22	-1.2698568467456692e-19	6.097716972231392e-13	1.8920839844041404e-14	0.004299005164808824	-6.2275434027985e-20	3.5107774934044084e-15	6.980618423135113e-17	2.3626227333475384e-15	6.875929629291312e-19
74100000	0.0028504974169733834	-1.6488897621481176e-22	-1.2698568467456692e-19	6.097716972231392e-13	1.8920839844041404e-14	0.004299005164808824	-6.227484415289395e-20	3.5107774934044084e-15	6.980618423135113e-17	2.3626227333475384e-15	6.875929629291312e-19
74200000	0.0028504974169733834	-1.6488897621481176e-22	-1.2698568467456692e-19	6.097716972231392e-13	1.8920839844041404e-14	0.004299005164808824	-6.22742542778029e-20	3.5107774934044084e-15	6.980618423135113e-17	2.3626227333475384e-15	6.875929629291312e-19
74300000	0.0028504974169733834	-1.6488897621481176e-22	-1.2698568467456692e-19	6.097716972231392e-13	1.8920839844041404e-14	0.004299005164808824	-6.227366440271185e-20	3.5107774934044084e-15	6.980618423135113e-17	2.3626227333475384e-15	6.875929629291312e-19
74400000	0.0028504974169733834	-1.6488897621481176e-22	-1.2698568467456692e-19	6.097716972231392e-13	1.8920839844041404e-14	0.004299005164808824	-6.22730745276208e-20	3.5107774934044084e-15	6.980618423135113e-17	2.3626227333475384e-15	6.875929629291312e-19
74500000	0.0028504974169733834	-1.6488897621481176e-22	-1.2698568467456692e-19	6.097716972231392e-13	1.8920839844041404e-14	0.004299005164808824	-6.227248465252975e-20	3.5107774934044084e-15	6.980618423135113e-17	2.3626227333475384e-15	6.875929629291312e-19
74600000	0.0028504974169733834	-1.6488897621481176e-22	-1.2698568467456692e-19	6.097716972231392e-13	1.8920839844041404e-14	0.004299005164808824	-6.22718947774387e-20	3.5107774934044084e-15	6.980618423135113e-17	2.3626227333475384e-15	6.875929629291312e-19
74700000	0.0028504974169733834	-1.6488897621481176e-22	-1.2698568467456692e-19	6.097716972231392e-13	1.8920839844041404e-14	0.004299005164808824	-6.227130490234765e-20	3.5107774934044084e-15	6.980618423135113e-17	2.3626227333475384e-15	6.875929629291312e-19
74800000	0.0028504974169733834	-1.6488897621481176e-22	-1.2698568467456692e-19	6.097716972231392e-13	1.8920839844041404e-14	0.004299005164808824	-6.22707150272566e-20	3.5107774934044084e-15	6.980618423135113e-17	2.3626227333475384e-15	6.875929629291312e-19
74900000	0.0028504974169733834	-1.6488897621481176e-22	-1.2698568467456692e-19	6.097716972231392e-13	1.8920839844041404e-14	0.004299005164808824	-6.227012515216555e-20	3.5107774934044084e-15	6.980618423135113e-17	2.3626227333475384e-15	6.875929629291312e-19
75000000	0.0028504974169733834	-1.6488897621481176e-22	-1.2698568467456692e-19	6.097716972231392e-13	1.8920839844041404e-14	0.004299005164808824	-6.22695352770745e-20	3.5107774934044084e-15	6.980618423135113e-17	2.3626227333475384e-15	6.875929629291312e-19
75100000	0.0028504974169733834	-1.6488897621481176e-22	-1.2698568467456692e-19	6.097716972231392e-13	1.8920839844041404e-14	0.004299005164808824	-6.226894540198345e-20	3.5107774934044084e-15	6.980618423135113e-17	2.3626227333475384e-15	6.875929629291312e-19
75200000	0.0028504974169733834	-1.6488897621481176e-22	-1.2698568467456692e-19	6.097716972231392e-13	1.8920839844041404e-14	0.004299005164808824	-6.22683555268924e-20	3.5107774934044084e-15	6.980618423135113e-17	2.3626227333475384e-15	6.875929629291312e-19
75300000	0.0028504974169733834	-1.6488897621481176e-22	-1.2698568467456692e-19	6.097716972231392e-13	1.8920839844041404e-14	0.004299005164808824	-6.226776565180135e-20	3.5107774934044084e-15	6.980618423135113e-17	2.3626227333475384e-15	6.875929629291312e-19
75400000	0.0028504974169733834	-1.6488897621481176e-22	-1.2698568467456692e-19	6.097716972231392e-13	1.8920839844041404e-14	0.004299005164808824	-6.22671757767103e-20	3.5107774934044084e-15	6.980618423135113e-17	2.3626227333475384e-15	6.875929629291312e-19
75500000	0.0028504974169733834	-1.6488897621481176e-22	-1.2698568467456692e-19	6.097716972231392e-13	1.8920839844041404e-14	0.004299005164808824	-6.226658590161925e-20	3.5107774934044084e-15	6.980618423135113e-17	2.3626227333475384e-15	6.875929629291312e-19
75600000	0.0028504974169733834	-1.6488897621481176e-22	-1.2698568467456692e-19	6.097716972231392e-13	1.8920839844041404e-14	0.004299005164808824	-6.22659960265282e-20	3.5107774934044084e-15	6.980618423135113e-17	2.3626227333475384e-15	6.875929629291312e-19
75700000	0.0028504974169733834	-1.6488897621481176e-22	-1.2698568467456692e-19	6.097716972231392e-13	1.8920839844041404e-14	0.004299005164808824	-6.226540615143715e-20	3.5107774934044084e-15	6.980618423135113e-17	2.3626227333475384e-15	6.875929629291312e-19
75800000	0.0028504974169733834	-1.6488897621481176e-22	-1.2698568467456692e-19	6.097716972231392e-13	1.8920839844041404e-14	0.004299005164808824	-6.22648162763461e-20	3.5107774934044084e-15	6.980618423135113e-17	2.3626227333475384e-15	6.875929629291312e-19
75900000	0.0028504974169733834	-1.6488897621481176e-22	-1.2698568467456692e-19	6.097716972231392e-13	1.8920839844041404e-14	0.004299005164808824	-6.226422640125505e-20	3.5107774934044084e-15	6.980618423135113e-17	2.3626227333475384e-15	6.875929629291312e-19
76000000	0.0028504974169733834	-1.6488897621481176e-22	-1.2698568467456692e-19	6.097716972231392e-13	1.8920839844041404e-14	0.004299005164808824	-6.2263636526164e-20	3.5107774934044084e-15	6.980618423135113e-17	2.3626227333475384e-15	6.875929629291312e-19
76100000	0.0028504974169733834	-1.6488897621481176e-22	-1.2698568467456692e-19	6.097716972231392e-13	1.8920839844041404e-14	0.004299005164808824	-6.226304665107295e-20	3.5107774934044084e-15	6.980618423135113e-17	2.3626227333475384e-15	6.875929629291312e-19
76200000	0.0028504974169733834	-1.6488897621481176e-22	-1.2698568467456692e-19	6.097716972231392e-13	1.8920839844041404e-14	0.004299005164808824	-6.22624567759819e-20	3.5107774934044084e-15	6.980618423135113e-17	2.3626227333475384e-15	6.875929629291312e-19
76300000	0.0028504974169733834	-1.6488897621481176e-22	-1.2698568467456692e-19	6.097716972231392e-13	1.8920839844041404e-14	0.004299005164808824	-6.226186690089085e-20	3.5107774934044084e-15	6.980618423135113e-17	2.3626227333475384e-15	6.875929629291312e-19
76400000	0.0028504974169733834	-1.6488897621481176e-22	-1.2698568467456692e-19	6.097716972231392e-13	1.8920839844041404e-14	0.004299005164808824	-6.22612770257998e-20	3.5107774934044084e-15	6.980618423135113e-17	2.3626227333475384e-15	6.875929629291312e-19
76500000	0.0028504974169733834	-1.6488897621481176e-22	-1.2698568467456692e-19	6.097716972231392e-13	1.8920839844041404e-14	0.004299005164808824	-6.226068715070875e-20	3.5107774934044084e-15	6.980618423135113e-17	2.3626227333475384e-15	6.875929629291312e-19
76600000	0.0028504974169733834	-1.6488897621481176e-22	-1.2698568467456692e-19	6.097716972231392e-13	1.8920839844041404e-14	0.004299005164808824	-6.22600972756177e-20	3.5107774934044084e-15	6.980618423135113e-17	2.3626227333475384e-15	6.875929629291312e-19
76700000	0.0028504974169733834	-1.6488897621481176e-22	-1.2698568467456692e-19	6.097716972231392e-13	1.8920839844041404e-14	0.004299005164808824	-6.225950740052665e-20	3.5107774934044084e-15	6.980618423135113e-17	2.3626227333475384e-15	6.875929629291312e-19
76800000	0.0028504974169733834	-1.6488897621481176e-22	-1.2698568467456692e-19	6.097716972231392e-13	1.8920839844041404e-14	0.004299005164808824	-6.22589175254356e-20	3.5107774934044084e-15	6.980618423135113e-17	2.3626227333475384e-15	6.875929629291312e-19
76900000	0.0028504974169733834	-1.6488897621481176e-22	-1.2698568467456692e-19	6.097716972231392e-13	1.8920839844041404e-14	0.004299005164808824	-6.225832765034455e-20	3.5107774934044084e-15	6.980618423135113e-17	2.3626227333475384e-15	6.875929629291312e-19
77000000	0.0028504974169733834	-1.6488897621481176e-22	-1.2698568467456692e-19	6.097716972231392e-13	1.8920839844041404e-14	0.004299005164808824	-6.22577377752535e-20	3.5107774934044084e-15	6.980618423135113e-17	2.3626227333475384e-15	6.875929629291312e-19
77100000	0.0028504974169733834	-1.6488897621481176e-22	-1.2698568467456692e-19	6.097716972231392e-13	1.8920839844041404e-14	0.004299005164808824	-6.225714790016245e-20	3.5107774934044084e-15	6.980618423135113e-17	2.3626227333475384e-15	6.875929629291312e-19
77200000	0.0028504974169733834	-1.6488897621481176e-22	-1.2698568467456692e-19	6.097716972231392e-13	1.8920839844041404e-14	0.004299005164808824	-6.22565580250714e-20	3.5107774934044084e-15	6.980618423135113e-17	2.3626227333475384e-15	6.875929629291312e-19
77300000	0.0028504974169733834	-1.6488897621481176e-22	-1.2698568467456692e-19	6.097716972231392e-13	1.8920839844041404e-14	0.004299005164808824	-6.225596814998035e-20	3.5107774934044084e-15	6.980618423135113e-17	2.3626227333475384e-15	6.875929629291312e-19
77400000	0.0028504974169733834	-1.6488897621481176e-22	-1.2698568467456692e-19	6.097716972231392e-13	1.8920839844041404e-14	0.004299005164808824	-6.22553782748893e-20	3.5107774934044084e-15	6.980618423135113e-17	2.3626227333475384e-15	6.875929629291312e-19
77500000	0.0028504974169733834	-1.6488897621481176e-22	-1.2698568467456692e-19	6.097716972231392e-13	1.8920839844041404e-14	0.004299005164808824	-6.225478839979825e-20	3.5107774934044084e-15	6.980618423135113e-17	2.3626227333475384e-15	6.875929629291312e-19
77600000	0.0028504974169733834	-1.6488897621481176e-22	-1.2698568467456692e-19	6.097716972231392e-13	1.8920839844041404e-14	0.004299005164808824	-6.22541985247072e-20	3.5107774934044084e-15	6.980618423135113e-17	2.3626227333475384e-15	6.875929629291312e-19
77700000	0.0028504974169733834	-1.6488897621481176e-22	-1.2698568467456692e-19	6.097716972231392e-13	1.8920839844041404e-14	0.004299005164808824	-6.225360864961615e-20	3.5107774934044084e-15	6.980618423135113e-17	2.3626227333475384e-15	6.875929629291312e-19
77800000	0.0028504974169733834	-1.6488897621481176e-22	-1.2698568467456692e-19	6.097716972231392e-13	1.8920839844041404e-14	0.004299005164808824	-6.22530187745251e-20	3.5107774934044084e-15	6.980618423135113e-17	2.3626227333475384e-15	6.875929629291312e-19
77900000	0.0028504974169733834	-1.6488897621481176e-22	-1.2698568467456692e-19	6.097716972231392e-13	1.8920839844041404e-14	0.004299005164808824	-6.225242889943405e-20	3.5107774934044084e-15	6.980618423135113e-17	2.3626227333475384e-15	6.875929629291312e-19
78000000	0.0028504974169733834	-1.6488897621481176e-22	-1.2698568467456692e-19	6.097716972231392e-13	1.8920839844041404e-14	0.004299005164808824	-6.2251839024343e-20	3.5107774934044084e-15	6.980618423135113e-17	2.3626227333475384e-15	6.875929629291312e-19
78100000	0.0028504974169733834	-1.6488897621481176e-22	-1.2698568467456692e-19	6.097716972231392e-13	1.8920839844041404e-14	0.004299005164808824	-6.225124914925195e-20	3.5107774934044084e-15	6.980618423135113e-17	2.3626227333475384e-15	6.875929629291312e-19
78200000	0.0028504974169733834	-1.6488897621481176e-22	-1.2698568467456692e-19	6.097716972231392e-13	1.8920839844041404e-14	0.004299005164808824	-6.225065927416091e-20	3.5107774934044084e-15	6.980618423135113e-17	2.3626227333475384e-15	6.875929629291312e-19
78300000	0.0028504974169733834	-1.6488897621481176e-22	-1.2698568467456692e-19	6.097716972231392e-13	1.8920839844041404e-14	0.004299005164808824	-6.225006939906986e-20	3.5107774934044084e-15	6.980618423135113e-17	2.3626227333475384e-15	6.875929629291312e-19
78400000	0.0028504974169733834	-1.6488897621481176e-22	-1.2698568467456692e-19	6.097716972231392e-13	1.8920839844041404e-14	0.004299005164808824	-6.224947952397881e-20	3.5107774934044084e-15	6.980618423135113e-17	2.3626227333475384e-15	6.875929629291312e-19
78500000	0.0028504974169733834	-1.6488897621481176e-22	-1.2698568467456692e-19	6.097716972231392e-13	1.8920839844041404e-14	0.004299005164808824	-6.224888964888776e-20	3.5107774934044084e-15	6.980618423135113e-17	2.3626227333475384e-15	6.875929629291312e-19
78600000	0.0028504974169733834	-1.6488897621481176e-22	-1.2698568467456692e-19	6.097716972231392e-13	1.8920839844041404e-14	0.004299005164808824	-6.224829977379671e-20	3.5107774934044084e-15	6.980618423135113e-17	2.3626227333475384e-15	6.875929629291312e-19
78700000	0.0028504974169733834	-1.6488897621481176e-22	-1.2698568467456692e-19	6.097716972231392e-13	1.8920839844041404e-14	0.004299005164808824	-6.224770989870566e-20	3.5107774934044084e-15	6.980618423135113e-17	2.3626227333475384e-15	6.875929629291312e-19
78800000	0.0028504974169733834	-1.6488897621481176e-22	-1.2698568467456692e-19	6.097716972231392e-13	1.8920839844041404e-14	0.004299005164808824	-6.224712002361461e-20	3.5107774934044084e-15	6.980618423135113e-17	2.3626227333475384e-15	6.875929629291312e-19
78900000	0.0028504974169733834	-1.6488897621481176e-22	-1.2698568467456692e-19	6.097716972231392e-13	1.8920839844041404e-14	0.004299005164808824	-6.224653014852356e-20	3.5107774934044084e-15	6.980618423135113e-17	2.3626227333475384e-15	6.875929629291312e-19
79000000	0.0028504974169733834	-1.6488897621481176e-22	-1.2698568467456692e-19	6.097716972231392e-13	1.8920839844041404e-14	0.004299005164808824	-6.224594027343251e-20	3.5107774934044084e-15	6.980618423135113e-17	2.3626227333475384e-15	6.875929629291312e-19
79100000	0.0028504974169733834	-1.6488897621481176e-22	-1.2698568467456692e-19	6.097716972231392e-13	1.8920839844041404e-14	0.004299005164808824	-6.224535039834146e-20	3.5107774934044084e-15	6.980618423135113e-17	2.3626227333475384e-15	6.875929629291312e-19
79200000	0.0028504974169733834	-1.6488897621481176e-22	-1.2698568467456692e-19	6.097716972231392e-13	1.8920839844041404e-14	0.004299005164808824	-6.224476052325041e-20	3.5107774934044084e-15	6.980618423135113e-17	2.3626227333475384e-15	6.875929629291312e-19
79300000	0.0028504974169733834	-1.6488897621481176e-22	-1.2698568467456692e-19	6.097716972231392e-13	1.8920839844041404e-14	0.004299005164808824	-6.224417064815936e-20	3.5107774934044084e-15	6.980618423135113e-17	2.3626227333475384e-15	6.875929629291312e-19
79400000	0.0028504974169733834	-1.6488897621481176e-22	-1.2698568467456692e-19	6.097716972231392e-13	1.8920839844041404e-14	0.004299005164808824	-6.224358077306831e-20	3.5107774934044084e-15	6.980618423135113e-17	2.3626227333475384e-15	6.875929629291312e-19
79500000	0.0028504974169733834	-1.6488897621481176e-22	-1.2698568467456692e-19	6.097716972231392e-13	1.8920839844041404e-14	0.004299005164808824	-6.224299089797726e-20	3.5107774934044084e-15	6.980618423135113e-17	2.3626227333475384e-15	6.875929629291312e-19
79600000	0.0028504974169733834	-1.6488897621481176e-22	-1.2698568467456692e-19	6.097716972231392e-13	1.8920839844041404e-14	0.004299005164808824	-6.224240102288621e-20	3.5107774934044084e-15	6.980618423135113e-17	2.3626227333475384e-15	6.875929629291312e-19
79700000	0.0028504974169733834	-1.6488897621481176e-22	-1.2698568467456692e-19	6.097716972231392e-13	1.8920839844041404e-14	0.004299005164808824	-6.224181114779516e-20	3.5107774934044084e-15	6.980618423135113e-17	2.3626227333475384e-15	6.875929629291312e-19
79800000	0.0028504974169733834	-1.6488897621481176e-22	-1.2698568467456692e-19	6.097716972231392e-13	1.8920839844041404e-14	0.004299005164808824	-6.224122127270411e-20	3.5107774934044084e-15	6.980618423135113e-17	2.3626227333475384e-15	6.875929629291312e-19
79900000	0.0028504974169733834	-1.6488897621481176e-22	-1.2698568467456692e-19	6.097716972231392e-13	1.8920839844041404e-14	0.004299005164808824	-6.224063139761306e-20	3.5107774934044084e-15	6.980618423135113e-17	2.3626227333475384e-15	6.875929629291312e-19
80000000	0.0028504974169733834	-1.6488897621481176e-22	-1.2698568467456692e-19	6.097716972231392e-13	1.8920839844041404e-14	0.004299005164808824	-6.224004152252201e-20	3.5107774934044084e-15	6.980618423135113e-17	2.3626227333475384e-15	6.875929629291312e-19
80100000	0.0028504974169733834	-1.6488897621481176e-22	-1.2698568467456692e-19	6.097716972231392e-13	1.8920839844041404e-14	0.004299005164808824	-6.223945164743096e-20	3.5107774934044084e-15	6.980618423135113e-17	2.3626227333475384e-15	6.875929629291312e-19
80200000	0.0028504974169733834	-1.6488897621481176e-22	-1.2698568467456692e-19	6.097716972231392e-13	1.8920839844041404e-14	0.004299005164808824	-6.223886177233991e-20	3.5107774934044084e-15	6.980618423135113e-17	2.3626227333475384e-15	6.875929629291312e-19
80300000	0.0028504974169733834	-1.6488897621481176e-22	-1.2698568467456692e-19	6.097716972231392e-13	1.8920839844041404e-14	0.004299005164808824	-6.223827189724886e-20	3.5107774934044084e-15	6.980618423135113e-17	2.3626227333475384e-15	6.875929629291312e-19
80400000	0.0028504974169733834	-1.6488897621481176e-22	-1.2698568467456692e-19	6.097716972231392e-13	1.8920839844041404e-14	0.004299005164808824	-6.223768202215781e-20	3.5107774934044084e-15	6.980618423135113e-17	2.3626227333475384e-15	6.875929629291312e-19
80500000	0.0028504974169733834	-1.6488897621481176e-22	-1.2698568467456692e-19	6.097716972231392e-13	1.8920839844041404e-14	0.004299005164808824	-6.223709214706676e-20	3.5107774934044084e-15	6.980618423135113e-17	2.3626227333475384e-15	6.875929629291312e-19
80600000	0.0028504974169733834	-1.6488897621481176e-22	-1.2698568467456692e-19	6.097716972231392e-13	1.8920839844041404e-14	0.004299005164808824	-6.223650227197571e-20	3.5107774934044084e-15	6.980618423135113e-17	2.3626227333475384e-15	6.875929629291312e-19
80700000	0.0028504974169733834	-1.6488897621481176e-22	-1.2698568467456692e-19	6.097716972231392e-13	1.8920839844041404e-14	0.004299005164808824	-6.223591239688466e-20	3.5107774934044084e-15	6.980618423135113e-17	2.3626227333475384e-15	6.875929629291312e-19
80800000	0.0028504974169733834	-1.6488897621481176e-22	-1.2698568467456692e-19	6.097716972231392e-13	1.8920839844041404e-14	0.004299005164808824	-6.223532252179361e-20	3.5107774934044084e-15	6.980618423135113e-17	2.3626227333475384e-15	6.875929629291312e-19
80900000	0.0028504974169733834	-1.6488897621481176e-22	-1.2698568467456692e-19	6.097716972231392e-13	1.8920839844041404e-14	0.004299005164808824	-6.223473264670256e-20	3.5107774934044084e-15	6.980618423135113e-17	2.3626227333475384e-15	6.875929629291312e-19
81000000	0.0028504974169733834	-1.6488897621481176e-22	-1.2698568467456692e-19	6.097716972231392e-13	1.8920839844041404e-14	0.004299005164808824	-6.223414277161151e-20	3.5107774934044084e-15	6.980618423135113e-17	2.3626227333475384e-15	6.875929629291312e-19
81100000	0.0028504974169733834	-1.6488897621481176e-22	-1.2698568467456692e-19	6.097716972231392e-13	1.8920839844041404e-14	0.004299005164808824	-6.223355289652046e-20	3.5107774934044084e-15	6.980618423135113e-17	2.3626227333475384e-15	6.875929629291312e-19
81200000	0.0028504974169733834	-1.6488897621481176e-22	-1.2698568467456692e-19	6.097716972231392e-13	1.8920839844041404e-14	0.004299005164808824	-6.223296302142941e-20	3.5107774934044084e-15	6.980618423135113e-17	2.3626227333475384e-15	6.875929629291312e-19
81300000	0.0028504974169733834	-1.6488897621481176e-22	-1.2698568467456692e-19	6.097716972231392e-13	1.8920839844041404e-14	0.004299005164808824	-6.223237314633836e-20	3.5107774934044084e-15	6.980618423135113e-17	2.3626227333475384e-15	6.875929629291312e-19
81400000	0.0028504974169733834	-1.6488897621481176e-22	-1.2698568467456692e-19	6.097716972231392e-13	1.8920839844041404e-14	0.004299005164808824	-6.22317832712473e-20	3.5107774934044084e-15	6.980618423135113e-17	2.3626227333475384e-15	6.875929629291312e-19
81500000	0.0028504974169733834	-1.6488897621481176e-22	-1.2698568467456692e-19	6.097716972231392e-13	1.8920839844041404e-14	0.004299005164808824	-6.223119339615626e-20	3.5107774934044084e-15	6.980618423135113e-17	2.3626227333475384e-15	6.875929629291312e-19
81600000	0.0028504974169733834	-1.6488897621481176e-22	-1.2698568467456692e-19	6.097716972231392e-13	1.8920839844041404e-14	0.004299005164808824	-6.22306035210652e-20	3.5107774934044084e-15	6.980618423135113e-17	2.3626227333475384e-15	6.875929629291312e-19
81700000	0.0028504974169733834	-1.6488897621481176e-22	-1.2698568467456692e-19	6.097716972231392e-13	1.8920839844041404e-14	0.004299005164808824	-6.223001364597416e-20	3.5107774934044084e-15	6.980618423135113e-17	2.3626227333475384e-15	6.875929629291312e-19
81800000	0.0028504974169733834	-1.6488897621481176e-22	-1.2698568467456692e-19	6.097716972231392e-13	1.8920839844041404e-14	0.004299005164808824	-6.22294237708831e-20	3.5107774934044084e-15	6.980618423135113e-17	2.3626227333475384e-15	6.875929629291312e-19
81900000	0.0028504974169733834	-1.6488897621481176e-22	-1.2698568467456692e-19	6.097716972231392e-13	1.8920839844041404e-14	0.004299005164808824	-6.222883389579206e-20	3.5107774934044084e-15	6.980618423135113e-17	2.3626227333475384e-15	6.875929629291312e-19
82000000	0.0028504974169733834	-1.6488897621481176e-22	-1.2698568467456692e-19	6.097716972231392e-13	1.8920839844041404e-14	0.004299005164808824	-6.2228244020701e-20	3.5107774934044084e-15	6.980618423135113e-17	2.3626227333475384e-15	6.875929629291312e-19
82100000	0.0028504974169733834	-1.6488897621481176e-22	-1.2698568467456692e-19	6.097716972231392e-13	1.8920839844041404e-14	0.004299005164808824	-6.222765414560995e-20	3.5107774934044084e-15	6.980618423135113e-17	2.3626227333475384e-15	6.875929629291312e-19
82200000	0.0028504974169733834	-1.6488897621481176e-22	-1.2698568467456692e-19	6.097716972231392e-13	1.8920839844041404e-14	0.004299005164808824	-6.22270642705189e-20	3.5107774934044084e-15	6.980618423135113e-17	2.3626227333475384e-15	6.875929629291312e-19
82300000	0.0028504974169733834	-1.6488897621481176e-22	-1.2698568467456692e-19	6.097716972231392e-13	1.8920839844041404e-14	0.004299005164808824	-6.222647439542785e-20	3.5107774934044084e-15	6.980618423135113e-17	2.3626227333475384e-15	6.875929629291312e-19
82400000	0.0028504974169733834	-1.6488897621481176e-22	-1.2698568467456692e-19	6.097716972231392e-13	1.8920839844041404e-14	0.004299005164808824	-6.22258845203368e-20	3.5107774934044084e-15	6.980618423135113e-17	2.3626227333475384e-15	6.875929629291312e-19
82500000	0.0028504974169733834	-1.6488897621481176e-22	-1.2698568467456692e-19	6.097716972231392e-13	1.8920839844041404e-14	0.004299005164808824	-6.222529464524575e-20	3.5107774934044084e-15	6.980618423135113e-17	2.3626227333475384e-15	6.875929629291312e-19
82600000	0.0028504974169733834	-1.6488897621481176e-22	-1.2698568467456692e-19	6.097716972231392e-13	1.8920839844041404e-14	0.004299005164808824	-6.22247047701547e-20	3.5107774934044084e-15	6.980618423135113e-17	2.3626227333475384e-15	6.875929629291312e-19
82700000	0.0028504974169733834	-1.6488897621481176e-22	-1.2698568467456692e-19	6.097716972231392e-13	1.8920839844041404e-14	0.004299005164808824	-6.222411489506365e-20	3.5107774934044084e-15	6.980618423135113e-17	2.3626227333475384e-15	6.875929629291312e-19
82800000	0.0028504974169733834	-1.6488897621481176e-22	-1.2698568467456692e-19	6.097716972231392e-13	1.8920839844041404e-14	0.004299005164808824	-6.22235250199726e-20	3.5107774934044084e-15	6.980618423135113e-17	2.3626227333475384e-15	6.875929629291312e-19
82900000	0.0028504974169733834	-1.6488897621481176e-22	-1.2698568467456692e-19	6.097716972231392e-13	1.8920839844041404e-14	0.004299005164808824	-6.222293514488155e-20	3.5107774934044084e-15	6.980618423135113e-17	2.3626227333475384e-15	6.875929629291312e-19
83000000	0.0028504974169733834	-1.6488897621481176e-22	-1.2698568467456692e-19	6.097716972231392e-13	1.8920839844041404e-14	0.004299005164808824	-6.22223452697905e-20	3.5107774934044084e-15	6.980618423135113e-17	2.3626227333475384e-15	6.875929629291312e-19
83100000	0.0028504974169733834	-1.6488897621481176e-22	-1.2698568467456692e-19	6.097716972231392e-13	1.8920839844041404e-14	0.004299005164808824	-6.222175539469945e-20	3.5107774934044084e-15	6.980618423135113e-17	2.3626227333475384e-15	6.875929629291312e-19
83200000	0.0028504974169733834	-1.6488897621481176e-22	-1.2698568467456692e-19	6.097716972231392e-13	1.8920839844041404e-14	0.004299005164808824	-6.222116551960842e-20	3.5107774934044084e-15	6.980618423135113e-17	2.3626227333475384e-15	6.875929629291312e-19
83300000	0.0028504974169733834	-1.6488897621481176e-22	-1.2698568467456692e-19	6.097716972231392e-13	1.8920839844041404e-14	0.004299005164808824	-6.222057564451737e-20	3.5107774934044084e-15	6.980618423135113e-17	2.3626227333475384e-15	6.875929629291312e-19
83400000	0.0028504974169733834	-1.6488897621481176e-22	-1.2698568467456692e-19	6.097716972231392e-13	1.8920839844041404e-14	0.004299005164808824	-6.221998576942632e-20	3.5107774934044084e-15	6.980618423135113e-17	2.3626227333475384e-15	6.875929629291312e-19
83500000	0.0028504974169733834	-1.6488897621481176e-22	-1.2698568467456692e-19	6.097716972231392e-13	1.8920839844041404e-14	0.004299005164808824	-6.221939589433527e-20	3.5107774934044084e-15	6.980618423135113e-17	2.3626227333475384e-15	6.875929629291312e-19
83600000	0.0028504974169733834	-1.6488897621481176e-22	-1.2698568467456692e-19	6.097716972231392e-13	1.8920839844041404e-14	0.004299005164808824	-6.221880601924422e-20	3.5107774934044084e-15	6.980618423135113e-17	2.3626227333475384e-15	6.875929629291312e-19
83700000	0.0028504974169733834	-1.6488897621481176e-22	-1.2698568467456692e-19	6.097716972231392e-13	1.8920839844041404e-14	0.004299005164808824	-6.221821614415317e-20	3.5107774934044084e-15	6.980618423135113e-17	2.3626227333475384e-15	6.875929629291312e-19
83800000	0.0028504974169733834	-1.6488897621481176e-22	-1.2698568467456692e-19	6.097716972231392e-13	1.8920839844041404e-14	0.004299005164808824	-6.221762626906211e-20	3.5107774934044084e-15	6.980618423135113e-17	2.3626227333475384e-15	6.875929629291312e-19
83900000	0.0028504974169733834	-1.6488897621481176e-22	-1.2698568467456692e-19	6.097716972231392e-13	1.8920839844041404e-14	0.004299005164808824	-6.221703639397106e-20	3.5107774934044084e-15	6.980618423135113e-17	2.3626227333475384e-15	6.875929629291312e-19
84000000	0.0028504974169733834	-1.6488897621481176e-22	-1.2698568467456692e-19	6.097716972231392e-13	1.8920839844041404e-14	0.004299005164808824	-6.221644651888001e-20	3.5107774934044084e-15	6.980618423135113e-17	2.3626227333475384e-15	6.875929629291312e-19
84100000	0.0028504974169733834	-1.6488897621481176e-22	-1.2698568467456692e-19	6.097716972231392e-13	1.8920839844041404e-14	0.004299005164808824	-6.221585664378896e-20	3.5107774934044084e-15	6.980618423135113e-17	2.3626227333475384e-15	6.875929629291312e-19
84200000	0.0028504974169733834	-1.6488897621481176e-22	-1.2698568467456692e-19	6.097716972231392e-13	1.8920839844041404e-14	0.004299005164808824	-6.221526676869791e-20	3.5107774934044084e-15	6.980618423135113e-17	2.3626227333475384e-15	6.875929629291312e-19
84300000	0.0028504974169733834	-1.6488897621481176e-22	-1.2698568467456692e-19	6.097716972231392e-13	1.8920839844041404e-14	0.004299005164808824	-6.221467689360686e-20	3.5107774934044084e-15	6.980618423135113e-17	2.3626227333475384e-15	6.875929629291312e-19
84400000	0.0028504974169733834	-1.6488897621481176e-22	-1.2698568467456692e-19	6.097716972231392e-13	1.8920839844041404e-14	0.004299005164808824	-6.221408701851581e-20	3.5107774934044084e-15	6.980618423135113e-17	2.3626227333475384e-15	6.875929629291312e-19
84500000	0.0028504974169733834	-1.6488897621481176e-22	-1.2698568467456692e-19	6.097716972231392e-13	1.8920839844041404e-14	0.004299005164808824	-6.221349714342476e-20	3.5107774934044084e-15	6.980618423135113e-17	2.3626227333475384e-15	6.875929629291312e-19
84600000	0.0028504974169733834	-1.6488897621481176e-22	-1.2698568467456692e-19	6.097716972231392e-13	1.8920839844041404e-14	0.004299005164808824	-6.221290726833371e-20	3.5107774934044084e-15	6.980618423135113e-17	2.3626227333475384e-15	6.875929629291312e-19
84700000	0.0028504974169733834	-1.6488897621481176e-22	-1.2698568467456692e-19	6.097716972231392e-13	1.8920839844041404e-14	0.004299005164808824	-6.221231739324266e-20	3.5107774934044084e-15	6.980618423135113e-17	2.3626227333475384e-15	6.875929629291312e-19
84800000	0.0028504974169733834	-1.6488897621481176e-22	-1.2698568467456692e-19	6.097716972231392e-13	1.8920839844041404e-14	0.004299005164808824	-6.221172751815161e-20	3.5107774934044084e-15	6.980618423135113e-17	2.3626227333475384e-15	6.875929629291312e-19
84900000	0.0028504974169733834	-1.6488897621481176e-22	-1.2698568467456692e-19	6.097716972231392e-13	1.8920839844041404e-14	0.004299005164808824	-6.221113764306056e-20	3.5107774934044084e-15	6.980618423135113e-17	2.3626227333475384e-15	6.875929629291312e-19
85000000	0.0028504974169733834	-1.6488897621481176e-22	-1.2698568467456692e-19	6.097716972231392e-13	1.8920839844041404e-14	0.004299005164808824	-6.221054776796951e-20	3.5107774934044084e-15	6.980618423135113e-17	2.3626227333475384e-15	6.875929629291312e-19
85100000	0.0028504974169733834	-1.6488897621481176e-22	-1.2698568467456692e-19	6.097716972231392e-13	1.8920839844041404e-14	0.004299005164808824	-6.220995789287846e-20	3.5107774934044084e-15	6.980618423135113e-17	2.3626227333475384e-15	6.875929629291312e-19
85200000	0.0028504974169733834	-1.6488897621481176e-22	-1.2698568467456692e-19	6.097716972231392e-13	1.8920839844041404e-14	0.004299005164808824	-6.220936801778741e-20	3.5107774934044084e-15	6.980618423135113e-17	2.3626227333475384e-15	6.875929629291312e-19
85300000	0.0028504974169733834	-1.6488897621481176e-22	-1.2698568467456692e-19	6.097716972231392e-13	1.8920839844041404e-14	0.004299005164808824	-6.220877814269636e-20	3.5107774934044084e-15	6.980618423135113e-17	2.3626227333475384e-15	6.875929629291312e-19
85400000	0.0028504974169733834	-1.6488897621481176e-22	-1.2698568467456692e-19	6.097716972231392e-13	1.8920839844041404e-14	0.004299005164808824	-6.220818826760531e-20	3.5107774934044084e-15	6.980618423135113e-17	2.3626227333475384e-15	6.875929629291312e-19
85500000	0.0028504974169733834	-1.6488897621481176e-22	-1.2698568467456692e-19	6.097716972231392e-13	1.8920839844041404e-14	0.004299005164808824	-6.220759839251426e-20	3.5107774934044084e-15	6.980618423135113e-17	2.3626227333475384e-15	6.875929629291312e-19
85600000	0.0028504974169733834	-1.6488897621481176e-22	-1.2698568467456692e-19	6.097716972231392e-13	1.8920839844041404e-14	0.004299005164808824	-6.220700851742321e-20	3.5107774934044084e-15	6.980618423135113e-17	2.3626227333475384e-15	6.875929629291312e-19
85700000	0.0028504974169733834	-1.6488897621481176e-22	-1.2698568467456692e-19	6.097716972231392e-13	1.8920839844041404e-14	0.004299005164808824	-6.220641864233216e-20	3.5107774934044084e-15	6.980618423135113e-17	2.3626227333475384e-15	6.875929629291312e-19
85800000	0.0028504974169733834	-1.6488897621481176e-22	-1.2698568467456692e-19	6.097716972231392e-13	1.8920839844041404e-14	0.004299005164808824	-6.220582876724111e-20	3.5107774934044084e-15	6.980618423135113e-17	2.3626227333475384e-15	6.875929629291312e-19
85900000	0.0028504974169733834	-1.6488897621481176e-22	-1.2698568467456692e-19	6.097716972231392e-13	1.8920839844041404e-14	0.004299005164808824	-6.220523889215006e-20	3.5107774934044084e-15	6.980618423135113e-17	2.3626227333475384e-15	6.875929629291312e-19
86000000	0.0028504974169733834	-1.6488897621481176e-22	-1.2698568467456692e-19	6.097716972231392e-13	1.8920839844041404e-14	0.004299005164808824	-6.220464901705901e-20	3.5107774934044084e-15	6.980618423135113e-17	2.3626227333475384e-15	6.875929629291312e-19
86100000	0.0028504974169733834	-1.6488897621481176e-22	-1.2698568467456692e-19	6.097716972231392e-13	1.8920839844041404e-14	0.004299005164808824	-6.220405914196796e-20	3.5107774934044084e-15	6.980618423135113e-17	2.3626227333475384e-15	6.875929629291312e-19
86200000	0.0028504974169733834	-1.6488897621481176e-22	-1.2698568467456692e-19	6.097716972231392e-13	1.8920839844041404e-14	0.004299005164808824	-6.220346926687691e-20	3.5107774934044084e-15	6.980618423135113e-17	2.3626227333475384e-15	6.875929629291312e-19
86300000	0.0028504974169733834	-1.6488897621481176e-22	-1.2698568467456692e-19	6.097716972231392e-13	1.8920839844041404e-14	0.004299005164808824	-6.220287939178586e-20	3.5107774934044084e-15	6.980618423135113e-17	2.3626227333475384e-15	6.875929629291312e-19
86400000	0.0028504974169733834	-1.6488897621481176e-22	-1.2698568467456692e-19	6.097716972231392e-13	1.8920839844041404e-14	0.004299005164808824	-6.220228951669481e-20	3.5107774934044084e-15	6.980618423135113e-17	2.3626227333475384e-15	6.875929629291312e-19
86500000	0.0028504974169733834	-1.6488897621481176e-22	-1.2698568467456692e-19	6.097716972231392e-13	1.8920839844041404e-14	0.004299005164808824	-6.220169964160376e-20	3.5107774934044084e-15	6.980618423135113e-17	2.3626227333475384e-15	6.875929629291312e-19
86600000	0.0028504974169733834	-1.6488897621481176e-22	-1.2698568467456692e-19	6.097716972231392e-13	1.8920839844041404e-14	0.004299005164808824	-6.220110976651271e-20	3.5107774934044084e-15	6.980618423135113e-17	2.3626227333475384e-15	6.875929629291312e-19
86700000	0.0028504974169733834	-1.6488897621481176e-22	-1.2698568467456692e-19	6.097716972231392e-13	1.8920839844041404e-14	0.004299005164808824	-6.220051989142166e-20	3.5107774934044084e-15	6.980618423135113e-17	2.3626227333475384e-15	6.875929629291312e-19
86800000	0.0028504974169733834	-1.6488897621481176e-22	-1.2698568467456692e-19	6.097716972231392e-13	1.8920839844041404e-14	0.004299005164808824	-6.219993001633061e-20	3.5107774934044084e-15	6.980618423135113e-17	2.3626227333475384e-15	6.875929629291312e-19
86900000	0.0028504974169733834	-1.6488897621481176e-22	-1.2698568467456692e-19	6.097716972231392e-13	1.8920839844041404e-14	0.004299005164808824	-6.219934014123956e-20	3.5107774934044084e-15	6.980618423135113e-17	2.3626227333475384e-15	6.875929629291312e-19
87000000	0.0028504974169733834	-1.6488897621481176e-22	-1.2698568467456692e-19	6.097716972231392e-13	1.8920839844041404e-14	0.004299005164808824	-6.219875026614851e-20	3.5107774934044084e-15	6.980618423135113e-17	2.3626227333475384e-15	6.875929629291312e-19
87100000	0.0028504974169733834	-1.6488897621481176e-22	-1.2698568467456692e-19	6.097716972231392e-13	1.8920839844041404e-14	0.004299005164808824	-6.219816039105746e-20	3.5107774934044084e-15	6.980618423135113e-17	2.3626227333475384e-15	6.875929629291312e-19
87200000	0.0028504974169733834	-1.6488897621481176e-22	-1.2698568467456692e-19	6.097716972231392e-13	1.8920839844041404e-14	0.004299005164808824	-6.219757051596641e-20	3.5107774934044084e-15	6.980618423135113e-17	2.3626227333475384e-15	6.875929629291312e-19
87300000	0.0028504974169733834	-1.6488897621481176e-22	-1.2698568467456692e-19	6.097716972231392e-13	1.8920839844041404e-14	0.004299005164808824	-6.219698064087536e-20	3.5107774934044084e-15	6.980618423135113e-17	2.3626227333475384e-15	6.875929629291312e-19
87400000	0.0028504974169733834	-1.6488897621481176e-22	-1.2698568467456692e-19	6.097716972231392e-13	1.8920839844041404e-14	0.004299005164808824	-6.219639076578431e-20	3.5107774934044084e-15	6.980618423135113e-17	2.3626227333475384e-15	6.875929629291312e-19
87500000	0.0028504974169733834	-1.6488897621481176e-22	-1.2698568467456692e-19	6.097716972231392e-13	1.8920839844041404e-14	0.004299005164808824	-6.219580089069326e-20	3.5107774934044084e-15	6.980618423135113e-17	2.3626227333475384e-15	6.875929629291312e-19
87600000	0.0028504974169733834	-1.6488897621481176e-22	-1.2698568467456692e-19	6.097716972231392e-13	1.8920839844041404e-14	0.004299005164808824	-6.219521101560221e-20	3.5107774934044084e-15	6.980618423135113e-17	2.3626227333475384e-15	6.875929629291312e-19
87700000	0.0028504974169733834	-1.6488897621481176e-22	-1.2698568467456692e-19	6.097716972231392e-13	1.8920839844041404e-14	0.004299005164808824	-6.219462114051116e-20	3.5107774934044084e-15	6.980618423135113e-17	2.3626227333475384e-15	6.875929629291312e-19
87800000	0.0028504974169733834	-1.6488897621481176e-22	-1.2698568467456692e-19	6.097716972231392e-13	1.8920839844041404e-14	0.004299005164808824	-6.219403126542011e-20	3.5107774934044084e-15	6.980618423135113e-17	2.3626227333475384e-15	6.875929629291312e-19
87900000	0.0028504974169733834	-1.6488897621481176e-22	-1.2698568467456692e-19	6.097716972231392e-13	1.8920839844041404e-14	0.004299005164808824	-6.219344139032906e-20	3.5107774934044084e-15	6.980618423135113e-17	2.3626227333475384e-15	6.875929629291312e-19
88000000	0.0028504974169733834	-1.6488897621481176e-22	-1.2698568467456692e-19	6.097716972231392e-13	1.8920839844041404e-14	0.004299005164808824	-6.219285151523801e-20	3.5107774934044084e-15	6.980618423135113e-17	2.3626227333475384e-15	6.875929629291312e-19
88100000	0.0028504974169733834	-1.6488897621481176e-22	-1.2698568467456692e-19	6.097716972231392e-13	1.8920839844041404e-14	0.004299005164808825	-6.219226164014697e-20	3.5107774934044084e-15	6.980618423135113e-17	2.3626227333475384e-15	6.875929629291312e-19
88200000	0.0028504974169733834	-1.6488897621481176e-22	-1.2698568467456692e-19	6.097716972231392e-13	1.8920839844041404e-14	0.004299005164808825	-6.219167176505592e-20	3.5107774934044084e-15	6.980618423135113e-17	2.3626227333475384e-15	6.875929629291312e-19
88300000	0.0028504974169733834	-1.6488897621481176e-22	-1.2698568467456692e-19	6.097716972231392e-13	1.8920839844041404e-14	0.004299005164808825	-6.219108188996487e-20	3.5107774934044088e-15	6.980618423135113e-17	2.3626227333475384e-15	6.875929629291312e-19
88400000	0.0028504974169733834	-1.6488897621481176e-22	-1.2698568467456692e-19	6.097716972231392e-13	1.8920839844041404e-14	0.004299005164808825	-6.219049201487382e-20	3.5107774934044088e-15	6.980618423135113e-17	2.3626227333475384e-15	6.875929629291312e-19
88500000	0.0028504974169733834	-1.6488897621481176e-22	-1.2698568467456692e-19	6.097716972231392e-13	1.8920839844041404e-14	0.004299005164808825	-6.218990213978277e-20	3.5107774934044088e-15	6.980618423135113e-17	2.3626227333475384e-15	6.875929629291312e-19
88600000	0.0028504974169733834	-1.6488897621481176e-22	-1.2698568467456692e-19	6.097716972231392e-13	1.8920839844041404e-14	0.004299005164808825	-6.218931226469172e-20	3.5107774934044088e-15	6.980618423135113e-17	2.3626227333475384e-15	6.875929629291312e-19
88700000	0.0028504974169733834	-1.6488897621481176e-22	-1.2698568467456692e-19	6.097716972231392e-13	1.8920839844041404e-14	0.004299005164808825	-6.218872238960067e-20	3.5107774934044088e-15	6.980618423135113e-17	2.3626227333475384e-15	6.875929629291312e-19
88800000	0.0028504974169733834	-1.6488897621481176e-22	-1.2698568467456692e-19	6.097716972231392e-13	1.8920839844041404e-14	0.004299005164808825	-6.218813251450962e-20	3.5107774934044088e-15	6.980618423135113e-17	2.3626227333475384e-15	6.875929629291312e-19
88900000	0.0028504974169733834	-1.6488897621481176e-22	-1.2698568467456692e-19	6.097716972231392e-13	1.8920839844041404e-14	0.004299005164808825	-6.218754263941857e-20	3.5107774934044088e-15	6.980618423135113e-17	2.3626227333475384e-15	6.875929629291312e-19
89000000	0.002850497416973384	-1.6488897621481176e-22	-1.2698568467456692e-19	6.097716972231392e-13	1.8920839844041404e-14	0.004299005164808825	-6.218695276432752e-20	3.5107774934044088e-15	6.980618423135113e-17	2.3626227333475384e-15	6.875929629291312e-19
89100000	0.002850497416973384	-1.6488897621481176e-22	-1.2698568467456692e-19	6.097716972231392e-13	1.8920839844041404e-14	0.004299005164808825	-6.218636288923647e-20	3.5107774934044088e-15	6.980618423135113e-17	2.3626227333475384e-15	6.875929629291312e-19
89200000	0.002850497416973384	-1.6488897621481176e-22	-1.2698568467456692e-19	6.097716972231392e-13	1.8920839844041404e-14	0.004299005164808825	-6.218577301414542e-20	3.5107774934044088e-15	6.980618423135113e-17	2.3626227333475384e-15	6.875929629291312e-19
89300000	0.002850497416973384	-1.6488897621481176e-22	-1.2698568467456692e-19	6.097716972231392e-13	1.8920839844041404e-14	0.004299005164808825	-6.218518313905437e-20	3.5107774934044088e-15	6.980618423135113e-17	2.3626227333475384e-15	6.875929629291312e-19
89400000	0.002850497416973384	-1.6488897621481176e-22	-1.2698568467456692e-19	6.097716972231392e-13	1.8920839844041404e-14	0.004299005164808825	-6.218459326396332e-20	3.5107774934044088e-15	6.980618423135113e-17	2.3626227333475384e-15	6.875929629291312e-19
89500000	0.002850497416973384	-1.6488897621481176e-22	-1.2698568467456692e-19	6.097716972231392e-13	1.8920839844041404e-14	0.004299005164808825	-6.218400338887227e-20	3.5107774934044088e-15	6.980618423135113e-17	2.3626227333475384e-15	6.875929629291311e-19
89600000	0.002850497416973384	-1.6488897621481176e-22	-1.2698568467456692e-19	6.097716972231392e-13	1.8920839844041404e-14	0.004299005164808825	-6.218341351378122e-20	3.5107774934044088e-15	6.980618423135113e-17	2.3626227333475384e-15	6.875929629291311e-19
89700000	0.002850497416973384	-1.6488897621481176e-22	-1.2698568467456692e-19	6.097716972231392e-13	1.8920839844041404e-14	0.004299005164808825	-6.218282363869017e-20	3.5107774934044088e-15	6.980618423135113e-17	2.3626227333475384e-15	6.875929629291311e-19
89800000	0.002850497416973384	-1.6488897621481176e-22	-1.2698568467456692e-19	6.097716972231392e-13	1.8920839844041404e-14	0.004299005164808825	-6.218223376359912e-20	3.5107774934044088e-15	6.980618423135113e-17	2.3626227333475384e-15	6.875929629291311e-19
89900000	0.002850497416973384	-1.6488897621481176e-22	-1.2698568467456692e-19	6.097716972231392e-13	1.8920839844041404e-14	0.004299005164808825	-6.218164388850807e-20	3.5107774934044088e-15	6.980618423135113e-17	2.3626227333475384e-15	6.875929629291311e-19
90000000	0.002850497416973384	-1.6488897621481176e-22	-1.2698568467456692e-19	6.097716972231392e-13	1.8920839844041404e-14	0.004299005164808825	-6.218105401341702e-20	3.5107774934044088e-15	6.980618423135113e-17	2.3626227333475384e-15	6.875929629291311e-19
90100000	0.002850497416973384	-1.6488897621481176e-22	-1.2698568467456692e-19	6.097716972231392e-13	1.8920839844041404e-14	0.004299005164808825	-6.218046413832597e-20	3.5107774934044088e-15	6.980618423135113e-17	2.3626227333475384e-15	6.875929629291311e-19
90200000	0.002850497416973384	-1.6488897621481176e-22	-1.2698568467456692e-19	6.097716972231392e-13	1.8920839844041404e-14	0.004299005164808825	-6.217987426323492e-20	3.5107774934044088e-15	6.980618423135113e-17	2.3626227333475384e-15	6.875929629291311e-19
90300000	0.002850497416973384	-1.6488897621481176e-22	-1.2698568467456692e-19	6.097716972231392e-13	1.8920839844041404e-14	0.004299005164808825	-6.217928438814387e-20	3.5107774934044088e-15	6.980618423135113e-17	2.3626227333475384e-15	6.875929629291311e-19
90400000	0.002850497416973384	-1.6488897621481176e-22	-1.2698568467456692e-19	6.097716972231392e-13	1.8920839844041404e-14	0.004299005164808825	-6.217869451305282e-20	3.5107774934044088e-15	6.980618423135113e-17	2.3626227333475384e-15	6.875929629291311e-19
90500000	0.002850497416973384	-1.6488897621481176e-22	-1.2698568467456692e-19	6.097716972231392e-13	1.8920839844041404e-14	0.004299005164808825	-6.217810463796177e-20	3.5107774934044088e-15	6.980618423135113e-17	2.3626227333475384e-15	6.875929629291311e-19
90600000	0.002850497416973384	-1.6488897621481176e-22	-1.2698568467456692e-19	6.097716972231392e-13	1.8920839844041404e-14	0.004299005164808825	-6.217751476287072e-20	3.5107774934044088e-15	6.980618423135113e-17	2.3626227333475384e-15	6.875929629291311e-19
90700000	0.002850497416973384	-1.6488897621481176e-22	-1.2698568467456692e-19	6.097716972231392e-13	1.8920839844041404e-14	0.004299005164808825	-6.217692488777967e-20	3.5107774934044088e-15	6.980618423135113e-17	2.3626227333475384e-15	6.875929629291311e-19
90800000	0.002850497416973384	-1.6488897621481176e-22	-1.2698568467456692e-19	6.097716972231392e-13	1.8920839844041404e-14	0.004299005164808825	-6.217633501268862e-20	3.5107774934044088e-15	6.980618423135113e-17	2.3626227333475384e-15	6.875929629291311e-19
90900000	0.002850497416973384	-1.6488897621481176e-22	-1.2698568467456692e-19	6.097716972231392e-13	1.8920839844041404e-14	0.004299005164808825	-6.217574513759757e-20	3.5107774934044088e-15	6.980618423135113e-17	2.3626227333475384e-15	6.875929629291311e-19
91000000	0.002850497416973384	-1.6488897621481176e-22	-1.2698568467456692e-19	6.097716972231392e-13	1.8920839844041404e-14	0.004299005164808825	-6.217515526250652e-20	3.5107774934044088e-15	6.980618423135113e-17	2.3626227333475384e-15	6.875929629291311e-19
91100000	0.002850497416973384	-1.6488897621481176e-22	-1.2698568467456692e-19	6.097716972231392e-13	1.8920839844041404e-14	0.004299005164808825	-6.217456538741547e-20	3.5107774934044088e-15	6.980618423135113e-17	2.3626227333475384e-15	6.875929629291311e-19
91200000	0.002850497416973384	-1.6488897621481176e-22	-1.2698568467456692e-19	6.097716972231392e-13	1.8920839844041404e-14	0.004299005164808825	-6.217397551232442e-20	3.5107774934044088e-15	6.980618423135113e-17	2.3626227333475384e-15	6.875929629291311e-19
91300000	0.002850497416973384	-1.6488897621481176e-22	-1.2698568467456692e-19	6.097716972231392e-13	1.8920839844041404e-14	0.004299005164808825	-6.217338563723337e-20	3.5107774934044088e-15	6.980618423135113e-17	2.3626227333475384e-15	6.875929629291311e-19
91400000	0.002850497416973384	-1.6488897621481176e-22	-1.2698568467456692e-19	6.097716972231392e-13	1.8920839844041404e-14	0.004299005164808825	-6.217279576214232e-20	3.5107774934044088e-15	6.980618423135113e-17	2.3626227333475384e-15	6.875929629291311e-19
91500000	0.002850497416973384	-1.6488897621481176e-22	-1.2698568467456692e-19	6.097716972231392e-13	1.8920839844041404e-14	0.004299005164808825	-6.217220588705127e-20	3.5107774934044088e-15	6.980618423135113e-17	2.3626227333475384e-15	6.875929629291311e-19
91600000	0.002850497416973384	-1.6488897621481176e-22	-1.2698568467456692e-19	6.097716972231392e-13	1.8920839844041404e-14	0.004299005164808825	-6.217161601196022e-20	3.5107774934044088e-15	6.980618423135113e-17	2.3626227333475384e-15	6.875929629291311e-19
91700000	0.002850497416973384	-1.6488897621481176e-22	-1.2698568467456692e-19	6.097716972231392e-13	1.8920839844041404e-14	0.004299005164808825	-6.217102613686917e-20	3.5107774934044088e-15	6.980618423135113e-17	2.3626227333475384e-15	6.875929629291311e-19
91800000	0.002850497416973384	-1.6488897621481176e-22	-1.2698568467456692e-19	6.097716972231392e-13	1.8920839844041404e-14	0.004299005164808825	-6.217043626177812e-20	3.5107774934044088e-15	6.980618423135113e-17	2.3626227333475384e-15	6.875929629291311e-19
91900000	0.002850497416973384	-1.6488897621481176e-22	-1.2698568467456692e-19	6.097716972231392e-13	1.8920839844041404e-14	0.004299005164808825	-6.216984638668707e-20	3.5107774934044088e-15	6.980618423135113e-17	2.3626227333475384e-15	6.875929629291311e-19
92000000	0.002850497416973384	-1.6488897621481176e-22	-1.2698568467456692e-19	6.097716972231392e-13	1.8920839844041404e-14	0.004299005164808825	-6.216925651159602e-20	3.5107774934044088e-15	6.980618423135113e-17	2.3626227333475384e-15	6.875929629291311e-19
92100000	0.002850497416973384	-1.6488897621481176e-22	-1.2698568467456692e-19	6.097716972231392e-13	1.8920839844041404e-14	0.004299005164808825	-6.216866663650497e-20	3.5107774934044088e-15	6.980618423135113e-17	2.3626227333475384e-15	6.875929629291311e-19
92200000	0.002850497416973384	-1.6488897621481176e-22	-1.2698568467456692e-19	6.097716972231392e-13	1.8920839844041404e-14	0.004299005164808825	-6.216807676141392e-20	3.5107774934044088e-15	6.980618423135113e-17	2.3626227333475384e-15	6.875929629291311e-19
92300000	0.002850497416973384	-1.6488897621481176e-22	-1.2698568467456692e-19	6.097716972231392e-13	1.8920839844041404e-14	0.004299005164808825	-6.216748688632287e-20	3.5107774934044088e-15	6.980618423135113e-17	2.3626227333475384e-15	6.875929629291311e-19
92400000	0.002850497416973384	-1.6488897621481176e-22	-1.2698568467456692e-19	6.097716972231392e-13	1.8920839844041404e-14	0.004299005164808825	-6.216689701123182e-20	3.5107774934044088e-15	6.980618423135113e-17	2.3626227333475384e-15	6.875929629291311e-19
92500000	0.002850497416973384	-1.6488897621481176e-22	-1.2698568467456692e-19	6.097716972231392e-13	1.8920839844041404e-14	0.004299005164808825	-6.216630713614077e-20	3.5107774934044088e-15	6.980618423135113e-17	2.3626227333475384e-15	6.875929629291311e-19
92600000	0.002850497416973384	-1.6488897621481176e-22	-1.2698568467456692e-19	6.097716972231392e-13	1.8920839844041404e-14	0.004299005164808825	-6.216571726104972e-20	3.5107774934044088e-15	6.980618423135113e-17	2.3626227333475384e-15	6.875929629291311e-19
92700000	0.002850497416973384	-1.6488897621481176e-22	-1.2698568467456692e-19	6.097716972231392e-13	1.8920839844041404e-14	0.004299005164808825	-6.216512738595867e-20	3.5107774934044088e-15	6.980618423135113e-17	2.3626227333475384e-15	6.875929629291311e-19
92800000	0.002850497416973384	-1.6488897621481176e-22	-1.2698568467456692e-19	6.097716972231392e-13	1.8920839844041404e-14	0.004299005164808825	-6.216453751086762e-20	3.5107774934044088e-15	6.980618423135113e-17	2.3626227333475384e-15	6.875929629291311e-19
92900000	0.002850497416973384	-1.6488897621481176e-22	-1.2698568467456692e-19	6.097716972231392e-13	1.8920839844041404e-14	0.004299005164808825	-6.216394763577658e-20	3.5107774934044088e-15	6.980618423135113e-17	2.3626227333475384e-15	6.875929629291311e-19
93000000	0.002850497416973384	-1.6488897621481176e-22	-1.2698568467456692e-19	6.097716972231392e-13	1.8920839844041404e-14	0.004299005164808825	-6.216335776068553e-20	3.5107774934044088e-15	6.980618423135113e-17	2.3626227333475384e-15	6.875929629291311e-19
93100000	0.002850497416973384	-1.6488897621481176e-22	-1.2698568467456692e-19	6.097716972231392e-13	1.8920839844041404e-14	0.004299005164808825	-6.216276788559448e-20	3.5107774934044088e-15	6.980618423135113e-17	2.3626227333475384e-15	6.875929629291311e-19
93200000	0.002850497416973384	-1.6488897621481176e-22	-1.2698568467456692e-19	6.097716972231392e-13	1.8920839844041404e-14	0.004299005164808825	-6.216217801050343e-20	3.5107774934044088e-15	6.980618423135113e-17	2.3626227333475384e-15	6.875929629291311e-19
93300000	0.002850497416973384	-1.6488897621481176e-22	-1.2698568467456692e-19	6.097716972231392e-13	1.8920839844041404e-14	0.004299005164808825	-6.216158813541238e-20	3.5107774934044088e-15	6.980618423135113e-17	2.3626227333475384e-15	6.875929629291311e-19
93400000	0.002850497416973384	-1.6488897621481176e-22	-1.2698568467456692e-19	6.097716972231392e-13	1.8920839844041404e-14	0.004299005164808825	-6.216099826032133e-20	3.5107774934044088e-15	6.980618423135113e-17	2.3626227333475384e-15	6.875929629291311e-19
93500000	0.002850497416973384	-1.6488897621481176e-22	-1.2698568467456692e-19	6.097716972231392e-13	1.8920839844041404e-14	0.004299005164808825	-6.216040838523028e-20	3.5107774934044088e-15	6.980618423135113e-17	2.3626227333475384e-15	6.875929629291311e-19
93600000	0.002850497416973384	-1.6488897621481176e-22	-1.2698568467456692e-19	6.097716972231392e-13	1.8920839844041404e-14	0.004299005164808825	-6.215981851013923e-20	3.5107774934044088e-15	6.980618423135113e-17	2.3626227333475384e-15	6.875929629291311e-19
93700000	0.002850497416973384	-1.6488897621481176e-22	-1.2698568467456692e-19	6.097716972231392e-13	1.8920839844041404e-14	0.004299005164808825	-6.215922863504818e-20	3.5107774934044088e-15	6.980618423135113e-17	2.3626227333475384e-15	6.875929629291311e-19
93800000	0.002850497416973384	-1.6488897621481176e-22	-1.2698568467456692e-19	6.097716972231392e-13	1.8920839844041404e-14	0.004299005164808825	-6.215863875995713e-20	3.5107774934044088e-15	6.980618423135113e-17	2.3626227333475384e-15	6.875929629291311e-19
93900000	0.002850497416973384	-1.6488897621481176e-22	-1.2698568467456692e-19	6.097716972231392e-13	1.8920839844041404e-14	0.004299005164808825	-6.215804888486608e-20	3.5107774934044088e-15	6.980618423135113e-17	2.3626227333475384e-15	6.875929629291311e-19
94000000	0.002850497416973384	-1.6488897621481176e-22	-1.2698568467456692e-19	6.097716972231392e-13	1.8920839844041404e-14	0.004299005164808825	-6.215745900977503e-20	3.5107774934044088e-15	6.980618423135113e-17	2.3626227333475384e-15	6.875929629291311e-19
94100000	0.002850497416973384	-1.6488897621481176e-22	-1.2698568467456692e-19	6.097716972231392e-13	1.8920839844041404e-14	0.004299005164808825	-6.215686913468398e-20	3.5107774934044088e-15	6.980618423135113e-17	2.3626227333475384e-15	6.875929629291311e-19
94200000	0.002850497416973384	-1.6488897621481176e-22	-1.2698568467456692e-19	6.097716972231392e-13	1.8920839844041404e-14	0.004299005164808825	-6.215627925959293e-20	3.5107774934044088e-15	6.980618423135113e-17	2.3626227333475384e-15	6.875929629291311e-19
94300000	0.002850497416973384	-1.6488897621481176e-22	-1.2698568467456692e-19	6.097716972231392e-13	1.8920839844041404e-14	0.004299005164808825	-6.215568938450188e-20	3.5107774934044088e-15	6.980618423135113e-17	2.3626227333475384e-15	6.875929629291311e-19
94400000	0.002850497416973384	-1.6488897621481176e-22	-1.2698568467456692e-19	6.097716972231392e-13	1.8920839844041404e-14	0.004299005164808825	-6.215509950941083e-20	3.5107774934044088e-15	6.980618423135113e-17	2.3626227333475384e-15	6.875929629291311e-19
94500000	0.002850497416973384	-1.6488897621481176e-22	-1.2698568467456692e-19	6.097716972231392e-13	1.8920839844041404e-14	0.004299005164808825	-6.215450963431978e-20	3.5107774934044088e-15	6.980618423135113e-17	2.3626227333475384e-15	6.875929629291311e-19
94600000	0.002850497416973384	-1.6488897621481176e-22	-1.2698568467456692e-19	6.097716972231392e-13	1.8920839844041404e-14	0.004299005164808825	-6.215391975922873e-20	3.5107774934044088e-15	6.980618423135113e-17	2.3626227333475384e-15	6.875929629291311e-19
94700000	0.002850497416973384	-1.6488897621481176e-22	-1.2698568467456692e-19	6.097716972231392e-13	1.8920839844041404e-14	0.004299005164808825	-6.215332988413768e-20	3.5107774934044088e-15	6.980618423135113e-17	2.3626227333475384e-15	6.875929629291311e-19
94800000	0.002850497416973384	-1.6488897621481176e-22	-1.2698568467456692e-19	6.097716972231392e-13	1.8920839844041404e-14	0.004299005164808825	-6.215274000904663e-20	3.5107774934044088e-15	6.980618423135113e-17	2.3626227333475384e-15	6.875929629291311e-19
94900000	0.002850497416973384	-1.6488897621481176e-22	-1.2698568467456692e-19	6.097716972231392e-13	1.8920839844041404e-14	0.004299005164808825	-6.215215013395558e-20	3.5107774934044088e-15	6.980618423135113e-17	2.3626227333475384e-15	6.875929629291311e-19
95000000	0.002850497416973384	-1.6488897621481176e-22	-1.2698568467456692e-19	6.097716972231392e-13	1.8920839844041404e-14	0.004299005164808825	-6.215156025886453e-20	3.5107774934044088e-15	6.980618423135113e-17	2.3626227333475384e-15	6.875929629291311e-19
95100000	0.002850497416973384	-1.6488897621481176e-22	-1.2698568467456692e-19	6.097716972231392e-13	1.8920839844041404e-14	0.004299005164808825	-6.215097038377348e-20	3.5107774934044088e-15	6.980618423135113e-17	2.3626227333475384e-15	6.875929629291311e-19
95200000	0.002850497416973384	-1.6488897621481176e-22	-1.2698568467456692e-19	6.097716972231392e-13	1.8920839844041404e-14	0.004299005164808825	-6.215038050868242e-20	3.5107774934044088e-15	6.980618423135113e-17	2.3626227333475384e-15	6.875929629291311e-19
95300000	0.002850497416973384	-1.6488897621481176e-22	-1.2698568467456692e-19	6.097716972231392e-13	1.8920839844041404e-14	0.004299005164808825	-6.214979063359137e-20	3.5107774934044088e-15	6.980618423135113e-17	2.3626227333475384e-15	6.875929629291311e-19
95400000	0.002850497416973384	-1.6488897621481176e-22	-1.2698568467456692e-19	6.097716972231392e-13	1.8920839844041404e-14	0.004299005164808825	-6.214920075850032e-20	3.5107774934044088e-15	6.980618423135113e-17	2.3626227333475384e-15	6.875929629291311e-19
95500000	0.002850497416973384	-1.6488897621481176e-22	-1.2698568467456692e-19	6.097716972231392e-13	1.8920839844041404e-14	0.004299005164808825	-6.214861088340927e-20	3.5107774934044088e-15	6.980618423135113e-17	2.3626227333475384e-15	6.875929629291311e-19
95600000	0.002850497416973384	-1.6488897621481176e-22	-1.2698568467456692e-19	6.097716972231392e-13	1.8920839844041404e-14	0.004299005164808825	-6.214802100831822e-20	3.5107774934044088e-15	6.980618423135113e-17	2.3626227333475384e-15	6.87592962929131e-19
95700000	0.002850497416973384	-1.6488897621481176e-22	-1.2698568467456692e-19	6.097716972231392e-13	1.8920839844041404e-14	0.004299005164808825	-6.214743113322717e-20	3.5107774934044088e-15	6.980618423135113e-17	2.3626227333475384e-15	6.87592962929131e-19
95800000	0.002850497416973384	-1.6488897621481176e-22	-1.2698568467456692e-19	6.097716972231392e-13	1.8920839844041404e-14	0.004299005164808825	-6.214684125813612e-20	3.5107774934044088e-15	6.980618423135113e-17	2.3626227333475384e-15	6.87592962929131e-19
95900000	0.002850497416973384	-1.6488897621481176e-22	-1.2698568467456692e-19	6.097716972231392e-13	1.8920839844041404e-14	0.004299005164808825	-6.214625138304507e-20	3.5107774934044088e-15	6.980618423135113e-17	2.3626227333475384e-15	6.87592962929131e-19
96000000	0.002850497416973384	-1.6488897621481176e-22	-1.2698568467456692e-19	6.097716972231392e-13	1.8920839844041404e-14	0.004299005164808825	-6.214566150795402e-20	3.5107774934044088e-15	6.980618423135113e-17	2.3626227333475384e-15	6.87592962929131e-19
96100000	0.002850497416973384	-1.6488897621481176e-22	-1.2698568467456692e-19	6.097716972231392e-13	1.8920839844041404e-14	0.004299005164808825	-6.214507163286297e-20	3.5107774934044088e-15	6.980618423135113e-17	2.3626227333475384e-15	6.87592962929131e-19
96200000	0.002850497416973384	-1.6488897621481176e-22	-1.2698568467456692e-19	6.097716972231392e-13	1.8920839844041404e-14	0.004299005164808825	-6.214448175777192e-20	3.5107774934044088e-15	6.980618423135113e-17	2.3626227333475384e-15	6.87592962929131e-19
96300000	0.002850497416973384	-1.6488897621481176e-22	-1.2698568467456692e-19	6.097716972231392e-13	1.8920839844041404e-14	0.004299005164808825	-6.214389188268087e-20	3.5107774934044088e-15	6.980618423135113e-17	2.3626227333475384e-15	6.87592962929131e-19
96400000	0.002850497416973384	-1.6488897621481176e-22	-1.2698568467456692e-19	6.097716972231392e-13	1.8920839844041404e-14	0.004299005164808825	-6.214330200758982e-20	3.5107774934044088e-15	6.980618423135113e-17	2.3626227333475384e-15	6.87592962929131e-19
96500000	0.002850497416973384	-1.6488897621481176e-22	-1.2698568467456692e-19	6.097716972231392e-13	1.8920839844041404e-14	0.004299005164808825	-6.214271213249877e-20	3.5107774934044088e-15	6.980618423135113e-17	2.3626227333475384e-15	6.87592962929131e-19
96600000	0.002850497416973384	-1.6488897621481176e-22	-1.2698568467456692e-19	6.097716972231392e-13	1.8920839844041404e-14	0.004299005164808825	-6.214212225740772e-20	3.5107774934044088e-15	6.980618423135113e-17	2.3626227333475384e-15	6.87592962929131e-19
96700000	0.002850497416973384	-1.6488897621481176e-22	-1.2698568467456692e-19	6.097716972231392e-13	1.8920839844041404e-14	0.004299005164808825	-6.214153238231667e-20	3.5107774934044088e-15	6.980618423135113e-17	2.3626227333475384e-15	6.87592962929131e-19
96800000	0.002850497416973384	-1.6488897621481176e-22	-1.2698568467456692e-19	6.097716972231392e-13	1.8920839844041404e-14	0.004299005164808825	-6.214094250722562e-20	3.5107774934044088e-15	6.980618423135113e-17	2.3626227333475384e-15	6.87592962929131e-19
96900000	0.002850497416973384	-1.6488897621481176e-22	-1.2698568467456692e-19	6.097716972231392e-13	1.8920839844041404e-14	0.004299005164808825	-6.214035263213457e-20	3.5107774934044088e-15	6.980618423135113e-17	2.3626227333475384e-15	6.87592962929131e-19
97000000	0.002850497416973384	-1.6488897621481176e-22	-1.2698568467456692e-19	6.097716972231392e-13	1.8920839844041404e-14	0.004299005164808825	-6.213976275704352e-20	3.5107774934044088e-15	6.980618423135113e-17	2.3626227333475384e-15	6.87592962929131e-19
97100000	0.002850497416973384	-1.6488897621481176e-22	-1.2698568467456692e-19	6.097716972231392e-13	1.8920839844041404e-14	0.004299005164808825	-6.213917288195247e-20	3.5107774934044088e-15	6.980618423135113e-17	2.3626227333475384e-15	6.87592962929131e-19
97200000	0.002850497416973384	-1.6488897621481176e-22	-1.2698568467456692e-19	6.097716972231392e-13	1.8920839844041404e-14	0.004299005164808825	-6.213858300686142e-20	3.5107774934044084e-15	6.980618423135113e-17	2.3626227333475384e-15	6.87592962929131e-19
97300000	0.002850497416973384	-1.6488897621481176e-22	-1.2698568467456692e-19	6.097716972231392e-13	1.8920839844041404e-14	0.004299005164808825	-6.213799313177037e-20	3.5107774934044084e-15	6.980618423135113e-17	2.3626227333475384e-15	6.87592962929131e-19
97400000	0.002850497416973384	-1.6488897621481176e-22	-1.2698568467456692e-19	6.097716972231392e-13	1.8920839844041404e-14	0.004299005164808825	-6.213740325667932e-20	3.5107774934044084e-15	6.980618423135113e-17	2.3626227333475384e-15	6.87592962929131e-19
97500000	0.002850497416973384	-1.6488897621481176e-22	-1.2698568467456692e-19	6.097716972231392e-13	1.8920839844041404e-14	0.004299005164808825	-6.213681338158827e-20	3.5107774934044084e-15	6.980618423135113e-17	2.3626227333475384e-15	6.87592962929131e-19
97600000	0.002850497416973384	-1.6488897621481176e-22	-1.2698568467456692e-19	6.097716972231392e-13	1.8920839844041404e-14	0.004299005164808825	-6.213622350649723e-20	3.5107774934044084e-15	6.980618423135113e-17	2.3626227333475384e-15	6.87592962929131e-19
97700000	0.002850497416973384	-1.6488897621481176e-22	-1.2698568467456692e-19	6.097716972231392e-13	1.8920839844041404e-14	0.004299005164808825	-6.213563363140618e-20	3.5107774934044084e-15	6.980618423135113e-17	2.3626227333475384e-15	6.87592962929131e-19
97800000	0.002850497416973384	-1.6488897621481176e-22	-1.2698568467456692e-19	6.097716972231392e-13	1.8920839844041404e-14	0.004299005164808825	-6.213504375631513e-20	3.5107774934044084e-15	6.980618423135113e-17	2.3626227333475384e-15	6.87592962929131e-19
97900000	0.002850497416973384	-1.6488897621481176e-22	-1.2698568467456692e-19	6.097716972231392e-13	1.8920839844041404e-14	0.004299005164808825	-6.213445388122408e-20	3.5107774934044084e-15	6.980618423135113e-17	2.3626227333475384e-15	6.87592962929131e-19
98000000	0.002850497416973384	-1.6488897621481176e-22	-1.2698568467456692e-19	6.097716972231392e-13	1.8920839844041404e-14	0.004299005164808825	-6.213386400613303e-20	3.5107774934044084e-15	6.980618423135113e-17	2.3626227333475384e-15	6.87592962929131e-19
98100000	0.002850497416973384	-1.6488897621481176e-22	-1.2698568467456692e-19	6.097716972231392e-13	1.8920839844041404e-14	0.004299005164808825	-6.213327413104198e-20	3.5107774934044084e-15	6.980618423135113e-17	2.3626227333475384e-15	6.87592962929131e-19
98200000	0.002850497416973384	-1.6488897621481176e-22	-1.2698568467456692e-19	6.097716972231392e-13	1.8920839844041404e-14	0.004299005164808825	-6.213268425595093e-20	3.5107774934044084e-15	6.980618423135113e-17	2.3626227333475384e-15	6.87592962929131e-19
98300000	0.002850497416973384	-1.6488897621481176e-22	-1.2698568467456692e-19	6.097716972231392e-13	1.8920839844041404e-14	0.004299005164808825	-6.213209438085988e-20	3.5107774934044084e-15	6.980618423135113e-17	2.3626227333475384e-15	6.87592962929131e-19
98400000	0.002850497416973384	-1.6488897621481176e-22	-1.2698568467456692e-19	6.097716972231392e-13	1.8920839844041404e-14	0.004299005164808825	-6.213150450576883e-20	3.5107774934044084e-15	6.980618423135113e-17	2.3626227333475384e-15	6.87592962929131e-19
98500000	0.002850497416973384	-1.6488897621481176e-22	-1.2698568467456692e-19	6.097716972231392e-13	1.8920839844041404e-14	0.004299005164808825	-6.213091463067778e-20	3.5107774934044084e-15	6.980618423135113e-17	2.3626227333475384e-15	6.87592962929131e-19
98600000	0.002850497416973384	-1.6488897621481176e-22	-1.2698568467456692e-19	6.097716972231392e-13	1.8920839844041404e-14	0.004299005164808825	-6.213032475558673e-20	3.5107774934044084e-15	6.980618423135113e-17	2.3626227333475384e-15	6.87592962929131e-19
98700000	0.002850497416973384	-1.6488897621481176e-22	-1.2698568467456692e-19	6.097716972231392e-13	1.8920839844041404e-14	0.004299005164808825	-6.212973488049568e-20	3.5107774934044084e-15	6.980618423135113e-17	2.3626227333475384e-15	6.87592962929131e-19
98800000	0.002850497416973384	-1.6488897621481176e-22	-1.2698568467456692e-19	6.097716972231392e-13	1.8920839844041404e-14	0.004299005164808825	-6.212914500540463e-20	3.5107774934044084e-15	6.980618423135113e-17	2.3626227333475384e-15	6.87592962929131e-19
98900000	0.002850497416973384	-1.6488897621481176e-22	-1.2698568467456692e-19	6.097716972231392e-13	1.8920839844041404e-14	0.004299005164808825	-6.212855513031358e-20	3.5107774934044084e-15	6.980618423135113e-17	2.3626227333475384e-15	6.87592962929131e-19
99000000	0.002850497416973384	-1.6488897621481176e-22	-1.2698568467456692e-19	6.097716972231392e-13	1.8920839844041404e-14	0.004299005164808825	-6.212796525522253e-20	3.5107774934044084e-15	6.980618423135113e-17	2.3626227333475384e-15	6.87592962929131e-19
99100000	0.002850497416973384	-1.6488897621481176e-22	-1.2698568467456692e-19	6.097716972231392e-13	1.8920839844041404e-14	0.004299005164808825	-6.212737538013148e-20	3.5107774934044084e-15	6.980618423135113e-17	2.3626227333475384e-15	6.87592962929131e-19
99200000	0.002850497416973384	-1.6488897621481176e-22	-1.2698568467456692e-19	6.097716972231392e-13	1.8920839844041404e-14	0.004299005164808825	-6.212678550504043e-20	3.5107774934044084e-15	6.980618423135113e-17	2.3626227333475384e-15	6.87592962929131e-19
99300000	0.002850497416973384	-1.6488897621481176e-22	-1.2698568467456692e-19	6.097716972231392e-13	1.8920839844041404e-14	0.004299005164808825	-6.212619562994938e-20	3.5107774934044084e-15	6.980618423135113e-17	2.3626227333475384e-15	6.87592962929131e-19
99400000	0.002850497416973384	-1.6488897621481176e-22	-1.2698568467456692e-19	6.097716972231392e-13	1.8920839844041404e-14	0.004299005164808825	-6.212560575485833e-20	3.5107774934044084e-15	6.980618423135113e-17	2.3626227333475384e-15	6.87592962929131e-19
99500000	0.002850497416973384	-1.6488897621481176e-22	-1.2698568467456692e-19	6.097716972231392e-13	1.8920839844041404e-14	0.004299005164808825	-6.212501587976728e-20	3.5107774934044084e-15	6.980618423135113e-17	2.3626227333475384e-15	6.87592962929131e-19
99600000	0.002850497416973384	-1.6488897621481176e-22	-1.2698568467456692e-19	6.097716972231392e-13	1.8920839844041404e-14	0.004299005164808825	-6.212442600467623e-20	3.5107774934044084e-15	6.980618423135113e-17	2.3626227333475384e-15	6.87592962929131e-19
99700000	0.002850497416973384	-1.6488897621481176e-22	-1.2698568467456692e-19	6.097716972231392e-13	1.8920839844041404e-14	0.004299005164808825	-6.212383612958518e-20	3.5107774934044084e-15	6.980618423135113e-17	2.3626227333475384e-15	6.87592962929131e-19
99800000	0.002850497416973384	-1.6488897621481176e-22	-1.2698568467456692e-19	6.097716972231392e-13	1.8920839844041404e-14	0.004299005164808825	-6.212324625449413e-20	3.5107774934044084e-15	6.980618423135113e-17	2.3626227333475384e-15	6.87592962929131e-19
99900000	0.002850497416973384	-1.6488897621481176e-22	-1.2698568467456692e-19	6.097716972231392e-13	1.8920839844041404e-14	0.004299005164808825	-6.212265637940308e-20	3.5107774934044084e-15	6.980618423135113e-17	2.3626227333475384e-15	6.87592962929131e-19
100000000	0.002850497416973384	-1.6488897621481176e-22	-1.2698568467456692e-19	6.097716972231392e-13	1.8920839844041404e-14	0.004299005164808825	-6.212206650431203e-20	3.5107774934044084e-15	6.980618423135113e-17	2.3626227333475384e-15	6.87592962929131e-19
