# Supplementary material for: Thermodynamics Underpinning the Microbial Community‐Level Nitrogen Energy Metabolism
Source: Environ Microbiol. 2025 Feb 16;27(2):e70055. doi: 10.1111/1462-2920.70055 (PMC11830459; doi:10.1111/1462-2920.70055)
Supplement: Supplementary file 1 — Data S1. [file EMI-27-e70055-s001.zip › SI/Nnetwork/Results/kdef_-10/Iin_-5/p_0.2/O2_-4.8_H_-3.5.csv]

time	N2	N2H4	N2H5	N2O	NH2OH	NH3	NH3OH	NH4	NO	NO2	NO3
0	0.00001	0.00001	0.00001	0.00001	0.00001	0.00001	0.00001	0.00001	0.00001	0.00001	0.00001
100000	0.004999632862412707	1.1640810199601003e-49	2.3491757755248684e-61	8.67033706639033e-9	1.2353960271960598e-15	7.167643090223488e-7	-6.972574912163335e-21	1.8509846593239662e-15	9.615171500774439e-12	2.499359624446804e-11	1.3557957919363872e-10
200000	0.004999632862412707	1.1640810199600959e-49	2.3491757755252587e-61	8.67033706639033e-9	1.2353960272527697e-15	7.167643090223487e-7	-5.845556594596628e-21	1.850984660320667e-15	9.615171500774431e-12	2.499359624450532e-11	1.3557957919363916e-10
300000	0.004999632862412707	1.1640810199600972e-49	2.349175775525264e-61	8.670337066390332e-9	1.2353960272534404e-15	7.167643090223487e-7	-4.7266880537357224e-21	1.8509846603326744e-15	9.615171500774431e-12	2.4993596244505762e-11	1.355795791936392e-10
400000	0.004999632862412707	1.1640810199601016e-49	2.3491757755252667e-61	8.670337066390334e-9	1.2353960272533988e-15	7.167643090223486e-7	-3.777366714051738e-21	1.8509846603319116e-15	9.61517150077444e-12	2.4993596244505752e-11	1.3557957919363932e-10
500000	0.004999632862412707	1.1640810199601101e-49	2.3491757755252726e-61	8.670337066390334e-9	1.2353960272533773e-15	7.167643090223486e-7	-3.0303966733181782e-21	1.8509846603315136e-15	9.615171500774457e-12	2.4993596244505778e-11	1.3557957919363958e-10
600000	0.004999632862412706	1.164081019960122e-49	2.349175775525281e-61	8.670337066390334e-9	1.2353960272533716e-15	7.167643090223486e-7	-2.4460001366768465e-21	1.8509846603314087e-15	9.615171500774481e-12	2.499359624450584e-11	1.3557957919363991e-10
700000	0.004999632862412706	1.164081019960136e-49	2.349175775525291e-61	8.670337066390334e-9	1.2353960272533779e-15	7.167643090223486e-7	-1.9843993092695486e-21	1.850984660331525e-15	9.61517150077451e-12	2.499359624450592e-11	1.3557957919364033e-10
800000	0.004999632862412706	1.1640810199601517e-49	2.3491757755253026e-61	8.670337066390334e-9	1.2353960272533923e-15	7.167643090223486e-7	-1.6058163962380893e-21	1.8509846603317916e-15	9.615171500774544e-12	2.4993596244506017e-11	1.355795791936408e-10
900000	0.004999632862412706	1.1640810199601684e-49	2.3491757755253147e-61	8.670337066390332e-9	1.235396027253411e-15	7.167643090223487e-7	-1.2704736027242733e-21	1.850984660332136e-15	9.615171500774578e-12	2.4993596244506124e-11	1.3557957919364128e-10
1000000	0.004999632862412706	1.1640810199601852e-49	2.349175775525327e-61	8.670337066390332e-9	1.23539602725343e-15	7.167643090223487e-7	-9.385931338699053e-22	1.8509846603324862e-15	9.615171500774614e-12	2.499359624450623e-11	1.3557957919364177e-10
1100000	0.004999632862412706	1.1640810199602013e-49	2.3491757755253385e-61	8.67033706639033e-9	1.2353960272534453e-15	7.167643090223487e-7	-5.703971948167902e-22	1.8509846603327714e-15	9.615171500774648e-12	2.499359624450633e-11	1.3557957919364224e-10
1200000	0.004999632862412706	1.1640810199602157e-49	2.3491757755253493e-61	8.67033706639033e-9	1.2353960272534534e-15	7.167643090223487e-7	-1.2610799070673288e-22	1.8509846603329193e-15	9.615171500774678e-12	2.4993596244506415e-11	1.3557957919364265e-10
1300000	0.004999632862412706	1.1640810199602271e-49	2.3491757755253575e-61	8.67033706639033e-9	1.2353960272534538e-15	7.167643090223487e-7	3.3821028957002077e-22	1.8509846603329256e-15	9.615171500774701e-12	2.4993596244506476e-11	1.35579579193643e-10
1400000	0.004999632862412706	1.1640810199602332e-49	2.3491757755253617e-61	8.67033706639033e-9	1.2353960272534538e-15	7.167643090223487e-7	6.187152766604626e-22	1.8509846603329252e-15	9.615171500774714e-12	2.4993596244506512e-11	1.3557957919364317e-10
1500000	0.004999632862412706	1.1640810199602347e-49	2.349175775525363e-61	8.67033706639033e-9	1.2353960272534538e-15	7.167643090223487e-7	7.386974406275928e-22	1.850984660332925e-15	9.615171500774717e-12	2.4993596244506518e-11	1.3557957919364322e-10
1600000	0.004999632862412706	1.164081019960233e-49	2.3491757755253617e-61	8.67033706639033e-9	1.2353960272534538e-15	7.167643090223487e-7	7.33042073504922e-22	1.850984660332925e-15	9.615171500774714e-12	2.499359624450651e-11	1.3557957919364317e-10
1700000	0.004999632862412706	1.1640810199602287e-49	2.3491757755253586e-61	8.67033706639033e-9	1.2353960272534538e-15	7.167643090223487e-7	6.366344673259598e-22	1.8509846603329252e-15	9.615171500774704e-12	2.4993596244506486e-11	1.3557957919364304e-10
1800000	0.004999632862412706	1.1640810199602228e-49	2.3491757755253544e-61	8.67033706639033e-9	1.2353960272534538e-15	7.167643090223487e-7	4.843599141242165e-22	1.8509846603329256e-15	9.615171500774693e-12	2.4993596244506457e-11	1.3557957919364289e-10
1900000	0.004999632862412707	1.1640810199602163e-49	2.34917577552535e-61	8.67033706639033e-9	1.2353960272534538e-15	7.167643090223487e-7	3.1110370593320242e-22	1.850984660332926e-15	9.61517150077468e-12	2.499359624450642e-11	1.3557957919364268e-10
2000000	0.004999632862412707	1.1640810199602102e-49	2.3491757755253458e-61	8.67033706639033e-9	1.235396027253454e-15	7.167643090223487e-7	1.5175113478642757e-22	1.8509846603329264e-15	9.615171500774667e-12	2.499359624450639e-11	1.3557957919364252e-10
2100000	0.004999632862412707	1.1640810199602055e-49	2.3491757755253423e-61	8.67033706639033e-9	1.235396027253454e-15	7.167643090223487e-7	4.1187492717402164e-23	1.850984660332927e-15	9.615171500774657e-12	2.4993596244506363e-11	1.3557957919364237e-10
2200000	0.004999632862412707	1.164081019960203e-49	2.3491757755253406e-61	8.67033706639033e-9	1.235396027253454e-15	7.167643090223487e-7	1.9282262386439616e-23	1.850984660332927e-15	9.61517150077465e-12	2.499359624450635e-11	1.3557957919364232e-10
2300000	0.004999632862412707	1.1640810199601994e-49	2.3491757755253382e-61	8.67033706639033e-9	1.235396027253454e-15	7.167643090223487e-7	2.3240535821519118e-22	1.850984660332927e-15	9.615171500774644e-12	2.499359624450633e-11	1.355795791936422e-10
2400000	0.004999632862412707	1.1640810199601931e-49	2.3491757755253337e-61	8.67033706639033e-9	1.235396027253454e-15	7.167643090223487e-7	7.046584942713032e-22	1.850984660332927e-15	9.615171500774631e-12	2.49935962445063e-11	1.35579579193642e-10
2500000	0.004999632862412707	1.1640810199601844e-49	2.3491757755253275e-61	8.67033706639033e-9	1.235396027253454e-15	7.167643090223487e-7	1.3948253113286464e-21	1.8509846603329264e-15	9.615171500774614e-12	2.4993596244506253e-11	1.3557957919364177e-10
2600000	0.004999632862412707	1.1640810199601734e-49	2.3491757755253195e-61	8.67033706639033e-9	1.235396027253454e-15	7.167643090223487e-7	2.2616894501610892e-21	1.8509846603329264e-15	9.615171500774591e-12	2.4993596244506192e-11	1.3557957919364144e-10
2700000	0.004999632862412707	1.1640810199601603e-49	2.3491757755253102e-61	8.67033706639033e-9	1.235396027253454e-15	7.167643090223487e-7	3.2640345515425008e-21	1.8509846603329264e-15	9.615171500774564e-12	2.499359624450612e-11	1.3557957919364105e-10
2800000	0.004999632862412707	1.1640810199601449e-49	2.3491757755252995e-61	8.67033706639033e-9	1.2353960272534538e-15	7.167643090223487e-7	4.3606442562467495e-21	1.8509846603329264e-15	9.615171500774531e-12	2.499359624450604e-11	1.355795791936406e-10
2900000	0.004999632862412707	1.1640810199601278e-49	2.349175775525287e-61	8.67033706639033e-9	1.2353960272534538e-15	7.167643090223487e-7	5.5103022050477054e-21	1.8509846603329264e-15	9.615171500774496e-12	2.4993596244505946e-11	1.3557957919364012e-10
3000000	0.004999632862412707	1.164081019960109e-49	2.3491757755252736e-61	8.67033706639033e-9	1.2353960272534538e-15	7.167643090223487e-7	6.671792038719238e-21	1.8509846603329264e-15	9.615171500774457e-12	2.4993596244505843e-11	1.3557957919363955e-10
3100000	0.004999632862412707	1.164081019960089e-49	2.3491757755252594e-61	8.67033706639033e-9	1.2353960272534538e-15	7.167643090223487e-7	7.760903216563792e-21	1.8509846603329264e-15	9.615171500774417e-12	2.4993596244505736e-11	1.3557957919363898e-10
3200000	0.004999632862412707	1.164081019960075e-49	2.3491757755252494e-61	8.67033706639033e-9	1.2353960272534538e-15	7.167643090223487e-7	8.317635658576858e-21	1.8509846603329264e-15	9.615171500774387e-12	2.499359624450566e-11	1.3557957919363857e-10
3300000	0.004999632862412707	1.1640810199600672e-49	2.349175775525244e-61	8.67033706639033e-9	1.2353960272534538e-15	7.167643090223487e-7	8.295905451544284e-21	1.850984660332927e-15	9.615171500774371e-12	2.4993596244505617e-11	1.3557957919363834e-10
3400000	0.004999632862412707	1.164081019960065e-49	2.349175775525242e-61	8.67033706639033e-9	1.2353960272534538e-15	7.167643090223487e-7	7.781854597777028e-21	1.850984660332927e-15	9.615171500774366e-12	2.4993596244505604e-11	1.3557957919363828e-10
3500000	0.004999632862412707	1.1640810199600667e-49	2.3491757755252435e-61	8.67033706639033e-9	1.2353960272534536e-15	7.167643090223487e-7	6.861625099586057e-21	1.850984660332927e-15	9.61517150077437e-12	2.4993596244505613e-11	1.3557957919363834e-10
3600000	0.004999632862412707	1.1640810199600716e-49	2.349175775525247e-61	8.67033706639033e-9	1.2353960272534536e-15	7.167643090223487e-7	5.621358959282329e-21	1.8509846603329264e-15	9.615171500774381e-12	2.4993596244505643e-11	1.3557957919363847e-10
3700000	0.004999632862412706	1.1640810199600786e-49	2.349175775525252e-61	8.67033706639033e-9	1.2353960272534536e-15	7.167643090223487e-7	4.147198179176809e-21	1.8509846603329264e-15	9.615171500774394e-12	2.4993596244505678e-11	1.3557957919363867e-10
3800000	0.004999632862412706	1.1640810199600864e-49	2.3491757755252574e-61	8.67033706639033e-9	1.2353960272534536e-15	7.167643090223487e-7	2.5252847615804578e-21	1.8509846603329264e-15	9.61517150077441e-12	2.499359624450572e-11	1.355795791936389e-10
3900000	0.004999632862412706	1.1640810199600938e-49	2.3491757755252625e-61	8.67033706639033e-9	1.2353960272534536e-15	7.167643090223487e-7	8.417607088042386e-22	1.8509846603329264e-15	9.615171500774426e-12	2.4993596244505762e-11	1.355795791936391e-10
4000000	0.004999632862412706	1.1640810199600999e-49	2.349175775525267e-61	8.67033706639033e-9	1.2353960272534536e-15	7.167643090223487e-7	-8.52620047877259e-22	1.8509846603329264e-15	9.615171500774439e-12	2.4993596244505794e-11	1.355795791936393e-10
4100000	0.004999632862412706	1.1640810199601035e-49	2.3491757755252695e-61	8.67033706639033e-9	1.2353960272534536e-15	7.167643090223487e-7	-2.7052168863594995e-21	1.8509846603329264e-15	9.615171500774446e-12	2.4993596244505814e-11	1.355795791936394e-10
4200000	0.004999632862412706	1.164081019960105e-49	2.3491757755252705e-61	8.67033706639033e-9	1.2353960272534536e-15	7.167643090223487e-7	-4.744349023048228e-21	1.8509846603329264e-15	9.615171500774449e-12	2.499359624450582e-11	1.3557957919363945e-10
4300000	0.004999632862412706	1.1640810199601048e-49	2.3491757755252705e-61	8.67033706639033e-9	1.2353960272534536e-15	7.167643090223487e-7	-6.970208320409304e-21	1.8509846603329264e-15	9.615171500774449e-12	2.499359624450582e-11	1.3557957919363945e-10
4400000	0.004999632862412706	1.1640810199601037e-49	2.3491757755252698e-61	8.67033706639033e-9	1.2353960272534536e-15	7.167643090223487e-7	-9.382986640908592e-21	1.8509846603329264e-15	9.615171500774447e-12	2.4993596244505814e-11	1.355795791936394e-10
4500000	0.004999632862412706	1.1640810199601018e-49	2.3491757755252684e-61	8.67033706639033e-9	1.2353960272534536e-15	7.167643090223487e-7	-1.198287584701195e-20	1.850984660332926e-15	9.615171500774442e-12	2.4993596244505804e-11	1.3557957919363934e-10
4600000	0.004999632862412707	1.1640810199600997e-49	2.349175775525267e-61	8.670337066390332e-9	1.2353960272534538e-15	7.167643090223487e-7	-1.4770067801185237e-20	1.850984660332926e-15	9.615171500774439e-12	2.499359624450579e-11	1.355795791936393e-10
4700000	0.004999632862412707	1.164081019960098e-49	2.3491757755252657e-61	8.670337066390332e-9	1.2353960272534538e-15	7.167643090223487e-7	-1.7744754365894315e-20	1.850984660332926e-15	9.615171500774434e-12	2.499359624450578e-11	1.3557957919363924e-10
4800000	0.004999632862412707	1.164081019960097e-49	2.349175775525265e-61	8.670337066390332e-9	1.2353960272534538e-15	7.167643090223487e-7	-2.090712740360504e-20	1.850984660332926e-15	9.615171500774433e-12	2.4993596244505775e-11	1.355795791936392e-10
4900000	0.004999632862412707	1.1640810199600969e-49	2.349175775525265e-61	8.670337066390332e-9	1.2353960272534538e-15	7.167643090223487e-7	-2.4069665509686345e-20	1.850984660332926e-15	9.615171500774433e-12	2.4993596244505775e-11	1.355795791936392e-10
5000000	0.004999632862412707	1.1640810199600969e-49	2.349175775525265e-61	8.670337066390332e-9	1.2353960272534538e-15	7.167643090223487e-7	-2.662682221670262e-20	1.850984660332926e-15	9.615171500774433e-12	2.4993596244505775e-11	1.355795791936392e-10
5100000	0.004999632862412707	1.1640810199600967e-49	2.349175775525265e-61	8.670337066390332e-9	1.2353960272534538e-15	7.167643090223487e-7	-2.8576507775484976e-20	1.850984660332926e-15	9.615171500774433e-12	2.4993596244505772e-11	1.3557957919363916e-10
5200000	0.004999632862412707	1.1640810199600967e-49	2.349175775525265e-61	8.670337066390332e-9	1.2353960272534538e-15	7.167643090223487e-7	-2.9968231714113926e-20	1.850984660332926e-15	9.615171500774433e-12	2.4993596244505772e-11	1.3557957919363916e-10
5300000	0.004999632862412707	1.1640810199600967e-49	2.349175775525265e-61	8.670337066390332e-9	1.235396027253454e-15	7.167643090223487e-7	-3.085150356066999e-20	1.850984660332926e-15	9.615171500774433e-12	2.4993596244505772e-11	1.3557957919363916e-10
5400000	0.004999632862412707	1.1640810199600967e-49	2.349175775525265e-61	8.670337066390332e-9	1.235396027253454e-15	7.167643090223487e-7	-3.1275832843233686e-20	1.850984660332926e-15	9.615171500774433e-12	2.4993596244505772e-11	1.3557957919363916e-10
5500000	0.004999632862412707	1.1640810199600967e-49	2.349175775525265e-61	8.670337066390332e-9	1.235396027253454e-15	7.167643090223487e-7	-3.1290729089885533e-20	1.850984660332926e-15	9.615171500774433e-12	2.4993596244505772e-11	1.3557957919363916e-10
5600000	0.004999632862412707	1.1640810199600967e-49	2.3491757755252646e-61	8.670337066390332e-9	1.235396027253454e-15	7.167643090223487e-7	-3.0945701828706046e-20	1.850984660332926e-15	9.615171500774431e-12	2.4993596244505772e-11	1.3557957919363916e-10
5700000	0.004999632862412707	1.1640810199600967e-49	2.3491757755252646e-61	8.670337066390332e-9	1.235396027253454e-15	7.167643090223487e-7	-3.0290260587775747e-20	1.850984660332926e-15	9.615171500774431e-12	2.4993596244505772e-11	1.3557957919363916e-10
5800000	0.004999632862412707	1.1640810199600967e-49	2.3491757755252646e-61	8.670337066390332e-9	1.235396027253454e-15	7.167643090223487e-7	-2.9373914895175144e-20	1.850984660332926e-15	9.615171500774431e-12	2.4993596244505772e-11	1.3557957919363916e-10
5900000	0.004999632862412707	1.1640810199600967e-49	2.3491757755252646e-61	8.670337066390332e-9	1.2353960272534538e-15	7.167643090223487e-7	-2.8246174278984765e-20	1.850984660332926e-15	9.615171500774431e-12	2.4993596244505772e-11	1.3557957919363916e-10
6000000	0.004999632862412707	1.1640810199600967e-49	2.3491757755252646e-61	8.670337066390332e-9	1.2353960272534538e-15	7.167643090223487e-7	-2.6956548267285124e-20	1.850984660332926e-15	9.615171500774431e-12	2.4993596244505775e-11	1.3557957919363916e-10
6100000	0.004999632862412707	1.1640810199600967e-49	2.3491757755252646e-61	8.670337066390332e-9	1.2353960272534538e-15	7.167643090223487e-7	-2.5554546388156737e-20	1.850984660332926e-15	9.615171500774431e-12	2.4993596244505775e-11	1.3557957919363916e-10
6200000	0.004999632862412706	1.1640810199600967e-49	2.3491757755252646e-61	8.67033706639033e-9	1.2353960272534538e-15	7.167643090223487e-7	-2.4089678169680127e-20	1.8509846603329264e-15	9.615171500774431e-12	2.4993596244505775e-11	1.3557957919363916e-10
6300000	0.004999632862412706	1.1640810199600967e-49	2.3491757755252643e-61	8.67033706639033e-9	1.2353960272534538e-15	7.167643090223487e-7	-2.2611453139935804e-20	1.8509846603329264e-15	9.615171500774431e-12	2.4993596244505775e-11	1.3557957919363916e-10
6400000	0.004999632862412706	1.1640810199600965e-49	2.3491757755252643e-61	8.67033706639033e-9	1.2353960272534538e-15	7.167643090223487e-7	-2.1169380827004292e-20	1.8509846603329264e-15	9.615171500774431e-12	2.4993596244505775e-11	1.3557957919363916e-10
6500000	0.004999632862412706	1.1640810199600965e-49	2.3491757755252643e-61	8.67033706639033e-9	1.2353960272534538e-15	7.167643090223487e-7	-1.9812970758966106e-20	1.8509846603329264e-15	9.615171500774431e-12	2.4993596244505775e-11	1.3557957919363916e-10
6600000	0.004999632862412706	1.1640810199600965e-49	2.3491757755252643e-61	8.67033706639033e-9	1.2353960272534538e-15	7.167643090223487e-7	-1.8591732463901763e-20	1.8509846603329264e-15	9.615171500774431e-12	2.4993596244505775e-11	1.3557957919363916e-10
6700000	0.004999632862412706	1.1640810199600965e-49	2.3491757755252643e-61	8.67033706639033e-9	1.2353960272534538e-15	7.167643090223487e-7	-1.7509677542174387e-20	1.8509846603329264e-15	9.615171500774431e-12	2.4993596244505775e-11	1.3557957919363916e-10
6800000	0.004999632862412706	1.1640810199600963e-49	2.3491757755252643e-61	8.67033706639033e-9	1.2353960272534538e-15	7.167643090223487e-7	-1.652147657363752e-20	1.8509846603329264e-15	9.615171500774431e-12	2.4993596244505775e-11	1.3557957919363916e-10
6900000	0.004999632862412706	1.1640810199600963e-49	2.3491757755252643e-61	8.67033706639033e-9	1.2353960272534538e-15	7.167643090223487e-7	-1.5615160128587575e-20	1.8509846603329264e-15	9.615171500774431e-12	2.4993596244505775e-11	1.3557957919363916e-10
7000000	0.004999632862412706	1.1640810199600963e-49	2.3491757755252643e-61	8.67033706639033e-9	1.2353960272534538e-15	7.167643090223487e-7	-1.477887937464543e-20	1.8509846603329264e-15	9.615171500774431e-12	2.4993596244505775e-11	1.3557957919363916e-10
7100000	0.004999632862412706	1.1640810199600963e-49	2.3491757755252643e-61	8.67033706639033e-9	1.2353960272534538e-15	7.167643090223487e-7	-1.4000785479431972e-20	1.8509846603329264e-15	9.615171500774431e-12	2.4993596244505775e-11	1.3557957919363916e-10
7200000	0.004999632862412706	1.1640810199600963e-49	2.3491757755252643e-61	8.67033706639033e-9	1.2353960272534538e-15	7.167643090223487e-7	-1.3269029610568071e-20	1.8509846603329264e-15	9.615171500774431e-12	2.4993596244505775e-11	1.3557957919363916e-10
7300000	0.004999632862412706	1.164081019960096e-49	2.349175775525264e-61	8.67033706639033e-9	1.2353960272534538e-15	7.167643090223487e-7	-1.2571762935674611e-20	1.8509846603329264e-15	9.61517150077443e-12	2.4993596244505775e-11	1.3557957919363916e-10
7400000	0.004999632862412706	1.164081019960096e-49	2.3491757755252643e-61	8.67033706639033e-9	1.2353960272534538e-15	7.167643090223487e-7	-1.189713662237247e-20	1.8509846603329264e-15	9.61517150077443e-12	2.4993596244505775e-11	1.3557957919363916e-10
7500000	0.004999632862412706	1.164081019960096e-49	2.3491757755252643e-61	8.67033706639033e-9	1.2353960272534538e-15	7.167643090223487e-7	-1.1233301838282531e-20	1.8509846603329264e-15	9.61517150077443e-12	2.4993596244505775e-11	1.3557957919363916e-10
7600000	0.004999632862412706	1.164081019960096e-49	2.3491757755252643e-61	8.67033706639033e-9	1.2353960272534538e-15	7.167643090223487e-7	-1.0568409751025669e-20	1.8509846603329264e-15	9.61517150077443e-12	2.4993596244505775e-11	1.3557957919363916e-10
7700000	0.004999632862412706	1.164081019960096e-49	2.3491757755252643e-61	8.67033706639033e-9	1.2353960272534538e-15	7.167643090223487e-7	-9.890611528222767e-21	1.8509846603329264e-15	9.61517150077443e-12	2.4993596244505775e-11	1.3557957919363916e-10
7800000	0.004999632862412706	1.164081019960096e-49	2.3491757755252643e-61	8.67033706639033e-9	1.2353960272534538e-15	7.167643090223487e-7	-9.188058337494701e-21	1.8509846603329264e-15	9.61517150077443e-12	2.4993596244505775e-11	1.3557957919363916e-10
7900000	0.004999632862412706	1.164081019960096e-49	2.3491757755252643e-61	8.67033706639033e-9	1.2353960272534538e-15	7.167643090223487e-7	-8.448901346462354e-21	1.8509846603329264e-15	9.61517150077443e-12	2.4993596244505775e-11	1.3557957919363916e-10
8000000	0.004999632862412707	1.164081019960096e-49	2.3491757755252643e-61	8.67033706639033e-9	1.2353960272534538e-15	7.167643090223487e-7	-7.661291722746603e-21	1.8509846603329264e-15	9.61517150077443e-12	2.4993596244505775e-11	1.3557957919363916e-10
8100000	0.004999632862412707	1.1640810199600959e-49	2.3491757755252643e-61	8.67033706639033e-9	1.2353960272534538e-15	7.167643090223487e-7	-6.813380633968326e-21	1.8509846603329264e-15	9.61517150077443e-12	2.4993596244505775e-11	1.3557957919363916e-10
8200000	0.004999632862412707	1.1640810199600959e-49	2.3491757755252643e-61	8.67033706639033e-9	1.2353960272534538e-15	7.167643090223487e-7	-5.893319247748406e-21	1.8509846603329264e-15	9.61517150077443e-12	2.4993596244505775e-11	1.3557957919363916e-10
8300000	0.004999632862412707	1.1640810199600959e-49	2.3491757755252643e-61	8.67033706639033e-9	1.2353960272534538e-15	7.167643090223487e-7	-4.889258731707722e-21	1.8509846603329264e-15	9.61517150077443e-12	2.4993596244505775e-11	1.3557957919363916e-10
8400000	0.004999632862412707	1.1640810199600959e-49	2.3491757755252643e-61	8.67033706639033e-9	1.2353960272534538e-15	7.167643090223487e-7	-3.796795160407585e-21	1.8509846603329264e-15	9.61517150077443e-12	2.4993596244505775e-11	1.3557957919363916e-10
8500000	0.004999632862412707	1.1640810199600959e-49	2.3491757755252643e-61	8.67033706639033e-9	1.2353960272534538e-15	7.167643090223487e-7	-2.7904170148425375e-21	1.8509846603329264e-15	9.61517150077443e-12	2.4993596244505775e-11	1.3557957919363916e-10
8600000	0.004999632862412707	1.1640810199600959e-49	2.3491757755252643e-61	8.67033706639033e-9	1.2353960272534538e-15	7.167643090223487e-7	-1.9392942535000432e-21	1.8509846603329264e-15	9.61517150077443e-12	2.4993596244505775e-11	1.3557957919363916e-10
8700000	0.004999632862412707	1.1640810199600959e-49	2.3491757755252643e-61	8.67033706639033e-9	1.2353960272534538e-15	7.167643090223487e-7	-1.231883314628933e-21	1.8509846603329264e-15	9.61517150077443e-12	2.4993596244505775e-11	1.3557957919363916e-10
8800000	0.004999632862412707	1.1640810199600959e-49	2.3491757755252643e-61	8.67033706639033e-9	1.2353960272534538e-15	7.167643090223487e-7	-6.566406364780374e-22	1.8509846603329264e-15	9.61517150077443e-12	2.4993596244505775e-11	1.3557957919363916e-10
8900000	0.004999632862412707	1.1640810199600959e-49	2.3491757755252643e-61	8.67033706639033e-9	1.2353960272534538e-15	7.167643090223487e-7	-2.0202265729618667e-22	1.8509846603329264e-15	9.61517150077443e-12	2.4993596244505775e-11	1.3557957919363916e-10
9000000	0.004999632862412707	1.1640810199600959e-49	2.3491757755252643e-61	8.67033706639033e-9	1.2353960272534538e-15	7.167643090223487e-7	1.4351418466778904e-22	1.8509846603329264e-15	9.61517150077443e-12	2.4993596244505775e-11	1.3557957919363916e-10
9100000	0.004999632862412707	1.1640810199600959e-49	2.3491757755252643e-61	8.67033706639033e-9	1.2353960272534538e-15	7.167643090223487e-7	3.9151345116505916e-22	1.8509846603329264e-15	9.61517150077443e-12	2.4993596244505775e-11	1.3557957919363916e-10
9200000	0.004999632862412707	1.1640810199600959e-49	2.3491757755252643e-61	8.67033706639033e-9	1.2353960272534538e-15	7.167643090223487e-7	5.535187039467934e-22	1.8509846603329264e-15	9.615171500774431e-12	2.4993596244505775e-11	1.3557957919363916e-10
9300000	0.004999632862412707	1.164081019960096e-49	2.3491757755252643e-61	8.67033706639033e-9	1.2353960272534538e-15	7.167643090223487e-7	6.410735047641613e-22	1.8509846603329264e-15	9.615171500774431e-12	2.4993596244505775e-11	1.3557957919363916e-10
9400000	0.004999632862412707	1.164081019960096e-49	2.3491757755252646e-61	8.67033706639033e-9	1.2353960272534538e-15	7.167643090223487e-7	6.657214153683326e-22	1.8509846603329264e-15	9.615171500774431e-12	2.4993596244505775e-11	1.3557957919363916e-10
9500000	0.004999632862412707	1.164081019960096e-49	2.3491757755252646e-61	8.67033706639033e-9	1.2353960272534538e-15	7.167643090223487e-7	6.39005997510477e-22	1.8509846603329264e-15	9.615171500774431e-12	2.4993596244505775e-11	1.355795791936392e-10
9600000	0.004999632862412707	1.1640810199600963e-49	2.3491757755252646e-61	8.67033706639033e-9	1.2353960272534538e-15	7.167643090223487e-7	5.724708129417639e-22	1.8509846603329264e-15	9.615171500774431e-12	2.4993596244505778e-11	1.355795791936392e-10
9700000	0.004999632862412707	1.1640810199600963e-49	2.3491757755252646e-61	8.67033706639033e-9	1.2353960272534538e-15	7.167643090223487e-7	4.776594234133631e-22	1.8509846603329264e-15	9.615171500774431e-12	2.4993596244505778e-11	1.355795791936392e-10
9800000	0.004999632862412706	1.1640810199600965e-49	2.3491757755252646e-61	8.67033706639033e-9	1.2353960272534538e-15	7.167643090223487e-7	3.6611539067644428e-22	1.8509846603329264e-15	9.615171500774431e-12	2.4993596244505778e-11	1.355795791936392e-10
9900000	0.004999632862412706	1.1640810199600965e-49	2.3491757755252646e-61	8.67033706639033e-9	1.2353960272534538e-15	7.167643090223487e-7	2.49382276482177e-22	1.8509846603329264e-15	9.615171500774433e-12	2.4993596244505778e-11	1.355795791936392e-10
10000000	0.004999632862412706	1.1640810199600965e-49	2.3491757755252646e-61	8.67033706639033e-9	1.2353960272534538e-15	7.167643090223487e-7	1.3900364258173086e-22	1.8509846603329264e-15	9.615171500774433e-12	2.4993596244505778e-11	1.355795791936392e-10
10100000	0.004999632862412706	1.1640810199600967e-49	2.3491757755252646e-61	8.67033706639033e-9	1.2353960272534538e-15	7.167643090223487e-7	4.65230507262756e-23	1.8509846603329264e-15	9.615171500774433e-12	2.4993596244505778e-11	1.355795791936392e-10
10200000	0.004999632862412706	1.1640810199600967e-49	2.3491757755252646e-61	8.67033706639033e-9	1.2353960272534538e-15	7.167643090223487e-7	1.364758968508468e-25	1.8509846603329264e-15	9.615171500774433e-12	2.4993596244505778e-11	1.355795791936392e-10
10300000	0.004999632862412706	1.1640810199600969e-49	2.3491757755252646e-61	8.67033706639033e-9	1.2353960272534538e-15	7.167643090223487e-7	9.507418235302723e-23	1.8509846603329264e-15	9.615171500774433e-12	2.4993596244505778e-11	1.355795791936392e-10
10400000	0.004999632862412706	1.1640810199600969e-49	2.3491757755252646e-61	8.67033706639033e-9	1.2353960272534538e-15	7.167643090223487e-7	3.3573951965414836e-22	1.8509846603329264e-15	9.615171500774433e-12	2.4993596244505778e-11	1.355795791936392e-10
10500000	0.004999632862412706	1.1640810199600969e-49	2.3491757755252646e-61	8.67033706639033e-9	1.2353960272534538e-15	7.167643090223487e-7	7.11532405822284e-22	1.8509846603329264e-15	9.615171500774433e-12	2.4993596244505778e-11	1.355795791936392e-10
10600000	0.004999632862412706	1.1640810199600969e-49	2.3491757755252646e-61	8.67033706639033e-9	1.2353960272534538e-15	7.167643090223487e-7	1.211852758879501e-21	1.8509846603329264e-15	9.615171500774433e-12	2.4993596244505778e-11	1.355795791936392e-10
10700000	0.004999632862412706	1.1640810199600969e-49	2.3491757755252646e-61	8.67033706639033e-9	1.2353960272534538e-15	7.167643090223487e-7	1.8261004968478667e-21	1.8509846603329264e-15	9.615171500774433e-12	2.4993596244505778e-11	1.355795791936392e-10
10800000	0.004999632862412706	1.1640810199600969e-49	2.3491757755252646e-61	8.67033706639033e-9	1.2353960272534538e-15	7.167643090223487e-7	2.5436755377494503e-21	1.8509846603329264e-15	9.615171500774433e-12	2.4993596244505778e-11	1.355795791936392e-10
10900000	0.004999632862412706	1.1640810199600969e-49	2.3491757755252646e-61	8.67033706639033e-9	1.2353960272534538e-15	7.167643090223487e-7	3.3539777996063193e-21	1.8509846603329264e-15	9.615171500774433e-12	2.4993596244505778e-11	1.355795791936392e-10
11000000	0.004999632862412706	1.1640810199600969e-49	2.3491757755252646e-61	8.67033706639033e-9	1.2353960272534538e-15	7.167643090223487e-7	4.24640720044054e-21	1.8509846603329264e-15	9.615171500774433e-12	2.4993596244505778e-11	1.355795791936392e-10
11100000	0.004999632862412707	1.1640810199600967e-49	2.3491757755252646e-61	8.67033706639033e-9	1.2353960272534538e-15	7.167643090223487e-7	5.210363658274184e-21	1.8509846603329264e-15	9.615171500774433e-12	2.4993596244505778e-11	1.355795791936392e-10
11200000	0.004999632862412707	1.1640810199600967e-49	2.3491757755252646e-61	8.67033706639033e-9	1.2353960272534538e-15	7.167643090223487e-7	6.235247091129316e-21	1.8509846603329264e-15	9.615171500774431e-12	2.4993596244505775e-11	1.355795791936392e-10
11300000	0.004999632862412707	1.1640810199600965e-49	2.3491757755252646e-61	8.67033706639033e-9	1.2353960272534538e-15	7.167643090223487e-7	7.310457417028005e-21	1.8509846603329264e-15	9.615171500774431e-12	2.4993596244505775e-11	1.355795791936392e-10
11400000	0.004999632862412707	1.1640810199600965e-49	2.3491757755252646e-61	8.67033706639033e-9	1.2353960272534538e-15	7.167643090223487e-7	8.42139648382345e-21	1.8509846603329264e-15	9.615171500774431e-12	2.4993596244505775e-11	1.355795791936392e-10
11500000	0.004999632862412707	1.1640810199600963e-49	2.3491757755252646e-61	8.67033706639033e-9	1.2353960272534538e-15	7.167643090223487e-7	9.317838574962287e-21	1.8509846603329264e-15	9.615171500774431e-12	2.4993596244505775e-11	1.355795791936392e-10
11600000	0.004999632862412707	1.1640810199600963e-49	2.3491757755252646e-61	8.67033706639033e-9	1.2353960272534538e-15	7.167643090223487e-7	9.86928294255615e-21	1.8509846603329264e-15	9.615171500774431e-12	2.4993596244505775e-11	1.355795791936392e-10
11700000	0.004999632862412707	1.1640810199600963e-49	2.3491757755252646e-61	8.67033706639033e-9	1.2353960272534538e-15	7.167643090223487e-7	1.0094303319128808e-20	1.8509846603329264e-15	9.615171500774431e-12	2.4993596244505775e-11	1.355795791936392e-10
11800000	0.004999632862412707	1.1640810199600963e-49	2.3491757755252646e-61	8.67033706639033e-9	1.2353960272534538e-15	7.167643090223487e-7	1.0011473437204044e-20	1.8509846603329264e-15	9.615171500774431e-12	2.4993596244505775e-11	1.355795791936392e-10
11900000	0.004999632862412707	1.1640810199600963e-49	2.3491757755252646e-61	8.67033706639033e-9	1.2353960272534538e-15	7.167643090223487e-7	9.639367029305631e-21	1.8509846603329264e-15	9.615171500774431e-12	2.4993596244505775e-11	1.355795791936392e-10
12000000	0.004999632862412707	1.1640810199600963e-49	2.3491757755252646e-61	8.67033706639033e-9	1.2353960272534538e-15	7.167643090223487e-7	8.996557827957347e-21	1.8509846603329264e-15	9.615171500774431e-12	2.4993596244505775e-11	1.355795791936392e-10
12100000	0.004999632862412707	1.1640810199600963e-49	2.3491757755252646e-61	8.67033706639033e-9	1.2353960272534538e-15	7.167643090223487e-7	8.101619565682971e-21	1.8509846603329264e-15	9.615171500774431e-12	2.4993596244505775e-11	1.355795791936392e-10
12200000	0.004999632862412707	1.1640810199600963e-49	2.3491757755252646e-61	8.67033706639033e-9	1.2353960272534538e-15	7.167643090223487e-7	6.97312597500628e-21	1.8509846603329264e-15	9.615171500774431e-12	2.4993596244505775e-11	1.355795791936392e-10
12300000	0.004999632862412706	1.1640810199600965e-49	2.3491757755252646e-61	8.67033706639033e-9	1.2353960272534538e-15	7.167643090223487e-7	5.6296507884510495e-21	1.8509846603329264e-15	9.615171500774431e-12	2.4993596244505775e-11	1.355795791936392e-10
12400000	0.004999632862412706	1.1640810199600965e-49	2.3491757755252646e-61	8.67033706639033e-9	1.2353960272534538e-15	7.167643090223487e-7	4.0897677385410585e-21	1.8509846603329264e-15	9.615171500774431e-12	2.4993596244505775e-11	1.3557957919363922e-10
12500000	0.004999632862412706	1.1640810199600967e-49	2.3491757755252646e-61	8.67033706639033e-9	1.2353960272534538e-15	7.167643090223487e-7	2.372050557800084e-21	1.8509846603329264e-15	9.615171500774433e-12	2.4993596244505778e-11	1.3557957919363922e-10
12600000	0.004999632862412706	1.1640810199600967e-49	2.3491757755252646e-61	8.67033706639033e-9	1.2353960272534538e-15	7.167643090223487e-7	4.950729787519036e-22	1.8509846603329264e-15	9.615171500774433e-12	2.4993596244505778e-11	1.3557957919363922e-10
12700000	0.004999632862412706	1.1640810199600967e-49	2.3491757755252646e-61	8.67033706639033e-9	1.2353960272534538e-15	7.167643090223487e-7	-1.5623428139206505e-21	1.8509846603329264e-15	9.615171500774433e-12	2.4993596244505778e-11	1.3557957919363922e-10
12800000	0.004999632862412706	1.1640810199600969e-49	2.3491757755252646e-61	8.67033706639033e-9	1.2353960272534538e-15	7.167643090223487e-7	-3.8905325588872594e-21	1.8509846603329264e-15	9.615171500774433e-12	2.4993596244505778e-11	1.3557957919363922e-10
12900000	0.004999632862412706	1.1640810199600969e-49	2.3491757755252646e-61	8.67033706639033e-9	1.2353960272534538e-15	7.167643090223487e-7	-6.505798476227085e-21	1.8509846603329264e-15	9.615171500774433e-12	2.4993596244505778e-11	1.3557957919363922e-10
13000000	0.004999632862412706	1.1640810199600969e-49	2.3491757755252646e-61	8.67033706639033e-9	1.2353960272534538e-15	7.167643090223487e-7	-9.420944339256417e-21	1.8509846603329264e-15	9.615171500774433e-12	2.4993596244505778e-11	1.3557957919363922e-10
13100000	0.004999632862412706	1.1640810199600969e-49	2.3491757755252646e-61	8.67033706639033e-9	1.2353960272534538e-15	7.167643090223487e-7	-1.2648773921291563e-20	1.8509846603329264e-15	9.615171500774433e-12	2.4993596244505778e-11	1.3557957919363922e-10
13200000	0.004999632862412706	1.1640810199600969e-49	2.3491757755252646e-61	8.67033706639033e-9	1.2353960272534538e-15	7.167643090223487e-7	-1.620209099564882e-20	1.8509846603329264e-15	9.615171500774433e-12	2.4993596244505778e-11	1.3557957919363922e-10
13300000	0.004999632862412706	1.1640810199600967e-49	2.3491757755252646e-61	8.67033706639033e-9	1.2353960272534538e-15	7.167643090223487e-7	-2.0093699335644486e-20	1.8509846603329264e-15	9.615171500774433e-12	2.4993596244505778e-11	1.3557957919363922e-10
13400000	0.004999632862412706	1.1640810199600967e-49	2.349175775525265e-61	8.67033706639033e-9	1.2353960272534538e-15	7.167643090223487e-7	-2.4336402714594863e-20	1.8509846603329264e-15	9.615171500774433e-12	2.4993596244505778e-11	1.3557957919363922e-10
13500000	0.004999632862412706	1.1640810199600967e-49	2.349175775525265e-61	8.67033706639033e-9	1.2353960272534538e-15	7.167643090223487e-7	-2.894300490581626e-20	1.8509846603329264e-15	9.615171500774433e-12	2.4993596244505778e-11	1.3557957919363922e-10
13600000	0.004999632862412706	1.1640810199600967e-49	2.349175775525265e-61	8.67033706639033e-9	1.2353960272534538e-15	7.167643090223487e-7	-3.392630968262497e-20	1.850984660332927e-15	9.615171500774433e-12	2.4993596244505778e-11	1.3557957919363922e-10
13700000	0.004999632862412706	1.1640810199600965e-49	2.349175775525265e-61	8.67033706639033e-9	1.2353960272534538e-15	7.167643090223487e-7	-3.92991208183373e-20	1.850984660332927e-15	9.615171500774431e-12	2.4993596244505775e-11	1.355795791936392e-10
13800000	0.004999632862412706	1.1640810199600965e-49	2.349175775525265e-61	8.67033706639033e-9	1.2353960272534538e-15	7.167643090223487e-7	-4.507424208626955e-20	1.850984660332927e-15	9.615171500774431e-12	2.4993596244505775e-11	1.355795791936392e-10
13900000	0.004999632862412706	1.1640810199600965e-49	2.349175775525265e-61	8.67033706639033e-9	1.2353960272534538e-15	7.167643090223487e-7	-5.126429980839256e-20	1.850984660332927e-15	9.615171500774431e-12	2.4993596244505775e-11	1.355795791936392e-10
14000000	0.004999632862412706	1.1640810199600965e-49	2.349175775525265e-61	8.67033706639033e-9	1.2353960272534538e-15	7.167643090223487e-7	-5.788034003327975e-20	1.850984660332927e-15	9.615171500774431e-12	2.4993596244505775e-11	1.355795791936392e-10
14100000	0.004999632862412706	1.1640810199600965e-49	2.349175775525265e-61	8.67033706639033e-9	1.2353960272534538e-15	7.167643090223487e-7	-6.493471162467124e-20	1.850984660332927e-15	9.615171500774431e-12	2.4993596244505775e-11	1.3557957919363916e-10
14200000	0.004999632862412706	1.1640810199600963e-49	2.349175775525265e-61	8.67033706639033e-9	1.2353960272534538e-15	7.167643090223487e-7	-7.244021215005576e-20	1.850984660332927e-15	9.61517150077443e-12	2.4993596244505772e-11	1.3557957919363916e-10
14300000	0.004999632862412707	1.1640810199600963e-49	2.349175775525265e-61	8.67033706639033e-9	1.2353960272534538e-15	7.167643090223487e-7	-8.0409639176922e-20	1.850984660332927e-15	9.61517150077443e-12	2.4993596244505772e-11	1.3557957919363916e-10
14400000	0.004999632862412707	1.1640810199600963e-49	2.349175775525265e-61	8.67033706639033e-9	1.2353960272534538e-15	7.167643090223487e-7	-8.885579027275868e-20	1.850984660332927e-15	9.61517150077443e-12	2.4993596244505772e-11	1.3557957919363916e-10
14500000	0.004999632862412707	1.1640810199600963e-49	2.349175775525265e-61	8.67033706639033e-9	1.2353960272534538e-15	7.167643090223487e-7	-9.779146300505453e-20	1.850984660332927e-15	9.61517150077443e-12	2.4993596244505772e-11	1.3557957919363916e-10
14600000	0.004999632862412707	1.1640810199600965e-49	2.349175775525265e-61	8.67033706639033e-9	1.2353960272534538e-15	7.167643090223487e-7	-1.0722945494129824e-19	1.850984660332927e-15	9.61517150077443e-12	2.4993596244505775e-11	1.3557957919363916e-10
14700000	0.004999632862412707	1.1640810199600965e-49	2.349175775525265e-61	8.67033706639033e-9	1.2353960272534538e-15	7.167643090223487e-7	-1.1718256364897851e-19	1.850984660332927e-15	9.61517150077443e-12	2.4993596244505775e-11	1.3557957919363916e-10
14800000	0.004999632862412707	1.1640810199600965e-49	2.349175775525265e-61	8.67033706639033e-9	1.2353960272534538e-15	7.167643090223487e-7	-1.2766358669558409e-19	1.850984660332927e-15	9.61517150077443e-12	2.4993596244505775e-11	1.3557957919363916e-10
14900000	0.004999632862412707	1.1640810199600965e-49	2.3491757755252646e-61	8.67033706639033e-9	1.2353960272534538e-15	7.167643090223487e-7	-1.3868532164860365e-19	1.8509846603329264e-15	9.615171500774431e-12	2.4993596244505775e-11	1.3557957919363916e-10
15000000	0.004999632862412707	1.1640810199600965e-49	2.3491757755252646e-61	8.67033706639033e-9	1.2353960272534538e-15	7.167643090223487e-7	-1.5026056607552594e-19	1.8509846603329264e-15	9.615171500774431e-12	2.4993596244505775e-11	1.3557957919363916e-10
15100000	0.004999632862412707	1.1640810199600965e-49	2.3491757755252646e-61	8.67033706639033e-9	1.2353960272534538e-15	7.167643090223487e-7	-1.624021175789062e-19	1.8509846603329264e-15	9.615171500774431e-12	2.4993596244505775e-11	1.3557957919363916e-10
15200000	0.004999632862412707	1.1640810199600965e-49	2.3491757755252646e-61	8.67033706639033e-9	1.2353960272534538e-15	7.167643090223487e-7	-1.7457189701537337e-19	1.8509846603329264e-15	9.615171500774431e-12	2.4993596244505775e-11	1.3557957919363916e-10
15300000	0.004999632862412707	1.1640810199600965e-49	2.3491757755252646e-61	8.67033706639033e-9	1.2353960272534536e-15	7.167643090223487e-7	-1.8406034731219237e-19	1.8509846603329264e-15	9.615171500774433e-12	2.4993596244505775e-11	1.3557957919363916e-10
15400000	0.004999632862412706	1.1640810199600967e-49	2.3491757755252646e-61	8.67033706639033e-9	1.2353960272534536e-15	7.167643090223487e-7	-1.8762297504975392e-19	1.8509846603329264e-15	9.615171500774433e-12	2.4993596244505772e-11	1.3557957919363916e-10
15500000	0.004999632862412706	1.1640810199600967e-49	2.3491757755252646e-61	8.67033706639033e-9	1.2353960272534536e-15	7.167643090223487e-7	-1.8820698264813374e-19	1.8509846603329264e-15	9.615171500774433e-12	2.4993596244505772e-11	1.3557957919363916e-10
15600000	0.004999632862412706	1.1640810199600963e-49	2.3491757755252646e-61	8.67033706639033e-9	1.2353960272534536e-15	7.167643090223487e-7	-1.906874229261593e-19	1.8509846603329264e-15	9.615171500774433e-12	2.4993596244505772e-11	1.3557957919363916e-10
15700000	0.004999632862412707	1.1640810199600957e-49	2.3491757755252646e-61	8.67033706639033e-9	1.2353960272534538e-15	7.167643090223487e-7	-1.9192392537737846e-19	1.850984660332927e-15	9.615171500774431e-12	2.4993596244505775e-11	1.3557957919363916e-10
15800000	0.004999632862412708	1.1640810199600953e-49	2.3491757755252646e-61	8.67033706639033e-9	1.235396027253454e-15	7.167643090223487e-7	-1.9078831829916903e-19	1.850984660332927e-15	9.615171500774431e-12	2.4993596244505778e-11	1.3557957919363916e-10
15900000	0.004999632862412707	1.1640810199600953e-49	2.3491757755252643e-61	8.67033706639033e-9	1.235396027253454e-15	7.167643090223487e-7	-1.8951440949358504e-19	1.850984660332927e-15	9.615171500774431e-12	2.4993596244505778e-11	1.3557957919363916e-10
16000000	0.004999632862412706	1.1640810199600957e-49	2.349175775525264e-61	8.67033706639033e-9	1.2353960272534538e-15	7.167643090223487e-7	-1.8828156063115213e-19	1.850984660332926e-15	9.615171500774431e-12	2.4993596244505775e-11	1.3557957919363916e-10
16100000	0.004999632862412705	1.1640810199600959e-49	2.349175775525264e-61	8.67033706639033e-9	1.2353960272534538e-15	7.167643090223487e-7	-1.8689538524428912e-19	1.8509846603329256e-15	9.615171500774431e-12	2.4993596244505775e-11	1.3557957919363916e-10
16200000	0.004999632862412705	1.164081019960096e-49	2.349175775525264e-61	8.67033706639033e-9	1.2353960272534538e-15	7.167643090223487e-7	-1.8503700627009296e-19	1.850984660332926e-15	9.615171500774431e-12	2.4993596244505772e-11	1.355795791936392e-10
16300000	0.004999632862412706	1.1640810199600963e-49	2.3491757755252646e-61	8.670337066390332e-9	1.235396027253454e-15	7.167643090223487e-7	-1.83335174498607e-19	1.8509846603329264e-15	9.615171500774431e-12	2.4993596244505772e-11	1.355795791936392e-10
16400000	0.004999632862412706	1.1640810199600967e-49	2.349175775525265e-61	8.670337066390332e-9	1.235396027253454e-15	7.167643090223487e-7	-1.820357619872859e-19	1.850984660332927e-15	9.615171500774431e-12	2.4993596244505772e-11	1.355795791936392e-10
16500000	0.004999632862412707	1.1640810199600969e-49	2.349175775525265e-61	8.670337066390332e-9	1.2353960272534542e-15	7.167643090223487e-7	-1.803692348561065e-19	1.850984660332927e-15	9.615171500774431e-12	2.4993596244505772e-11	1.355795791936392e-10
16600000	0.004999632862412707	1.1640810199600969e-49	2.349175775525265e-61	8.670337066390332e-9	1.235396027253454e-15	7.167643090223487e-7	-1.7846366728827137e-19	1.850984660332927e-15	9.615171500774433e-12	2.4993596244505772e-11	1.355795791936392e-10
16700000	0.004999632862412707	1.1640810199600967e-49	2.3491757755252646e-61	8.670337066390332e-9	1.235396027253454e-15	7.167643090223487e-7	-1.765174359064493e-19	1.8509846603329264e-15	9.615171500774433e-12	2.4993596244505772e-11	1.355795791936392e-10
16800000	0.004999632862412707	1.1640810199600967e-49	2.3491757755252643e-61	8.67033706639033e-9	1.2353960272534538e-15	7.167643090223487e-7	-1.74728917333309e-19	1.8509846603329264e-15	9.615171500774433e-12	2.4993596244505775e-11	1.355795791936392e-10
16900000	0.004999632862412707	1.1640810199600965e-49	2.3491757755252643e-61	8.67033706639033e-9	1.2353960272534538e-15	7.167643090223487e-7	-1.732964881915192e-19	1.8509846603329264e-15	9.615171500774433e-12	2.4993596244505775e-11	1.355795791936392e-10
17000000	0.004999632862412707	1.1640810199600965e-49	2.3491757755252643e-61	8.67033706639033e-9	1.2353960272534538e-15	7.167643090223487e-7	-1.720976252639434e-19	1.8509846603329264e-15	9.615171500774433e-12	2.4993596244505775e-11	1.355795791936392e-10
17100000	0.004999632862412707	1.1640810199600965e-49	2.3491757755252643e-61	8.67033706639033e-9	1.2353960272534538e-15	7.167643090223487e-7	-1.7077021618181608e-19	1.8509846603329264e-15	9.615171500774433e-12	2.4993596244505775e-11	1.355795791936392e-10
17200000	0.004999632862412707	1.1640810199600965e-49	2.3491757755252643e-61	8.67033706639033e-9	1.2353960272534538e-15	7.167643090223487e-7	-1.693759068213322e-19	1.8509846603329264e-15	9.615171500774433e-12	2.4993596244505775e-11	1.3557957919363916e-10
17300000	0.004999632862412707	1.1640810199600965e-49	2.3491757755252643e-61	8.67033706639033e-9	1.2353960272534536e-15	7.167643090223487e-7	-1.6798082272338132e-19	1.8509846603329264e-15	9.615171500774431e-12	2.4993596244505775e-11	1.3557957919363916e-10
17400000	0.004999632862412707	1.1640810199600965e-49	2.3491757755252646e-61	8.670337066390332e-9	1.2353960272534536e-15	7.167643090223487e-7	-1.6665108942885304e-19	1.8509846603329264e-15	9.615171500774431e-12	2.4993596244505772e-11	1.3557957919363916e-10
17500000	0.004999632862412707	1.1640810199600965e-49	2.3491757755252646e-61	8.670337066390332e-9	1.2353960272534536e-15	7.167643090223487e-7	-1.654519050443845e-19	1.8509846603329264e-15	9.615171500774431e-12	2.4993596244505772e-11	1.3557957919363916e-10
17600000	0.004999632862412707	1.1640810199600965e-49	2.3491757755252646e-61	8.670337066390332e-9	1.2353960272534536e-15	7.167643090223487e-7	-1.6429214359925203e-19	1.8509846603329264e-15	9.615171500774431e-12	2.4993596244505772e-11	1.3557957919363916e-10
17700000	0.004999632862412707	1.1640810199600965e-49	2.3491757755252646e-61	8.670337066390332e-9	1.2353960272534536e-15	7.167643090223487e-7	-1.6309230017010265e-19	1.8509846603329264e-15	9.615171500774431e-12	2.4993596244505772e-11	1.3557957919363916e-10
17800000	0.004999632862412707	1.1640810199600965e-49	2.3491757755252646e-61	8.670337066390332e-9	1.2353960272534536e-15	7.167643090223487e-7	-1.618744166038995e-19	1.8509846603329264e-15	9.615171500774431e-12	2.4993596244505772e-11	1.3557957919363916e-10
17900000	0.004999632862412707	1.1640810199600967e-49	2.3491757755252646e-61	8.670337066390332e-9	1.2353960272534538e-15	7.167643090223487e-7	-1.606605347476058e-19	1.8509846603329264e-15	9.615171500774431e-12	2.4993596244505775e-11	1.355795791936392e-10
18000000	0.004999632862412707	1.1640810199600967e-49	2.3491757755252643e-61	8.67033706639033e-9	1.2353960272534538e-15	7.167643090223487e-7	-1.5947269644818476e-19	1.8509846603329264e-15	9.615171500774431e-12	2.4993596244505775e-11	1.355795791936392e-10
18100000	0.004999632862412707	1.1640810199600967e-49	2.3491757755252643e-61	8.67033706639033e-9	1.2353960272534538e-15	7.167643090223487e-7	-1.5833038827780892e-19	1.8509846603329264e-15	9.615171500774431e-12	2.4993596244505775e-11	1.355795791936392e-10
18200000	0.004999632862412707	1.1640810199600967e-49	2.3491757755252643e-61	8.670337066390329e-9	1.2353960272534538e-15	7.167643090223487e-7	-1.572033699602419e-19	1.8509846603329264e-15	9.615171500774431e-12	2.4993596244505775e-11	1.355795791936392e-10
18300000	0.004999632862412707	1.1640810199600967e-49	2.3491757755252643e-61	8.670337066390329e-9	1.2353960272534538e-15	7.167643090223487e-7	-1.5607635164267486e-19	1.8509846603329264e-15	9.615171500774431e-12	2.4993596244505775e-11	1.355795791936392e-10
18400000	0.004999632862412707	1.1640810199600967e-49	2.3491757755252643e-61	8.670337066390329e-9	1.2353960272534538e-15	7.167643090223487e-7	-1.5494933332510783e-19	1.8509846603329264e-15	9.615171500774431e-12	2.4993596244505778e-11	1.3557957919363922e-10
18500000	0.004999632862412707	1.1640810199600969e-49	2.349175775525264e-61	8.670337066390329e-9	1.235396027253454e-15	7.167643090223487e-7	-1.538223150075408e-19	1.8509846603329264e-15	9.615171500774431e-12	2.4993596244505778e-11	1.3557957919363922e-10
18600000	0.004999632862412707	1.1640810199600969e-49	2.349175775525264e-61	8.670337066390327e-9	1.235396027253454e-15	7.167643090223487e-7	-1.5269529668997374e-19	1.8509846603329264e-15	9.615171500774431e-12	2.4993596244505778e-11	1.3557957919363922e-10
18700000	0.004999632862412707	1.1640810199600969e-49	2.349175775525264e-61	8.670337066390327e-9	1.235396027253454e-15	7.167643090223487e-7	-1.515682783724067e-19	1.8509846603329264e-15	9.615171500774431e-12	2.4993596244505778e-11	1.3557957919363922e-10
18800000	0.004999632862412707	1.1640810199600969e-49	2.349175775525264e-61	8.670337066390327e-9	1.235396027253454e-15	7.167643090223487e-7	-1.5044126005483966e-19	1.8509846603329264e-15	9.615171500774431e-12	2.4993596244505778e-11	1.3557957919363922e-10
18900000	0.004999632862412707	1.1640810199600969e-49	2.349175775525264e-61	8.670337066390327e-9	1.235396027253454e-15	7.167643090223487e-7	-1.4931424173727263e-19	1.8509846603329264e-15	9.615171500774431e-12	2.4993596244505778e-11	1.3557957919363922e-10
19000000	0.004999632862412707	1.1640810199600969e-49	2.349175775525264e-61	8.670337066390327e-9	1.235396027253454e-15	7.167643090223487e-7	-1.481872234197056e-19	1.8509846603329264e-15	9.615171500774431e-12	2.4993596244505778e-11	1.3557957919363922e-10
19100000	0.004999632862412707	1.1640810199600969e-49	2.349175775525264e-61	8.670337066390326e-9	1.235396027253454e-15	7.167643090223487e-7	-1.4706020510213856e-19	1.8509846603329264e-15	9.615171500774431e-12	2.4993596244505778e-11	1.3557957919363922e-10
19200000	0.004999632862412707	1.1640810199600969e-49	2.349175775525264e-61	8.670337066390326e-9	1.235396027253454e-15	7.167643090223487e-7	-1.4593318678457153e-19	1.8509846603329264e-15	9.615171500774431e-12	2.4993596244505778e-11	1.3557957919363922e-10
19300000	0.004999632862412707	1.1640810199600969e-49	2.349175775525264e-61	8.670337066390326e-9	1.235396027253454e-15	7.167643090223487e-7	-1.4480616846700448e-19	1.8509846603329264e-15	9.615171500774431e-12	2.4993596244505778e-11	1.3557957919363922e-10
19400000	0.004999632862412707	1.1640810199600969e-49	2.349175775525264e-61	8.670337066390326e-9	1.235396027253454e-15	7.167643090223487e-7	-1.4367915014943745e-19	1.8509846603329264e-15	9.615171500774431e-12	2.4993596244505778e-11	1.3557957919363922e-10
19500000	0.004999632862412707	1.1640810199600969e-49	2.349175775525264e-61	8.670337066390326e-9	1.235396027253454e-15	7.167643090223487e-7	-1.4255213183187042e-19	1.8509846603329264e-15	9.615171500774431e-12	2.4993596244505778e-11	1.3557957919363922e-10
19600000	0.004999632862412707	1.1640810199600969e-49	2.349175775525264e-61	8.670337066390326e-9	1.235396027253454e-15	7.167643090223487e-7	-1.4142511351430336e-19	1.8509846603329264e-15	9.615171500774431e-12	2.4993596244505778e-11	1.3557957919363922e-10
19700000	0.004999632862412707	1.1640810199600969e-49	2.349175775525264e-61	8.670337066390326e-9	1.235396027253454e-15	7.167643090223487e-7	-1.4029809519673633e-19	1.8509846603329264e-15	9.615171500774431e-12	2.4993596244505778e-11	1.3557957919363922e-10
19800000	0.004999632862412707	1.1640810199600969e-49	2.349175775525264e-61	8.670337066390326e-9	1.235396027253454e-15	7.167643090223487e-7	-1.391710768791693e-19	1.8509846603329264e-15	9.615171500774431e-12	2.4993596244505778e-11	1.3557957919363922e-10
19900000	0.004999632862412707	1.1640810199600969e-49	2.349175775525264e-61	8.670337066390326e-9	1.235396027253454e-15	7.167643090223487e-7	-1.3804405856160227e-19	1.8509846603329264e-15	9.615171500774431e-12	2.4993596244505778e-11	1.3557957919363922e-10
20000000	0.004999632862412707	1.1640810199600967e-49	2.349175775525264e-61	8.670337066390327e-9	1.235396027253454e-15	7.167643090223487e-7	-1.3691704024403524e-19	1.8509846603329264e-15	9.615171500774431e-12	2.4993596244505778e-11	1.3557957919363922e-10
20100000	0.004999632862412707	1.1640810199600967e-49	2.349175775525264e-61	8.670337066390327e-9	1.235396027253454e-15	7.167643090223487e-7	-1.3579002192646819e-19	1.8509846603329264e-15	9.615171500774431e-12	2.4993596244505778e-11	1.3557957919363922e-10
20200000	0.004999632862412707	1.1640810199600967e-49	2.349175775525264e-61	8.670337066390327e-9	1.235396027253454e-15	7.167643090223487e-7	-1.3466300360890116e-19	1.8509846603329264e-15	9.615171500774431e-12	2.4993596244505778e-11	1.3557957919363922e-10
20300000	0.004999632862412707	1.1640810199600967e-49	2.3491757755252643e-61	8.670337066390327e-9	1.235396027253454e-15	7.167643090223487e-7	-1.3353598529133412e-19	1.8509846603329264e-15	9.615171500774431e-12	2.4993596244505778e-11	1.3557957919363922e-10
20400000	0.004999632862412707	1.1640810199600967e-49	2.3491757755252643e-61	8.670337066390327e-9	1.235396027253454e-15	7.167643090223487e-7	-1.3240896697376707e-19	1.8509846603329264e-15	9.615171500774431e-12	2.4993596244505778e-11	1.3557957919363922e-10
20500000	0.004999632862412707	1.1640810199600967e-49	2.3491757755252643e-61	8.670337066390327e-9	1.235396027253454e-15	7.167643090223487e-7	-1.3128194865620004e-19	1.8509846603329264e-15	9.615171500774431e-12	2.4993596244505778e-11	1.3557957919363922e-10
20600000	0.004999632862412707	1.1640810199600967e-49	2.3491757755252643e-61	8.670337066390327e-9	1.235396027253454e-15	7.167643090223487e-7	-1.30154930338633e-19	1.8509846603329264e-15	9.615171500774431e-12	2.4993596244505778e-11	1.3557957919363922e-10
20700000	0.004999632862412707	1.1640810199600967e-49	2.3491757755252643e-61	8.670337066390327e-9	1.235396027253454e-15	7.167643090223487e-7	-1.2902791202106598e-19	1.8509846603329264e-15	9.615171500774431e-12	2.4993596244505778e-11	1.3557957919363922e-10
20800000	0.004999632862412707	1.1640810199600967e-49	2.3491757755252643e-61	8.670337066390329e-9	1.235396027253454e-15	7.167643090223487e-7	-1.2790089370349895e-19	1.8509846603329264e-15	9.615171500774431e-12	2.4993596244505778e-11	1.3557957919363922e-10
20900000	0.004999632862412707	1.1640810199600967e-49	2.3491757755252643e-61	8.670337066390329e-9	1.235396027253454e-15	7.167643090223487e-7	-1.267738753859319e-19	1.8509846603329264e-15	9.615171500774431e-12	2.4993596244505778e-11	1.3557957919363922e-10
21000000	0.004999632862412707	1.1640810199600965e-49	2.3491757755252643e-61	8.670337066390329e-9	1.2353960272534538e-15	7.167643090223487e-7	-1.2564685706836486e-19	1.8509846603329264e-15	9.615171500774431e-12	2.4993596244505778e-11	1.3557957919363922e-10
21100000	0.004999632862412707	1.1640810199600965e-49	2.3491757755252643e-61	8.670337066390329e-9	1.2353960272534538e-15	7.167643090223487e-7	-1.2451983875079783e-19	1.8509846603329264e-15	9.615171500774431e-12	2.4993596244505778e-11	1.355795791936392e-10
21200000	0.004999632862412707	1.1640810199600965e-49	2.3491757755252643e-61	8.670337066390329e-9	1.2353960272534538e-15	7.167643090223487e-7	-1.2339282043323078e-19	1.8509846603329264e-15	9.615171500774431e-12	2.4993596244505775e-11	1.355795791936392e-10
21300000	0.004999632862412707	1.1640810199600965e-49	2.3491757755252643e-61	8.670337066390329e-9	1.2353960272534538e-15	7.167643090223487e-7	-1.2226580211566375e-19	1.8509846603329264e-15	9.615171500774431e-12	2.4993596244505775e-11	1.355795791936392e-10
21400000	0.004999632862412707	1.1640810199600965e-49	2.3491757755252646e-61	8.670337066390329e-9	1.2353960272534538e-15	7.167643090223487e-7	-1.2113878379809672e-19	1.8509846603329264e-15	9.615171500774431e-12	2.4993596244505775e-11	1.355795791936392e-10
21500000	0.004999632862412707	1.1640810199600965e-49	2.3491757755252646e-61	8.670337066390329e-9	1.2353960272534538e-15	7.167643090223487e-7	-1.2001176548052968e-19	1.8509846603329264e-15	9.615171500774431e-12	2.4993596244505775e-11	1.355795791936392e-10
21600000	0.004999632862412707	1.1640810199600965e-49	2.3491757755252646e-61	8.67033706639033e-9	1.2353960272534538e-15	7.167643090223487e-7	-1.1888474716296265e-19	1.8509846603329264e-15	9.615171500774431e-12	2.4993596244505775e-11	1.355795791936392e-10
21700000	0.004999632862412707	1.1640810199600965e-49	2.3491757755252646e-61	8.67033706639033e-9	1.2353960272534538e-15	7.167643090223487e-7	-1.177577288453956e-19	1.8509846603329264e-15	9.615171500774431e-12	2.4993596244505775e-11	1.355795791936392e-10
21800000	0.004999632862412707	1.1640810199600963e-49	2.3491757755252646e-61	8.67033706639033e-9	1.2353960272534538e-15	7.167643090223487e-7	-1.1663071052782857e-19	1.8509846603329264e-15	9.615171500774431e-12	2.4993596244505775e-11	1.355795791936392e-10
21900000	0.004999632862412707	1.1640810199600963e-49	2.3491757755252646e-61	8.67033706639033e-9	1.2353960272534538e-15	7.167643090223487e-7	-1.1550369221026154e-19	1.8509846603329264e-15	9.615171500774431e-12	2.4993596244505775e-11	1.355795791936392e-10
22000000	0.004999632862412707	1.1640810199600963e-49	2.3491757755252646e-61	8.67033706639033e-9	1.2353960272534538e-15	7.167643090223487e-7	-1.1437667389269448e-19	1.8509846603329264e-15	9.615171500774431e-12	2.4993596244505775e-11	1.355795791936392e-10
22100000	0.004999632862412707	1.1640810199600963e-49	2.3491757755252646e-61	8.67033706639033e-9	1.2353960272534538e-15	7.167643090223487e-7	-1.1324965557512745e-19	1.8509846603329264e-15	9.615171500774431e-12	2.4993596244505775e-11	1.355795791936392e-10
22200000	0.004999632862412707	1.1640810199600963e-49	2.3491757755252646e-61	8.67033706639033e-9	1.2353960272534538e-15	7.167643090223487e-7	-1.1212263725756042e-19	1.8509846603329264e-15	9.615171500774431e-12	2.4993596244505775e-11	1.355795791936392e-10
22300000	0.004999632862412707	1.1640810199600963e-49	2.3491757755252646e-61	8.67033706639033e-9	1.2353960272534538e-15	7.167643090223487e-7	-1.109956189399934e-19	1.8509846603329264e-15	9.615171500774431e-12	2.4993596244505775e-11	1.355795791936392e-10
22400000	0.004999632862412707	1.1640810199600963e-49	2.3491757755252646e-61	8.67033706639033e-9	1.2353960272534538e-15	7.167643090223487e-7	-1.0986860062242634e-19	1.8509846603329264e-15	9.615171500774431e-12	2.4993596244505775e-11	1.355795791936392e-10
22500000	0.004999632862412707	1.1640810199600963e-49	2.3491757755252646e-61	8.67033706639033e-9	1.2353960272534538e-15	7.167643090223487e-7	-1.087415823048593e-19	1.8509846603329264e-15	9.615171500774431e-12	2.4993596244505775e-11	1.355795791936392e-10
22600000	0.004999632862412707	1.1640810199600963e-49	2.3491757755252646e-61	8.67033706639033e-9	1.2353960272534538e-15	7.167643090223487e-7	-1.0761456398729228e-19	1.8509846603329264e-15	9.615171500774431e-12	2.4993596244505775e-11	1.355795791936392e-10
22700000	0.004999632862412707	1.1640810199600963e-49	2.3491757755252646e-61	8.67033706639033e-9	1.2353960272534538e-15	7.167643090223487e-7	-1.0648754566972523e-19	1.8509846603329264e-15	9.615171500774431e-12	2.4993596244505775e-11	1.355795791936392e-10
22800000	0.004999632862412707	1.1640810199600963e-49	2.3491757755252646e-61	8.67033706639033e-9	1.2353960272534538e-15	7.167643090223487e-7	-1.0536052735215819e-19	1.8509846603329264e-15	9.615171500774431e-12	2.4993596244505775e-11	1.355795791936392e-10
22900000	0.004999632862412707	1.1640810199600963e-49	2.3491757755252646e-61	8.67033706639033e-9	1.2353960272534538e-15	7.167643090223487e-7	-1.0423350903459116e-19	1.8509846603329264e-15	9.615171500774431e-12	2.4993596244505775e-11	1.355795791936392e-10
23000000	0.004999632862412707	1.1640810199600963e-49	2.3491757755252646e-61	8.67033706639033e-9	1.2353960272534538e-15	7.167643090223487e-7	-1.0310649071702413e-19	1.8509846603329264e-15	9.615171500774431e-12	2.4993596244505775e-11	1.355795791936392e-10
23100000	0.004999632862412707	1.1640810199600963e-49	2.3491757755252646e-61	8.67033706639033e-9	1.2353960272534538e-15	7.167643090223487e-7	-1.0197947239945709e-19	1.8509846603329264e-15	9.615171500774431e-12	2.4993596244505775e-11	1.355795791936392e-10
23200000	0.004999632862412707	1.1640810199600963e-49	2.3491757755252646e-61	8.67033706639033e-9	1.2353960272534538e-15	7.167643090223487e-7	-1.0085245408189004e-19	1.8509846603329264e-15	9.615171500774431e-12	2.4993596244505775e-11	1.355795791936392e-10
23300000	0.004999632862412707	1.1640810199600963e-49	2.3491757755252646e-61	8.67033706639033e-9	1.2353960272534538e-15	7.167643090223487e-7	-9.972543576432301e-20	1.8509846603329264e-15	9.615171500774431e-12	2.4993596244505775e-11	1.355795791936392e-10
23400000	0.004999632862412707	1.1640810199600963e-49	2.3491757755252646e-61	8.67033706639033e-9	1.2353960272534538e-15	7.167643090223487e-7	-9.859841744675598e-20	1.8509846603329264e-15	9.615171500774431e-12	2.4993596244505775e-11	1.355795791936392e-10
23500000	0.004999632862412707	1.1640810199600963e-49	2.3491757755252646e-61	8.67033706639033e-9	1.2353960272534538e-15	7.167643090223487e-7	-9.747139912918894e-20	1.8509846603329264e-15	9.615171500774431e-12	2.4993596244505775e-11	1.355795791936392e-10
23600000	0.004999632862412707	1.1640810199600963e-49	2.3491757755252646e-61	8.67033706639033e-9	1.2353960272534538e-15	7.167643090223487e-7	-9.63443808116219e-20	1.8509846603329264e-15	9.615171500774431e-12	2.4993596244505775e-11	1.355795791936392e-10
23700000	0.004999632862412707	1.1640810199600963e-49	2.3491757755252646e-61	8.67033706639033e-9	1.2353960272534538e-15	7.167643090223487e-7	-9.521736249405487e-20	1.8509846603329264e-15	9.615171500774431e-12	2.4993596244505775e-11	1.355795791936392e-10
23800000	0.004999632862412707	1.1640810199600963e-49	2.3491757755252646e-61	8.67033706639033e-9	1.2353960272534538e-15	7.167643090223487e-7	-9.409034417648784e-20	1.8509846603329264e-15	9.615171500774431e-12	2.4993596244505775e-11	1.355795791936392e-10
23900000	0.004999632862412707	1.1640810199600963e-49	2.3491757755252646e-61	8.67033706639033e-9	1.2353960272534538e-15	7.167643090223487e-7	-9.296332585892079e-20	1.8509846603329264e-15	9.615171500774431e-12	2.4993596244505775e-11	1.355795791936392e-10
24000000	0.004999632862412707	1.1640810199600963e-49	2.3491757755252646e-61	8.67033706639033e-9	1.2353960272534538e-15	7.167643090223487e-7	-9.183630754135375e-20	1.8509846603329264e-15	9.615171500774431e-12	2.4993596244505775e-11	1.355795791936392e-10
24100000	0.004999632862412707	1.1640810199600963e-49	2.3491757755252646e-61	8.67033706639033e-9	1.2353960272534538e-15	7.167643090223487e-7	-9.070928922378672e-20	1.8509846603329264e-15	9.615171500774431e-12	2.4993596244505775e-11	1.355795791936392e-10
24200000	0.004999632862412707	1.1640810199600963e-49	2.3491757755252646e-61	8.67033706639033e-9	1.2353960272534538e-15	7.167643090223487e-7	-8.958227090621968e-20	1.8509846603329264e-15	9.615171500774431e-12	2.4993596244505775e-11	1.355795791936392e-10
24300000	0.004999632862412707	1.1640810199600963e-49	2.3491757755252646e-61	8.67033706639033e-9	1.2353960272534538e-15	7.167643090223487e-7	-8.845525258865265e-20	1.8509846603329264e-15	9.615171500774431e-12	2.4993596244505775e-11	1.355795791936392e-10
24400000	0.004999632862412707	1.1640810199600963e-49	2.3491757755252646e-61	8.67033706639033e-9	1.2353960272534538e-15	7.167643090223487e-7	-8.73282342710856e-20	1.8509846603329264e-15	9.615171500774431e-12	2.4993596244505775e-11	1.355795791936392e-10
24500000	0.004999632862412707	1.1640810199600963e-49	2.3491757755252646e-61	8.67033706639033e-9	1.2353960272534538e-15	7.167643090223487e-7	-8.620121595351857e-20	1.8509846603329264e-15	9.615171500774431e-12	2.4993596244505775e-11	1.355795791936392e-10
24600000	0.004999632862412707	1.1640810199600963e-49	2.3491757755252646e-61	8.67033706639033e-9	1.2353960272534538e-15	7.167643090223487e-7	-8.507419763595153e-20	1.8509846603329264e-15	9.615171500774431e-12	2.4993596244505775e-11	1.355795791936392e-10
24700000	0.004999632862412707	1.1640810199600963e-49	2.3491757755252646e-61	8.67033706639033e-9	1.2353960272534538e-15	7.167643090223487e-7	-8.39471793183845e-20	1.8509846603329264e-15	9.615171500774431e-12	2.4993596244505775e-11	1.355795791936392e-10
24800000	0.004999632862412707	1.1640810199600963e-49	2.3491757755252646e-61	8.67033706639033e-9	1.2353960272534538e-15	7.167643090223487e-7	-8.282016100081746e-20	1.8509846603329264e-15	9.615171500774431e-12	2.4993596244505775e-11	1.355795791936392e-10
24900000	0.004999632862412707	1.1640810199600963e-49	2.3491757755252646e-61	8.67033706639033e-9	1.2353960272534538e-15	7.167643090223487e-7	-8.169314268325043e-20	1.8509846603329264e-15	9.615171500774431e-12	2.4993596244505775e-11	1.355795791936392e-10
25000000	0.004999632862412707	1.1640810199600963e-49	2.3491757755252646e-61	8.67033706639033e-9	1.2353960272534538e-15	7.167643090223487e-7	-8.056612436568338e-20	1.8509846603329264e-15	9.615171500774431e-12	2.4993596244505775e-11	1.355795791936392e-10
25100000	0.004999632862412707	1.1640810199600963e-49	2.3491757755252646e-61	8.67033706639033e-9	1.2353960272534538e-15	7.167643090223487e-7	-7.943910604811634e-20	1.8509846603329264e-15	9.615171500774431e-12	2.4993596244505775e-11	1.355795791936392e-10
25200000	0.004999632862412707	1.1640810199600963e-49	2.3491757755252646e-61	8.67033706639033e-9	1.2353960272534538e-15	7.167643090223487e-7	-7.831208773054931e-20	1.8509846603329264e-15	9.615171500774431e-12	2.4993596244505775e-11	1.355795791936392e-10
25300000	0.004999632862412707	1.1640810199600963e-49	2.3491757755252646e-61	8.67033706639033e-9	1.2353960272534538e-15	7.167643090223487e-7	-7.718506941298228e-20	1.8509846603329264e-15	9.615171500774431e-12	2.4993596244505775e-11	1.355795791936392e-10
25400000	0.004999632862412707	1.1640810199600963e-49	2.3491757755252646e-61	8.67033706639033e-9	1.2353960272534538e-15	7.167643090223487e-7	-7.605805109541524e-20	1.8509846603329264e-15	9.615171500774431e-12	2.4993596244505775e-11	1.355795791936392e-10
25500000	0.004999632862412707	1.1640810199600963e-49	2.3491757755252646e-61	8.67033706639033e-9	1.2353960272534538e-15	7.167643090223487e-7	-7.493103277784819e-20	1.8509846603329264e-15	9.615171500774431e-12	2.4993596244505775e-11	1.355795791936392e-10
25600000	0.004999632862412707	1.1640810199600963e-49	2.3491757755252646e-61	8.67033706639033e-9	1.2353960272534538e-15	7.167643090223487e-7	-7.380401446028116e-20	1.8509846603329264e-15	9.615171500774431e-12	2.4993596244505775e-11	1.355795791936392e-10
25700000	0.004999632862412707	1.1640810199600965e-49	2.3491757755252646e-61	8.67033706639033e-9	1.2353960272534538e-15	7.167643090223487e-7	-7.267699614271413e-20	1.8509846603329264e-15	9.615171500774431e-12	2.4993596244505775e-11	1.355795791936392e-10
25800000	0.004999632862412707	1.1640810199600965e-49	2.3491757755252646e-61	8.67033706639033e-9	1.2353960272534538e-15	7.167643090223487e-7	-7.154997782514709e-20	1.8509846603329264e-15	9.615171500774431e-12	2.4993596244505775e-11	1.355795791936392e-10
25900000	0.004999632862412707	1.1640810199600965e-49	2.3491757755252646e-61	8.67033706639033e-9	1.2353960272534538e-15	7.167643090223487e-7	-7.042295950758005e-20	1.8509846603329264e-15	9.615171500774431e-12	2.4993596244505775e-11	1.355795791936392e-10
26000000	0.004999632862412707	1.1640810199600965e-49	2.3491757755252646e-61	8.67033706639033e-9	1.2353960272534538e-15	7.167643090223487e-7	-6.929594119001302e-20	1.8509846603329264e-15	9.615171500774431e-12	2.4993596244505775e-11	1.355795791936392e-10
26100000	0.004999632862412707	1.1640810199600965e-49	2.3491757755252646e-61	8.67033706639033e-9	1.2353960272534538e-15	7.167643090223487e-7	-6.816892287244597e-20	1.8509846603329264e-15	9.615171500774431e-12	2.4993596244505775e-11	1.355795791936392e-10
26200000	0.004999632862412707	1.1640810199600965e-49	2.3491757755252646e-61	8.67033706639033e-9	1.2353960272534538e-15	7.167643090223487e-7	-6.704190455487894e-20	1.8509846603329264e-15	9.615171500774431e-12	2.4993596244505775e-11	1.355795791936392e-10
26300000	0.004999632862412707	1.1640810199600965e-49	2.3491757755252646e-61	8.67033706639033e-9	1.2353960272534538e-15	7.167643090223487e-7	-6.59148862373119e-20	1.8509846603329264e-15	9.615171500774431e-12	2.4993596244505775e-11	1.355795791936392e-10
26400000	0.004999632862412707	1.1640810199600965e-49	2.3491757755252646e-61	8.67033706639033e-9	1.2353960272534538e-15	7.167643090223487e-7	-6.478786791974487e-20	1.8509846603329264e-15	9.615171500774431e-12	2.4993596244505775e-11	1.355795791936392e-10
26500000	0.004999632862412707	1.1640810199600965e-49	2.3491757755252646e-61	8.67033706639033e-9	1.2353960272534538e-15	7.167643090223487e-7	-6.366084960217783e-20	1.8509846603329264e-15	9.615171500774431e-12	2.4993596244505775e-11	1.355795791936392e-10
26600000	0.004999632862412707	1.1640810199600965e-49	2.3491757755252646e-61	8.67033706639033e-9	1.2353960272534538e-15	7.167643090223487e-7	-6.25338312846108e-20	1.8509846603329264e-15	9.615171500774431e-12	2.4993596244505775e-11	1.355795791936392e-10
26700000	0.004999632862412707	1.1640810199600965e-49	2.3491757755252646e-61	8.67033706639033e-9	1.2353960272534538e-15	7.167643090223487e-7	-6.140923729015291e-20	1.8509846603329264e-15	9.615171500774431e-12	2.4993596244505775e-11	1.355795791936392e-10
26800000	0.004999632862412707	1.1640810199600965e-49	2.3491757755252646e-61	8.67033706639033e-9	1.2353960272534538e-15	7.167643090223487e-7	-6.030213706274077e-20	1.8509846603329264e-15	9.615171500774431e-12	2.4993596244505775e-11	1.355795791936392e-10
26900000	0.004999632862412707	1.1640810199600965e-49	2.3491757755252646e-61	8.67033706639033e-9	1.2353960272534538e-15	7.167643090223487e-7	-5.92148787889069e-20	1.8509846603329264e-15	9.615171500774431e-12	2.4993596244505775e-11	1.355795791936392e-10
27000000	0.004999632862412707	1.1640810199600965e-49	2.3491757755252646e-61	8.67033706639033e-9	1.2353960272534538e-15	7.167643090223487e-7	-5.814715803817003e-20	1.8509846603329264e-15	9.615171500774431e-12	2.4993596244505775e-11	1.355795791936392e-10
27100000	0.004999632862412707	1.1640810199600965e-49	2.3491757755252646e-61	8.67033706639033e-9	1.2353960272534538e-15	7.167643090223487e-7	-5.709867038004887e-20	1.8509846603329264e-15	9.615171500774431e-12	2.4993596244505775e-11	1.355795791936392e-10
27200000	0.004999632862412707	1.1640810199600965e-49	2.3491757755252646e-61	8.67033706639033e-9	1.2353960272534538e-15	7.167643090223487e-7	-5.60691113840622e-20	1.8509846603329264e-15	9.615171500774431e-12	2.4993596244505775e-11	1.355795791936392e-10
27300000	0.004999632862412707	1.1640810199600965e-49	2.3491757755252646e-61	8.67033706639033e-9	1.2353960272534538e-15	7.167643090223487e-7	-5.505817661972867e-20	1.8509846603329264e-15	9.615171500774431e-12	2.4993596244505775e-11	1.355795791936392e-10
27400000	0.004999632862412707	1.1640810199600965e-49	2.3491757755252646e-61	8.67033706639033e-9	1.2353960272534538e-15	7.167643090223487e-7	-5.406556165656704e-20	1.8509846603329264e-15	9.615171500774431e-12	2.4993596244505775e-11	1.355795791936392e-10
27500000	0.004999632862412707	1.1640810199600965e-49	2.3491757755252646e-61	8.67033706639033e-9	1.2353960272534538e-15	7.167643090223487e-7	-5.3090962064096043e-20	1.8509846603329264e-15	9.615171500774431e-12	2.4993596244505775e-11	1.355795791936392e-10
27600000	0.004999632862412707	1.1640810199600965e-49	2.3491757755252646e-61	8.67033706639033e-9	1.2353960272534538e-15	7.167643090223487e-7	-5.2134073411834395e-20	1.8509846603329264e-15	9.615171500774431e-12	2.4993596244505775e-11	1.355795791936392e-10
27700000	0.004999632862412707	1.1640810199600965e-49	2.3491757755252646e-61	8.67033706639033e-9	1.2353960272534538e-15	7.167643090223487e-7	-5.119459126930082e-20	1.8509846603329264e-15	9.615171500774431e-12	2.4993596244505775e-11	1.355795791936392e-10
27800000	0.004999632862412707	1.1640810199600965e-49	2.3491757755252646e-61	8.67033706639033e-9	1.2353960272534538e-15	7.167643090223487e-7	-5.027221120601405e-20	1.8509846603329264e-15	9.615171500774431e-12	2.4993596244505775e-11	1.355795791936392e-10
27900000	0.004999632862412707	1.1640810199600965e-49	2.3491757755252646e-61	8.67033706639033e-9	1.2353960272534538e-15	7.167643090223487e-7	-4.9366628791492804e-20	1.8509846603329264e-15	9.615171500774431e-12	2.4993596244505775e-11	1.355795791936392e-10
28000000	0.004999632862412707	1.1640810199600965e-49	2.3491757755252646e-61	8.67033706639033e-9	1.2353960272534538e-15	7.167643090223487e-7	-4.847753959525581e-20	1.8509846603329264e-15	9.615171500774431e-12	2.4993596244505775e-11	1.355795791936392e-10
28100000	0.004999632862412707	1.1640810199600965e-49	2.3491757755252646e-61	8.67033706639033e-9	1.2353960272534538e-15	7.167643090223487e-7	-4.7604639186821794e-20	1.8509846603329264e-15	9.615171500774431e-12	2.4993596244505775e-11	1.355795791936392e-10
28200000	0.004999632862412707	1.1640810199600967e-49	2.3491757755252646e-61	8.67033706639033e-9	1.2353960272534538e-15	7.167643090223487e-7	-4.6747623135709477e-20	1.8509846603329264e-15	9.615171500774431e-12	2.4993596244505775e-11	1.355795791936392e-10
28300000	0.004999632862412707	1.1640810199600967e-49	2.3491757755252646e-61	8.67033706639033e-9	1.2353960272534538e-15	7.167643090223487e-7	-4.590618701143759e-20	1.8509846603329264e-15	9.615171500774431e-12	2.4993596244505775e-11	1.355795791936392e-10
28400000	0.004999632862412707	1.1640810199600967e-49	2.3491757755252646e-61	8.67033706639033e-9	1.2353960272534538e-15	7.167643090223487e-7	-4.508002638352485e-20	1.8509846603329264e-15	9.615171500774431e-12	2.4993596244505775e-11	1.355795791936392e-10
28500000	0.004999632862412707	1.1640810199600967e-49	2.3491757755252646e-61	8.67033706639033e-9	1.2353960272534538e-15	7.167643090223487e-7	-4.4268836821489995e-20	1.8509846603329264e-15	9.615171500774431e-12	2.4993596244505775e-11	1.355795791936392e-10
28600000	0.004999632862412707	1.1640810199600967e-49	2.3491757755252646e-61	8.67033706639033e-9	1.2353960272534538e-15	7.167643090223487e-7	-4.347231389485174e-20	1.8509846603329264e-15	9.615171500774431e-12	2.4993596244505775e-11	1.355795791936392e-10
28700000	0.004999632862412707	1.1640810199600967e-49	2.3491757755252646e-61	8.67033706639033e-9	1.2353960272534538e-15	7.167643090223487e-7	-4.269015317312882e-20	1.8509846603329264e-15	9.615171500774431e-12	2.4993596244505775e-11	1.355795791936392e-10
28800000	0.004999632862412707	1.1640810199600967e-49	2.3491757755252646e-61	8.67033706639033e-9	1.2353960272534538e-15	7.167643090223487e-7	-4.192205022583995e-20	1.8509846603329264e-15	9.615171500774431e-12	2.4993596244505775e-11	1.355795791936392e-10
28900000	0.004999632862412707	1.1640810199600967e-49	2.3491757755252646e-61	8.67033706639033e-9	1.2353960272534538e-15	7.167643090223487e-7	-4.1167700622503854e-20	1.8509846603329264e-15	9.615171500774431e-12	2.4993596244505775e-11	1.355795791936392e-10
29000000	0.004999632862412707	1.1640810199600967e-49	2.3491757755252646e-61	8.67033706639033e-9	1.2353960272534538e-15	7.167643090223487e-7	-4.042679993263927e-20	1.8509846603329264e-15	9.615171500774431e-12	2.4993596244505775e-11	1.355795791936392e-10
29100000	0.004999632862412707	1.1640810199600967e-49	2.3491757755252646e-61	8.67033706639033e-9	1.2353960272534538e-15	7.167643090223487e-7	-3.9699043725764917e-20	1.8509846603329264e-15	9.615171500774431e-12	2.4993596244505775e-11	1.355795791936392e-10
29200000	0.004999632862412707	1.1640810199600967e-49	2.3491757755252646e-61	8.67033706639033e-9	1.2353960272534538e-15	7.167643090223487e-7	-3.8984127571399514e-20	1.8509846603329264e-15	9.615171500774431e-12	2.4993596244505775e-11	1.355795791936392e-10
29300000	0.004999632862412707	1.1640810199600967e-49	2.3491757755252646e-61	8.67033706639033e-9	1.2353960272534538e-15	7.167643090223487e-7	-3.8281747039061795e-20	1.8509846603329264e-15	9.615171500774431e-12	2.4993596244505775e-11	1.355795791936392e-10
29400000	0.004999632862412707	1.1640810199600967e-49	2.3491757755252646e-61	8.67033706639033e-9	1.2353960272534538e-15	7.167643090223487e-7	-3.7591597698270487e-20	1.8509846603329264e-15	9.615171500774431e-12	2.4993596244505775e-11	1.355795791936392e-10
29500000	0.004999632862412707	1.1640810199600967e-49	2.3491757755252646e-61	8.67033706639033e-9	1.2353960272534538e-15	7.167643090223487e-7	-3.69133751185443e-20	1.8509846603329264e-15	9.615171500774431e-12	2.4993596244505775e-11	1.355795791936392e-10
29600000	0.004999632862412707	1.1640810199600967e-49	2.3491757755252646e-61	8.67033706639033e-9	1.2353960272534538e-15	7.167643090223487e-7	-3.624677486940198e-20	1.8509846603329264e-15	9.615171500774431e-12	2.4993596244505775e-11	1.355795791936392e-10
29700000	0.004999632862412707	1.1640810199600967e-49	2.3491757755252646e-61	8.67033706639033e-9	1.2353960272534538e-15	7.167643090223487e-7	-3.5591492520362237e-20	1.8509846603329264e-15	9.615171500774431e-12	2.4993596244505775e-11	1.355795791936392e-10
29800000	0.004999632862412707	1.1640810199600967e-49	2.3491757755252646e-61	8.67033706639033e-9	1.2353960272534538e-15	7.167643090223487e-7	-3.4947223640943796e-20	1.8509846603329264e-15	9.615171500774431e-12	2.4993596244505775e-11	1.355795791936392e-10
29900000	0.004999632862412707	1.1640810199600967e-49	2.3491757755252646e-61	8.67033706639033e-9	1.2353960272534538e-15	7.167643090223487e-7	-3.43136638006654e-20	1.8509846603329264e-15	9.615171500774431e-12	2.4993596244505775e-11	1.355795791936392e-10
30000000	0.004999632862412707	1.1640810199600967e-49	2.3491757755252646e-61	8.67033706639033e-9	1.2353960272534538e-15	7.167643090223487e-7	-3.3690508569045756e-20	1.8509846603329264e-15	9.615171500774431e-12	2.4993596244505775e-11	1.355795791936392e-10
30100000	0.004999632862412707	1.1640810199600967e-49	2.3491757755252646e-61	8.67033706639033e-9	1.2353960272534538e-15	7.167643090223487e-7	-3.3077453515603596e-20	1.8509846603329264e-15	9.615171500774431e-12	2.4993596244505775e-11	1.355795791936392e-10
30200000	0.004999632862412707	1.1640810199600967e-49	2.3491757755252646e-61	8.67033706639033e-9	1.2353960272534538e-15	7.167643090223487e-7	-3.247419420985765e-20	1.8509846603329264e-15	9.615171500774431e-12	2.4993596244505775e-11	1.355795791936392e-10
30300000	0.004999632862412707	1.1640810199600967e-49	2.3491757755252646e-61	8.67033706639033e-9	1.2353960272534538e-15	7.167643090223487e-7	-3.1880426221326634e-20	1.8509846603329264e-15	9.615171500774431e-12	2.4993596244505775e-11	1.355795791936392e-10
30400000	0.004999632862412707	1.1640810199600967e-49	2.3491757755252646e-61	8.67033706639033e-9	1.2353960272534538e-15	7.167643090223487e-7	-3.1295845119529276e-20	1.8509846603329264e-15	9.615171500774431e-12	2.4993596244505775e-11	1.355795791936392e-10
30500000	0.004999632862412707	1.1640810199600967e-49	2.3491757755252646e-61	8.67033706639033e-9	1.2353960272534538e-15	7.167643090223487e-7	-3.07201464739843e-20	1.8509846603329264e-15	9.615171500774431e-12	2.4993596244505775e-11	1.355795791936392e-10
30600000	0.004999632862412707	1.1640810199600967e-49	2.3491757755252646e-61	8.67033706639033e-9	1.2353960272534538e-15	7.167643090223487e-7	-3.015302585421044e-20	1.8509846603329264e-15	9.615171500774433e-12	2.4993596244505775e-11	1.355795791936392e-10
30700000	0.004999632862412707	1.1640810199600967e-49	2.3491757755252646e-61	8.67033706639033e-9	1.2353960272534538e-15	7.167643090223487e-7	-2.9594178829726417e-20	1.8509846603329264e-15	9.615171500774433e-12	2.4993596244505775e-11	1.355795791936392e-10
30800000	0.004999632862412707	1.1640810199600967e-49	2.3491757755252646e-61	8.67033706639033e-9	1.2353960272534538e-15	7.167643090223487e-7	-2.904330097005095e-20	1.8509846603329264e-15	9.615171500774433e-12	2.4993596244505775e-11	1.355795791936392e-10
30900000	0.004999632862412707	1.1640810199600967e-49	2.3491757755252646e-61	8.67033706639033e-9	1.2353960272534538e-15	7.167643090223487e-7	-2.850008784470277e-20	1.8509846603329264e-15	9.615171500774433e-12	2.4993596244505775e-11	1.355795791936392e-10
31000000	0.004999632862412707	1.1640810199600967e-49	2.3491757755252646e-61	8.67033706639033e-9	1.2353960272534538e-15	7.167643090223487e-7	-2.796423502320061e-20	1.8509846603329264e-15	9.615171500774433e-12	2.4993596244505775e-11	1.355795791936392e-10
31100000	0.004999632862412707	1.1640810199600967e-49	2.3491757755252646e-61	8.67033706639033e-9	1.2353960272534538e-15	7.167643090223487e-7	-2.743543807506318e-20	1.8509846603329264e-15	9.615171500774433e-12	2.4993596244505775e-11	1.355795791936392e-10
31200000	0.004999632862412707	1.1640810199600967e-49	2.3491757755252646e-61	8.67033706639033e-9	1.2353960272534538e-15	7.167643090223487e-7	-2.691339256980921e-20	1.8509846603329264e-15	9.615171500774433e-12	2.4993596244505775e-11	1.355795791936392e-10
31300000	0.004999632862412707	1.1640810199600967e-49	2.3491757755252646e-61	8.67033706639033e-9	1.2353960272534538e-15	7.167643090223487e-7	-2.6397794076957433e-20	1.8509846603329264e-15	9.615171500774433e-12	2.4993596244505775e-11	1.355795791936392e-10
31400000	0.004999632862412707	1.1640810199600967e-49	2.3491757755252646e-61	8.67033706639033e-9	1.2353960272534538e-15	7.167643090223487e-7	-2.5888338166026565e-20	1.8509846603329264e-15	9.615171500774433e-12	2.4993596244505775e-11	1.355795791936392e-10
31500000	0.004999632862412707	1.1640810199600967e-49	2.3491757755252646e-61	8.67033706639033e-9	1.2353960272534538e-15	7.167643090223487e-7	-2.538472040653534e-20	1.8509846603329264e-15	9.615171500774433e-12	2.4993596244505775e-11	1.355795791936392e-10
31600000	0.004999632862412707	1.1640810199600967e-49	2.3491757755252646e-61	8.67033706639033e-9	1.2353960272534538e-15	7.167643090223487e-7	-2.4886636368002472e-20	1.8509846603329264e-15	9.615171500774433e-12	2.4993596244505775e-11	1.355795791936392e-10
31700000	0.004999632862412707	1.1640810199600967e-49	2.3491757755252646e-61	8.67033706639033e-9	1.2353960272534538e-15	7.167643090223487e-7	-2.4393781619946698e-20	1.8509846603329264e-15	9.615171500774433e-12	2.4993596244505775e-11	1.355795791936392e-10
31800000	0.004999632862412707	1.1640810199600967e-49	2.3491757755252646e-61	8.67033706639033e-9	1.2353960272534538e-15	7.167643090223487e-7	-2.390585173188674e-20	1.8509846603329264e-15	9.615171500774433e-12	2.4993596244505775e-11	1.355795791936392e-10
31900000	0.004999632862412707	1.1640810199600967e-49	2.3491757755252646e-61	8.67033706639033e-9	1.2353960272534538e-15	7.167643090223487e-7	-2.3422542273341316e-20	1.8509846603329264e-15	9.615171500774433e-12	2.4993596244505775e-11	1.355795791936392e-10
32000000	0.004999632862412707	1.1640810199600967e-49	2.3491757755252646e-61	8.67033706639033e-9	1.2353960272534538e-15	7.167643090223487e-7	-2.294354881382916e-20	1.8509846603329264e-15	9.615171500774433e-12	2.4993596244505775e-11	1.355795791936392e-10
32100000	0.004999632862412707	1.1640810199600967e-49	2.3491757755252646e-61	8.67033706639033e-9	1.2353960272534538e-15	7.167643090223487e-7	-2.2468566922868997e-20	1.8509846603329264e-15	9.615171500774433e-12	2.4993596244505775e-11	1.355795791936392e-10
32200000	0.004999632862412707	1.1640810199600967e-49	2.3491757755252646e-61	8.67033706639033e-9	1.2353960272534538e-15	7.167643090223487e-7	-2.1997292169979547e-20	1.8509846603329264e-15	9.615171500774433e-12	2.4993596244505775e-11	1.355795791936392e-10
32300000	0.004999632862412707	1.1640810199600967e-49	2.3491757755252646e-61	8.67033706639033e-9	1.2353960272534538e-15	7.167643090223487e-7	-2.1529420124679538e-20	1.8509846603329264e-15	9.615171500774433e-12	2.4993596244505775e-11	1.355795791936392e-10
32400000	0.004999632862412707	1.1640810199600967e-49	2.3491757755252646e-61	8.67033706639033e-9	1.2353960272534538e-15	7.167643090223487e-7	-2.1064646356487697e-20	1.8509846603329264e-15	9.615171500774433e-12	2.4993596244505775e-11	1.355795791936392e-10
32500000	0.004999632862412706	1.1640810199600967e-49	2.3491757755252646e-61	8.67033706639033e-9	1.2353960272534538e-15	7.167643090223487e-7	-2.0602666434922746e-20	1.8509846603329264e-15	9.615171500774433e-12	2.4993596244505775e-11	1.355795791936392e-10
32600000	0.004999632862412706	1.1640810199600967e-49	2.3491757755252646e-61	8.67033706639033e-9	1.2353960272534538e-15	7.167643090223487e-7	-2.0143175929503415e-20	1.8509846603329264e-15	9.615171500774433e-12	2.4993596244505775e-11	1.355795791936392e-10
32700000	0.004999632862412706	1.1640810199600967e-49	2.3491757755252646e-61	8.67033706639033e-9	1.2353960272534538e-15	7.167643090223487e-7	-1.9685870409748425e-20	1.8509846603329264e-15	9.615171500774433e-12	2.4993596244505775e-11	1.355795791936392e-10
32800000	0.004999632862412706	1.1640810199600967e-49	2.349175775525265e-61	8.67033706639033e-9	1.2353960272534538e-15	7.167643090223487e-7	-1.9230445445176503e-20	1.8509846603329264e-15	9.615171500774433e-12	2.4993596244505775e-11	1.355795791936392e-10
32900000	0.004999632862412706	1.1640810199600967e-49	2.349175775525265e-61	8.67033706639033e-9	1.2353960272534538e-15	7.167643090223487e-7	-1.8776596605306375e-20	1.8509846603329264e-15	9.615171500774433e-12	2.4993596244505775e-11	1.355795791936392e-10
33000000	0.004999632862412706	1.1640810199600967e-49	2.349175775525265e-61	8.67033706639033e-9	1.2353960272534538e-15	7.167643090223487e-7	-1.8324019459656763e-20	1.8509846603329264e-15	9.615171500774433e-12	2.4993596244505778e-11	1.355795791936392e-10
33100000	0.004999632862412706	1.1640810199600967e-49	2.349175775525265e-61	8.67033706639033e-9	1.2353960272534538e-15	7.167643090223487e-7	-1.78724095777464e-20	1.8509846603329264e-15	9.615171500774433e-12	2.4993596244505778e-11	1.355795791936392e-10
33200000	0.004999632862412706	1.1640810199600967e-49	2.349175775525265e-61	8.67033706639033e-9	1.2353960272534538e-15	7.167643090223487e-7	-1.7421462529094e-20	1.8509846603329264e-15	9.615171500774433e-12	2.4993596244505778e-11	1.355795791936392e-10
33300000	0.004999632862412706	1.1640810199600967e-49	2.349175775525265e-61	8.67033706639033e-9	1.2353960272534538e-15	7.167643090223487e-7	-1.69708738832183e-20	1.8509846603329264e-15	9.615171500774433e-12	2.4993596244505778e-11	1.355795791936392e-10
33400000	0.004999632862412706	1.1640810199600967e-49	2.349175775525265e-61	8.67033706639033e-9	1.2353960272534538e-15	7.167643090223487e-7	-1.6520339209638015e-20	1.8509846603329264e-15	9.615171500774433e-12	2.4993596244505778e-11	1.355795791936392e-10
33500000	0.004999632862412706	1.1640810199600967e-49	2.349175775525265e-61	8.67033706639033e-9	1.2353960272534538e-15	7.167643090223487e-7	-1.6069554077871876e-20	1.8509846603329264e-15	9.615171500774433e-12	2.4993596244505778e-11	1.355795791936392e-10
33600000	0.004999632862412706	1.1640810199600967e-49	2.349175775525265e-61	8.67033706639033e-9	1.2353960272534538e-15	7.167643090223487e-7	-1.561821405743861e-20	1.8509846603329264e-15	9.615171500774433e-12	2.4993596244505778e-11	1.355795791936392e-10
33700000	0.004999632862412706	1.1640810199600967e-49	2.349175775525265e-61	8.67033706639033e-9	1.2353960272534538e-15	7.167643090223487e-7	-1.516601471785694e-20	1.8509846603329264e-15	9.615171500774433e-12	2.4993596244505778e-11	1.355795791936392e-10
33800000	0.004999632862412706	1.1640810199600967e-49	2.349175775525265e-61	8.67033706639033e-9	1.2353960272534538e-15	7.167643090223487e-7	-1.4712651628645587e-20	1.8509846603329264e-15	9.615171500774433e-12	2.4993596244505778e-11	1.355795791936392e-10
33900000	0.004999632862412706	1.1640810199600969e-49	2.349175775525265e-61	8.67033706639033e-9	1.2353960272534538e-15	7.167643090223487e-7	-1.4257820359323286e-20	1.8509846603329264e-15	9.615171500774433e-12	2.4993596244505778e-11	1.355795791936392e-10
34000000	0.004999632862412706	1.1640810199600969e-49	2.349175775525265e-61	8.67033706639033e-9	1.2353960272534538e-15	7.167643090223487e-7	-1.3801216479408755e-20	1.8509846603329264e-15	9.615171500774433e-12	2.4993596244505778e-11	1.355795791936392e-10
34100000	0.004999632862412706	1.1640810199600969e-49	2.349175775525265e-61	8.67033706639033e-9	1.2353960272534538e-15	7.167643090223487e-7	-1.3342535558420721e-20	1.8509846603329264e-15	9.615171500774433e-12	2.4993596244505778e-11	1.355795791936392e-10
34200000	0.004999632862412706	1.1640810199600969e-49	2.349175775525265e-61	8.67033706639033e-9	1.2353960272534538e-15	7.167643090223487e-7	-1.2881473165877909e-20	1.8509846603329264e-15	9.615171500774433e-12	2.4993596244505778e-11	1.355795791936392e-10
34300000	0.004999632862412706	1.1640810199600969e-49	2.349175775525265e-61	8.67033706639033e-9	1.2353960272534538e-15	7.167643090223487e-7	-1.2417724871299047e-20	1.8509846603329264e-15	9.615171500774433e-12	2.4993596244505778e-11	1.355795791936392e-10
34400000	0.004999632862412706	1.1640810199600969e-49	2.349175775525265e-61	8.67033706639033e-9	1.2353960272534538e-15	7.167643090223487e-7	-1.1950986244202855e-20	1.8509846603329264e-15	9.615171500774433e-12	2.4993596244505778e-11	1.355795791936392e-10
34500000	0.004999632862412706	1.1640810199600969e-49	2.349175775525265e-61	8.67033706639033e-9	1.2353960272534538e-15	7.167643090223487e-7	-1.1480952854108063e-20	1.8509846603329264e-15	9.615171500774433e-12	2.4993596244505778e-11	1.355795791936392e-10
34600000	0.004999632862412706	1.1640810199600969e-49	2.349175775525265e-61	8.67033706639033e-9	1.2353960272534538e-15	7.167643090223487e-7	-1.1007320270533396e-20	1.8509846603329264e-15	9.615171500774433e-12	2.4993596244505778e-11	1.355795791936392e-10
34700000	0.004999632862412706	1.1640810199600969e-49	2.349175775525265e-61	8.67033706639033e-9	1.2353960272534538e-15	7.167643090223487e-7	-1.0529784062997579e-20	1.8509846603329264e-15	9.615171500774433e-12	2.4993596244505778e-11	1.355795791936392e-10
34800000	0.004999632862412706	1.1640810199600969e-49	2.349175775525265e-61	8.67033706639033e-9	1.2353960272534538e-15	7.167643090223487e-7	-1.0048039801019334e-20	1.8509846603329264e-15	9.615171500774433e-12	2.4993596244505778e-11	1.355795791936392e-10
34900000	0.004999632862412706	1.1640810199600969e-49	2.349175775525265e-61	8.67033706639033e-9	1.2353960272534538e-15	7.167643090223487e-7	-9.561783054117391e-21	1.8509846603329264e-15	9.615171500774433e-12	2.4993596244505778e-11	1.355795791936392e-10
35000000	0.004999632862412706	1.1640810199600969e-49	2.349175775525265e-61	8.67033706639033e-9	1.2353960272534538e-15	7.167643090223487e-7	-9.070709391810473e-21	1.8509846603329264e-15	9.615171500774433e-12	2.4993596244505778e-11	1.355795791936392e-10
35100000	0.004999632862412706	1.1640810199600969e-49	2.349175775525265e-61	8.67033706639033e-9	1.2353960272534538e-15	7.167643090223487e-7	-8.574514383617305e-21	1.8509846603329264e-15	9.615171500774433e-12	2.4993596244505778e-11	1.355795791936392e-10
35200000	0.004999632862412706	1.1640810199600969e-49	2.349175775525265e-61	8.67033706639033e-9	1.2353960272534538e-15	7.167643090223487e-7	-8.072893599056613e-21	1.8509846603329264e-15	9.615171500774433e-12	2.4993596244505778e-11	1.355795791936392e-10
35300000	0.004999632862412706	1.1640810199600969e-49	2.349175775525265e-61	8.67033706639033e-9	1.2353960272534538e-15	7.167643090223487e-7	-7.565542607647123e-21	1.8509846603329264e-15	9.615171500774433e-12	2.4993596244505778e-11	1.355795791936392e-10
35400000	0.004999632862412706	1.1640810199600969e-49	2.349175775525265e-61	8.67033706639033e-9	1.2353960272534538e-15	7.167643090223487e-7	-7.05215697890756e-21	1.8509846603329264e-15	9.615171500774433e-12	2.4993596244505778e-11	1.355795791936392e-10
35500000	0.004999632862412706	1.1640810199600969e-49	2.349175775525265e-61	8.67033706639033e-9	1.2353960272534538e-15	7.167643090223487e-7	-6.5324322823566496e-21	1.8509846603329264e-15	9.615171500774433e-12	2.4993596244505778e-11	1.355795791936392e-10
35600000	0.004999632862412706	1.1640810199600969e-49	2.349175775525265e-61	8.67033706639033e-9	1.2353960272534538e-15	7.167643090223487e-7	-6.006064087513116e-21	1.8509846603329264e-15	9.615171500774433e-12	2.4993596244505778e-11	1.355795791936392e-10
35700000	0.004999632862412706	1.1640810199600969e-49	2.349175775525265e-61	8.67033706639033e-9	1.2353960272534538e-15	7.167643090223487e-7	-5.472747963895685e-21	1.8509846603329264e-15	9.615171500774433e-12	2.4993596244505778e-11	1.355795791936392e-10
35800000	0.004999632862412706	1.1640810199600969e-49	2.349175775525265e-61	8.67033706639033e-9	1.2353960272534538e-15	7.167643090223487e-7	-4.932179481023082e-21	1.8509846603329264e-15	9.615171500774433e-12	2.4993596244505778e-11	1.355795791936392e-10
35900000	0.004999632862412706	1.1640810199600969e-49	2.349175775525265e-61	8.67033706639033e-9	1.2353960272534538e-15	7.167643090223487e-7	-4.384054208414032e-21	1.8509846603329264e-15	9.615171500774433e-12	2.4993596244505778e-11	1.355795791936392e-10
36000000	0.004999632862412706	1.1640810199600969e-49	2.349175775525265e-61	8.67033706639033e-9	1.2353960272534538e-15	7.167643090223487e-7	-3.8280677155872615e-21	1.8509846603329264e-15	9.615171500774433e-12	2.4993596244505778e-11	1.355795791936392e-10
36100000	0.004999632862412706	1.1640810199600969e-49	2.349175775525265e-61	8.67033706639033e-9	1.2353960272534538e-15	7.167643090223487e-7	-3.263915572061495e-21	1.8509846603329264e-15	9.615171500774433e-12	2.4993596244505778e-11	1.355795791936392e-10
36200000	0.004999632862412706	1.1640810199600969e-49	2.349175775525265e-61	8.67033706639033e-9	1.2353960272534538e-15	7.167643090223487e-7	-2.691293347355458e-21	1.8509846603329264e-15	9.615171500774433e-12	2.4993596244505778e-11	1.355795791936392e-10
36300000	0.004999632862412706	1.1640810199600969e-49	2.349175775525265e-61	8.67033706639033e-9	1.2353960272534538e-15	7.167643090223487e-7	-2.1098966109878755e-21	1.8509846603329264e-15	9.615171500774433e-12	2.4993596244505778e-11	1.355795791936392e-10
36400000	0.004999632862412706	1.1640810199600969e-49	2.349175775525265e-61	8.67033706639033e-9	1.2353960272534538e-15	7.167643090223487e-7	-1.5194209324774734e-21	1.8509846603329264e-15	9.615171500774433e-12	2.4993596244505778e-11	1.355795791936392e-10
36500000	0.004999632862412706	1.1640810199600969e-49	2.349175775525265e-61	8.67033706639033e-9	1.2353960272534538e-15	7.167643090223487e-7	-9.195618813429767e-22	1.8509846603329264e-15	9.615171500774433e-12	2.4993596244505778e-11	1.355795791936392e-10
36600000	0.004999632862412706	1.1640810199600969e-49	2.349175775525265e-61	8.67033706639033e-9	1.2353960272534538e-15	7.167643090223487e-7	-3.100150271031106e-22	1.8509846603329264e-15	9.615171500774433e-12	2.4993596244505778e-11	1.355795791936392e-10
36700000	0.004999632862412706	1.1640810199600969e-49	2.349175775525265e-61	8.67033706639033e-9	1.2353960272534538e-15	7.167643090223487e-7	3.053426119197986e-22	1.8509846603329264e-15	9.615171500774433e-12	2.4993596244505778e-11	1.355795791936392e-10
36800000	0.004999632862412706	1.1640810199600969e-49	2.349175775525265e-61	8.67033706639033e-9	1.2353960272534538e-15	7.167643090223487e-7	9.00654597160161e-22	1.8509846603329264e-15	9.615171500774433e-12	2.4993596244505778e-11	1.355795791936392e-10
36900000	0.004999632862412706	1.1640810199600969e-49	2.349175775525265e-61	8.67033706639033e-9	1.2353960272534538e-15	7.167643090223487e-7	1.4717373567347346e-21	1.8509846603329264e-15	9.615171500774433e-12	2.4993596244505778e-11	1.355795791936392e-10
37000000	0.004999632862412706	1.1640810199600969e-49	2.349175775525265e-61	8.67033706639033e-9	1.2353960272534538e-15	7.167643090223487e-7	2.0189626340205637e-21	1.8509846603329264e-15	9.615171500774433e-12	2.4993596244505778e-11	1.355795791936392e-10
37100000	0.004999632862412706	1.1640810199600969e-49	2.349175775525265e-61	8.67033706639033e-9	1.2353960272534538e-15	7.167643090223487e-7	2.5427021723946923e-21	1.8509846603329264e-15	9.615171500774433e-12	2.4993596244505778e-11	1.355795791936392e-10
37200000	0.004999632862412706	1.1640810199600969e-49	2.349175775525265e-61	8.67033706639033e-9	1.2353960272534538e-15	7.167643090223487e-7	3.0433277152341663e-21	1.8509846603329264e-15	9.615171500774433e-12	2.4993596244505778e-11	1.355795791936392e-10
37300000	0.004999632862412706	1.1640810199600969e-49	2.349175775525265e-61	8.67033706639033e-9	1.2353960272534538e-15	7.167643090223487e-7	3.5212110059160284e-21	1.8509846603329264e-15	9.615171500774433e-12	2.4993596244505778e-11	1.355795791936392e-10
37400000	0.004999632862412706	1.1640810199600969e-49	2.349175775525265e-61	8.67033706639033e-9	1.2353960272534538e-15	7.167643090223487e-7	3.976723787817324e-21	1.8509846603329264e-15	9.615171500774433e-12	2.4993596244505778e-11	1.355795791936392e-10
37500000	0.004999632862412706	1.1640810199600969e-49	2.349175775525265e-61	8.67033706639033e-9	1.2353960272534538e-15	7.167643090223487e-7	4.4102378043151005e-21	1.8509846603329264e-15	9.615171500774433e-12	2.4993596244505778e-11	1.355795791936392e-10
37600000	0.004999632862412706	1.1640810199600969e-49	2.349175775525265e-61	8.67033706639033e-9	1.2353960272534538e-15	7.167643090223487e-7	4.822124798786398e-21	1.8509846603329264e-15	9.615171500774433e-12	2.4993596244505778e-11	1.355795791936392e-10
37700000	0.004999632862412706	1.1640810199600969e-49	2.349175775525265e-61	8.67033706639033e-9	1.2353960272534538e-15	7.167643090223487e-7	5.212756514608263e-21	1.8509846603329264e-15	9.615171500774433e-12	2.4993596244505778e-11	1.355795791936392e-10
37800000	0.004999632862412706	1.1640810199600969e-49	2.349175775525265e-61	8.67033706639033e-9	1.2353960272534538e-15	7.167643090223487e-7	5.58250469515774e-21	1.8509846603329264e-15	9.615171500774433e-12	2.4993596244505778e-11	1.355795791936392e-10
37900000	0.004999632862412706	1.1640810199600969e-49	2.349175775525265e-61	8.67033706639033e-9	1.2353960272534538e-15	7.167643090223487e-7	5.931741083811873e-21	1.8509846603329264e-15	9.615171500774433e-12	2.4993596244505778e-11	1.355795791936392e-10
38000000	0.004999632862412706	1.1640810199600969e-49	2.349175775525265e-61	8.67033706639033e-9	1.2353960272534538e-15	7.167643090223487e-7	6.260837423947709e-21	1.8509846603329264e-15	9.615171500774433e-12	2.4993596244505778e-11	1.355795791936392e-10
38100000	0.004999632862412706	1.1640810199600969e-49	2.349175775525265e-61	8.67033706639033e-9	1.2353960272534538e-15	7.167643090223487e-7	6.570165458942289e-21	1.8509846603329264e-15	9.615171500774433e-12	2.4993596244505778e-11	1.355795791936392e-10
38200000	0.004999632862412706	1.1640810199600969e-49	2.349175775525265e-61	8.67033706639033e-9	1.2353960272534538e-15	7.167643090223487e-7	6.860096932172661e-21	1.8509846603329264e-15	9.615171500774433e-12	2.4993596244505778e-11	1.355795791936392e-10
38300000	0.004999632862412706	1.1640810199600969e-49	2.349175775525265e-61	8.67033706639033e-9	1.2353960272534538e-15	7.167643090223487e-7	7.131003587015865e-21	1.8509846603329264e-15	9.615171500774433e-12	2.4993596244505778e-11	1.355795791936392e-10
38400000	0.004999632862412706	1.1640810199600969e-49	2.349175775525265e-61	8.67033706639033e-9	1.2353960272534538e-15	7.167643090223487e-7	7.38325716684895e-21	1.8509846603329264e-15	9.615171500774433e-12	2.4993596244505778e-11	1.355795791936392e-10
38500000	0.004999632862412706	1.1640810199600969e-49	2.349175775525265e-61	8.67033706639033e-9	1.2353960272534538e-15	7.167643090223487e-7	7.617229415048958e-21	1.8509846603329264e-15	9.615171500774433e-12	2.4993596244505778e-11	1.355795791936392e-10
38600000	0.004999632862412706	1.1640810199600969e-49	2.349175775525265e-61	8.67033706639033e-9	1.2353960272534538e-15	7.167643090223487e-7	7.833292074992935e-21	1.8509846603329264e-15	9.615171500774433e-12	2.4993596244505778e-11	1.355795791936392e-10
38700000	0.004999632862412706	1.1640810199600969e-49	2.349175775525265e-61	8.67033706639033e-9	1.2353960272534538e-15	7.167643090223487e-7	8.031816890057925e-21	1.8509846603329264e-15	9.615171500774433e-12	2.4993596244505778e-11	1.355795791936392e-10
38800000	0.004999632862412706	1.1640810199600969e-49	2.349175775525265e-61	8.67033706639033e-9	1.2353960272534538e-15	7.167643090223487e-7	8.213175603620973e-21	1.8509846603329264e-15	9.615171500774433e-12	2.4993596244505778e-11	1.355795791936392e-10
38900000	0.004999632862412706	1.1640810199600969e-49	2.349175775525265e-61	8.67033706639033e-9	1.2353960272534538e-15	7.167643090223487e-7	8.377739959059124e-21	1.8509846603329264e-15	9.615171500774433e-12	2.4993596244505778e-11	1.355795791936392e-10
39000000	0.004999632862412706	1.1640810199600969e-49	2.349175775525265e-61	8.67033706639033e-9	1.2353960272534538e-15	7.167643090223487e-7	8.525881699749422e-21	1.8509846603329264e-15	9.615171500774433e-12	2.4993596244505778e-11	1.355795791936392e-10
39100000	0.004999632862412706	1.1640810199600969e-49	2.349175775525265e-61	8.67033706639033e-9	1.2353960272534538e-15	7.167643090223487e-7	8.65797256906891e-21	1.8509846603329264e-15	9.615171500774433e-12	2.4993596244505778e-11	1.355795791936392e-10
39200000	0.004999632862412706	1.1640810199600969e-49	2.349175775525265e-61	8.67033706639033e-9	1.2353960272534538e-15	7.167643090223487e-7	8.774384310394634e-21	1.8509846603329264e-15	9.615171500774433e-12	2.4993596244505778e-11	1.355795791936392e-10
39300000	0.004999632862412706	1.1640810199600969e-49	2.349175775525265e-61	8.67033706639033e-9	1.2353960272534538e-15	7.167643090223487e-7	8.875488667103637e-21	1.8509846603329264e-15	9.615171500774433e-12	2.4993596244505778e-11	1.355795791936392e-10
39400000	0.004999632862412706	1.1640810199600969e-49	2.349175775525265e-61	8.67033706639033e-9	1.2353960272534538e-15	7.167643090223487e-7	8.961657382572966e-21	1.8509846603329264e-15	9.615171500774433e-12	2.4993596244505778e-11	1.355795791936392e-10
39500000	0.004999632862412706	1.1640810199600969e-49	2.349175775525265e-61	8.67033706639033e-9	1.2353960272534538e-15	7.167643090223487e-7	9.033262200179664e-21	1.8509846603329264e-15	9.615171500774433e-12	2.4993596244505778e-11	1.355795791936392e-10
39600000	0.004999632862412706	1.1640810199600969e-49	2.349175775525265e-61	8.67033706639033e-9	1.2353960272534538e-15	7.167643090223487e-7	9.090674863300777e-21	1.8509846603329264e-15	9.615171500774433e-12	2.4993596244505778e-11	1.355795791936392e-10
39700000	0.004999632862412706	1.1640810199600969e-49	2.349175775525265e-61	8.67033706639033e-9	1.2353960272534538e-15	7.167643090223487e-7	9.134267115313348e-21	1.8509846603329264e-15	9.615171500774433e-12	2.4993596244505778e-11	1.355795791936392e-10
39800000	0.004999632862412706	1.1640810199600969e-49	2.349175775525265e-61	8.67033706639033e-9	1.2353960272534538e-15	7.167643090223487e-7	9.16441069959442e-21	1.8509846603329264e-15	9.615171500774433e-12	2.4993596244505778e-11	1.355795791936392e-10
39900000	0.004999632862412706	1.1640810199600969e-49	2.349175775525265e-61	8.67033706639033e-9	1.2353960272534538e-15	7.167643090223487e-7	9.181477359521042e-21	1.8509846603329264e-15	9.615171500774433e-12	2.4993596244505778e-11	1.355795791936392e-10
40000000	0.004999632862412706	1.1640810199600969e-49	2.349175775525265e-61	8.67033706639033e-9	1.2353960272534538e-15	7.167643090223487e-7	9.185838838470256e-21	1.8509846603329264e-15	9.615171500774433e-12	2.4993596244505778e-11	1.355795791936392e-10
40100000	0.004999632862412706	1.1640810199600969e-49	2.349175775525265e-61	8.67033706639033e-9	1.2353960272534538e-15	7.167643090223487e-7	9.17786687981911e-21	1.8509846603329264e-15	9.615171500774433e-12	2.4993596244505778e-11	1.355795791936392e-10
40200000	0.004999632862412706	1.1640810199600969e-49	2.349175775525265e-61	8.67033706639033e-9	1.2353960272534538e-15	7.167643090223487e-7	9.157933226944641e-21	1.8509846603329264e-15	9.615171500774433e-12	2.4993596244505778e-11	1.355795791936392e-10
40300000	0.004999632862412706	1.1640810199600969e-49	2.349175775525265e-61	8.67033706639033e-9	1.2353960272534538e-15	7.167643090223487e-7	9.1264096232239e-21	1.8509846603329264e-15	9.615171500774433e-12	2.4993596244505778e-11	1.355795791936392e-10
40400000	0.004999632862412706	1.1640810199600969e-49	2.349175775525265e-61	8.67033706639033e-9	1.2353960272534538e-15	7.167643090223487e-7	9.083667812033928e-21	1.8509846603329264e-15	9.615171500774433e-12	2.4993596244505778e-11	1.355795791936392e-10
40500000	0.004999632862412706	1.1640810199600969e-49	2.349175775525265e-61	8.67033706639033e-9	1.2353960272534538e-15	7.167643090223487e-7	9.030079536751772e-21	1.8509846603329264e-15	9.615171500774433e-12	2.4993596244505778e-11	1.355795791936392e-10
40600000	0.004999632862412706	1.1640810199600969e-49	2.349175775525265e-61	8.67033706639033e-9	1.2353960272534538e-15	7.167643090223487e-7	8.966016540754476e-21	1.8509846603329264e-15	9.615171500774433e-12	2.4993596244505778e-11	1.355795791936392e-10
40700000	0.004999632862412706	1.1640810199600969e-49	2.349175775525265e-61	8.67033706639033e-9	1.2353960272534538e-15	7.167643090223487e-7	8.891850567419084e-21	1.8509846603329264e-15	9.615171500774433e-12	2.4993596244505778e-11	1.355795791936392e-10
40800000	0.004999632862412706	1.1640810199600969e-49	2.349175775525265e-61	8.67033706639033e-9	1.2353960272534538e-15	7.167643090223487e-7	8.80795336012264e-21	1.8509846603329264e-15	9.615171500774433e-12	2.4993596244505778e-11	1.355795791936392e-10
40900000	0.004999632862412706	1.1640810199600969e-49	2.349175775525265e-61	8.67033706639033e-9	1.2353960272534538e-15	7.167643090223487e-7	8.71469666224219e-21	1.8509846603329264e-15	9.615171500774433e-12	2.4993596244505778e-11	1.355795791936392e-10
41000000	0.004999632862412706	1.1640810199600969e-49	2.349175775525265e-61	8.67033706639033e-9	1.2353960272534538e-15	7.167643090223487e-7	8.612452217154778e-21	1.8509846603329264e-15	9.615171500774433e-12	2.4993596244505778e-11	1.355795791936392e-10
41100000	0.004999632862412706	1.1640810199600969e-49	2.349175775525265e-61	8.67033706639033e-9	1.2353960272534538e-15	7.167643090223487e-7	8.501591768237448e-21	1.8509846603329264e-15	9.615171500774433e-12	2.4993596244505778e-11	1.355795791936392e-10
41200000	0.004999632862412706	1.1640810199600969e-49	2.349175775525265e-61	8.67033706639033e-9	1.2353960272534538e-15	7.167643090223487e-7	8.382487058867245e-21	1.8509846603329264e-15	9.615171500774433e-12	2.4993596244505778e-11	1.355795791936392e-10
41300000	0.004999632862412706	1.1640810199600969e-49	2.3491757755252646e-61	8.67033706639033e-9	1.2353960272534538e-15	7.167643090223487e-7	8.255509832421215e-21	1.8509846603329264e-15	9.615171500774433e-12	2.4993596244505778e-11	1.355795791936392e-10
41400000	0.004999632862412706	1.1640810199600969e-49	2.3491757755252646e-61	8.67033706639033e-9	1.2353960272534538e-15	7.167643090223487e-7	8.121031832276398e-21	1.8509846603329264e-15	9.615171500774433e-12	2.4993596244505778e-11	1.355795791936392e-10
41500000	0.004999632862412706	1.1640810199600969e-49	2.3491757755252646e-61	8.67033706639033e-9	1.2353960272534538e-15	7.167643090223487e-7	7.979424801809845e-21	1.8509846603329264e-15	9.615171500774433e-12	2.4993596244505778e-11	1.355795791936392e-10
41600000	0.004999632862412706	1.1640810199600969e-49	2.3491757755252646e-61	8.67033706639033e-9	1.2353960272534538e-15	7.167643090223487e-7	7.831060484398594e-21	1.8509846603329264e-15	9.615171500774433e-12	2.4993596244505778e-11	1.355795791936392e-10
41700000	0.004999632862412706	1.1640810199600969e-49	2.3491757755252646e-61	8.67033706639033e-9	1.2353960272534538e-15	7.167643090223487e-7	7.676310623419696e-21	1.8509846603329264e-15	9.615171500774433e-12	2.4993596244505778e-11	1.355795791936392e-10
41800000	0.004999632862412706	1.1640810199600969e-49	2.3491757755252646e-61	8.67033706639033e-9	1.2353960272534538e-15	7.167643090223487e-7	7.515546962250191e-21	1.8509846603329264e-15	9.615171500774433e-12	2.4993596244505778e-11	1.355795791936392e-10
41900000	0.004999632862412706	1.1640810199600969e-49	2.3491757755252646e-61	8.67033706639033e-9	1.2353960272534538e-15	7.167643090223487e-7	7.349141244267125e-21	1.8509846603329264e-15	9.615171500774433e-12	2.4993596244505778e-11	1.355795791936392e-10
42000000	0.004999632862412706	1.1640810199600969e-49	2.3491757755252646e-61	8.67033706639033e-9	1.2353960272534538e-15	7.167643090223487e-7	7.177465212847541e-21	1.8509846603329264e-15	9.615171500774433e-12	2.4993596244505778e-11	1.355795791936392e-10
42100000	0.004999632862412706	1.1640810199600969e-49	2.3491757755252646e-61	8.67033706639033e-9	1.2353960272534538e-15	7.167643090223487e-7	7.000890611368488e-21	1.8509846603329264e-15	9.615171500774433e-12	2.4993596244505778e-11	1.355795791936392e-10
42200000	0.004999632862412706	1.1640810199600969e-49	2.3491757755252646e-61	8.67033706639033e-9	1.2353960272534538e-15	7.167643090223487e-7	6.819789183207005e-21	1.850984660332927e-15	9.615171500774433e-12	2.4993596244505778e-11	1.355795791936392e-10
42300000	0.004999632862412706	1.1640810199600969e-49	2.3491757755252646e-61	8.67033706639033e-9	1.2353960272534538e-15	7.167643090223487e-7	6.63453267174014e-21	1.850984660332927e-15	9.615171500774433e-12	2.4993596244505778e-11	1.355795791936392e-10
42400000	0.004999632862412706	1.1640810199600969e-49	2.3491757755252646e-61	8.67033706639033e-9	1.2353960272534538e-15	7.167643090223487e-7	6.4454928203449374e-21	1.850984660332927e-15	9.615171500774433e-12	2.4993596244505778e-11	1.355795791936392e-10
42500000	0.004999632862412706	1.1640810199600969e-49	2.3491757755252646e-61	8.67033706639033e-9	1.2353960272534538e-15	7.167643090223487e-7	6.253041372398439e-21	1.850984660332927e-15	9.615171500774433e-12	2.4993596244505778e-11	1.355795791936392e-10
42600000	0.004999632862412706	1.1640810199600969e-49	2.3491757755252646e-61	8.67033706639033e-9	1.2353960272534538e-15	7.167643090223487e-7	6.057550071277694e-21	1.850984660332927e-15	9.615171500774433e-12	2.4993596244505778e-11	1.355795791936392e-10
42700000	0.004999632862412706	1.1640810199600969e-49	2.3491757755252646e-61	8.67033706639033e-9	1.2353960272534538e-15	7.167643090223487e-7	5.859390660359742e-21	1.850984660332927e-15	9.615171500774433e-12	2.4993596244505778e-11	1.355795791936392e-10
42800000	0.004999632862412706	1.1640810199600969e-49	2.3491757755252646e-61	8.67033706639033e-9	1.2353960272534538e-15	7.167643090223487e-7	5.658934883021632e-21	1.850984660332927e-15	9.615171500774433e-12	2.4993596244505778e-11	1.355795791936392e-10
42900000	0.004999632862412706	1.1640810199600969e-49	2.3491757755252646e-61	8.67033706639033e-9	1.2353960272534538e-15	7.167643090223487e-7	5.4565544826404065e-21	1.850984660332927e-15	9.615171500774433e-12	2.4993596244505778e-11	1.355795791936392e-10
43000000	0.004999632862412706	1.1640810199600969e-49	2.3491757755252646e-61	8.67033706639033e-9	1.2353960272534538e-15	7.167643090223487e-7	5.252621202593108e-21	1.850984660332927e-15	9.615171500774433e-12	2.4993596244505775e-11	1.355795791936392e-10
43100000	0.004999632862412706	1.1640810199600969e-49	2.3491757755252646e-61	8.67033706639033e-9	1.2353960272534538e-15	7.167643090223487e-7	5.047506786256784e-21	1.850984660332927e-15	9.615171500774433e-12	2.4993596244505775e-11	1.355795791936392e-10
43200000	0.004999632862412706	1.1640810199600969e-49	2.3491757755252646e-61	8.67033706639033e-9	1.2353960272534538e-15	7.167643090223487e-7	4.841582977008478e-21	1.850984660332927e-15	9.615171500774433e-12	2.4993596244505775e-11	1.355795791936392e-10
43300000	0.004999632862412706	1.1640810199600969e-49	2.3491757755252646e-61	8.67033706639033e-9	1.2353960272534538e-15	7.167643090223487e-7	4.635221518225236e-21	1.850984660332927e-15	9.615171500774431e-12	2.4993596244505775e-11	1.355795791936392e-10
43400000	0.004999632862412706	1.1640810199600969e-49	2.3491757755252646e-61	8.67033706639033e-9	1.2353960272534538e-15	7.167643090223487e-7	4.4287941532841e-21	1.850984660332927e-15	9.615171500774431e-12	2.4993596244505775e-11	1.355795791936392e-10
43500000	0.004999632862412706	1.1640810199600969e-49	2.3491757755252646e-61	8.67033706639033e-9	1.2353960272534538e-15	7.167643090223487e-7	4.222672625562116e-21	1.850984660332927e-15	9.615171500774431e-12	2.4993596244505775e-11	1.355795791936392e-10
43600000	0.004999632862412706	1.1640810199600969e-49	2.3491757755252646e-61	8.67033706639033e-9	1.2353960272534538e-15	7.167643090223487e-7	4.017228678436328e-21	1.850984660332927e-15	9.615171500774431e-12	2.4993596244505775e-11	1.355795791936392e-10
43700000	0.004999632862412706	1.1640810199600969e-49	2.3491757755252646e-61	8.67033706639033e-9	1.2353960272534538e-15	7.167643090223487e-7	3.812834055283783e-21	1.850984660332927e-15	9.615171500774431e-12	2.4993596244505775e-11	1.355795791936392e-10
43800000	0.004999632862412706	1.1640810199600969e-49	2.3491757755252646e-61	8.67033706639033e-9	1.2353960272534538e-15	7.167643090223487e-7	3.609860499481521e-21	1.850984660332927e-15	9.615171500774431e-12	2.4993596244505775e-11	1.355795791936392e-10
43900000	0.004999632862412706	1.1640810199600969e-49	2.3491757755252646e-61	8.67033706639033e-9	1.2353960272534538e-15	7.167643090223487e-7	3.408679754406591e-21	1.850984660332927e-15	9.615171500774431e-12	2.4993596244505775e-11	1.355795791936392e-10
44000000	0.004999632862412706	1.1640810199600969e-49	2.3491757755252646e-61	8.67033706639033e-9	1.2353960272534538e-15	7.167643090223487e-7	3.209663563436034e-21	1.850984660332927e-15	9.615171500774431e-12	2.4993596244505775e-11	1.355795791936392e-10
44100000	0.004999632862412706	1.1640810199600969e-49	2.3491757755252646e-61	8.67033706639033e-9	1.2353960272534538e-15	7.167643090223487e-7	3.0131836699468975e-21	1.850984660332927e-15	9.615171500774431e-12	2.4993596244505775e-11	1.355795791936392e-10
44200000	0.004999632862412706	1.1640810199600969e-49	2.3491757755252646e-61	8.67033706639033e-9	1.2353960272534538e-15	7.167643090223487e-7	2.819611817316224e-21	1.850984660332927e-15	9.615171500774431e-12	2.4993596244505775e-11	1.355795791936392e-10
44300000	0.004999632862412706	1.1640810199600969e-49	2.3491757755252646e-61	8.67033706639033e-9	1.2353960272534538e-15	7.167643090223487e-7	2.629319748921059e-21	1.850984660332927e-15	9.615171500774431e-12	2.4993596244505775e-11	1.355795791936392e-10
44400000	0.004999632862412706	1.1640810199600969e-49	2.3491757755252646e-61	8.67033706639033e-9	1.2353960272534538e-15	7.167643090223487e-7	2.4426792081384475e-21	1.850984660332927e-15	9.615171500774431e-12	2.4993596244505775e-11	1.355795791936392e-10
44500000	0.004999632862412706	1.1640810199600969e-49	2.3491757755252646e-61	8.67033706639033e-9	1.2353960272534538e-15	7.167643090223487e-7	2.2600619383454326e-21	1.850984660332927e-15	9.615171500774431e-12	2.4993596244505775e-11	1.355795791936392e-10
44600000	0.004999632862412706	1.1640810199600969e-49	2.3491757755252646e-61	8.67033706639033e-9	1.2353960272534538e-15	7.167643090223487e-7	2.0818396829190597e-21	1.850984660332927e-15	9.615171500774431e-12	2.4993596244505775e-11	1.355795791936392e-10
44700000	0.004999632862412706	1.1640810199600969e-49	2.3491757755252643e-61	8.67033706639033e-9	1.2353960272534538e-15	7.167643090223487e-7	1.9083841852363736e-21	1.850984660332927e-15	9.615171500774431e-12	2.4993596244505775e-11	1.355795791936392e-10
44800000	0.004999632862412706	1.1640810199600969e-49	2.3491757755252643e-61	8.67033706639033e-9	1.2353960272534538e-15	7.167643090223487e-7	1.740067188674419e-21	1.850984660332927e-15	9.615171500774431e-12	2.4993596244505775e-11	1.355795791936392e-10
44900000	0.004999632862412706	1.1640810199600969e-49	2.3491757755252643e-61	8.67033706639033e-9	1.2353960272534538e-15	7.167643090223487e-7	1.5772604366102395e-21	1.850984660332927e-15	9.615171500774431e-12	2.4993596244505775e-11	1.355795791936392e-10
45000000	0.004999632862412706	1.1640810199600969e-49	2.3491757755252643e-61	8.67033706639033e-9	1.2353960272534538e-15	7.167643090223487e-7	1.4203356724208805e-21	1.850984660332927e-15	9.615171500774431e-12	2.4993596244505775e-11	1.355795791936392e-10
45100000	0.004999632862412706	1.1640810199600969e-49	2.3491757755252643e-61	8.67033706639033e-9	1.2353960272534538e-15	7.167643090223487e-7	1.2696646394833859e-21	1.850984660332927e-15	9.615171500774431e-12	2.4993596244505775e-11	1.355795791936392e-10
45200000	0.004999632862412706	1.1640810199600969e-49	2.3491757755252643e-61	8.67033706639033e-9	1.2353960272534538e-15	7.167643090223487e-7	1.125619081174801e-21	1.850984660332927e-15	9.615171500774431e-12	2.4993596244505775e-11	1.355795791936392e-10
45300000	0.004999632862412706	1.1640810199600969e-49	2.3491757755252643e-61	8.67033706639033e-9	1.2353960272534538e-15	7.167643090223487e-7	9.885707408721699e-22	1.850984660332927e-15	9.615171500774431e-12	2.4993596244505775e-11	1.355795791936392e-10
45400000	0.004999632862412706	1.1640810199600969e-49	2.3491757755252643e-61	8.67033706639033e-9	1.2353960272534538e-15	7.167643090223487e-7	8.588913619525372e-22	1.850984660332927e-15	9.615171500774431e-12	2.4993596244505775e-11	1.355795791936392e-10
45500000	0.004999632862412706	1.1640810199600969e-49	2.3491757755252643e-61	8.67033706639033e-9	1.2353960272534538e-15	7.167643090223487e-7	7.369526877929476e-22	1.850984660332927e-15	9.615171500774431e-12	2.4993596244505775e-11	1.355795791936392e-10
45600000	0.004999632862412706	1.1640810199600969e-49	2.3491757755252643e-61	8.67033706639033e-9	1.2353960272534538e-15	7.167643090223487e-7	6.231264617704457e-22	1.850984660332927e-15	9.615171500774431e-12	2.4993596244505775e-11	1.355795791936392e-10
45700000	0.004999632862412706	1.1640810199600969e-49	2.3491757755252643e-61	8.67033706639033e-9	1.2353960272534538e-15	7.167643090223487e-7	5.177844272620758e-22	1.850984660332927e-15	9.615171500774431e-12	2.4993596244505775e-11	1.355795791936392e-10
45800000	0.004999632862412706	1.1640810199600969e-49	2.3491757755252643e-61	8.67033706639033e-9	1.2353960272534538e-15	7.167643090223487e-7	4.2129832764488256e-22	1.850984660332927e-15	9.615171500774431e-12	2.4993596244505775e-11	1.355795791936392e-10
45900000	0.004999632862412706	1.1640810199600969e-49	2.3491757755252643e-61	8.67033706639033e-9	1.2353960272534538e-15	7.167643090223487e-7	3.340399062959106e-22	1.850984660332927e-15	9.615171500774431e-12	2.4993596244505775e-11	1.355795791936392e-10
46000000	0.004999632862412706	1.1640810199600969e-49	2.3491757755252643e-61	8.67033706639033e-9	1.2353960272534538e-15	7.167643090223487e-7	2.563809065922046e-22	1.850984660332927e-15	9.615171500774431e-12	2.4993596244505775e-11	1.355795791936392e-10
46100000	0.004999632862412706	1.1640810199600969e-49	2.3491757755252643e-61	8.67033706639033e-9	1.2353960272534538e-15	7.167643090223487e-7	1.8869307191080886e-22	1.850984660332927e-15	9.615171500774431e-12	2.4993596244505775e-11	1.355795791936392e-10
46200000	0.004999632862412706	1.1640810199600969e-49	2.3491757755252643e-61	8.67033706639033e-9	1.2353960272534538e-15	7.167643090223487e-7	1.3134814562876806e-22	1.850984660332927e-15	9.615171500774431e-12	2.4993596244505775e-11	1.355795791936392e-10
46300000	0.004999632862412706	1.1640810199600969e-49	2.3491757755252643e-61	8.67033706639033e-9	1.2353960272534538e-15	7.167643090223487e-7	8.471787112312673e-23	1.850984660332927e-15	9.615171500774431e-12	2.4993596244505775e-11	1.355795791936392e-10
46400000	0.004999632862412706	1.1640810199600969e-49	2.3491757755252643e-61	8.67033706639033e-9	1.2353960272534538e-15	7.167643090223487e-7	4.9173991770929474e-23	1.850984660332927e-15	9.615171500774431e-12	2.4993596244505775e-11	1.355795791936392e-10
46500000	0.004999632862412706	1.1640810199600969e-49	2.3491757755252643e-61	8.67033706639033e-9	1.2353960272534538e-15	7.167643090223487e-7	2.5088250949220818e-23	1.850984660332927e-15	9.615171500774431e-12	2.4993596244505775e-11	1.355795791936392e-10
46600000	0.004999632862412706	1.1640810199600969e-49	2.3491757755252643e-61	8.67033706639033e-9	1.2353960272534538e-15	7.167643090223487e-7	1.2832392035045332e-23	1.850984660332927e-15	9.615171500774431e-12	2.4993596244505775e-11	1.355795791936392e-10
46700000	0.004999632862412706	1.1640810199600969e-49	2.3491757755252643e-61	8.67033706639033e-9	1.2353960272534538e-15	7.167643090223487e-7	6.46007985368453e-23	1.850984660332927e-15	9.615171500774431e-12	2.4993596244505775e-11	1.355795791936392e-10
46800000	0.004999632862412706	1.1640810199600969e-49	2.3491757755252643e-61	8.67033706639033e-9	1.2353960272534538e-15	7.167643090223487e-7	4.720929139001731e-22	1.850984660332927e-15	9.615171500774431e-12	2.4993596244505775e-11	1.355795791936392e-10
46900000	0.004999632862412706	1.1640810199600969e-49	2.3491757755252643e-61	8.67033706639033e-9	1.2353960272534538e-15	7.167643090223487e-7	1.2061902524473615e-21	1.850984660332927e-15	9.615171500774431e-12	2.4993596244505775e-11	1.355795791936392e-10
47000000	0.004999632862412706	1.1640810199600969e-49	2.3491757755252643e-61	8.67033706639033e-9	1.2353960272534538e-15	7.167643090223487e-7	2.1774515317302147e-21	1.850984660332927e-15	9.615171500774431e-12	2.4993596244505775e-11	1.355795791936392e-10
47100000	0.004999632862412707	1.1640810199600967e-49	2.3491757755252646e-61	8.67033706639033e-9	1.2353960272534538e-15	7.167643090223487e-7	3.2964354693005356e-21	1.8509846603329264e-15	9.615171500774431e-12	2.4993596244505775e-11	1.355795791936392e-10
47200000	0.004999632862412707	1.1640810199600967e-49	2.3491757755252646e-61	8.67033706639033e-9	1.2353960272534538e-15	7.167643090223487e-7	4.473700782710127e-21	1.8509846603329264e-15	9.615171500774431e-12	2.4993596244505775e-11	1.355795791936392e-10
47300000	0.004999632862412707	1.1640810199600967e-49	2.3491757755252646e-61	8.67033706639033e-9	1.2353960272534538e-15	7.167643090223487e-7	5.59478376685135e-21	1.8509846603329264e-15	9.615171500774431e-12	2.4993596244505775e-11	1.355795791936392e-10
47400000	0.004999632862412707	1.1640810199600967e-49	2.3491757755252646e-61	8.67033706639033e-9	1.2353960272534538e-15	7.167643090223487e-7	6.041707113609117e-21	1.8509846603329264e-15	9.615171500774431e-12	2.4993596244505775e-11	1.355795791936392e-10
47500000	0.004999632862412707	1.1640810199600967e-49	2.3491757755252646e-61	8.67033706639033e-9	1.2353960272534538e-15	7.167643090223487e-7	5.709435324279491e-21	1.8509846603329264e-15	9.615171500774431e-12	2.4993596244505775e-11	1.355795791936392e-10
47600000	0.004999632862412707	1.1640810199600967e-49	2.3491757755252646e-61	8.67033706639033e-9	1.2353960272534536e-15	7.167643090223487e-7	4.770869095968391e-21	1.8509846603329264e-15	9.615171500774431e-12	2.4993596244505775e-11	1.355795791936392e-10
47700000	0.004999632862412706	1.1640810199600967e-49	2.3491757755252646e-61	8.67033706639033e-9	1.2353960272534536e-15	7.167643090223487e-7	3.398909125781738e-21	1.8509846603329264e-15	9.615171500774431e-12	2.4993596244505775e-11	1.355795791936392e-10
47800000	0.004999632862412706	1.1640810199600969e-49	2.3491757755252646e-61	8.67033706639033e-9	1.2353960272534536e-15	7.167643090223487e-7	1.7664561108254488e-21	1.8509846603329264e-15	9.615171500774431e-12	2.4993596244505778e-11	1.355795791936392e-10
47900000	0.004999632862412706	1.1640810199600969e-49	2.3491757755252646e-61	8.67033706639033e-9	1.2353960272534536e-15	7.167643090223487e-7	4.6410748205443584e-23	1.8509846603329264e-15	9.615171500774431e-12	2.4993596244505778e-11	1.355795791936392e-10
48000000	0.004999632862412706	1.1640810199600969e-49	2.3491757755252646e-61	8.67033706639033e-9	1.2353960272534536e-15	7.167643090223487e-7	-1.7909228254686588e-21	1.8509846603329264e-15	9.615171500774431e-12	2.4993596244505778e-11	1.355795791936392e-10
48100000	0.004999632862412706	1.1640810199600969e-49	2.3491757755252646e-61	8.67033706639033e-9	1.2353960272534536e-15	7.167643090223487e-7	-3.89837729696704e-21	1.8509846603329264e-15	9.615171500774431e-12	2.4993596244505778e-11	1.355795791936392e-10
48200000	0.004999632862412706	1.1640810199600969e-49	2.3491757755252646e-61	8.67033706639033e-9	1.2353960272534536e-15	7.167643090223487e-7	-6.276528542861271e-21	1.8509846603329264e-15	9.615171500774431e-12	2.4993596244505778e-11	1.355795791936392e-10
48300000	0.004999632862412706	1.1640810199600969e-49	2.3491757755252646e-61	8.67033706639033e-9	1.2353960272534538e-15	7.167643090223487e-7	-8.9259323469084e-21	1.8509846603329264e-15	9.615171500774431e-12	2.4993596244505778e-11	1.355795791936392e-10
48400000	0.004999632862412707	1.1640810199600967e-49	2.3491757755252646e-61	8.67033706639033e-9	1.2353960272534538e-15	7.167643090223487e-7	-1.1847144492865482e-20	1.8509846603329264e-15	9.615171500774431e-12	2.4993596244505775e-11	1.355795791936392e-10
48500000	0.004999632862412707	1.1640810199600967e-49	2.3491757755252646e-61	8.67033706639033e-9	1.2353960272534538e-15	7.167643090223487e-7	-1.504072076448957e-20	1.8509846603329264e-15	9.615171500774431e-12	2.4993596244505775e-11	1.355795791936392e-10
48600000	0.004999632862412707	1.1640810199600967e-49	2.3491757755252646e-61	8.67033706639033e-9	1.2353960272534538e-15	7.167643090223487e-7	-1.8167018962642906e-20	1.8509846603329264e-15	9.615171500774431e-12	2.4993596244505775e-11	1.355795791936392e-10
48700000	0.004999632862412707	1.1640810199600967e-49	2.3491757755252646e-61	8.67033706639033e-9	1.2353960272534538e-15	7.167643090223487e-7	-2.0415345113422147e-20	1.8509846603329264e-15	9.615171500774431e-12	2.4993596244505775e-11	1.355795791936392e-10
48800000	0.004999632862412707	1.1640810199600965e-49	2.3491757755252646e-61	8.67033706639033e-9	1.2353960272534538e-15	7.167643090223487e-7	-2.184375255415904e-20	1.8509846603329264e-15	9.615171500774431e-12	2.4993596244505775e-11	1.355795791936392e-10
48900000	0.004999632862412707	1.1640810199600965e-49	2.3491757755252646e-61	8.67033706639033e-9	1.2353960272534538e-15	7.167643090223487e-7	-2.2553706192064237e-20	1.8509846603329264e-15	9.615171500774431e-12	2.4993596244505775e-11	1.355795791936392e-10
49000000	0.004999632862412707	1.1640810199600965e-49	2.3491757755252646e-61	8.67033706639033e-9	1.2353960272534538e-15	7.167643090223487e-7	-2.2646670934348394e-20	1.8509846603329264e-15	9.615171500774431e-12	2.4993596244505775e-11	1.355795791936392e-10
49100000	0.004999632862412707	1.1640810199600965e-49	2.3491757755252646e-61	8.67033706639033e-9	1.2353960272534538e-15	7.167643090223487e-7	-2.2224111688222153e-20	1.8509846603329264e-15	9.615171500774431e-12	2.4993596244505775e-11	1.355795791936392e-10
49200000	0.004999632862412707	1.1640810199600967e-49	2.3491757755252646e-61	8.67033706639033e-9	1.2353960272534538e-15	7.167643090223487e-7	-2.1387493360896165e-20	1.8509846603329264e-15	9.615171500774431e-12	2.4993596244505775e-11	1.3557957919363916e-10
49300000	0.004999632862412707	1.1640810199600967e-49	2.3491757755252646e-61	8.67033706639033e-9	1.2353960272534538e-15	7.167643090223487e-7	-2.0238280859581086e-20	1.8509846603329264e-15	9.615171500774431e-12	2.4993596244505775e-11	1.3557957919363916e-10
49400000	0.004999632862412707	1.1640810199600967e-49	2.3491757755252646e-61	8.67033706639033e-9	1.2353960272534538e-15	7.167643090223487e-7	-1.8877939091487562e-20	1.8509846603329264e-15	9.615171500774433e-12	2.4993596244505775e-11	1.3557957919363916e-10
49500000	0.004999632862412706	1.1640810199600967e-49	2.3491757755252646e-61	8.67033706639033e-9	1.2353960272534536e-15	7.167643090223487e-7	-1.7407932963826246e-20	1.8509846603329264e-15	9.615171500774433e-12	2.4993596244505775e-11	1.3557957919363916e-10
49600000	0.004999632862412706	1.1640810199600967e-49	2.3491757755252646e-61	8.67033706639033e-9	1.2353960272534536e-15	7.167643090223487e-7	-1.5929727383807787e-20	1.8509846603329264e-15	9.615171500774433e-12	2.4993596244505775e-11	1.3557957919363916e-10
49700000	0.004999632862412706	1.1640810199600967e-49	2.3491757755252646e-61	8.67033706639033e-9	1.2353960272534536e-15	7.167643090223487e-7	-1.4544787258642832e-20	1.8509846603329264e-15	9.615171500774433e-12	2.4993596244505775e-11	1.3557957919363916e-10
49800000	0.004999632862412706	1.1640810199600967e-49	2.3491757755252646e-61	8.67033706639033e-9	1.2353960272534536e-15	7.167643090223487e-7	-1.3350822372615628e-20	1.8509846603329264e-15	9.615171500774433e-12	2.4993596244505775e-11	1.3557957919363916e-10
49900000	0.004999632862412706	1.1640810199600967e-49	2.3491757755252646e-61	8.67033706639033e-9	1.2353960272534536e-15	7.167643090223487e-7	-1.2327745480416126e-20	1.8509846603329264e-15	9.615171500774433e-12	2.4993596244505775e-11	1.3557957919363916e-10
50000000	0.004999632862412706	1.1640810199600967e-49	2.3491757755252646e-61	8.67033706639033e-9	1.2353960272534536e-15	7.167643090223487e-7	-1.1425615857607122e-20	1.8509846603329264e-15	9.615171500774433e-12	2.4993596244505775e-11	1.3557957919363916e-10
50100000	0.004999632862412706	1.1640810199600967e-49	2.3491757755252646e-61	8.67033706639033e-9	1.2353960272534536e-15	7.167643090223487e-7	-1.0620295332950884e-20	1.8509846603329264e-15	9.615171500774433e-12	2.4993596244505775e-11	1.3557957919363916e-10
50200000	0.004999632862412706	1.1640810199600965e-49	2.3491757755252646e-61	8.67033706639033e-9	1.2353960272534536e-15	7.167643090223487e-7	-9.88764573520968e-21	1.8509846603329264e-15	9.615171500774433e-12	2.4993596244505775e-11	1.3557957919363916e-10
50300000	0.004999632862412706	1.1640810199600965e-49	2.3491757755252646e-61	8.67033706639033e-9	1.2353960272534536e-15	7.167643090223487e-7	-9.20352889314578e-21	1.8509846603329264e-15	9.615171500774433e-12	2.4993596244505775e-11	1.3557957919363916e-10
50400000	0.004999632862412706	1.1640810199600965e-49	2.3491757755252646e-61	8.67033706639033e-9	1.2353960272534536e-15	7.167643090223487e-7	-8.543806635521445e-21	1.8509846603329264e-15	9.615171500774433e-12	2.4993596244505775e-11	1.3557957919363916e-10
50500000	0.004999632862412706	1.1640810199600963e-49	2.3491757755252646e-61	8.67033706639033e-9	1.2353960272534536e-15	7.167643090223487e-7	-7.88434079109895e-21	1.8509846603329264e-15	9.615171500774431e-12	2.4993596244505775e-11	1.3557957919363916e-10
50600000	0.004999632862412706	1.1640810199600963e-49	2.3491757755252646e-61	8.67033706639033e-9	1.2353960272534536e-15	7.167643090223487e-7	-7.200993188640558e-21	1.8509846603329264e-15	9.615171500774431e-12	2.4993596244505775e-11	1.355795791936392e-10
50700000	0.004999632862412707	1.1640810199600963e-49	2.3491757755252646e-61	8.67033706639033e-9	1.2353960272534536e-15	7.167643090223487e-7	-6.46962565690854e-21	1.8509846603329264e-15	9.615171500774431e-12	2.4993596244505775e-11	1.355795791936392e-10
50800000	0.004999632862412707	1.164081019960096e-49	2.3491757755252646e-61	8.67033706639033e-9	1.2353960272534538e-15	7.167643090223487e-7	-5.666100024665162e-21	1.8509846603329264e-15	9.615171500774431e-12	2.4993596244505775e-11	1.355795791936392e-10
50900000	0.004999632862412707	1.164081019960096e-49	2.3491757755252646e-61	8.67033706639033e-9	1.2353960272534538e-15	7.167643090223487e-7	-4.7662781206726914e-21	1.8509846603329264e-15	9.61517150077443e-12	2.4993596244505775e-11	1.355795791936392e-10
51000000	0.004999632862412707	1.1640810199600959e-49	2.3491757755252646e-61	8.67033706639033e-9	1.2353960272534538e-15	7.167643090223487e-7	-3.746021773693397e-21	1.8509846603329264e-15	9.61517150077443e-12	2.4993596244505775e-11	1.355795791936392e-10
51100000	0.004999632862412707	1.1640810199600959e-49	2.3491757755252646e-61	8.67033706639033e-9	1.2353960272534538e-15	7.167643090223487e-7	-2.6851542592142417e-21	1.8509846603329264e-15	9.61517150077443e-12	2.4993596244505775e-11	1.355795791936392e-10
51200000	0.004999632862412707	1.1640810199600957e-49	2.3491757755252646e-61	8.67033706639033e-9	1.2353960272534538e-15	7.167643090223487e-7	-1.8239010668505828e-21	1.8509846603329264e-15	9.61517150077443e-12	2.4993596244505775e-11	1.355795791936392e-10
51300000	0.004999632862412707	1.1640810199600957e-49	2.3491757755252646e-61	8.67033706639033e-9	1.2353960272534538e-15	7.167643090223487e-7	-1.1528133258480977e-21	1.8509846603329264e-15	9.61517150077443e-12	2.4993596244505775e-11	1.355795791936392e-10
51400000	0.004999632862412707	1.1640810199600959e-49	2.3491757755252646e-61	8.67033706639033e-9	1.2353960272534538e-15	7.167643090223487e-7	-6.495453677256767e-22	1.8509846603329264e-15	9.61517150077443e-12	2.4993596244505775e-11	1.355795791936392e-10
51500000	0.004999632862412707	1.1640810199600959e-49	2.3491757755252646e-61	8.67033706639033e-9	1.2353960272534538e-15	7.167643090223487e-7	-2.917515240022101e-22	1.8509846603329264e-15	9.61517150077443e-12	2.4993596244505775e-11	1.355795791936392e-10
51600000	0.004999632862412707	1.164081019960096e-49	2.3491757755252646e-61	8.67033706639033e-9	1.2353960272534538e-15	7.167643090223487e-7	-5.708612619658801e-23	1.8509846603329264e-15	9.61517150077443e-12	2.4993596244505775e-11	1.355795791936392e-10
51700000	0.004999632862412707	1.164081019960096e-49	2.3491757755252646e-61	8.67033706639033e-9	1.2353960272534538e-15	7.167643090223487e-7	7.679649417229979e-23	1.8509846603329264e-15	9.61517150077443e-12	2.4993596244505778e-11	1.355795791936392e-10
51800000	0.004999632862412707	1.1640810199600963e-49	2.3491757755252646e-61	8.67033706639033e-9	1.2353960272534538e-15	7.167643090223487e-7	1.3224200558556289e-22	1.8509846603329264e-15	9.615171500774431e-12	2.4993596244505778e-11	1.3557957919363922e-10
51900000	0.004999632862412707	1.1640810199600965e-49	2.3491757755252646e-61	8.67033706639033e-9	1.2353960272534538e-15	7.167643090223487e-7	1.315960765243114e-22	1.8509846603329264e-15	9.615171500774431e-12	2.4993596244505778e-11	1.3557957919363922e-10
52000000	0.004999632862412706	1.1640810199600967e-49	2.3491757755252646e-61	8.67033706639033e-9	1.2353960272534538e-15	7.167643090223487e-7	9.720437546965517e-23	1.8509846603329264e-15	9.615171500774431e-12	2.4993596244505778e-11	1.3557957919363922e-10
52100000	0.004999632862412706	1.1640810199600967e-49	2.3491757755252646e-61	8.67033706639033e-9	1.2353960272534538e-15	7.167643090223487e-7	5.1412570902704056e-23	1.8509846603329264e-15	9.615171500774433e-12	2.4993596244505778e-11	1.3557957919363922e-10
52200000	0.004999632862412706	1.1640810199600969e-49	2.3491757755252646e-61	8.67033706639033e-9	1.2353960272534538e-15	7.167643090223487e-7	1.6566331304568058e-23	1.8509846603329264e-15	9.615171500774433e-12	2.4993596244505778e-11	1.3557957919363922e-10
52300000	0.004999632862412706	1.164081019960097e-49	2.3491757755252646e-61	8.67033706639033e-9	1.2353960272534538e-15	7.167643090223487e-7	1.3482288846209282e-23	1.8509846603329264e-15	9.615171500774433e-12	2.4993596244505778e-11	1.3557957919363922e-10
52400000	0.004999632862412706	1.1640810199600972e-49	2.3491757755252646e-61	8.67033706639033e-9	1.2353960272534538e-15	7.167643090223487e-7	2.2400823745912645e-23	1.8509846603329264e-15	9.615171500774433e-12	2.4993596244505778e-11	1.3557957919363922e-10
52500000	0.004999632862412706	1.1640810199600974e-49	2.3491757755252646e-61	8.67033706639033e-9	1.2353960272534538e-15	7.167643090223487e-7	3.00969269439482e-23	1.8509846603329264e-15	9.615171500774433e-12	2.4993596244505778e-11	1.3557957919363922e-10
52600000	0.004999632862412706	1.1640810199600976e-49	2.349175775525265e-61	8.67033706639033e-9	1.2353960272534538e-15	7.167643090223487e-7	3.6635124833227316e-23	1.8509846603329264e-15	9.615171500774434e-12	2.4993596244505778e-11	1.3557957919363922e-10
52700000	0.004999632862412705	1.1640810199600978e-49	2.349175775525265e-61	8.67033706639033e-9	1.2353960272534538e-15	7.167643090223487e-7	4.2079943806661363e-23	1.8509846603329264e-15	9.615171500774434e-12	2.499359624450578e-11	1.3557957919363924e-10
52800000	0.004999632862412705	1.164081019960098e-49	2.349175775525265e-61	8.67033706639033e-9	1.2353960272534538e-15	7.167643090223487e-7	4.649591025716171e-23	1.8509846603329264e-15	9.615171500774434e-12	2.499359624450578e-11	1.3557957919363924e-10
52900000	0.004999632862412705	1.1640810199600982e-49	2.349175775525265e-61	8.67033706639033e-9	1.2353960272534538e-15	7.167643090223487e-7	4.9947550577639734e-23	1.8509846603329264e-15	9.615171500774434e-12	2.499359624450578e-11	1.3557957919363924e-10
53000000	0.004999632862412705	1.1640810199600984e-49	2.3491757755252653e-61	8.67033706639033e-9	1.2353960272534538e-15	7.167643090223487e-7	5.24993911610068e-23	1.8509846603329264e-15	9.615171500774436e-12	2.499359624450578e-11	1.3557957919363924e-10
53100000	0.004999632862412705	1.1640810199600986e-49	2.3491757755252653e-61	8.67033706639033e-9	1.2353960272534538e-15	7.167643090223487e-7	5.421595840017428e-23	1.8509846603329264e-15	9.615171500774436e-12	2.499359624450578e-11	1.3557957919363924e-10
53200000	0.004999632862412705	1.1640810199600988e-49	2.3491757755252657e-61	8.67033706639033e-9	1.2353960272534538e-15	7.167643090223487e-7	5.516177868805355e-23	1.8509846603329264e-15	9.615171500774436e-12	2.4993596244505785e-11	1.3557957919363924e-10
53300000	0.004999632862412705	1.164081019960099e-49	2.3491757755252657e-61	8.67033706639033e-9	1.2353960272534538e-15	7.167643090223487e-7	5.540137841755598e-23	1.8509846603329264e-15	9.615171500774436e-12	2.4993596244505785e-11	1.3557957919363927e-10
53400000	0.004999632862412705	1.1640810199600993e-49	2.349175775525266e-61	8.67033706639033e-9	1.2353960272534538e-15	7.167643090223487e-7	5.499928398159292e-23	1.8509846603329264e-15	9.615171500774438e-12	2.4993596244505785e-11	1.3557957919363927e-10
53500000	0.004999632862412705	1.1640810199600995e-49	2.349175775525266e-61	8.67033706639033e-9	1.2353960272534538e-15	7.167643090223487e-7	5.402002177307578e-23	1.8509846603329264e-15	9.615171500774438e-12	2.4993596244505788e-11	1.3557957919363927e-10
53600000	0.004999632862412705	1.1640810199600997e-49	2.3491757755252663e-61	8.67033706639033e-9	1.2353960272534538e-15	7.167643090223487e-7	5.252811818491589e-23	1.8509846603329264e-15	9.615171500774438e-12	2.4993596244505788e-11	1.3557957919363927e-10
53700000	0.004999632862412705	1.1640810199600999e-49	2.3491757755252663e-61	8.67033706639033e-9	1.2353960272534538e-15	7.167643090223487e-7	5.058809961002465e-23	1.8509846603329264e-15	9.615171500774438e-12	2.4993596244505788e-11	1.3557957919363927e-10
53800000	0.004999632862412705	1.1640810199601e-49	2.3491757755252667e-61	8.67033706639033e-9	1.2353960272534538e-15	7.167643090223487e-7	4.826449244131341e-23	1.8509846603329264e-15	9.615171500774439e-12	2.499359624450579e-11	1.355795791936393e-10
53900000	0.004999632862412705	1.1640810199601005e-49	2.349175775525267e-61	8.67033706639033e-9	1.2353960272534538e-15	7.167643090223487e-7	4.562182307169355e-23	1.8509846603329264e-15	9.615171500774439e-12	2.499359624450579e-11	1.355795791936393e-10
54000000	0.004999632862412705	1.1640810199601007e-49	2.349175775525267e-61	8.67033706639033e-9	1.2353960272534538e-15	7.167643090223487e-7	4.2724617894076445e-23	1.8509846603329264e-15	9.615171500774439e-12	2.499359624450579e-11	1.355795791936393e-10
54100000	0.004999632862412705	1.1640810199601008e-49	2.3491757755252674e-61	8.670337066390332e-9	1.2353960272534538e-15	7.167643090223487e-7	3.963740330137346e-23	1.8509846603329264e-15	9.61517150077444e-12	2.4993596244505794e-11	1.355795791936393e-10
54200000	0.004999632862412705	1.164081019960101e-49	2.3491757755252674e-61	8.670337066390332e-9	1.2353960272534538e-15	7.167643090223487e-7	3.642470568649597e-23	1.8509846603329264e-15	9.61517150077444e-12	2.4993596244505794e-11	1.3557957919363932e-10
54300000	0.004999632862412706	1.1640810199601014e-49	2.3491757755252677e-61	8.670337066390332e-9	1.2353960272534538e-15	7.167643090223487e-7	3.3151051442355346e-23	1.8509846603329264e-15	9.61517150077444e-12	2.4993596244505794e-11	1.3557957919363932e-10
54400000	0.004999632862412706	1.1640810199601016e-49	2.349175775525268e-61	8.670337066390332e-9	1.2353960272534538e-15	7.167643090223487e-7	2.988096696186295e-23	1.850984660332926e-15	9.61517150077444e-12	2.4993596244505798e-11	1.3557957919363932e-10
54500000	0.004999632862412706	1.1640810199601018e-49	2.349175775525268e-61	8.670337066390332e-9	1.235396027253454e-15	7.167643090223487e-7	2.6678978637930155e-23	1.850984660332926e-15	9.615171500774442e-12	2.4993596244505798e-11	1.3557957919363932e-10
54600000	0.004999632862412706	1.164081019960102e-49	2.3491757755252684e-61	8.670337066390332e-9	1.235396027253454e-15	7.167643090223487e-7	2.3609612863468342e-23	1.850984660332926e-15	9.615171500774442e-12	2.49935962445058e-11	1.3557957919363932e-10
54700000	0.004999632862412706	1.1640810199601024e-49	2.3491757755252688e-61	8.670337066390332e-9	1.235396027253454e-15	7.167643090223487e-7	2.0737396031388874e-23	1.850984660332926e-15	9.615171500774442e-12	2.49935962445058e-11	1.3557957919363934e-10
54800000	0.004999632862412706	1.1640810199601026e-49	2.3491757755252688e-61	8.670337066390332e-9	1.235396027253454e-15	7.167643090223487e-7	1.812685453460312e-23	1.850984660332926e-15	9.615171500774444e-12	2.49935962445058e-11	1.3557957919363934e-10
54900000	0.004999632862412706	1.1640810199601027e-49	2.349175775525269e-61	8.670337066390332e-9	1.235396027253454e-15	7.167643090223487e-7	1.5842514766022453e-23	1.850984660332926e-15	9.615171500774444e-12	2.4993596244505804e-11	1.3557957919363934e-10
55000000	0.004999632862412706	1.164081019960103e-49	2.349175775525269e-61	8.670337066390332e-9	1.235396027253454e-15	7.167643090223487e-7	1.3948903118558246e-23	1.850984660332926e-15	9.615171500774444e-12	2.4993596244505804e-11	1.3557957919363934e-10
55100000	0.004999632862412706	1.1640810199601033e-49	2.3491757755252695e-61	8.670337066390332e-9	1.235396027253454e-15	7.167643090223487e-7	1.2510545985121865e-23	1.850984660332926e-15	9.615171500774444e-12	2.4993596244505804e-11	1.3557957919363937e-10
55200000	0.004999632862412706	1.1640810199601035e-49	2.3491757755252695e-61	8.670337066390332e-9	1.235396027253454e-15	7.167643090223487e-7	1.1591969758624685e-23	1.850984660332926e-15	9.615171500774446e-12	2.4993596244505807e-11	1.3557957919363937e-10
55300000	0.004999632862412706	1.1640810199601037e-49	2.3491757755252698e-61	8.670337066390332e-9	1.235396027253454e-15	7.167643090223487e-7	1.1257700831978073e-23	1.850984660332926e-15	9.615171500774446e-12	2.4993596244505807e-11	1.3557957919363937e-10
55400000	0.004999632862412706	1.1640810199601039e-49	2.3491757755252698e-61	8.670337066390332e-9	1.235396027253454e-15	7.167643090223487e-7	1.1260318893888926e-23	1.850984660332926e-15	9.615171500774446e-12	2.4993596244505807e-11	1.3557957919363937e-10
55500000	0.004999632862412706	1.164081019960104e-49	2.34917577552527e-61	8.670337066390332e-9	1.235396027253454e-15	7.167643090223487e-7	1.1262966331764344e-23	1.850984660332926e-15	9.615171500774446e-12	2.4993596244505807e-11	1.3557957919363937e-10
55600000	0.004999632862412706	1.164081019960104e-49	2.34917577552527e-61	8.670337066390332e-9	1.235396027253454e-15	7.167643090223487e-7	1.126522600501946e-23	1.850984660332926e-15	9.615171500774447e-12	2.499359624450581e-11	1.3557957919363937e-10
55700000	0.004999632862412706	1.164081019960104e-49	2.34917577552527e-61	8.670337066390332e-9	1.235396027253454e-15	7.167643090223487e-7	1.126711919512823e-23	1.850984660332926e-15	9.615171500774447e-12	2.499359624450581e-11	1.3557957919363937e-10
55800000	0.004999632862412706	1.164081019960104e-49	2.34917577552527e-61	8.670337066390332e-9	1.235396027253454e-15	7.167643090223487e-7	1.1268667183564612e-23	1.850984660332926e-15	9.615171500774447e-12	2.499359624450581e-11	1.3557957919363937e-10
55900000	0.004999632862412706	1.164081019960104e-49	2.34917577552527e-61	8.670337066390332e-9	1.235396027253454e-15	7.167643090223487e-7	1.1269891251802562e-23	1.850984660332926e-15	9.615171500774446e-12	2.4993596244505807e-11	1.3557957919363937e-10
56000000	0.004999632862412706	1.1640810199601039e-49	2.3491757755252698e-61	8.670337066390332e-9	1.235396027253454e-15	7.167643090223487e-7	1.127081268131604e-23	1.850984660332926e-15	9.615171500774446e-12	2.4993596244505807e-11	1.3557957919363937e-10
56100000	0.004999632862412706	1.1640810199601037e-49	2.3491757755252698e-61	8.670337066390332e-9	1.235396027253454e-15	7.167643090223487e-7	1.1271452753579002e-23	1.850984660332926e-15	9.615171500774446e-12	2.4993596244505807e-11	1.3557957919363937e-10
56200000	0.004999632862412706	1.1640810199601035e-49	2.3491757755252698e-61	8.670337066390332e-9	1.235396027253454e-15	7.167643090223487e-7	1.1271832750065405e-23	1.850984660332926e-15	9.615171500774446e-12	2.4993596244505807e-11	1.3557957919363937e-10
56300000	0.004999632862412706	1.1640810199601033e-49	2.3491757755252695e-61	8.670337066390332e-9	1.235396027253454e-15	7.167643090223487e-7	1.1271973952249208e-23	1.850984660332926e-15	9.615171500774446e-12	2.4993596244505807e-11	1.3557957919363937e-10
56400000	0.004999632862412706	1.1640810199601031e-49	2.3491757755252695e-61	8.670337066390332e-9	1.235396027253454e-15	7.167643090223487e-7	1.1271897641604367e-23	1.850984660332926e-15	9.615171500774444e-12	2.4993596244505804e-11	1.3557957919363934e-10
56500000	0.004999632862412706	1.1640810199601027e-49	2.349175775525269e-61	8.670337066390332e-9	1.235396027253454e-15	7.167643090223487e-7	1.127162509960484e-23	1.850984660332926e-15	9.615171500774444e-12	2.4993596244505804e-11	1.3557957919363934e-10
56600000	0.004999632862412706	1.1640810199601026e-49	2.3491757755252688e-61	8.670337066390332e-9	1.235396027253454e-15	7.167643090223487e-7	1.1271177607724583e-23	1.850984660332926e-15	9.615171500774444e-12	2.49935962445058e-11	1.3557957919363934e-10
56700000	0.004999632862412706	1.1640810199601022e-49	2.3491757755252684e-61	8.670337066390332e-9	1.235396027253454e-15	7.167643090223487e-7	1.1270576447437554e-23	1.8509846603329264e-15	9.615171500774442e-12	2.49935962445058e-11	1.3557957919363934e-10
56800000	0.004999632862412707	1.1640810199601018e-49	2.3491757755252684e-61	8.670337066390332e-9	1.235396027253454e-15	7.167643090223487e-7	1.1269842900217713e-23	1.8509846603329264e-15	9.615171500774442e-12	2.4993596244505798e-11	1.3557957919363932e-10
56900000	0.004999632862412707	1.1640810199601014e-49	2.349175775525268e-61	8.670337066390332e-9	1.235396027253454e-15	7.167643090223487e-7	1.1268998247539015e-23	1.8509846603329264e-15	9.61517150077444e-12	2.4993596244505798e-11	1.3557957919363932e-10
57000000	0.004999632862412707	1.164081019960101e-49	2.3491757755252677e-61	8.670337066390332e-9	1.235396027253454e-15	7.167643090223487e-7	1.1268063770875417e-23	1.8509846603329264e-15	9.61517150077444e-12	2.4993596244505794e-11	1.355795791936393e-10
57100000	0.004999632862412707	1.1640810199601007e-49	2.3491757755252674e-61	8.670337066390332e-9	1.235396027253454e-15	7.167643090223487e-7	1.1267060751700878e-23	1.8509846603329264e-15	9.615171500774439e-12	2.4993596244505794e-11	1.355795791936393e-10
57200000	0.004999632862412707	1.1640810199601003e-49	2.349175775525267e-61	8.670337066390332e-9	1.235396027253454e-15	7.167643090223487e-7	1.1266010471489355e-23	1.8509846603329264e-15	9.615171500774439e-12	2.499359624450579e-11	1.355795791936393e-10
57300000	0.004999632862412707	1.1640810199600999e-49	2.3491757755252667e-61	8.67033706639033e-9	1.235396027253454e-15	7.167643090223487e-7	1.1264934211714804e-23	1.8509846603329264e-15	9.615171500774438e-12	2.499359624450579e-11	1.3557957919363927e-10
57400000	0.004999632862412707	1.1640810199600995e-49	2.3491757755252663e-61	8.67033706639033e-9	1.2353960272534538e-15	7.167643090223487e-7	1.1263853253851183e-23	1.8509846603329264e-15	9.615171500774438e-12	2.4993596244505788e-11	1.3557957919363927e-10
57500000	0.004999632862412707	1.1640810199600991e-49	2.349175775525266e-61	8.67033706639033e-9	1.2353960272534538e-15	7.167643090223487e-7	1.126278887937245e-23	1.8509846603329264e-15	9.615171500774436e-12	2.4993596244505788e-11	1.3557957919363927e-10
57600000	0.004999632862412707	1.1640810199600988e-49	2.3491757755252657e-61	8.67033706639033e-9	1.2353960272534538e-15	7.167643090223487e-7	1.1261762369752564e-23	1.8509846603329264e-15	9.615171500774436e-12	2.4993596244505785e-11	1.3557957919363924e-10
57700000	0.004999632862412707	1.1640810199600984e-49	2.3491757755252657e-61	8.67033706639033e-9	1.2353960272534538e-15	7.167643090223487e-7	1.126079500646548e-23	1.8509846603329264e-15	9.615171500774436e-12	2.4993596244505785e-11	1.3557957919363924e-10
57800000	0.004999632862412707	1.164081019960098e-49	2.3491757755252653e-61	8.67033706639033e-9	1.2353960272534538e-15	7.167643090223487e-7	1.1259908070985155e-23	1.850984660332927e-15	9.615171500774434e-12	2.499359624450578e-11	1.3557957919363924e-10
57900000	0.004999632862412707	1.1640810199600976e-49	2.349175775525265e-61	8.67033706639033e-9	1.2353960272534538e-15	7.167643090223487e-7	1.1259122844785549e-23	1.850984660332927e-15	9.615171500774434e-12	2.499359624450578e-11	1.3557957919363922e-10
58000000	0.004999632862412707	1.1640810199600972e-49	2.3491757755252646e-61	8.67033706639033e-9	1.2353960272534538e-15	7.167643090223487e-7	1.1258460609340618e-23	1.850984660332927e-15	9.615171500774433e-12	2.4993596244505778e-11	1.3557957919363922e-10
58100000	0.004999632862412707	1.1640810199600969e-49	2.3491757755252643e-61	8.67033706639033e-9	1.2353960272534538e-15	7.167643090223487e-7	1.1257942646124318e-23	1.850984660332927e-15	9.615171500774433e-12	2.4993596244505778e-11	1.3557957919363922e-10
58200000	0.004999632862412707	1.1640810199600967e-49	2.3491757755252643e-61	8.67033706639033e-9	1.2353960272534538e-15	7.167643090223487e-7	1.1257590236610608e-23	1.850984660332927e-15	9.615171500774431e-12	2.4993596244505775e-11	1.355795791936392e-10
58300000	0.004999632862412707	1.1640810199600963e-49	2.349175775525264e-61	8.67033706639033e-9	1.2353960272534538e-15	7.167643090223487e-7	1.1257424662273446e-23	1.850984660332927e-15	9.615171500774431e-12	2.4993596244505775e-11	1.355795791936392e-10
58400000	0.004999632862412707	1.164081019960096e-49	2.349175775525264e-61	8.67033706639033e-9	1.2353960272534538e-15	7.167643090223487e-7	1.1257415328752927e-23	1.850984660332927e-15	9.615171500774431e-12	2.4993596244505775e-11	1.355795791936392e-10
58500000	0.004999632862412707	1.1640810199600959e-49	2.3491757755252636e-61	8.67033706639033e-9	1.2353960272534538e-15	7.167643090223487e-7	1.1257416352512392e-23	1.850984660332927e-15	9.615171500774431e-12	2.4993596244505775e-11	1.355795791936392e-10
58600000	0.004999632862412707	1.1640810199600957e-49	2.3491757755252636e-61	8.67033706639033e-9	1.2353960272534538e-15	7.167643090223487e-7	1.1257417334391991e-23	1.850984660332927e-15	9.61517150077443e-12	2.4993596244505772e-11	1.3557957919363916e-10
58700000	0.004999632862412707	1.1640810199600955e-49	2.3491757755252632e-61	8.67033706639033e-9	1.2353960272534538e-15	7.167643090223487e-7	1.1257418275036233e-23	1.850984660332927e-15	9.61517150077443e-12	2.4993596244505772e-11	1.3557957919363916e-10
58800000	0.004999632862412707	1.1640810199600953e-49	2.3491757755252632e-61	8.67033706639033e-9	1.2353960272534538e-15	7.167643090223487e-7	1.1257419175089629e-23	1.850984660332927e-15	9.61517150077443e-12	2.4993596244505772e-11	1.3557957919363916e-10
58900000	0.004999632862412707	1.164081019960095e-49	2.349175775525263e-61	8.67033706639033e-9	1.2353960272534538e-15	7.167643090223487e-7	1.1257420035196685e-23	1.850984660332927e-15	9.615171500774428e-12	2.499359624450577e-11	1.3557957919363916e-10
59000000	0.004999632862412707	1.1640810199600948e-49	2.349175775525263e-61	8.67033706639033e-9	1.2353960272534538e-15	7.167643090223487e-7	1.1257420856001914e-23	1.850984660332927e-15	9.615171500774428e-12	2.499359624450577e-11	1.3557957919363916e-10
59100000	0.004999632862412707	1.1640810199600948e-49	2.3491757755252625e-61	8.67033706639033e-9	1.2353960272534538e-15	7.167643090223487e-7	1.1257421638149822e-23	1.850984660332927e-15	9.615171500774428e-12	2.499359624450577e-11	1.3557957919363916e-10
59200000	0.004999632862412707	1.1640810199600946e-49	2.3491757755252625e-61	8.67033706639033e-9	1.2353960272534538e-15	7.167643090223487e-7	1.1257422382284922e-23	1.850984660332927e-15	9.615171500774428e-12	2.499359624450577e-11	1.3557957919363914e-10
59300000	0.004999632862412707	1.1640810199600944e-49	2.3491757755252625e-61	8.67033706639033e-9	1.2353960272534538e-15	7.167643090223487e-7	1.125742308905172e-23	1.8509846603329272e-15	9.615171500774428e-12	2.499359624450577e-11	1.3557957919363914e-10
59400000	0.004999632862412707	1.1640810199600942e-49	2.3491757755252622e-61	8.67033706639033e-9	1.2353960272534538e-15	7.167643090223487e-7	1.1257423759094726e-23	1.8509846603329272e-15	9.615171500774426e-12	2.4993596244505765e-11	1.3557957919363914e-10
59500000	0.004999632862412707	1.164081019960094e-49	2.3491757755252622e-61	8.67033706639033e-9	1.2353960272534538e-15	7.167643090223487e-7	1.1257424393058452e-23	1.8509846603329272e-15	9.615171500774426e-12	2.4993596244505765e-11	1.3557957919363914e-10
59600000	0.004999632862412707	1.1640810199600938e-49	2.3491757755252622e-61	8.67033706639033e-9	1.2353960272534538e-15	7.167643090223487e-7	1.1257424991587405e-23	1.8509846603329272e-15	9.615171500774426e-12	2.4993596244505765e-11	1.3557957919363914e-10
59700000	0.004999632862412707	1.1640810199600938e-49	2.349175775525262e-61	8.67033706639033e-9	1.2353960272534538e-15	7.167643090223487e-7	1.1257425555326094e-23	1.8509846603329272e-15	9.615171500774426e-12	2.4993596244505765e-11	1.3557957919363914e-10
59800000	0.004999632862412707	1.1640810199600936e-49	2.349175775525262e-61	8.67033706639033e-9	1.2353960272534538e-15	7.167643090223487e-7	1.125742608491903e-23	1.8509846603329272e-15	9.615171500774426e-12	2.4993596244505765e-11	1.3557957919363914e-10
59900000	0.004999632862412707	1.1640810199600936e-49	2.349175775525262e-61	8.67033706639033e-9	1.2353960272534538e-15	7.167643090223487e-7	1.1257426581010721e-23	1.8509846603329272e-15	9.615171500774426e-12	2.4993596244505765e-11	1.355795791936391e-10
60000000	0.004999632862412707	1.1640810199600934e-49	2.349175775525262e-61	8.67033706639033e-9	1.2353960272534538e-15	7.167643090223487e-7	1.1257427044245676e-23	1.8509846603329272e-15	9.615171500774426e-12	2.4993596244505762e-11	1.355795791936391e-10
60100000	0.004999632862412707	1.1640810199600932e-49	2.349175775525262e-61	8.67033706639033e-9	1.2353960272534538e-15	7.167643090223487e-7	1.1257427475268407e-23	1.8509846603329272e-15	9.615171500774425e-12	2.4993596244505762e-11	1.355795791936391e-10
60200000	0.004999632862412707	1.1640810199600932e-49	2.3491757755252615e-61	8.67033706639033e-9	1.2353960272534538e-15	7.167643090223487e-7	1.125742787472342e-23	1.8509846603329272e-15	9.615171500774425e-12	2.4993596244505762e-11	1.355795791936391e-10
60300000	0.004999632862412707	1.1640810199600932e-49	2.3491757755252615e-61	8.670337066390329e-9	1.2353960272534538e-15	7.167643090223487e-7	1.1257428243255227e-23	1.8509846603329272e-15	9.615171500774425e-12	2.4993596244505762e-11	1.355795791936391e-10
60400000	0.004999632862412707	1.164081019960093e-49	2.3491757755252615e-61	8.670337066390329e-9	1.2353960272534538e-15	7.167643090223487e-7	1.1257428581508338e-23	1.8509846603329272e-15	9.615171500774425e-12	2.4993596244505762e-11	1.355795791936391e-10
60500000	0.004999632862412707	1.164081019960093e-49	2.3491757755252615e-61	8.670337066390329e-9	1.2353960272534538e-15	7.167643090223487e-7	1.1257428890127258e-23	1.8509846603329272e-15	9.615171500774425e-12	2.4993596244505762e-11	1.355795791936391e-10
60600000	0.004999632862412707	1.1640810199600929e-49	2.3491757755252615e-61	8.670337066390329e-9	1.2353960272534538e-15	7.167643090223487e-7	1.12574291697565e-23	1.8509846603329272e-15	9.615171500774425e-12	2.4993596244505762e-11	1.355795791936391e-10
60700000	0.004999632862412707	1.1640810199600929e-49	2.3491757755252615e-61	8.670337066390329e-9	1.2353960272534538e-15	7.167643090223487e-7	1.1257429421040573e-23	1.8509846603329272e-15	9.615171500774425e-12	2.4993596244505762e-11	1.355795791936391e-10
60800000	0.004999632862412707	1.1640810199600929e-49	2.3491757755252615e-61	8.670337066390329e-9	1.2353960272534538e-15	7.167643090223487e-7	1.1257429644623984e-23	1.8509846603329272e-15	9.615171500774425e-12	2.4993596244505762e-11	1.355795791936391e-10
60900000	0.004999632862412707	1.1640810199600927e-49	2.349175775525261e-61	8.670337066390329e-9	1.2353960272534538e-15	7.167643090223487e-7	1.1257429841151247e-23	1.8509846603329272e-15	9.615171500774425e-12	2.4993596244505762e-11	1.355795791936391e-10
61000000	0.004999632862412707	1.1640810199600927e-49	2.349175775525261e-61	8.670337066390329e-9	1.2353960272534538e-15	7.167643090223487e-7	1.1257430011266866e-23	1.8509846603329272e-15	9.615171500774425e-12	2.4993596244505762e-11	1.355795791936391e-10
61100000	0.004999632862412707	1.1640810199600927e-49	2.349175775525261e-61	8.670337066390329e-9	1.2353960272534538e-15	7.167643090223487e-7	1.1257430155615353e-23	1.8509846603329272e-15	9.615171500774425e-12	2.4993596244505762e-11	1.355795791936391e-10
61200000	0.004999632862412707	1.1640810199600927e-49	2.349175775525261e-61	8.670337066390329e-9	1.2353960272534538e-15	7.167643090223487e-7	1.1257430274841218e-23	1.8509846603329272e-15	9.615171500774425e-12	2.4993596244505762e-11	1.355795791936391e-10
61300000	0.004999632862412707	1.1640810199600927e-49	2.349175775525261e-61	8.670337066390329e-9	1.2353960272534538e-15	7.167643090223487e-7	1.125743036958897e-23	1.8509846603329272e-15	9.615171500774425e-12	2.499359624450576e-11	1.355795791936391e-10
61400000	0.004999632862412707	1.1640810199600927e-49	2.349175775525261e-61	8.670337066390329e-9	1.2353960272534538e-15	7.167643090223487e-7	1.1257430440503118e-23	1.8509846603329272e-15	9.615171500774425e-12	2.499359624450576e-11	1.355795791936391e-10
61500000	0.004999632862412707	1.1640810199600927e-49	2.349175775525261e-61	8.670337066390329e-9	1.2353960272534538e-15	7.167643090223487e-7	1.1257430488228171e-23	1.8509846603329272e-15	9.615171500774425e-12	2.499359624450576e-11	1.355795791936391e-10
61600000	0.004999632862412707	1.1640810199600927e-49	2.349175775525261e-61	8.670337066390329e-9	1.2353960272534538e-15	7.167643090223487e-7	1.1257430513408639e-23	1.8509846603329272e-15	9.615171500774425e-12	2.499359624450576e-11	1.355795791936391e-10
61700000	0.004999632862412707	1.1640810199600927e-49	2.349175775525261e-61	8.670337066390329e-9	1.2353960272534538e-15	7.167643090223487e-7	1.125743051668903e-23	1.8509846603329272e-15	9.615171500774425e-12	2.499359624450576e-11	1.355795791936391e-10
61800000	0.004999632862412707	1.1640810199600927e-49	2.349175775525261e-61	8.670337066390329e-9	1.2353960272534538e-15	7.167643090223487e-7	1.1257430498713856e-23	1.8509846603329272e-15	9.615171500774425e-12	2.499359624450576e-11	1.355795791936391e-10
61900000	0.004999632862412707	1.1640810199600927e-49	2.349175775525261e-61	8.670337066390329e-9	1.2353960272534538e-15	7.167643090223487e-7	1.1257430460127623e-23	1.8509846603329272e-15	9.615171500774425e-12	2.499359624450576e-11	1.355795791936391e-10
62000000	0.004999632862412707	1.1640810199600927e-49	2.349175775525261e-61	8.670337066390329e-9	1.2353960272534538e-15	7.167643090223487e-7	1.1257430401574842e-23	1.8509846603329272e-15	9.615171500774425e-12	2.499359624450576e-11	1.355795791936391e-10
62100000	0.004999632862412707	1.1640810199600927e-49	2.349175775525261e-61	8.670337066390329e-9	1.2353960272534538e-15	7.167643090223487e-7	1.1257430323700024e-23	1.8509846603329272e-15	9.615171500774425e-12	2.499359624450576e-11	1.355795791936391e-10
62200000	0.004999632862412707	1.1640810199600927e-49	2.349175775525261e-61	8.670337066390329e-9	1.2353960272534538e-15	7.167643090223487e-7	1.1257430227147676e-23	1.8509846603329272e-15	9.615171500774425e-12	2.499359624450576e-11	1.355795791936391e-10
62300000	0.004999632862412707	1.1640810199600927e-49	2.3491757755252615e-61	8.670337066390329e-9	1.2353960272534538e-15	7.167643090223487e-7	1.1257430112562308e-23	1.8509846603329272e-15	9.615171500774425e-12	2.4993596244505762e-11	1.355795791936391e-10
62400000	0.004999632862412707	1.1640810199600927e-49	2.3491757755252615e-61	8.670337066390329e-9	1.2353960272534538e-15	7.167643090223487e-7	1.125742998058843e-23	1.8509846603329272e-15	9.615171500774425e-12	2.4993596244505762e-11	1.355795791936391e-10
62500000	0.004999632862412707	1.1640810199600927e-49	2.3491757755252615e-61	8.670337066390329e-9	1.2353960272534538e-15	7.167643090223487e-7	1.1257429831870553e-23	1.8509846603329272e-15	9.615171500774425e-12	2.4993596244505762e-11	1.355795791936391e-10
62600000	0.004999632862412707	1.1640810199600927e-49	2.3491757755252615e-61	8.670337066390329e-9	1.2353960272534538e-15	7.167643090223487e-7	1.1257429667053182e-23	1.8509846603329272e-15	9.615171500774425e-12	2.4993596244505762e-11	1.355795791936391e-10
62700000	0.004999632862412707	1.1640810199600927e-49	2.3491757755252615e-61	8.670337066390329e-9	1.2353960272534538e-15	7.167643090223487e-7	1.1257429486780829e-23	1.8509846603329272e-15	9.615171500774425e-12	2.4993596244505762e-11	1.355795791936391e-10
62800000	0.004999632862412707	1.1640810199600929e-49	2.3491757755252615e-61	8.670337066390329e-9	1.2353960272534538e-15	7.167643090223487e-7	1.1257429291698002e-23	1.8509846603329272e-15	9.615171500774425e-12	2.4993596244505762e-11	1.355795791936391e-10
62900000	0.004999632862412707	1.1640810199600929e-49	2.3491757755252615e-61	8.670337066390329e-9	1.2353960272534538e-15	7.167643090223487e-7	1.1257429082449212e-23	1.8509846603329272e-15	9.615171500774425e-12	2.4993596244505762e-11	1.355795791936391e-10
63000000	0.004999632862412707	1.1640810199600929e-49	2.3491757755252615e-61	8.670337066390329e-9	1.2353960272534538e-15	7.167643090223487e-7	1.1257428859678968e-23	1.8509846603329272e-15	9.615171500774425e-12	2.4993596244505762e-11	1.355795791936391e-10
63100000	0.004999632862412707	1.1640810199600929e-49	2.3491757755252615e-61	8.670337066390329e-9	1.2353960272534538e-15	7.167643090223487e-7	1.125742862403178e-23	1.8509846603329272e-15	9.615171500774425e-12	2.4993596244505762e-11	1.355795791936391e-10
63200000	0.004999632862412707	1.164081019960093e-49	2.349175775525262e-61	8.670337066390329e-9	1.2353960272534538e-15	7.167643090223487e-7	1.1257428376152156e-23	1.8509846603329272e-15	9.615171500774425e-12	2.4993596244505762e-11	1.355795791936391e-10
63300000	0.004999632862412707	1.164081019960093e-49	2.349175775525262e-61	8.670337066390329e-9	1.2353960272534538e-15	7.167643090223487e-7	1.1257428116684605e-23	1.850984660332927e-15	9.615171500774425e-12	2.4993596244505762e-11	1.355795791936391e-10
63400000	0.004999632862412707	1.164081019960093e-49	2.349175775525262e-61	8.670337066390329e-9	1.2353960272534538e-15	7.167643090223487e-7	1.1257427846273638e-23	1.850984660332927e-15	9.615171500774425e-12	2.4993596244505762e-11	1.355795791936391e-10
63500000	0.004999632862412707	1.1640810199600932e-49	2.349175775525262e-61	8.67033706639033e-9	1.2353960272534538e-15	7.167643090223487e-7	1.1257427565563763e-23	1.850984660332927e-15	9.615171500774425e-12	2.4993596244505762e-11	1.355795791936391e-10
63600000	0.004999632862412707	1.1640810199600932e-49	2.349175775525262e-61	8.67033706639033e-9	1.2353960272534538e-15	7.167643090223487e-7	1.125742727519949e-23	1.850984660332927e-15	9.615171500774425e-12	2.4993596244505762e-11	1.355795791936391e-10
63700000	0.004999632862412707	1.1640810199600932e-49	2.349175775525262e-61	8.67033706639033e-9	1.2353960272534538e-15	7.167643090223487e-7	1.125742697582533e-23	1.850984660332927e-15	9.615171500774426e-12	2.4993596244505762e-11	1.355795791936391e-10
63800000	0.004999632862412707	1.1640810199600934e-49	2.3491757755252622e-61	8.67033706639033e-9	1.2353960272534538e-15	7.167643090223487e-7	1.1257426668085788e-23	1.850984660332927e-15	9.615171500774426e-12	2.4993596244505762e-11	1.355795791936391e-10
63900000	0.004999632862412707	1.1640810199600934e-49	2.3491757755252622e-61	8.67033706639033e-9	1.2353960272534538e-15	7.167643090223487e-7	1.1257426352625377e-23	1.850984660332927e-15	9.615171500774426e-12	2.4993596244505765e-11	1.355795791936391e-10
64000000	0.004999632862412707	1.1640810199600934e-49	2.3491757755252622e-61	8.67033706639033e-9	1.2353960272534538e-15	7.167643090223487e-7	1.1257426030088606e-23	1.850984660332927e-15	9.615171500774426e-12	2.4993596244505765e-11	1.3557957919363914e-10
64100000	0.004999632862412707	1.1640810199600936e-49	2.3491757755252622e-61	8.67033706639033e-9	1.2353960272534538e-15	7.167643090223487e-7	1.1257425701119983e-23	1.850984660332927e-15	9.615171500774426e-12	2.4993596244505765e-11	1.3557957919363914e-10
64200000	0.004999632862412707	1.1640810199600936e-49	2.3491757755252622e-61	8.67033706639033e-9	1.2353960272534538e-15	7.167643090223487e-7	1.1257425366364018e-23	1.850984660332927e-15	9.615171500774426e-12	2.4993596244505765e-11	1.3557957919363914e-10
64300000	0.004999632862412707	1.1640810199600936e-49	2.3491757755252625e-61	8.67033706639033e-9	1.2353960272534538e-15	7.167643090223487e-7	1.1257425026465222e-23	1.850984660332927e-15	9.615171500774426e-12	2.4993596244505765e-11	1.3557957919363914e-10
64400000	0.004999632862412707	1.1640810199600938e-49	2.3491757755252625e-61	8.67033706639033e-9	1.2353960272534538e-15	7.167643090223487e-7	1.1257424682068101e-23	1.850984660332927e-15	9.615171500774426e-12	2.4993596244505765e-11	1.3557957919363914e-10
64500000	0.004999632862412707	1.1640810199600938e-49	2.3491757755252625e-61	8.67033706639033e-9	1.2353960272534538e-15	7.167643090223487e-7	1.1257424333817167e-23	1.850984660332927e-15	9.615171500774426e-12	2.4993596244505765e-11	1.3557957919363914e-10
64600000	0.004999632862412707	1.164081019960094e-49	2.3491757755252625e-61	8.67033706639033e-9	1.2353960272534538e-15	7.167643090223487e-7	1.1257423982356928e-23	1.850984660332927e-15	9.615171500774426e-12	2.4993596244505765e-11	1.3557957919363914e-10
64700000	0.004999632862412707	1.164081019960094e-49	2.3491757755252625e-61	8.67033706639033e-9	1.2353960272534538e-15	7.167643090223487e-7	1.1257423628331894e-23	1.850984660332927e-15	9.615171500774428e-12	2.4993596244505765e-11	1.3557957919363914e-10
64800000	0.004999632862412707	1.164081019960094e-49	2.349175775525263e-61	8.67033706639033e-9	1.2353960272534538e-15	7.167643090223487e-7	1.1257423272386574e-23	1.850984660332927e-15	9.615171500774428e-12	2.4993596244505765e-11	1.3557957919363914e-10
64900000	0.004999632862412707	1.1640810199600942e-49	2.349175775525263e-61	8.67033706639033e-9	1.2353960272534538e-15	7.167643090223487e-7	1.1257422915165478e-23	1.850984660332927e-15	9.615171500774428e-12	2.499359624450577e-11	1.3557957919363914e-10
65000000	0.004999632862412707	1.1640810199600942e-49	2.349175775525263e-61	8.67033706639033e-9	1.2353960272534538e-15	7.167643090223487e-7	1.1257422557313116e-23	1.850984660332927e-15	9.615171500774428e-12	2.499359624450577e-11	1.3557957919363914e-10
65100000	0.004999632862412707	1.1640810199600944e-49	2.349175775525263e-61	8.67033706639033e-9	1.2353960272534538e-15	7.167643090223487e-7	1.1257422199473995e-23	1.850984660332927e-15	9.615171500774428e-12	2.499359624450577e-11	1.3557957919363914e-10
65200000	0.004999632862412707	1.1640810199600944e-49	2.349175775525263e-61	8.67033706639033e-9	1.2353960272534538e-15	7.167643090223487e-7	1.1257421842292626e-23	1.850984660332927e-15	9.615171500774428e-12	2.499359624450577e-11	1.3557957919363914e-10
65300000	0.004999632862412707	1.1640810199600944e-49	2.3491757755252632e-61	8.67033706639033e-9	1.2353960272534538e-15	7.167643090223487e-7	1.1257421486413519e-23	1.850984660332927e-15	9.615171500774428e-12	2.499359624450577e-11	1.3557957919363914e-10
65400000	0.004999632862412707	1.1640810199600946e-49	2.3491757755252632e-61	8.67033706639033e-9	1.2353960272534538e-15	7.167643090223487e-7	1.1257421132481181e-23	1.850984660332927e-15	9.615171500774428e-12	2.499359624450577e-11	1.3557957919363916e-10
65500000	0.004999632862412707	1.1640810199600946e-49	2.3491757755252632e-61	8.67033706639033e-9	1.2353960272534538e-15	7.167643090223487e-7	1.1257420781140123e-23	1.850984660332927e-15	9.615171500774428e-12	2.499359624450577e-11	1.3557957919363916e-10
65600000	0.004999632862412707	1.1640810199600948e-49	2.3491757755252632e-61	8.67033706639033e-9	1.2353960272534538e-15	7.167643090223487e-7	1.1257420433034855e-23	1.850984660332927e-15	9.615171500774428e-12	2.499359624450577e-11	1.3557957919363916e-10
65700000	0.004999632862412707	1.1640810199600948e-49	2.3491757755252636e-61	8.67033706639033e-9	1.2353960272534538e-15	7.167643090223487e-7	1.1257420088809885e-23	1.850984660332927e-15	9.61517150077443e-12	2.499359624450577e-11	1.3557957919363916e-10
65800000	0.004999632862412707	1.1640810199600948e-49	2.3491757755252636e-61	8.67033706639033e-9	1.2353960272534538e-15	7.167643090223487e-7	1.1257419749109722e-23	1.850984660332927e-15	9.61517150077443e-12	2.499359624450577e-11	1.3557957919363916e-10
65900000	0.004999632862412707	1.164081019960095e-49	2.3491757755252636e-61	8.67033706639033e-9	1.2353960272534538e-15	7.167643090223487e-7	1.1257419414578878e-23	1.850984660332927e-15	9.61517150077443e-12	2.4993596244505772e-11	1.3557957919363916e-10
66000000	0.004999632862412707	1.164081019960095e-49	2.3491757755252636e-61	8.67033706639033e-9	1.2353960272534538e-15	7.167643090223487e-7	1.125741908586186e-23	1.850984660332927e-15	9.61517150077443e-12	2.4993596244505772e-11	1.3557957919363916e-10
66100000	0.004999632862412707	1.164081019960095e-49	2.3491757755252636e-61	8.67033706639033e-9	1.235396027253454e-15	7.167643090223487e-7	1.1257418763603178e-23	1.850984660332927e-15	9.61517150077443e-12	2.4993596244505772e-11	1.3557957919363916e-10
66200000	0.004999632862412707	1.1640810199600951e-49	2.3491757755252636e-61	8.67033706639033e-9	1.235396027253454e-15	7.167643090223487e-7	1.125741844844734e-23	1.8509846603329264e-15	9.61517150077443e-12	2.4993596244505772e-11	1.3557957919363916e-10
66300000	0.004999632862412707	1.1640810199600951e-49	2.349175775525264e-61	8.67033706639033e-9	1.235396027253454e-15	7.167643090223487e-7	1.1257418141038858e-23	1.8509846603329264e-15	9.61517150077443e-12	2.4993596244505772e-11	1.3557957919363916e-10
66400000	0.004999632862412707	1.1640810199600951e-49	2.349175775525264e-61	8.67033706639033e-9	1.235396027253454e-15	7.167643090223487e-7	1.125741784202224e-23	1.8509846603329264e-15	9.61517150077443e-12	2.4993596244505772e-11	1.3557957919363916e-10
66500000	0.004999632862412707	1.1640810199600953e-49	2.349175775525264e-61	8.67033706639033e-9	1.235396027253454e-15	7.167643090223487e-7	1.1257417552041995e-23	1.8509846603329264e-15	9.61517150077443e-12	2.4993596244505772e-11	1.3557957919363916e-10
66600000	0.004999632862412707	1.1640810199600953e-49	2.349175775525264e-61	8.67033706639033e-9	1.235396027253454e-15	7.167643090223487e-7	1.1257417271742633e-23	1.8509846603329264e-15	9.61517150077443e-12	2.4993596244505772e-11	1.3557957919363916e-10
66700000	0.004999632862412707	1.1640810199600953e-49	2.349175775525264e-61	8.67033706639033e-9	1.235396027253454e-15	7.167643090223487e-7	1.1257417001768663e-23	1.8509846603329264e-15	9.61517150077443e-12	2.4993596244505772e-11	1.3557957919363916e-10
66800000	0.004999632862412707	1.1640810199600955e-49	2.3491757755252643e-61	8.67033706639033e-9	1.235396027253454e-15	7.167643090223487e-7	1.1257416742764594e-23	1.8509846603329264e-15	9.61517150077443e-12	2.4993596244505772e-11	1.3557957919363916e-10
66900000	0.004999632862412707	1.1640810199600955e-49	2.3491757755252643e-61	8.67033706639033e-9	1.235396027253454e-15	7.167643090223487e-7	1.1257416495374937e-23	1.8509846603329264e-15	9.615171500774431e-12	2.4993596244505772e-11	1.355795791936392e-10
67000000	0.004999632862412707	1.1640810199600955e-49	2.3491757755252643e-61	8.67033706639033e-9	1.235396027253454e-15	7.167643090223487e-7	1.12574162602442e-23	1.8509846603329264e-15	9.615171500774431e-12	2.4993596244505772e-11	1.355795791936392e-10
67100000	0.004999632862412707	1.1640810199600955e-49	2.3491757755252643e-61	8.67033706639033e-9	1.235396027253454e-15	7.167643090223487e-7	1.1257416038016892e-23	1.8509846603329264e-15	9.615171500774431e-12	2.4993596244505775e-11	1.355795791936392e-10
67200000	0.004999632862412707	1.1640810199600957e-49	2.3491757755252643e-61	8.67033706639033e-9	1.235396027253454e-15	7.167643090223487e-7	1.1257415829337522e-23	1.8509846603329264e-15	9.615171500774431e-12	2.4993596244505775e-11	1.355795791936392e-10
67300000	0.004999632862412707	1.1640810199600957e-49	2.3491757755252643e-61	8.67033706639033e-9	1.235396027253454e-15	7.167643090223487e-7	1.1257415634850602e-23	1.8509846603329264e-15	9.615171500774431e-12	2.4993596244505775e-11	1.355795791936392e-10
67400000	0.004999632862412707	1.1640810199600957e-49	2.3491757755252643e-61	8.67033706639033e-9	1.235396027253454e-15	7.167643090223487e-7	1.125741545520064e-23	1.8509846603329264e-15	9.615171500774431e-12	2.4993596244505775e-11	1.355795791936392e-10
67500000	0.004999632862412707	1.1640810199600957e-49	2.3491757755252643e-61	8.67033706639033e-9	1.235396027253454e-15	7.167643090223487e-7	1.1257415291032143e-23	1.8509846603329264e-15	9.615171500774431e-12	2.4993596244505775e-11	1.355795791936392e-10
67600000	0.004999632862412707	1.1640810199600957e-49	2.3491757755252646e-61	8.67033706639033e-9	1.235396027253454e-15	7.167643090223487e-7	1.1257415142989623e-23	1.8509846603329264e-15	9.615171500774431e-12	2.4993596244505775e-11	1.355795791936392e-10
67700000	0.004999632862412707	1.1640810199600959e-49	2.3491757755252646e-61	8.67033706639033e-9	1.235396027253454e-15	7.167643090223487e-7	1.125741501171759e-23	1.8509846603329264e-15	9.615171500774431e-12	2.4993596244505775e-11	1.355795791936392e-10
67800000	0.004999632862412707	1.1640810199600959e-49	2.3491757755252646e-61	8.67033706639033e-9	1.235396027253454e-15	7.167643090223487e-7	1.1257414897860551e-23	1.8509846603329264e-15	9.615171500774431e-12	2.4993596244505775e-11	1.355795791936392e-10
67900000	0.004999632862412707	1.1640810199600959e-49	2.3491757755252646e-61	8.67033706639033e-9	1.235396027253454e-15	7.167643090223487e-7	1.1257414802063017e-23	1.8509846603329264e-15	9.615171500774431e-12	2.4993596244505775e-11	1.355795791936392e-10
68000000	0.004999632862412707	1.1640810199600959e-49	2.3491757755252646e-61	8.67033706639033e-9	1.235396027253454e-15	7.167643090223487e-7	1.1257414724969497e-23	1.8509846603329264e-15	9.615171500774431e-12	2.4993596244505775e-11	1.355795791936392e-10
68100000	0.004999632862412707	1.1640810199600959e-49	2.3491757755252646e-61	8.67033706639033e-9	1.235396027253454e-15	7.167643090223487e-7	1.12574146672245e-23	1.8509846603329264e-15	9.615171500774431e-12	2.4993596244505775e-11	1.355795791936392e-10
68200000	0.004999632862412707	1.1640810199600959e-49	2.3491757755252646e-61	8.67033706639033e-9	1.235396027253454e-15	7.167643090223487e-7	1.1257414629472534e-23	1.8509846603329264e-15	9.615171500774431e-12	2.4993596244505775e-11	1.355795791936392e-10
68300000	0.004999632862412707	1.1640810199600959e-49	2.3491757755252646e-61	8.67033706639033e-9	1.235396027253454e-15	7.167643090223487e-7	1.1257414612358113e-23	1.8509846603329264e-15	9.615171500774431e-12	2.4993596244505775e-11	1.355795791936392e-10
68400000	0.004999632862412707	1.1640810199600959e-49	2.3491757755252646e-61	8.67033706639033e-9	1.235396027253454e-15	7.167643090223487e-7	1.1257414611416915e-23	1.8509846603329264e-15	9.615171500774431e-12	2.4993596244505775e-11	1.355795791936392e-10
68500000	0.004999632862412707	1.1640810199600959e-49	2.3491757755252646e-61	8.67033706639033e-9	1.235396027253454e-15	7.167643090223487e-7	1.1257414611519321e-23	1.8509846603329264e-15	9.615171500774431e-12	2.4993596244505775e-11	1.355795791936392e-10
68600000	0.004999632862412707	1.1640810199600959e-49	2.3491757755252646e-61	8.67033706639033e-9	1.235396027253454e-15	7.167643090223487e-7	1.1257414611617538e-23	1.8509846603329264e-15	9.615171500774431e-12	2.4993596244505775e-11	1.355795791936392e-10
68700000	0.004999632862412707	1.1640810199600959e-49	2.3491757755252646e-61	8.67033706639033e-9	1.235396027253454e-15	7.167643090223487e-7	1.1257414611711629e-23	1.8509846603329264e-15	9.615171500774431e-12	2.4993596244505775e-11	1.355795791936392e-10
68800000	0.004999632862412707	1.1640810199600959e-49	2.3491757755252646e-61	8.67033706639033e-9	1.235396027253454e-15	7.167643090223487e-7	1.1257414611801661e-23	1.8509846603329264e-15	9.615171500774431e-12	2.4993596244505775e-11	1.355795791936392e-10
68900000	0.004999632862412707	1.1640810199600959e-49	2.3491757755252646e-61	8.67033706639033e-9	1.235396027253454e-15	7.167643090223487e-7	1.1257414611887697e-23	1.8509846603329264e-15	9.615171500774431e-12	2.4993596244505775e-11	1.355795791936392e-10
69000000	0.004999632862412707	1.1640810199600959e-49	2.3491757755252646e-61	8.67033706639033e-9	1.235396027253454e-15	7.167643090223487e-7	1.1257414611969801e-23	1.8509846603329264e-15	9.615171500774431e-12	2.4993596244505775e-11	1.355795791936392e-10
69100000	0.004999632862412707	1.1640810199600959e-49	2.3491757755252646e-61	8.67033706639033e-9	1.235396027253454e-15	7.167643090223487e-7	1.1257414612048039e-23	1.8509846603329264e-15	9.615171500774431e-12	2.4993596244505775e-11	1.355795791936392e-10
69200000	0.004999632862412707	1.1640810199600959e-49	2.3491757755252646e-61	8.67033706639033e-9	1.235396027253454e-15	7.167643090223487e-7	1.1257414612122474e-23	1.8509846603329264e-15	9.615171500774431e-12	2.4993596244505775e-11	1.355795791936392e-10
69300000	0.004999632862412707	1.1640810199600959e-49	2.3491757755252646e-61	8.67033706639033e-9	1.235396027253454e-15	7.167643090223487e-7	1.1257414612193172e-23	1.8509846603329264e-15	9.615171500774431e-12	2.4993596244505775e-11	1.355795791936392e-10
69400000	0.004999632862412707	1.1640810199600959e-49	2.3491757755252646e-61	8.67033706639033e-9	1.235396027253454e-15	7.167643090223487e-7	1.1257414612260195e-23	1.8509846603329264e-15	9.615171500774431e-12	2.4993596244505775e-11	1.355795791936392e-10
69500000	0.004999632862412707	1.1640810199600959e-49	2.3491757755252646e-61	8.67033706639033e-9	1.235396027253454e-15	7.167643090223487e-7	1.125741461232361e-23	1.8509846603329264e-15	9.615171500774431e-12	2.4993596244505775e-11	1.355795791936392e-10
69600000	0.004999632862412707	1.1640810199600959e-49	2.3491757755252646e-61	8.67033706639033e-9	1.235396027253454e-15	7.167643090223487e-7	1.1257414612383481e-23	1.8509846603329264e-15	9.615171500774431e-12	2.4993596244505775e-11	1.355795791936392e-10
69700000	0.004999632862412707	1.1640810199600959e-49	2.3491757755252646e-61	8.67033706639033e-9	1.235396027253454e-15	7.167643090223487e-7	1.1257414612439871e-23	1.8509846603329264e-15	9.615171500774431e-12	2.4993596244505775e-11	1.355795791936392e-10
69800000	0.004999632862412707	1.1640810199600959e-49	2.3491757755252646e-61	8.67033706639033e-9	1.235396027253454e-15	7.167643090223487e-7	1.1257414612492846e-23	1.8509846603329264e-15	9.615171500774431e-12	2.4993596244505775e-11	1.355795791936392e-10
69900000	0.004999632862412707	1.1640810199600959e-49	2.3491757755252646e-61	8.67033706639033e-9	1.235396027253454e-15	7.167643090223487e-7	1.125741461254247e-23	1.8509846603329264e-15	9.615171500774431e-12	2.4993596244505775e-11	1.355795791936392e-10
70000000	0.004999632862412707	1.1640810199600959e-49	2.3491757755252646e-61	8.67033706639033e-9	1.235396027253454e-15	7.167643090223487e-7	1.1257414612588806e-23	1.8509846603329264e-15	9.615171500774431e-12	2.4993596244505775e-11	1.355795791936392e-10
70100000	0.004999632862412707	1.1640810199600959e-49	2.3491757755252646e-61	8.67033706639033e-9	1.235396027253454e-15	7.167643090223487e-7	1.1257414612631922e-23	1.8509846603329264e-15	9.615171500774431e-12	2.4993596244505775e-11	1.355795791936392e-10
70200000	0.004999632862412707	1.1640810199600959e-49	2.3491757755252646e-61	8.67033706639033e-9	1.235396027253454e-15	7.167643090223487e-7	1.1257414612671878e-23	1.8509846603329264e-15	9.615171500774431e-12	2.4993596244505775e-11	1.355795791936392e-10
70300000	0.004999632862412707	1.1640810199600959e-49	2.3491757755252646e-61	8.67033706639033e-9	1.235396027253454e-15	7.167643090223487e-7	1.1257414612708742e-23	1.8509846603329264e-15	9.615171500774431e-12	2.4993596244505775e-11	1.355795791936392e-10
70400000	0.004999632862412707	1.1640810199600959e-49	2.3491757755252646e-61	8.67033706639033e-9	1.235396027253454e-15	7.167643090223487e-7	1.1257414612742577e-23	1.8509846603329264e-15	9.615171500774431e-12	2.4993596244505775e-11	1.355795791936392e-10
70500000	0.004999632862412707	1.1640810199600959e-49	2.3491757755252646e-61	8.67033706639033e-9	1.235396027253454e-15	7.167643090223487e-7	1.1257414612773449e-23	1.8509846603329264e-15	9.615171500774431e-12	2.4993596244505775e-11	1.355795791936392e-10
70600000	0.004999632862412707	1.1640810199600959e-49	2.3491757755252646e-61	8.67033706639033e-9	1.235396027253454e-15	7.167643090223487e-7	1.125741461280142e-23	1.8509846603329264e-15	9.615171500774431e-12	2.4993596244505775e-11	1.355795791936392e-10
70700000	0.004999632862412707	1.1640810199600959e-49	2.3491757755252646e-61	8.67033706639033e-9	1.235396027253454e-15	7.167643090223487e-7	1.1257414612826556e-23	1.8509846603329264e-15	9.615171500774431e-12	2.4993596244505775e-11	1.355795791936392e-10
70800000	0.004999632862412707	1.1640810199600959e-49	2.3491757755252646e-61	8.67033706639033e-9	1.235396027253454e-15	7.167643090223487e-7	1.125741461284892e-23	1.8509846603329264e-15	9.615171500774431e-12	2.4993596244505775e-11	1.355795791936392e-10
70900000	0.004999632862412707	1.1640810199600959e-49	2.3491757755252646e-61	8.67033706639033e-9	1.235396027253454e-15	7.167643090223487e-7	1.1257414612868578e-23	1.8509846603329264e-15	9.615171500774431e-12	2.4993596244505775e-11	1.355795791936392e-10
71000000	0.004999632862412707	1.1640810199600959e-49	2.3491757755252646e-61	8.67033706639033e-9	1.235396027253454e-15	7.167643090223487e-7	1.1257414612885595e-23	1.8509846603329264e-15	9.615171500774431e-12	2.4993596244505775e-11	1.355795791936392e-10
71100000	0.004999632862412707	1.1640810199600959e-49	2.3491757755252646e-61	8.67033706639033e-9	1.235396027253454e-15	7.167643090223487e-7	1.1257414612900035e-23	1.8509846603329264e-15	9.615171500774431e-12	2.4993596244505775e-11	1.355795791936392e-10
71200000	0.004999632862412707	1.1640810199600959e-49	2.3491757755252646e-61	8.67033706639033e-9	1.235396027253454e-15	7.167643090223487e-7	1.125741461291196e-23	1.8509846603329264e-15	9.615171500774431e-12	2.4993596244505775e-11	1.355795791936392e-10
71300000	0.004999632862412707	1.1640810199600959e-49	2.3491757755252646e-61	8.67033706639033e-9	1.235396027253454e-15	7.167643090223487e-7	1.1257414612921437e-23	1.8509846603329264e-15	9.615171500774431e-12	2.4993596244505775e-11	1.355795791936392e-10
71400000	0.004999632862412707	1.1640810199600959e-49	2.3491757755252646e-61	8.67033706639033e-9	1.235396027253454e-15	7.167643090223487e-7	1.1257414612928531e-23	1.8509846603329264e-15	9.615171500774431e-12	2.4993596244505775e-11	1.355795791936392e-10
71500000	0.004999632862412707	1.1640810199600959e-49	2.3491757755252646e-61	8.67033706639033e-9	1.235396027253454e-15	7.167643090223487e-7	1.1257414612933304e-23	1.8509846603329264e-15	9.615171500774431e-12	2.4993596244505775e-11	1.355795791936392e-10
71600000	0.004999632862412707	1.1640810199600959e-49	2.3491757755252646e-61	8.67033706639033e-9	1.235396027253454e-15	7.167643090223487e-7	1.1257414612935824e-23	1.8509846603329264e-15	9.615171500774431e-12	2.4993596244505775e-11	1.355795791936392e-10
71700000	0.004999632862412707	1.1640810199600959e-49	2.3491757755252646e-61	8.67033706639033e-9	1.235396027253454e-15	7.167643090223487e-7	1.1257414612936152e-23	1.8509846603329264e-15	9.615171500774431e-12	2.4993596244505775e-11	1.355795791936392e-10
71800000	0.004999632862412707	1.1640810199600959e-49	2.3491757755252646e-61	8.67033706639033e-9	1.235396027253454e-15	7.167643090223487e-7	1.1257414612934353e-23	1.8509846603329264e-15	9.615171500774431e-12	2.4993596244505775e-11	1.355795791936392e-10
71900000	0.004999632862412707	1.1640810199600959e-49	2.3491757755252646e-61	8.67033706639033e-9	1.235396027253454e-15	7.167643090223487e-7	1.1257414612930493e-23	1.8509846603329264e-15	9.615171500774431e-12	2.4993596244505775e-11	1.355795791936392e-10
72000000	0.004999632862412707	1.1640810199600959e-49	2.3491757755252646e-61	8.67033706639033e-9	1.235396027253454e-15	7.167643090223487e-7	1.1257414612924636e-23	1.8509846603329264e-15	9.615171500774431e-12	2.4993596244505775e-11	1.355795791936392e-10
72100000	0.004999632862412707	1.164081019960096e-49	2.3491757755252646e-61	8.67033706639033e-9	1.235396027253454e-15	7.167643090223487e-7	1.1257414612916847e-23	1.8509846603329264e-15	9.615171500774431e-12	2.4993596244505775e-11	1.355795791936392e-10
72200000	0.004999632862412707	1.164081019960096e-49	2.3491757755252646e-61	8.67033706639033e-9	1.235396027253454e-15	7.167643090223487e-7	1.1257414612907189e-23	1.8509846603329264e-15	9.615171500774431e-12	2.4993596244505775e-11	1.355795791936392e-10
72300000	0.004999632862412707	1.164081019960096e-49	2.3491757755252646e-61	8.67033706639033e-9	1.235396027253454e-15	7.167643090223487e-7	1.1257414612895726e-23	1.8509846603329264e-15	9.615171500774431e-12	2.4993596244505775e-11	1.355795791936392e-10
72400000	0.004999632862412707	1.164081019960096e-49	2.3491757755252646e-61	8.67033706639033e-9	1.235396027253454e-15	7.167643090223487e-7	1.1257414612882526e-23	1.8509846603329264e-15	9.615171500774431e-12	2.4993596244505775e-11	1.355795791936392e-10
72500000	0.004999632862412707	1.164081019960096e-49	2.3491757755252646e-61	8.67033706639033e-9	1.235396027253454e-15	7.167643090223487e-7	1.1257414612867648e-23	1.8509846603329264e-15	9.615171500774431e-12	2.4993596244505775e-11	1.355795791936392e-10
72600000	0.004999632862412707	1.164081019960096e-49	2.3491757755252646e-61	8.67033706639033e-9	1.235396027253454e-15	7.167643090223487e-7	1.1257414612851162e-23	1.8509846603329264e-15	9.615171500774431e-12	2.4993596244505775e-11	1.355795791936392e-10
72700000	0.004999632862412707	1.164081019960096e-49	2.3491757755252646e-61	8.67033706639033e-9	1.235396027253454e-15	7.167643090223487e-7	1.125741461283313e-23	1.8509846603329264e-15	9.615171500774431e-12	2.4993596244505775e-11	1.355795791936392e-10
72800000	0.004999632862412707	1.164081019960096e-49	2.3491757755252646e-61	8.67033706639033e-9	1.235396027253454e-15	7.167643090223487e-7	1.1257414612813615e-23	1.8509846603329264e-15	9.615171500774431e-12	2.4993596244505775e-11	1.355795791936392e-10
72900000	0.004999632862412707	1.164081019960096e-49	2.3491757755252646e-61	8.67033706639033e-9	1.235396027253454e-15	7.167643090223487e-7	1.1257414612792684e-23	1.8509846603329264e-15	9.615171500774431e-12	2.4993596244505775e-11	1.355795791936392e-10
73000000	0.004999632862412707	1.164081019960096e-49	2.3491757755252646e-61	8.67033706639033e-9	1.235396027253454e-15	7.167643090223487e-7	1.1257414612770401e-23	1.8509846603329264e-15	9.615171500774431e-12	2.4993596244505775e-11	1.355795791936392e-10
73100000	0.004999632862412707	1.164081019960096e-49	2.3491757755252646e-61	8.67033706639033e-9	1.235396027253454e-15	7.167643090223487e-7	1.125741461274683e-23	1.8509846603329264e-15	9.615171500774431e-12	2.4993596244505775e-11	1.355795791936392e-10
73200000	0.004999632862412707	1.164081019960096e-49	2.3491757755252646e-61	8.67033706639033e-9	1.235396027253454e-15	7.167643090223487e-7	1.1257414612722034e-23	1.8509846603329264e-15	9.615171500774431e-12	2.4993596244505775e-11	1.355795791936392e-10
73300000	0.004999632862412707	1.164081019960096e-49	2.3491757755252646e-61	8.67033706639033e-9	1.235396027253454e-15	7.167643090223487e-7	1.1257414612696079e-23	1.8509846603329264e-15	9.615171500774431e-12	2.4993596244505775e-11	1.355795791936392e-10
73400000	0.004999632862412707	1.164081019960096e-49	2.3491757755252646e-61	8.67033706639033e-9	1.235396027253454e-15	7.167643090223487e-7	1.1257414612669031e-23	1.8509846603329264e-15	9.615171500774431e-12	2.4993596244505775e-11	1.355795791936392e-10
73500000	0.004999632862412707	1.164081019960096e-49	2.3491757755252646e-61	8.67033706639033e-9	1.235396027253454e-15	7.167643090223487e-7	1.1257414612640951e-23	1.8509846603329264e-15	9.615171500774431e-12	2.4993596244505775e-11	1.355795791936392e-10
73600000	0.004999632862412707	1.164081019960096e-49	2.3491757755252646e-61	8.67033706639033e-9	1.235396027253454e-15	7.167643090223487e-7	1.1257414612611906e-23	1.8509846603329264e-15	9.615171500774431e-12	2.4993596244505775e-11	1.355795791936392e-10
73700000	0.004999632862412707	1.164081019960096e-49	2.3491757755252646e-61	8.67033706639033e-9	1.235396027253454e-15	7.167643090223487e-7	1.1257414612581959e-23	1.8509846603329264e-15	9.615171500774431e-12	2.4993596244505775e-11	1.355795791936392e-10
73800000	0.004999632862412707	1.164081019960096e-49	2.3491757755252646e-61	8.67033706639033e-9	1.235396027253454e-15	7.167643090223487e-7	1.1257414612551176e-23	1.8509846603329264e-15	9.615171500774431e-12	2.4993596244505775e-11	1.355795791936392e-10
73900000	0.004999632862412707	1.164081019960096e-49	2.3491757755252646e-61	8.67033706639033e-9	1.235396027253454e-15	7.167643090223487e-7	1.1257414612519621e-23	1.8509846603329264e-15	9.615171500774431e-12	2.4993596244505775e-11	1.355795791936392e-10
74000000	0.004999632862412707	1.164081019960096e-49	2.3491757755252646e-61	8.67033706639033e-9	1.235396027253454e-15	7.167643090223487e-7	1.1257414612487358e-23	1.8509846603329264e-15	9.615171500774431e-12	2.4993596244505775e-11	1.355795791936392e-10
74100000	0.004999632862412707	1.164081019960096e-49	2.3491757755252646e-61	8.67033706639033e-9	1.235396027253454e-15	7.167643090223487e-7	1.1257414612454452e-23	1.8509846603329264e-15	9.615171500774431e-12	2.4993596244505775e-11	1.355795791936392e-10
74200000	0.004999632862412707	1.164081019960096e-49	2.3491757755252646e-61	8.67033706639033e-9	1.235396027253454e-15	7.167643090223487e-7	1.1257414612420966e-23	1.8509846603329264e-15	9.615171500774431e-12	2.4993596244505775e-11	1.355795791936392e-10
74300000	0.004999632862412707	1.164081019960096e-49	2.3491757755252646e-61	8.67033706639033e-9	1.235396027253454e-15	7.167643090223487e-7	1.1257414612386967e-23	1.8509846603329264e-15	9.615171500774431e-12	2.4993596244505775e-11	1.355795791936392e-10
74400000	0.004999632862412707	1.164081019960096e-49	2.3491757755252646e-61	8.67033706639033e-9	1.235396027253454e-15	7.167643090223487e-7	1.1257414612352516e-23	1.8509846603329264e-15	9.615171500774431e-12	2.4993596244505775e-11	1.355795791936392e-10
74500000	0.004999632862412707	1.164081019960096e-49	2.3491757755252646e-61	8.67033706639033e-9	1.235396027253454e-15	7.167643090223487e-7	1.125741461231768e-23	1.8509846603329264e-15	9.615171500774431e-12	2.4993596244505775e-11	1.355795791936392e-10
74600000	0.004999632862412707	1.1640810199600963e-49	2.3491757755252646e-61	8.67033706639033e-9	1.235396027253454e-15	7.167643090223487e-7	1.1257414612282524e-23	1.8509846603329264e-15	9.615171500774431e-12	2.4993596244505775e-11	1.355795791936392e-10
74700000	0.004999632862412707	1.1640810199600963e-49	2.3491757755252646e-61	8.67033706639033e-9	1.235396027253454e-15	7.167643090223487e-7	1.125741461224711e-23	1.8509846603329264e-15	9.615171500774431e-12	2.4993596244505775e-11	1.355795791936392e-10
74800000	0.004999632862412707	1.1640810199600963e-49	2.3491757755252646e-61	8.67033706639033e-9	1.235396027253454e-15	7.167643090223487e-7	1.1257414612211506e-23	1.8509846603329264e-15	9.615171500774431e-12	2.4993596244505775e-11	1.355795791936392e-10
74900000	0.004999632862412707	1.1640810199600963e-49	2.3491757755252646e-61	8.67033706639033e-9	1.235396027253454e-15	7.167643090223487e-7	1.1257414612175773e-23	1.8509846603329264e-15	9.615171500774431e-12	2.4993596244505775e-11	1.355795791936392e-10
75000000	0.004999632862412707	1.1640810199600963e-49	2.3491757755252646e-61	8.67033706639033e-9	1.235396027253454e-15	7.167643090223487e-7	1.1257414612139978e-23	1.850984660332927e-15	9.615171500774431e-12	2.4993596244505775e-11	1.355795791936392e-10
75100000	0.004999632862412707	1.1640810199600963e-49	2.3491757755252646e-61	8.67033706639033e-9	1.235396027253454e-15	7.167643090223487e-7	1.1257414612104184e-23	1.850984660332927e-15	9.615171500774431e-12	2.4993596244505775e-11	1.355795791936392e-10
75200000	0.004999632862412707	1.1640810199600963e-49	2.3491757755252646e-61	8.67033706639033e-9	1.235396027253454e-15	7.167643090223487e-7	1.1257414612068455e-23	1.850984660332927e-15	9.615171500774431e-12	2.4993596244505775e-11	1.355795791936392e-10
75300000	0.004999632862412707	1.1640810199600963e-49	2.3491757755252646e-61	8.67033706639033e-9	1.235396027253454e-15	7.167643090223487e-7	1.1257414612032856e-23	1.850984660332927e-15	9.615171500774431e-12	2.4993596244505775e-11	1.355795791936392e-10
75400000	0.004999632862412707	1.1640810199600963e-49	2.3491757755252646e-61	8.67033706639033e-9	1.235396027253454e-15	7.167643090223487e-7	1.1257414611997452e-23	1.850984660332927e-15	9.615171500774431e-12	2.4993596244505775e-11	1.355795791936392e-10
75500000	0.004999632862412707	1.1640810199600963e-49	2.3491757755252646e-61	8.67033706639033e-9	1.235396027253454e-15	7.167643090223487e-7	1.1257414611962307e-23	1.850984660332927e-15	9.615171500774431e-12	2.4993596244505775e-11	1.355795791936392e-10
75600000	0.004999632862412707	1.1640810199600963e-49	2.3491757755252646e-61	8.67033706639033e-9	1.235396027253454e-15	7.167643090223487e-7	1.1257414611927486e-23	1.850984660332927e-15	9.615171500774431e-12	2.4993596244505775e-11	1.355795791936392e-10
75700000	0.004999632862412707	1.1640810199600963e-49	2.3491757755252646e-61	8.67033706639033e-9	1.2353960272534538e-15	7.167643090223487e-7	1.1257414611893055e-23	1.850984660332927e-15	9.615171500774431e-12	2.4993596244505775e-11	1.355795791936392e-10
75800000	0.004999632862412707	1.1640810199600963e-49	2.3491757755252646e-61	8.67033706639033e-9	1.2353960272534538e-15	7.167643090223487e-7	1.1257414611859074e-23	1.850984660332927e-15	9.615171500774431e-12	2.4993596244505775e-11	1.355795791936392e-10
75900000	0.004999632862412707	1.1640810199600963e-49	2.3491757755252646e-61	8.67033706639033e-9	1.2353960272534538e-15	7.167643090223487e-7	1.125741461182561e-23	1.850984660332927e-15	9.615171500774431e-12	2.4993596244505775e-11	1.355795791936392e-10
76000000	0.004999632862412707	1.1640810199600963e-49	2.3491757755252646e-61	8.67033706639033e-9	1.2353960272534538e-15	7.167643090223487e-7	1.1257414611792729e-23	1.850984660332927e-15	9.615171500774431e-12	2.4993596244505775e-11	1.355795791936392e-10
76100000	0.004999632862412707	1.1640810199600963e-49	2.3491757755252646e-61	8.67033706639033e-9	1.2353960272534538e-15	7.167643090223487e-7	1.1257414611760494e-23	1.850984660332927e-15	9.615171500774431e-12	2.4993596244505775e-11	1.355795791936392e-10
76200000	0.004999632862412707	1.1640810199600963e-49	2.3491757755252646e-61	8.67033706639033e-9	1.2353960272534538e-15	7.167643090223487e-7	1.1257414611728969e-23	1.850984660332927e-15	9.615171500774431e-12	2.4993596244505775e-11	1.355795791936392e-10
76300000	0.004999632862412707	1.1640810199600963e-49	2.3491757755252646e-61	8.67033706639033e-9	1.2353960272534538e-15	7.167643090223487e-7	1.125741461169822e-23	1.850984660332927e-15	9.615171500774431e-12	2.4993596244505775e-11	1.355795791936392e-10
76400000	0.004999632862412707	1.1640810199600963e-49	2.3491757755252646e-61	8.67033706639033e-9	1.2353960272534538e-15	7.167643090223487e-7	1.1257414611668309e-23	1.850984660332927e-15	9.615171500774431e-12	2.4993596244505775e-11	1.355795791936392e-10
76500000	0.004999632862412707	1.1640810199600963e-49	2.3491757755252646e-61	8.67033706639033e-9	1.2353960272534538e-15	7.167643090223487e-7	1.1257414611639302e-23	1.850984660332927e-15	9.615171500774431e-12	2.4993596244505775e-11	1.355795791936392e-10
76600000	0.004999632862412707	1.1640810199600963e-49	2.3491757755252646e-61	8.67033706639033e-9	1.2353960272534538e-15	7.167643090223487e-7	1.1257414611611264e-23	1.850984660332927e-15	9.615171500774431e-12	2.4993596244505775e-11	1.355795791936392e-10
76700000	0.004999632862412707	1.1640810199600963e-49	2.3491757755252646e-61	8.67033706639033e-9	1.2353960272534538e-15	7.167643090223487e-7	1.1257414611584258e-23	1.850984660332927e-15	9.615171500774431e-12	2.4993596244505775e-11	1.355795791936392e-10
76800000	0.004999632862412707	1.1640810199600963e-49	2.3491757755252646e-61	8.67033706639033e-9	1.2353960272534538e-15	7.167643090223487e-7	1.125741461155835e-23	1.850984660332927e-15	9.615171500774431e-12	2.4993596244505775e-11	1.355795791936392e-10
76900000	0.004999632862412707	1.1640810199600963e-49	2.3491757755252646e-61	8.67033706639033e-9	1.2353960272534538e-15	7.167643090223487e-7	1.1257414611533605e-23	1.850984660332927e-15	9.615171500774431e-12	2.4993596244505775e-11	1.355795791936392e-10
77000000	0.004999632862412707	1.1640810199600965e-49	2.3491757755252646e-61	8.67033706639033e-9	1.2353960272534538e-15	7.167643090223487e-7	1.1257414611510084e-23	1.850984660332927e-15	9.615171500774431e-12	2.4993596244505775e-11	1.355795791936392e-10
77100000	0.004999632862412707	1.1640810199600965e-49	2.3491757755252646e-61	8.67033706639033e-9	1.2353960272534538e-15	7.167643090223487e-7	1.1257414611487854e-23	1.850984660332927e-15	9.615171500774431e-12	2.4993596244505775e-11	1.355795791936392e-10
77200000	0.004999632862412707	1.1640810199600965e-49	2.3491757755252646e-61	8.67033706639033e-9	1.2353960272534538e-15	7.167643090223487e-7	1.125741461146698e-23	1.850984660332927e-15	9.615171500774431e-12	2.4993596244505775e-11	1.355795791936392e-10
77300000	0.004999632862412707	1.1640810199600965e-49	2.3491757755252646e-61	8.67033706639033e-9	1.2353960272534538e-15	7.167643090223487e-7	1.1257414611447526e-23	1.850984660332927e-15	9.615171500774431e-12	2.4993596244505775e-11	1.355795791936392e-10
77400000	0.004999632862412707	1.1640810199600965e-49	2.3491757755252646e-61	8.67033706639033e-9	1.2353960272534538e-15	7.167643090223487e-7	1.1257414611429556e-23	1.850984660332927e-15	9.615171500774431e-12	2.4993596244505775e-11	1.355795791936392e-10
77500000	0.004999632862412707	1.1640810199600965e-49	2.3491757755252646e-61	8.67033706639033e-9	1.2353960272534538e-15	7.167643090223487e-7	1.1257414611413134e-23	1.850984660332927e-15	9.615171500774431e-12	2.4993596244505775e-11	1.355795791936392e-10
77600000	0.004999632862412707	1.1640810199600965e-49	2.3491757755252646e-61	8.67033706639033e-9	1.2353960272534538e-15	7.167643090223487e-7	1.1257414611398326e-23	1.850984660332927e-15	9.615171500774431e-12	2.4993596244505775e-11	1.355795791936392e-10
77700000	0.004999632862412707	1.1640810199600965e-49	2.3491757755252646e-61	8.67033706639033e-9	1.2353960272534538e-15	7.167643090223487e-7	1.1257414611385194e-23	1.850984660332927e-15	9.615171500774431e-12	2.4993596244505775e-11	1.355795791936392e-10
77800000	0.004999632862412707	1.1640810199600965e-49	2.3491757755252646e-61	8.67033706639033e-9	1.2353960272534538e-15	7.167643090223487e-7	1.1257414611373805e-23	1.850984660332927e-15	9.615171500774431e-12	2.4993596244505775e-11	1.355795791936392e-10
77900000	0.004999632862412707	1.1640810199600965e-49	2.3491757755252646e-61	8.67033706639033e-9	1.2353960272534538e-15	7.167643090223487e-7	1.1257414611364223e-23	1.850984660332927e-15	9.615171500774431e-12	2.4993596244505775e-11	1.355795791936392e-10
78000000	0.004999632862412707	1.1640810199600965e-49	2.3491757755252646e-61	8.67033706639033e-9	1.2353960272534538e-15	7.167643090223487e-7	1.125741461135651e-23	1.850984660332927e-15	9.615171500774431e-12	2.4993596244505775e-11	1.355795791936392e-10
78100000	0.004999632862412707	1.1640810199600965e-49	2.3491757755252646e-61	8.67033706639033e-9	1.2353960272534538e-15	7.167643090223487e-7	1.1257414611350734e-23	1.850984660332927e-15	9.615171500774431e-12	2.4993596244505775e-11	1.355795791936392e-10
78200000	0.004999632862412707	1.1640810199600965e-49	2.3491757755252646e-61	8.67033706639033e-9	1.2353960272534538e-15	7.167643090223487e-7	1.1257414611346958e-23	1.850984660332927e-15	9.615171500774431e-12	2.4993596244505775e-11	1.355795791936392e-10
78300000	0.004999632862412707	1.1640810199600965e-49	2.3491757755252646e-61	8.67033706639033e-9	1.2353960272534538e-15	7.167643090223487e-7	1.1257414611345246e-23	1.850984660332927e-15	9.615171500774431e-12	2.4993596244505775e-11	1.355795791936392e-10
78400000	0.004999632862412707	1.1640810199600965e-49	2.3491757755252646e-61	8.67033706639033e-9	1.2353960272534538e-15	7.167643090223487e-7	1.1257414611345152e-23	1.850984660332927e-15	9.615171500774431e-12	2.4993596244505775e-11	1.355795791936392e-10
78500000	0.004999632862412707	1.1640810199600965e-49	2.3491757755252646e-61	8.67033706639033e-9	1.2353960272534538e-15	7.167643090223487e-7	1.1257414611345163e-23	1.850984660332927e-15	9.615171500774431e-12	2.4993596244505775e-11	1.355795791936392e-10
78600000	0.004999632862412707	1.1640810199600965e-49	2.3491757755252646e-61	8.67033706639033e-9	1.2353960272534538e-15	7.167643090223487e-7	1.1257414611345171e-23	1.850984660332927e-15	9.615171500774431e-12	2.4993596244505775e-11	1.355795791936392e-10
78700000	0.004999632862412707	1.1640810199600965e-49	2.3491757755252646e-61	8.67033706639033e-9	1.2353960272534538e-15	7.167643090223487e-7	1.1257414611345182e-23	1.850984660332927e-15	9.615171500774431e-12	2.4993596244505775e-11	1.355795791936392e-10
78800000	0.004999632862412707	1.1640810199600965e-49	2.3491757755252646e-61	8.67033706639033e-9	1.2353960272534538e-15	7.167643090223487e-7	1.125741461134519e-23	1.850984660332927e-15	9.615171500774431e-12	2.4993596244505775e-11	1.355795791936392e-10
78900000	0.004999632862412707	1.1640810199600965e-49	2.3491757755252646e-61	8.67033706639033e-9	1.2353960272534538e-15	7.167643090223487e-7	1.12574146113452e-23	1.850984660332927e-15	9.615171500774431e-12	2.4993596244505775e-11	1.355795791936392e-10
79000000	0.004999632862412707	1.1640810199600965e-49	2.3491757755252646e-61	8.67033706639033e-9	1.2353960272534538e-15	7.167643090223487e-7	1.1257414611345207e-23	1.850984660332927e-15	9.615171500774431e-12	2.4993596244505775e-11	1.355795791936392e-10
79100000	0.004999632862412707	1.1640810199600965e-49	2.3491757755252646e-61	8.67033706639033e-9	1.2353960272534538e-15	7.167643090223487e-7	1.1257414611345216e-23	1.850984660332927e-15	9.615171500774431e-12	2.4993596244505775e-11	1.355795791936392e-10
79200000	0.004999632862412707	1.1640810199600965e-49	2.3491757755252646e-61	8.67033706639033e-9	1.2353960272534538e-15	7.167643090223487e-7	1.1257414611345223e-23	1.850984660332927e-15	9.615171500774431e-12	2.4993596244505775e-11	1.355795791936392e-10
79300000	0.004999632862412707	1.1640810199600965e-49	2.3491757755252646e-61	8.67033706639033e-9	1.2353960272534538e-15	7.167643090223487e-7	1.1257414611345229e-23	1.850984660332927e-15	9.615171500774431e-12	2.4993596244505775e-11	1.355795791936392e-10
79400000	0.004999632862412707	1.1640810199600965e-49	2.3491757755252646e-61	8.67033706639033e-9	1.2353960272534538e-15	7.167643090223487e-7	1.1257414611345236e-23	1.850984660332927e-15	9.615171500774431e-12	2.4993596244505775e-11	1.355795791936392e-10
79500000	0.004999632862412707	1.1640810199600965e-49	2.3491757755252646e-61	8.67033706639033e-9	1.2353960272534538e-15	7.167643090223487e-7	1.1257414611345242e-23	1.850984660332927e-15	9.615171500774431e-12	2.4993596244505775e-11	1.355795791936392e-10
79600000	0.004999632862412707	1.1640810199600965e-49	2.3491757755252646e-61	8.67033706639033e-9	1.2353960272534538e-15	7.167643090223487e-7	1.1257414611345248e-23	1.850984660332927e-15	9.615171500774431e-12	2.4993596244505775e-11	1.355795791936392e-10
79700000	0.004999632862412707	1.1640810199600965e-49	2.3491757755252646e-61	8.67033706639033e-9	1.2353960272534538e-15	7.167643090223487e-7	1.1257414611345254e-23	1.850984660332927e-15	9.615171500774431e-12	2.4993596244505775e-11	1.355795791936392e-10
79800000	0.004999632862412707	1.1640810199600965e-49	2.3491757755252646e-61	8.67033706639033e-9	1.2353960272534538e-15	7.167643090223487e-7	1.125741461134526e-23	1.850984660332927e-15	9.615171500774431e-12	2.4993596244505775e-11	1.355795791936392e-10
79900000	0.004999632862412707	1.1640810199600965e-49	2.3491757755252646e-61	8.67033706639033e-9	1.2353960272534538e-15	7.167643090223487e-7	1.1257414611345264e-23	1.850984660332927e-15	9.615171500774431e-12	2.4993596244505775e-11	1.355795791936392e-10
80000000	0.004999632862412707	1.1640810199600965e-49	2.3491757755252646e-61	8.67033706639033e-9	1.2353960272534538e-15	7.167643090223487e-7	1.1257414611345268e-23	1.850984660332927e-15	9.615171500774431e-12	2.4993596244505775e-11	1.355795791936392e-10
80100000	0.004999632862412707	1.1640810199600965e-49	2.3491757755252646e-61	8.67033706639033e-9	1.2353960272534538e-15	7.167643090223487e-7	1.1257414611345273e-23	1.850984660332927e-15	9.615171500774431e-12	2.4993596244505775e-11	1.355795791936392e-10
80200000	0.004999632862412707	1.1640810199600965e-49	2.3491757755252646e-61	8.67033706639033e-9	1.2353960272534538e-15	7.167643090223487e-7	1.1257414611345277e-23	1.850984660332927e-15	9.615171500774431e-12	2.4993596244505775e-11	1.355795791936392e-10
80300000	0.004999632862412707	1.1640810199600965e-49	2.3491757755252646e-61	8.67033706639033e-9	1.2353960272534538e-15	7.167643090223487e-7	1.125741461134528e-23	1.850984660332927e-15	9.615171500774431e-12	2.4993596244505775e-11	1.355795791936392e-10
80400000	0.004999632862412707	1.1640810199600965e-49	2.3491757755252646e-61	8.67033706639033e-9	1.2353960272534538e-15	7.167643090223487e-7	1.1257414611345285e-23	1.850984660332927e-15	9.615171500774431e-12	2.4993596244505775e-11	1.355795791936392e-10
80500000	0.004999632862412707	1.1640810199600965e-49	2.3491757755252646e-61	8.67033706639033e-9	1.2353960272534538e-15	7.167643090223487e-7	1.1257414611345288e-23	1.850984660332927e-15	9.615171500774431e-12	2.4993596244505775e-11	1.355795791936392e-10
80600000	0.004999632862412707	1.1640810199600965e-49	2.3491757755252646e-61	8.67033706639033e-9	1.2353960272534538e-15	7.167643090223487e-7	1.125741461134529e-23	1.850984660332927e-15	9.615171500774431e-12	2.4993596244505775e-11	1.355795791936392e-10
80700000	0.004999632862412707	1.1640810199600965e-49	2.3491757755252646e-61	8.67033706639033e-9	1.2353960272534538e-15	7.167643090223487e-7	1.1257414611345292e-23	1.850984660332927e-15	9.615171500774431e-12	2.4993596244505775e-11	1.355795791936392e-10
80800000	0.004999632862412707	1.1640810199600965e-49	2.3491757755252646e-61	8.67033706639033e-9	1.2353960272534538e-15	7.167643090223487e-7	1.1257414611345295e-23	1.850984660332927e-15	9.615171500774431e-12	2.4993596244505775e-11	1.355795791936392e-10
80900000	0.004999632862412707	1.1640810199600965e-49	2.3491757755252646e-61	8.67033706639033e-9	1.2353960272534538e-15	7.167643090223487e-7	1.1257414611345296e-23	1.850984660332927e-15	9.615171500774431e-12	2.4993596244505775e-11	1.355795791936392e-10
81000000	0.004999632862412707	1.1640810199600965e-49	2.3491757755252646e-61	8.67033706639033e-9	1.2353960272534538e-15	7.167643090223487e-7	1.1257414611345298e-23	1.850984660332927e-15	9.615171500774431e-12	2.4993596244505775e-11	1.355795791936392e-10
81100000	0.004999632862412707	1.1640810199600965e-49	2.3491757755252646e-61	8.67033706639033e-9	1.2353960272534538e-15	7.167643090223487e-7	1.12574146113453e-23	1.850984660332927e-15	9.615171500774431e-12	2.4993596244505775e-11	1.355795791936392e-10
81200000	0.004999632862412707	1.1640810199600965e-49	2.3491757755252646e-61	8.67033706639033e-9	1.2353960272534538e-15	7.167643090223487e-7	1.1257414611345301e-23	1.850984660332927e-15	9.615171500774431e-12	2.4993596244505775e-11	1.355795791936392e-10
81300000	0.004999632862412707	1.1640810199600965e-49	2.3491757755252646e-61	8.67033706639033e-9	1.2353960272534538e-15	7.167643090223487e-7	1.1257414611345302e-23	1.850984660332927e-15	9.615171500774431e-12	2.4993596244505775e-11	1.355795791936392e-10
81400000	0.004999632862412707	1.1640810199600965e-49	2.3491757755252646e-61	8.67033706639033e-9	1.2353960272534538e-15	7.167643090223487e-7	1.1257414611345302e-23	1.850984660332927e-15	9.615171500774431e-12	2.4993596244505775e-11	1.355795791936392e-10
81500000	0.004999632862412707	1.1640810199600965e-49	2.3491757755252646e-61	8.67033706639033e-9	1.2353960272534538e-15	7.167643090223487e-7	1.1257414611345302e-23	1.850984660332927e-15	9.615171500774431e-12	2.4993596244505775e-11	1.355795791936392e-10
81600000	0.004999632862412707	1.1640810199600965e-49	2.3491757755252646e-61	8.67033706639033e-9	1.2353960272534538e-15	7.167643090223487e-7	1.1257414611345304e-23	1.850984660332927e-15	9.615171500774431e-12	2.4993596244505775e-11	1.355795791936392e-10
81700000	0.004999632862412707	1.1640810199600965e-49	2.3491757755252646e-61	8.67033706639033e-9	1.2353960272534538e-15	7.167643090223487e-7	1.1257414611345304e-23	1.850984660332927e-15	9.615171500774431e-12	2.4993596244505775e-11	1.355795791936392e-10
81800000	0.004999632862412707	1.1640810199600965e-49	2.3491757755252646e-61	8.67033706639033e-9	1.2353960272534538e-15	7.167643090223487e-7	1.1257414611345304e-23	1.850984660332927e-15	9.615171500774431e-12	2.4993596244505775e-11	1.355795791936392e-10
81900000	0.004999632862412707	1.1640810199600965e-49	2.3491757755252646e-61	8.67033706639033e-9	1.2353960272534538e-15	7.167643090223487e-7	1.1257414611345302e-23	1.850984660332927e-15	9.615171500774431e-12	2.4993596244505775e-11	1.355795791936392e-10
82000000	0.004999632862412707	1.1640810199600965e-49	2.3491757755252646e-61	8.67033706639033e-9	1.2353960272534538e-15	7.167643090223487e-7	1.1257414611345302e-23	1.850984660332927e-15	9.615171500774431e-12	2.4993596244505775e-11	1.355795791936392e-10
82100000	0.004999632862412707	1.1640810199600965e-49	2.3491757755252646e-61	8.67033706639033e-9	1.2353960272534538e-15	7.167643090223487e-7	1.1257414611345301e-23	1.850984660332927e-15	9.615171500774431e-12	2.4993596244505775e-11	1.355795791936392e-10
82200000	0.004999632862412707	1.1640810199600965e-49	2.3491757755252646e-61	8.67033706639033e-9	1.2353960272534538e-15	7.167643090223487e-7	1.1257414611345301e-23	1.850984660332927e-15	9.615171500774431e-12	2.4993596244505775e-11	1.355795791936392e-10
82300000	0.004999632862412707	1.1640810199600965e-49	2.3491757755252646e-61	8.67033706639033e-9	1.2353960272534538e-15	7.167643090223487e-7	1.12574146113453e-23	1.850984660332927e-15	9.615171500774431e-12	2.4993596244505775e-11	1.355795791936392e-10
82400000	0.004999632862412707	1.1640810199600965e-49	2.3491757755252646e-61	8.67033706639033e-9	1.2353960272534538e-15	7.167643090223487e-7	1.1257414611345298e-23	1.850984660332927e-15	9.615171500774431e-12	2.4993596244505775e-11	1.355795791936392e-10
82500000	0.004999632862412707	1.1640810199600965e-49	2.3491757755252646e-61	8.67033706639033e-9	1.2353960272534538e-15	7.167643090223487e-7	1.1257414611345296e-23	1.850984660332927e-15	9.615171500774431e-12	2.4993596244505775e-11	1.355795791936392e-10
82600000	0.004999632862412707	1.1640810199600965e-49	2.3491757755252646e-61	8.67033706639033e-9	1.2353960272534538e-15	7.167643090223487e-7	1.1257414611345295e-23	1.850984660332927e-15	9.615171500774431e-12	2.4993596244505775e-11	1.355795791936392e-10
82700000	0.004999632862412707	1.1640810199600965e-49	2.3491757755252646e-61	8.67033706639033e-9	1.2353960272534538e-15	7.167643090223487e-7	1.1257414611345293e-23	1.850984660332927e-15	9.615171500774431e-12	2.4993596244505775e-11	1.355795791936392e-10
82800000	0.004999632862412707	1.1640810199600965e-49	2.3491757755252646e-61	8.67033706639033e-9	1.2353960272534538e-15	7.167643090223487e-7	1.125741461134529e-23	1.850984660332927e-15	9.615171500774431e-12	2.4993596244505775e-11	1.355795791936392e-10
82900000	0.004999632862412707	1.1640810199600963e-49	2.3491757755252646e-61	8.67033706639033e-9	1.2353960272534538e-15	7.167643090223487e-7	1.1257414611345289e-23	1.850984660332927e-15	9.615171500774431e-12	2.4993596244505775e-11	1.355795791936392e-10
83000000	0.004999632862412707	1.1640810199600963e-49	2.3491757755252646e-61	8.67033706639033e-9	1.2353960272534538e-15	7.167643090223487e-7	1.1257414611345286e-23	1.850984660332927e-15	9.615171500774431e-12	2.4993596244505775e-11	1.355795791936392e-10
83100000	0.004999632862412707	1.1640810199600963e-49	2.3491757755252646e-61	8.67033706639033e-9	1.2353960272534538e-15	7.167643090223487e-7	1.1257414611345285e-23	1.850984660332927e-15	9.615171500774431e-12	2.4993596244505775e-11	1.355795791936392e-10
83200000	0.004999632862412707	1.1640810199600963e-49	2.3491757755252646e-61	8.67033706639033e-9	1.2353960272534538e-15	7.167643090223487e-7	1.1257414611345282e-23	1.850984660332927e-15	9.615171500774431e-12	2.4993596244505775e-11	1.355795791936392e-10
83300000	0.004999632862412707	1.1640810199600963e-49	2.3491757755252646e-61	8.67033706639033e-9	1.2353960272534538e-15	7.167643090223487e-7	1.1257414611345279e-23	1.850984660332927e-15	9.615171500774431e-12	2.4993596244505775e-11	1.355795791936392e-10
83400000	0.004999632862412707	1.1640810199600963e-49	2.3491757755252646e-61	8.67033706639033e-9	1.2353960272534538e-15	7.167643090223487e-7	1.1257414611345277e-23	1.850984660332927e-15	9.615171500774431e-12	2.4993596244505775e-11	1.355795791936392e-10
83500000	0.004999632862412707	1.1640810199600963e-49	2.3491757755252646e-61	8.67033706639033e-9	1.2353960272534538e-15	7.167643090223487e-7	1.1257414611345274e-23	1.850984660332927e-15	9.615171500774431e-12	2.4993596244505775e-11	1.355795791936392e-10
83600000	0.004999632862412707	1.1640810199600963e-49	2.3491757755252646e-61	8.67033706639033e-9	1.2353960272534538e-15	7.167643090223487e-7	1.1257414611345271e-23	1.850984660332927e-15	9.615171500774431e-12	2.4993596244505775e-11	1.355795791936392e-10
83700000	0.004999632862412707	1.1640810199600963e-49	2.3491757755252646e-61	8.67033706639033e-9	1.2353960272534538e-15	7.167643090223487e-7	1.1257414611345268e-23	1.850984660332927e-15	9.615171500774431e-12	2.4993596244505775e-11	1.355795791936392e-10
83800000	0.004999632862412707	1.1640810199600963e-49	2.3491757755252646e-61	8.67033706639033e-9	1.2353960272534538e-15	7.167643090223487e-7	1.1257414611345265e-23	1.850984660332927e-15	9.615171500774431e-12	2.4993596244505775e-11	1.355795791936392e-10
83900000	0.004999632862412707	1.1640810199600963e-49	2.3491757755252643e-61	8.67033706639033e-9	1.2353960272534538e-15	7.167643090223487e-7	1.1257414611345261e-23	1.850984660332927e-15	9.615171500774431e-12	2.4993596244505775e-11	1.355795791936392e-10
84000000	0.004999632862412707	1.1640810199600963e-49	2.3491757755252643e-61	8.67033706639033e-9	1.2353960272534538e-15	7.167643090223487e-7	1.1257414611345258e-23	1.850984660332927e-15	9.615171500774431e-12	2.4993596244505775e-11	1.355795791936392e-10
84100000	0.004999632862412707	1.1640810199600963e-49	2.3491757755252643e-61	8.67033706639033e-9	1.2353960272534538e-15	7.167643090223487e-7	1.1257414611345255e-23	1.850984660332927e-15	9.615171500774431e-12	2.4993596244505775e-11	1.355795791936392e-10
84200000	0.004999632862412707	1.1640810199600963e-49	2.3491757755252643e-61	8.67033706639033e-9	1.2353960272534538e-15	7.167643090223487e-7	1.1257414611345252e-23	1.850984660332927e-15	9.615171500774431e-12	2.4993596244505775e-11	1.355795791936392e-10
84300000	0.004999632862412707	1.1640810199600963e-49	2.3491757755252643e-61	8.67033706639033e-9	1.2353960272534538e-15	7.167643090223487e-7	1.1257414611345248e-23	1.850984660332927e-15	9.615171500774431e-12	2.4993596244505775e-11	1.355795791936392e-10
84400000	0.004999632862412707	1.1640810199600963e-49	2.3491757755252643e-61	8.67033706639033e-9	1.2353960272534538e-15	7.167643090223487e-7	1.1257414611345245e-23	1.850984660332927e-15	9.615171500774431e-12	2.4993596244505775e-11	1.355795791936392e-10
84500000	0.004999632862412707	1.1640810199600963e-49	2.3491757755252643e-61	8.67033706639033e-9	1.2353960272534538e-15	7.167643090223487e-7	1.1257414611345242e-23	1.850984660332927e-15	9.615171500774431e-12	2.4993596244505775e-11	1.355795791936392e-10
84600000	0.004999632862412707	1.1640810199600963e-49	2.3491757755252643e-61	8.67033706639033e-9	1.2353960272534538e-15	7.167643090223487e-7	1.1257414611345238e-23	1.850984660332927e-15	9.61517150077443e-12	2.4993596244505775e-11	1.355795791936392e-10
84700000	0.004999632862412707	1.1640810199600963e-49	2.3491757755252643e-61	8.67033706639033e-9	1.2353960272534538e-15	7.167643090223487e-7	1.1257414611345235e-23	1.850984660332927e-15	9.61517150077443e-12	2.4993596244505775e-11	1.355795791936392e-10
84800000	0.004999632862412707	1.1640810199600963e-49	2.3491757755252643e-61	8.67033706639033e-9	1.2353960272534538e-15	7.167643090223487e-7	1.1257414611345232e-23	1.8509846603329264e-15	9.61517150077443e-12	2.4993596244505775e-11	1.355795791936392e-10
84900000	0.004999632862412707	1.1640810199600963e-49	2.3491757755252643e-61	8.67033706639033e-9	1.2353960272534538e-15	7.167643090223487e-7	1.1257414611345227e-23	1.8509846603329264e-15	9.61517150077443e-12	2.4993596244505775e-11	1.355795791936392e-10
85000000	0.004999632862412707	1.164081019960096e-49	2.3491757755252643e-61	8.67033706639033e-9	1.2353960272534538e-15	7.167643090223487e-7	1.1257414611345224e-23	1.8509846603329264e-15	9.61517150077443e-12	2.4993596244505775e-11	1.355795791936392e-10
85100000	0.004999632862412707	1.164081019960096e-49	2.3491757755252643e-61	8.67033706639033e-9	1.2353960272534538e-15	7.167643090223487e-7	1.125741461134522e-23	1.8509846603329264e-15	9.61517150077443e-12	2.4993596244505775e-11	1.355795791936392e-10
85200000	0.004999632862412707	1.164081019960096e-49	2.3491757755252643e-61	8.67033706639033e-9	1.2353960272534538e-15	7.167643090223487e-7	1.1257414611345217e-23	1.8509846603329264e-15	9.61517150077443e-12	2.4993596244505775e-11	1.355795791936392e-10
85300000	0.004999632862412707	1.164081019960096e-49	2.3491757755252643e-61	8.67033706639033e-9	1.2353960272534538e-15	7.167643090223487e-7	1.1257414611345214e-23	1.8509846603329264e-15	9.61517150077443e-12	2.4993596244505775e-11	1.355795791936392e-10
85400000	0.004999632862412707	1.164081019960096e-49	2.3491757755252643e-61	8.67033706639033e-9	1.2353960272534538e-15	7.167643090223487e-7	1.125741461134521e-23	1.8509846603329264e-15	9.61517150077443e-12	2.4993596244505775e-11	1.355795791936392e-10
85500000	0.004999632862412707	1.164081019960096e-49	2.3491757755252643e-61	8.67033706639033e-9	1.2353960272534538e-15	7.167643090223487e-7	1.1257414611345207e-23	1.8509846603329264e-15	9.61517150077443e-12	2.4993596244505775e-11	1.355795791936392e-10
85600000	0.004999632862412707	1.164081019960096e-49	2.3491757755252643e-61	8.67033706639033e-9	1.2353960272534538e-15	7.167643090223487e-7	1.1257414611345202e-23	1.8509846603329264e-15	9.61517150077443e-12	2.4993596244505775e-11	1.355795791936392e-10
85700000	0.004999632862412707	1.164081019960096e-49	2.3491757755252643e-61	8.67033706639033e-9	1.2353960272534538e-15	7.167643090223487e-7	1.12574146113452e-23	1.8509846603329264e-15	9.61517150077443e-12	2.4993596244505775e-11	1.355795791936392e-10
85800000	0.004999632862412707	1.164081019960096e-49	2.3491757755252643e-61	8.67033706639033e-9	1.2353960272534538e-15	7.167643090223487e-7	1.1257414611345196e-23	1.8509846603329264e-15	9.61517150077443e-12	2.4993596244505775e-11	1.355795791936392e-10
85900000	0.004999632862412707	1.164081019960096e-49	2.3491757755252643e-61	8.67033706639033e-9	1.2353960272534538e-15	7.167643090223487e-7	1.1257414611345193e-23	1.8509846603329264e-15	9.61517150077443e-12	2.4993596244505775e-11	1.355795791936392e-10
86000000	0.004999632862412707	1.164081019960096e-49	2.3491757755252643e-61	8.67033706639033e-9	1.2353960272534538e-15	7.167643090223487e-7	1.1257414611345189e-23	1.8509846603329264e-15	9.61517150077443e-12	2.4993596244505775e-11	1.355795791936392e-10
86100000	0.004999632862412707	1.164081019960096e-49	2.3491757755252643e-61	8.67033706639033e-9	1.2353960272534538e-15	7.167643090223487e-7	1.1257414611345186e-23	1.8509846603329264e-15	9.61517150077443e-12	2.4993596244505775e-11	1.355795791936392e-10
86200000	0.004999632862412707	1.164081019960096e-49	2.3491757755252643e-61	8.67033706639033e-9	1.2353960272534538e-15	7.167643090223487e-7	1.1257414611345183e-23	1.8509846603329264e-15	9.61517150077443e-12	2.4993596244505775e-11	1.355795791936392e-10
86300000	0.004999632862412707	1.164081019960096e-49	2.3491757755252643e-61	8.67033706639033e-9	1.2353960272534538e-15	7.167643090223487e-7	1.125741461134518e-23	1.8509846603329264e-15	9.61517150077443e-12	2.4993596244505775e-11	1.355795791936392e-10
86400000	0.004999632862412707	1.164081019960096e-49	2.3491757755252643e-61	8.67033706639033e-9	1.2353960272534538e-15	7.167643090223487e-7	1.1257414611345177e-23	1.8509846603329264e-15	9.61517150077443e-12	2.4993596244505775e-11	1.355795791936392e-10
86500000	0.004999632862412707	1.164081019960096e-49	2.3491757755252643e-61	8.67033706639033e-9	1.2353960272534538e-15	7.167643090223487e-7	1.1257414611345174e-23	1.8509846603329264e-15	9.61517150077443e-12	2.4993596244505775e-11	1.355795791936392e-10
86600000	0.004999632862412707	1.164081019960096e-49	2.3491757755252643e-61	8.67033706639033e-9	1.2353960272534538e-15	7.167643090223487e-7	1.1257414611345171e-23	1.8509846603329264e-15	9.61517150077443e-12	2.4993596244505775e-11	1.355795791936392e-10
86700000	0.004999632862412707	1.164081019960096e-49	2.3491757755252643e-61	8.67033706639033e-9	1.2353960272534538e-15	7.167643090223487e-7	1.1257414611345169e-23	1.8509846603329264e-15	9.61517150077443e-12	2.4993596244505775e-11	1.355795791936392e-10
86800000	0.004999632862412707	1.164081019960096e-49	2.3491757755252643e-61	8.67033706639033e-9	1.2353960272534538e-15	7.167643090223487e-7	1.1257414611345166e-23	1.8509846603329264e-15	9.61517150077443e-12	2.4993596244505775e-11	1.355795791936392e-10
86900000	0.004999632862412707	1.164081019960096e-49	2.3491757755252643e-61	8.67033706639033e-9	1.2353960272534538e-15	7.167643090223487e-7	1.1257414611345164e-23	1.8509846603329264e-15	9.61517150077443e-12	2.4993596244505775e-11	1.355795791936392e-10
87000000	0.004999632862412707	1.164081019960096e-49	2.3491757755252643e-61	8.67033706639033e-9	1.2353960272534538e-15	7.167643090223487e-7	1.1257414611345161e-23	1.8509846603329264e-15	9.61517150077443e-12	2.4993596244505775e-11	1.355795791936392e-10
87100000	0.004999632862412707	1.1640810199600959e-49	2.3491757755252643e-61	8.67033706639033e-9	1.2353960272534538e-15	7.167643090223487e-7	1.125741461134516e-23	1.8509846603329264e-15	9.61517150077443e-12	2.4993596244505775e-11	1.355795791936392e-10
87200000	0.004999632862412707	1.1640810199600959e-49	2.3491757755252643e-61	8.67033706639033e-9	1.2353960272534538e-15	7.167643090223487e-7	1.1257414611345157e-23	1.8509846603329264e-15	9.61517150077443e-12	2.4993596244505775e-11	1.355795791936392e-10
87300000	0.004999632862412707	1.1640810199600959e-49	2.3491757755252643e-61	8.67033706639033e-9	1.2353960272534538e-15	7.167643090223487e-7	1.1257414611345155e-23	1.8509846603329264e-15	9.61517150077443e-12	2.4993596244505775e-11	1.355795791936392e-10
87400000	0.004999632862412707	1.1640810199600959e-49	2.3491757755252643e-61	8.67033706639033e-9	1.2353960272534538e-15	7.167643090223487e-7	1.1257414611345154e-23	1.8509846603329264e-15	9.61517150077443e-12	2.4993596244505775e-11	1.355795791936392e-10
87500000	0.004999632862412707	1.1640810199600959e-49	2.3491757755252643e-61	8.67033706639033e-9	1.2353960272534538e-15	7.167643090223487e-7	1.1257414611345152e-23	1.8509846603329264e-15	9.61517150077443e-12	2.4993596244505775e-11	1.355795791936392e-10
87600000	0.004999632862412707	1.1640810199600959e-49	2.3491757755252643e-61	8.67033706639033e-9	1.2353960272534538e-15	7.167643090223487e-7	1.1257414611345151e-23	1.8509846603329264e-15	9.61517150077443e-12	2.4993596244505775e-11	1.355795791936392e-10
87700000	0.004999632862412707	1.1640810199600959e-49	2.3491757755252643e-61	8.67033706639033e-9	1.2353960272534538e-15	7.167643090223487e-7	1.125741461134515e-23	1.8509846603329264e-15	9.61517150077443e-12	2.4993596244505775e-11	1.355795791936392e-10
87800000	0.004999632862412707	1.1640810199600959e-49	2.3491757755252643e-61	8.67033706639033e-9	1.2353960272534538e-15	7.167643090223487e-7	1.1257414611345148e-23	1.8509846603329264e-15	9.61517150077443e-12	2.4993596244505775e-11	1.355795791936392e-10
87900000	0.004999632862412707	1.1640810199600959e-49	2.3491757755252643e-61	8.67033706639033e-9	1.2353960272534538e-15	7.167643090223487e-7	1.1257414611345146e-23	1.8509846603329264e-15	9.61517150077443e-12	2.4993596244505775e-11	1.355795791936392e-10
88000000	0.004999632862412707	1.1640810199600959e-49	2.3491757755252643e-61	8.67033706639033e-9	1.2353960272534538e-15	7.167643090223487e-7	1.1257414611345146e-23	1.8509846603329264e-15	9.61517150077443e-12	2.4993596244505775e-11	1.355795791936392e-10
88100000	0.004999632862412707	1.1640810199600959e-49	2.3491757755252643e-61	8.67033706639033e-9	1.2353960272534538e-15	7.167643090223487e-7	1.1257414611345145e-23	1.8509846603329264e-15	9.61517150077443e-12	2.4993596244505775e-11	1.355795791936392e-10
88200000	0.004999632862412707	1.1640810199600959e-49	2.3491757755252643e-61	8.67033706639033e-9	1.2353960272534538e-15	7.167643090223487e-7	1.1257414611345145e-23	1.8509846603329264e-15	9.61517150077443e-12	2.4993596244505775e-11	1.355795791936392e-10
88300000	0.004999632862412707	1.1640810199600959e-49	2.3491757755252643e-61	8.67033706639033e-9	1.2353960272534538e-15	7.167643090223487e-7	1.1257414611345145e-23	1.8509846603329264e-15	9.61517150077443e-12	2.4993596244505775e-11	1.355795791936392e-10
88400000	0.004999632862412707	1.1640810199600959e-49	2.3491757755252643e-61	8.67033706639033e-9	1.2353960272534538e-15	7.167643090223487e-7	1.1257414611345145e-23	1.8509846603329264e-15	9.61517150077443e-12	2.4993596244505775e-11	1.355795791936392e-10
88500000	0.004999632862412707	1.1640810199600959e-49	2.3491757755252643e-61	8.67033706639033e-9	1.2353960272534538e-15	7.167643090223487e-7	1.1257414611345145e-23	1.8509846603329264e-15	9.61517150077443e-12	2.4993596244505775e-11	1.355795791936392e-10
88600000	0.004999632862412707	1.1640810199600959e-49	2.3491757755252643e-61	8.67033706639033e-9	1.2353960272534538e-15	7.167643090223487e-7	1.1257414611345145e-23	1.8509846603329264e-15	9.61517150077443e-12	2.4993596244505775e-11	1.355795791936392e-10
88700000	0.004999632862412707	1.1640810199600959e-49	2.3491757755252643e-61	8.67033706639033e-9	1.2353960272534538e-15	7.167643090223487e-7	1.1257414611345145e-23	1.8509846603329264e-15	9.61517150077443e-12	2.4993596244505775e-11	1.355795791936392e-10
88800000	0.004999632862412707	1.1640810199600959e-49	2.3491757755252643e-61	8.67033706639033e-9	1.2353960272534538e-15	7.167643090223487e-7	1.1257414611345145e-23	1.8509846603329264e-15	9.61517150077443e-12	2.4993596244505775e-11	1.355795791936392e-10
88900000	0.004999632862412707	1.1640810199600959e-49	2.3491757755252643e-61	8.67033706639033e-9	1.2353960272534538e-15	7.167643090223487e-7	1.1257414611345145e-23	1.8509846603329264e-15	9.61517150077443e-12	2.4993596244505775e-11	1.355795791936392e-10
89000000	0.004999632862412707	1.1640810199600959e-49	2.3491757755252643e-61	8.67033706639033e-9	1.2353960272534538e-15	7.167643090223487e-7	1.1257414611345145e-23	1.8509846603329264e-15	9.61517150077443e-12	2.4993596244505775e-11	1.355795791936392e-10
89100000	0.004999632862412707	1.1640810199600959e-49	2.3491757755252643e-61	8.67033706639033e-9	1.2353960272534538e-15	7.167643090223487e-7	1.1257414611345145e-23	1.8509846603329264e-15	9.61517150077443e-12	2.4993596244505775e-11	1.355795791936392e-10
89200000	0.004999632862412707	1.1640810199600959e-49	2.3491757755252643e-61	8.67033706639033e-9	1.2353960272534538e-15	7.167643090223487e-7	1.1257414611345145e-23	1.8509846603329264e-15	9.61517150077443e-12	2.4993596244505775e-11	1.355795791936392e-10
89300000	0.004999632862412707	1.1640810199600959e-49	2.3491757755252643e-61	8.67033706639033e-9	1.2353960272534538e-15	7.167643090223487e-7	1.1257414611345145e-23	1.8509846603329264e-15	9.61517150077443e-12	2.4993596244505775e-11	1.355795791936392e-10
89400000	0.004999632862412707	1.1640810199600959e-49	2.3491757755252643e-61	8.67033706639033e-9	1.2353960272534538e-15	7.167643090223487e-7	1.1257414611345145e-23	1.8509846603329264e-15	9.61517150077443e-12	2.4993596244505775e-11	1.355795791936392e-10
89500000	0.004999632862412707	1.1640810199600959e-49	2.3491757755252643e-61	8.67033706639033e-9	1.2353960272534538e-15	7.167643090223487e-7	1.1257414611345145e-23	1.8509846603329264e-15	9.61517150077443e-12	2.4993596244505775e-11	1.355795791936392e-10
89600000	0.004999632862412707	1.1640810199600959e-49	2.3491757755252643e-61	8.67033706639033e-9	1.2353960272534538e-15	7.167643090223487e-7	1.1257414611345145e-23	1.8509846603329264e-15	9.61517150077443e-12	2.4993596244505775e-11	1.355795791936392e-10
89700000	0.004999632862412707	1.1640810199600959e-49	2.3491757755252643e-61	8.67033706639033e-9	1.2353960272534538e-15	7.167643090223487e-7	1.1257414611345145e-23	1.8509846603329264e-15	9.61517150077443e-12	2.4993596244505775e-11	1.355795791936392e-10
89800000	0.004999632862412707	1.1640810199600959e-49	2.3491757755252643e-61	8.67033706639033e-9	1.2353960272534538e-15	7.167643090223487e-7	1.1257414611345145e-23	1.8509846603329264e-15	9.61517150077443e-12	2.4993596244505775e-11	1.355795791936392e-10
89900000	0.004999632862412707	1.1640810199600959e-49	2.3491757755252643e-61	8.67033706639033e-9	1.2353960272534538e-15	7.167643090223487e-7	1.1257414611345145e-23	1.8509846603329264e-15	9.61517150077443e-12	2.4993596244505775e-11	1.355795791936392e-10
90000000	0.004999632862412707	1.1640810199600959e-49	2.3491757755252643e-61	8.67033706639033e-9	1.2353960272534538e-15	7.167643090223487e-7	1.1257414611345145e-23	1.8509846603329264e-15	9.61517150077443e-12	2.4993596244505775e-11	1.355795791936392e-10
90100000	0.004999632862412707	1.1640810199600959e-49	2.3491757755252643e-61	8.67033706639033e-9	1.2353960272534538e-15	7.167643090223487e-7	1.1257414611345145e-23	1.8509846603329264e-15	9.61517150077443e-12	2.4993596244505775e-11	1.355795791936392e-10
90200000	0.004999632862412707	1.1640810199600959e-49	2.3491757755252643e-61	8.67033706639033e-9	1.2353960272534538e-15	7.167643090223487e-7	1.1257414611345145e-23	1.8509846603329264e-15	9.61517150077443e-12	2.4993596244505775e-11	1.355795791936392e-10
90300000	0.004999632862412707	1.1640810199600959e-49	2.3491757755252643e-61	8.67033706639033e-9	1.2353960272534538e-15	7.167643090223487e-7	1.1257414611345145e-23	1.8509846603329264e-15	9.61517150077443e-12	2.4993596244505775e-11	1.355795791936392e-10
90400000	0.004999632862412707	1.1640810199600959e-49	2.3491757755252643e-61	8.67033706639033e-9	1.2353960272534538e-15	7.167643090223487e-7	1.1257414611345145e-23	1.8509846603329264e-15	9.61517150077443e-12	2.4993596244505775e-11	1.355795791936392e-10
90500000	0.004999632862412707	1.1640810199600959e-49	2.3491757755252643e-61	8.67033706639033e-9	1.2353960272534538e-15	7.167643090223487e-7	1.1257414611345145e-23	1.8509846603329264e-15	9.61517150077443e-12	2.4993596244505775e-11	1.355795791936392e-10
90600000	0.004999632862412707	1.1640810199600959e-49	2.3491757755252643e-61	8.67033706639033e-9	1.2353960272534538e-15	7.167643090223487e-7	1.1257414611345145e-23	1.8509846603329264e-15	9.61517150077443e-12	2.4993596244505775e-11	1.355795791936392e-10
90700000	0.004999632862412707	1.1640810199600959e-49	2.3491757755252643e-61	8.67033706639033e-9	1.2353960272534538e-15	7.167643090223487e-7	1.1257414611345145e-23	1.8509846603329264e-15	9.61517150077443e-12	2.4993596244505775e-11	1.355795791936392e-10
90800000	0.004999632862412707	1.164081019960096e-49	2.3491757755252643e-61	8.67033706639033e-9	1.2353960272534538e-15	7.167643090223487e-7	1.1257414611345145e-23	1.8509846603329264e-15	9.61517150077443e-12	2.4993596244505775e-11	1.355795791936392e-10
90900000	0.004999632862412707	1.164081019960096e-49	2.3491757755252643e-61	8.67033706639033e-9	1.2353960272534538e-15	7.167643090223487e-7	1.1257414611345145e-23	1.8509846603329264e-15	9.61517150077443e-12	2.4993596244505775e-11	1.355795791936392e-10
91000000	0.004999632862412707	1.164081019960096e-49	2.3491757755252643e-61	8.67033706639033e-9	1.2353960272534538e-15	7.167643090223487e-7	1.1257414611345145e-23	1.8509846603329264e-15	9.61517150077443e-12	2.4993596244505775e-11	1.355795791936392e-10
91100000	0.004999632862412707	1.164081019960096e-49	2.3491757755252643e-61	8.67033706639033e-9	1.2353960272534538e-15	7.167643090223487e-7	1.1257414611345145e-23	1.8509846603329264e-15	9.61517150077443e-12	2.4993596244505775e-11	1.355795791936392e-10
91200000	0.004999632862412707	1.164081019960096e-49	2.3491757755252643e-61	8.67033706639033e-9	1.2353960272534538e-15	7.167643090223487e-7	1.1257414611345145e-23	1.8509846603329264e-15	9.61517150077443e-12	2.4993596244505775e-11	1.355795791936392e-10
91300000	0.004999632862412707	1.164081019960096e-49	2.3491757755252643e-61	8.67033706639033e-9	1.2353960272534538e-15	7.167643090223487e-7	1.1257414611345145e-23	1.8509846603329264e-15	9.61517150077443e-12	2.4993596244505775e-11	1.355795791936392e-10
91400000	0.004999632862412707	1.164081019960096e-49	2.3491757755252643e-61	8.67033706639033e-9	1.2353960272534538e-15	7.167643090223487e-7	1.1257414611345145e-23	1.8509846603329264e-15	9.61517150077443e-12	2.4993596244505775e-11	1.355795791936392e-10
91500000	0.004999632862412707	1.164081019960096e-49	2.3491757755252643e-61	8.67033706639033e-9	1.2353960272534538e-15	7.167643090223487e-7	1.1257414611345145e-23	1.8509846603329264e-15	9.61517150077443e-12	2.4993596244505775e-11	1.355795791936392e-10
91600000	0.004999632862412707	1.164081019960096e-49	2.3491757755252643e-61	8.67033706639033e-9	1.2353960272534538e-15	7.167643090223487e-7	1.1257414611345145e-23	1.8509846603329264e-15	9.61517150077443e-12	2.4993596244505775e-11	1.355795791936392e-10
91700000	0.004999632862412707	1.164081019960096e-49	2.3491757755252643e-61	8.67033706639033e-9	1.2353960272534538e-15	7.167643090223487e-7	1.1257414611345145e-23	1.8509846603329264e-15	9.61517150077443e-12	2.4993596244505775e-11	1.355795791936392e-10
91800000	0.004999632862412707	1.164081019960096e-49	2.3491757755252643e-61	8.67033706639033e-9	1.2353960272534538e-15	7.167643090223487e-7	1.1257414611345145e-23	1.8509846603329264e-15	9.61517150077443e-12	2.4993596244505775e-11	1.355795791936392e-10
91900000	0.004999632862412707	1.164081019960096e-49	2.3491757755252643e-61	8.67033706639033e-9	1.2353960272534538e-15	7.167643090223487e-7	1.1257414611345145e-23	1.8509846603329264e-15	9.61517150077443e-12	2.4993596244505775e-11	1.355795791936392e-10
92000000	0.004999632862412707	1.164081019960096e-49	2.3491757755252643e-61	8.67033706639033e-9	1.2353960272534538e-15	7.167643090223487e-7	1.1257414611345145e-23	1.8509846603329264e-15	9.615171500774431e-12	2.4993596244505775e-11	1.355795791936392e-10
92100000	0.004999632862412707	1.164081019960096e-49	2.3491757755252643e-61	8.67033706639033e-9	1.2353960272534538e-15	7.167643090223487e-7	1.1257414611345145e-23	1.8509846603329264e-15	9.615171500774431e-12	2.4993596244505775e-11	1.355795791936392e-10
92200000	0.004999632862412707	1.1640810199600963e-49	2.3491757755252643e-61	8.67033706639033e-9	1.2353960272534538e-15	7.167643090223487e-7	1.1257414611345145e-23	1.8509846603329264e-15	9.615171500774431e-12	2.4993596244505775e-11	1.355795791936392e-10
92300000	0.004999632862412707	1.1640810199600963e-49	2.3491757755252643e-61	8.67033706639033e-9	1.2353960272534538e-15	7.167643090223487e-7	1.1257414611345145e-23	1.8509846603329264e-15	9.615171500774431e-12	2.4993596244505775e-11	1.355795791936392e-10
92400000	0.004999632862412707	1.1640810199600963e-49	2.3491757755252643e-61	8.67033706639033e-9	1.2353960272534538e-15	7.167643090223487e-7	1.1257414611345145e-23	1.8509846603329264e-15	9.615171500774431e-12	2.4993596244505775e-11	1.355795791936392e-10
92500000	0.004999632862412707	1.1640810199600963e-49	2.3491757755252643e-61	8.67033706639033e-9	1.2353960272534538e-15	7.167643090223487e-7	1.1257414611345145e-23	1.8509846603329264e-15	9.615171500774431e-12	2.4993596244505775e-11	1.355795791936392e-10
92600000	0.004999632862412707	1.1640810199600963e-49	2.3491757755252643e-61	8.67033706639033e-9	1.2353960272534538e-15	7.167643090223487e-7	1.1257414611345145e-23	1.8509846603329264e-15	9.615171500774431e-12	2.4993596244505775e-11	1.355795791936392e-10
92700000	0.004999632862412707	1.1640810199600963e-49	2.3491757755252643e-61	8.67033706639033e-9	1.2353960272534538e-15	7.167643090223487e-7	1.1257414611345145e-23	1.8509846603329264e-15	9.615171500774431e-12	2.4993596244505775e-11	1.355795791936392e-10
92800000	0.004999632862412707	1.1640810199600963e-49	2.3491757755252643e-61	8.67033706639033e-9	1.2353960272534538e-15	7.167643090223487e-7	1.1257414611345145e-23	1.8509846603329264e-15	9.615171500774431e-12	2.4993596244505775e-11	1.355795791936392e-10
92900000	0.004999632862412707	1.1640810199600963e-49	2.3491757755252643e-61	8.67033706639033e-9	1.2353960272534538e-15	7.167643090223487e-7	1.1257414611345145e-23	1.8509846603329264e-15	9.615171500774431e-12	2.4993596244505775e-11	1.355795791936392e-10
93000000	0.004999632862412707	1.1640810199600963e-49	2.3491757755252643e-61	8.67033706639033e-9	1.2353960272534538e-15	7.167643090223487e-7	1.1257414611345145e-23	1.8509846603329264e-15	9.615171500774431e-12	2.4993596244505775e-11	1.355795791936392e-10
93100000	0.004999632862412707	1.1640810199600963e-49	2.3491757755252643e-61	8.67033706639033e-9	1.2353960272534538e-15	7.167643090223487e-7	1.1257414611345145e-23	1.8509846603329264e-15	9.615171500774431e-12	2.4993596244505775e-11	1.355795791936392e-10
93200000	0.004999632862412707	1.1640810199600963e-49	2.3491757755252643e-61	8.67033706639033e-9	1.2353960272534538e-15	7.167643090223487e-7	1.1257414611345145e-23	1.8509846603329264e-15	9.615171500774431e-12	2.4993596244505775e-11	1.355795791936392e-10
93300000	0.004999632862412707	1.1640810199600963e-49	2.3491757755252643e-61	8.67033706639033e-9	1.2353960272534538e-15	7.167643090223487e-7	1.1257414611345145e-23	1.8509846603329264e-15	9.615171500774431e-12	2.4993596244505775e-11	1.355795791936392e-10
93400000	0.004999632862412707	1.1640810199600963e-49	2.3491757755252643e-61	8.67033706639033e-9	1.2353960272534538e-15	7.167643090223487e-7	1.1257414611345145e-23	1.8509846603329264e-15	9.615171500774431e-12	2.4993596244505775e-11	1.355795791936392e-10
93500000	0.004999632862412707	1.1640810199600965e-49	2.3491757755252643e-61	8.67033706639033e-9	1.2353960272534538e-15	7.167643090223487e-7	1.1257414611345145e-23	1.8509846603329264e-15	9.615171500774431e-12	2.4993596244505775e-11	1.355795791936392e-10
93600000	0.004999632862412707	1.1640810199600965e-49	2.3491757755252643e-61	8.67033706639033e-9	1.2353960272534538e-15	7.167643090223487e-7	1.1257414611345145e-23	1.8509846603329264e-15	9.615171500774431e-12	2.4993596244505775e-11	1.355795791936392e-10
93700000	0.004999632862412707	1.1640810199600965e-49	2.3491757755252643e-61	8.67033706639033e-9	1.2353960272534538e-15	7.167643090223487e-7	1.1257414611345145e-23	1.8509846603329264e-15	9.615171500774431e-12	2.4993596244505775e-11	1.355795791936392e-10
93800000	0.004999632862412707	1.1640810199600965e-49	2.3491757755252643e-61	8.67033706639033e-9	1.2353960272534538e-15	7.167643090223487e-7	1.1257414611345145e-23	1.8509846603329264e-15	9.615171500774431e-12	2.4993596244505775e-11	1.355795791936392e-10
93900000	0.004999632862412707	1.1640810199600965e-49	2.3491757755252643e-61	8.67033706639033e-9	1.2353960272534538e-15	7.167643090223487e-7	1.1257414611345145e-23	1.8509846603329264e-15	9.615171500774431e-12	2.4993596244505775e-11	1.355795791936392e-10
94000000	0.004999632862412707	1.1640810199600965e-49	2.3491757755252643e-61	8.67033706639033e-9	1.2353960272534538e-15	7.167643090223487e-7	1.1257414611345145e-23	1.8509846603329264e-15	9.615171500774431e-12	2.4993596244505775e-11	1.355795791936392e-10
94100000	0.004999632862412707	1.1640810199600965e-49	2.3491757755252643e-61	8.67033706639033e-9	1.2353960272534538e-15	7.167643090223487e-7	1.1257414611345145e-23	1.8509846603329264e-15	9.615171500774431e-12	2.4993596244505775e-11	1.355795791936392e-10
94200000	0.004999632862412707	1.1640810199600965e-49	2.3491757755252643e-61	8.67033706639033e-9	1.2353960272534538e-15	7.167643090223487e-7	1.1257414611345145e-23	1.8509846603329264e-15	9.615171500774431e-12	2.4993596244505775e-11	1.355795791936392e-10
94300000	0.004999632862412707	1.1640810199600965e-49	2.3491757755252643e-61	8.67033706639033e-9	1.2353960272534538e-15	7.167643090223487e-7	1.1257414611345145e-23	1.8509846603329264e-15	9.615171500774431e-12	2.4993596244505775e-11	1.355795791936392e-10
94400000	0.004999632862412707	1.1640810199600965e-49	2.3491757755252643e-61	8.67033706639033e-9	1.2353960272534538e-15	7.167643090223487e-7	1.1257414611345145e-23	1.8509846603329264e-15	9.615171500774431e-12	2.4993596244505775e-11	1.355795791936392e-10
94500000	0.004999632862412707	1.1640810199600965e-49	2.3491757755252643e-61	8.67033706639033e-9	1.2353960272534538e-15	7.167643090223487e-7	1.1257414611345145e-23	1.8509846603329264e-15	9.615171500774431e-12	2.4993596244505775e-11	1.355795791936392e-10
94600000	0.004999632862412707	1.1640810199600965e-49	2.3491757755252643e-61	8.67033706639033e-9	1.2353960272534538e-15	7.167643090223487e-7	1.1257414611345145e-23	1.8509846603329264e-15	9.615171500774431e-12	2.4993596244505775e-11	1.355795791936392e-10
94700000	0.004999632862412707	1.1640810199600965e-49	2.3491757755252643e-61	8.67033706639033e-9	1.2353960272534538e-15	7.167643090223487e-7	1.1257414611345145e-23	1.8509846603329264e-15	9.615171500774431e-12	2.4993596244505775e-11	1.355795791936392e-10
94800000	0.004999632862412707	1.1640810199600965e-49	2.3491757755252643e-61	8.67033706639033e-9	1.2353960272534538e-15	7.167643090223487e-7	1.1257414611345145e-23	1.8509846603329264e-15	9.615171500774431e-12	2.4993596244505775e-11	1.355795791936392e-10
94900000	0.004999632862412707	1.1640810199600965e-49	2.3491757755252643e-61	8.67033706639033e-9	1.2353960272534538e-15	7.167643090223487e-7	1.1257414611345145e-23	1.8509846603329264e-15	9.615171500774431e-12	2.4993596244505775e-11	1.355795791936392e-10
95000000	0.004999632862412707	1.1640810199600965e-49	2.3491757755252643e-61	8.67033706639033e-9	1.2353960272534538e-15	7.167643090223487e-7	1.1257414611345145e-23	1.8509846603329264e-15	9.615171500774431e-12	2.4993596244505775e-11	1.355795791936392e-10
95100000	0.004999632862412707	1.1640810199600965e-49	2.3491757755252643e-61	8.67033706639033e-9	1.2353960272534538e-15	7.167643090223487e-7	1.1257414611345145e-23	1.8509846603329264e-15	9.615171500774431e-12	2.4993596244505775e-11	1.355795791936392e-10
95200000	0.004999632862412707	1.1640810199600965e-49	2.3491757755252643e-61	8.67033706639033e-9	1.2353960272534538e-15	7.167643090223487e-7	1.1257414611345145e-23	1.8509846603329264e-15	9.615171500774431e-12	2.4993596244505775e-11	1.355795791936392e-10
95300000	0.004999632862412707	1.1640810199600965e-49	2.3491757755252643e-61	8.67033706639033e-9	1.2353960272534538e-15	7.167643090223487e-7	1.1257414611345145e-23	1.8509846603329264e-15	9.615171500774431e-12	2.4993596244505775e-11	1.355795791936392e-10
95400000	0.004999632862412707	1.1640810199600965e-49	2.3491757755252643e-61	8.67033706639033e-9	1.2353960272534538e-15	7.167643090223487e-7	1.1257414611345145e-23	1.8509846603329264e-15	9.615171500774431e-12	2.4993596244505775e-11	1.355795791936392e-10
95500000	0.004999632862412707	1.1640810199600965e-49	2.3491757755252643e-61	8.67033706639033e-9	1.2353960272534538e-15	7.167643090223487e-7	1.1257414611345145e-23	1.8509846603329264e-15	9.615171500774431e-12	2.4993596244505775e-11	1.355795791936392e-10
95600000	0.004999632862412707	1.1640810199600965e-49	2.3491757755252643e-61	8.67033706639033e-9	1.2353960272534538e-15	7.167643090223487e-7	1.1257414611345145e-23	1.8509846603329264e-15	9.615171500774431e-12	2.4993596244505775e-11	1.355795791936392e-10
95700000	0.004999632862412707	1.1640810199600965e-49	2.3491757755252643e-61	8.67033706639033e-9	1.2353960272534538e-15	7.167643090223487e-7	1.1257414611345145e-23	1.8509846603329264e-15	9.615171500774431e-12	2.4993596244505775e-11	1.355795791936392e-10
95800000	0.004999632862412707	1.1640810199600965e-49	2.3491757755252643e-61	8.67033706639033e-9	1.2353960272534538e-15	7.167643090223487e-7	1.1257414611345145e-23	1.8509846603329264e-15	9.615171500774431e-12	2.4993596244505775e-11	1.355795791936392e-10
95900000	0.004999632862412707	1.1640810199600965e-49	2.3491757755252643e-61	8.67033706639033e-9	1.2353960272534538e-15	7.167643090223487e-7	1.1257414611345145e-23	1.8509846603329264e-15	9.615171500774431e-12	2.4993596244505775e-11	1.355795791936392e-10
96000000	0.004999632862412707	1.1640810199600965e-49	2.3491757755252643e-61	8.67033706639033e-9	1.2353960272534538e-15	7.167643090223487e-7	1.1257414611345145e-23	1.8509846603329264e-15	9.615171500774431e-12	2.4993596244505775e-11	1.355795791936392e-10
96100000	0.004999632862412707	1.1640810199600965e-49	2.3491757755252643e-61	8.67033706639033e-9	1.2353960272534538e-15	7.167643090223487e-7	1.1257414611345145e-23	1.8509846603329264e-15	9.615171500774431e-12	2.4993596244505775e-11	1.355795791936392e-10
96200000	0.004999632862412707	1.1640810199600965e-49	2.3491757755252643e-61	8.67033706639033e-9	1.2353960272534538e-15	7.167643090223487e-7	1.1257414611345145e-23	1.8509846603329264e-15	9.615171500774431e-12	2.4993596244505775e-11	1.355795791936392e-10
96300000	0.004999632862412707	1.1640810199600965e-49	2.3491757755252643e-61	8.67033706639033e-9	1.2353960272534538e-15	7.167643090223487e-7	1.1257414611345145e-23	1.8509846603329264e-15	9.615171500774431e-12	2.4993596244505775e-11	1.355795791936392e-10
96400000	0.004999632862412707	1.1640810199600965e-49	2.3491757755252643e-61	8.67033706639033e-9	1.2353960272534538e-15	7.167643090223487e-7	1.1257414611345145e-23	1.8509846603329264e-15	9.615171500774431e-12	2.4993596244505775e-11	1.355795791936392e-10
96500000	0.004999632862412707	1.1640810199600965e-49	2.3491757755252643e-61	8.67033706639033e-9	1.2353960272534538e-15	7.167643090223487e-7	1.1257414611345145e-23	1.8509846603329264e-15	9.615171500774431e-12	2.4993596244505775e-11	1.355795791936392e-10
96600000	0.004999632862412707	1.1640810199600965e-49	2.3491757755252643e-61	8.67033706639033e-9	1.2353960272534538e-15	7.167643090223487e-7	1.1257414611345145e-23	1.8509846603329264e-15	9.615171500774431e-12	2.4993596244505775e-11	1.355795791936392e-10
96700000	0.004999632862412707	1.1640810199600965e-49	2.3491757755252643e-61	8.67033706639033e-9	1.2353960272534538e-15	7.167643090223487e-7	1.1257414611345145e-23	1.8509846603329264e-15	9.615171500774431e-12	2.4993596244505775e-11	1.355795791936392e-10
96800000	0.004999632862412707	1.1640810199600963e-49	2.3491757755252643e-61	8.67033706639033e-9	1.2353960272534538e-15	7.167643090223487e-7	1.1257414611345145e-23	1.8509846603329264e-15	9.615171500774431e-12	2.4993596244505775e-11	1.355795791936392e-10
96900000	0.004999632862412707	1.1640810199600963e-49	2.3491757755252643e-61	8.67033706639033e-9	1.2353960272534538e-15	7.167643090223487e-7	1.1257414611345145e-23	1.8509846603329264e-15	9.615171500774431e-12	2.4993596244505775e-11	1.355795791936392e-10
97000000	0.004999632862412707	1.1640810199600963e-49	2.3491757755252643e-61	8.67033706639033e-9	1.2353960272534538e-15	7.167643090223487e-7	1.1257414611345145e-23	1.8509846603329264e-15	9.615171500774431e-12	2.4993596244505775e-11	1.355795791936392e-10
97100000	0.004999632862412707	1.1640810199600963e-49	2.3491757755252643e-61	8.67033706639033e-9	1.2353960272534538e-15	7.167643090223487e-7	1.1257414611345145e-23	1.8509846603329264e-15	9.615171500774431e-12	2.4993596244505775e-11	1.355795791936392e-10
97200000	0.004999632862412707	1.1640810199600963e-49	2.3491757755252643e-61	8.67033706639033e-9	1.2353960272534538e-15	7.167643090223487e-7	1.1257414611345145e-23	1.8509846603329264e-15	9.615171500774431e-12	2.4993596244505775e-11	1.355795791936392e-10
97300000	0.004999632862412707	1.1640810199600963e-49	2.3491757755252643e-61	8.67033706639033e-9	1.2353960272534538e-15	7.167643090223487e-7	1.1257414611345145e-23	1.8509846603329264e-15	9.615171500774431e-12	2.4993596244505775e-11	1.355795791936392e-10
97400000	0.004999632862412707	1.1640810199600963e-49	2.3491757755252643e-61	8.67033706639033e-9	1.2353960272534538e-15	7.167643090223487e-7	1.1257414611345145e-23	1.8509846603329264e-15	9.615171500774431e-12	2.4993596244505775e-11	1.355795791936392e-10
97500000	0.004999632862412707	1.1640810199600963e-49	2.3491757755252643e-61	8.67033706639033e-9	1.2353960272534538e-15	7.167643090223487e-7	1.1257414611345145e-23	1.8509846603329264e-15	9.615171500774431e-12	2.4993596244505775e-11	1.355795791936392e-10
97600000	0.004999632862412707	1.1640810199600963e-49	2.3491757755252643e-61	8.67033706639033e-9	1.2353960272534538e-15	7.167643090223487e-7	1.1257414611345145e-23	1.8509846603329264e-15	9.615171500774431e-12	2.4993596244505775e-11	1.355795791936392e-10
97700000	0.004999632862412707	1.1640810199600963e-49	2.3491757755252643e-61	8.67033706639033e-9	1.2353960272534538e-15	7.167643090223487e-7	1.1257414611345145e-23	1.8509846603329264e-15	9.615171500774431e-12	2.4993596244505775e-11	1.355795791936392e-10
97800000	0.004999632862412707	1.1640810199600963e-49	2.3491757755252643e-61	8.67033706639033e-9	1.2353960272534538e-15	7.167643090223487e-7	1.1257414611345145e-23	1.8509846603329264e-15	9.61517150077443e-12	2.4993596244505775e-11	1.355795791936392e-10
97900000	0.004999632862412707	1.1640810199600963e-49	2.3491757755252643e-61	8.67033706639033e-9	1.2353960272534538e-15	7.167643090223487e-7	1.1257414611345145e-23	1.8509846603329264e-15	9.61517150077443e-12	2.4993596244505775e-11	1.355795791936392e-10
98000000	0.004999632862412707	1.164081019960096e-49	2.3491757755252643e-61	8.67033706639033e-9	1.2353960272534538e-15	7.167643090223487e-7	1.1257414611345145e-23	1.8509846603329264e-15	9.61517150077443e-12	2.4993596244505775e-11	1.355795791936392e-10
98100000	0.004999632862412707	1.164081019960096e-49	2.3491757755252643e-61	8.67033706639033e-9	1.2353960272534538e-15	7.167643090223487e-7	1.1257414611345145e-23	1.8509846603329264e-15	9.61517150077443e-12	2.4993596244505775e-11	1.355795791936392e-10
98200000	0.004999632862412707	1.164081019960096e-49	2.3491757755252643e-61	8.67033706639033e-9	1.2353960272534538e-15	7.167643090223487e-7	1.1257414611345145e-23	1.8509846603329264e-15	9.61517150077443e-12	2.4993596244505775e-11	1.355795791936392e-10
98300000	0.004999632862412707	1.164081019960096e-49	2.3491757755252643e-61	8.67033706639033e-9	1.2353960272534538e-15	7.167643090223487e-7	1.1257414611345145e-23	1.8509846603329264e-15	9.61517150077443e-12	2.4993596244505775e-11	1.355795791936392e-10
98400000	0.004999632862412707	1.164081019960096e-49	2.3491757755252643e-61	8.67033706639033e-9	1.2353960272534538e-15	7.167643090223487e-7	1.1257414611345145e-23	1.8509846603329264e-15	9.61517150077443e-12	2.4993596244505775e-11	1.355795791936392e-10
98500000	0.004999632862412707	1.164081019960096e-49	2.3491757755252643e-61	8.67033706639033e-9	1.2353960272534538e-15	7.167643090223487e-7	1.1257414611345145e-23	1.8509846603329264e-15	9.61517150077443e-12	2.4993596244505775e-11	1.355795791936392e-10
98600000	0.004999632862412707	1.164081019960096e-49	2.3491757755252643e-61	8.67033706639033e-9	1.2353960272534538e-15	7.167643090223487e-7	1.1257414611345145e-23	1.8509846603329264e-15	9.61517150077443e-12	2.4993596244505775e-11	1.355795791936392e-10
98700000	0.004999632862412707	1.164081019960096e-49	2.3491757755252643e-61	8.67033706639033e-9	1.2353960272534538e-15	7.167643090223487e-7	1.1257414611345145e-23	1.8509846603329264e-15	9.61517150077443e-12	2.4993596244505775e-11	1.355795791936392e-10
98800000	0.004999632862412707	1.164081019960096e-49	2.3491757755252643e-61	8.67033706639033e-9	1.2353960272534538e-15	7.167643090223487e-7	1.1257414611345145e-23	1.8509846603329264e-15	9.61517150077443e-12	2.4993596244505775e-11	1.355795791936392e-10
98900000	0.004999632862412707	1.164081019960096e-49	2.3491757755252643e-61	8.67033706639033e-9	1.2353960272534538e-15	7.167643090223487e-7	1.1257414611345145e-23	1.8509846603329264e-15	9.61517150077443e-12	2.4993596244505775e-11	1.355795791936392e-10
99000000	0.004999632862412707	1.164081019960096e-49	2.3491757755252643e-61	8.67033706639033e-9	1.2353960272534538e-15	7.167643090223487e-7	1.1257414611345145e-23	1.8509846603329264e-15	9.61517150077443e-12	2.4993596244505775e-11	1.355795791936392e-10
99100000	0.004999632862412707	1.164081019960096e-49	2.3491757755252643e-61	8.67033706639033e-9	1.2353960272534538e-15	7.167643090223487e-7	1.1257414611345145e-23	1.8509846603329264e-15	9.61517150077443e-12	2.4993596244505775e-11	1.355795791936392e-10
99200000	0.004999632862412707	1.1640810199600959e-49	2.3491757755252643e-61	8.67033706639033e-9	1.2353960272534538e-15	7.167643090223487e-7	1.1257414611345145e-23	1.8509846603329264e-15	9.61517150077443e-12	2.4993596244505775e-11	1.355795791936392e-10
99300000	0.004999632862412707	1.1640810199600959e-49	2.3491757755252643e-61	8.67033706639033e-9	1.2353960272534538e-15	7.167643090223487e-7	1.1257414611345145e-23	1.8509846603329264e-15	9.61517150077443e-12	2.4993596244505775e-11	1.355795791936392e-10
99400000	0.004999632862412707	1.1640810199600959e-49	2.3491757755252643e-61	8.67033706639033e-9	1.2353960272534538e-15	7.167643090223487e-7	1.1257414611345145e-23	1.8509846603329264e-15	9.61517150077443e-12	2.4993596244505775e-11	1.355795791936392e-10
99500000	0.004999632862412707	1.1640810199600959e-49	2.3491757755252643e-61	8.67033706639033e-9	1.2353960272534538e-15	7.167643090223487e-7	1.1257414611345145e-23	1.8509846603329264e-15	9.61517150077443e-12	2.4993596244505775e-11	1.355795791936392e-10
99600000	0.004999632862412707	1.1640810199600959e-49	2.3491757755252643e-61	8.67033706639033e-9	1.2353960272534538e-15	7.167643090223487e-7	1.1257414611345145e-23	1.8509846603329264e-15	9.61517150077443e-12	2.4993596244505775e-11	1.355795791936392e-10
99700000	0.004999632862412707	1.1640810199600959e-49	2.3491757755252643e-61	8.67033706639033e-9	1.2353960272534538e-15	7.167643090223487e-7	1.1257414611345145e-23	1.8509846603329264e-15	9.61517150077443e-12	2.4993596244505775e-11	1.355795791936392e-10
99800000	0.004999632862412707	1.1640810199600959e-49	2.3491757755252643e-61	8.67033706639033e-9	1.2353960272534538e-15	7.167643090223487e-7	1.1257414611345145e-23	1.8509846603329264e-15	9.61517150077443e-12	2.4993596244505775e-11	1.355795791936392e-10
99900000	0.004999632862412707	1.1640810199600959e-49	2.3491757755252643e-61	8.67033706639033e-9	1.2353960272534538e-15	7.167643090223487e-7	1.1257414611345145e-23	1.8509846603329264e-15	9.61517150077443e-12	2.4993596244505775e-11	1.355795791936392e-10
100000000	0.004999632862412707	1.1640810199600959e-49	2.3491757755252643e-61	8.67033706639033e-9	1.2353960272534538e-15	7.167643090223487e-7	1.1257414611345145e-23	1.8509846603329264e-15	9.61517150077443e-12	2.4993596244505775e-11	1.355795791936392e-10
