# Supplementary material for: Thermodynamics Underpinning the Microbial Community‐Level Nitrogen Energy Metabolism
Source: Environ Microbiol. 2025 Feb 16;27(2):e70055. doi: 10.1111/1462-2920.70055 (PMC11830459; doi:10.1111/1462-2920.70055)
Supplement: Supplementary file 1 — Data S1. [file EMI-27-e70055-s001.zip › SI/Nnetwork/Results/kdef_-10/Iin_-5/p_0.2/O2_-6.2_H_-8.5.csv]

time	N2	N2H4	N2H5	N2O	NH2OH	NH3	NH3OH	NH4	NO	NO2	NO3
0	0.00001	0.00001	0.00001	0.00001	0.00001	0.00001	0.00001	0.00001	0.00001	0.00001	0.00001
100000	0.004995979485992642	1.8084993377359447e-49	2.331480369474643e-65	8.649312939286533e-10	2.8126018944004523e-15	8.039292879264954e-6	-5.793729090403357e-20	2.0761175332752568e-19	4.275130166183239e-13	2.2407397148685992e-12	2.601794665360871e-12
200000	0.0049959794859926404	1.808499337735944e-49	2.3314803694771975e-65	8.649312939286533e-10	2.8126018944005683e-15	8.039292879264954e-6	-5.7937288129728e-20	2.0761176871703365e-19	4.275130166183238e-13	2.240739714868622e-12	2.6017946653608714e-12
300000	0.0049959794859926404	1.8084993377359443e-49	2.331480369477028e-65	8.649312939286533e-10	2.8126018944005624e-15	8.039292879264954e-6	-5.793728535542243e-20	2.0761176794840196e-19	4.275130166183238e-13	2.2407397148686206e-12	2.6017946653608714e-12
400000	0.004995979485992641	1.8084993377359447e-49	2.3314803694777596e-65	8.649312939286533e-10	2.8126018944005872e-15	8.039292879264954e-6	-5.793728258111685e-20	2.0761177125123462e-19	4.2751301661832384e-13	2.2407397148686255e-12	2.6017946653608714e-12
500000	0.004995979485992642	1.808499337735945e-49	2.331480369478371e-65	8.649312939286533e-10	2.812601894400608e-15	8.039292879264954e-6	-5.793727980681129e-20	2.0761177401169257e-19	4.275130166183239e-13	2.24073971486863e-12	2.6017946653608714e-12
600000	0.004995979485992642	1.808499337735945e-49	2.3314803694783863e-65	8.649312939286533e-10	2.812601894400609e-15	8.039292879264954e-6	-5.793727703250571e-20	2.0761177407978018e-19	4.275130166183239e-13	2.24073971486863e-12	2.6017946653608714e-12
700000	0.004995979485992642	1.8084993377359455e-49	2.3314803694783863e-65	8.649312939286533e-10	2.812601894400609e-15	8.039292879264954e-6	-5.793727425820015e-20	2.0761177407965986e-19	4.275130166183239e-13	2.24073971486863e-12	2.6017946653608714e-12
800000	0.004995979485992641	1.8084993377359455e-49	2.331480369478388e-65	8.649312939286533e-10	2.812601894400609e-15	8.039292879264954e-6	-5.793727148389457e-20	2.0761177408859964e-19	4.275130166183239e-13	2.2407397148686295e-12	2.601794665360872e-12
900000	0.004995979485992641	1.8084993377359455e-49	2.331480369478389e-65	8.649312939286533e-10	2.8126018944006093e-15	8.039292879264954e-6	-5.7937268709589e-20	2.0761177409474425e-19	4.275130166183239e-13	2.2407397148686295e-12	2.601794665360872e-12
1000000	0.004995979485992641	1.8084993377359455e-49	2.331480369478389e-65	8.649312939286533e-10	2.8126018944006093e-15	8.039292879264954e-6	-5.793726593528344e-20	2.0761177409469653e-19	4.275130166183239e-13	2.2407397148686295e-12	2.601794665360872e-12
1100000	0.004995979485992641	1.8084993377359455e-49	2.3314803694783884e-65	8.649312939286533e-10	2.8126018944006097e-15	8.039292879264954e-6	-5.793726316097786e-20	2.0761177409463086e-19	4.275130166183239e-13	2.2407397148686295e-12	2.601794665360872e-12
1200000	0.0049959794859926404	1.808499337735946e-49	2.3314803694783884e-65	8.649312939286533e-10	2.8126018944006097e-15	8.039292879264954e-6	-5.79372603866723e-20	2.076117740945725e-19	4.275130166183239e-13	2.240739714868629e-12	2.601794665360872e-12
1300000	0.0049959794859926404	1.808499337735946e-49	2.331480369478388e-65	8.649312939286533e-10	2.8126018944006097e-15	8.039292879264954e-6	-5.793725761236672e-20	2.0761177409452115e-19	4.275130166183239e-13	2.240739714868629e-12	2.601794665360872e-12
1400000	0.0049959794859926404	1.808499337735946e-49	2.331480369478388e-65	8.649312939286533e-10	2.81260189440061e-15	8.039292879264954e-6	-5.793725483806116e-20	2.076117740944765e-19	4.275130166183239e-13	2.240739714868629e-12	2.601794665360872e-12
1500000	0.0049959794859926404	1.808499337735946e-49	2.331480369478388e-65	8.649312939286534e-10	2.81260189440061e-15	8.039292879264954e-6	-5.793725206375558e-20	2.0761177409443824e-19	4.275130166183239e-13	2.240739714868629e-12	2.6017946653608722e-12
1600000	0.0049959794859926404	1.808499337735946e-49	2.331480369478388e-65	8.649312939286534e-10	2.81260189440061e-15	8.039292879264954e-6	-5.793724928945002e-20	2.0761177409440608e-19	4.275130166183239e-13	2.240739714868629e-12	2.6017946653608722e-12
1700000	0.0049959794859926404	1.808499337735946e-49	2.3314803694783875e-65	8.649312939286534e-10	2.81260189440061e-15	8.039292879264954e-6	-5.793724651514444e-20	2.0761177409437972e-19	4.275130166183239e-13	2.240739714868629e-12	2.6017946653608722e-12
1800000	0.0049959794859926404	1.808499337735946e-49	2.3314803694783875e-65	8.649312939286534e-10	2.81260189440061e-15	8.039292879264952e-6	-5.793724374083888e-20	2.076117740943588e-19	4.275130166183239e-13	2.240739714868629e-12	2.6017946653608722e-12
1900000	0.0049959794859926404	1.808499337735946e-49	2.3314803694783875e-65	8.649312939286534e-10	2.81260189440061e-15	8.039292879264952e-6	-5.79372409665333e-20	2.0761177409434308e-19	4.275130166183239e-13	2.240739714868629e-12	2.6017946653608722e-12
2000000	0.0049959794859926404	1.808499337735946e-49	2.3314803694783875e-65	8.649312939286534e-10	2.81260189440061e-15	8.039292879264952e-6	-5.793723819222774e-20	2.0761177409433222e-19	4.275130166183239e-13	2.240739714868629e-12	2.6017946653608722e-12
2100000	0.0049959794859926404	1.808499337735946e-49	2.3314803694783875e-65	8.649312939286534e-10	2.81260189440061e-15	8.039292879264952e-6	-5.793723541792216e-20	2.0761177409432594e-19	4.275130166183239e-13	2.240739714868629e-12	2.6017946653608722e-12
2200000	0.0049959794859926404	1.808499337735946e-49	2.3314803694783875e-65	8.649312939286534e-10	2.81260189440061e-15	8.039292879264952e-6	-5.79372326436166e-20	2.076117740943239e-19	4.275130166183239e-13	2.240739714868629e-12	2.6017946653608722e-12
2300000	0.0049959794859926404	1.808499337735946e-49	2.3314803694783875e-65	8.649312939286534e-10	2.81260189440061e-15	8.039292879264952e-6	-5.793722986931102e-20	2.0761177409432582e-19	4.275130166183239e-13	2.240739714868629e-12	2.6017946653608722e-12
2400000	0.0049959794859926404	1.808499337735946e-49	2.3314803694783875e-65	8.649312939286534e-10	2.81260189440061e-15	8.039292879264952e-6	-5.793722709500546e-20	2.0761177409433138e-19	4.275130166183239e-13	2.240739714868629e-12	2.6017946653608722e-12
2500000	0.0049959794859926404	1.808499337735946e-49	2.3314803694783875e-65	8.649312939286534e-10	2.81260189440061e-15	8.039292879264952e-6	-5.793722432069988e-20	2.0761177409434029e-19	4.275130166183239e-13	2.240739714868629e-12	2.6017946653608722e-12
2600000	0.0049959794859926404	1.8084993377359455e-49	2.3314803694783875e-65	8.649312939286534e-10	2.81260189440061e-15	8.039292879264952e-6	-5.793722154639432e-20	2.0761177409435223e-19	4.275130166183239e-13	2.240739714868629e-12	2.6017946653608722e-12
2700000	0.0049959794859926404	1.8084993377359455e-49	2.3314803694783875e-65	8.649312939286534e-10	2.81260189440061e-15	8.039292879264952e-6	-5.793721877208875e-20	2.0761177409436689e-19	4.275130166183239e-13	2.240739714868629e-12	2.6017946653608722e-12
2800000	0.0049959794859926404	1.8084993377359455e-49	2.3314803694783875e-65	8.649312939286534e-10	2.81260189440061e-15	8.039292879264952e-6	-5.793721599778318e-20	2.0761177409438398e-19	4.275130166183239e-13	2.240739714868629e-12	2.6017946653608722e-12
2900000	0.0049959794859926404	1.8084993377359455e-49	2.3314803694783875e-65	8.649312939286534e-10	2.81260189440061e-15	8.039292879264952e-6	-5.793721322347761e-20	2.076117740944032e-19	4.275130166183239e-13	2.240739714868629e-12	2.6017946653608722e-12
3000000	0.0049959794859926404	1.8084993377359455e-49	2.3314803694783875e-65	8.649312939286534e-10	2.81260189440061e-15	8.039292879264952e-6	-5.793721044917204e-20	2.076117740944242e-19	4.275130166183239e-13	2.240739714868629e-12	2.6017946653608722e-12
3100000	0.0049959794859926404	1.8084993377359455e-49	2.331480369478388e-65	8.649312939286534e-10	2.8126018944006097e-15	8.039292879264952e-6	-5.793720767486647e-20	2.0761177409444674e-19	4.275130166183239e-13	2.240739714868629e-12	2.6017946653608722e-12
3200000	0.0049959794859926404	1.8084993377359455e-49	2.331480369478388e-65	8.649312939286533e-10	2.8126018944006097e-15	8.039292879264952e-6	-5.79372049005609e-20	2.0761177409447048e-19	4.2751301661832384e-13	2.240739714868629e-12	2.6017946653608722e-12
3300000	0.0049959794859926404	1.808499337735945e-49	2.331480369478388e-65	8.649312939286533e-10	2.8126018944006097e-15	8.039292879264952e-6	-5.793720212625533e-20	2.076117740944951e-19	4.2751301661832384e-13	2.240739714868629e-12	2.601794665360872e-12
3400000	0.0049959794859926404	1.808499337735945e-49	2.331480369478388e-65	8.649312939286533e-10	2.8126018944006097e-15	8.039292879264952e-6	-5.793719935194976e-20	2.0761177409452034e-19	4.2751301661832384e-13	2.2407397148686295e-12	2.601794665360872e-12
3500000	0.0049959794859926404	1.808499337735945e-49	2.331480369478388e-65	8.649312939286533e-10	2.8126018944006097e-15	8.039292879264952e-6	-5.793719657764419e-20	2.0761177409454585e-19	4.2751301661832384e-13	2.2407397148686295e-12	2.601794665360872e-12
3600000	0.0049959794859926404	1.808499337735945e-49	2.331480369478388e-65	8.649312939286533e-10	2.8126018944006093e-15	8.039292879264952e-6	-5.793719380333863e-20	2.0761177409457135e-19	4.2751301661832384e-13	2.2407397148686295e-12	2.601794665360872e-12
3700000	0.004995979485992641	1.808499337735945e-49	2.331480369478388e-65	8.649312939286533e-10	2.8126018944006093e-15	8.039292879264952e-6	-5.793719102903305e-20	2.076117740945965e-19	4.2751301661832384e-13	2.2407397148686295e-12	2.601794665360872e-12
3800000	0.004995979485992641	1.8084993377359447e-49	2.331480369478388e-65	8.649312939286533e-10	2.8126018944006093e-15	8.039292879264952e-6	-5.793718825472747e-20	2.0761177409462104e-19	4.2751301661832384e-13	2.2407397148686295e-12	2.601794665360872e-12
3900000	0.004995979485992641	1.8084993377359447e-49	2.3314803694783884e-65	8.649312939286533e-10	2.8126018944006093e-15	8.039292879264952e-6	-5.793718548042191e-20	2.0761177409464466e-19	4.2751301661832384e-13	2.2407397148686295e-12	2.601794665360872e-12
4000000	0.004995979485992641	1.8084993377359447e-49	2.3314803694783884e-65	8.649312939286533e-10	2.8126018944006093e-15	8.039292879264952e-6	-5.793718270611633e-20	2.07611774094667e-19	4.2751301661832384e-13	2.2407397148686295e-12	2.601794665360872e-12
4100000	0.004995979485992641	1.8084993377359447e-49	2.3314803694783884e-65	8.649312939286533e-10	2.8126018944006093e-15	8.039292879264952e-6	-5.793717993181077e-20	2.0761177409468782e-19	4.2751301661832384e-13	2.2407397148686295e-12	2.601794665360872e-12
4200000	0.004995979485992641	1.8084993377359447e-49	2.3314803694783884e-65	8.649312939286533e-10	2.8126018944006093e-15	8.039292879264952e-6	-5.79371771575052e-20	2.076117740947068e-19	4.2751301661832384e-13	2.24073971486863e-12	2.601794665360872e-12
4300000	0.004995979485992641	1.8084993377359447e-49	2.3314803694783884e-65	8.649312939286533e-10	2.812601894400609e-15	8.039292879264952e-6	-5.793717438319963e-20	2.0761177409472357e-19	4.2751301661832384e-13	2.24073971486863e-12	2.601794665360872e-12
4400000	0.004995979485992641	1.8084993377359443e-49	2.3314803694783884e-65	8.649312939286533e-10	2.812601894400609e-15	8.039292879264952e-6	-5.793717160889406e-20	2.0761177409473792e-19	4.2751301661832384e-13	2.24073971486863e-12	2.601794665360872e-12
4500000	0.004995979485992641	1.8084993377359443e-49	2.3314803694783884e-65	8.649312939286533e-10	2.812601894400609e-15	8.039292879264952e-6	-5.793716883458849e-20	2.076117740947495e-19	4.2751301661832384e-13	2.24073971486863e-12	2.601794665360872e-12
4600000	0.004995979485992641	1.8084993377359443e-49	2.3314803694783884e-65	8.649312939286533e-10	2.812601894400609e-15	8.039292879264952e-6	-5.793716606028292e-20	2.07611774094758e-19	4.2751301661832384e-13	2.24073971486863e-12	2.601794665360872e-12
4700000	0.004995979485992641	1.8084993377359443e-49	2.3314803694783884e-65	8.649312939286533e-10	2.812601894400609e-15	8.039292879264952e-6	-5.793716328597735e-20	2.076117740947631e-19	4.2751301661832384e-13	2.24073971486863e-12	2.601794665360872e-12
4800000	0.004995979485992641	1.8084993377359443e-49	2.3314803694783884e-65	8.649312939286533e-10	2.812601894400609e-15	8.039292879264952e-6	-5.793716051167178e-20	2.0761177409476457e-19	4.2751301661832384e-13	2.24073971486863e-12	2.601794665360872e-12
4900000	0.004995979485992641	1.8084993377359443e-49	2.3314803694783884e-65	8.649312939286533e-10	2.812601894400609e-15	8.039292879264952e-6	-5.793715773736621e-20	2.0761177409476454e-19	4.2751301661832384e-13	2.24073971486863e-12	2.601794665360872e-12
5000000	0.004995979485992641	1.8084993377359443e-49	2.3314803694783884e-65	8.649312939286533e-10	2.812601894400609e-15	8.039292879264952e-6	-5.793715496306064e-20	2.0761177409476452e-19	4.2751301661832384e-13	2.24073971486863e-12	2.601794665360872e-12
5100000	0.004995979485992641	1.8084993377359443e-49	2.3314803694783884e-65	8.649312939286533e-10	2.812601894400609e-15	8.039292879264952e-6	-5.793715218875507e-20	2.0761177409476452e-19	4.2751301661832384e-13	2.24073971486863e-12	2.601794665360872e-12
5200000	0.004995979485992641	1.8084993377359443e-49	2.3314803694783884e-65	8.649312939286533e-10	2.812601894400609e-15	8.039292879264952e-6	-5.79371494144495e-20	2.076117740947645e-19	4.2751301661832384e-13	2.24073971486863e-12	2.601794665360872e-12
5300000	0.004995979485992641	1.8084993377359443e-49	2.3314803694783884e-65	8.649312939286533e-10	2.812601894400609e-15	8.039292879264952e-6	-5.793714664014394e-20	2.076117740947645e-19	4.2751301661832384e-13	2.24073971486863e-12	2.601794665360872e-12
5400000	0.004995979485992641	1.8084993377359443e-49	2.3314803694783884e-65	8.649312939286533e-10	2.812601894400609e-15	8.039292879264952e-6	-5.793714386583836e-20	2.0761177409476447e-19	4.2751301661832384e-13	2.24073971486863e-12	2.601794665360872e-12
5500000	0.004995979485992641	1.8084993377359443e-49	2.3314803694783884e-65	8.649312939286533e-10	2.812601894400609e-15	8.039292879264952e-6	-5.79371410915328e-20	2.0761177409476447e-19	4.2751301661832384e-13	2.24073971486863e-12	2.601794665360872e-12
5600000	0.004995979485992641	1.8084993377359443e-49	2.3314803694783884e-65	8.649312939286533e-10	2.812601894400609e-15	8.039292879264952e-6	-5.793713831722722e-20	2.0761177409476447e-19	4.2751301661832384e-13	2.24073971486863e-12	2.601794665360872e-12
5700000	0.004995979485992641	1.8084993377359443e-49	2.3314803694783884e-65	8.649312939286533e-10	2.812601894400609e-15	8.039292879264952e-6	-5.793713554292166e-20	2.0761177409476445e-19	4.2751301661832384e-13	2.24073971486863e-12	2.601794665360872e-12
5800000	0.004995979485992641	1.8084993377359443e-49	2.3314803694783884e-65	8.649312939286533e-10	2.812601894400609e-15	8.039292879264952e-6	-5.793713276861608e-20	2.0761177409476445e-19	4.2751301661832384e-13	2.24073971486863e-12	2.601794665360872e-12
5900000	0.004995979485992641	1.8084993377359443e-49	2.3314803694783884e-65	8.649312939286533e-10	2.812601894400609e-15	8.039292879264952e-6	-5.793712999431052e-20	2.0761177409476445e-19	4.2751301661832384e-13	2.24073971486863e-12	2.601794665360872e-12
6000000	0.004995979485992641	1.8084993377359443e-49	2.3314803694783884e-65	8.649312939286533e-10	2.812601894400609e-15	8.039292879264952e-6	-5.793712722000494e-20	2.0761177409476445e-19	4.2751301661832384e-13	2.24073971486863e-12	2.601794665360872e-12
6100000	0.004995979485992641	1.8084993377359443e-49	2.3314803694783884e-65	8.649312939286533e-10	2.812601894400609e-15	8.039292879264952e-6	-5.793712444569938e-20	2.0761177409476445e-19	4.2751301661832384e-13	2.24073971486863e-12	2.601794665360872e-12
6200000	0.004995979485992641	1.8084993377359443e-49	2.3314803694783884e-65	8.649312939286533e-10	2.812601894400609e-15	8.039292879264952e-6	-5.79371216713938e-20	2.0761177409476445e-19	4.2751301661832384e-13	2.24073971486863e-12	2.601794665360872e-12
6300000	0.004995979485992641	1.8084993377359443e-49	2.3314803694783884e-65	8.649312939286533e-10	2.812601894400609e-15	8.039292879264952e-6	-5.793711889708824e-20	2.0761177409476445e-19	4.2751301661832384e-13	2.24073971486863e-12	2.601794665360872e-12
6400000	0.004995979485992641	1.8084993377359443e-49	2.3314803694783884e-65	8.649312939286533e-10	2.812601894400609e-15	8.039292879264952e-6	-5.793711612278266e-20	2.0761177409476445e-19	4.2751301661832384e-13	2.24073971486863e-12	2.601794665360872e-12
6500000	0.004995979485992641	1.8084993377359443e-49	2.3314803694783884e-65	8.649312939286533e-10	2.812601894400609e-15	8.039292879264952e-6	-5.79371133484771e-20	2.0761177409476445e-19	4.2751301661832384e-13	2.24073971486863e-12	2.601794665360872e-12
6600000	0.004995979485992641	1.8084993377359443e-49	2.3314803694783884e-65	8.649312939286533e-10	2.812601894400609e-15	8.039292879264952e-6	-5.793711057417152e-20	2.0761177409476447e-19	4.2751301661832384e-13	2.24073971486863e-12	2.601794665360872e-12
6700000	0.004995979485992641	1.8084993377359443e-49	2.3314803694783884e-65	8.649312939286533e-10	2.812601894400609e-15	8.039292879264952e-6	-5.793710779986596e-20	2.0761177409476447e-19	4.2751301661832384e-13	2.24073971486863e-12	2.601794665360872e-12
6800000	0.004995979485992641	1.8084993377359443e-49	2.3314803694783884e-65	8.649312939286533e-10	2.812601894400609e-15	8.039292879264952e-6	-5.793710502556039e-20	2.0761177409476447e-19	4.2751301661832384e-13	2.24073971486863e-12	2.601794665360872e-12
6900000	0.004995979485992641	1.8084993377359443e-49	2.3314803694783884e-65	8.649312939286533e-10	2.812601894400609e-15	8.039292879264952e-6	-5.793710225125482e-20	2.0761177409476447e-19	4.2751301661832384e-13	2.24073971486863e-12	2.601794665360872e-12
7000000	0.004995979485992641	1.8084993377359443e-49	2.3314803694783884e-65	8.649312939286533e-10	2.812601894400609e-15	8.039292879264952e-6	-5.793709947694925e-20	2.0761177409476447e-19	4.2751301661832384e-13	2.24073971486863e-12	2.601794665360872e-12
7100000	0.004995979485992641	1.8084993377359443e-49	2.3314803694783884e-65	8.649312939286533e-10	2.812601894400609e-15	8.039292879264952e-6	-5.793709670264368e-20	2.076117740947645e-19	4.2751301661832384e-13	2.24073971486863e-12	2.601794665360872e-12
7200000	0.004995979485992641	1.8084993377359443e-49	2.3314803694783884e-65	8.649312939286533e-10	2.812601894400609e-15	8.039292879264952e-6	-5.793709392833811e-20	2.076117740947645e-19	4.2751301661832384e-13	2.24073971486863e-12	2.601794665360872e-12
7300000	0.004995979485992642	1.8084993377359443e-49	2.3314803694783884e-65	8.649312939286533e-10	2.812601894400609e-15	8.039292879264954e-6	-5.793709115403254e-20	2.076117740947645e-19	4.2751301661832384e-13	2.24073971486863e-12	2.601794665360872e-12
7400000	0.004995979485992642	1.8084993377359443e-49	2.3314803694783884e-65	8.649312939286533e-10	2.812601894400609e-15	8.039292879264954e-6	-5.793708837972697e-20	2.0761177409476452e-19	4.2751301661832384e-13	2.24073971486863e-12	2.601794665360872e-12
7500000	0.004995979485992642	1.8084993377359443e-49	2.3314803694783884e-65	8.649312939286533e-10	2.812601894400609e-15	8.039292879264954e-6	-5.79370856054214e-20	2.0761177409476452e-19	4.2751301661832384e-13	2.24073971486863e-12	2.601794665360872e-12
7600000	0.004995979485992642	1.8084993377359443e-49	2.3314803694783884e-65	8.649312939286533e-10	2.812601894400609e-15	8.039292879264954e-6	-5.793708283111583e-20	2.0761177409476452e-19	4.2751301661832384e-13	2.24073971486863e-12	2.601794665360872e-12
7700000	0.004995979485992642	1.8084993377359443e-49	2.3314803694783884e-65	8.649312939286533e-10	2.812601894400609e-15	8.039292879264954e-6	-5.793708005681026e-20	2.0761177409476452e-19	4.2751301661832384e-13	2.24073971486863e-12	2.601794665360872e-12
7800000	0.004995979485992642	1.8084993377359443e-49	2.3314803694783884e-65	8.649312939286533e-10	2.812601894400609e-15	8.039292879264954e-6	-5.793707728250469e-20	2.0761177409476454e-19	4.2751301661832384e-13	2.24073971486863e-12	2.601794665360872e-12
7900000	0.004995979485992642	1.8084993377359443e-49	2.3314803694783884e-65	8.649312939286533e-10	2.812601894400609e-15	8.039292879264954e-6	-5.793707450819913e-20	2.0761177409476454e-19	4.2751301661832384e-13	2.24073971486863e-12	2.601794665360872e-12
8000000	0.004995979485992642	1.8084993377359443e-49	2.3314803694783884e-65	8.649312939286533e-10	2.812601894400609e-15	8.039292879264954e-6	-5.793707173389355e-20	2.0761177409476454e-19	4.2751301661832384e-13	2.24073971486863e-12	2.601794665360872e-12
8100000	0.004995979485992642	1.8084993377359443e-49	2.3314803694783884e-65	8.649312939286533e-10	2.812601894400609e-15	8.039292879264954e-6	-5.793706895958799e-20	2.0761177409476454e-19	4.2751301661832384e-13	2.24073971486863e-12	2.601794665360872e-12
8200000	0.004995979485992642	1.8084993377359443e-49	2.3314803694783884e-65	8.649312939286533e-10	2.812601894400609e-15	8.039292879264954e-6	-5.793706618528241e-20	2.0761177409476457e-19	4.2751301661832384e-13	2.24073971486863e-12	2.601794665360872e-12
8300000	0.004995979485992642	1.8084993377359443e-49	2.3314803694783884e-65	8.649312939286533e-10	2.812601894400609e-15	8.039292879264954e-6	-5.793706341097685e-20	2.0761177409476457e-19	4.2751301661832384e-13	2.24073971486863e-12	2.601794665360872e-12
8400000	0.004995979485992642	1.8084993377359443e-49	2.3314803694783884e-65	8.649312939286533e-10	2.812601894400609e-15	8.039292879264954e-6	-5.793706063667127e-20	2.0761177409476457e-19	4.2751301661832384e-13	2.24073971486863e-12	2.601794665360872e-12
8500000	0.004995979485992642	1.8084993377359443e-49	2.3314803694783884e-65	8.649312939286533e-10	2.812601894400609e-15	8.039292879264954e-6	-5.793705786236571e-20	2.0761177409476457e-19	4.2751301661832384e-13	2.24073971486863e-12	2.601794665360872e-12
8600000	0.004995979485992642	1.8084993377359443e-49	2.3314803694783884e-65	8.649312939286533e-10	2.812601894400609e-15	8.039292879264954e-6	-5.793705508806013e-20	2.0761177409476457e-19	4.2751301661832384e-13	2.24073971486863e-12	2.601794665360872e-12
8700000	0.004995979485992642	1.8084993377359443e-49	2.3314803694783884e-65	8.649312939286533e-10	2.812601894400609e-15	8.039292879264954e-6	-5.793705231375457e-20	2.0761177409476457e-19	4.2751301661832384e-13	2.24073971486863e-12	2.601794665360872e-12
8800000	0.004995979485992642	1.8084993377359443e-49	2.3314803694783884e-65	8.649312939286533e-10	2.812601894400609e-15	8.039292879264954e-6	-5.793704953944899e-20	2.0761177409476457e-19	4.2751301661832384e-13	2.24073971486863e-12	2.601794665360872e-12
8900000	0.004995979485992642	1.8084993377359443e-49	2.3314803694783884e-65	8.649312939286533e-10	2.812601894400609e-15	8.039292879264954e-6	-5.793704676514343e-20	2.0761177409476457e-19	4.2751301661832384e-13	2.24073971486863e-12	2.601794665360872e-12
9000000	0.004995979485992642	1.8084993377359443e-49	2.3314803694783884e-65	8.649312939286533e-10	2.812601894400609e-15	8.039292879264954e-6	-5.793704399083785e-20	2.0761177409476457e-19	4.2751301661832384e-13	2.24073971486863e-12	2.601794665360872e-12
9100000	0.004995979485992642	1.8084993377359443e-49	2.3314803694783884e-65	8.649312939286533e-10	2.812601894400609e-15	8.039292879264954e-6	-5.793704121653229e-20	2.0761177409476457e-19	4.2751301661832384e-13	2.24073971486863e-12	2.601794665360872e-12
9200000	0.004995979485992642	1.8084993377359443e-49	2.3314803694783884e-65	8.649312939286533e-10	2.812601894400609e-15	8.039292879264954e-6	-5.793703844222671e-20	2.0761177409476457e-19	4.2751301661832384e-13	2.24073971486863e-12	2.601794665360872e-12
9300000	0.004995979485992642	1.8084993377359443e-49	2.3314803694783884e-65	8.649312939286533e-10	2.812601894400609e-15	8.039292879264954e-6	-5.793703566792115e-20	2.0761177409476457e-19	4.2751301661832384e-13	2.24073971486863e-12	2.601794665360872e-12
9400000	0.004995979485992642	1.8084993377359443e-49	2.3314803694783884e-65	8.649312939286533e-10	2.812601894400609e-15	8.039292879264954e-6	-5.793703289361558e-20	2.0761177409476457e-19	4.2751301661832384e-13	2.24073971486863e-12	2.601794665360872e-12
9500000	0.004995979485992642	1.8084993377359443e-49	2.3314803694783884e-65	8.649312939286533e-10	2.812601894400609e-15	8.039292879264954e-6	-5.793703011931001e-20	2.0761177409476457e-19	4.2751301661832384e-13	2.24073971486863e-12	2.601794665360872e-12
9600000	0.004995979485992642	1.8084993377359443e-49	2.3314803694783884e-65	8.649312939286533e-10	2.812601894400609e-15	8.039292879264954e-6	-5.793702734500444e-20	2.0761177409476457e-19	4.2751301661832384e-13	2.24073971486863e-12	2.601794665360872e-12
9700000	0.004995979485992642	1.8084993377359443e-49	2.3314803694783884e-65	8.649312939286533e-10	2.812601894400609e-15	8.039292879264954e-6	-5.793702457069887e-20	2.0761177409476457e-19	4.2751301661832384e-13	2.24073971486863e-12	2.601794665360872e-12
9800000	0.004995979485992642	1.8084993377359443e-49	2.3314803694783884e-65	8.649312939286533e-10	2.812601894400609e-15	8.039292879264954e-6	-5.79370217963933e-20	2.0761177409476457e-19	4.2751301661832384e-13	2.24073971486863e-12	2.601794665360872e-12
9900000	0.004995979485992642	1.8084993377359443e-49	2.3314803694783884e-65	8.649312939286533e-10	2.812601894400609e-15	8.039292879264954e-6	-5.793701902208773e-20	2.0761177409476457e-19	4.2751301661832384e-13	2.24073971486863e-12	2.601794665360872e-12
10000000	0.004995979485992642	1.8084993377359443e-49	2.3314803694783884e-65	8.649312939286533e-10	2.812601894400609e-15	8.039292879264954e-6	-5.793701624778216e-20	2.0761177409476457e-19	4.2751301661832384e-13	2.24073971486863e-12	2.601794665360872e-12
10100000	0.004995979485992642	1.8084993377359443e-49	2.3314803694783884e-65	8.649312939286533e-10	2.812601894400609e-15	8.039292879264954e-6	-5.793701347347659e-20	2.0761177409476457e-19	4.2751301661832384e-13	2.24073971486863e-12	2.601794665360872e-12
10200000	0.004995979485992642	1.8084993377359443e-49	2.3314803694783884e-65	8.649312939286533e-10	2.812601894400609e-15	8.039292879264954e-6	-5.793701069917102e-20	2.0761177409476457e-19	4.2751301661832384e-13	2.24073971486863e-12	2.601794665360872e-12
10300000	0.004995979485992642	1.8084993377359443e-49	2.3314803694783884e-65	8.649312939286533e-10	2.812601894400609e-15	8.039292879264954e-6	-5.793700792486545e-20	2.0761177409476457e-19	4.2751301661832384e-13	2.24073971486863e-12	2.601794665360872e-12
10400000	0.004995979485992642	1.8084993377359443e-49	2.3314803694783884e-65	8.649312939286533e-10	2.812601894400609e-15	8.039292879264954e-6	-5.793700515055988e-20	2.0761177409476457e-19	4.2751301661832384e-13	2.24073971486863e-12	2.601794665360872e-12
10500000	0.004995979485992642	1.8084993377359443e-49	2.3314803694783884e-65	8.649312939286533e-10	2.812601894400609e-15	8.039292879264954e-6	-5.793700237625432e-20	2.0761177409476457e-19	4.2751301661832384e-13	2.24073971486863e-12	2.601794665360872e-12
10600000	0.004995979485992642	1.8084993377359443e-49	2.3314803694783884e-65	8.649312939286533e-10	2.812601894400609e-15	8.039292879264954e-6	-5.793699960194874e-20	2.0761177409476457e-19	4.2751301661832384e-13	2.24073971486863e-12	2.601794665360872e-12
10700000	0.004995979485992642	1.8084993377359443e-49	2.3314803694783884e-65	8.649312939286533e-10	2.812601894400609e-15	8.039292879264954e-6	-5.793699682764318e-20	2.0761177409476457e-19	4.2751301661832384e-13	2.24073971486863e-12	2.601794665360872e-12
10800000	0.004995979485992642	1.8084993377359443e-49	2.3314803694783884e-65	8.649312939286533e-10	2.812601894400609e-15	8.039292879264954e-6	-5.79369940533376e-20	2.0761177409476457e-19	4.2751301661832384e-13	2.24073971486863e-12	2.601794665360872e-12
10900000	0.004995979485992642	1.8084993377359443e-49	2.3314803694783884e-65	8.649312939286533e-10	2.812601894400609e-15	8.039292879264954e-6	-5.793699127903204e-20	2.0761177409476457e-19	4.2751301661832384e-13	2.24073971486863e-12	2.601794665360872e-12
11000000	0.004995979485992642	1.8084993377359443e-49	2.3314803694783884e-65	8.649312939286533e-10	2.812601894400609e-15	8.039292879264954e-6	-5.793698850472646e-20	2.0761177409476457e-19	4.2751301661832384e-13	2.24073971486863e-12	2.601794665360872e-12
11100000	0.004995979485992642	1.8084993377359443e-49	2.3314803694783884e-65	8.649312939286533e-10	2.812601894400609e-15	8.039292879264954e-6	-5.79369857304209e-20	2.0761177409476457e-19	4.2751301661832384e-13	2.24073971486863e-12	2.601794665360872e-12
11200000	0.004995979485992642	1.8084993377359443e-49	2.3314803694783884e-65	8.649312939286533e-10	2.812601894400609e-15	8.039292879264954e-6	-5.793698295611532e-20	2.0761177409476457e-19	4.2751301661832384e-13	2.24073971486863e-12	2.601794665360872e-12
11300000	0.004995979485992642	1.8084993377359443e-49	2.3314803694783884e-65	8.649312939286533e-10	2.812601894400609e-15	8.039292879264954e-6	-5.793698018180976e-20	2.0761177409476457e-19	4.2751301661832384e-13	2.24073971486863e-12	2.601794665360872e-12
11400000	0.004995979485992642	1.8084993377359443e-49	2.3314803694783884e-65	8.649312939286533e-10	2.812601894400609e-15	8.039292879264954e-6	-5.793697740750418e-20	2.0761177409476457e-19	4.2751301661832384e-13	2.24073971486863e-12	2.601794665360872e-12
11500000	0.004995979485992642	1.8084993377359443e-49	2.3314803694783884e-65	8.649312939286533e-10	2.812601894400609e-15	8.039292879264954e-6	-5.793697463319862e-20	2.0761177409476457e-19	4.2751301661832384e-13	2.24073971486863e-12	2.601794665360872e-12
11600000	0.004995979485992642	1.8084993377359443e-49	2.3314803694783884e-65	8.649312939286533e-10	2.812601894400609e-15	8.039292879264954e-6	-5.793697185889304e-20	2.0761177409476457e-19	4.2751301661832384e-13	2.24073971486863e-12	2.601794665360872e-12
11700000	0.004995979485992642	1.8084993377359443e-49	2.3314803694783884e-65	8.649312939286533e-10	2.812601894400609e-15	8.039292879264954e-6	-5.793696908458748e-20	2.0761177409476457e-19	4.2751301661832384e-13	2.24073971486863e-12	2.601794665360872e-12
11800000	0.004995979485992642	1.8084993377359443e-49	2.3314803694783884e-65	8.649312939286533e-10	2.812601894400609e-15	8.039292879264954e-6	-5.79369663102819e-20	2.0761177409476457e-19	4.2751301661832384e-13	2.24073971486863e-12	2.601794665360872e-12
11900000	0.004995979485992642	1.8084993377359443e-49	2.3314803694783884e-65	8.649312939286533e-10	2.812601894400609e-15	8.039292879264954e-6	-5.793696353597634e-20	2.0761177409476457e-19	4.2751301661832384e-13	2.24073971486863e-12	2.601794665360872e-12
12000000	0.004995979485992642	1.8084993377359443e-49	2.3314803694783884e-65	8.649312939286533e-10	2.812601894400609e-15	8.039292879264954e-6	-5.793696076167077e-20	2.0761177409476457e-19	4.2751301661832384e-13	2.24073971486863e-12	2.601794665360872e-12
12100000	0.004995979485992642	1.8084993377359443e-49	2.3314803694783884e-65	8.649312939286533e-10	2.812601894400609e-15	8.039292879264954e-6	-5.79369579873652e-20	2.0761177409476457e-19	4.2751301661832384e-13	2.24073971486863e-12	2.601794665360872e-12
12200000	0.004995979485992642	1.8084993377359443e-49	2.3314803694783884e-65	8.649312939286533e-10	2.812601894400609e-15	8.039292879264954e-6	-5.793695521305963e-20	2.0761177409476457e-19	4.2751301661832384e-13	2.24073971486863e-12	2.601794665360872e-12
12300000	0.004995979485992642	1.8084993377359443e-49	2.3314803694783884e-65	8.649312939286533e-10	2.812601894400609e-15	8.039292879264954e-6	-5.793695243875406e-20	2.0761177409476457e-19	4.2751301661832384e-13	2.24073971486863e-12	2.601794665360872e-12
12400000	0.004995979485992642	1.8084993377359443e-49	2.3314803694783884e-65	8.649312939286533e-10	2.812601894400609e-15	8.039292879264954e-6	-5.793694966444849e-20	2.0761177409476457e-19	4.2751301661832384e-13	2.24073971486863e-12	2.601794665360872e-12
12500000	0.004995979485992642	1.8084993377359443e-49	2.3314803694783884e-65	8.649312939286533e-10	2.812601894400609e-15	8.039292879264954e-6	-5.793694689014292e-20	2.0761177409476457e-19	4.2751301661832384e-13	2.24073971486863e-12	2.601794665360872e-12
12600000	0.004995979485992642	1.8084993377359443e-49	2.3314803694783884e-65	8.649312939286533e-10	2.812601894400609e-15	8.039292879264954e-6	-5.793694411583735e-20	2.0761177409476457e-19	4.2751301661832384e-13	2.24073971486863e-12	2.601794665360872e-12
12700000	0.004995979485992642	1.8084993377359443e-49	2.3314803694783884e-65	8.649312939286533e-10	2.812601894400609e-15	8.039292879264954e-6	-5.793694134153178e-20	2.0761177409476457e-19	4.2751301661832384e-13	2.24073971486863e-12	2.601794665360872e-12
12800000	0.004995979485992642	1.8084993377359447e-49	2.3314803694783884e-65	8.649312939286533e-10	2.812601894400609e-15	8.039292879264954e-6	-5.793693856722621e-20	2.0761177409476457e-19	4.2751301661832384e-13	2.24073971486863e-12	2.601794665360872e-12
12900000	0.004995979485992642	1.8084993377359447e-49	2.3314803694783884e-65	8.649312939286533e-10	2.812601894400609e-15	8.039292879264954e-6	-5.793693579292064e-20	2.0761177409476457e-19	4.2751301661832384e-13	2.24073971486863e-12	2.601794665360872e-12
13000000	0.004995979485992642	1.8084993377359447e-49	2.3314803694783884e-65	8.649312939286533e-10	2.812601894400609e-15	8.039292879264954e-6	-5.793693301861507e-20	2.0761177409476457e-19	4.2751301661832384e-13	2.24073971486863e-12	2.601794665360872e-12
13100000	0.004995979485992642	1.8084993377359447e-49	2.3314803694783884e-65	8.649312939286533e-10	2.812601894400609e-15	8.039292879264954e-6	-5.79369302443095e-20	2.0761177409476457e-19	4.2751301661832384e-13	2.24073971486863e-12	2.601794665360872e-12
13200000	0.004995979485992642	1.8084993377359447e-49	2.3314803694783884e-65	8.649312939286533e-10	2.812601894400609e-15	8.039292879264954e-6	-5.793692747000393e-20	2.0761177409476457e-19	4.2751301661832384e-13	2.24073971486863e-12	2.601794665360872e-12
13300000	0.004995979485992642	1.8084993377359447e-49	2.3314803694783884e-65	8.649312939286533e-10	2.812601894400609e-15	8.039292879264954e-6	-5.793692469569837e-20	2.0761177409476457e-19	4.2751301661832384e-13	2.24073971486863e-12	2.601794665360872e-12
13400000	0.004995979485992642	1.8084993377359447e-49	2.3314803694783884e-65	8.649312939286533e-10	2.812601894400609e-15	8.039292879264954e-6	-5.793692192139279e-20	2.0761177409476457e-19	4.2751301661832384e-13	2.24073971486863e-12	2.601794665360872e-12
13500000	0.004995979485992642	1.8084993377359447e-49	2.3314803694783884e-65	8.649312939286533e-10	2.812601894400609e-15	8.039292879264954e-6	-5.793691914708723e-20	2.0761177409476457e-19	4.2751301661832384e-13	2.24073971486863e-12	2.601794665360872e-12
13600000	0.004995979485992642	1.8084993377359447e-49	2.3314803694783884e-65	8.649312939286533e-10	2.812601894400609e-15	8.039292879264954e-6	-5.793691637278165e-20	2.0761177409476457e-19	4.2751301661832384e-13	2.24073971486863e-12	2.601794665360872e-12
13700000	0.004995979485992642	1.8084993377359447e-49	2.3314803694783884e-65	8.649312939286533e-10	2.8126018944006093e-15	8.039292879264954e-6	-5.793691359847609e-20	2.0761177409476457e-19	4.2751301661832384e-13	2.24073971486863e-12	2.601794665360872e-12
13800000	0.004995979485992642	1.8084993377359447e-49	2.3314803694783884e-65	8.649312939286533e-10	2.8126018944006093e-15	8.039292879264954e-6	-5.793691082417051e-20	2.0761177409476457e-19	4.2751301661832384e-13	2.24073971486863e-12	2.601794665360872e-12
13900000	0.004995979485992642	1.8084993377359447e-49	2.3314803694783884e-65	8.649312939286533e-10	2.8126018944006093e-15	8.039292879264954e-6	-5.793690804986494e-20	2.0761177409476457e-19	4.2751301661832384e-13	2.24073971486863e-12	2.601794665360872e-12
14000000	0.004995979485992642	1.8084993377359447e-49	2.3314803694783884e-65	8.649312939286533e-10	2.8126018944006093e-15	8.039292879264954e-6	-5.793690527555937e-20	2.0761177409476457e-19	4.2751301661832384e-13	2.24073971486863e-12	2.601794665360872e-12
14100000	0.004995979485992642	1.8084993377359447e-49	2.3314803694783884e-65	8.649312939286533e-10	2.8126018944006093e-15	8.039292879264954e-6	-5.79369025012538e-20	2.0761177409476457e-19	4.2751301661832384e-13	2.24073971486863e-12	2.601794665360872e-12
14200000	0.004995979485992642	1.8084993377359447e-49	2.3314803694783884e-65	8.649312939286533e-10	2.8126018944006093e-15	8.039292879264954e-6	-5.793689972694823e-20	2.0761177409476457e-19	4.2751301661832384e-13	2.24073971486863e-12	2.601794665360872e-12
14300000	0.004995979485992642	1.8084993377359447e-49	2.3314803694783884e-65	8.649312939286533e-10	2.8126018944006093e-15	8.039292879264954e-6	-5.793689695264266e-20	2.0761177409476457e-19	4.2751301661832384e-13	2.24073971486863e-12	2.601794665360872e-12
14400000	0.004995979485992642	1.8084993377359447e-49	2.3314803694783884e-65	8.649312939286533e-10	2.8126018944006093e-15	8.039292879264954e-6	-5.79368941783371e-20	2.0761177409476457e-19	4.2751301661832384e-13	2.24073971486863e-12	2.601794665360872e-12
14500000	0.004995979485992642	1.8084993377359447e-49	2.331480369478389e-65	8.649312939286534e-10	2.8126018944006093e-15	8.039292879264954e-6	-5.793689140403152e-20	2.0761177409476457e-19	4.2751301661832384e-13	2.24073971486863e-12	2.601794665360872e-12
14600000	0.004995979485992642	1.8084993377359447e-49	2.331480369478389e-65	8.649312939286534e-10	2.8126018944006093e-15	8.039292879264954e-6	-5.793688862972595e-20	2.0761177409476457e-19	4.275130166183239e-13	2.24073971486863e-12	2.601794665360872e-12
14700000	0.004995979485992642	1.8084993377359447e-49	2.331480369478389e-65	8.649312939286534e-10	2.8126018944006093e-15	8.039292879264954e-6	-5.793688585542038e-20	2.0761177409476457e-19	4.275130166183239e-13	2.24073971486863e-12	2.601794665360872e-12
14800000	0.004995979485992642	1.8084993377359447e-49	2.331480369478389e-65	8.649312939286534e-10	2.8126018944006093e-15	8.039292879264954e-6	-5.793688308111482e-20	2.0761177409476457e-19	4.275130166183239e-13	2.24073971486863e-12	2.601794665360872e-12
14900000	0.004995979485992642	1.8084993377359447e-49	2.331480369478389e-65	8.649312939286534e-10	2.8126018944006093e-15	8.039292879264954e-6	-5.793688030680924e-20	2.0761177409476457e-19	4.275130166183239e-13	2.24073971486863e-12	2.601794665360872e-12
15000000	0.004995979485992642	1.8084993377359447e-49	2.331480369478389e-65	8.649312939286534e-10	2.8126018944006093e-15	8.039292879264954e-6	-5.793687753250368e-20	2.0761177409476457e-19	4.275130166183239e-13	2.24073971486863e-12	2.601794665360872e-12
15100000	0.004995979485992642	1.8084993377359447e-49	2.331480369478389e-65	8.649312939286534e-10	2.8126018944006093e-15	8.039292879264954e-6	-5.79368747581981e-20	2.0761177409476457e-19	4.275130166183239e-13	2.24073971486863e-12	2.601794665360872e-12
15200000	0.004995979485992642	1.8084993377359447e-49	2.331480369478389e-65	8.649312939286534e-10	2.8126018944006093e-15	8.039292879264954e-6	-5.793687198389254e-20	2.0761177409476457e-19	4.275130166183239e-13	2.24073971486863e-12	2.601794665360872e-12
15300000	0.004995979485992642	1.8084993377359447e-49	2.331480369478389e-65	8.649312939286534e-10	2.8126018944006093e-15	8.039292879264954e-6	-5.793686920958696e-20	2.0761177409476457e-19	4.275130166183239e-13	2.24073971486863e-12	2.601794665360872e-12
15400000	0.004995979485992642	1.8084993377359447e-49	2.331480369478389e-65	8.649312939286534e-10	2.8126018944006093e-15	8.039292879264954e-6	-5.79368664352814e-20	2.0761177409476457e-19	4.275130166183239e-13	2.24073971486863e-12	2.601794665360872e-12
15500000	0.004995979485992642	1.8084993377359447e-49	2.331480369478389e-65	8.649312939286534e-10	2.8126018944006093e-15	8.039292879264954e-6	-5.793686366097582e-20	2.0761177409476457e-19	4.275130166183239e-13	2.24073971486863e-12	2.601794665360872e-12
15600000	0.004995979485992642	1.8084993377359447e-49	2.331480369478389e-65	8.649312939286534e-10	2.8126018944006093e-15	8.039292879264954e-6	-5.793686088667026e-20	2.0761177409476457e-19	4.275130166183239e-13	2.24073971486863e-12	2.601794665360872e-12
15700000	0.004995979485992642	1.8084993377359447e-49	2.331480369478389e-65	8.649312939286534e-10	2.8126018944006093e-15	8.039292879264954e-6	-5.793685811236468e-20	2.0761177409476457e-19	4.275130166183239e-13	2.24073971486863e-12	2.601794665360872e-12
15800000	0.004995979485992642	1.8084993377359447e-49	2.331480369478389e-65	8.649312939286534e-10	2.8126018944006093e-15	8.039292879264954e-6	-5.793685533805912e-20	2.0761177409476457e-19	4.275130166183239e-13	2.24073971486863e-12	2.601794665360872e-12
15900000	0.004995979485992642	1.8084993377359447e-49	2.331480369478389e-65	8.649312939286534e-10	2.8126018944006093e-15	8.039292879264954e-6	-5.793685256375354e-20	2.0761177409476457e-19	4.275130166183239e-13	2.24073971486863e-12	2.601794665360872e-12
16000000	0.004995979485992642	1.8084993377359447e-49	2.331480369478389e-65	8.649312939286534e-10	2.8126018944006093e-15	8.039292879264954e-6	-5.793684978944798e-20	2.0761177409476457e-19	4.275130166183239e-13	2.24073971486863e-12	2.601794665360872e-12
16100000	0.004995979485992642	1.8084993377359447e-49	2.331480369478389e-65	8.649312939286534e-10	2.8126018944006093e-15	8.039292879264954e-6	-5.79368470151424e-20	2.0761177409476457e-19	4.275130166183239e-13	2.24073971486863e-12	2.601794665360872e-12
16200000	0.004995979485992642	1.8084993377359447e-49	2.331480369478389e-65	8.649312939286534e-10	2.8126018944006093e-15	8.039292879264954e-6	-5.793684424083684e-20	2.0761177409476457e-19	4.275130166183239e-13	2.24073971486863e-12	2.601794665360872e-12
16300000	0.004995979485992642	1.8084993377359447e-49	2.331480369478389e-65	8.649312939286534e-10	2.8126018944006093e-15	8.039292879264954e-6	-5.793684146653127e-20	2.0761177409476457e-19	4.275130166183239e-13	2.24073971486863e-12	2.601794665360872e-12
16400000	0.004995979485992642	1.8084993377359447e-49	2.331480369478389e-65	8.649312939286534e-10	2.8126018944006093e-15	8.039292879264954e-6	-5.79368386922257e-20	2.0761177409476457e-19	4.275130166183239e-13	2.24073971486863e-12	2.601794665360872e-12
16500000	0.004995979485992642	1.808499337735945e-49	2.331480369478389e-65	8.649312939286534e-10	2.8126018944006093e-15	8.039292879264954e-6	-5.793683591792013e-20	2.0761177409476457e-19	4.275130166183239e-13	2.24073971486863e-12	2.601794665360872e-12
16600000	0.004995979485992642	1.808499337735945e-49	2.331480369478389e-65	8.649312939286534e-10	2.8126018944006093e-15	8.039292879264954e-6	-5.793683314361456e-20	2.0761177409476457e-19	4.275130166183239e-13	2.24073971486863e-12	2.601794665360872e-12
16700000	0.004995979485992642	1.808499337735945e-49	2.331480369478389e-65	8.649312939286534e-10	2.8126018944006093e-15	8.039292879264954e-6	-5.793683036930899e-20	2.0761177409476457e-19	4.275130166183239e-13	2.24073971486863e-12	2.601794665360872e-12
16800000	0.004995979485992642	1.808499337735945e-49	2.331480369478389e-65	8.649312939286534e-10	2.8126018944006093e-15	8.039292879264954e-6	-5.793682759500342e-20	2.0761177409476457e-19	4.275130166183239e-13	2.24073971486863e-12	2.601794665360872e-12
16900000	0.004995979485992642	1.808499337735945e-49	2.331480369478389e-65	8.649312939286534e-10	2.8126018944006093e-15	8.039292879264954e-6	-5.793682482069785e-20	2.0761177409476457e-19	4.275130166183239e-13	2.24073971486863e-12	2.601794665360872e-12
17000000	0.004995979485992642	1.808499337735945e-49	2.331480369478389e-65	8.649312939286534e-10	2.8126018944006093e-15	8.039292879264954e-6	-5.793682204639228e-20	2.0761177409476457e-19	4.275130166183239e-13	2.24073971486863e-12	2.601794665360872e-12
17100000	0.004995979485992642	1.808499337735945e-49	2.331480369478389e-65	8.649312939286534e-10	2.8126018944006093e-15	8.039292879264954e-6	-5.793681927208671e-20	2.0761177409476457e-19	4.275130166183239e-13	2.24073971486863e-12	2.601794665360872e-12
17200000	0.004995979485992642	1.808499337735945e-49	2.331480369478389e-65	8.649312939286534e-10	2.8126018944006093e-15	8.039292879264954e-6	-5.793681649778114e-20	2.0761177409476457e-19	4.275130166183239e-13	2.24073971486863e-12	2.601794665360872e-12
17300000	0.004995979485992642	1.808499337735945e-49	2.331480369478389e-65	8.649312939286534e-10	2.8126018944006093e-15	8.039292879264954e-6	-5.793681372347557e-20	2.0761177409476457e-19	4.275130166183239e-13	2.24073971486863e-12	2.601794665360872e-12
17400000	0.004995979485992642	1.808499337735945e-49	2.331480369478389e-65	8.649312939286534e-10	2.8126018944006093e-15	8.039292879264954e-6	-5.793681094917e-20	2.0761177409476457e-19	4.275130166183239e-13	2.24073971486863e-12	2.601794665360872e-12
17500000	0.004995979485992642	1.808499337735945e-49	2.331480369478389e-65	8.649312939286534e-10	2.8126018944006093e-15	8.039292879264954e-6	-5.793680817486443e-20	2.0761177409476457e-19	4.275130166183239e-13	2.24073971486863e-12	2.601794665360872e-12
17600000	0.004995979485992642	1.808499337735945e-49	2.331480369478389e-65	8.649312939286534e-10	2.8126018944006093e-15	8.039292879264954e-6	-5.793680540055887e-20	2.0761177409476457e-19	4.275130166183239e-13	2.24073971486863e-12	2.601794665360872e-12
17700000	0.004995979485992642	1.808499337735945e-49	2.331480369478389e-65	8.649312939286534e-10	2.8126018944006093e-15	8.039292879264954e-6	-5.793680262625329e-20	2.0761177409476457e-19	4.275130166183239e-13	2.24073971486863e-12	2.601794665360872e-12
17800000	0.004995979485992642	1.808499337735945e-49	2.331480369478389e-65	8.649312939286534e-10	2.8126018944006093e-15	8.039292879264954e-6	-5.793679985194773e-20	2.0761177409476457e-19	4.275130166183239e-13	2.24073971486863e-12	2.601794665360872e-12
17900000	0.004995979485992642	1.808499337735945e-49	2.331480369478389e-65	8.649312939286534e-10	2.8126018944006093e-15	8.039292879264954e-6	-5.793679707764215e-20	2.0761177409476457e-19	4.275130166183239e-13	2.24073971486863e-12	2.601794665360872e-12
18000000	0.004995979485992642	1.808499337735945e-49	2.331480369478389e-65	8.649312939286534e-10	2.8126018944006093e-15	8.039292879264954e-6	-5.793679430333659e-20	2.0761177409476457e-19	4.275130166183239e-13	2.24073971486863e-12	2.601794665360872e-12
18100000	0.004995979485992642	1.808499337735945e-49	2.331480369478389e-65	8.649312939286534e-10	2.8126018944006093e-15	8.039292879264954e-6	-5.793679152903101e-20	2.0761177409476457e-19	4.275130166183239e-13	2.24073971486863e-12	2.601794665360872e-12
18200000	0.004995979485992642	1.808499337735945e-49	2.331480369478389e-65	8.649312939286534e-10	2.8126018944006093e-15	8.039292879264954e-6	-5.793678875472545e-20	2.0761177409476457e-19	4.275130166183239e-13	2.24073971486863e-12	2.601794665360872e-12
18300000	0.004995979485992642	1.808499337735945e-49	2.331480369478389e-65	8.649312939286534e-10	2.8126018944006093e-15	8.039292879264954e-6	-5.793678598041987e-20	2.0761177409476457e-19	4.275130166183239e-13	2.24073971486863e-12	2.601794665360872e-12
18400000	0.004995979485992642	1.808499337735945e-49	2.331480369478389e-65	8.649312939286534e-10	2.8126018944006093e-15	8.039292879264954e-6	-5.793678320611431e-20	2.0761177409476457e-19	4.275130166183239e-13	2.24073971486863e-12	2.601794665360872e-12
18500000	0.004995979485992642	1.808499337735945e-49	2.331480369478389e-65	8.649312939286534e-10	2.8126018944006093e-15	8.039292879264954e-6	-5.793678043180873e-20	2.0761177409476457e-19	4.275130166183239e-13	2.24073971486863e-12	2.601794665360872e-12
18600000	0.004995979485992642	1.808499337735945e-49	2.331480369478389e-65	8.649312939286534e-10	2.8126018944006093e-15	8.039292879264954e-6	-5.793677765750317e-20	2.0761177409476457e-19	4.275130166183239e-13	2.24073971486863e-12	2.601794665360872e-12
18700000	0.004995979485992642	1.808499337735945e-49	2.331480369478389e-65	8.649312939286534e-10	2.8126018944006093e-15	8.039292879264954e-6	-5.793677488319761e-20	2.0761177409476457e-19	4.275130166183239e-13	2.24073971486863e-12	2.601794665360872e-12
18800000	0.004995979485992642	1.808499337735945e-49	2.331480369478389e-65	8.649312939286534e-10	2.8126018944006093e-15	8.039292879264954e-6	-5.793677210889203e-20	2.0761177409476457e-19	4.275130166183239e-13	2.24073971486863e-12	2.601794665360872e-12
18900000	0.004995979485992642	1.808499337735945e-49	2.331480369478389e-65	8.649312939286534e-10	2.8126018944006093e-15	8.039292879264954e-6	-5.793676933458647e-20	2.0761177409476457e-19	4.275130166183239e-13	2.24073971486863e-12	2.601794665360872e-12
19000000	0.004995979485992642	1.808499337735945e-49	2.331480369478389e-65	8.649312939286534e-10	2.8126018944006093e-15	8.039292879264954e-6	-5.793676656028089e-20	2.0761177409476457e-19	4.275130166183239e-13	2.24073971486863e-12	2.601794665360872e-12
19100000	0.004995979485992642	1.808499337735945e-49	2.331480369478389e-65	8.649312939286534e-10	2.8126018944006093e-15	8.039292879264954e-6	-5.793676378597533e-20	2.0761177409476457e-19	4.275130166183239e-13	2.24073971486863e-12	2.601794665360872e-12
19200000	0.004995979485992642	1.808499337735945e-49	2.331480369478389e-65	8.649312939286534e-10	2.8126018944006093e-15	8.039292879264954e-6	-5.793676101166975e-20	2.0761177409476457e-19	4.275130166183239e-13	2.24073971486863e-12	2.601794665360872e-12
19300000	0.004995979485992642	1.808499337735945e-49	2.331480369478389e-65	8.649312939286534e-10	2.8126018944006093e-15	8.039292879264954e-6	-5.793675823736419e-20	2.0761177409476457e-19	4.275130166183239e-13	2.24073971486863e-12	2.601794665360872e-12
19400000	0.004995979485992642	1.808499337735945e-49	2.331480369478389e-65	8.649312939286534e-10	2.8126018944006093e-15	8.039292879264954e-6	-5.793675546305861e-20	2.0761177409476457e-19	4.275130166183239e-13	2.24073971486863e-12	2.601794665360872e-12
19500000	0.004995979485992642	1.808499337735945e-49	2.331480369478389e-65	8.649312939286534e-10	2.8126018944006093e-15	8.039292879264954e-6	-5.793675268875305e-20	2.0761177409476457e-19	4.275130166183239e-13	2.24073971486863e-12	2.601794665360872e-12
19600000	0.004995979485992642	1.808499337735945e-49	2.331480369478389e-65	8.649312939286534e-10	2.8126018944006093e-15	8.039292879264954e-6	-5.793674991444747e-20	2.0761177409476457e-19	4.275130166183239e-13	2.24073971486863e-12	2.601794665360872e-12
19700000	0.004995979485992642	1.808499337735945e-49	2.331480369478389e-65	8.649312939286534e-10	2.8126018944006093e-15	8.039292879264954e-6	-5.793674714014191e-20	2.0761177409476457e-19	4.275130166183239e-13	2.24073971486863e-12	2.601794665360872e-12
19800000	0.004995979485992642	1.808499337735945e-49	2.331480369478389e-65	8.649312939286534e-10	2.8126018944006093e-15	8.039292879264954e-6	-5.793674436583633e-20	2.0761177409476457e-19	4.275130166183239e-13	2.24073971486863e-12	2.601794665360872e-12
19900000	0.004995979485992642	1.808499337735945e-49	2.331480369478389e-65	8.649312939286534e-10	2.8126018944006093e-15	8.039292879264954e-6	-5.793674159153077e-20	2.0761177409476457e-19	4.275130166183239e-13	2.24073971486863e-12	2.601794665360872e-12
20000000	0.004995979485992642	1.808499337735945e-49	2.331480369478389e-65	8.649312939286534e-10	2.8126018944006093e-15	8.039292879264954e-6	-5.79367388172252e-20	2.0761177409476457e-19	4.275130166183239e-13	2.24073971486863e-12	2.601794665360872e-12
20100000	0.004995979485992642	1.808499337735945e-49	2.331480369478389e-65	8.649312939286534e-10	2.8126018944006093e-15	8.039292879264954e-6	-5.793673604291963e-20	2.0761177409476457e-19	4.275130166183239e-13	2.24073971486863e-12	2.601794665360872e-12
20200000	0.004995979485992642	1.808499337735945e-49	2.331480369478389e-65	8.649312939286534e-10	2.8126018944006093e-15	8.039292879264954e-6	-5.793673326861406e-20	2.0761177409476457e-19	4.275130166183239e-13	2.24073971486863e-12	2.601794665360872e-12
20300000	0.004995979485992642	1.808499337735945e-49	2.331480369478389e-65	8.649312939286534e-10	2.8126018944006093e-15	8.039292879264954e-6	-5.793673049430849e-20	2.0761177409476457e-19	4.275130166183239e-13	2.24073971486863e-12	2.601794665360872e-12
20400000	0.004995979485992642	1.808499337735945e-49	2.331480369478389e-65	8.649312939286534e-10	2.8126018944006093e-15	8.039292879264954e-6	-5.793672772000292e-20	2.0761177409476457e-19	4.275130166183239e-13	2.24073971486863e-12	2.601794665360872e-12
20500000	0.004995979485992642	1.808499337735945e-49	2.331480369478389e-65	8.649312939286534e-10	2.8126018944006093e-15	8.039292879264954e-6	-5.793672494569735e-20	2.0761177409476457e-19	4.275130166183239e-13	2.24073971486863e-12	2.601794665360872e-12
20600000	0.004995979485992642	1.808499337735945e-49	2.331480369478389e-65	8.649312939286534e-10	2.8126018944006093e-15	8.039292879264954e-6	-5.793672217139178e-20	2.0761177409476457e-19	4.275130166183239e-13	2.24073971486863e-12	2.601794665360872e-12
20700000	0.004995979485992642	1.808499337735945e-49	2.331480369478389e-65	8.649312939286534e-10	2.8126018944006093e-15	8.039292879264954e-6	-5.793671939708621e-20	2.0761177409476457e-19	4.275130166183239e-13	2.24073971486863e-12	2.601794665360872e-12
20800000	0.004995979485992642	1.808499337735945e-49	2.331480369478389e-65	8.649312939286534e-10	2.8126018944006093e-15	8.039292879264954e-6	-5.793671662278064e-20	2.0761177409476457e-19	4.275130166183239e-13	2.24073971486863e-12	2.601794665360872e-12
20900000	0.004995979485992642	1.808499337735945e-49	2.331480369478389e-65	8.649312939286534e-10	2.8126018944006093e-15	8.039292879264954e-6	-5.793671384847507e-20	2.0761177409476457e-19	4.275130166183239e-13	2.24073971486863e-12	2.601794665360872e-12
21000000	0.004995979485992642	1.808499337735945e-49	2.331480369478389e-65	8.649312939286534e-10	2.8126018944006093e-15	8.039292879264954e-6	-5.79367110741695e-20	2.0761177409476457e-19	4.275130166183239e-13	2.24073971486863e-12	2.601794665360872e-12
21100000	0.004995979485992642	1.808499337735945e-49	2.331480369478389e-65	8.649312939286534e-10	2.8126018944006093e-15	8.039292879264954e-6	-5.793670829986394e-20	2.0761177409476457e-19	4.275130166183239e-13	2.24073971486863e-12	2.601794665360872e-12
21200000	0.004995979485992642	1.808499337735945e-49	2.331480369478389e-65	8.649312939286534e-10	2.8126018944006093e-15	8.039292879264954e-6	-5.793670552555836e-20	2.0761177409476457e-19	4.275130166183239e-13	2.24073971486863e-12	2.601794665360872e-12
21300000	0.004995979485992642	1.808499337735945e-49	2.331480369478389e-65	8.649312939286534e-10	2.8126018944006093e-15	8.039292879264954e-6	-5.79367027512528e-20	2.0761177409476457e-19	4.275130166183239e-13	2.24073971486863e-12	2.601794665360872e-12
21400000	0.004995979485992642	1.808499337735945e-49	2.331480369478389e-65	8.649312939286534e-10	2.8126018944006093e-15	8.039292879264954e-6	-5.793669997694722e-20	2.0761177409476457e-19	4.275130166183239e-13	2.24073971486863e-12	2.601794665360872e-12
21500000	0.004995979485992642	1.808499337735945e-49	2.331480369478389e-65	8.649312939286534e-10	2.8126018944006093e-15	8.039292879264954e-6	-5.793669720264166e-20	2.0761177409476457e-19	4.275130166183239e-13	2.24073971486863e-12	2.601794665360872e-12
21600000	0.004995979485992642	1.808499337735945e-49	2.331480369478389e-65	8.649312939286534e-10	2.8126018944006093e-15	8.039292879264954e-6	-5.793669442833608e-20	2.0761177409476457e-19	4.275130166183239e-13	2.24073971486863e-12	2.601794665360872e-12
21700000	0.004995979485992642	1.808499337735945e-49	2.331480369478389e-65	8.649312939286534e-10	2.8126018944006093e-15	8.039292879264954e-6	-5.793669165403052e-20	2.0761177409476457e-19	4.275130166183239e-13	2.24073971486863e-12	2.601794665360872e-12
21800000	0.004995979485992642	1.808499337735945e-49	2.331480369478389e-65	8.649312939286534e-10	2.8126018944006093e-15	8.039292879264954e-6	-5.793668887972494e-20	2.0761177409476457e-19	4.275130166183239e-13	2.24073971486863e-12	2.601794665360872e-12
21900000	0.004995979485992642	1.808499337735945e-49	2.331480369478389e-65	8.649312939286534e-10	2.8126018944006093e-15	8.039292879264954e-6	-5.793668610541938e-20	2.0761177409476457e-19	4.275130166183239e-13	2.24073971486863e-12	2.601794665360872e-12
22000000	0.004995979485992642	1.808499337735945e-49	2.331480369478389e-65	8.649312939286534e-10	2.8126018944006093e-15	8.039292879264954e-6	-5.79366833311138e-20	2.0761177409476457e-19	4.275130166183239e-13	2.24073971486863e-12	2.601794665360872e-12
22100000	0.004995979485992642	1.808499337735945e-49	2.331480369478389e-65	8.649312939286534e-10	2.8126018944006093e-15	8.039292879264954e-6	-5.793668055680824e-20	2.0761177409476457e-19	4.275130166183239e-13	2.24073971486863e-12	2.601794665360872e-12
22200000	0.004995979485992642	1.8084993377359455e-49	2.331480369478389e-65	8.649312939286534e-10	2.8126018944006093e-15	8.039292879264954e-6	-5.793667778250266e-20	2.0761177409476457e-19	4.275130166183239e-13	2.24073971486863e-12	2.601794665360872e-12
22300000	0.004995979485992642	1.8084993377359455e-49	2.331480369478389e-65	8.649312939286534e-10	2.8126018944006093e-15	8.039292879264954e-6	-5.79366750081971e-20	2.0761177409476457e-19	4.275130166183239e-13	2.24073971486863e-12	2.601794665360872e-12
22400000	0.004995979485992642	1.8084993377359455e-49	2.331480369478389e-65	8.649312939286534e-10	2.8126018944006093e-15	8.039292879264954e-6	-5.793667223389152e-20	2.0761177409476457e-19	4.275130166183239e-13	2.24073971486863e-12	2.601794665360872e-12
22500000	0.004995979485992642	1.8084993377359455e-49	2.331480369478389e-65	8.649312939286534e-10	2.8126018944006093e-15	8.039292879264954e-6	-5.793666945958596e-20	2.0761177409476457e-19	4.275130166183239e-13	2.24073971486863e-12	2.601794665360872e-12
22600000	0.004995979485992642	1.8084993377359455e-49	2.331480369478389e-65	8.649312939286534e-10	2.8126018944006093e-15	8.039292879264954e-6	-5.793666668528039e-20	2.0761177409476457e-19	4.275130166183239e-13	2.24073971486863e-12	2.601794665360872e-12
22700000	0.004995979485992642	1.8084993377359455e-49	2.331480369478389e-65	8.649312939286534e-10	2.8126018944006093e-15	8.039292879264954e-6	-5.793666391097482e-20	2.0761177409476457e-19	4.275130166183239e-13	2.24073971486863e-12	2.601794665360872e-12
22800000	0.004995979485992642	1.8084993377359455e-49	2.331480369478389e-65	8.649312939286534e-10	2.8126018944006093e-15	8.039292879264954e-6	-5.793666113666925e-20	2.0761177409476457e-19	4.275130166183239e-13	2.24073971486863e-12	2.601794665360872e-12
22900000	0.004995979485992642	1.8084993377359455e-49	2.331480369478389e-65	8.649312939286534e-10	2.8126018944006093e-15	8.039292879264954e-6	-5.793665836236368e-20	2.0761177409476457e-19	4.275130166183239e-13	2.24073971486863e-12	2.601794665360872e-12
23000000	0.004995979485992642	1.8084993377359455e-49	2.331480369478389e-65	8.649312939286534e-10	2.8126018944006093e-15	8.039292879264954e-6	-5.793665558805811e-20	2.0761177409476457e-19	4.275130166183239e-13	2.24073971486863e-12	2.601794665360872e-12
23100000	0.004995979485992642	1.8084993377359455e-49	2.331480369478389e-65	8.649312939286534e-10	2.8126018944006093e-15	8.039292879264954e-6	-5.793665281375254e-20	2.0761177409476457e-19	4.275130166183239e-13	2.24073971486863e-12	2.601794665360872e-12
23200000	0.004995979485992642	1.8084993377359455e-49	2.331480369478389e-65	8.649312939286534e-10	2.8126018944006093e-15	8.039292879264954e-6	-5.793665003944697e-20	2.0761177409476457e-19	4.275130166183239e-13	2.24073971486863e-12	2.601794665360872e-12
23300000	0.004995979485992642	1.8084993377359455e-49	2.331480369478389e-65	8.649312939286534e-10	2.8126018944006093e-15	8.039292879264954e-6	-5.79366472651414e-20	2.0761177409476457e-19	4.275130166183239e-13	2.24073971486863e-12	2.601794665360872e-12
23400000	0.004995979485992642	1.8084993377359455e-49	2.331480369478389e-65	8.649312939286534e-10	2.8126018944006093e-15	8.039292879264954e-6	-5.793664449083583e-20	2.0761177409476457e-19	4.275130166183239e-13	2.24073971486863e-12	2.601794665360872e-12
23500000	0.004995979485992642	1.8084993377359455e-49	2.331480369478389e-65	8.649312939286534e-10	2.8126018944006093e-15	8.039292879264954e-6	-5.793664171653026e-20	2.0761177409476457e-19	4.275130166183239e-13	2.24073971486863e-12	2.601794665360872e-12
23600000	0.004995979485992642	1.8084993377359455e-49	2.331480369478389e-65	8.649312939286534e-10	2.8126018944006093e-15	8.039292879264954e-6	-5.793663894222469e-20	2.0761177409476457e-19	4.275130166183239e-13	2.24073971486863e-12	2.601794665360872e-12
23700000	0.004995979485992642	1.8084993377359455e-49	2.331480369478389e-65	8.649312939286534e-10	2.8126018944006093e-15	8.039292879264954e-6	-5.793663616791913e-20	2.0761177409476457e-19	4.275130166183239e-13	2.24073971486863e-12	2.601794665360872e-12
23800000	0.004995979485992642	1.8084993377359455e-49	2.331480369478389e-65	8.649312939286534e-10	2.8126018944006093e-15	8.039292879264954e-6	-5.793663339361355e-20	2.0761177409476457e-19	4.275130166183239e-13	2.24073971486863e-12	2.601794665360872e-12
23900000	0.004995979485992642	1.8084993377359455e-49	2.331480369478389e-65	8.649312939286534e-10	2.8126018944006093e-15	8.039292879264954e-6	-5.793663061930797e-20	2.0761177409476457e-19	4.275130166183239e-13	2.24073971486863e-12	2.601794665360872e-12
24000000	0.004995979485992642	1.8084993377359455e-49	2.331480369478389e-65	8.649312939286534e-10	2.8126018944006093e-15	8.039292879264954e-6	-5.793662784500241e-20	2.0761177409476457e-19	4.275130166183239e-13	2.24073971486863e-12	2.601794665360872e-12
24100000	0.004995979485992642	1.8084993377359455e-49	2.331480369478389e-65	8.649312939286534e-10	2.8126018944006093e-15	8.039292879264954e-6	-5.793662507069684e-20	2.0761177409476457e-19	4.275130166183239e-13	2.24073971486863e-12	2.601794665360872e-12
24200000	0.004995979485992642	1.8084993377359455e-49	2.331480369478389e-65	8.649312939286534e-10	2.8126018944006093e-15	8.039292879264954e-6	-5.793662229639127e-20	2.0761177409476457e-19	4.275130166183239e-13	2.24073971486863e-12	2.601794665360872e-12
24300000	0.004995979485992642	1.8084993377359455e-49	2.331480369478389e-65	8.649312939286534e-10	2.8126018944006093e-15	8.039292879264954e-6	-5.79366195220857e-20	2.0761177409476457e-19	4.275130166183239e-13	2.24073971486863e-12	2.601794665360872e-12
24400000	0.004995979485992642	1.8084993377359455e-49	2.331480369478389e-65	8.649312939286534e-10	2.8126018944006093e-15	8.039292879264954e-6	-5.793661674778013e-20	2.0761177409476457e-19	4.275130166183239e-13	2.2407397148686295e-12	2.601794665360872e-12
24500000	0.004995979485992642	1.8084993377359455e-49	2.331480369478389e-65	8.649312939286534e-10	2.8126018944006093e-15	8.039292879264954e-6	-5.793661397347456e-20	2.0761177409476457e-19	4.275130166183239e-13	2.2407397148686295e-12	2.601794665360872e-12
24600000	0.004995979485992642	1.8084993377359455e-49	2.331480369478389e-65	8.649312939286534e-10	2.8126018944006093e-15	8.039292879264954e-6	-5.793661119916899e-20	2.0761177409476457e-19	4.275130166183239e-13	2.2407397148686295e-12	2.601794665360872e-12
24700000	0.004995979485992642	1.8084993377359455e-49	2.331480369478389e-65	8.649312939286534e-10	2.8126018944006093e-15	8.039292879264954e-6	-5.793660842486342e-20	2.0761177409476457e-19	4.275130166183239e-13	2.2407397148686295e-12	2.601794665360872e-12
24800000	0.004995979485992642	1.8084993377359455e-49	2.331480369478389e-65	8.649312939286534e-10	2.8126018944006093e-15	8.039292879264954e-6	-5.793660565055785e-20	2.0761177409476457e-19	4.275130166183239e-13	2.2407397148686295e-12	2.601794665360872e-12
24900000	0.004995979485992642	1.8084993377359455e-49	2.331480369478389e-65	8.649312939286534e-10	2.8126018944006093e-15	8.039292879264954e-6	-5.793660287625228e-20	2.0761177409476457e-19	4.275130166183239e-13	2.2407397148686295e-12	2.601794665360872e-12
25000000	0.004995979485992642	1.8084993377359455e-49	2.331480369478389e-65	8.649312939286534e-10	2.812601894400609e-15	8.039292879264954e-6	-5.793660010194671e-20	2.0761177409476457e-19	4.275130166183239e-13	2.2407397148686295e-12	2.601794665360872e-12
25100000	0.004995979485992641	1.8084993377359455e-49	2.331480369478389e-65	8.649312939286534e-10	2.812601894400609e-15	8.039292879264954e-6	-5.793659732764114e-20	2.0761177409476457e-19	4.275130166183239e-13	2.2407397148686295e-12	2.601794665360872e-12
25200000	0.004995979485992641	1.8084993377359455e-49	2.331480369478389e-65	8.649312939286534e-10	2.812601894400609e-15	8.039292879264954e-6	-5.793659455333558e-20	2.0761177409476457e-19	4.275130166183239e-13	2.2407397148686295e-12	2.601794665360872e-12
25300000	0.004995979485992641	1.8084993377359455e-49	2.331480369478389e-65	8.649312939286534e-10	2.812601894400609e-15	8.039292879264954e-6	-5.793659177903e-20	2.0761177409476457e-19	4.275130166183239e-13	2.2407397148686295e-12	2.601794665360872e-12
25400000	0.004995979485992641	1.8084993377359455e-49	2.331480369478389e-65	8.649312939286534e-10	2.812601894400609e-15	8.039292879264954e-6	-5.793658900472444e-20	2.0761177409476457e-19	4.275130166183239e-13	2.2407397148686295e-12	2.601794665360872e-12
25500000	0.004995979485992641	1.8084993377359455e-49	2.331480369478389e-65	8.649312939286534e-10	2.812601894400609e-15	8.039292879264954e-6	-5.793658623041886e-20	2.0761177409476457e-19	4.275130166183239e-13	2.2407397148686295e-12	2.601794665360872e-12
25600000	0.004995979485992641	1.8084993377359455e-49	2.331480369478389e-65	8.649312939286534e-10	2.812601894400609e-15	8.039292879264954e-6	-5.79365834561133e-20	2.0761177409476457e-19	4.275130166183239e-13	2.2407397148686295e-12	2.601794665360872e-12
25700000	0.004995979485992641	1.8084993377359455e-49	2.331480369478389e-65	8.649312939286534e-10	2.812601894400609e-15	8.039292879264954e-6	-5.793658068180772e-20	2.0761177409476457e-19	4.275130166183239e-13	2.2407397148686295e-12	2.601794665360872e-12
25800000	0.004995979485992641	1.8084993377359455e-49	2.331480369478389e-65	8.649312939286534e-10	2.812601894400609e-15	8.039292879264954e-6	-5.793657790750216e-20	2.0761177409476457e-19	4.275130166183239e-13	2.2407397148686295e-12	2.601794665360872e-12
25900000	0.004995979485992641	1.8084993377359455e-49	2.331480369478389e-65	8.649312939286534e-10	2.812601894400609e-15	8.039292879264954e-6	-5.793657513319658e-20	2.0761177409476457e-19	4.275130166183239e-13	2.2407397148686295e-12	2.601794665360872e-12
26000000	0.004995979485992641	1.8084993377359455e-49	2.331480369478389e-65	8.649312939286534e-10	2.812601894400609e-15	8.039292879264954e-6	-5.793657235889102e-20	2.0761177409476457e-19	4.275130166183239e-13	2.2407397148686295e-12	2.601794665360872e-12
26100000	0.004995979485992641	1.8084993377359455e-49	2.331480369478389e-65	8.649312939286534e-10	2.812601894400609e-15	8.039292879264954e-6	-5.793656958458544e-20	2.0761177409476457e-19	4.275130166183239e-13	2.2407397148686295e-12	2.601794665360872e-12
26200000	0.004995979485992641	1.8084993377359455e-49	2.331480369478389e-65	8.649312939286534e-10	2.812601894400609e-15	8.039292879264954e-6	-5.793656681027988e-20	2.0761177409476457e-19	4.275130166183239e-13	2.2407397148686295e-12	2.601794665360872e-12
26300000	0.004995979485992641	1.8084993377359455e-49	2.331480369478389e-65	8.649312939286534e-10	2.812601894400609e-15	8.039292879264954e-6	-5.79365640359743e-20	2.0761177409476457e-19	4.275130166183239e-13	2.2407397148686295e-12	2.601794665360872e-12
26400000	0.004995979485992641	1.8084993377359455e-49	2.331480369478389e-65	8.649312939286534e-10	2.812601894400609e-15	8.039292879264954e-6	-5.793656126166874e-20	2.0761177409476457e-19	4.275130166183239e-13	2.2407397148686295e-12	2.601794665360872e-12
26500000	0.004995979485992641	1.8084993377359455e-49	2.331480369478389e-65	8.649312939286534e-10	2.812601894400609e-15	8.039292879264954e-6	-5.793655848736316e-20	2.0761177409476457e-19	4.275130166183239e-13	2.2407397148686295e-12	2.601794665360872e-12
26600000	0.004995979485992641	1.8084993377359455e-49	2.331480369478389e-65	8.649312939286534e-10	2.812601894400609e-15	8.039292879264954e-6	-5.79365557130576e-20	2.0761177409476457e-19	4.275130166183239e-13	2.2407397148686295e-12	2.601794665360872e-12
26700000	0.004995979485992641	1.8084993377359455e-49	2.331480369478389e-65	8.649312939286534e-10	2.812601894400609e-15	8.039292879264954e-6	-5.793655293875202e-20	2.0761177409476457e-19	4.275130166183239e-13	2.2407397148686295e-12	2.601794665360872e-12
26800000	0.004995979485992641	1.8084993377359455e-49	2.331480369478389e-65	8.649312939286534e-10	2.812601894400609e-15	8.039292879264954e-6	-5.793655016444646e-20	2.0761177409476457e-19	4.275130166183239e-13	2.2407397148686295e-12	2.601794665360872e-12
26900000	0.004995979485992641	1.8084993377359455e-49	2.331480369478389e-65	8.649312939286534e-10	2.812601894400609e-15	8.039292879264954e-6	-5.793654739014089e-20	2.0761177409476457e-19	4.275130166183239e-13	2.2407397148686295e-12	2.601794665360872e-12
27000000	0.004995979485992641	1.8084993377359455e-49	2.331480369478389e-65	8.649312939286534e-10	2.812601894400609e-15	8.039292879264954e-6	-5.793654461583532e-20	2.0761177409476457e-19	4.275130166183239e-13	2.2407397148686295e-12	2.601794665360872e-12
27100000	0.004995979485992641	1.8084993377359455e-49	2.331480369478389e-65	8.649312939286534e-10	2.812601894400609e-15	8.039292879264954e-6	-5.793654184152975e-20	2.0761177409476457e-19	4.275130166183239e-13	2.2407397148686295e-12	2.601794665360872e-12
27200000	0.004995979485992641	1.8084993377359455e-49	2.331480369478389e-65	8.649312939286534e-10	2.812601894400609e-15	8.039292879264954e-6	-5.793653906722418e-20	2.0761177409476457e-19	4.275130166183239e-13	2.2407397148686295e-12	2.601794665360872e-12
27300000	0.004995979485992641	1.8084993377359455e-49	2.331480369478389e-65	8.649312939286534e-10	2.812601894400609e-15	8.039292879264954e-6	-5.793653629291861e-20	2.0761177409476457e-19	4.275130166183239e-13	2.2407397148686295e-12	2.601794665360872e-12
27400000	0.004995979485992641	1.8084993377359455e-49	2.331480369478389e-65	8.649312939286534e-10	2.812601894400609e-15	8.039292879264954e-6	-5.793653351861304e-20	2.0761177409476457e-19	4.275130166183239e-13	2.2407397148686295e-12	2.601794665360872e-12
27500000	0.004995979485992641	1.8084993377359455e-49	2.331480369478389e-65	8.649312939286534e-10	2.812601894400609e-15	8.039292879264954e-6	-5.793653074430747e-20	2.0761177409476457e-19	4.275130166183239e-13	2.2407397148686295e-12	2.601794665360872e-12
27600000	0.004995979485992641	1.8084993377359455e-49	2.331480369478389e-65	8.649312939286534e-10	2.812601894400609e-15	8.039292879264954e-6	-5.79365279700019e-20	2.0761177409476457e-19	4.275130166183239e-13	2.2407397148686295e-12	2.601794665360872e-12
27700000	0.004995979485992641	1.8084993377359455e-49	2.331480369478389e-65	8.649312939286534e-10	2.812601894400609e-15	8.039292879264954e-6	-5.793652519569633e-20	2.0761177409476457e-19	4.275130166183239e-13	2.2407397148686295e-12	2.601794665360872e-12
27800000	0.004995979485992641	1.8084993377359455e-49	2.331480369478389e-65	8.649312939286534e-10	2.812601894400609e-15	8.039292879264954e-6	-5.793652242139077e-20	2.0761177409476457e-19	4.275130166183239e-13	2.2407397148686295e-12	2.601794665360872e-12
27900000	0.004995979485992641	1.8084993377359455e-49	2.331480369478389e-65	8.649312939286534e-10	2.812601894400609e-15	8.039292879264954e-6	-5.793651964708519e-20	2.0761177409476457e-19	4.275130166183239e-13	2.2407397148686295e-12	2.601794665360872e-12
28000000	0.004995979485992641	1.8084993377359455e-49	2.331480369478389e-65	8.649312939286534e-10	2.812601894400609e-15	8.039292879264954e-6	-5.793651687277963e-20	2.0761177409476457e-19	4.275130166183239e-13	2.2407397148686295e-12	2.601794665360872e-12
28100000	0.004995979485992641	1.8084993377359455e-49	2.331480369478389e-65	8.649312939286534e-10	2.812601894400609e-15	8.039292879264954e-6	-5.793651409847405e-20	2.0761177409476457e-19	4.275130166183239e-13	2.2407397148686295e-12	2.601794665360872e-12
28200000	0.004995979485992641	1.8084993377359455e-49	2.331480369478389e-65	8.649312939286534e-10	2.812601894400609e-15	8.039292879264954e-6	-5.793651132416849e-20	2.0761177409476457e-19	4.275130166183239e-13	2.2407397148686295e-12	2.601794665360872e-12
28300000	0.004995979485992641	1.8084993377359455e-49	2.331480369478389e-65	8.649312939286534e-10	2.812601894400609e-15	8.039292879264954e-6	-5.793650854986291e-20	2.0761177409476457e-19	4.275130166183239e-13	2.2407397148686295e-12	2.601794665360872e-12
28400000	0.004995979485992641	1.8084993377359455e-49	2.331480369478389e-65	8.649312939286534e-10	2.812601894400609e-15	8.039292879264954e-6	-5.793650577555735e-20	2.0761177409476457e-19	4.275130166183239e-13	2.2407397148686295e-12	2.601794665360872e-12
28500000	0.004995979485992641	1.8084993377359455e-49	2.331480369478389e-65	8.649312939286534e-10	2.812601894400609e-15	8.039292879264954e-6	-5.793650300125177e-20	2.0761177409476457e-19	4.275130166183239e-13	2.2407397148686295e-12	2.601794665360872e-12
28600000	0.004995979485992641	1.8084993377359455e-49	2.331480369478389e-65	8.649312939286534e-10	2.812601894400609e-15	8.039292879264954e-6	-5.793650022694621e-20	2.0761177409476457e-19	4.275130166183239e-13	2.2407397148686295e-12	2.601794665360872e-12
28700000	0.004995979485992641	1.8084993377359455e-49	2.331480369478389e-65	8.649312939286534e-10	2.812601894400609e-15	8.039292879264954e-6	-5.793649745264064e-20	2.0761177409476457e-19	4.275130166183239e-13	2.2407397148686295e-12	2.601794665360872e-12
28800000	0.004995979485992641	1.8084993377359455e-49	2.331480369478389e-65	8.649312939286534e-10	2.812601894400609e-15	8.039292879264954e-6	-5.793649467833507e-20	2.0761177409476457e-19	4.275130166183239e-13	2.2407397148686295e-12	2.601794665360872e-12
28900000	0.004995979485992641	1.8084993377359455e-49	2.331480369478389e-65	8.649312939286534e-10	2.812601894400609e-15	8.039292879264954e-6	-5.79364919040295e-20	2.0761177409476457e-19	4.275130166183239e-13	2.2407397148686295e-12	2.601794665360872e-12
29000000	0.004995979485992641	1.8084993377359455e-49	2.331480369478389e-65	8.649312939286534e-10	2.812601894400609e-15	8.039292879264954e-6	-5.793648912972393e-20	2.0761177409476457e-19	4.275130166183239e-13	2.2407397148686295e-12	2.601794665360872e-12
29100000	0.004995979485992641	1.8084993377359455e-49	2.331480369478389e-65	8.649312939286534e-10	2.812601894400609e-15	8.039292879264954e-6	-5.793648635541837e-20	2.0761177409476457e-19	4.275130166183239e-13	2.2407397148686295e-12	2.601794665360872e-12
29200000	0.004995979485992641	1.8084993377359455e-49	2.331480369478389e-65	8.649312939286534e-10	2.812601894400609e-15	8.039292879264954e-6	-5.793648358111279e-20	2.0761177409476457e-19	4.275130166183239e-13	2.2407397148686295e-12	2.601794665360872e-12
29300000	0.004995979485992641	1.8084993377359455e-49	2.331480369478389e-65	8.649312939286534e-10	2.812601894400609e-15	8.039292879264954e-6	-5.793648080680723e-20	2.0761177409476457e-19	4.275130166183239e-13	2.2407397148686295e-12	2.601794665360872e-12
29400000	0.004995979485992641	1.8084993377359455e-49	2.331480369478389e-65	8.649312939286534e-10	2.812601894400609e-15	8.039292879264954e-6	-5.793647803250165e-20	2.0761177409476457e-19	4.275130166183239e-13	2.2407397148686295e-12	2.601794665360872e-12
29500000	0.004995979485992641	1.8084993377359455e-49	2.331480369478389e-65	8.649312939286534e-10	2.812601894400609e-15	8.039292879264954e-6	-5.793647525819609e-20	2.0761177409476457e-19	4.275130166183239e-13	2.2407397148686295e-12	2.601794665360872e-12
29600000	0.004995979485992641	1.8084993377359455e-49	2.331480369478389e-65	8.649312939286534e-10	2.812601894400609e-15	8.039292879264954e-6	-5.793647248389051e-20	2.0761177409476457e-19	4.275130166183239e-13	2.2407397148686295e-12	2.601794665360872e-12
29700000	0.004995979485992641	1.8084993377359455e-49	2.331480369478389e-65	8.649312939286534e-10	2.812601894400609e-15	8.039292879264954e-6	-5.793646970958495e-20	2.0761177409476457e-19	4.275130166183239e-13	2.2407397148686295e-12	2.601794665360872e-12
29800000	0.004995979485992641	1.8084993377359455e-49	2.331480369478389e-65	8.649312939286534e-10	2.812601894400609e-15	8.039292879264954e-6	-5.793646693527937e-20	2.0761177409476457e-19	4.275130166183239e-13	2.2407397148686295e-12	2.601794665360872e-12
29900000	0.004995979485992641	1.8084993377359455e-49	2.331480369478389e-65	8.649312939286534e-10	2.812601894400609e-15	8.039292879264954e-6	-5.793646416097381e-20	2.0761177409476457e-19	4.275130166183239e-13	2.2407397148686295e-12	2.601794665360872e-12
30000000	0.004995979485992641	1.8084993377359455e-49	2.331480369478389e-65	8.649312939286534e-10	2.812601894400609e-15	8.039292879264954e-6	-5.793646138666823e-20	2.0761177409476457e-19	4.275130166183239e-13	2.2407397148686295e-12	2.601794665360872e-12
30100000	0.004995979485992641	1.8084993377359455e-49	2.331480369478389e-65	8.649312939286534e-10	2.812601894400609e-15	8.039292879264954e-6	-5.793645861236267e-20	2.0761177409476457e-19	4.275130166183239e-13	2.2407397148686295e-12	2.601794665360872e-12
30200000	0.004995979485992641	1.8084993377359455e-49	2.331480369478389e-65	8.649312939286534e-10	2.812601894400609e-15	8.039292879264954e-6	-5.79364558380571e-20	2.0761177409476457e-19	4.275130166183239e-13	2.2407397148686295e-12	2.601794665360872e-12
30300000	0.004995979485992641	1.8084993377359455e-49	2.331480369478389e-65	8.649312939286534e-10	2.812601894400609e-15	8.039292879264954e-6	-5.793645306375153e-20	2.0761177409476457e-19	4.275130166183239e-13	2.2407397148686295e-12	2.601794665360872e-12
30400000	0.004995979485992641	1.8084993377359455e-49	2.331480369478389e-65	8.649312939286534e-10	2.812601894400609e-15	8.039292879264954e-6	-5.793645028944596e-20	2.0761177409476457e-19	4.275130166183239e-13	2.2407397148686295e-12	2.601794665360872e-12
30500000	0.004995979485992641	1.8084993377359455e-49	2.331480369478389e-65	8.649312939286534e-10	2.812601894400609e-15	8.039292879264954e-6	-5.793644751514039e-20	2.0761177409476457e-19	4.275130166183239e-13	2.2407397148686295e-12	2.601794665360872e-12
30600000	0.004995979485992641	1.8084993377359455e-49	2.331480369478389e-65	8.649312939286534e-10	2.812601894400609e-15	8.039292879264954e-6	-5.793644474083482e-20	2.0761177409476457e-19	4.275130166183239e-13	2.2407397148686295e-12	2.601794665360872e-12
30700000	0.004995979485992641	1.8084993377359455e-49	2.331480369478389e-65	8.649312939286534e-10	2.812601894400609e-15	8.039292879264954e-6	-5.793644196652925e-20	2.0761177409476457e-19	4.275130166183239e-13	2.2407397148686295e-12	2.601794665360872e-12
30800000	0.004995979485992641	1.8084993377359455e-49	2.331480369478389e-65	8.649312939286534e-10	2.812601894400609e-15	8.039292879264954e-6	-5.793643919222368e-20	2.0761177409476457e-19	4.275130166183239e-13	2.2407397148686295e-12	2.601794665360872e-12
30900000	0.004995979485992641	1.8084993377359455e-49	2.331480369478389e-65	8.649312939286534e-10	2.812601894400609e-15	8.039292879264954e-6	-5.793643641791811e-20	2.0761177409476457e-19	4.275130166183239e-13	2.2407397148686295e-12	2.601794665360872e-12
31000000	0.004995979485992641	1.8084993377359455e-49	2.331480369478389e-65	8.649312939286534e-10	2.812601894400609e-15	8.039292879264954e-6	-5.793643364361254e-20	2.0761177409476457e-19	4.275130166183239e-13	2.2407397148686295e-12	2.601794665360872e-12
31100000	0.004995979485992641	1.8084993377359455e-49	2.331480369478389e-65	8.649312939286534e-10	2.812601894400609e-15	8.039292879264954e-6	-5.793643086930697e-20	2.0761177409476457e-19	4.275130166183239e-13	2.2407397148686295e-12	2.601794665360872e-12
31200000	0.004995979485992641	1.8084993377359455e-49	2.331480369478389e-65	8.649312939286534e-10	2.812601894400609e-15	8.039292879264954e-6	-5.79364280950014e-20	2.0761177409476457e-19	4.275130166183239e-13	2.2407397148686295e-12	2.601794665360872e-12
31300000	0.004995979485992641	1.8084993377359455e-49	2.331480369478389e-65	8.649312939286534e-10	2.812601894400609e-15	8.039292879264954e-6	-5.793642532069583e-20	2.0761177409476457e-19	4.275130166183239e-13	2.2407397148686295e-12	2.601794665360872e-12
31400000	0.004995979485992641	1.8084993377359455e-49	2.331480369478389e-65	8.649312939286534e-10	2.812601894400609e-15	8.039292879264954e-6	-5.793642254639026e-20	2.0761177409476457e-19	4.275130166183239e-13	2.2407397148686295e-12	2.601794665360872e-12
31500000	0.004995979485992641	1.8084993377359455e-49	2.331480369478389e-65	8.649312939286534e-10	2.812601894400609e-15	8.039292879264954e-6	-5.79364197720847e-20	2.0761177409476457e-19	4.275130166183239e-13	2.2407397148686295e-12	2.601794665360872e-12
31600000	0.004995979485992641	1.8084993377359455e-49	2.331480369478389e-65	8.649312939286534e-10	2.812601894400609e-15	8.039292879264954e-6	-5.793641699777912e-20	2.0761177409476457e-19	4.275130166183239e-13	2.2407397148686295e-12	2.601794665360872e-12
31700000	0.004995979485992641	1.8084993377359455e-49	2.331480369478389e-65	8.649312939286534e-10	2.812601894400609e-15	8.039292879264954e-6	-5.793641422347356e-20	2.0761177409476457e-19	4.275130166183239e-13	2.2407397148686295e-12	2.601794665360872e-12
31800000	0.004995979485992641	1.8084993377359455e-49	2.331480369478389e-65	8.649312939286534e-10	2.812601894400609e-15	8.039292879264954e-6	-5.793641144916798e-20	2.0761177409476457e-19	4.275130166183239e-13	2.2407397148686295e-12	2.601794665360872e-12
31900000	0.004995979485992641	1.8084993377359455e-49	2.331480369478389e-65	8.649312939286534e-10	2.812601894400609e-15	8.039292879264954e-6	-5.793640867486242e-20	2.0761177409476457e-19	4.275130166183239e-13	2.2407397148686295e-12	2.601794665360872e-12
32000000	0.004995979485992641	1.8084993377359455e-49	2.331480369478389e-65	8.649312939286534e-10	2.812601894400609e-15	8.039292879264954e-6	-5.793640590055684e-20	2.0761177409476457e-19	4.275130166183239e-13	2.2407397148686295e-12	2.601794665360872e-12
32100000	0.004995979485992641	1.8084993377359455e-49	2.331480369478389e-65	8.649312939286534e-10	2.812601894400609e-15	8.039292879264954e-6	-5.793640312625128e-20	2.0761177409476457e-19	4.275130166183239e-13	2.2407397148686295e-12	2.601794665360872e-12
32200000	0.004995979485992641	1.8084993377359455e-49	2.331480369478389e-65	8.649312939286534e-10	2.812601894400609e-15	8.039292879264954e-6	-5.79364003519457e-20	2.0761177409476457e-19	4.275130166183239e-13	2.2407397148686295e-12	2.601794665360872e-12
32300000	0.004995979485992641	1.8084993377359455e-49	2.331480369478389e-65	8.649312939286534e-10	2.812601894400609e-15	8.039292879264954e-6	-5.793639757764014e-20	2.0761177409476457e-19	4.275130166183239e-13	2.2407397148686295e-12	2.601794665360872e-12
32400000	0.004995979485992641	1.8084993377359455e-49	2.331480369478389e-65	8.649312939286534e-10	2.812601894400609e-15	8.039292879264954e-6	-5.793639480333456e-20	2.0761177409476457e-19	4.275130166183239e-13	2.2407397148686295e-12	2.601794665360872e-12
32500000	0.004995979485992641	1.8084993377359455e-49	2.331480369478389e-65	8.649312939286534e-10	2.812601894400609e-15	8.039292879264954e-6	-5.7936392029029e-20	2.0761177409476457e-19	4.275130166183239e-13	2.2407397148686295e-12	2.601794665360872e-12
32600000	0.004995979485992641	1.8084993377359455e-49	2.331480369478389e-65	8.649312939286534e-10	2.812601894400609e-15	8.039292879264954e-6	-5.793638925472342e-20	2.0761177409476457e-19	4.275130166183239e-13	2.2407397148686295e-12	2.601794665360872e-12
32700000	0.004995979485992641	1.8084993377359455e-49	2.331480369478389e-65	8.649312939286534e-10	2.812601894400609e-15	8.039292879264954e-6	-5.793638648041786e-20	2.0761177409476457e-19	4.275130166183239e-13	2.2407397148686295e-12	2.601794665360872e-12
32800000	0.004995979485992641	1.808499337735945e-49	2.331480369478389e-65	8.649312939286534e-10	2.812601894400609e-15	8.039292879264954e-6	-5.793638370611228e-20	2.0761177409476457e-19	4.275130166183239e-13	2.2407397148686295e-12	2.601794665360872e-12
32900000	0.004995979485992641	1.808499337735945e-49	2.331480369478389e-65	8.649312939286534e-10	2.812601894400609e-15	8.039292879264954e-6	-5.793638093180672e-20	2.0761177409476457e-19	4.275130166183239e-13	2.2407397148686295e-12	2.601794665360872e-12
33000000	0.004995979485992641	1.808499337735945e-49	2.331480369478389e-65	8.649312939286534e-10	2.812601894400609e-15	8.039292879264954e-6	-5.793637815750114e-20	2.0761177409476457e-19	4.275130166183239e-13	2.2407397148686295e-12	2.601794665360872e-12
33100000	0.004995979485992641	1.808499337735945e-49	2.331480369478389e-65	8.649312939286534e-10	2.812601894400609e-15	8.039292879264954e-6	-5.793637538319558e-20	2.0761177409476457e-19	4.275130166183239e-13	2.2407397148686295e-12	2.601794665360872e-12
33200000	0.004995979485992641	1.808499337735945e-49	2.331480369478389e-65	8.649312939286534e-10	2.812601894400609e-15	8.039292879264954e-6	-5.793637260889e-20	2.0761177409476457e-19	4.275130166183239e-13	2.2407397148686295e-12	2.601794665360872e-12
33300000	0.004995979485992641	1.808499337735945e-49	2.331480369478389e-65	8.649312939286534e-10	2.812601894400609e-15	8.039292879264954e-6	-5.793636983458444e-20	2.0761177409476457e-19	4.275130166183239e-13	2.2407397148686295e-12	2.601794665360872e-12
33400000	0.004995979485992641	1.808499337735945e-49	2.331480369478389e-65	8.649312939286534e-10	2.812601894400609e-15	8.039292879264954e-6	-5.793636706027887e-20	2.0761177409476457e-19	4.275130166183239e-13	2.2407397148686295e-12	2.601794665360872e-12
33500000	0.004995979485992641	1.808499337735945e-49	2.331480369478389e-65	8.649312939286534e-10	2.812601894400609e-15	8.039292879264954e-6	-5.79363642859733e-20	2.0761177409476457e-19	4.275130166183239e-13	2.2407397148686295e-12	2.601794665360872e-12
33600000	0.004995979485992641	1.808499337735945e-49	2.331480369478389e-65	8.649312939286534e-10	2.812601894400609e-15	8.039292879264954e-6	-5.793636151166773e-20	2.0761177409476457e-19	4.275130166183239e-13	2.2407397148686295e-12	2.601794665360872e-12
33700000	0.004995979485992641	1.808499337735945e-49	2.331480369478389e-65	8.649312939286534e-10	2.812601894400609e-15	8.039292879264954e-6	-5.793635873736216e-20	2.0761177409476457e-19	4.275130166183239e-13	2.2407397148686295e-12	2.601794665360872e-12
33800000	0.004995979485992641	1.808499337735945e-49	2.331480369478389e-65	8.649312939286534e-10	2.812601894400609e-15	8.039292879264954e-6	-5.793635596305659e-20	2.0761177409476457e-19	4.275130166183239e-13	2.2407397148686295e-12	2.601794665360872e-12
33900000	0.004995979485992641	1.808499337735945e-49	2.331480369478389e-65	8.649312939286534e-10	2.812601894400609e-15	8.039292879264954e-6	-5.793635318875101e-20	2.0761177409476457e-19	4.275130166183239e-13	2.2407397148686295e-12	2.601794665360872e-12
34000000	0.004995979485992641	1.808499337735945e-49	2.331480369478389e-65	8.649312939286534e-10	2.812601894400609e-15	8.039292879264954e-6	-5.793635041444545e-20	2.0761177409476457e-19	4.275130166183239e-13	2.2407397148686295e-12	2.601794665360872e-12
34100000	0.004995979485992641	1.808499337735945e-49	2.331480369478389e-65	8.649312939286534e-10	2.812601894400609e-15	8.039292879264954e-6	-5.793634764013987e-20	2.0761177409476457e-19	4.275130166183239e-13	2.2407397148686295e-12	2.601794665360872e-12
34200000	0.004995979485992641	1.808499337735945e-49	2.3314803694783884e-65	8.649312939286534e-10	2.812601894400609e-15	8.039292879264954e-6	-5.793634486583431e-20	2.0761177409476457e-19	4.275130166183239e-13	2.2407397148686295e-12	2.601794665360872e-12
34300000	0.004995979485992641	1.808499337735945e-49	2.3314803694783884e-65	8.649312939286534e-10	2.812601894400609e-15	8.039292879264954e-6	-5.793634209152873e-20	2.0761177409476457e-19	4.275130166183239e-13	2.2407397148686295e-12	2.601794665360872e-12
34400000	0.004995979485992641	1.808499337735945e-49	2.3314803694783884e-65	8.649312939286534e-10	2.812601894400609e-15	8.039292879264954e-6	-5.793633931722317e-20	2.0761177409476457e-19	4.275130166183239e-13	2.2407397148686295e-12	2.601794665360872e-12
34500000	0.004995979485992641	1.808499337735945e-49	2.3314803694783884e-65	8.649312939286533e-10	2.812601894400609e-15	8.039292879264954e-6	-5.79363365429176e-20	2.0761177409476457e-19	4.275130166183239e-13	2.2407397148686295e-12	2.601794665360872e-12
34600000	0.004995979485992641	1.808499337735945e-49	2.3314803694783884e-65	8.649312939286533e-10	2.812601894400609e-15	8.039292879264954e-6	-5.793633376861203e-20	2.0761177409476457e-19	4.2751301661832384e-13	2.2407397148686295e-12	2.601794665360872e-12
34700000	0.004995979485992641	1.808499337735945e-49	2.3314803694783884e-65	8.649312939286533e-10	2.812601894400609e-15	8.039292879264954e-6	-5.793633099430646e-20	2.0761177409476457e-19	4.2751301661832384e-13	2.2407397148686295e-12	2.601794665360872e-12
34800000	0.004995979485992641	1.808499337735945e-49	2.3314803694783884e-65	8.649312939286533e-10	2.812601894400609e-15	8.039292879264954e-6	-5.793632822000089e-20	2.0761177409476457e-19	4.2751301661832384e-13	2.2407397148686295e-12	2.601794665360872e-12
34900000	0.004995979485992641	1.808499337735945e-49	2.3314803694783884e-65	8.649312939286533e-10	2.812601894400609e-15	8.039292879264954e-6	-5.793632544569532e-20	2.0761177409476457e-19	4.2751301661832384e-13	2.2407397148686295e-12	2.601794665360872e-12
35000000	0.004995979485992641	1.808499337735945e-49	2.3314803694783884e-65	8.649312939286533e-10	2.812601894400609e-15	8.039292879264954e-6	-5.793632267138975e-20	2.0761177409476457e-19	4.2751301661832384e-13	2.2407397148686295e-12	2.601794665360872e-12
35100000	0.004995979485992641	1.808499337735945e-49	2.3314803694783884e-65	8.649312939286533e-10	2.812601894400609e-15	8.039292879264954e-6	-5.793631989708418e-20	2.0761177409476457e-19	4.2751301661832384e-13	2.2407397148686295e-12	2.601794665360872e-12
35200000	0.004995979485992641	1.808499337735945e-49	2.3314803694783884e-65	8.649312939286533e-10	2.812601894400609e-15	8.039292879264954e-6	-5.793631712277861e-20	2.0761177409476457e-19	4.2751301661832384e-13	2.2407397148686295e-12	2.601794665360872e-12
35300000	0.004995979485992641	1.808499337735945e-49	2.3314803694783884e-65	8.649312939286533e-10	2.812601894400609e-15	8.039292879264954e-6	-5.793631434847304e-20	2.0761177409476457e-19	4.2751301661832384e-13	2.2407397148686295e-12	2.601794665360872e-12
35400000	0.004995979485992641	1.808499337735945e-49	2.3314803694783884e-65	8.649312939286533e-10	2.812601894400609e-15	8.039292879264954e-6	-5.793631157416747e-20	2.0761177409476457e-19	4.2751301661832384e-13	2.2407397148686295e-12	2.601794665360872e-12
35500000	0.004995979485992641	1.808499337735945e-49	2.3314803694783884e-65	8.649312939286533e-10	2.812601894400609e-15	8.039292879264954e-6	-5.79363087998619e-20	2.0761177409476457e-19	4.2751301661832384e-13	2.2407397148686295e-12	2.601794665360872e-12
35600000	0.004995979485992641	1.808499337735945e-49	2.3314803694783884e-65	8.649312939286533e-10	2.812601894400609e-15	8.039292879264954e-6	-5.793630602555633e-20	2.0761177409476457e-19	4.2751301661832384e-13	2.2407397148686295e-12	2.601794665360872e-12
35700000	0.004995979485992641	1.808499337735945e-49	2.3314803694783884e-65	8.649312939286533e-10	2.812601894400609e-15	8.039292879264954e-6	-5.793630325125076e-20	2.0761177409476457e-19	4.2751301661832384e-13	2.2407397148686295e-12	2.601794665360872e-12
35800000	0.004995979485992641	1.808499337735945e-49	2.3314803694783884e-65	8.649312939286533e-10	2.812601894400609e-15	8.039292879264954e-6	-5.79363004769452e-20	2.0761177409476457e-19	4.2751301661832384e-13	2.2407397148686295e-12	2.601794665360872e-12
35900000	0.004995979485992641	1.808499337735945e-49	2.3314803694783884e-65	8.649312939286533e-10	2.812601894400609e-15	8.039292879264954e-6	-5.793629770263962e-20	2.0761177409476457e-19	4.2751301661832384e-13	2.2407397148686295e-12	2.601794665360872e-12
36000000	0.004995979485992641	1.808499337735945e-49	2.3314803694783884e-65	8.649312939286533e-10	2.812601894400609e-15	8.039292879264954e-6	-5.793629492833406e-20	2.0761177409476457e-19	4.2751301661832384e-13	2.2407397148686295e-12	2.601794665360872e-12
36100000	0.004995979485992641	1.808499337735945e-49	2.3314803694783884e-65	8.649312939286533e-10	2.812601894400609e-15	8.039292879264954e-6	-5.793629215402848e-20	2.0761177409476457e-19	4.2751301661832384e-13	2.2407397148686295e-12	2.601794665360872e-12
36200000	0.004995979485992641	1.808499337735945e-49	2.3314803694783884e-65	8.649312939286533e-10	2.812601894400609e-15	8.039292879264954e-6	-5.793628937972292e-20	2.0761177409476457e-19	4.2751301661832384e-13	2.2407397148686295e-12	2.601794665360872e-12
36300000	0.004995979485992641	1.808499337735945e-49	2.3314803694783884e-65	8.649312939286533e-10	2.812601894400609e-15	8.039292879264954e-6	-5.793628660541734e-20	2.0761177409476457e-19	4.2751301661832384e-13	2.2407397148686295e-12	2.601794665360872e-12
36400000	0.004995979485992641	1.808499337735945e-49	2.3314803694783884e-65	8.649312939286533e-10	2.812601894400609e-15	8.039292879264954e-6	-5.793628383111178e-20	2.0761177409476457e-19	4.2751301661832384e-13	2.2407397148686295e-12	2.601794665360872e-12
36500000	0.004995979485992641	1.808499337735945e-49	2.3314803694783884e-65	8.649312939286533e-10	2.812601894400609e-15	8.039292879264954e-6	-5.79362810568062e-20	2.0761177409476457e-19	4.2751301661832384e-13	2.2407397148686295e-12	2.601794665360872e-12
36600000	0.004995979485992641	1.8084993377359447e-49	2.3314803694783884e-65	8.649312939286533e-10	2.812601894400609e-15	8.039292879264954e-6	-5.793627828250064e-20	2.0761177409476457e-19	4.2751301661832384e-13	2.2407397148686295e-12	2.601794665360872e-12
36700000	0.004995979485992641	1.8084993377359447e-49	2.3314803694783884e-65	8.649312939286533e-10	2.812601894400609e-15	8.039292879264954e-6	-5.793627550819506e-20	2.0761177409476457e-19	4.2751301661832384e-13	2.2407397148686295e-12	2.601794665360872e-12
36800000	0.004995979485992641	1.8084993377359447e-49	2.3314803694783884e-65	8.649312939286533e-10	2.812601894400609e-15	8.039292879264954e-6	-5.79362727338895e-20	2.0761177409476457e-19	4.2751301661832384e-13	2.2407397148686295e-12	2.601794665360872e-12
36900000	0.004995979485992641	1.8084993377359447e-49	2.3314803694783884e-65	8.649312939286533e-10	2.812601894400609e-15	8.039292879264954e-6	-5.793626995958392e-20	2.0761177409476457e-19	4.2751301661832384e-13	2.2407397148686295e-12	2.601794665360872e-12
37000000	0.004995979485992641	1.8084993377359447e-49	2.3314803694783884e-65	8.649312939286533e-10	2.812601894400609e-15	8.039292879264954e-6	-5.793626718527836e-20	2.0761177409476457e-19	4.2751301661832384e-13	2.2407397148686295e-12	2.601794665360872e-12
37100000	0.004995979485992641	1.8084993377359447e-49	2.3314803694783884e-65	8.649312939286533e-10	2.812601894400609e-15	8.039292879264954e-6	-5.793626441097278e-20	2.0761177409476457e-19	4.2751301661832384e-13	2.2407397148686295e-12	2.601794665360872e-12
37200000	0.004995979485992641	1.8084993377359447e-49	2.3314803694783884e-65	8.649312939286533e-10	2.812601894400609e-15	8.039292879264954e-6	-5.793626163666722e-20	2.0761177409476457e-19	4.2751301661832384e-13	2.2407397148686295e-12	2.601794665360872e-12
37300000	0.004995979485992641	1.8084993377359447e-49	2.3314803694783884e-65	8.649312939286533e-10	2.812601894400609e-15	8.039292879264954e-6	-5.793625886236165e-20	2.0761177409476457e-19	4.2751301661832384e-13	2.2407397148686295e-12	2.601794665360872e-12
37400000	0.004995979485992641	1.8084993377359447e-49	2.3314803694783884e-65	8.649312939286533e-10	2.812601894400609e-15	8.039292879264954e-6	-5.793625608805608e-20	2.0761177409476457e-19	4.2751301661832384e-13	2.2407397148686295e-12	2.601794665360872e-12
37500000	0.004995979485992641	1.8084993377359447e-49	2.3314803694783884e-65	8.649312939286533e-10	2.812601894400609e-15	8.039292879264954e-6	-5.793625331375051e-20	2.0761177409476457e-19	4.2751301661832384e-13	2.2407397148686295e-12	2.601794665360872e-12
37600000	0.004995979485992641	1.8084993377359447e-49	2.3314803694783884e-65	8.649312939286533e-10	2.812601894400609e-15	8.039292879264954e-6	-5.793625053944494e-20	2.0761177409476457e-19	4.2751301661832384e-13	2.2407397148686295e-12	2.601794665360872e-12
37700000	0.004995979485992641	1.8084993377359447e-49	2.3314803694783884e-65	8.649312939286533e-10	2.812601894400609e-15	8.039292879264954e-6	-5.793624776513937e-20	2.0761177409476457e-19	4.2751301661832384e-13	2.2407397148686295e-12	2.601794665360872e-12
37800000	0.004995979485992641	1.8084993377359447e-49	2.3314803694783884e-65	8.649312939286533e-10	2.812601894400609e-15	8.039292879264954e-6	-5.79362449908338e-20	2.0761177409476457e-19	4.2751301661832384e-13	2.2407397148686295e-12	2.601794665360872e-12
37900000	0.004995979485992641	1.8084993377359447e-49	2.3314803694783884e-65	8.649312939286533e-10	2.812601894400609e-15	8.039292879264954e-6	-5.793624221652823e-20	2.0761177409476457e-19	4.2751301661832384e-13	2.2407397148686295e-12	2.601794665360872e-12
38000000	0.004995979485992641	1.8084993377359447e-49	2.3314803694783884e-65	8.649312939286533e-10	2.812601894400609e-15	8.039292879264954e-6	-5.793623944222266e-20	2.0761177409476457e-19	4.2751301661832384e-13	2.2407397148686295e-12	2.601794665360872e-12
38100000	0.004995979485992641	1.8084993377359447e-49	2.3314803694783884e-65	8.649312939286533e-10	2.812601894400609e-15	8.039292879264954e-6	-5.793623666791709e-20	2.0761177409476457e-19	4.2751301661832384e-13	2.2407397148686295e-12	2.601794665360872e-12
38200000	0.004995979485992641	1.8084993377359447e-49	2.3314803694783884e-65	8.649312939286533e-10	2.812601894400609e-15	8.039292879264954e-6	-5.793623389361152e-20	2.0761177409476457e-19	4.2751301661832384e-13	2.2407397148686295e-12	2.601794665360872e-12
38300000	0.004995979485992641	1.8084993377359447e-49	2.3314803694783884e-65	8.649312939286533e-10	2.812601894400609e-15	8.039292879264954e-6	-5.793623111930595e-20	2.0761177409476457e-19	4.2751301661832384e-13	2.2407397148686295e-12	2.601794665360872e-12
38400000	0.004995979485992641	1.8084993377359447e-49	2.3314803694783884e-65	8.649312939286533e-10	2.812601894400609e-15	8.039292879264954e-6	-5.793622834500039e-20	2.0761177409476457e-19	4.2751301661832384e-13	2.2407397148686295e-12	2.601794665360872e-12
38500000	0.004995979485992641	1.8084993377359447e-49	2.3314803694783884e-65	8.649312939286533e-10	2.812601894400609e-15	8.039292879264954e-6	-5.793622557069481e-20	2.0761177409476457e-19	4.2751301661832384e-13	2.2407397148686295e-12	2.601794665360872e-12
38600000	0.004995979485992641	1.8084993377359447e-49	2.3314803694783884e-65	8.649312939286533e-10	2.812601894400609e-15	8.039292879264954e-6	-5.793622279638925e-20	2.0761177409476457e-19	4.2751301661832384e-13	2.2407397148686295e-12	2.601794665360872e-12
38700000	0.004995979485992641	1.8084993377359447e-49	2.3314803694783884e-65	8.649312939286533e-10	2.812601894400609e-15	8.039292879264954e-6	-5.793622002208368e-20	2.0761177409476457e-19	4.2751301661832384e-13	2.2407397148686295e-12	2.601794665360872e-12
38800000	0.004995979485992641	1.8084993377359447e-49	2.3314803694783884e-65	8.649312939286533e-10	2.812601894400609e-15	8.039292879264954e-6	-5.793621724777811e-20	2.0761177409476457e-19	4.2751301661832384e-13	2.2407397148686295e-12	2.601794665360872e-12
38900000	0.004995979485992641	1.8084993377359447e-49	2.3314803694783884e-65	8.649312939286533e-10	2.812601894400609e-15	8.039292879264954e-6	-5.793621447347254e-20	2.0761177409476457e-19	4.2751301661832384e-13	2.2407397148686295e-12	2.601794665360872e-12
39000000	0.004995979485992641	1.8084993377359447e-49	2.3314803694783884e-65	8.649312939286533e-10	2.812601894400609e-15	8.039292879264954e-6	-5.793621169916697e-20	2.0761177409476457e-19	4.2751301661832384e-13	2.2407397148686295e-12	2.601794665360872e-12
39100000	0.004995979485992641	1.8084993377359447e-49	2.3314803694783884e-65	8.649312939286533e-10	2.812601894400609e-15	8.039292879264954e-6	-5.79362089248614e-20	2.0761177409476457e-19	4.2751301661832384e-13	2.2407397148686295e-12	2.601794665360872e-12
39200000	0.004995979485992641	1.8084993377359447e-49	2.3314803694783884e-65	8.649312939286533e-10	2.812601894400609e-15	8.039292879264954e-6	-5.793620615055583e-20	2.0761177409476457e-19	4.2751301661832384e-13	2.2407397148686295e-12	2.601794665360872e-12
39300000	0.004995979485992641	1.8084993377359447e-49	2.3314803694783884e-65	8.649312939286533e-10	2.812601894400609e-15	8.039292879264954e-6	-5.793620337625026e-20	2.0761177409476457e-19	4.2751301661832384e-13	2.2407397148686295e-12	2.601794665360872e-12
39400000	0.004995979485992641	1.8084993377359447e-49	2.3314803694783884e-65	8.649312939286533e-10	2.812601894400609e-15	8.039292879264954e-6	-5.793620060194469e-20	2.0761177409476457e-19	4.2751301661832384e-13	2.2407397148686295e-12	2.601794665360872e-12
39500000	0.004995979485992641	1.8084993377359447e-49	2.3314803694783884e-65	8.649312939286533e-10	2.812601894400609e-15	8.039292879264954e-6	-5.793619782763913e-20	2.0761177409476457e-19	4.2751301661832384e-13	2.2407397148686295e-12	2.601794665360872e-12
39600000	0.004995979485992641	1.8084993377359447e-49	2.3314803694783884e-65	8.649312939286533e-10	2.812601894400609e-15	8.039292879264954e-6	-5.793619505333355e-20	2.0761177409476457e-19	4.2751301661832384e-13	2.2407397148686295e-12	2.601794665360872e-12
39700000	0.004995979485992641	1.8084993377359447e-49	2.3314803694783884e-65	8.649312939286533e-10	2.812601894400609e-15	8.039292879264954e-6	-5.793619227902799e-20	2.0761177409476457e-19	4.2751301661832384e-13	2.2407397148686295e-12	2.601794665360872e-12
39800000	0.004995979485992641	1.8084993377359447e-49	2.3314803694783884e-65	8.649312939286533e-10	2.812601894400609e-15	8.039292879264954e-6	-5.793618950472241e-20	2.0761177409476457e-19	4.2751301661832384e-13	2.2407397148686295e-12	2.601794665360872e-12
39900000	0.004995979485992641	1.8084993377359447e-49	2.3314803694783884e-65	8.649312939286533e-10	2.812601894400609e-15	8.039292879264954e-6	-5.793618673041685e-20	2.0761177409476457e-19	4.2751301661832384e-13	2.2407397148686295e-12	2.601794665360872e-12
40000000	0.004995979485992641	1.8084993377359447e-49	2.3314803694783884e-65	8.649312939286533e-10	2.812601894400609e-15	8.039292879264954e-6	-5.793618395611127e-20	2.0761177409476457e-19	4.2751301661832384e-13	2.2407397148686295e-12	2.601794665360872e-12
40100000	0.004995979485992641	1.8084993377359447e-49	2.3314803694783884e-65	8.649312939286533e-10	2.812601894400609e-15	8.039292879264954e-6	-5.793618118180571e-20	2.0761177409476457e-19	4.2751301661832384e-13	2.2407397148686295e-12	2.601794665360872e-12
40200000	0.004995979485992641	1.8084993377359447e-49	2.3314803694783884e-65	8.649312939286533e-10	2.812601894400609e-15	8.039292879264954e-6	-5.793617840750013e-20	2.0761177409476457e-19	4.2751301661832384e-13	2.2407397148686295e-12	2.601794665360872e-12
40300000	0.004995979485992641	1.8084993377359447e-49	2.3314803694783884e-65	8.649312939286533e-10	2.812601894400609e-15	8.039292879264954e-6	-5.793617563319457e-20	2.0761177409476457e-19	4.2751301661832384e-13	2.2407397148686295e-12	2.601794665360872e-12
40400000	0.004995979485992641	1.8084993377359447e-49	2.3314803694783884e-65	8.649312939286533e-10	2.812601894400609e-15	8.039292879264954e-6	-5.793617285888899e-20	2.0761177409476457e-19	4.2751301661832384e-13	2.2407397148686295e-12	2.601794665360872e-12
40500000	0.004995979485992641	1.8084993377359447e-49	2.3314803694783884e-65	8.649312939286533e-10	2.812601894400609e-15	8.039292879264954e-6	-5.793617008458343e-20	2.0761177409476457e-19	4.2751301661832384e-13	2.2407397148686295e-12	2.601794665360872e-12
40600000	0.004995979485992641	1.8084993377359447e-49	2.3314803694783884e-65	8.649312939286533e-10	2.812601894400609e-15	8.039292879264954e-6	-5.793616731027785e-20	2.0761177409476457e-19	4.2751301661832384e-13	2.2407397148686295e-12	2.601794665360872e-12
40700000	0.004995979485992641	1.8084993377359447e-49	2.3314803694783884e-65	8.649312939286533e-10	2.812601894400609e-15	8.039292879264954e-6	-5.793616453597229e-20	2.0761177409476457e-19	4.2751301661832384e-13	2.2407397148686295e-12	2.601794665360872e-12
40800000	0.004995979485992641	1.8084993377359447e-49	2.3314803694783884e-65	8.649312939286533e-10	2.812601894400609e-15	8.039292879264954e-6	-5.793616176166671e-20	2.0761177409476457e-19	4.2751301661832384e-13	2.2407397148686295e-12	2.601794665360872e-12
40900000	0.004995979485992641	1.8084993377359447e-49	2.3314803694783884e-65	8.649312939286533e-10	2.812601894400609e-15	8.039292879264954e-6	-5.793615898736115e-20	2.0761177409476457e-19	4.2751301661832384e-13	2.2407397148686295e-12	2.601794665360872e-12
41000000	0.004995979485992641	1.8084993377359447e-49	2.3314803694783884e-65	8.649312939286533e-10	2.812601894400609e-15	8.039292879264954e-6	-5.793615621305558e-20	2.0761177409476457e-19	4.2751301661832384e-13	2.2407397148686295e-12	2.601794665360872e-12
41100000	0.004995979485992641	1.8084993377359447e-49	2.3314803694783884e-65	8.649312939286533e-10	2.812601894400609e-15	8.039292879264954e-6	-5.793615343875001e-20	2.0761177409476457e-19	4.2751301661832384e-13	2.2407397148686295e-12	2.601794665360872e-12
41200000	0.004995979485992641	1.8084993377359447e-49	2.3314803694783884e-65	8.649312939286533e-10	2.812601894400609e-15	8.039292879264954e-6	-5.793615066444444e-20	2.0761177409476457e-19	4.2751301661832384e-13	2.2407397148686295e-12	2.601794665360872e-12
41300000	0.004995979485992641	1.8084993377359447e-49	2.3314803694783884e-65	8.649312939286533e-10	2.812601894400609e-15	8.039292879264954e-6	-5.793614789013887e-20	2.0761177409476457e-19	4.2751301661832384e-13	2.2407397148686295e-12	2.601794665360872e-12
41400000	0.004995979485992641	1.8084993377359447e-49	2.3314803694783884e-65	8.649312939286533e-10	2.812601894400609e-15	8.039292879264954e-6	-5.79361451158333e-20	2.0761177409476457e-19	4.2751301661832384e-13	2.2407397148686295e-12	2.601794665360872e-12
41500000	0.004995979485992641	1.8084993377359447e-49	2.3314803694783884e-65	8.649312939286533e-10	2.812601894400609e-15	8.039292879264954e-6	-5.793614234152773e-20	2.0761177409476457e-19	4.2751301661832384e-13	2.2407397148686295e-12	2.601794665360872e-12
41600000	0.004995979485992641	1.8084993377359447e-49	2.3314803694783884e-65	8.649312939286533e-10	2.812601894400609e-15	8.039292879264954e-6	-5.793613956722216e-20	2.0761177409476457e-19	4.2751301661832384e-13	2.2407397148686295e-12	2.601794665360872e-12
41700000	0.004995979485992641	1.8084993377359447e-49	2.3314803694783884e-65	8.649312939286533e-10	2.812601894400609e-15	8.039292879264954e-6	-5.79361367929166e-20	2.0761177409476457e-19	4.2751301661832384e-13	2.2407397148686295e-12	2.601794665360872e-12
41800000	0.004995979485992641	1.8084993377359447e-49	2.3314803694783884e-65	8.649312939286533e-10	2.812601894400609e-15	8.039292879264954e-6	-5.793613401861102e-20	2.0761177409476457e-19	4.2751301661832384e-13	2.2407397148686295e-12	2.601794665360872e-12
41900000	0.004995979485992641	1.8084993377359447e-49	2.3314803694783884e-65	8.649312939286533e-10	2.812601894400609e-15	8.039292879264954e-6	-5.793613124430545e-20	2.0761177409476457e-19	4.2751301661832384e-13	2.2407397148686295e-12	2.601794665360872e-12
42000000	0.004995979485992641	1.8084993377359447e-49	2.3314803694783884e-65	8.649312939286533e-10	2.812601894400609e-15	8.039292879264954e-6	-5.793612846999988e-20	2.0761177409476457e-19	4.2751301661832384e-13	2.2407397148686295e-12	2.601794665360872e-12
42100000	0.004995979485992641	1.8084993377359447e-49	2.3314803694783884e-65	8.649312939286533e-10	2.812601894400609e-15	8.039292879264954e-6	-5.793612569569432e-20	2.0761177409476457e-19	4.2751301661832384e-13	2.2407397148686295e-12	2.601794665360872e-12
42200000	0.004995979485992641	1.8084993377359447e-49	2.3314803694783884e-65	8.649312939286533e-10	2.812601894400609e-15	8.039292879264954e-6	-5.793612292138874e-20	2.0761177409476457e-19	4.2751301661832384e-13	2.2407397148686295e-12	2.601794665360872e-12
42300000	0.004995979485992641	1.8084993377359447e-49	2.3314803694783884e-65	8.649312939286533e-10	2.812601894400609e-15	8.039292879264954e-6	-5.793612014708318e-20	2.0761177409476457e-19	4.2751301661832384e-13	2.2407397148686295e-12	2.601794665360872e-12
42400000	0.004995979485992641	1.8084993377359447e-49	2.3314803694783884e-65	8.649312939286533e-10	2.812601894400609e-15	8.039292879264954e-6	-5.79361173727776e-20	2.0761177409476457e-19	4.2751301661832384e-13	2.2407397148686295e-12	2.601794665360872e-12
42500000	0.004995979485992641	1.8084993377359443e-49	2.3314803694783884e-65	8.649312939286533e-10	2.812601894400609e-15	8.039292879264954e-6	-5.793611459847204e-20	2.0761177409476457e-19	4.2751301661832384e-13	2.2407397148686295e-12	2.601794665360872e-12
42600000	0.004995979485992641	1.8084993377359443e-49	2.3314803694783884e-65	8.649312939286533e-10	2.812601894400609e-15	8.039292879264954e-6	-5.793611182416646e-20	2.0761177409476457e-19	4.2751301661832384e-13	2.2407397148686295e-12	2.601794665360872e-12
42700000	0.004995979485992641	1.8084993377359443e-49	2.3314803694783884e-65	8.649312939286533e-10	2.812601894400609e-15	8.039292879264954e-6	-5.79361090498609e-20	2.0761177409476457e-19	4.2751301661832384e-13	2.2407397148686295e-12	2.601794665360872e-12
42800000	0.004995979485992641	1.8084993377359443e-49	2.3314803694783884e-65	8.649312939286533e-10	2.812601894400609e-15	8.039292879264954e-6	-5.793610627555532e-20	2.0761177409476457e-19	4.2751301661832384e-13	2.2407397148686295e-12	2.601794665360872e-12
42900000	0.004995979485992641	1.8084993377359443e-49	2.3314803694783884e-65	8.649312939286533e-10	2.812601894400609e-15	8.039292879264954e-6	-5.793610350124976e-20	2.0761177409476457e-19	4.2751301661832384e-13	2.2407397148686295e-12	2.601794665360872e-12
43000000	0.004995979485992641	1.8084993377359443e-49	2.3314803694783884e-65	8.649312939286533e-10	2.812601894400609e-15	8.039292879264954e-6	-5.793610072694418e-20	2.0761177409476457e-19	4.2751301661832384e-13	2.2407397148686295e-12	2.601794665360872e-12
43100000	0.004995979485992641	1.8084993377359443e-49	2.3314803694783884e-65	8.649312939286533e-10	2.812601894400609e-15	8.039292879264954e-6	-5.793609795263862e-20	2.0761177409476457e-19	4.2751301661832384e-13	2.2407397148686295e-12	2.601794665360872e-12
43200000	0.004995979485992641	1.8084993377359443e-49	2.3314803694783884e-65	8.649312939286533e-10	2.812601894400609e-15	8.039292879264954e-6	-5.793609517833304e-20	2.0761177409476457e-19	4.2751301661832384e-13	2.2407397148686295e-12	2.601794665360872e-12
43300000	0.004995979485992641	1.8084993377359443e-49	2.3314803694783884e-65	8.649312939286533e-10	2.812601894400609e-15	8.039292879264954e-6	-5.793609240402748e-20	2.0761177409476457e-19	4.2751301661832384e-13	2.2407397148686295e-12	2.601794665360872e-12
43400000	0.004995979485992641	1.8084993377359443e-49	2.3314803694783884e-65	8.649312939286533e-10	2.812601894400609e-15	8.039292879264954e-6	-5.79360896297219e-20	2.0761177409476457e-19	4.2751301661832384e-13	2.24073971486863e-12	2.601794665360872e-12
43500000	0.004995979485992641	1.8084993377359443e-49	2.3314803694783884e-65	8.649312939286533e-10	2.812601894400609e-15	8.039292879264954e-6	-5.793608685541634e-20	2.0761177409476457e-19	4.2751301661832384e-13	2.24073971486863e-12	2.601794665360872e-12
43600000	0.004995979485992641	1.8084993377359443e-49	2.3314803694783884e-65	8.649312939286533e-10	2.812601894400609e-15	8.039292879264954e-6	-5.793608408111077e-20	2.0761177409476457e-19	4.2751301661832384e-13	2.24073971486863e-12	2.601794665360872e-12
43700000	0.004995979485992641	1.8084993377359443e-49	2.3314803694783884e-65	8.649312939286533e-10	2.812601894400609e-15	8.039292879264954e-6	-5.79360813068052e-20	2.0761177409476457e-19	4.2751301661832384e-13	2.24073971486863e-12	2.601794665360872e-12
43800000	0.004995979485992641	1.8084993377359443e-49	2.3314803694783884e-65	8.649312939286533e-10	2.812601894400609e-15	8.039292879264954e-6	-5.793607853249963e-20	2.0761177409476457e-19	4.2751301661832384e-13	2.24073971486863e-12	2.601794665360872e-12
43900000	0.004995979485992641	1.8084993377359443e-49	2.3314803694783884e-65	8.649312939286533e-10	2.812601894400609e-15	8.039292879264954e-6	-5.793607575819405e-20	2.0761177409476457e-19	4.2751301661832384e-13	2.24073971486863e-12	2.601794665360872e-12
44000000	0.004995979485992641	1.8084993377359443e-49	2.3314803694783884e-65	8.649312939286533e-10	2.812601894400609e-15	8.039292879264954e-6	-5.793607298388849e-20	2.0761177409476457e-19	4.2751301661832384e-13	2.24073971486863e-12	2.601794665360872e-12
44100000	0.004995979485992641	1.8084993377359443e-49	2.3314803694783884e-65	8.649312939286533e-10	2.812601894400609e-15	8.039292879264954e-6	-5.793607020958291e-20	2.0761177409476457e-19	4.2751301661832384e-13	2.24073971486863e-12	2.601794665360872e-12
44200000	0.004995979485992641	1.8084993377359443e-49	2.3314803694783884e-65	8.649312939286533e-10	2.812601894400609e-15	8.039292879264954e-6	-5.793606743527735e-20	2.0761177409476457e-19	4.2751301661832384e-13	2.24073971486863e-12	2.601794665360872e-12
44300000	0.004995979485992641	1.8084993377359443e-49	2.3314803694783884e-65	8.649312939286533e-10	2.812601894400609e-15	8.039292879264954e-6	-5.793606466097177e-20	2.0761177409476457e-19	4.2751301661832384e-13	2.24073971486863e-12	2.601794665360872e-12
44400000	0.004995979485992641	1.8084993377359443e-49	2.3314803694783884e-65	8.649312939286533e-10	2.812601894400609e-15	8.039292879264954e-6	-5.793606188666621e-20	2.0761177409476457e-19	4.2751301661832384e-13	2.24073971486863e-12	2.601794665360872e-12
44500000	0.004995979485992641	1.8084993377359443e-49	2.3314803694783884e-65	8.649312939286533e-10	2.812601894400609e-15	8.039292879264954e-6	-5.793605911236063e-20	2.0761177409476457e-19	4.2751301661832384e-13	2.24073971486863e-12	2.601794665360872e-12
44600000	0.004995979485992641	1.8084993377359443e-49	2.3314803694783884e-65	8.649312939286533e-10	2.812601894400609e-15	8.039292879264954e-6	-5.793605633805507e-20	2.0761177409476457e-19	4.2751301661832384e-13	2.24073971486863e-12	2.601794665360872e-12
44700000	0.004995979485992641	1.8084993377359443e-49	2.3314803694783884e-65	8.649312939286533e-10	2.812601894400609e-15	8.039292879264954e-6	-5.793605356374949e-20	2.0761177409476457e-19	4.2751301661832384e-13	2.24073971486863e-12	2.601794665360872e-12
44800000	0.004995979485992641	1.8084993377359443e-49	2.3314803694783884e-65	8.649312939286533e-10	2.812601894400609e-15	8.039292879264954e-6	-5.793605078944393e-20	2.0761177409476457e-19	4.2751301661832384e-13	2.24073971486863e-12	2.601794665360872e-12
44900000	0.004995979485992641	1.8084993377359443e-49	2.3314803694783884e-65	8.649312939286533e-10	2.812601894400609e-15	8.039292879264954e-6	-5.793604801513835e-20	2.0761177409476457e-19	4.2751301661832384e-13	2.24073971486863e-12	2.601794665360872e-12
45000000	0.004995979485992641	1.8084993377359443e-49	2.3314803694783884e-65	8.649312939286533e-10	2.812601894400609e-15	8.039292879264954e-6	-5.793604524083279e-20	2.0761177409476457e-19	4.2751301661832384e-13	2.24073971486863e-12	2.601794665360872e-12
45100000	0.004995979485992641	1.8084993377359443e-49	2.3314803694783884e-65	8.649312939286533e-10	2.812601894400609e-15	8.039292879264954e-6	-5.793604246652722e-20	2.0761177409476457e-19	4.2751301661832384e-13	2.24073971486863e-12	2.601794665360872e-12
45200000	0.004995979485992642	1.8084993377359443e-49	2.3314803694783884e-65	8.649312939286533e-10	2.812601894400609e-15	8.039292879264954e-6	-5.793603969222165e-20	2.0761177409476457e-19	4.2751301661832384e-13	2.24073971486863e-12	2.601794665360872e-12
45300000	0.004995979485992642	1.8084993377359443e-49	2.3314803694783884e-65	8.649312939286533e-10	2.812601894400609e-15	8.039292879264954e-6	-5.793603691791608e-20	2.0761177409476457e-19	4.2751301661832384e-13	2.24073971486863e-12	2.601794665360872e-12
45400000	0.004995979485992642	1.8084993377359443e-49	2.3314803694783884e-65	8.649312939286533e-10	2.812601894400609e-15	8.039292879264954e-6	-5.793603414361051e-20	2.0761177409476457e-19	4.2751301661832384e-13	2.24073971486863e-12	2.601794665360872e-12
45500000	0.004995979485992642	1.8084993377359443e-49	2.3314803694783884e-65	8.649312939286533e-10	2.812601894400609e-15	8.039292879264954e-6	-5.793603136930494e-20	2.0761177409476457e-19	4.2751301661832384e-13	2.24073971486863e-12	2.601794665360872e-12
45600000	0.004995979485992642	1.8084993377359443e-49	2.3314803694783884e-65	8.649312939286533e-10	2.812601894400609e-15	8.039292879264954e-6	-5.793602859499937e-20	2.0761177409476457e-19	4.2751301661832384e-13	2.24073971486863e-12	2.601794665360872e-12
45700000	0.004995979485992642	1.8084993377359443e-49	2.3314803694783884e-65	8.649312939286533e-10	2.812601894400609e-15	8.039292879264954e-6	-5.79360258206938e-20	2.0761177409476457e-19	4.2751301661832384e-13	2.24073971486863e-12	2.601794665360872e-12
45800000	0.004995979485992642	1.8084993377359443e-49	2.3314803694783884e-65	8.649312939286533e-10	2.812601894400609e-15	8.039292879264954e-6	-5.793602304638823e-20	2.0761177409476457e-19	4.2751301661832384e-13	2.24073971486863e-12	2.601794665360872e-12
45900000	0.004995979485992642	1.8084993377359443e-49	2.3314803694783884e-65	8.649312939286533e-10	2.812601894400609e-15	8.039292879264954e-6	-5.793602027208266e-20	2.0761177409476457e-19	4.2751301661832384e-13	2.24073971486863e-12	2.601794665360872e-12
46000000	0.004995979485992642	1.8084993377359443e-49	2.3314803694783884e-65	8.649312939286533e-10	2.812601894400609e-15	8.039292879264954e-6	-5.79360174977771e-20	2.0761177409476457e-19	4.2751301661832384e-13	2.24073971486863e-12	2.601794665360872e-12
46100000	0.004995979485992642	1.8084993377359443e-49	2.3314803694783884e-65	8.649312939286533e-10	2.812601894400609e-15	8.039292879264954e-6	-5.793601472347152e-20	2.0761177409476457e-19	4.2751301661832384e-13	2.24073971486863e-12	2.601794665360872e-12
46200000	0.004995979485992642	1.8084993377359443e-49	2.3314803694783884e-65	8.649312939286533e-10	2.812601894400609e-15	8.039292879264954e-6	-5.793601194916596e-20	2.0761177409476457e-19	4.2751301661832384e-13	2.24073971486863e-12	2.601794665360872e-12
46300000	0.004995979485992642	1.8084993377359443e-49	2.3314803694783884e-65	8.649312939286533e-10	2.812601894400609e-15	8.039292879264954e-6	-5.793600917486038e-20	2.0761177409476457e-19	4.2751301661832384e-13	2.24073971486863e-12	2.601794665360872e-12
46400000	0.004995979485992642	1.8084993377359443e-49	2.3314803694783884e-65	8.649312939286533e-10	2.812601894400609e-15	8.039292879264954e-6	-5.793600640055482e-20	2.0761177409476457e-19	4.2751301661832384e-13	2.24073971486863e-12	2.601794665360872e-12
46500000	0.004995979485992642	1.8084993377359443e-49	2.3314803694783884e-65	8.649312939286533e-10	2.812601894400609e-15	8.039292879264954e-6	-5.793600362624924e-20	2.0761177409476457e-19	4.2751301661832384e-13	2.24073971486863e-12	2.601794665360872e-12
46600000	0.004995979485992642	1.8084993377359443e-49	2.3314803694783884e-65	8.649312939286533e-10	2.812601894400609e-15	8.039292879264954e-6	-5.793600085194368e-20	2.0761177409476457e-19	4.2751301661832384e-13	2.24073971486863e-12	2.601794665360872e-12
46700000	0.004995979485992642	1.8084993377359443e-49	2.3314803694783884e-65	8.649312939286533e-10	2.812601894400609e-15	8.039292879264954e-6	-5.79359980776381e-20	2.0761177409476457e-19	4.2751301661832384e-13	2.24073971486863e-12	2.601794665360872e-12
46800000	0.004995979485992642	1.8084993377359443e-49	2.3314803694783884e-65	8.649312939286533e-10	2.812601894400609e-15	8.039292879264954e-6	-5.793599530333254e-20	2.0761177409476457e-19	4.2751301661832384e-13	2.24073971486863e-12	2.601794665360872e-12
46900000	0.004995979485992642	1.8084993377359443e-49	2.3314803694783884e-65	8.649312939286533e-10	2.812601894400609e-15	8.039292879264954e-6	-5.793599252902696e-20	2.0761177409476457e-19	4.2751301661832384e-13	2.24073971486863e-12	2.601794665360872e-12
47000000	0.004995979485992642	1.8084993377359443e-49	2.3314803694783884e-65	8.649312939286533e-10	2.812601894400609e-15	8.039292879264954e-6	-5.79359897547214e-20	2.0761177409476457e-19	4.2751301661832384e-13	2.24073971486863e-12	2.601794665360872e-12
47100000	0.004995979485992642	1.8084993377359443e-49	2.3314803694783884e-65	8.649312939286533e-10	2.812601894400609e-15	8.039292879264954e-6	-5.793598698041582e-20	2.0761177409476457e-19	4.2751301661832384e-13	2.24073971486863e-12	2.601794665360872e-12
47200000	0.004995979485992642	1.8084993377359443e-49	2.3314803694783884e-65	8.649312939286533e-10	2.812601894400609e-15	8.039292879264954e-6	-5.793598420611026e-20	2.0761177409476457e-19	4.2751301661832384e-13	2.24073971486863e-12	2.601794665360872e-12
47300000	0.004995979485992642	1.8084993377359443e-49	2.3314803694783884e-65	8.649312939286533e-10	2.812601894400609e-15	8.039292879264954e-6	-5.793598143180468e-20	2.0761177409476457e-19	4.2751301661832384e-13	2.24073971486863e-12	2.601794665360872e-12
47400000	0.004995979485992642	1.8084993377359443e-49	2.3314803694783884e-65	8.649312939286533e-10	2.812601894400609e-15	8.039292879264954e-6	-5.793597865749912e-20	2.0761177409476457e-19	4.2751301661832384e-13	2.24073971486863e-12	2.601794665360872e-12
47500000	0.004995979485992642	1.8084993377359443e-49	2.3314803694783884e-65	8.649312939286533e-10	2.812601894400609e-15	8.039292879264954e-6	-5.793597588319354e-20	2.0761177409476457e-19	4.2751301661832384e-13	2.24073971486863e-12	2.601794665360872e-12
47600000	0.004995979485992642	1.8084993377359443e-49	2.3314803694783884e-65	8.649312939286533e-10	2.812601894400609e-15	8.039292879264954e-6	-5.793597310888798e-20	2.0761177409476457e-19	4.2751301661832384e-13	2.24073971486863e-12	2.601794665360872e-12
47700000	0.004995979485992642	1.8084993377359443e-49	2.3314803694783884e-65	8.649312939286533e-10	2.812601894400609e-15	8.039292879264954e-6	-5.79359703345824e-20	2.0761177409476457e-19	4.2751301661832384e-13	2.24073971486863e-12	2.601794665360872e-12
47800000	0.004995979485992642	1.8084993377359443e-49	2.3314803694783884e-65	8.649312939286533e-10	2.812601894400609e-15	8.039292879264954e-6	-5.793596756027684e-20	2.0761177409476457e-19	4.2751301661832384e-13	2.24073971486863e-12	2.601794665360872e-12
47900000	0.004995979485992642	1.8084993377359443e-49	2.3314803694783884e-65	8.649312939286533e-10	2.812601894400609e-15	8.039292879264954e-6	-5.793596478597127e-20	2.0761177409476457e-19	4.2751301661832384e-13	2.24073971486863e-12	2.601794665360872e-12
48000000	0.004995979485992642	1.8084993377359443e-49	2.3314803694783884e-65	8.649312939286533e-10	2.812601894400609e-15	8.039292879264954e-6	-5.79359620116657e-20	2.0761177409476457e-19	4.2751301661832384e-13	2.24073971486863e-12	2.601794665360872e-12
48100000	0.004995979485992642	1.8084993377359443e-49	2.3314803694783884e-65	8.649312939286533e-10	2.812601894400609e-15	8.039292879264954e-6	-5.793595923736013e-20	2.0761177409476457e-19	4.2751301661832384e-13	2.24073971486863e-12	2.601794665360872e-12
48200000	0.004995979485992642	1.8084993377359443e-49	2.3314803694783884e-65	8.649312939286533e-10	2.812601894400609e-15	8.039292879264954e-6	-5.793595646305456e-20	2.0761177409476457e-19	4.2751301661832384e-13	2.24073971486863e-12	2.601794665360872e-12
48300000	0.004995979485992642	1.8084993377359443e-49	2.3314803694783884e-65	8.649312939286533e-10	2.812601894400609e-15	8.039292879264954e-6	-5.793595368874899e-20	2.0761177409476457e-19	4.2751301661832384e-13	2.24073971486863e-12	2.601794665360872e-12
48400000	0.004995979485992642	1.8084993377359443e-49	2.3314803694783884e-65	8.649312939286533e-10	2.812601894400609e-15	8.039292879264954e-6	-5.793595091444342e-20	2.0761177409476457e-19	4.2751301661832384e-13	2.24073971486863e-12	2.601794665360872e-12
48500000	0.004995979485992642	1.8084993377359443e-49	2.3314803694783884e-65	8.649312939286533e-10	2.812601894400609e-15	8.039292879264954e-6	-5.793594814013785e-20	2.0761177409476457e-19	4.2751301661832384e-13	2.24073971486863e-12	2.601794665360872e-12
48600000	0.004995979485992642	1.8084993377359443e-49	2.3314803694783884e-65	8.649312939286533e-10	2.812601894400609e-15	8.039292879264954e-6	-5.793594536583228e-20	2.0761177409476457e-19	4.2751301661832384e-13	2.24073971486863e-12	2.601794665360872e-12
48700000	0.004995979485992642	1.8084993377359443e-49	2.3314803694783884e-65	8.649312939286533e-10	2.812601894400609e-15	8.039292879264954e-6	-5.793594259152672e-20	2.0761177409476457e-19	4.2751301661832384e-13	2.24073971486863e-12	2.601794665360872e-12
48800000	0.004995979485992642	1.8084993377359443e-49	2.3314803694783884e-65	8.649312939286533e-10	2.812601894400609e-15	8.039292879264954e-6	-5.793593981722115e-20	2.0761177409476457e-19	4.2751301661832384e-13	2.24073971486863e-12	2.601794665360872e-12
48900000	0.004995979485992642	1.8084993377359443e-49	2.3314803694783884e-65	8.649312939286533e-10	2.812601894400609e-15	8.039292879264954e-6	-5.793593704291558e-20	2.0761177409476457e-19	4.2751301661832384e-13	2.24073971486863e-12	2.601794665360872e-12
49000000	0.004995979485992642	1.8084993377359443e-49	2.3314803694783884e-65	8.649312939286533e-10	2.812601894400609e-15	8.039292879264954e-6	-5.793593426861e-20	2.0761177409476457e-19	4.2751301661832384e-13	2.24073971486863e-12	2.601794665360872e-12
49100000	0.004995979485992642	1.8084993377359443e-49	2.3314803694783884e-65	8.649312939286533e-10	2.812601894400609e-15	8.039292879264954e-6	-5.793593149430444e-20	2.0761177409476457e-19	4.2751301661832384e-13	2.24073971486863e-12	2.601794665360872e-12
49200000	0.004995979485992642	1.8084993377359443e-49	2.3314803694783884e-65	8.649312939286533e-10	2.812601894400609e-15	8.039292879264954e-6	-5.793592871999887e-20	2.0761177409476457e-19	4.2751301661832384e-13	2.24073971486863e-12	2.601794665360872e-12
49300000	0.004995979485992642	1.8084993377359443e-49	2.3314803694783884e-65	8.649312939286533e-10	2.812601894400609e-15	8.039292879264954e-6	-5.79359259456933e-20	2.0761177409476457e-19	4.2751301661832384e-13	2.24073971486863e-12	2.601794665360872e-12
49400000	0.004995979485992642	1.8084993377359443e-49	2.3314803694783884e-65	8.649312939286533e-10	2.812601894400609e-15	8.039292879264954e-6	-5.793592317138773e-20	2.0761177409476457e-19	4.2751301661832384e-13	2.24073971486863e-12	2.601794665360872e-12
49500000	0.004995979485992642	1.8084993377359443e-49	2.3314803694783884e-65	8.649312939286533e-10	2.812601894400609e-15	8.039292879264954e-6	-5.793592039708216e-20	2.0761177409476457e-19	4.2751301661832384e-13	2.24073971486863e-12	2.601794665360872e-12
49600000	0.004995979485992642	1.8084993377359443e-49	2.3314803694783884e-65	8.649312939286533e-10	2.812601894400609e-15	8.039292879264954e-6	-5.793591762277659e-20	2.0761177409476457e-19	4.2751301661832384e-13	2.24073971486863e-12	2.601794665360872e-12
49700000	0.004995979485992642	1.8084993377359443e-49	2.3314803694783884e-65	8.649312939286533e-10	2.812601894400609e-15	8.039292879264954e-6	-5.793591484847102e-20	2.0761177409476457e-19	4.2751301661832384e-13	2.24073971486863e-12	2.601794665360872e-12
49800000	0.004995979485992642	1.8084993377359443e-49	2.3314803694783884e-65	8.649312939286533e-10	2.812601894400609e-15	8.039292879264954e-6	-5.793591207416545e-20	2.0761177409476457e-19	4.2751301661832384e-13	2.24073971486863e-12	2.601794665360872e-12
49900000	0.004995979485992642	1.8084993377359443e-49	2.3314803694783884e-65	8.649312939286533e-10	2.812601894400609e-15	8.039292879264954e-6	-5.793590929985989e-20	2.0761177409476457e-19	4.2751301661832384e-13	2.24073971486863e-12	2.601794665360872e-12
50000000	0.004995979485992642	1.8084993377359443e-49	2.3314803694783884e-65	8.649312939286533e-10	2.812601894400609e-15	8.039292879264954e-6	-5.793590652555431e-20	2.0761177409476457e-19	4.2751301661832384e-13	2.24073971486863e-12	2.601794665360872e-12
50100000	0.004995979485992642	1.8084993377359443e-49	2.3314803694783884e-65	8.649312939286533e-10	2.812601894400609e-15	8.039292879264954e-6	-5.793590375124875e-20	2.0761177409476457e-19	4.2751301661832384e-13	2.24073971486863e-12	2.601794665360872e-12
50200000	0.004995979485992642	1.8084993377359443e-49	2.3314803694783884e-65	8.649312939286533e-10	2.812601894400609e-15	8.039292879264954e-6	-5.793590097694317e-20	2.0761177409476457e-19	4.2751301661832384e-13	2.24073971486863e-12	2.601794665360872e-12
50300000	0.004995979485992642	1.8084993377359443e-49	2.3314803694783884e-65	8.649312939286533e-10	2.812601894400609e-15	8.039292879264954e-6	-5.793589820263761e-20	2.0761177409476457e-19	4.2751301661832384e-13	2.24073971486863e-12	2.601794665360872e-12
50400000	0.004995979485992642	1.8084993377359443e-49	2.3314803694783884e-65	8.649312939286533e-10	2.812601894400609e-15	8.039292879264954e-6	-5.793589542833203e-20	2.0761177409476457e-19	4.2751301661832384e-13	2.24073971486863e-12	2.601794665360872e-12
50500000	0.004995979485992642	1.8084993377359443e-49	2.3314803694783884e-65	8.649312939286533e-10	2.812601894400609e-15	8.039292879264954e-6	-5.793589265402647e-20	2.0761177409476457e-19	4.2751301661832384e-13	2.24073971486863e-12	2.601794665360872e-12
50600000	0.004995979485992642	1.8084993377359443e-49	2.3314803694783884e-65	8.649312939286533e-10	2.812601894400609e-15	8.039292879264954e-6	-5.793588987972089e-20	2.0761177409476457e-19	4.2751301661832384e-13	2.24073971486863e-12	2.601794665360872e-12
50700000	0.004995979485992642	1.8084993377359443e-49	2.3314803694783884e-65	8.649312939286533e-10	2.812601894400609e-15	8.039292879264954e-6	-5.793588710541533e-20	2.0761177409476457e-19	4.2751301661832384e-13	2.24073971486863e-12	2.601794665360872e-12
50800000	0.004995979485992642	1.8084993377359443e-49	2.3314803694783884e-65	8.649312939286533e-10	2.812601894400609e-15	8.039292879264954e-6	-5.793588433110975e-20	2.0761177409476457e-19	4.2751301661832384e-13	2.24073971486863e-12	2.601794665360872e-12
50900000	0.004995979485992642	1.8084993377359443e-49	2.3314803694783884e-65	8.649312939286533e-10	2.812601894400609e-15	8.039292879264954e-6	-5.793588155680419e-20	2.0761177409476457e-19	4.2751301661832384e-13	2.24073971486863e-12	2.601794665360872e-12
51000000	0.004995979485992642	1.8084993377359443e-49	2.3314803694783884e-65	8.649312939286533e-10	2.812601894400609e-15	8.039292879264954e-6	-5.793587878249861e-20	2.0761177409476457e-19	4.2751301661832384e-13	2.24073971486863e-12	2.601794665360872e-12
51100000	0.004995979485992642	1.8084993377359443e-49	2.3314803694783884e-65	8.649312939286533e-10	2.812601894400609e-15	8.039292879264954e-6	-5.793587600819305e-20	2.0761177409476457e-19	4.2751301661832384e-13	2.24073971486863e-12	2.601794665360872e-12
51200000	0.004995979485992642	1.8084993377359443e-49	2.3314803694783884e-65	8.649312939286533e-10	2.812601894400609e-15	8.039292879264954e-6	-5.793587323388747e-20	2.0761177409476457e-19	4.2751301661832384e-13	2.24073971486863e-12	2.601794665360872e-12
51300000	0.004995979485992642	1.8084993377359443e-49	2.3314803694783884e-65	8.649312939286533e-10	2.812601894400609e-15	8.039292879264954e-6	-5.793587045958191e-20	2.0761177409476457e-19	4.2751301661832384e-13	2.24073971486863e-12	2.601794665360872e-12
51400000	0.004995979485992642	1.8084993377359443e-49	2.3314803694783884e-65	8.649312939286533e-10	2.812601894400609e-15	8.039292879264954e-6	-5.793586768527634e-20	2.0761177409476457e-19	4.2751301661832384e-13	2.24073971486863e-12	2.601794665360872e-12
51500000	0.004995979485992642	1.8084993377359443e-49	2.3314803694783884e-65	8.649312939286533e-10	2.812601894400609e-15	8.039292879264954e-6	-5.793586491097077e-20	2.0761177409476457e-19	4.2751301661832384e-13	2.24073971486863e-12	2.601794665360872e-12
51600000	0.004995979485992642	1.8084993377359443e-49	2.3314803694783884e-65	8.649312939286533e-10	2.812601894400609e-15	8.039292879264954e-6	-5.79358621366652e-20	2.0761177409476457e-19	4.2751301661832384e-13	2.24073971486863e-12	2.601794665360872e-12
51700000	0.004995979485992642	1.8084993377359443e-49	2.3314803694783884e-65	8.649312939286533e-10	2.812601894400609e-15	8.039292879264954e-6	-5.793585936235963e-20	2.0761177409476457e-19	4.2751301661832384e-13	2.24073971486863e-12	2.601794665360872e-12
51800000	0.004995979485992642	1.8084993377359443e-49	2.3314803694783884e-65	8.649312939286533e-10	2.812601894400609e-15	8.039292879264954e-6	-5.793585658805406e-20	2.0761177409476457e-19	4.2751301661832384e-13	2.24073971486863e-12	2.601794665360872e-12
51900000	0.004995979485992642	1.8084993377359443e-49	2.3314803694783884e-65	8.649312939286533e-10	2.812601894400609e-15	8.039292879264954e-6	-5.793585381374849e-20	2.0761177409476457e-19	4.2751301661832384e-13	2.24073971486863e-12	2.601794665360872e-12
52000000	0.004995979485992642	1.8084993377359443e-49	2.3314803694783884e-65	8.649312939286533e-10	2.812601894400609e-15	8.039292879264954e-6	-5.793585103944292e-20	2.0761177409476457e-19	4.2751301661832384e-13	2.24073971486863e-12	2.601794665360872e-12
52100000	0.004995979485992642	1.8084993377359443e-49	2.3314803694783884e-65	8.649312939286533e-10	2.812601894400609e-15	8.039292879264954e-6	-5.793584826513735e-20	2.0761177409476457e-19	4.2751301661832384e-13	2.24073971486863e-12	2.601794665360872e-12
52200000	0.004995979485992642	1.8084993377359443e-49	2.3314803694783884e-65	8.649312939286533e-10	2.812601894400609e-15	8.039292879264954e-6	-5.793584549083178e-20	2.0761177409476457e-19	4.2751301661832384e-13	2.24073971486863e-12	2.601794665360872e-12
52300000	0.004995979485992642	1.8084993377359443e-49	2.3314803694783884e-65	8.649312939286533e-10	2.812601894400609e-15	8.039292879264954e-6	-5.793584271652621e-20	2.0761177409476457e-19	4.2751301661832384e-13	2.24073971486863e-12	2.601794665360872e-12
52400000	0.004995979485992642	1.8084993377359443e-49	2.3314803694783884e-65	8.649312939286533e-10	2.812601894400609e-15	8.039292879264954e-6	-5.793583994222064e-20	2.0761177409476457e-19	4.2751301661832384e-13	2.24073971486863e-12	2.601794665360872e-12
52500000	0.004995979485992642	1.8084993377359443e-49	2.3314803694783884e-65	8.649312939286533e-10	2.812601894400609e-15	8.039292879264954e-6	-5.793583716791508e-20	2.0761177409476457e-19	4.2751301661832384e-13	2.24073971486863e-12	2.601794665360872e-12
52600000	0.004995979485992642	1.8084993377359443e-49	2.3314803694783884e-65	8.649312939286533e-10	2.812601894400609e-15	8.039292879264954e-6	-5.79358343936095e-20	2.0761177409476457e-19	4.2751301661832384e-13	2.24073971486863e-12	2.601794665360872e-12
52700000	0.004995979485992642	1.8084993377359443e-49	2.3314803694783884e-65	8.649312939286533e-10	2.812601894400609e-15	8.039292879264954e-6	-5.793583161930394e-20	2.0761177409476457e-19	4.2751301661832384e-13	2.24073971486863e-12	2.601794665360872e-12
52800000	0.004995979485992642	1.8084993377359443e-49	2.3314803694783884e-65	8.649312939286533e-10	2.812601894400609e-15	8.039292879264954e-6	-5.793582884499836e-20	2.0761177409476457e-19	4.2751301661832384e-13	2.24073971486863e-12	2.601794665360872e-12
52900000	0.004995979485992642	1.8084993377359443e-49	2.3314803694783884e-65	8.649312939286533e-10	2.812601894400609e-15	8.039292879264954e-6	-5.79358260706928e-20	2.0761177409476457e-19	4.2751301661832384e-13	2.24073971486863e-12	2.601794665360872e-12
53000000	0.004995979485992642	1.8084993377359443e-49	2.3314803694783884e-65	8.649312939286533e-10	2.812601894400609e-15	8.039292879264954e-6	-5.793582329638722e-20	2.0761177409476457e-19	4.2751301661832384e-13	2.24073971486863e-12	2.601794665360872e-12
53100000	0.004995979485992642	1.8084993377359447e-49	2.3314803694783884e-65	8.649312939286533e-10	2.812601894400609e-15	8.039292879264954e-6	-5.793582052208166e-20	2.0761177409476457e-19	4.2751301661832384e-13	2.24073971486863e-12	2.601794665360872e-12
53200000	0.004995979485992642	1.8084993377359447e-49	2.3314803694783884e-65	8.649312939286533e-10	2.812601894400609e-15	8.039292879264954e-6	-5.793581774777608e-20	2.0761177409476457e-19	4.2751301661832384e-13	2.24073971486863e-12	2.601794665360872e-12
53300000	0.004995979485992642	1.8084993377359447e-49	2.3314803694783884e-65	8.649312939286533e-10	2.812601894400609e-15	8.039292879264954e-6	-5.793581497347052e-20	2.0761177409476457e-19	4.2751301661832384e-13	2.24073971486863e-12	2.601794665360872e-12
53400000	0.004995979485992642	1.8084993377359447e-49	2.3314803694783884e-65	8.649312939286533e-10	2.812601894400609e-15	8.039292879264954e-6	-5.793581219916494e-20	2.0761177409476457e-19	4.2751301661832384e-13	2.24073971486863e-12	2.601794665360872e-12
53500000	0.004995979485992642	1.8084993377359447e-49	2.3314803694783884e-65	8.649312939286533e-10	2.812601894400609e-15	8.039292879264954e-6	-5.793580942485938e-20	2.0761177409476457e-19	4.2751301661832384e-13	2.24073971486863e-12	2.601794665360872e-12
53600000	0.004995979485992642	1.8084993377359447e-49	2.3314803694783884e-65	8.649312939286533e-10	2.812601894400609e-15	8.039292879264954e-6	-5.79358066505538e-20	2.0761177409476457e-19	4.2751301661832384e-13	2.24073971486863e-12	2.601794665360872e-12
53700000	0.004995979485992642	1.8084993377359447e-49	2.3314803694783884e-65	8.649312939286533e-10	2.812601894400609e-15	8.039292879264954e-6	-5.793580387624824e-20	2.0761177409476457e-19	4.2751301661832384e-13	2.24073971486863e-12	2.601794665360872e-12
53800000	0.004995979485992642	1.8084993377359447e-49	2.3314803694783884e-65	8.649312939286533e-10	2.812601894400609e-15	8.039292879264954e-6	-5.793580110194266e-20	2.0761177409476457e-19	4.2751301661832384e-13	2.24073971486863e-12	2.601794665360872e-12
53900000	0.004995979485992642	1.8084993377359447e-49	2.3314803694783884e-65	8.649312939286533e-10	2.812601894400609e-15	8.039292879264954e-6	-5.793579832763709e-20	2.0761177409476457e-19	4.2751301661832384e-13	2.24073971486863e-12	2.601794665360872e-12
54000000	0.004995979485992642	1.8084993377359447e-49	2.3314803694783884e-65	8.649312939286533e-10	2.812601894400609e-15	8.039292879264954e-6	-5.793579555333152e-20	2.0761177409476457e-19	4.2751301661832384e-13	2.24073971486863e-12	2.601794665360872e-12
54100000	0.004995979485992642	1.8084993377359447e-49	2.3314803694783884e-65	8.649312939286533e-10	2.812601894400609e-15	8.039292879264954e-6	-5.793579277902595e-20	2.0761177409476457e-19	4.2751301661832384e-13	2.24073971486863e-12	2.601794665360872e-12
54200000	0.004995979485992642	1.8084993377359447e-49	2.3314803694783884e-65	8.649312939286533e-10	2.812601894400609e-15	8.039292879264954e-6	-5.793579000472039e-20	2.0761177409476457e-19	4.2751301661832384e-13	2.24073971486863e-12	2.601794665360872e-12
54300000	0.004995979485992642	1.8084993377359447e-49	2.3314803694783884e-65	8.649312939286533e-10	2.812601894400609e-15	8.039292879264954e-6	-5.793578723041481e-20	2.0761177409476457e-19	4.2751301661832384e-13	2.24073971486863e-12	2.601794665360872e-12
54400000	0.004995979485992642	1.8084993377359447e-49	2.3314803694783884e-65	8.649312939286533e-10	2.812601894400609e-15	8.039292879264954e-6	-5.793578445610925e-20	2.0761177409476457e-19	4.2751301661832384e-13	2.2407397148686295e-12	2.601794665360872e-12
54500000	0.004995979485992642	1.8084993377359447e-49	2.3314803694783884e-65	8.649312939286533e-10	2.812601894400609e-15	8.039292879264954e-6	-5.793578168180367e-20	2.0761177409476457e-19	4.2751301661832384e-13	2.2407397148686295e-12	2.601794665360872e-12
54600000	0.004995979485992642	1.8084993377359447e-49	2.3314803694783884e-65	8.649312939286533e-10	2.812601894400609e-15	8.039292879264954e-6	-5.793577890749811e-20	2.0761177409476457e-19	4.275130166183239e-13	2.2407397148686295e-12	2.601794665360872e-12
54700000	0.004995979485992642	1.8084993377359447e-49	2.3314803694783884e-65	8.649312939286533e-10	2.812601894400609e-15	8.039292879264954e-6	-5.793577613319253e-20	2.0761177409476457e-19	4.275130166183239e-13	2.2407397148686295e-12	2.601794665360872e-12
54800000	0.004995979485992642	1.8084993377359447e-49	2.3314803694783884e-65	8.649312939286533e-10	2.812601894400609e-15	8.039292879264954e-6	-5.793577335888697e-20	2.0761177409476457e-19	4.275130166183239e-13	2.2407397148686295e-12	2.601794665360872e-12
54900000	0.004995979485992642	1.8084993377359447e-49	2.3314803694783884e-65	8.649312939286533e-10	2.812601894400609e-15	8.039292879264954e-6	-5.793577058458139e-20	2.0761177409476457e-19	4.275130166183239e-13	2.2407397148686295e-12	2.601794665360872e-12
55000000	0.004995979485992642	1.8084993377359447e-49	2.3314803694783884e-65	8.649312939286533e-10	2.812601894400609e-15	8.039292879264954e-6	-5.793576781027583e-20	2.0761177409476457e-19	4.275130166183239e-13	2.2407397148686295e-12	2.601794665360872e-12
55100000	0.004995979485992642	1.8084993377359447e-49	2.3314803694783884e-65	8.649312939286533e-10	2.812601894400609e-15	8.039292879264954e-6	-5.793576503597025e-20	2.0761177409476457e-19	4.275130166183239e-13	2.2407397148686295e-12	2.601794665360872e-12
55200000	0.004995979485992642	1.8084993377359447e-49	2.3314803694783884e-65	8.649312939286533e-10	2.812601894400609e-15	8.039292879264954e-6	-5.793576226166469e-20	2.0761177409476457e-19	4.275130166183239e-13	2.2407397148686295e-12	2.601794665360872e-12
55300000	0.004995979485992642	1.8084993377359447e-49	2.3314803694783884e-65	8.649312939286533e-10	2.812601894400609e-15	8.039292879264954e-6	-5.793575948735911e-20	2.0761177409476457e-19	4.275130166183239e-13	2.2407397148686295e-12	2.601794665360872e-12
55400000	0.004995979485992642	1.8084993377359447e-49	2.3314803694783884e-65	8.649312939286533e-10	2.812601894400609e-15	8.039292879264954e-6	-5.793575671305355e-20	2.0761177409476457e-19	4.275130166183239e-13	2.2407397148686295e-12	2.601794665360872e-12
55500000	0.004995979485992641	1.8084993377359447e-49	2.3314803694783884e-65	8.649312939286533e-10	2.812601894400609e-15	8.039292879264954e-6	-5.793575393874797e-20	2.0761177409476457e-19	4.275130166183239e-13	2.2407397148686295e-12	2.601794665360872e-12
55600000	0.004995979485992641	1.8084993377359447e-49	2.3314803694783884e-65	8.649312939286533e-10	2.812601894400609e-15	8.039292879264954e-6	-5.793575116444241e-20	2.0761177409476457e-19	4.275130166183239e-13	2.2407397148686295e-12	2.601794665360872e-12
55700000	0.004995979485992641	1.8084993377359447e-49	2.3314803694783884e-65	8.649312939286533e-10	2.812601894400609e-15	8.039292879264954e-6	-5.793574839013684e-20	2.0761177409476457e-19	4.275130166183239e-13	2.2407397148686295e-12	2.601794665360872e-12
55800000	0.004995979485992641	1.8084993377359447e-49	2.3314803694783884e-65	8.649312939286533e-10	2.812601894400609e-15	8.039292879264954e-6	-5.793574561583127e-20	2.0761177409476457e-19	4.275130166183239e-13	2.2407397148686295e-12	2.601794665360872e-12
55900000	0.004995979485992641	1.8084993377359447e-49	2.3314803694783884e-65	8.649312939286533e-10	2.812601894400609e-15	8.039292879264954e-6	-5.79357428415257e-20	2.0761177409476457e-19	4.275130166183239e-13	2.2407397148686295e-12	2.601794665360872e-12
56000000	0.004995979485992641	1.8084993377359447e-49	2.3314803694783884e-65	8.649312939286533e-10	2.812601894400609e-15	8.039292879264954e-6	-5.793574006722013e-20	2.0761177409476457e-19	4.275130166183239e-13	2.2407397148686295e-12	2.601794665360872e-12
56100000	0.004995979485992641	1.8084993377359447e-49	2.3314803694783884e-65	8.649312939286533e-10	2.812601894400609e-15	8.039292879264954e-6	-5.793573729291456e-20	2.0761177409476457e-19	4.275130166183239e-13	2.2407397148686295e-12	2.601794665360872e-12
56200000	0.004995979485992641	1.8084993377359447e-49	2.3314803694783884e-65	8.649312939286533e-10	2.812601894400609e-15	8.039292879264954e-6	-5.793573451860899e-20	2.0761177409476457e-19	4.275130166183239e-13	2.2407397148686295e-12	2.601794665360872e-12
56300000	0.004995979485992641	1.8084993377359447e-49	2.3314803694783884e-65	8.649312939286533e-10	2.812601894400609e-15	8.039292879264954e-6	-5.793573174430342e-20	2.0761177409476457e-19	4.275130166183239e-13	2.2407397148686295e-12	2.601794665360872e-12
56400000	0.004995979485992641	1.8084993377359447e-49	2.3314803694783884e-65	8.649312939286533e-10	2.812601894400609e-15	8.039292879264954e-6	-5.793572896999785e-20	2.0761177409476457e-19	4.275130166183239e-13	2.2407397148686295e-12	2.601794665360872e-12
56500000	0.004995979485992641	1.808499337735945e-49	2.3314803694783884e-65	8.649312939286533e-10	2.812601894400609e-15	8.039292879264954e-6	-5.793572619569228e-20	2.0761177409476457e-19	4.275130166183239e-13	2.2407397148686295e-12	2.601794665360872e-12
56600000	0.004995979485992641	1.808499337735945e-49	2.3314803694783884e-65	8.649312939286533e-10	2.812601894400609e-15	8.039292879264954e-6	-5.793572342138671e-20	2.0761177409476457e-19	4.275130166183239e-13	2.2407397148686295e-12	2.601794665360872e-12
56700000	0.004995979485992641	1.808499337735945e-49	2.3314803694783884e-65	8.649312939286533e-10	2.812601894400609e-15	8.039292879264954e-6	-5.793572064708114e-20	2.0761177409476457e-19	4.275130166183239e-13	2.2407397148686295e-12	2.601794665360872e-12
56800000	0.004995979485992641	1.808499337735945e-49	2.3314803694783884e-65	8.649312939286533e-10	2.812601894400609e-15	8.039292879264954e-6	-5.793571787277558e-20	2.0761177409476457e-19	4.275130166183239e-13	2.2407397148686295e-12	2.601794665360872e-12
56900000	0.004995979485992641	1.808499337735945e-49	2.3314803694783884e-65	8.649312939286533e-10	2.812601894400609e-15	8.039292879264954e-6	-5.793571509847e-20	2.0761177409476457e-19	4.275130166183239e-13	2.2407397148686295e-12	2.601794665360872e-12
57000000	0.004995979485992641	1.808499337735945e-49	2.3314803694783884e-65	8.649312939286533e-10	2.812601894400609e-15	8.039292879264954e-6	-5.793571232416444e-20	2.0761177409476457e-19	4.275130166183239e-13	2.2407397148686295e-12	2.601794665360872e-12
57100000	0.004995979485992641	1.808499337735945e-49	2.3314803694783884e-65	8.649312939286533e-10	2.812601894400609e-15	8.039292879264954e-6	-5.793570954985886e-20	2.0761177409476457e-19	4.275130166183239e-13	2.2407397148686295e-12	2.601794665360872e-12
57200000	0.004995979485992641	1.808499337735945e-49	2.3314803694783884e-65	8.649312939286533e-10	2.812601894400609e-15	8.039292879264954e-6	-5.79357067755533e-20	2.0761177409476457e-19	4.275130166183239e-13	2.2407397148686295e-12	2.601794665360872e-12
57300000	0.004995979485992641	1.808499337735945e-49	2.3314803694783884e-65	8.649312939286533e-10	2.812601894400609e-15	8.039292879264954e-6	-5.793570400124772e-20	2.0761177409476457e-19	4.275130166183239e-13	2.2407397148686295e-12	2.601794665360872e-12
57400000	0.004995979485992641	1.808499337735945e-49	2.3314803694783884e-65	8.649312939286533e-10	2.812601894400609e-15	8.039292879264954e-6	-5.793570122694216e-20	2.0761177409476457e-19	4.275130166183239e-13	2.2407397148686295e-12	2.601794665360872e-12
57500000	0.004995979485992641	1.808499337735945e-49	2.3314803694783884e-65	8.649312939286533e-10	2.812601894400609e-15	8.039292879264954e-6	-5.793569845263658e-20	2.0761177409476457e-19	4.275130166183239e-13	2.2407397148686295e-12	2.601794665360872e-12
57600000	0.004995979485992641	1.808499337735945e-49	2.3314803694783884e-65	8.649312939286533e-10	2.812601894400609e-15	8.039292879264954e-6	-5.793569567833102e-20	2.0761177409476457e-19	4.275130166183239e-13	2.2407397148686295e-12	2.601794665360872e-12
57700000	0.004995979485992641	1.808499337735945e-49	2.3314803694783884e-65	8.649312939286533e-10	2.812601894400609e-15	8.039292879264954e-6	-5.793569290402544e-20	2.0761177409476457e-19	4.275130166183239e-13	2.2407397148686295e-12	2.601794665360872e-12
57800000	0.004995979485992641	1.808499337735945e-49	2.3314803694783884e-65	8.649312939286533e-10	2.812601894400609e-15	8.039292879264954e-6	-5.793569012971988e-20	2.0761177409476457e-19	4.275130166183239e-13	2.2407397148686295e-12	2.601794665360872e-12
57900000	0.004995979485992641	1.808499337735945e-49	2.3314803694783884e-65	8.649312939286533e-10	2.812601894400609e-15	8.039292879264954e-6	-5.79356873554143e-20	2.0761177409476457e-19	4.275130166183239e-13	2.2407397148686295e-12	2.601794665360872e-12
58000000	0.004995979485992641	1.808499337735945e-49	2.3314803694783884e-65	8.649312939286533e-10	2.812601894400609e-15	8.039292879264954e-6	-5.793568458110874e-20	2.0761177409476457e-19	4.275130166183239e-13	2.2407397148686295e-12	2.601794665360872e-12
58100000	0.004995979485992641	1.808499337735945e-49	2.3314803694783884e-65	8.649312939286533e-10	2.812601894400609e-15	8.039292879264954e-6	-5.793568180680316e-20	2.0761177409476457e-19	4.275130166183239e-13	2.2407397148686295e-12	2.601794665360872e-12
58200000	0.004995979485992641	1.808499337735945e-49	2.3314803694783884e-65	8.649312939286533e-10	2.812601894400609e-15	8.039292879264954e-6	-5.79356790324976e-20	2.0761177409476457e-19	4.275130166183239e-13	2.2407397148686295e-12	2.601794665360872e-12
58300000	0.004995979485992641	1.808499337735945e-49	2.3314803694783884e-65	8.649312939286533e-10	2.812601894400609e-15	8.039292879264954e-6	-5.793567625819203e-20	2.0761177409476457e-19	4.275130166183239e-13	2.2407397148686295e-12	2.601794665360872e-12
58400000	0.004995979485992641	1.808499337735945e-49	2.3314803694783884e-65	8.649312939286533e-10	2.812601894400609e-15	8.039292879264954e-6	-5.793567348388646e-20	2.0761177409476457e-19	4.275130166183239e-13	2.2407397148686295e-12	2.601794665360872e-12
58500000	0.004995979485992641	1.808499337735945e-49	2.3314803694783884e-65	8.649312939286533e-10	2.812601894400609e-15	8.039292879264954e-6	-5.793567070958089e-20	2.0761177409476457e-19	4.275130166183239e-13	2.2407397148686295e-12	2.601794665360872e-12
58600000	0.004995979485992641	1.808499337735945e-49	2.3314803694783884e-65	8.649312939286533e-10	2.812601894400609e-15	8.039292879264954e-6	-5.793566793527532e-20	2.0761177409476457e-19	4.275130166183239e-13	2.2407397148686295e-12	2.601794665360872e-12
58700000	0.004995979485992641	1.808499337735945e-49	2.3314803694783884e-65	8.649312939286533e-10	2.812601894400609e-15	8.039292879264954e-6	-5.793566516096976e-20	2.0761177409476457e-19	4.275130166183239e-13	2.2407397148686295e-12	2.601794665360872e-12
58800000	0.004995979485992641	1.808499337735945e-49	2.3314803694783884e-65	8.649312939286533e-10	2.812601894400609e-15	8.039292879264954e-6	-5.793566238666418e-20	2.0761177409476457e-19	4.275130166183239e-13	2.2407397148686295e-12	2.601794665360872e-12
58900000	0.004995979485992641	1.808499337735945e-49	2.3314803694783884e-65	8.649312939286533e-10	2.812601894400609e-15	8.039292879264954e-6	-5.793565961235862e-20	2.0761177409476457e-19	4.275130166183239e-13	2.2407397148686295e-12	2.601794665360872e-12
59000000	0.004995979485992641	1.808499337735945e-49	2.3314803694783884e-65	8.649312939286533e-10	2.812601894400609e-15	8.039292879264954e-6	-5.793565683805304e-20	2.0761177409476457e-19	4.275130166183239e-13	2.2407397148686295e-12	2.601794665360872e-12
59100000	0.004995979485992641	1.808499337735945e-49	2.3314803694783884e-65	8.649312939286533e-10	2.812601894400609e-15	8.039292879264954e-6	-5.793565406374748e-20	2.0761177409476457e-19	4.275130166183239e-13	2.2407397148686295e-12	2.601794665360872e-12
59200000	0.004995979485992641	1.808499337735945e-49	2.3314803694783884e-65	8.649312939286533e-10	2.812601894400609e-15	8.039292879264954e-6	-5.79356512894419e-20	2.0761177409476457e-19	4.275130166183239e-13	2.2407397148686295e-12	2.601794665360872e-12
59300000	0.004995979485992641	1.808499337735945e-49	2.3314803694783884e-65	8.649312939286533e-10	2.812601894400609e-15	8.039292879264954e-6	-5.793564851513634e-20	2.0761177409476457e-19	4.275130166183239e-13	2.2407397148686295e-12	2.601794665360872e-12
59400000	0.004995979485992641	1.808499337735945e-49	2.3314803694783884e-65	8.649312939286533e-10	2.812601894400609e-15	8.039292879264954e-6	-5.793564574083077e-20	2.0761177409476457e-19	4.275130166183239e-13	2.2407397148686295e-12	2.601794665360872e-12
59500000	0.004995979485992641	1.808499337735945e-49	2.3314803694783884e-65	8.649312939286533e-10	2.812601894400609e-15	8.039292879264954e-6	-5.79356429665252e-20	2.0761177409476457e-19	4.275130166183239e-13	2.2407397148686295e-12	2.601794665360872e-12
59600000	0.004995979485992641	1.808499337735945e-49	2.3314803694783884e-65	8.649312939286533e-10	2.812601894400609e-15	8.039292879264954e-6	-5.793564019221963e-20	2.0761177409476457e-19	4.275130166183239e-13	2.2407397148686295e-12	2.601794665360872e-12
59700000	0.004995979485992641	1.808499337735945e-49	2.3314803694783884e-65	8.649312939286533e-10	2.812601894400609e-15	8.039292879264954e-6	-5.793563741791406e-20	2.0761177409476457e-19	4.275130166183239e-13	2.2407397148686295e-12	2.601794665360872e-12
59800000	0.004995979485992641	1.808499337735945e-49	2.3314803694783884e-65	8.649312939286533e-10	2.812601894400609e-15	8.039292879264954e-6	-5.793563464360849e-20	2.0761177409476457e-19	4.275130166183239e-13	2.2407397148686295e-12	2.601794665360872e-12
59900000	0.004995979485992641	1.808499337735945e-49	2.3314803694783884e-65	8.649312939286533e-10	2.812601894400609e-15	8.039292879264954e-6	-5.793563186930292e-20	2.0761177409476457e-19	4.275130166183239e-13	2.2407397148686295e-12	2.601794665360872e-12
60000000	0.004995979485992641	1.808499337735945e-49	2.3314803694783884e-65	8.649312939286533e-10	2.812601894400609e-15	8.039292879264954e-6	-5.793562909499735e-20	2.0761177409476457e-19	4.275130166183239e-13	2.2407397148686295e-12	2.601794665360872e-12
60100000	0.004995979485992641	1.808499337735945e-49	2.3314803694783884e-65	8.649312939286533e-10	2.812601894400609e-15	8.039292879264954e-6	-5.793562632069178e-20	2.0761177409476457e-19	4.275130166183239e-13	2.2407397148686295e-12	2.601794665360872e-12
60200000	0.004995979485992641	1.808499337735945e-49	2.3314803694783884e-65	8.649312939286533e-10	2.812601894400609e-15	8.039292879264954e-6	-5.793562354638621e-20	2.0761177409476457e-19	4.275130166183239e-13	2.2407397148686295e-12	2.601794665360872e-12
60300000	0.004995979485992641	1.808499337735945e-49	2.3314803694783884e-65	8.649312939286533e-10	2.812601894400609e-15	8.039292879264954e-6	-5.793562077208064e-20	2.0761177409476457e-19	4.275130166183239e-13	2.2407397148686295e-12	2.601794665360872e-12
60400000	0.004995979485992641	1.808499337735945e-49	2.3314803694783884e-65	8.649312939286533e-10	2.812601894400609e-15	8.039292879264954e-6	-5.793561799777507e-20	2.0761177409476457e-19	4.275130166183239e-13	2.2407397148686295e-12	2.601794665360872e-12
60500000	0.004995979485992641	1.808499337735945e-49	2.3314803694783884e-65	8.649312939286533e-10	2.812601894400609e-15	8.039292879264954e-6	-5.79356152234695e-20	2.0761177409476457e-19	4.275130166183239e-13	2.2407397148686295e-12	2.601794665360872e-12
60600000	0.004995979485992641	1.808499337735945e-49	2.3314803694783884e-65	8.649312939286533e-10	2.812601894400609e-15	8.039292879264954e-6	-5.793561244916393e-20	2.0761177409476457e-19	4.275130166183239e-13	2.2407397148686295e-12	2.601794665360872e-12
60700000	0.004995979485992641	1.808499337735945e-49	2.3314803694783884e-65	8.649312939286533e-10	2.812601894400609e-15	8.039292879264954e-6	-5.793560967485837e-20	2.0761177409476457e-19	4.275130166183239e-13	2.2407397148686295e-12	2.601794665360872e-12
60800000	0.004995979485992641	1.808499337735945e-49	2.3314803694783884e-65	8.649312939286533e-10	2.812601894400609e-15	8.039292879264954e-6	-5.793560690055279e-20	2.0761177409476457e-19	4.275130166183239e-13	2.2407397148686295e-12	2.601794665360872e-12
60900000	0.004995979485992641	1.808499337735945e-49	2.3314803694783884e-65	8.649312939286533e-10	2.812601894400609e-15	8.039292879264954e-6	-5.793560412624723e-20	2.0761177409476457e-19	4.275130166183239e-13	2.2407397148686295e-12	2.601794665360872e-12
61000000	0.004995979485992641	1.808499337735945e-49	2.3314803694783884e-65	8.649312939286533e-10	2.812601894400609e-15	8.039292879264954e-6	-5.793560135194165e-20	2.0761177409476457e-19	4.275130166183239e-13	2.2407397148686295e-12	2.601794665360872e-12
61100000	0.004995979485992641	1.808499337735945e-49	2.3314803694783884e-65	8.649312939286533e-10	2.812601894400609e-15	8.039292879264954e-6	-5.793559857763609e-20	2.0761177409476457e-19	4.275130166183239e-13	2.2407397148686295e-12	2.601794665360872e-12
61200000	0.004995979485992641	1.808499337735945e-49	2.3314803694783884e-65	8.649312939286533e-10	2.812601894400609e-15	8.039292879264954e-6	-5.793559580333051e-20	2.0761177409476457e-19	4.275130166183239e-13	2.2407397148686295e-12	2.601794665360872e-12
61300000	0.004995979485992641	1.808499337735945e-49	2.3314803694783884e-65	8.649312939286533e-10	2.812601894400609e-15	8.039292879264954e-6	-5.793559302902495e-20	2.0761177409476457e-19	4.275130166183239e-13	2.2407397148686295e-12	2.601794665360872e-12
61400000	0.004995979485992641	1.808499337735945e-49	2.3314803694783884e-65	8.649312939286533e-10	2.812601894400609e-15	8.039292879264954e-6	-5.793559025471937e-20	2.0761177409476457e-19	4.275130166183239e-13	2.2407397148686295e-12	2.601794665360872e-12
61500000	0.004995979485992641	1.808499337735945e-49	2.3314803694783884e-65	8.649312939286533e-10	2.812601894400609e-15	8.039292879264954e-6	-5.793558748041381e-20	2.0761177409476457e-19	4.275130166183239e-13	2.2407397148686295e-12	2.601794665360872e-12
61600000	0.004995979485992641	1.808499337735945e-49	2.3314803694783884e-65	8.649312939286533e-10	2.812601894400609e-15	8.039292879264954e-6	-5.793558470610823e-20	2.0761177409476457e-19	4.275130166183239e-13	2.2407397148686295e-12	2.601794665360872e-12
61700000	0.004995979485992641	1.808499337735945e-49	2.3314803694783884e-65	8.649312939286533e-10	2.812601894400609e-15	8.039292879264954e-6	-5.793558193180267e-20	2.0761177409476457e-19	4.275130166183239e-13	2.2407397148686295e-12	2.601794665360872e-12
61800000	0.004995979485992641	1.808499337735945e-49	2.3314803694783884e-65	8.649312939286533e-10	2.812601894400609e-15	8.039292879264954e-6	-5.79355791574971e-20	2.0761177409476457e-19	4.275130166183239e-13	2.2407397148686295e-12	2.601794665360872e-12
61900000	0.004995979485992641	1.808499337735945e-49	2.3314803694783884e-65	8.649312939286533e-10	2.812601894400609e-15	8.039292879264954e-6	-5.793557638319153e-20	2.0761177409476457e-19	4.275130166183239e-13	2.2407397148686295e-12	2.601794665360872e-12
62000000	0.004995979485992641	1.808499337735945e-49	2.3314803694783884e-65	8.649312939286533e-10	2.812601894400609e-15	8.039292879264954e-6	-5.793557360888596e-20	2.0761177409476457e-19	4.275130166183239e-13	2.2407397148686295e-12	2.601794665360872e-12
62100000	0.004995979485992641	1.808499337735945e-49	2.3314803694783884e-65	8.649312939286533e-10	2.812601894400609e-15	8.039292879264954e-6	-5.793557083458039e-20	2.0761177409476457e-19	4.275130166183239e-13	2.2407397148686295e-12	2.601794665360872e-12
62200000	0.004995979485992641	1.808499337735945e-49	2.3314803694783884e-65	8.649312939286533e-10	2.812601894400609e-15	8.039292879264954e-6	-5.793556806027482e-20	2.0761177409476457e-19	4.275130166183239e-13	2.2407397148686295e-12	2.601794665360872e-12
62300000	0.004995979485992641	1.808499337735945e-49	2.3314803694783884e-65	8.649312939286533e-10	2.812601894400609e-15	8.039292879264954e-6	-5.793556528596925e-20	2.0761177409476457e-19	4.275130166183239e-13	2.2407397148686295e-12	2.601794665360872e-12
62400000	0.004995979485992641	1.808499337735945e-49	2.3314803694783884e-65	8.649312939286533e-10	2.812601894400609e-15	8.039292879264954e-6	-5.793556251166368e-20	2.0761177409476457e-19	4.275130166183239e-13	2.2407397148686295e-12	2.601794665360872e-12
62500000	0.004995979485992641	1.808499337735945e-49	2.3314803694783884e-65	8.649312939286533e-10	2.812601894400609e-15	8.039292879264954e-6	-5.793555973735811e-20	2.0761177409476457e-19	4.275130166183239e-13	2.2407397148686295e-12	2.601794665360872e-12
62600000	0.004995979485992641	1.808499337735945e-49	2.3314803694783884e-65	8.649312939286533e-10	2.812601894400609e-15	8.039292879264954e-6	-5.793555696305254e-20	2.0761177409476457e-19	4.275130166183239e-13	2.2407397148686295e-12	2.601794665360872e-12
62700000	0.004995979485992641	1.808499337735945e-49	2.3314803694783884e-65	8.649312939286533e-10	2.812601894400609e-15	8.039292879264954e-6	-5.793555418874697e-20	2.0761177409476457e-19	4.275130166183239e-13	2.2407397148686295e-12	2.601794665360872e-12
62800000	0.004995979485992641	1.808499337735945e-49	2.3314803694783884e-65	8.649312939286533e-10	2.812601894400609e-15	8.039292879264954e-6	-5.79355514144414e-20	2.0761177409476457e-19	4.275130166183239e-13	2.2407397148686295e-12	2.601794665360872e-12
62900000	0.004995979485992641	1.808499337735945e-49	2.3314803694783884e-65	8.649312939286533e-10	2.812601894400609e-15	8.039292879264954e-6	-5.793554864013583e-20	2.0761177409476457e-19	4.275130166183239e-13	2.2407397148686295e-12	2.601794665360872e-12
63000000	0.004995979485992641	1.808499337735945e-49	2.3314803694783884e-65	8.649312939286533e-10	2.812601894400609e-15	8.039292879264954e-6	-5.793554586583026e-20	2.0761177409476457e-19	4.275130166183239e-13	2.2407397148686295e-12	2.601794665360872e-12
63100000	0.004995979485992641	1.808499337735945e-49	2.3314803694783884e-65	8.649312939286533e-10	2.812601894400609e-15	8.039292879264954e-6	-5.79355430915247e-20	2.0761177409476457e-19	4.275130166183239e-13	2.2407397148686295e-12	2.601794665360872e-12
63200000	0.004995979485992641	1.808499337735945e-49	2.3314803694783884e-65	8.649312939286533e-10	2.812601894400609e-15	8.039292879264954e-6	-5.793554031721912e-20	2.0761177409476457e-19	4.275130166183239e-13	2.2407397148686295e-12	2.601794665360872e-12
63300000	0.004995979485992641	1.808499337735945e-49	2.3314803694783884e-65	8.649312939286533e-10	2.812601894400609e-15	8.039292879264954e-6	-5.793553754291356e-20	2.0761177409476457e-19	4.275130166183239e-13	2.2407397148686295e-12	2.601794665360872e-12
63400000	0.004995979485992641	1.808499337735945e-49	2.3314803694783884e-65	8.649312939286533e-10	2.812601894400609e-15	8.039292879264954e-6	-5.793553476860798e-20	2.0761177409476457e-19	4.275130166183239e-13	2.2407397148686295e-12	2.601794665360872e-12
63500000	0.004995979485992641	1.808499337735945e-49	2.3314803694783884e-65	8.649312939286533e-10	2.812601894400609e-15	8.039292879264954e-6	-5.793553199430242e-20	2.0761177409476457e-19	4.275130166183239e-13	2.2407397148686295e-12	2.601794665360872e-12
63600000	0.004995979485992641	1.808499337735945e-49	2.3314803694783884e-65	8.649312939286533e-10	2.812601894400609e-15	8.039292879264954e-6	-5.793552921999684e-20	2.0761177409476457e-19	4.275130166183239e-13	2.2407397148686295e-12	2.601794665360872e-12
63700000	0.004995979485992641	1.808499337735945e-49	2.3314803694783884e-65	8.649312939286533e-10	2.812601894400609e-15	8.039292879264954e-6	-5.793552644569128e-20	2.0761177409476457e-19	4.275130166183239e-13	2.2407397148686295e-12	2.601794665360872e-12
63800000	0.004995979485992641	1.808499337735945e-49	2.3314803694783884e-65	8.649312939286533e-10	2.812601894400609e-15	8.039292879264954e-6	-5.79355236713857e-20	2.0761177409476457e-19	4.275130166183239e-13	2.2407397148686295e-12	2.601794665360872e-12
63900000	0.004995979485992641	1.808499337735945e-49	2.3314803694783884e-65	8.649312939286533e-10	2.812601894400609e-15	8.039292879264954e-6	-5.793552089708013e-20	2.0761177409476457e-19	4.275130166183239e-13	2.2407397148686295e-12	2.601794665360872e-12
64000000	0.004995979485992641	1.808499337735945e-49	2.3314803694783884e-65	8.649312939286533e-10	2.812601894400609e-15	8.039292879264954e-6	-5.793551812277456e-20	2.0761177409476457e-19	4.275130166183239e-13	2.2407397148686295e-12	2.601794665360872e-12
64100000	0.004995979485992641	1.808499337735945e-49	2.3314803694783884e-65	8.649312939286533e-10	2.812601894400609e-15	8.039292879264954e-6	-5.793551534846899e-20	2.0761177409476457e-19	4.275130166183239e-13	2.2407397148686295e-12	2.601794665360872e-12
64200000	0.004995979485992641	1.808499337735945e-49	2.3314803694783884e-65	8.649312939286533e-10	2.812601894400609e-15	8.039292879264954e-6	-5.793551257416342e-20	2.0761177409476457e-19	4.275130166183239e-13	2.2407397148686295e-12	2.601794665360872e-12
64300000	0.004995979485992641	1.808499337735945e-49	2.3314803694783884e-65	8.649312939286533e-10	2.812601894400609e-15	8.039292879264954e-6	-5.793550979985785e-20	2.0761177409476457e-19	4.275130166183239e-13	2.2407397148686295e-12	2.601794665360872e-12
64400000	0.004995979485992641	1.808499337735945e-49	2.3314803694783884e-65	8.649312939286533e-10	2.812601894400609e-15	8.039292879264954e-6	-5.793550702555228e-20	2.0761177409476457e-19	4.275130166183239e-13	2.2407397148686295e-12	2.601794665360872e-12
64500000	0.004995979485992641	1.808499337735945e-49	2.3314803694783884e-65	8.649312939286533e-10	2.812601894400609e-15	8.039292879264954e-6	-5.793550425124671e-20	2.0761177409476457e-19	4.275130166183239e-13	2.2407397148686295e-12	2.601794665360872e-12
64600000	0.004995979485992641	1.808499337735945e-49	2.3314803694783884e-65	8.649312939286533e-10	2.812601894400609e-15	8.039292879264954e-6	-5.793550147694115e-20	2.0761177409476457e-19	4.275130166183239e-13	2.2407397148686295e-12	2.601794665360872e-12
64700000	0.004995979485992641	1.808499337735945e-49	2.3314803694783884e-65	8.649312939286533e-10	2.812601894400609e-15	8.039292879264954e-6	-5.793549870263557e-20	2.0761177409476457e-19	4.275130166183239e-13	2.2407397148686295e-12	2.601794665360872e-12
64800000	0.004995979485992641	1.808499337735945e-49	2.3314803694783884e-65	8.649312939286533e-10	2.812601894400609e-15	8.039292879264954e-6	-5.793549592833001e-20	2.0761177409476457e-19	4.275130166183239e-13	2.2407397148686295e-12	2.601794665360872e-12
64900000	0.004995979485992641	1.808499337735945e-49	2.3314803694783884e-65	8.649312939286533e-10	2.812601894400609e-15	8.039292879264954e-6	-5.793549315402443e-20	2.0761177409476457e-19	4.275130166183239e-13	2.2407397148686295e-12	2.601794665360872e-12
65000000	0.004995979485992641	1.808499337735945e-49	2.3314803694783884e-65	8.649312939286533e-10	2.812601894400609e-15	8.039292879264954e-6	-5.793549037971887e-20	2.0761177409476457e-19	4.275130166183239e-13	2.2407397148686295e-12	2.601794665360872e-12
65100000	0.004995979485992641	1.808499337735945e-49	2.3314803694783884e-65	8.649312939286533e-10	2.812601894400609e-15	8.039292879264954e-6	-5.793548760541329e-20	2.0761177409476457e-19	4.275130166183239e-13	2.2407397148686295e-12	2.601794665360872e-12
65200000	0.004995979485992641	1.808499337735945e-49	2.3314803694783884e-65	8.649312939286533e-10	2.812601894400609e-15	8.039292879264954e-6	-5.793548483110773e-20	2.0761177409476457e-19	4.275130166183239e-13	2.2407397148686295e-12	2.601794665360872e-12
65300000	0.004995979485992641	1.808499337735945e-49	2.3314803694783884e-65	8.649312939286533e-10	2.812601894400609e-15	8.039292879264954e-6	-5.793548205680215e-20	2.0761177409476457e-19	4.275130166183239e-13	2.2407397148686295e-12	2.601794665360872e-12
65400000	0.004995979485992641	1.808499337735945e-49	2.3314803694783884e-65	8.649312939286533e-10	2.812601894400609e-15	8.039292879264954e-6	-5.793547928249659e-20	2.0761177409476457e-19	4.275130166183239e-13	2.2407397148686295e-12	2.601794665360872e-12
65500000	0.004995979485992641	1.808499337735945e-49	2.3314803694783884e-65	8.649312939286533e-10	2.812601894400609e-15	8.039292879264954e-6	-5.793547650819101e-20	2.0761177409476457e-19	4.275130166183239e-13	2.2407397148686295e-12	2.601794665360872e-12
65600000	0.004995979485992641	1.808499337735945e-49	2.3314803694783884e-65	8.649312939286533e-10	2.812601894400609e-15	8.039292879264954e-6	-5.793547373388545e-20	2.0761177409476457e-19	4.275130166183239e-13	2.2407397148686295e-12	2.601794665360872e-12
65700000	0.004995979485992641	1.808499337735945e-49	2.3314803694783884e-65	8.649312939286533e-10	2.812601894400609e-15	8.039292879264954e-6	-5.793547095957987e-20	2.0761177409476457e-19	4.275130166183239e-13	2.2407397148686295e-12	2.601794665360872e-12
65800000	0.004995979485992641	1.808499337735945e-49	2.3314803694783884e-65	8.649312939286533e-10	2.812601894400609e-15	8.039292879264954e-6	-5.793546818527431e-20	2.0761177409476457e-19	4.275130166183239e-13	2.2407397148686295e-12	2.601794665360872e-12
65900000	0.004995979485992641	1.808499337735945e-49	2.3314803694783884e-65	8.649312939286533e-10	2.812601894400609e-15	8.039292879264954e-6	-5.793546541096873e-20	2.0761177409476457e-19	4.275130166183239e-13	2.2407397148686295e-12	2.601794665360872e-12
66000000	0.004995979485992641	1.808499337735945e-49	2.3314803694783884e-65	8.649312939286533e-10	2.812601894400609e-15	8.039292879264954e-6	-5.793546263666317e-20	2.0761177409476457e-19	4.275130166183239e-13	2.2407397148686295e-12	2.601794665360872e-12
66100000	0.004995979485992641	1.808499337735945e-49	2.3314803694783884e-65	8.649312939286533e-10	2.812601894400609e-15	8.039292879264954e-6	-5.79354598623576e-20	2.0761177409476457e-19	4.275130166183239e-13	2.2407397148686295e-12	2.601794665360872e-12
66200000	0.004995979485992641	1.808499337735945e-49	2.3314803694783884e-65	8.649312939286533e-10	2.812601894400609e-15	8.039292879264954e-6	-5.793545708805203e-20	2.0761177409476457e-19	4.275130166183239e-13	2.2407397148686295e-12	2.601794665360872e-12
66300000	0.004995979485992641	1.808499337735945e-49	2.3314803694783884e-65	8.649312939286533e-10	2.812601894400609e-15	8.039292879264954e-6	-5.793545431374646e-20	2.0761177409476457e-19	4.275130166183239e-13	2.2407397148686295e-12	2.601794665360872e-12
66400000	0.004995979485992641	1.808499337735945e-49	2.3314803694783884e-65	8.649312939286533e-10	2.812601894400609e-15	8.039292879264954e-6	-5.793545153944089e-20	2.0761177409476457e-19	4.275130166183239e-13	2.2407397148686295e-12	2.601794665360872e-12
66500000	0.004995979485992641	1.808499337735945e-49	2.3314803694783884e-65	8.649312939286533e-10	2.812601894400609e-15	8.039292879264954e-6	-5.793544876513532e-20	2.0761177409476457e-19	4.275130166183239e-13	2.2407397148686295e-12	2.601794665360872e-12
66600000	0.004995979485992641	1.808499337735945e-49	2.3314803694783884e-65	8.649312939286533e-10	2.812601894400609e-15	8.039292879264954e-6	-5.793544599082975e-20	2.0761177409476457e-19	4.275130166183239e-13	2.2407397148686295e-12	2.601794665360872e-12
66700000	0.004995979485992641	1.808499337735945e-49	2.3314803694783884e-65	8.649312939286533e-10	2.812601894400609e-15	8.039292879264954e-6	-5.793544321652418e-20	2.0761177409476457e-19	4.275130166183239e-13	2.2407397148686295e-12	2.601794665360872e-12
66800000	0.004995979485992641	1.808499337735945e-49	2.3314803694783884e-65	8.649312939286533e-10	2.812601894400609e-15	8.039292879264954e-6	-5.793544044221861e-20	2.0761177409476457e-19	4.275130166183239e-13	2.2407397148686295e-12	2.601794665360872e-12
66900000	0.004995979485992641	1.808499337735945e-49	2.3314803694783884e-65	8.649312939286533e-10	2.812601894400609e-15	8.039292879264954e-6	-5.793543766791304e-20	2.0761177409476457e-19	4.275130166183239e-13	2.2407397148686295e-12	2.601794665360872e-12
67000000	0.004995979485992641	1.808499337735945e-49	2.3314803694783884e-65	8.649312939286533e-10	2.812601894400609e-15	8.039292879264954e-6	-5.793543489360747e-20	2.0761177409476457e-19	4.275130166183239e-13	2.2407397148686295e-12	2.601794665360872e-12
67100000	0.004995979485992641	1.808499337735945e-49	2.3314803694783884e-65	8.649312939286533e-10	2.812601894400609e-15	8.039292879264954e-6	-5.79354321193019e-20	2.0761177409476457e-19	4.275130166183239e-13	2.2407397148686295e-12	2.601794665360872e-12
67200000	0.004995979485992641	1.808499337735945e-49	2.3314803694783884e-65	8.649312939286533e-10	2.812601894400609e-15	8.039292879264954e-6	-5.793542934499634e-20	2.0761177409476457e-19	4.275130166183239e-13	2.2407397148686295e-12	2.601794665360872e-12
67300000	0.004995979485992641	1.808499337735945e-49	2.3314803694783884e-65	8.649312939286533e-10	2.812601894400609e-15	8.039292879264954e-6	-5.793542657069076e-20	2.0761177409476457e-19	4.275130166183239e-13	2.2407397148686295e-12	2.601794665360872e-12
67400000	0.004995979485992641	1.808499337735945e-49	2.3314803694783884e-65	8.649312939286533e-10	2.812601894400609e-15	8.039292879264954e-6	-5.79354237963852e-20	2.0761177409476457e-19	4.275130166183239e-13	2.2407397148686295e-12	2.601794665360872e-12
67500000	0.004995979485992641	1.808499337735945e-49	2.3314803694783884e-65	8.649312939286533e-10	2.812601894400609e-15	8.039292879264954e-6	-5.793542102207962e-20	2.0761177409476457e-19	4.275130166183239e-13	2.2407397148686295e-12	2.601794665360872e-12
67600000	0.004995979485992641	1.808499337735945e-49	2.3314803694783884e-65	8.649312939286533e-10	2.812601894400609e-15	8.039292879264954e-6	-5.793541824777406e-20	2.0761177409476457e-19	4.275130166183239e-13	2.2407397148686295e-12	2.601794665360872e-12
67700000	0.004995979485992641	1.808499337735945e-49	2.3314803694783884e-65	8.649312939286533e-10	2.812601894400609e-15	8.039292879264954e-6	-5.793541547346848e-20	2.0761177409476457e-19	4.275130166183239e-13	2.2407397148686295e-12	2.601794665360872e-12
67800000	0.004995979485992641	1.808499337735945e-49	2.3314803694783884e-65	8.649312939286533e-10	2.812601894400609e-15	8.039292879264954e-6	-5.793541269916292e-20	2.0761177409476457e-19	4.275130166183239e-13	2.2407397148686295e-12	2.601794665360872e-12
67900000	0.004995979485992641	1.808499337735945e-49	2.3314803694783884e-65	8.649312939286533e-10	2.812601894400609e-15	8.039292879264954e-6	-5.793540992485734e-20	2.0761177409476457e-19	4.275130166183239e-13	2.2407397148686295e-12	2.601794665360872e-12
68000000	0.004995979485992641	1.808499337735945e-49	2.3314803694783884e-65	8.649312939286533e-10	2.812601894400609e-15	8.039292879264954e-6	-5.793540715055178e-20	2.0761177409476457e-19	4.275130166183239e-13	2.2407397148686295e-12	2.601794665360872e-12
68100000	0.004995979485992641	1.808499337735945e-49	2.3314803694783884e-65	8.649312939286533e-10	2.812601894400609e-15	8.039292879264954e-6	-5.79354043762462e-20	2.0761177409476457e-19	4.275130166183239e-13	2.2407397148686295e-12	2.601794665360872e-12
68200000	0.004995979485992641	1.808499337735945e-49	2.3314803694783884e-65	8.649312939286533e-10	2.812601894400609e-15	8.039292879264954e-6	-5.793540160194064e-20	2.0761177409476457e-19	4.275130166183239e-13	2.2407397148686295e-12	2.601794665360872e-12
68300000	0.004995979485992641	1.808499337735945e-49	2.3314803694783884e-65	8.649312939286533e-10	2.812601894400609e-15	8.039292879264954e-6	-5.793539882763506e-20	2.0761177409476457e-19	4.275130166183239e-13	2.2407397148686295e-12	2.601794665360872e-12
68400000	0.004995979485992641	1.808499337735945e-49	2.3314803694783884e-65	8.649312939286533e-10	2.812601894400609e-15	8.039292879264954e-6	-5.79353960533295e-20	2.0761177409476457e-19	4.275130166183239e-13	2.2407397148686295e-12	2.601794665360872e-12
68500000	0.004995979485992641	1.808499337735945e-49	2.3314803694783884e-65	8.649312939286533e-10	2.812601894400609e-15	8.039292879264954e-6	-5.793539327902392e-20	2.0761177409476457e-19	4.275130166183239e-13	2.2407397148686295e-12	2.601794665360872e-12
68600000	0.004995979485992641	1.808499337735945e-49	2.3314803694783884e-65	8.649312939286533e-10	2.812601894400609e-15	8.039292879264954e-6	-5.793539050471836e-20	2.0761177409476457e-19	4.275130166183239e-13	2.2407397148686295e-12	2.601794665360872e-12
68700000	0.004995979485992641	1.808499337735945e-49	2.3314803694783884e-65	8.649312939286533e-10	2.812601894400609e-15	8.039292879264954e-6	-5.79353877304128e-20	2.0761177409476457e-19	4.275130166183239e-13	2.2407397148686295e-12	2.601794665360872e-12
68800000	0.004995979485992641	1.808499337735945e-49	2.3314803694783884e-65	8.649312939286533e-10	2.812601894400609e-15	8.039292879264954e-6	-5.793538495610722e-20	2.0761177409476457e-19	4.275130166183239e-13	2.2407397148686295e-12	2.601794665360872e-12
68900000	0.004995979485992641	1.808499337735945e-49	2.3314803694783884e-65	8.649312939286533e-10	2.812601894400609e-15	8.039292879264954e-6	-5.793538218180166e-20	2.0761177409476457e-19	4.275130166183239e-13	2.2407397148686295e-12	2.601794665360872e-12
69000000	0.004995979485992641	1.808499337735945e-49	2.3314803694783884e-65	8.649312939286533e-10	2.812601894400609e-15	8.039292879264954e-6	-5.793537940749608e-20	2.0761177409476457e-19	4.275130166183239e-13	2.2407397148686295e-12	2.601794665360872e-12
69100000	0.004995979485992641	1.808499337735945e-49	2.3314803694783884e-65	8.649312939286533e-10	2.812601894400609e-15	8.039292879264954e-6	-5.793537663319052e-20	2.0761177409476457e-19	4.275130166183239e-13	2.2407397148686295e-12	2.601794665360872e-12
69200000	0.004995979485992641	1.808499337735945e-49	2.3314803694783884e-65	8.649312939286533e-10	2.812601894400609e-15	8.039292879264954e-6	-5.793537385888494e-20	2.0761177409476457e-19	4.275130166183239e-13	2.2407397148686295e-12	2.601794665360872e-12
69300000	0.004995979485992641	1.808499337735945e-49	2.3314803694783884e-65	8.649312939286533e-10	2.812601894400609e-15	8.039292879264954e-6	-5.793537108457938e-20	2.0761177409476457e-19	4.275130166183239e-13	2.2407397148686295e-12	2.601794665360872e-12
69400000	0.004995979485992641	1.808499337735945e-49	2.3314803694783884e-65	8.649312939286533e-10	2.812601894400609e-15	8.039292879264954e-6	-5.79353683102738e-20	2.0761177409476457e-19	4.275130166183239e-13	2.2407397148686295e-12	2.601794665360872e-12
69500000	0.004995979485992641	1.808499337735945e-49	2.3314803694783884e-65	8.649312939286533e-10	2.812601894400609e-15	8.039292879264954e-6	-5.793536553596824e-20	2.0761177409476457e-19	4.275130166183239e-13	2.2407397148686295e-12	2.601794665360872e-12
69600000	0.004995979485992641	1.808499337735945e-49	2.3314803694783884e-65	8.649312939286533e-10	2.812601894400609e-15	8.039292879264954e-6	-5.793536276166266e-20	2.0761177409476457e-19	4.275130166183239e-13	2.2407397148686295e-12	2.601794665360872e-12
69700000	0.004995979485992641	1.808499337735945e-49	2.3314803694783884e-65	8.649312939286533e-10	2.812601894400609e-15	8.039292879264954e-6	-5.79353599873571e-20	2.0761177409476457e-19	4.275130166183239e-13	2.2407397148686295e-12	2.601794665360872e-12
69800000	0.004995979485992641	1.808499337735945e-49	2.3314803694783884e-65	8.649312939286533e-10	2.812601894400609e-15	8.039292879264954e-6	-5.793535721305153e-20	2.0761177409476457e-19	4.275130166183239e-13	2.2407397148686295e-12	2.601794665360872e-12
69900000	0.004995979485992641	1.808499337735945e-49	2.3314803694783884e-65	8.649312939286533e-10	2.812601894400609e-15	8.039292879264954e-6	-5.793535443874596e-20	2.0761177409476457e-19	4.275130166183239e-13	2.2407397148686295e-12	2.601794665360872e-12
70000000	0.004995979485992641	1.808499337735945e-49	2.3314803694783884e-65	8.649312939286533e-10	2.812601894400609e-15	8.039292879264954e-6	-5.793535166444039e-20	2.0761177409476457e-19	4.275130166183239e-13	2.2407397148686295e-12	2.601794665360872e-12
70100000	0.004995979485992641	1.808499337735945e-49	2.3314803694783884e-65	8.649312939286533e-10	2.812601894400609e-15	8.039292879264954e-6	-5.793534889013482e-20	2.0761177409476457e-19	4.275130166183239e-13	2.2407397148686295e-12	2.601794665360872e-12
70200000	0.004995979485992641	1.808499337735945e-49	2.3314803694783884e-65	8.649312939286533e-10	2.812601894400609e-15	8.039292879264954e-6	-5.793534611582925e-20	2.0761177409476457e-19	4.275130166183239e-13	2.2407397148686295e-12	2.601794665360872e-12
70300000	0.004995979485992641	1.808499337735945e-49	2.3314803694783884e-65	8.649312939286533e-10	2.812601894400609e-15	8.039292879264954e-6	-5.793534334152368e-20	2.0761177409476457e-19	4.275130166183239e-13	2.2407397148686295e-12	2.601794665360872e-12
70400000	0.004995979485992641	1.808499337735945e-49	2.3314803694783884e-65	8.649312939286533e-10	2.812601894400609e-15	8.039292879264954e-6	-5.793534056721811e-20	2.0761177409476457e-19	4.275130166183239e-13	2.2407397148686295e-12	2.601794665360872e-12
70500000	0.004995979485992641	1.808499337735945e-49	2.3314803694783884e-65	8.649312939286533e-10	2.812601894400609e-15	8.039292879264954e-6	-5.793533779291254e-20	2.0761177409476457e-19	4.275130166183239e-13	2.2407397148686295e-12	2.601794665360872e-12
70600000	0.004995979485992641	1.808499337735945e-49	2.3314803694783884e-65	8.649312939286533e-10	2.812601894400609e-15	8.039292879264954e-6	-5.793533501860697e-20	2.0761177409476457e-19	4.275130166183239e-13	2.2407397148686295e-12	2.601794665360872e-12
70700000	0.004995979485992641	1.808499337735945e-49	2.3314803694783884e-65	8.649312939286533e-10	2.812601894400609e-15	8.039292879264954e-6	-5.79353322443014e-20	2.0761177409476457e-19	4.275130166183239e-13	2.2407397148686295e-12	2.601794665360872e-12
70800000	0.004995979485992641	1.808499337735945e-49	2.3314803694783884e-65	8.649312939286533e-10	2.812601894400609e-15	8.039292879264954e-6	-5.793532946999583e-20	2.0761177409476457e-19	4.275130166183239e-13	2.2407397148686295e-12	2.601794665360872e-12
70900000	0.004995979485992641	1.808499337735945e-49	2.3314803694783884e-65	8.649312939286533e-10	2.812601894400609e-15	8.039292879264954e-6	-5.793532669569027e-20	2.0761177409476457e-19	4.275130166183239e-13	2.2407397148686295e-12	2.601794665360872e-12
71000000	0.004995979485992641	1.808499337735945e-49	2.3314803694783884e-65	8.649312939286533e-10	2.812601894400609e-15	8.039292879264954e-6	-5.793532392138469e-20	2.0761177409476457e-19	4.275130166183239e-13	2.2407397148686295e-12	2.601794665360872e-12
71100000	0.004995979485992641	1.808499337735945e-49	2.3314803694783884e-65	8.649312939286533e-10	2.812601894400609e-15	8.039292879264954e-6	-5.793532114707913e-20	2.0761177409476457e-19	4.275130166183239e-13	2.2407397148686295e-12	2.601794665360872e-12
71200000	0.004995979485992641	1.808499337735945e-49	2.3314803694783884e-65	8.649312939286533e-10	2.812601894400609e-15	8.039292879264954e-6	-5.793531837277355e-20	2.0761177409476457e-19	4.275130166183239e-13	2.2407397148686295e-12	2.601794665360872e-12
71300000	0.004995979485992641	1.808499337735945e-49	2.3314803694783884e-65	8.649312939286533e-10	2.812601894400609e-15	8.039292879264954e-6	-5.793531559846799e-20	2.0761177409476457e-19	4.275130166183239e-13	2.2407397148686295e-12	2.601794665360872e-12
71400000	0.004995979485992641	1.808499337735945e-49	2.3314803694783884e-65	8.649312939286533e-10	2.812601894400609e-15	8.039292879264954e-6	-5.793531282416241e-20	2.0761177409476457e-19	4.275130166183239e-13	2.2407397148686295e-12	2.601794665360872e-12
71500000	0.004995979485992641	1.808499337735945e-49	2.3314803694783884e-65	8.649312939286533e-10	2.812601894400609e-15	8.039292879264954e-6	-5.793531004985685e-20	2.0761177409476457e-19	4.275130166183239e-13	2.2407397148686295e-12	2.601794665360872e-12
71600000	0.004995979485992641	1.808499337735945e-49	2.3314803694783884e-65	8.649312939286533e-10	2.812601894400609e-15	8.039292879264954e-6	-5.793530727555127e-20	2.0761177409476457e-19	4.275130166183239e-13	2.2407397148686295e-12	2.601794665360872e-12
71700000	0.004995979485992641	1.808499337735945e-49	2.3314803694783884e-65	8.649312939286533e-10	2.812601894400609e-15	8.039292879264954e-6	-5.793530450124571e-20	2.0761177409476457e-19	4.275130166183239e-13	2.2407397148686295e-12	2.601794665360872e-12
71800000	0.004995979485992641	1.808499337735945e-49	2.3314803694783884e-65	8.649312939286533e-10	2.812601894400609e-15	8.039292879264954e-6	-5.793530172694013e-20	2.0761177409476457e-19	4.275130166183239e-13	2.2407397148686295e-12	2.601794665360872e-12
71900000	0.004995979485992641	1.808499337735945e-49	2.3314803694783884e-65	8.649312939286533e-10	2.812601894400609e-15	8.039292879264954e-6	-5.793529895263457e-20	2.0761177409476457e-19	4.275130166183239e-13	2.2407397148686295e-12	2.601794665360872e-12
72000000	0.004995979485992641	1.808499337735945e-49	2.3314803694783884e-65	8.649312939286533e-10	2.812601894400609e-15	8.039292879264954e-6	-5.793529617832899e-20	2.0761177409476457e-19	4.275130166183239e-13	2.2407397148686295e-12	2.601794665360872e-12
72100000	0.004995979485992641	1.808499337735945e-49	2.3314803694783884e-65	8.649312939286533e-10	2.812601894400609e-15	8.039292879264954e-6	-5.793529340402343e-20	2.0761177409476457e-19	4.275130166183239e-13	2.2407397148686295e-12	2.601794665360872e-12
72200000	0.004995979485992641	1.808499337735945e-49	2.3314803694783884e-65	8.649312939286533e-10	2.812601894400609e-15	8.039292879264954e-6	-5.793529062971785e-20	2.0761177409476457e-19	4.275130166183239e-13	2.2407397148686295e-12	2.601794665360872e-12
72300000	0.004995979485992641	1.808499337735945e-49	2.3314803694783884e-65	8.649312939286533e-10	2.812601894400609e-15	8.039292879264954e-6	-5.793528785541229e-20	2.0761177409476457e-19	4.275130166183239e-13	2.2407397148686295e-12	2.601794665360872e-12
72400000	0.004995979485992641	1.808499337735945e-49	2.3314803694783884e-65	8.649312939286533e-10	2.812601894400609e-15	8.039292879264954e-6	-5.793528508110671e-20	2.0761177409476457e-19	4.275130166183239e-13	2.2407397148686295e-12	2.601794665360872e-12
72500000	0.004995979485992641	1.808499337735945e-49	2.3314803694783884e-65	8.649312939286533e-10	2.812601894400609e-15	8.039292879264954e-6	-5.793528230680115e-20	2.0761177409476457e-19	4.275130166183239e-13	2.2407397148686295e-12	2.601794665360872e-12
72600000	0.004995979485992641	1.808499337735945e-49	2.3314803694783884e-65	8.649312939286533e-10	2.812601894400609e-15	8.039292879264954e-6	-5.793527953249558e-20	2.0761177409476457e-19	4.275130166183239e-13	2.2407397148686295e-12	2.601794665360872e-12
72700000	0.004995979485992641	1.808499337735945e-49	2.3314803694783884e-65	8.649312939286533e-10	2.812601894400609e-15	8.039292879264954e-6	-5.793527675819001e-20	2.0761177409476457e-19	4.275130166183239e-13	2.2407397148686295e-12	2.601794665360872e-12
72800000	0.004995979485992641	1.808499337735945e-49	2.3314803694783884e-65	8.649312939286533e-10	2.812601894400609e-15	8.039292879264954e-6	-5.793527398388444e-20	2.0761177409476457e-19	4.275130166183239e-13	2.2407397148686295e-12	2.601794665360872e-12
72900000	0.004995979485992641	1.808499337735945e-49	2.3314803694783884e-65	8.649312939286533e-10	2.812601894400609e-15	8.039292879264954e-6	-5.793527120957887e-20	2.0761177409476457e-19	4.275130166183239e-13	2.2407397148686295e-12	2.601794665360872e-12
73000000	0.004995979485992641	1.808499337735945e-49	2.3314803694783884e-65	8.649312939286533e-10	2.812601894400609e-15	8.039292879264954e-6	-5.79352684352733e-20	2.0761177409476457e-19	4.275130166183239e-13	2.2407397148686295e-12	2.601794665360872e-12
73100000	0.004995979485992641	1.808499337735945e-49	2.3314803694783884e-65	8.649312939286533e-10	2.812601894400609e-15	8.039292879264954e-6	-5.793526566096773e-20	2.0761177409476457e-19	4.275130166183239e-13	2.2407397148686295e-12	2.601794665360872e-12
73200000	0.004995979485992641	1.808499337735945e-49	2.3314803694783884e-65	8.649312939286533e-10	2.812601894400609e-15	8.039292879264954e-6	-5.793526288666216e-20	2.0761177409476457e-19	4.275130166183239e-13	2.2407397148686295e-12	2.601794665360872e-12
73300000	0.004995979485992641	1.808499337735945e-49	2.3314803694783884e-65	8.649312939286533e-10	2.812601894400609e-15	8.039292879264954e-6	-5.79352601123566e-20	2.0761177409476457e-19	4.275130166183239e-13	2.2407397148686295e-12	2.601794665360872e-12
73400000	0.004995979485992641	1.808499337735945e-49	2.3314803694783884e-65	8.649312939286533e-10	2.812601894400609e-15	8.039292879264954e-6	-5.793525733805102e-20	2.0761177409476457e-19	4.275130166183239e-13	2.2407397148686295e-12	2.601794665360872e-12
73500000	0.004995979485992641	1.808499337735945e-49	2.3314803694783884e-65	8.649312939286533e-10	2.812601894400609e-15	8.039292879264954e-6	-5.793525456374546e-20	2.0761177409476457e-19	4.275130166183239e-13	2.2407397148686295e-12	2.601794665360872e-12
73600000	0.004995979485992641	1.808499337735945e-49	2.3314803694783884e-65	8.649312939286533e-10	2.812601894400609e-15	8.039292879264954e-6	-5.793525178943988e-20	2.0761177409476457e-19	4.275130166183239e-13	2.2407397148686295e-12	2.601794665360872e-12
73700000	0.004995979485992641	1.808499337735945e-49	2.3314803694783884e-65	8.649312939286533e-10	2.812601894400609e-15	8.039292879264954e-6	-5.793524901513432e-20	2.0761177409476457e-19	4.275130166183239e-13	2.2407397148686295e-12	2.601794665360872e-12
73800000	0.004995979485992641	1.808499337735945e-49	2.3314803694783884e-65	8.649312939286533e-10	2.812601894400609e-15	8.039292879264954e-6	-5.793524624082874e-20	2.0761177409476457e-19	4.275130166183239e-13	2.2407397148686295e-12	2.601794665360872e-12
73900000	0.004995979485992641	1.808499337735945e-49	2.3314803694783884e-65	8.649312939286533e-10	2.812601894400609e-15	8.039292879264954e-6	-5.793524346652316e-20	2.0761177409476457e-19	4.275130166183239e-13	2.2407397148686295e-12	2.601794665360872e-12
74000000	0.004995979485992641	1.808499337735945e-49	2.3314803694783884e-65	8.649312939286533e-10	2.812601894400609e-15	8.039292879264954e-6	-5.79352406922176e-20	2.0761177409476457e-19	4.275130166183239e-13	2.2407397148686295e-12	2.601794665360872e-12
74100000	0.004995979485992641	1.808499337735945e-49	2.3314803694783884e-65	8.649312939286533e-10	2.812601894400609e-15	8.039292879264954e-6	-5.793523791791203e-20	2.0761177409476457e-19	4.275130166183239e-13	2.2407397148686295e-12	2.601794665360872e-12
74200000	0.004995979485992641	1.808499337735945e-49	2.3314803694783884e-65	8.649312939286533e-10	2.812601894400609e-15	8.039292879264954e-6	-5.793523514360646e-20	2.0761177409476457e-19	4.275130166183239e-13	2.2407397148686295e-12	2.601794665360872e-12
74300000	0.004995979485992641	1.808499337735945e-49	2.3314803694783884e-65	8.649312939286533e-10	2.812601894400609e-15	8.039292879264954e-6	-5.793523236930089e-20	2.0761177409476457e-19	4.275130166183239e-13	2.2407397148686295e-12	2.601794665360872e-12
74400000	0.004995979485992641	1.808499337735945e-49	2.3314803694783884e-65	8.649312939286533e-10	2.812601894400609e-15	8.039292879264954e-6	-5.793522959499532e-20	2.0761177409476457e-19	4.275130166183239e-13	2.2407397148686295e-12	2.601794665360872e-12
74500000	0.004995979485992641	1.808499337735945e-49	2.3314803694783884e-65	8.649312939286533e-10	2.812601894400609e-15	8.039292879264954e-6	-5.793522682068975e-20	2.0761177409476457e-19	4.275130166183239e-13	2.2407397148686295e-12	2.601794665360872e-12
74600000	0.004995979485992641	1.808499337735945e-49	2.3314803694783884e-65	8.649312939286533e-10	2.812601894400609e-15	8.039292879264954e-6	-5.793522404638418e-20	2.0761177409476457e-19	4.2751301661832384e-13	2.2407397148686295e-12	2.601794665360872e-12
74700000	0.004995979485992641	1.808499337735945e-49	2.3314803694783884e-65	8.649312939286533e-10	2.812601894400609e-15	8.039292879264954e-6	-5.793522127207861e-20	2.0761177409476457e-19	4.2751301661832384e-13	2.2407397148686295e-12	2.601794665360872e-12
74800000	0.004995979485992641	1.808499337735945e-49	2.3314803694783884e-65	8.649312939286533e-10	2.812601894400609e-15	8.039292879264954e-6	-5.793521849777304e-20	2.0761177409476457e-19	4.2751301661832384e-13	2.2407397148686295e-12	2.601794665360872e-12
74900000	0.004995979485992641	1.808499337735945e-49	2.3314803694783884e-65	8.649312939286533e-10	2.812601894400609e-15	8.039292879264954e-6	-5.793521572346747e-20	2.0761177409476457e-19	4.2751301661832384e-13	2.2407397148686295e-12	2.601794665360872e-12
75000000	0.004995979485992641	1.808499337735945e-49	2.3314803694783884e-65	8.649312939286533e-10	2.812601894400609e-15	8.039292879264954e-6	-5.79352129491619e-20	2.0761177409476457e-19	4.2751301661832384e-13	2.2407397148686295e-12	2.601794665360872e-12
75100000	0.004995979485992641	1.808499337735945e-49	2.3314803694783884e-65	8.649312939286533e-10	2.812601894400609e-15	8.039292879264954e-6	-5.793521017485633e-20	2.0761177409476457e-19	4.2751301661832384e-13	2.2407397148686295e-12	2.601794665360872e-12
75200000	0.004995979485992641	1.808499337735945e-49	2.3314803694783884e-65	8.649312939286533e-10	2.812601894400609e-15	8.039292879264954e-6	-5.793520740055077e-20	2.0761177409476457e-19	4.2751301661832384e-13	2.2407397148686295e-12	2.601794665360872e-12
75300000	0.004995979485992641	1.808499337735945e-49	2.3314803694783884e-65	8.649312939286533e-10	2.812601894400609e-15	8.039292879264954e-6	-5.793520462624519e-20	2.0761177409476457e-19	4.2751301661832384e-13	2.2407397148686295e-12	2.601794665360872e-12
75400000	0.004995979485992641	1.808499337735945e-49	2.3314803694783884e-65	8.649312939286533e-10	2.812601894400609e-15	8.039292879264954e-6	-5.793520185193963e-20	2.0761177409476457e-19	4.2751301661832384e-13	2.2407397148686295e-12	2.601794665360872e-12
75500000	0.004995979485992641	1.8084993377359447e-49	2.3314803694783884e-65	8.649312939286533e-10	2.812601894400609e-15	8.039292879264954e-6	-5.793519907763405e-20	2.0761177409476457e-19	4.2751301661832384e-13	2.2407397148686295e-12	2.601794665360872e-12
75600000	0.004995979485992641	1.8084993377359447e-49	2.3314803694783884e-65	8.649312939286533e-10	2.812601894400609e-15	8.039292879264954e-6	-5.793519630332849e-20	2.0761177409476457e-19	4.2751301661832384e-13	2.2407397148686295e-12	2.601794665360872e-12
75700000	0.004995979485992641	1.8084993377359447e-49	2.3314803694783884e-65	8.649312939286533e-10	2.812601894400609e-15	8.039292879264954e-6	-5.793519352902291e-20	2.0761177409476457e-19	4.2751301661832384e-13	2.2407397148686295e-12	2.601794665360872e-12
75800000	0.004995979485992641	1.8084993377359447e-49	2.3314803694783884e-65	8.649312939286533e-10	2.812601894400609e-15	8.039292879264954e-6	-5.793519075471735e-20	2.0761177409476457e-19	4.2751301661832384e-13	2.2407397148686295e-12	2.601794665360872e-12
75900000	0.004995979485992641	1.8084993377359447e-49	2.3314803694783884e-65	8.649312939286533e-10	2.812601894400609e-15	8.039292879264954e-6	-5.793518798041177e-20	2.0761177409476457e-19	4.2751301661832384e-13	2.2407397148686295e-12	2.601794665360872e-12
76000000	0.004995979485992641	1.8084993377359447e-49	2.3314803694783884e-65	8.649312939286533e-10	2.812601894400609e-15	8.039292879264954e-6	-5.793518520610621e-20	2.0761177409476457e-19	4.2751301661832384e-13	2.2407397148686295e-12	2.601794665360872e-12
76100000	0.004995979485992641	1.8084993377359447e-49	2.3314803694783884e-65	8.649312939286533e-10	2.812601894400609e-15	8.039292879264954e-6	-5.793518243180063e-20	2.0761177409476457e-19	4.2751301661832384e-13	2.2407397148686295e-12	2.601794665360872e-12
76200000	0.004995979485992641	1.8084993377359447e-49	2.3314803694783884e-65	8.649312939286533e-10	2.812601894400609e-15	8.039292879264954e-6	-5.793517965749507e-20	2.0761177409476457e-19	4.2751301661832384e-13	2.2407397148686295e-12	2.601794665360872e-12
76300000	0.004995979485992641	1.8084993377359447e-49	2.3314803694783884e-65	8.649312939286533e-10	2.812601894400609e-15	8.039292879264954e-6	-5.793517688318949e-20	2.0761177409476457e-19	4.2751301661832384e-13	2.2407397148686295e-12	2.601794665360872e-12
76400000	0.004995979485992641	1.8084993377359447e-49	2.3314803694783884e-65	8.649312939286533e-10	2.812601894400609e-15	8.039292879264954e-6	-5.793517410888393e-20	2.0761177409476457e-19	4.2751301661832384e-13	2.2407397148686295e-12	2.601794665360872e-12
76500000	0.004995979485992641	1.8084993377359447e-49	2.3314803694783884e-65	8.649312939286533e-10	2.812601894400609e-15	8.039292879264954e-6	-5.793517133457835e-20	2.0761177409476457e-19	4.2751301661832384e-13	2.2407397148686295e-12	2.601794665360872e-12
76600000	0.004995979485992641	1.8084993377359447e-49	2.3314803694783884e-65	8.649312939286533e-10	2.812601894400609e-15	8.039292879264954e-6	-5.793516856027279e-20	2.0761177409476457e-19	4.2751301661832384e-13	2.2407397148686295e-12	2.601794665360872e-12
76700000	0.004995979485992641	1.8084993377359447e-49	2.3314803694783884e-65	8.649312939286533e-10	2.812601894400609e-15	8.039292879264954e-6	-5.793516578596722e-20	2.0761177409476457e-19	4.2751301661832384e-13	2.2407397148686295e-12	2.601794665360872e-12
76800000	0.004995979485992641	1.8084993377359447e-49	2.3314803694783884e-65	8.649312939286533e-10	2.812601894400609e-15	8.039292879264954e-6	-5.793516301166165e-20	2.0761177409476457e-19	4.2751301661832384e-13	2.2407397148686295e-12	2.601794665360872e-12
76900000	0.004995979485992641	1.8084993377359447e-49	2.3314803694783884e-65	8.649312939286533e-10	2.812601894400609e-15	8.039292879264954e-6	-5.793516023735608e-20	2.0761177409476457e-19	4.2751301661832384e-13	2.2407397148686295e-12	2.601794665360872e-12
77000000	0.004995979485992641	1.8084993377359447e-49	2.3314803694783884e-65	8.649312939286533e-10	2.812601894400609e-15	8.039292879264954e-6	-5.793515746305051e-20	2.0761177409476457e-19	4.2751301661832384e-13	2.2407397148686295e-12	2.601794665360872e-12
77100000	0.004995979485992641	1.8084993377359447e-49	2.3314803694783884e-65	8.649312939286533e-10	2.812601894400609e-15	8.039292879264954e-6	-5.793515468874494e-20	2.0761177409476457e-19	4.2751301661832384e-13	2.2407397148686295e-12	2.601794665360872e-12
77200000	0.004995979485992641	1.8084993377359447e-49	2.3314803694783884e-65	8.649312939286533e-10	2.812601894400609e-15	8.039292879264954e-6	-5.793515191443937e-20	2.0761177409476457e-19	4.2751301661832384e-13	2.2407397148686295e-12	2.601794665360872e-12
77300000	0.004995979485992641	1.8084993377359447e-49	2.3314803694783884e-65	8.649312939286533e-10	2.812601894400609e-15	8.039292879264954e-6	-5.79351491401338e-20	2.0761177409476457e-19	4.2751301661832384e-13	2.2407397148686295e-12	2.601794665360872e-12
77400000	0.004995979485992641	1.8084993377359447e-49	2.3314803694783884e-65	8.649312939286533e-10	2.812601894400609e-15	8.039292879264954e-6	-5.793514636582823e-20	2.0761177409476457e-19	4.2751301661832384e-13	2.2407397148686295e-12	2.601794665360872e-12
77500000	0.004995979485992641	1.8084993377359447e-49	2.3314803694783884e-65	8.649312939286533e-10	2.812601894400609e-15	8.039292879264954e-6	-5.793514359152266e-20	2.0761177409476457e-19	4.2751301661832384e-13	2.2407397148686295e-12	2.601794665360872e-12
77600000	0.004995979485992641	1.8084993377359447e-49	2.3314803694783884e-65	8.649312939286533e-10	2.812601894400609e-15	8.039292879264954e-6	-5.79351408172171e-20	2.0761177409476457e-19	4.2751301661832384e-13	2.2407397148686295e-12	2.601794665360872e-12
77700000	0.004995979485992641	1.8084993377359447e-49	2.3314803694783884e-65	8.649312939286533e-10	2.812601894400609e-15	8.039292879264954e-6	-5.793513804291152e-20	2.0761177409476457e-19	4.2751301661832384e-13	2.2407397148686295e-12	2.601794665360872e-12
77800000	0.004995979485992641	1.8084993377359447e-49	2.3314803694783884e-65	8.649312939286533e-10	2.812601894400609e-15	8.039292879264954e-6	-5.793513526860596e-20	2.0761177409476457e-19	4.2751301661832384e-13	2.2407397148686295e-12	2.601794665360872e-12
77900000	0.004995979485992641	1.8084993377359447e-49	2.3314803694783884e-65	8.649312939286533e-10	2.812601894400609e-15	8.039292879264954e-6	-5.793513249430038e-20	2.0761177409476457e-19	4.2751301661832384e-13	2.2407397148686295e-12	2.601794665360872e-12
78000000	0.004995979485992641	1.8084993377359447e-49	2.3314803694783884e-65	8.649312939286533e-10	2.812601894400609e-15	8.039292879264954e-6	-5.793512971999482e-20	2.0761177409476457e-19	4.2751301661832384e-13	2.2407397148686295e-12	2.601794665360872e-12
78100000	0.004995979485992641	1.8084993377359447e-49	2.3314803694783884e-65	8.649312939286533e-10	2.812601894400609e-15	8.039292879264954e-6	-5.793512694568924e-20	2.0761177409476457e-19	4.2751301661832384e-13	2.2407397148686295e-12	2.601794665360872e-12
78200000	0.004995979485992641	1.8084993377359447e-49	2.3314803694783884e-65	8.649312939286533e-10	2.812601894400609e-15	8.039292879264954e-6	-5.793512417138368e-20	2.0761177409476457e-19	4.2751301661832384e-13	2.2407397148686295e-12	2.601794665360872e-12
78300000	0.004995979485992641	1.8084993377359447e-49	2.3314803694783884e-65	8.649312939286533e-10	2.812601894400609e-15	8.039292879264954e-6	-5.79351213970781e-20	2.0761177409476457e-19	4.2751301661832384e-13	2.2407397148686295e-12	2.601794665360872e-12
78400000	0.004995979485992641	1.8084993377359447e-49	2.3314803694783884e-65	8.649312939286533e-10	2.812601894400609e-15	8.039292879264954e-6	-5.793511862277254e-20	2.0761177409476457e-19	4.2751301661832384e-13	2.2407397148686295e-12	2.601794665360872e-12
78500000	0.004995979485992641	1.8084993377359447e-49	2.3314803694783884e-65	8.649312939286533e-10	2.812601894400609e-15	8.039292879264954e-6	-5.793511584846696e-20	2.0761177409476457e-19	4.2751301661832384e-13	2.2407397148686295e-12	2.601794665360872e-12
78600000	0.004995979485992641	1.8084993377359447e-49	2.3314803694783884e-65	8.649312939286533e-10	2.812601894400609e-15	8.039292879264954e-6	-5.79351130741614e-20	2.0761177409476457e-19	4.2751301661832384e-13	2.2407397148686295e-12	2.601794665360872e-12
78700000	0.004995979485992641	1.8084993377359447e-49	2.3314803694783884e-65	8.649312939286533e-10	2.812601894400609e-15	8.039292879264954e-6	-5.793511029985583e-20	2.0761177409476457e-19	4.2751301661832384e-13	2.2407397148686295e-12	2.601794665360872e-12
78800000	0.004995979485992641	1.8084993377359447e-49	2.3314803694783884e-65	8.649312939286533e-10	2.812601894400609e-15	8.039292879264954e-6	-5.793510752555026e-20	2.0761177409476457e-19	4.2751301661832384e-13	2.2407397148686295e-12	2.601794665360872e-12
78900000	0.004995979485992641	1.8084993377359447e-49	2.3314803694783884e-65	8.649312939286533e-10	2.812601894400609e-15	8.039292879264954e-6	-5.79351047512447e-20	2.0761177409476457e-19	4.2751301661832384e-13	2.2407397148686295e-12	2.601794665360872e-12
79000000	0.004995979485992641	1.8084993377359447e-49	2.3314803694783884e-65	8.649312939286533e-10	2.812601894400609e-15	8.039292879264954e-6	-5.793510197693912e-20	2.0761177409476457e-19	4.2751301661832384e-13	2.2407397148686295e-12	2.601794665360872e-12
79100000	0.004995979485992641	1.8084993377359447e-49	2.3314803694783884e-65	8.649312939286533e-10	2.812601894400609e-15	8.039292879264954e-6	-5.793509920263356e-20	2.0761177409476457e-19	4.2751301661832384e-13	2.2407397148686295e-12	2.601794665360872e-12
79200000	0.004995979485992641	1.8084993377359447e-49	2.3314803694783884e-65	8.649312939286533e-10	2.812601894400609e-15	8.039292879264954e-6	-5.793509642832798e-20	2.0761177409476457e-19	4.2751301661832384e-13	2.2407397148686295e-12	2.601794665360872e-12
79300000	0.004995979485992641	1.8084993377359447e-49	2.3314803694783884e-65	8.649312939286533e-10	2.812601894400609e-15	8.039292879264954e-6	-5.793509365402242e-20	2.0761177409476457e-19	4.2751301661832384e-13	2.2407397148686295e-12	2.601794665360872e-12
79400000	0.004995979485992641	1.8084993377359447e-49	2.3314803694783884e-65	8.649312939286533e-10	2.812601894400609e-15	8.039292879264954e-6	-5.793509087971684e-20	2.0761177409476457e-19	4.2751301661832384e-13	2.2407397148686295e-12	2.601794665360872e-12
79500000	0.004995979485992641	1.8084993377359447e-49	2.3314803694783884e-65	8.649312939286533e-10	2.812601894400609e-15	8.039292879264954e-6	-5.793508810541128e-20	2.0761177409476457e-19	4.2751301661832384e-13	2.2407397148686295e-12	2.601794665360872e-12
79600000	0.004995979485992641	1.8084993377359447e-49	2.3314803694783884e-65	8.649312939286533e-10	2.812601894400609e-15	8.039292879264954e-6	-5.79350853311057e-20	2.0761177409476457e-19	4.2751301661832384e-13	2.2407397148686295e-12	2.601794665360872e-12
79700000	0.004995979485992641	1.8084993377359447e-49	2.3314803694783884e-65	8.649312939286533e-10	2.812601894400609e-15	8.039292879264954e-6	-5.793508255680014e-20	2.0761177409476457e-19	4.2751301661832384e-13	2.2407397148686295e-12	2.601794665360872e-12
79800000	0.004995979485992641	1.8084993377359447e-49	2.3314803694783884e-65	8.649312939286533e-10	2.812601894400609e-15	8.039292879264954e-6	-5.793507978249456e-20	2.0761177409476457e-19	4.2751301661832384e-13	2.2407397148686295e-12	2.601794665360872e-12
79900000	0.004995979485992641	1.8084993377359447e-49	2.3314803694783884e-65	8.649312939286533e-10	2.812601894400609e-15	8.039292879264954e-6	-5.7935077008189e-20	2.0761177409476457e-19	4.2751301661832384e-13	2.2407397148686295e-12	2.601794665360872e-12
80000000	0.004995979485992641	1.8084993377359447e-49	2.3314803694783884e-65	8.649312939286533e-10	2.812601894400609e-15	8.039292879264954e-6	-5.793507423388342e-20	2.0761177409476457e-19	4.2751301661832384e-13	2.2407397148686295e-12	2.601794665360872e-12
80100000	0.004995979485992641	1.8084993377359447e-49	2.3314803694783884e-65	8.649312939286533e-10	2.812601894400609e-15	8.039292879264954e-6	-5.793507145957786e-20	2.0761177409476457e-19	4.2751301661832384e-13	2.2407397148686295e-12	2.601794665360872e-12
80200000	0.004995979485992641	1.8084993377359447e-49	2.3314803694783884e-65	8.649312939286533e-10	2.812601894400609e-15	8.039292879264954e-6	-5.793506868527228e-20	2.0761177409476457e-19	4.2751301661832384e-13	2.2407397148686295e-12	2.601794665360872e-12
80300000	0.004995979485992641	1.8084993377359447e-49	2.3314803694783884e-65	8.649312939286533e-10	2.812601894400609e-15	8.039292879264954e-6	-5.793506591096672e-20	2.0761177409476457e-19	4.2751301661832384e-13	2.2407397148686295e-12	2.601794665360872e-12
80400000	0.004995979485992641	1.8084993377359447e-49	2.3314803694783884e-65	8.649312939286533e-10	2.812601894400609e-15	8.039292879264954e-6	-5.793506313666115e-20	2.0761177409476457e-19	4.2751301661832384e-13	2.2407397148686295e-12	2.601794665360872e-12
80500000	0.004995979485992641	1.8084993377359447e-49	2.3314803694783884e-65	8.649312939286533e-10	2.812601894400609e-15	8.039292879264954e-6	-5.793506036235558e-20	2.0761177409476457e-19	4.2751301661832384e-13	2.2407397148686295e-12	2.601794665360872e-12
80600000	0.004995979485992641	1.8084993377359447e-49	2.3314803694783884e-65	8.649312939286533e-10	2.812601894400609e-15	8.039292879264954e-6	-5.793505758805001e-20	2.0761177409476457e-19	4.2751301661832384e-13	2.2407397148686295e-12	2.601794665360872e-12
80700000	0.004995979485992641	1.8084993377359447e-49	2.3314803694783884e-65	8.649312939286533e-10	2.812601894400609e-15	8.039292879264954e-6	-5.793505481374444e-20	2.0761177409476457e-19	4.2751301661832384e-13	2.2407397148686295e-12	2.601794665360872e-12
80800000	0.004995979485992641	1.8084993377359447e-49	2.3314803694783884e-65	8.649312939286533e-10	2.812601894400609e-15	8.039292879264954e-6	-5.793505203943887e-20	2.0761177409476457e-19	4.2751301661832384e-13	2.2407397148686295e-12	2.601794665360872e-12
80900000	0.004995979485992641	1.8084993377359447e-49	2.3314803694783884e-65	8.649312939286533e-10	2.812601894400609e-15	8.039292879264954e-6	-5.79350492651333e-20	2.0761177409476457e-19	4.2751301661832384e-13	2.2407397148686295e-12	2.601794665360872e-12
81000000	0.004995979485992641	1.8084993377359447e-49	2.3314803694783884e-65	8.649312939286533e-10	2.812601894400609e-15	8.039292879264954e-6	-5.793504649082773e-20	2.0761177409476457e-19	4.2751301661832384e-13	2.2407397148686295e-12	2.601794665360872e-12
81100000	0.004995979485992641	1.8084993377359447e-49	2.3314803694783884e-65	8.649312939286533e-10	2.812601894400609e-15	8.039292879264954e-6	-5.793504371652216e-20	2.0761177409476457e-19	4.2751301661832384e-13	2.2407397148686295e-12	2.601794665360872e-12
81200000	0.004995979485992641	1.8084993377359447e-49	2.3314803694783884e-65	8.649312939286533e-10	2.812601894400609e-15	8.039292879264954e-6	-5.793504094221659e-20	2.0761177409476457e-19	4.2751301661832384e-13	2.2407397148686295e-12	2.601794665360872e-12
81300000	0.004995979485992641	1.8084993377359447e-49	2.3314803694783884e-65	8.649312939286533e-10	2.812601894400609e-15	8.039292879264954e-6	-5.793503816791102e-20	2.0761177409476457e-19	4.2751301661832384e-13	2.2407397148686295e-12	2.601794665360872e-12
81400000	0.004995979485992641	1.8084993377359447e-49	2.3314803694783884e-65	8.649312939286533e-10	2.812601894400609e-15	8.039292879264954e-6	-5.793503539360545e-20	2.0761177409476457e-19	4.2751301661832384e-13	2.2407397148686295e-12	2.601794665360872e-12
81500000	0.004995979485992641	1.8084993377359447e-49	2.3314803694783884e-65	8.649312939286533e-10	2.812601894400609e-15	8.039292879264954e-6	-5.793503261929989e-20	2.0761177409476457e-19	4.2751301661832384e-13	2.2407397148686295e-12	2.601794665360872e-12
81600000	0.004995979485992641	1.8084993377359447e-49	2.3314803694783884e-65	8.649312939286533e-10	2.812601894400609e-15	8.039292879264954e-6	-5.793502984499431e-20	2.0761177409476457e-19	4.2751301661832384e-13	2.2407397148686295e-12	2.601794665360872e-12
81700000	0.004995979485992641	1.8084993377359447e-49	2.3314803694783884e-65	8.649312939286533e-10	2.812601894400609e-15	8.039292879264954e-6	-5.793502707068875e-20	2.0761177409476457e-19	4.2751301661832384e-13	2.2407397148686295e-12	2.601794665360872e-12
81800000	0.004995979485992641	1.8084993377359447e-49	2.3314803694783884e-65	8.649312939286533e-10	2.812601894400609e-15	8.039292879264954e-6	-5.793502429638317e-20	2.0761177409476457e-19	4.2751301661832384e-13	2.2407397148686295e-12	2.601794665360872e-12
81900000	0.004995979485992641	1.8084993377359447e-49	2.3314803694783884e-65	8.649312939286533e-10	2.812601894400609e-15	8.039292879264954e-6	-5.793502152207761e-20	2.0761177409476457e-19	4.2751301661832384e-13	2.2407397148686295e-12	2.601794665360872e-12
82000000	0.004995979485992641	1.8084993377359447e-49	2.3314803694783884e-65	8.649312939286533e-10	2.812601894400609e-15	8.039292879264954e-6	-5.793501874777203e-20	2.0761177409476457e-19	4.2751301661832384e-13	2.2407397148686295e-12	2.601794665360872e-12
82100000	0.004995979485992641	1.8084993377359447e-49	2.3314803694783884e-65	8.649312939286533e-10	2.812601894400609e-15	8.039292879264954e-6	-5.793501597346647e-20	2.0761177409476457e-19	4.2751301661832384e-13	2.2407397148686295e-12	2.601794665360872e-12
82200000	0.004995979485992641	1.8084993377359447e-49	2.3314803694783884e-65	8.649312939286533e-10	2.812601894400609e-15	8.039292879264954e-6	-5.793501319916089e-20	2.0761177409476457e-19	4.2751301661832384e-13	2.2407397148686295e-12	2.601794665360872e-12
82300000	0.004995979485992641	1.8084993377359447e-49	2.3314803694783884e-65	8.649312939286533e-10	2.812601894400609e-15	8.039292879264954e-6	-5.793501042485533e-20	2.0761177409476457e-19	4.2751301661832384e-13	2.2407397148686295e-12	2.601794665360872e-12
82400000	0.004995979485992641	1.8084993377359447e-49	2.3314803694783884e-65	8.649312939286533e-10	2.812601894400609e-15	8.039292879264954e-6	-5.793500765054975e-20	2.0761177409476457e-19	4.2751301661832384e-13	2.2407397148686295e-12	2.601794665360872e-12
82500000	0.004995979485992641	1.8084993377359447e-49	2.3314803694783884e-65	8.649312939286533e-10	2.812601894400609e-15	8.039292879264954e-6	-5.793500487624419e-20	2.0761177409476457e-19	4.2751301661832384e-13	2.2407397148686295e-12	2.601794665360872e-12
82600000	0.004995979485992641	1.8084993377359447e-49	2.3314803694783884e-65	8.649312939286533e-10	2.812601894400609e-15	8.039292879264954e-6	-5.793500210193861e-20	2.0761177409476457e-19	4.2751301661832384e-13	2.2407397148686295e-12	2.601794665360872e-12
82700000	0.004995979485992641	1.8084993377359447e-49	2.3314803694783884e-65	8.649312939286533e-10	2.812601894400609e-15	8.039292879264954e-6	-5.793499932763305e-20	2.0761177409476457e-19	4.2751301661832384e-13	2.2407397148686295e-12	2.601794665360872e-12
82800000	0.004995979485992641	1.8084993377359447e-49	2.3314803694783884e-65	8.649312939286533e-10	2.812601894400609e-15	8.039292879264954e-6	-5.793499655332747e-20	2.0761177409476457e-19	4.2751301661832384e-13	2.2407397148686295e-12	2.601794665360872e-12
82900000	0.004995979485992641	1.8084993377359447e-49	2.3314803694783884e-65	8.649312939286533e-10	2.812601894400609e-15	8.039292879264954e-6	-5.793499377902191e-20	2.0761177409476457e-19	4.2751301661832384e-13	2.2407397148686295e-12	2.601794665360872e-12
83000000	0.004995979485992641	1.8084993377359447e-49	2.3314803694783884e-65	8.649312939286533e-10	2.812601894400609e-15	8.039292879264954e-6	-5.793499100471634e-20	2.0761177409476457e-19	4.2751301661832384e-13	2.2407397148686295e-12	2.601794665360872e-12
83100000	0.004995979485992641	1.8084993377359447e-49	2.3314803694783884e-65	8.649312939286533e-10	2.812601894400609e-15	8.039292879264954e-6	-5.793498823041077e-20	2.0761177409476457e-19	4.2751301661832384e-13	2.2407397148686295e-12	2.601794665360872e-12
83200000	0.004995979485992641	1.8084993377359447e-49	2.3314803694783884e-65	8.649312939286533e-10	2.812601894400609e-15	8.039292879264954e-6	-5.79349854561052e-20	2.0761177409476457e-19	4.2751301661832384e-13	2.2407397148686295e-12	2.601794665360872e-12
83300000	0.004995979485992641	1.8084993377359447e-49	2.3314803694783884e-65	8.649312939286533e-10	2.812601894400609e-15	8.039292879264954e-6	-5.793498268179963e-20	2.0761177409476457e-19	4.2751301661832384e-13	2.2407397148686295e-12	2.601794665360872e-12
83400000	0.004995979485992641	1.8084993377359447e-49	2.3314803694783884e-65	8.649312939286533e-10	2.812601894400609e-15	8.039292879264954e-6	-5.793497990749406e-20	2.0761177409476457e-19	4.2751301661832384e-13	2.2407397148686295e-12	2.601794665360872e-12
83500000	0.004995979485992641	1.8084993377359447e-49	2.3314803694783884e-65	8.649312939286533e-10	2.812601894400609e-15	8.039292879264954e-6	-5.793497713318849e-20	2.0761177409476457e-19	4.2751301661832384e-13	2.2407397148686295e-12	2.601794665360872e-12
83600000	0.004995979485992641	1.8084993377359447e-49	2.3314803694783884e-65	8.649312939286533e-10	2.812601894400609e-15	8.039292879264954e-6	-5.793497435888292e-20	2.0761177409476457e-19	4.2751301661832384e-13	2.2407397148686295e-12	2.601794665360872e-12
83700000	0.004995979485992641	1.8084993377359447e-49	2.3314803694783884e-65	8.649312939286533e-10	2.812601894400609e-15	8.039292879264954e-6	-5.793497158457735e-20	2.0761177409476457e-19	4.2751301661832384e-13	2.2407397148686295e-12	2.601794665360872e-12
83800000	0.004995979485992641	1.8084993377359447e-49	2.3314803694783884e-65	8.649312939286533e-10	2.812601894400609e-15	8.039292879264954e-6	-5.793496881027178e-20	2.0761177409476457e-19	4.2751301661832384e-13	2.2407397148686295e-12	2.601794665360872e-12
83900000	0.004995979485992641	1.8084993377359443e-49	2.3314803694783884e-65	8.649312939286533e-10	2.812601894400609e-15	8.039292879264954e-6	-5.79349660359662e-20	2.0761177409476457e-19	4.2751301661832384e-13	2.2407397148686295e-12	2.601794665360872e-12
84000000	0.004995979485992641	1.8084993377359443e-49	2.3314803694783884e-65	8.649312939286533e-10	2.812601894400609e-15	8.039292879264954e-6	-5.793496326166064e-20	2.0761177409476457e-19	4.2751301661832384e-13	2.2407397148686295e-12	2.601794665360872e-12
84100000	0.004995979485992642	1.8084993377359443e-49	2.3314803694783884e-65	8.649312939286533e-10	2.812601894400609e-15	8.039292879264954e-6	-5.793496048735506e-20	2.0761177409476457e-19	4.2751301661832384e-13	2.2407397148686295e-12	2.601794665360872e-12
84200000	0.004995979485992642	1.8084993377359443e-49	2.3314803694783884e-65	8.649312939286533e-10	2.812601894400609e-15	8.039292879264954e-6	-5.79349577130495e-20	2.0761177409476457e-19	4.2751301661832384e-13	2.2407397148686295e-12	2.601794665360872e-12
84300000	0.004995979485992642	1.8084993377359443e-49	2.3314803694783884e-65	8.649312939286533e-10	2.812601894400609e-15	8.039292879264954e-6	-5.793495493874392e-20	2.0761177409476457e-19	4.2751301661832384e-13	2.24073971486863e-12	2.601794665360872e-12
84400000	0.004995979485992642	1.8084993377359443e-49	2.3314803694783884e-65	8.649312939286533e-10	2.812601894400609e-15	8.039292879264954e-6	-5.793495216443836e-20	2.0761177409476457e-19	4.2751301661832384e-13	2.24073971486863e-12	2.601794665360872e-12
84500000	0.004995979485992642	1.8084993377359443e-49	2.3314803694783884e-65	8.649312939286533e-10	2.812601894400609e-15	8.039292879264954e-6	-5.793494939013279e-20	2.0761177409476457e-19	4.2751301661832384e-13	2.24073971486863e-12	2.601794665360872e-12
84600000	0.004995979485992642	1.8084993377359443e-49	2.3314803694783884e-65	8.649312939286533e-10	2.812601894400609e-15	8.039292879264954e-6	-5.793494661582722e-20	2.0761177409476457e-19	4.2751301661832384e-13	2.24073971486863e-12	2.601794665360872e-12
84700000	0.004995979485992642	1.8084993377359443e-49	2.3314803694783884e-65	8.649312939286533e-10	2.812601894400609e-15	8.039292879264954e-6	-5.793494384152165e-20	2.0761177409476457e-19	4.2751301661832384e-13	2.24073971486863e-12	2.601794665360872e-12
84800000	0.004995979485992642	1.8084993377359443e-49	2.3314803694783884e-65	8.649312939286533e-10	2.812601894400609e-15	8.039292879264954e-6	-5.793494106721608e-20	2.0761177409476457e-19	4.2751301661832384e-13	2.24073971486863e-12	2.601794665360872e-12
84900000	0.004995979485992642	1.8084993377359443e-49	2.3314803694783884e-65	8.649312939286533e-10	2.812601894400609e-15	8.039292879264954e-6	-5.793493829291051e-20	2.0761177409476457e-19	4.2751301661832384e-13	2.24073971486863e-12	2.601794665360872e-12
85000000	0.004995979485992642	1.8084993377359443e-49	2.3314803694783884e-65	8.649312939286533e-10	2.812601894400609e-15	8.039292879264954e-6	-5.793493551860494e-20	2.0761177409476457e-19	4.2751301661832384e-13	2.24073971486863e-12	2.601794665360872e-12
85100000	0.004995979485992642	1.8084993377359443e-49	2.3314803694783884e-65	8.649312939286533e-10	2.812601894400609e-15	8.039292879264954e-6	-5.793493274429937e-20	2.0761177409476457e-19	4.2751301661832384e-13	2.24073971486863e-12	2.601794665360872e-12
85200000	0.004995979485992642	1.8084993377359443e-49	2.3314803694783884e-65	8.649312939286533e-10	2.812601894400609e-15	8.039292879264954e-6	-5.79349299699938e-20	2.0761177409476457e-19	4.2751301661832384e-13	2.24073971486863e-12	2.601794665360872e-12
85300000	0.004995979485992642	1.8084993377359443e-49	2.3314803694783884e-65	8.649312939286533e-10	2.812601894400609e-15	8.039292879264954e-6	-5.793492719568823e-20	2.0761177409476457e-19	4.2751301661832384e-13	2.24073971486863e-12	2.601794665360872e-12
85400000	0.004995979485992642	1.8084993377359443e-49	2.3314803694783884e-65	8.649312939286533e-10	2.812601894400609e-15	8.039292879264954e-6	-5.793492442138266e-20	2.0761177409476457e-19	4.2751301661832384e-13	2.24073971486863e-12	2.601794665360872e-12
85500000	0.004995979485992642	1.8084993377359443e-49	2.3314803694783884e-65	8.649312939286533e-10	2.812601894400609e-15	8.039292879264954e-6	-5.793492164707709e-20	2.0761177409476457e-19	4.2751301661832384e-13	2.24073971486863e-12	2.601794665360872e-12
85600000	0.004995979485992642	1.8084993377359443e-49	2.3314803694783884e-65	8.649312939286533e-10	2.812601894400609e-15	8.039292879264954e-6	-5.793491887277153e-20	2.0761177409476457e-19	4.2751301661832384e-13	2.24073971486863e-12	2.601794665360872e-12
85700000	0.004995979485992642	1.8084993377359443e-49	2.3314803694783884e-65	8.649312939286533e-10	2.812601894400609e-15	8.039292879264954e-6	-5.793491609846595e-20	2.0761177409476457e-19	4.2751301661832384e-13	2.24073971486863e-12	2.601794665360872e-12
85800000	0.004995979485992642	1.8084993377359443e-49	2.3314803694783884e-65	8.649312939286533e-10	2.812601894400609e-15	8.039292879264954e-6	-5.793491332416039e-20	2.0761177409476457e-19	4.2751301661832384e-13	2.24073971486863e-12	2.601794665360872e-12
85900000	0.004995979485992642	1.8084993377359443e-49	2.3314803694783884e-65	8.649312939286533e-10	2.812601894400609e-15	8.039292879264954e-6	-5.793491054985481e-20	2.0761177409476457e-19	4.2751301661832384e-13	2.24073971486863e-12	2.601794665360872e-12
86000000	0.004995979485992642	1.8084993377359443e-49	2.3314803694783884e-65	8.649312939286533e-10	2.812601894400609e-15	8.039292879264954e-6	-5.793490777554925e-20	2.0761177409476457e-19	4.2751301661832384e-13	2.24073971486863e-12	2.601794665360872e-12
86100000	0.004995979485992642	1.8084993377359443e-49	2.3314803694783884e-65	8.649312939286533e-10	2.812601894400609e-15	8.039292879264954e-6	-5.793490500124367e-20	2.0761177409476457e-19	4.2751301661832384e-13	2.24073971486863e-12	2.601794665360872e-12
86200000	0.004995979485992642	1.8084993377359443e-49	2.3314803694783884e-65	8.649312939286533e-10	2.812601894400609e-15	8.039292879264954e-6	-5.793490222693811e-20	2.0761177409476457e-19	4.2751301661832384e-13	2.24073971486863e-12	2.601794665360872e-12
86300000	0.004995979485992642	1.8084993377359443e-49	2.3314803694783884e-65	8.649312939286533e-10	2.812601894400609e-15	8.039292879264954e-6	-5.793489945263253e-20	2.0761177409476457e-19	4.2751301661832384e-13	2.24073971486863e-12	2.601794665360872e-12
86400000	0.004995979485992642	1.8084993377359443e-49	2.3314803694783884e-65	8.649312939286533e-10	2.812601894400609e-15	8.039292879264954e-6	-5.793489667832697e-20	2.0761177409476457e-19	4.2751301661832384e-13	2.24073971486863e-12	2.601794665360872e-12
86500000	0.004995979485992642	1.8084993377359443e-49	2.3314803694783884e-65	8.649312939286533e-10	2.812601894400609e-15	8.039292879264954e-6	-5.793489390402139e-20	2.0761177409476457e-19	4.2751301661832384e-13	2.24073971486863e-12	2.601794665360872e-12
86600000	0.004995979485992642	1.8084993377359443e-49	2.3314803694783884e-65	8.649312939286533e-10	2.812601894400609e-15	8.039292879264954e-6	-5.793489112971583e-20	2.0761177409476457e-19	4.2751301661832384e-13	2.24073971486863e-12	2.601794665360872e-12
86700000	0.004995979485992642	1.8084993377359443e-49	2.3314803694783884e-65	8.649312939286533e-10	2.812601894400609e-15	8.039292879264954e-6	-5.793488835541025e-20	2.0761177409476457e-19	4.2751301661832384e-13	2.24073971486863e-12	2.601794665360872e-12
86800000	0.004995979485992642	1.8084993377359443e-49	2.3314803694783884e-65	8.649312939286533e-10	2.812601894400609e-15	8.039292879264954e-6	-5.793488558110469e-20	2.0761177409476457e-19	4.2751301661832384e-13	2.24073971486863e-12	2.601794665360872e-12
86900000	0.004995979485992642	1.8084993377359443e-49	2.3314803694783884e-65	8.649312939286533e-10	2.812601894400609e-15	8.039292879264954e-6	-5.793488280679911e-20	2.0761177409476457e-19	4.2751301661832384e-13	2.24073971486863e-12	2.601794665360872e-12
87000000	0.004995979485992642	1.8084993377359443e-49	2.3314803694783884e-65	8.649312939286533e-10	2.812601894400609e-15	8.039292879264954e-6	-5.793488003249355e-20	2.0761177409476457e-19	4.2751301661832384e-13	2.24073971486863e-12	2.601794665360872e-12
87100000	0.004995979485992642	1.8084993377359443e-49	2.3314803694783884e-65	8.649312939286533e-10	2.812601894400609e-15	8.039292879264954e-6	-5.793487725818797e-20	2.0761177409476457e-19	4.2751301661832384e-13	2.24073971486863e-12	2.601794665360872e-12
87200000	0.004995979485992642	1.8084993377359443e-49	2.3314803694783884e-65	8.649312939286533e-10	2.812601894400609e-15	8.039292879264954e-6	-5.793487448388241e-20	2.0761177409476457e-19	4.2751301661832384e-13	2.24073971486863e-12	2.601794665360872e-12
87300000	0.004995979485992642	1.8084993377359443e-49	2.3314803694783884e-65	8.649312939286533e-10	2.812601894400609e-15	8.039292879264954e-6	-5.793487170957684e-20	2.0761177409476457e-19	4.2751301661832384e-13	2.24073971486863e-12	2.601794665360872e-12
87400000	0.004995979485992642	1.8084993377359443e-49	2.3314803694783884e-65	8.649312939286533e-10	2.812601894400609e-15	8.039292879264954e-6	-5.793486893527127e-20	2.0761177409476457e-19	4.2751301661832384e-13	2.24073971486863e-12	2.601794665360872e-12
87500000	0.004995979485992642	1.8084993377359443e-49	2.3314803694783884e-65	8.649312939286533e-10	2.812601894400609e-15	8.039292879264954e-6	-5.79348661609657e-20	2.0761177409476457e-19	4.2751301661832384e-13	2.24073971486863e-12	2.601794665360872e-12
87600000	0.004995979485992642	1.8084993377359443e-49	2.3314803694783884e-65	8.649312939286533e-10	2.812601894400609e-15	8.039292879264954e-6	-5.793486338666013e-20	2.0761177409476457e-19	4.2751301661832384e-13	2.24073971486863e-12	2.601794665360872e-12
87700000	0.004995979485992642	1.8084993377359443e-49	2.3314803694783884e-65	8.649312939286533e-10	2.812601894400609e-15	8.039292879264954e-6	-5.793486061235456e-20	2.0761177409476457e-19	4.2751301661832384e-13	2.24073971486863e-12	2.601794665360872e-12
87800000	0.004995979485992642	1.8084993377359443e-49	2.3314803694783884e-65	8.649312939286533e-10	2.812601894400609e-15	8.039292879264954e-6	-5.793485783804899e-20	2.0761177409476457e-19	4.2751301661832384e-13	2.24073971486863e-12	2.601794665360872e-12
87900000	0.004995979485992642	1.8084993377359443e-49	2.3314803694783884e-65	8.649312939286533e-10	2.812601894400609e-15	8.039292879264954e-6	-5.793485506374342e-20	2.0761177409476457e-19	4.2751301661832384e-13	2.24073971486863e-12	2.601794665360872e-12
88000000	0.004995979485992642	1.8084993377359443e-49	2.3314803694783884e-65	8.649312939286533e-10	2.812601894400609e-15	8.039292879264954e-6	-5.793485228943785e-20	2.0761177409476457e-19	4.2751301661832384e-13	2.24073971486863e-12	2.601794665360872e-12
88100000	0.004995979485992642	1.8084993377359443e-49	2.3314803694783884e-65	8.649312939286533e-10	2.812601894400609e-15	8.039292879264954e-6	-5.793484951513228e-20	2.0761177409476457e-19	4.2751301661832384e-13	2.24073971486863e-12	2.601794665360872e-12
88200000	0.004995979485992642	1.8084993377359443e-49	2.3314803694783884e-65	8.649312939286533e-10	2.812601894400609e-15	8.039292879264954e-6	-5.793484674082672e-20	2.0761177409476457e-19	4.2751301661832384e-13	2.24073971486863e-12	2.601794665360872e-12
88300000	0.004995979485992642	1.8084993377359443e-49	2.3314803694783884e-65	8.649312939286533e-10	2.812601894400609e-15	8.039292879264954e-6	-5.793484396652114e-20	2.0761177409476457e-19	4.2751301661832384e-13	2.24073971486863e-12	2.601794665360872e-12
88400000	0.004995979485992642	1.8084993377359443e-49	2.3314803694783884e-65	8.649312939286533e-10	2.812601894400609e-15	8.039292879264954e-6	-5.793484119221558e-20	2.0761177409476457e-19	4.2751301661832384e-13	2.24073971486863e-12	2.601794665360872e-12
88500000	0.004995979485992642	1.8084993377359443e-49	2.3314803694783884e-65	8.649312939286533e-10	2.812601894400609e-15	8.039292879264954e-6	-5.793483841791e-20	2.0761177409476457e-19	4.2751301661832384e-13	2.24073971486863e-12	2.601794665360872e-12
88600000	0.004995979485992642	1.8084993377359443e-49	2.3314803694783884e-65	8.649312939286533e-10	2.812601894400609e-15	8.039292879264954e-6	-5.793483564360444e-20	2.0761177409476457e-19	4.2751301661832384e-13	2.24073971486863e-12	2.601794665360872e-12
88700000	0.004995979485992642	1.8084993377359443e-49	2.3314803694783884e-65	8.649312939286533e-10	2.812601894400609e-15	8.039292879264954e-6	-5.793483286929887e-20	2.0761177409476457e-19	4.2751301661832384e-13	2.24073971486863e-12	2.601794665360872e-12
88800000	0.004995979485992642	1.8084993377359443e-49	2.3314803694783884e-65	8.649312939286533e-10	2.812601894400609e-15	8.039292879264954e-6	-5.79348300949933e-20	2.0761177409476457e-19	4.2751301661832384e-13	2.24073971486863e-12	2.601794665360872e-12
88900000	0.004995979485992642	1.8084993377359443e-49	2.3314803694783884e-65	8.649312939286533e-10	2.812601894400609e-15	8.039292879264954e-6	-5.793482732068773e-20	2.0761177409476457e-19	4.2751301661832384e-13	2.24073971486863e-12	2.601794665360872e-12
89000000	0.004995979485992642	1.8084993377359443e-49	2.3314803694783884e-65	8.649312939286533e-10	2.812601894400609e-15	8.039292879264954e-6	-5.793482454638216e-20	2.0761177409476457e-19	4.2751301661832384e-13	2.24073971486863e-12	2.601794665360872e-12
89100000	0.004995979485992642	1.8084993377359443e-49	2.3314803694783884e-65	8.649312939286533e-10	2.812601894400609e-15	8.039292879264954e-6	-5.79348217720766e-20	2.0761177409476457e-19	4.2751301661832384e-13	2.24073971486863e-12	2.601794665360872e-12
89200000	0.004995979485992642	1.8084993377359443e-49	2.3314803694783884e-65	8.649312939286533e-10	2.812601894400609e-15	8.039292879264954e-6	-5.793481899777102e-20	2.0761177409476457e-19	4.2751301661832384e-13	2.24073971486863e-12	2.601794665360872e-12
89300000	0.004995979485992642	1.8084993377359443e-49	2.3314803694783884e-65	8.649312939286533e-10	2.812601894400609e-15	8.039292879264954e-6	-5.793481622346546e-20	2.0761177409476457e-19	4.2751301661832384e-13	2.24073971486863e-12	2.601794665360872e-12
89400000	0.004995979485992642	1.8084993377359443e-49	2.3314803694783884e-65	8.649312939286533e-10	2.812601894400609e-15	8.039292879264954e-6	-5.793481344915988e-20	2.0761177409476457e-19	4.2751301661832384e-13	2.24073971486863e-12	2.601794665360872e-12
89500000	0.004995979485992642	1.8084993377359443e-49	2.3314803694783884e-65	8.649312939286533e-10	2.812601894400609e-15	8.039292879264954e-6	-5.793481067485432e-20	2.0761177409476457e-19	4.2751301661832384e-13	2.24073971486863e-12	2.601794665360872e-12
89600000	0.004995979485992642	1.8084993377359443e-49	2.3314803694783884e-65	8.649312939286533e-10	2.812601894400609e-15	8.039292879264954e-6	-5.793480790054874e-20	2.0761177409476457e-19	4.2751301661832384e-13	2.24073971486863e-12	2.601794665360872e-12
89700000	0.004995979485992642	1.8084993377359443e-49	2.3314803694783884e-65	8.649312939286533e-10	2.812601894400609e-15	8.039292879264954e-6	-5.793480512624318e-20	2.0761177409476457e-19	4.2751301661832384e-13	2.24073971486863e-12	2.601794665360872e-12
89800000	0.004995979485992642	1.8084993377359443e-49	2.3314803694783884e-65	8.649312939286533e-10	2.812601894400609e-15	8.039292879264954e-6	-5.79348023519376e-20	2.0761177409476457e-19	4.2751301661832384e-13	2.24073971486863e-12	2.601794665360872e-12
89900000	0.004995979485992642	1.8084993377359443e-49	2.3314803694783884e-65	8.649312939286533e-10	2.812601894400609e-15	8.039292879264954e-6	-5.793479957763204e-20	2.0761177409476457e-19	4.2751301661832384e-13	2.24073971486863e-12	2.601794665360872e-12
90000000	0.004995979485992642	1.8084993377359443e-49	2.3314803694783884e-65	8.649312939286533e-10	2.812601894400609e-15	8.039292879264954e-6	-5.793479680332646e-20	2.0761177409476457e-19	4.2751301661832384e-13	2.24073971486863e-12	2.601794665360872e-12
90100000	0.004995979485992642	1.8084993377359443e-49	2.3314803694783884e-65	8.649312939286533e-10	2.812601894400609e-15	8.039292879264954e-6	-5.79347940290209e-20	2.0761177409476457e-19	4.2751301661832384e-13	2.24073971486863e-12	2.601794665360872e-12
90200000	0.004995979485992642	1.8084993377359443e-49	2.3314803694783884e-65	8.649312939286533e-10	2.812601894400609e-15	8.039292879264954e-6	-5.793479125471532e-20	2.0761177409476457e-19	4.2751301661832384e-13	2.24073971486863e-12	2.601794665360872e-12
90300000	0.004995979485992642	1.8084993377359443e-49	2.3314803694783884e-65	8.649312939286533e-10	2.812601894400609e-15	8.039292879264954e-6	-5.793478848040976e-20	2.0761177409476457e-19	4.2751301661832384e-13	2.24073971486863e-12	2.601794665360872e-12
90400000	0.004995979485992642	1.8084993377359443e-49	2.3314803694783884e-65	8.649312939286533e-10	2.812601894400609e-15	8.039292879264954e-6	-5.793478570610418e-20	2.0761177409476457e-19	4.2751301661832384e-13	2.24073971486863e-12	2.601794665360872e-12
90500000	0.004995979485992642	1.8084993377359443e-49	2.3314803694783884e-65	8.649312939286533e-10	2.812601894400609e-15	8.039292879264954e-6	-5.793478293179862e-20	2.0761177409476457e-19	4.2751301661832384e-13	2.24073971486863e-12	2.601794665360872e-12
90600000	0.004995979485992642	1.8084993377359443e-49	2.3314803694783884e-65	8.649312939286533e-10	2.812601894400609e-15	8.039292879264954e-6	-5.793478015749304e-20	2.0761177409476457e-19	4.2751301661832384e-13	2.24073971486863e-12	2.601794665360872e-12
90700000	0.004995979485992642	1.8084993377359443e-49	2.3314803694783884e-65	8.649312939286533e-10	2.812601894400609e-15	8.039292879264954e-6	-5.793477738318748e-20	2.0761177409476457e-19	4.2751301661832384e-13	2.24073971486863e-12	2.601794665360872e-12
90800000	0.004995979485992642	1.8084993377359443e-49	2.3314803694783884e-65	8.649312939286533e-10	2.812601894400609e-15	8.039292879264954e-6	-5.79347746088819e-20	2.0761177409476457e-19	4.2751301661832384e-13	2.24073971486863e-12	2.601794665360872e-12
90900000	0.004995979485992642	1.8084993377359443e-49	2.3314803694783884e-65	8.649312939286533e-10	2.812601894400609e-15	8.039292879264954e-6	-5.793477183457634e-20	2.0761177409476457e-19	4.2751301661832384e-13	2.24073971486863e-12	2.601794665360872e-12
91000000	0.004995979485992642	1.8084993377359443e-49	2.3314803694783884e-65	8.649312939286533e-10	2.812601894400609e-15	8.039292879264954e-6	-5.793476906027077e-20	2.0761177409476457e-19	4.2751301661832384e-13	2.24073971486863e-12	2.601794665360872e-12
91100000	0.004995979485992642	1.8084993377359443e-49	2.3314803694783884e-65	8.649312939286533e-10	2.812601894400609e-15	8.039292879264954e-6	-5.79347662859652e-20	2.0761177409476457e-19	4.2751301661832384e-13	2.24073971486863e-12	2.601794665360872e-12
91200000	0.004995979485992642	1.8084993377359447e-49	2.3314803694783884e-65	8.649312939286533e-10	2.812601894400609e-15	8.039292879264954e-6	-5.793476351165963e-20	2.0761177409476457e-19	4.2751301661832384e-13	2.24073971486863e-12	2.601794665360872e-12
91300000	0.004995979485992642	1.8084993377359447e-49	2.3314803694783884e-65	8.649312939286533e-10	2.812601894400609e-15	8.039292879264954e-6	-5.793476073735406e-20	2.0761177409476457e-19	4.2751301661832384e-13	2.24073971486863e-12	2.601794665360872e-12
91400000	0.004995979485992642	1.8084993377359447e-49	2.3314803694783884e-65	8.649312939286533e-10	2.812601894400609e-15	8.039292879264954e-6	-5.793475796304849e-20	2.0761177409476457e-19	4.2751301661832384e-13	2.24073971486863e-12	2.601794665360872e-12
91500000	0.004995979485992642	1.8084993377359447e-49	2.3314803694783884e-65	8.649312939286533e-10	2.812601894400609e-15	8.039292879264954e-6	-5.793475518874292e-20	2.0761177409476457e-19	4.2751301661832384e-13	2.24073971486863e-12	2.601794665360872e-12
91600000	0.004995979485992642	1.8084993377359447e-49	2.3314803694783884e-65	8.649312939286533e-10	2.812601894400609e-15	8.039292879264954e-6	-5.793475241443735e-20	2.0761177409476457e-19	4.2751301661832384e-13	2.24073971486863e-12	2.601794665360872e-12
91700000	0.004995979485992642	1.8084993377359447e-49	2.3314803694783884e-65	8.649312939286533e-10	2.812601894400609e-15	8.039292879264954e-6	-5.793474964013178e-20	2.0761177409476457e-19	4.2751301661832384e-13	2.24073971486863e-12	2.601794665360872e-12
91800000	0.004995979485992642	1.8084993377359447e-49	2.3314803694783884e-65	8.649312939286533e-10	2.812601894400609e-15	8.039292879264954e-6	-5.793474686582621e-20	2.0761177409476457e-19	4.2751301661832384e-13	2.24073971486863e-12	2.601794665360872e-12
91900000	0.004995979485992642	1.8084993377359447e-49	2.3314803694783884e-65	8.649312939286533e-10	2.812601894400609e-15	8.039292879264954e-6	-5.793474409152065e-20	2.0761177409476457e-19	4.2751301661832384e-13	2.2407397148686295e-12	2.601794665360872e-12
92000000	0.004995979485992642	1.8084993377359447e-49	2.3314803694783884e-65	8.649312939286533e-10	2.812601894400609e-15	8.039292879264954e-6	-5.793474131721507e-20	2.0761177409476457e-19	4.275130166183239e-13	2.2407397148686295e-12	2.601794665360872e-12
92100000	0.004995979485992642	1.8084993377359447e-49	2.3314803694783884e-65	8.649312939286533e-10	2.812601894400609e-15	8.039292879264954e-6	-5.79347385429095e-20	2.0761177409476457e-19	4.275130166183239e-13	2.2407397148686295e-12	2.601794665360872e-12
92200000	0.004995979485992642	1.8084993377359447e-49	2.3314803694783884e-65	8.649312939286533e-10	2.812601894400609e-15	8.039292879264954e-6	-5.793473576860393e-20	2.0761177409476457e-19	4.275130166183239e-13	2.2407397148686295e-12	2.601794665360872e-12
92300000	0.004995979485992641	1.8084993377359447e-49	2.3314803694783884e-65	8.649312939286533e-10	2.812601894400609e-15	8.039292879264954e-6	-5.793473299429837e-20	2.0761177409476457e-19	4.275130166183239e-13	2.2407397148686295e-12	2.601794665360872e-12
92400000	0.004995979485992641	1.8084993377359447e-49	2.3314803694783884e-65	8.649312939286533e-10	2.812601894400609e-15	8.039292879264954e-6	-5.793473021999279e-20	2.0761177409476457e-19	4.275130166183239e-13	2.2407397148686295e-12	2.601794665360872e-12
92500000	0.004995979485992641	1.8084993377359447e-49	2.3314803694783884e-65	8.649312939286533e-10	2.812601894400609e-15	8.039292879264954e-6	-5.793472744568723e-20	2.0761177409476457e-19	4.275130166183239e-13	2.2407397148686295e-12	2.601794665360872e-12
92600000	0.004995979485992641	1.8084993377359447e-49	2.3314803694783884e-65	8.649312939286533e-10	2.812601894400609e-15	8.039292879264954e-6	-5.793472467138165e-20	2.0761177409476457e-19	4.275130166183239e-13	2.2407397148686295e-12	2.601794665360872e-12
92700000	0.004995979485992641	1.8084993377359447e-49	2.3314803694783884e-65	8.649312939286533e-10	2.812601894400609e-15	8.039292879264954e-6	-5.793472189707609e-20	2.0761177409476457e-19	4.275130166183239e-13	2.2407397148686295e-12	2.601794665360872e-12
92800000	0.004995979485992641	1.8084993377359447e-49	2.3314803694783884e-65	8.649312939286533e-10	2.812601894400609e-15	8.039292879264954e-6	-5.793471912277051e-20	2.0761177409476457e-19	4.275130166183239e-13	2.2407397148686295e-12	2.601794665360872e-12
92900000	0.004995979485992641	1.8084993377359447e-49	2.3314803694783884e-65	8.649312939286533e-10	2.812601894400609e-15	8.039292879264954e-6	-5.793471634846495e-20	2.0761177409476457e-19	4.275130166183239e-13	2.2407397148686295e-12	2.601794665360872e-12
93000000	0.004995979485992641	1.8084993377359447e-49	2.3314803694783884e-65	8.649312939286533e-10	2.812601894400609e-15	8.039292879264954e-6	-5.793471357415937e-20	2.0761177409476457e-19	4.275130166183239e-13	2.2407397148686295e-12	2.601794665360872e-12
93100000	0.004995979485992641	1.8084993377359447e-49	2.3314803694783884e-65	8.649312939286533e-10	2.812601894400609e-15	8.039292879264954e-6	-5.793471079985381e-20	2.0761177409476457e-19	4.275130166183239e-13	2.2407397148686295e-12	2.601794665360872e-12
93200000	0.004995979485992641	1.808499337735945e-49	2.3314803694783884e-65	8.649312939286533e-10	2.812601894400609e-15	8.039292879264954e-6	-5.793470802554823e-20	2.0761177409476457e-19	4.275130166183239e-13	2.2407397148686295e-12	2.601794665360872e-12
93300000	0.004995979485992641	1.808499337735945e-49	2.3314803694783884e-65	8.649312939286533e-10	2.812601894400609e-15	8.039292879264954e-6	-5.793470525124267e-20	2.0761177409476457e-19	4.275130166183239e-13	2.2407397148686295e-12	2.601794665360872e-12
93400000	0.004995979485992641	1.808499337735945e-49	2.3314803694783884e-65	8.649312939286533e-10	2.812601894400609e-15	8.039292879264954e-6	-5.79347024769371e-20	2.0761177409476457e-19	4.275130166183239e-13	2.2407397148686295e-12	2.601794665360872e-12
93500000	0.004995979485992641	1.808499337735945e-49	2.3314803694783884e-65	8.649312939286533e-10	2.812601894400609e-15	8.039292879264954e-6	-5.793469970263153e-20	2.0761177409476457e-19	4.275130166183239e-13	2.2407397148686295e-12	2.601794665360872e-12
93600000	0.004995979485992641	1.808499337735945e-49	2.3314803694783884e-65	8.649312939286533e-10	2.812601894400609e-15	8.039292879264954e-6	-5.793469692832596e-20	2.0761177409476457e-19	4.275130166183239e-13	2.2407397148686295e-12	2.601794665360872e-12
93700000	0.004995979485992641	1.808499337735945e-49	2.3314803694783884e-65	8.649312939286533e-10	2.812601894400609e-15	8.039292879264954e-6	-5.793469415402039e-20	2.0761177409476457e-19	4.275130166183239e-13	2.2407397148686295e-12	2.601794665360872e-12
93800000	0.004995979485992641	1.808499337735945e-49	2.3314803694783884e-65	8.649312939286533e-10	2.812601894400609e-15	8.039292879264954e-6	-5.793469137971482e-20	2.0761177409476457e-19	4.275130166183239e-13	2.2407397148686295e-12	2.601794665360872e-12
93900000	0.004995979485992641	1.808499337735945e-49	2.3314803694783884e-65	8.649312939286533e-10	2.812601894400609e-15	8.039292879264954e-6	-5.793468860540925e-20	2.0761177409476457e-19	4.275130166183239e-13	2.2407397148686295e-12	2.601794665360872e-12
94000000	0.004995979485992641	1.808499337735945e-49	2.3314803694783884e-65	8.649312939286533e-10	2.812601894400609e-15	8.039292879264954e-6	-5.793468583110368e-20	2.0761177409476457e-19	4.275130166183239e-13	2.2407397148686295e-12	2.601794665360872e-12
94100000	0.004995979485992641	1.808499337735945e-49	2.3314803694783884e-65	8.649312939286533e-10	2.812601894400609e-15	8.039292879264954e-6	-5.793468305679811e-20	2.0761177409476457e-19	4.275130166183239e-13	2.2407397148686295e-12	2.601794665360872e-12
94200000	0.004995979485992641	1.808499337735945e-49	2.3314803694783884e-65	8.649312939286533e-10	2.812601894400609e-15	8.039292879264954e-6	-5.793468028249254e-20	2.0761177409476457e-19	4.275130166183239e-13	2.2407397148686295e-12	2.601794665360872e-12
94300000	0.004995979485992641	1.808499337735945e-49	2.3314803694783884e-65	8.649312939286533e-10	2.812601894400609e-15	8.039292879264954e-6	-5.793467750818697e-20	2.0761177409476457e-19	4.275130166183239e-13	2.2407397148686295e-12	2.601794665360872e-12
94400000	0.004995979485992641	1.808499337735945e-49	2.3314803694783884e-65	8.649312939286533e-10	2.812601894400609e-15	8.039292879264954e-6	-5.793467473388141e-20	2.0761177409476457e-19	4.275130166183239e-13	2.2407397148686295e-12	2.601794665360872e-12
94500000	0.004995979485992641	1.808499337735945e-49	2.3314803694783884e-65	8.649312939286533e-10	2.812601894400609e-15	8.039292879264954e-6	-5.793467195957584e-20	2.0761177409476457e-19	4.275130166183239e-13	2.2407397148686295e-12	2.601794665360872e-12
94600000	0.004995979485992641	1.808499337735945e-49	2.3314803694783884e-65	8.649312939286533e-10	2.812601894400609e-15	8.039292879264954e-6	-5.793466918527027e-20	2.0761177409476457e-19	4.275130166183239e-13	2.2407397148686295e-12	2.601794665360872e-12
94700000	0.004995979485992641	1.808499337735945e-49	2.3314803694783884e-65	8.649312939286533e-10	2.812601894400609e-15	8.039292879264954e-6	-5.79346664109647e-20	2.0761177409476457e-19	4.275130166183239e-13	2.2407397148686295e-12	2.601794665360872e-12
94800000	0.004995979485992641	1.808499337735945e-49	2.3314803694783884e-65	8.649312939286533e-10	2.812601894400609e-15	8.039292879264954e-6	-5.793466363665913e-20	2.0761177409476457e-19	4.275130166183239e-13	2.2407397148686295e-12	2.601794665360872e-12
94900000	0.004995979485992641	1.808499337735945e-49	2.3314803694783884e-65	8.649312939286533e-10	2.812601894400609e-15	8.039292879264954e-6	-5.793466086235356e-20	2.0761177409476457e-19	4.275130166183239e-13	2.2407397148686295e-12	2.601794665360872e-12
95000000	0.004995979485992641	1.808499337735945e-49	2.3314803694783884e-65	8.649312939286533e-10	2.812601894400609e-15	8.039292879264954e-6	-5.793465808804799e-20	2.0761177409476457e-19	4.275130166183239e-13	2.2407397148686295e-12	2.601794665360872e-12
95100000	0.004995979485992641	1.808499337735945e-49	2.3314803694783884e-65	8.649312939286533e-10	2.812601894400609e-15	8.039292879264954e-6	-5.793465531374242e-20	2.0761177409476457e-19	4.275130166183239e-13	2.2407397148686295e-12	2.601794665360872e-12
95200000	0.004995979485992641	1.808499337735945e-49	2.3314803694783884e-65	8.649312939286533e-10	2.812601894400609e-15	8.039292879264954e-6	-5.793465253943685e-20	2.0761177409476457e-19	4.275130166183239e-13	2.2407397148686295e-12	2.601794665360872e-12
95300000	0.004995979485992641	1.808499337735945e-49	2.3314803694783884e-65	8.649312939286533e-10	2.812601894400609e-15	8.039292879264954e-6	-5.793464976513128e-20	2.0761177409476457e-19	4.275130166183239e-13	2.2407397148686295e-12	2.601794665360872e-12
95400000	0.004995979485992641	1.808499337735945e-49	2.3314803694783884e-65	8.649312939286533e-10	2.812601894400609e-15	8.039292879264954e-6	-5.793464699082571e-20	2.0761177409476457e-19	4.275130166183239e-13	2.2407397148686295e-12	2.601794665360872e-12
95500000	0.004995979485992641	1.808499337735945e-49	2.3314803694783884e-65	8.649312939286533e-10	2.812601894400609e-15	8.039292879264954e-6	-5.793464421652014e-20	2.0761177409476457e-19	4.275130166183239e-13	2.2407397148686295e-12	2.601794665360872e-12
95600000	0.004995979485992641	1.808499337735945e-49	2.3314803694783884e-65	8.649312939286533e-10	2.812601894400609e-15	8.039292879264954e-6	-5.793464144221458e-20	2.0761177409476457e-19	4.275130166183239e-13	2.2407397148686295e-12	2.601794665360872e-12
95700000	0.004995979485992641	1.808499337735945e-49	2.3314803694783884e-65	8.649312939286533e-10	2.812601894400609e-15	8.039292879264954e-6	-5.7934638667909e-20	2.0761177409476457e-19	4.275130166183239e-13	2.2407397148686295e-12	2.601794665360872e-12
95800000	0.004995979485992641	1.808499337735945e-49	2.3314803694783884e-65	8.649312939286533e-10	2.812601894400609e-15	8.039292879264954e-6	-5.793463589360344e-20	2.0761177409476457e-19	4.275130166183239e-13	2.2407397148686295e-12	2.601794665360872e-12
95900000	0.004995979485992641	1.808499337735945e-49	2.3314803694783884e-65	8.649312939286533e-10	2.812601894400609e-15	8.039292879264954e-6	-5.793463311929786e-20	2.0761177409476457e-19	4.275130166183239e-13	2.2407397148686295e-12	2.601794665360872e-12
96000000	0.004995979485992641	1.808499337735945e-49	2.3314803694783884e-65	8.649312939286533e-10	2.812601894400609e-15	8.039292879264954e-6	-5.79346303449923e-20	2.0761177409476457e-19	4.275130166183239e-13	2.2407397148686295e-12	2.601794665360872e-12
96100000	0.004995979485992641	1.808499337735945e-49	2.3314803694783884e-65	8.649312939286533e-10	2.812601894400609e-15	8.039292879264954e-6	-5.793462757068672e-20	2.0761177409476457e-19	4.275130166183239e-13	2.2407397148686295e-12	2.601794665360872e-12
96200000	0.004995979485992641	1.808499337735945e-49	2.3314803694783884e-65	8.649312939286533e-10	2.812601894400609e-15	8.039292879264954e-6	-5.793462479638116e-20	2.0761177409476457e-19	4.275130166183239e-13	2.2407397148686295e-12	2.601794665360872e-12
96300000	0.004995979485992641	1.8084993377359455e-49	2.3314803694783884e-65	8.649312939286533e-10	2.812601894400609e-15	8.039292879264954e-6	-5.793462202207558e-20	2.0761177409476457e-19	4.275130166183239e-13	2.2407397148686295e-12	2.601794665360872e-12
96400000	0.004995979485992641	1.8084993377359455e-49	2.3314803694783884e-65	8.649312939286533e-10	2.812601894400609e-15	8.039292879264954e-6	-5.793461924777002e-20	2.0761177409476457e-19	4.275130166183239e-13	2.2407397148686295e-12	2.601794665360872e-12
96500000	0.004995979485992641	1.8084993377359455e-49	2.3314803694783884e-65	8.649312939286533e-10	2.812601894400609e-15	8.039292879264954e-6	-5.793461647346444e-20	2.0761177409476457e-19	4.275130166183239e-13	2.2407397148686295e-12	2.601794665360872e-12
96600000	0.004995979485992641	1.8084993377359455e-49	2.3314803694783884e-65	8.649312939286533e-10	2.812601894400609e-15	8.039292879264954e-6	-5.793461369915888e-20	2.0761177409476457e-19	4.275130166183239e-13	2.2407397148686295e-12	2.601794665360872e-12
96700000	0.004995979485992641	1.8084993377359455e-49	2.3314803694783884e-65	8.649312939286533e-10	2.812601894400609e-15	8.039292879264954e-6	-5.79346109248533e-20	2.0761177409476457e-19	4.275130166183239e-13	2.2407397148686295e-12	2.601794665360872e-12
96800000	0.004995979485992641	1.8084993377359455e-49	2.3314803694783884e-65	8.649312939286533e-10	2.812601894400609e-15	8.039292879264954e-6	-5.793460815054774e-20	2.0761177409476457e-19	4.275130166183239e-13	2.2407397148686295e-12	2.601794665360872e-12
96900000	0.004995979485992641	1.8084993377359455e-49	2.3314803694783884e-65	8.649312939286533e-10	2.812601894400609e-15	8.039292879264954e-6	-5.793460537624216e-20	2.0761177409476457e-19	4.275130166183239e-13	2.2407397148686295e-12	2.601794665360872e-12
97000000	0.004995979485992641	1.8084993377359455e-49	2.3314803694783884e-65	8.649312939286533e-10	2.812601894400609e-15	8.039292879264954e-6	-5.79346026019366e-20	2.0761177409476457e-19	4.275130166183239e-13	2.2407397148686295e-12	2.601794665360872e-12
97100000	0.004995979485992641	1.8084993377359455e-49	2.3314803694783884e-65	8.649312939286533e-10	2.812601894400609e-15	8.039292879264954e-6	-5.793459982763103e-20	2.0761177409476457e-19	4.275130166183239e-13	2.2407397148686295e-12	2.601794665360872e-12
97200000	0.004995979485992641	1.8084993377359455e-49	2.3314803694783884e-65	8.649312939286533e-10	2.812601894400609e-15	8.039292879264954e-6	-5.793459705332546e-20	2.0761177409476457e-19	4.275130166183239e-13	2.2407397148686295e-12	2.601794665360872e-12
97300000	0.004995979485992641	1.8084993377359455e-49	2.3314803694783884e-65	8.649312939286533e-10	2.812601894400609e-15	8.039292879264954e-6	-5.793459427901989e-20	2.0761177409476457e-19	4.275130166183239e-13	2.2407397148686295e-12	2.601794665360872e-12
97400000	0.004995979485992641	1.8084993377359455e-49	2.3314803694783884e-65	8.649312939286533e-10	2.812601894400609e-15	8.039292879264954e-6	-5.793459150471432e-20	2.0761177409476457e-19	4.275130166183239e-13	2.2407397148686295e-12	2.601794665360872e-12
97500000	0.004995979485992641	1.8084993377359455e-49	2.3314803694783884e-65	8.649312939286533e-10	2.812601894400609e-15	8.039292879264954e-6	-5.793458873040875e-20	2.0761177409476457e-19	4.275130166183239e-13	2.2407397148686295e-12	2.601794665360872e-12
97600000	0.004995979485992641	1.8084993377359455e-49	2.3314803694783884e-65	8.649312939286533e-10	2.812601894400609e-15	8.039292879264954e-6	-5.793458595610318e-20	2.0761177409476457e-19	4.275130166183239e-13	2.2407397148686295e-12	2.601794665360872e-12
97700000	0.004995979485992641	1.8084993377359455e-49	2.3314803694783884e-65	8.649312939286533e-10	2.812601894400609e-15	8.039292879264954e-6	-5.793458318179761e-20	2.0761177409476457e-19	4.275130166183239e-13	2.2407397148686295e-12	2.601794665360872e-12
97800000	0.004995979485992641	1.8084993377359455e-49	2.3314803694783884e-65	8.649312939286533e-10	2.812601894400609e-15	8.039292879264954e-6	-5.793458040749204e-20	2.0761177409476457e-19	4.275130166183239e-13	2.2407397148686295e-12	2.601794665360872e-12
97900000	0.004995979485992641	1.8084993377359455e-49	2.3314803694783884e-65	8.649312939286533e-10	2.812601894400609e-15	8.039292879264954e-6	-5.793457763318647e-20	2.0761177409476457e-19	4.275130166183239e-13	2.2407397148686295e-12	2.601794665360872e-12
98000000	0.004995979485992641	1.8084993377359455e-49	2.3314803694783884e-65	8.649312939286533e-10	2.812601894400609e-15	8.039292879264954e-6	-5.79345748588809e-20	2.0761177409476457e-19	4.275130166183239e-13	2.2407397148686295e-12	2.601794665360872e-12
98100000	0.004995979485992641	1.8084993377359455e-49	2.3314803694783884e-65	8.649312939286533e-10	2.812601894400609e-15	8.039292879264954e-6	-5.793457208457533e-20	2.0761177409476457e-19	4.275130166183239e-13	2.2407397148686295e-12	2.601794665360872e-12
98200000	0.004995979485992641	1.8084993377359455e-49	2.3314803694783884e-65	8.649312939286533e-10	2.812601894400609e-15	8.039292879264954e-6	-5.793456931026977e-20	2.0761177409476457e-19	4.275130166183239e-13	2.2407397148686295e-12	2.601794665360872e-12
98300000	0.004995979485992641	1.8084993377359455e-49	2.3314803694783884e-65	8.649312939286533e-10	2.812601894400609e-15	8.039292879264954e-6	-5.793456653596419e-20	2.0761177409476457e-19	4.275130166183239e-13	2.2407397148686295e-12	2.601794665360872e-12
98400000	0.004995979485992641	1.8084993377359455e-49	2.3314803694783884e-65	8.649312939286533e-10	2.812601894400609e-15	8.039292879264954e-6	-5.793456376165863e-20	2.0761177409476457e-19	4.275130166183239e-13	2.2407397148686295e-12	2.601794665360872e-12
98500000	0.004995979485992641	1.8084993377359455e-49	2.3314803694783884e-65	8.649312939286533e-10	2.812601894400609e-15	8.039292879264954e-6	-5.793456098735305e-20	2.0761177409476457e-19	4.275130166183239e-13	2.2407397148686295e-12	2.601794665360872e-12
98600000	0.004995979485992641	1.8084993377359455e-49	2.3314803694783884e-65	8.649312939286533e-10	2.812601894400609e-15	8.039292879264954e-6	-5.793455821304749e-20	2.0761177409476457e-19	4.275130166183239e-13	2.2407397148686295e-12	2.601794665360872e-12
98700000	0.004995979485992641	1.8084993377359455e-49	2.3314803694783884e-65	8.649312939286533e-10	2.812601894400609e-15	8.039292879264954e-6	-5.793455543874191e-20	2.0761177409476457e-19	4.275130166183239e-13	2.2407397148686295e-12	2.601794665360872e-12
98800000	0.004995979485992641	1.8084993377359455e-49	2.3314803694783884e-65	8.649312939286533e-10	2.812601894400609e-15	8.039292879264954e-6	-5.793455266443635e-20	2.0761177409476457e-19	4.275130166183239e-13	2.2407397148686295e-12	2.601794665360872e-12
98900000	0.004995979485992641	1.8084993377359455e-49	2.3314803694783884e-65	8.649312939286533e-10	2.812601894400609e-15	8.039292879264954e-6	-5.793454989013077e-20	2.0761177409476457e-19	4.275130166183239e-13	2.2407397148686295e-12	2.601794665360872e-12
99000000	0.004995979485992641	1.8084993377359455e-49	2.3314803694783884e-65	8.649312939286533e-10	2.812601894400609e-15	8.039292879264954e-6	-5.793454711582521e-20	2.0761177409476457e-19	4.275130166183239e-13	2.2407397148686295e-12	2.601794665360872e-12
99100000	0.004995979485992641	1.8084993377359455e-49	2.3314803694783884e-65	8.649312939286533e-10	2.812601894400609e-15	8.039292879264954e-6	-5.793454434151963e-20	2.0761177409476457e-19	4.275130166183239e-13	2.2407397148686295e-12	2.601794665360872e-12
99200000	0.004995979485992641	1.8084993377359455e-49	2.3314803694783884e-65	8.649312939286533e-10	2.812601894400609e-15	8.039292879264954e-6	-5.793454156721407e-20	2.0761177409476457e-19	4.275130166183239e-13	2.2407397148686295e-12	2.601794665360872e-12
99300000	0.004995979485992641	1.8084993377359455e-49	2.3314803694783884e-65	8.649312939286533e-10	2.812601894400609e-15	8.039292879264954e-6	-5.793453879290849e-20	2.0761177409476457e-19	4.275130166183239e-13	2.2407397148686295e-12	2.601794665360872e-12
99400000	0.004995979485992641	1.8084993377359455e-49	2.3314803694783884e-65	8.649312939286533e-10	2.812601894400609e-15	8.039292879264954e-6	-5.793453601860293e-20	2.0761177409476457e-19	4.275130166183239e-13	2.2407397148686295e-12	2.601794665360872e-12
99500000	0.004995979485992641	1.8084993377359455e-49	2.3314803694783884e-65	8.649312939286533e-10	2.812601894400609e-15	8.039292879264954e-6	-5.793453324429735e-20	2.0761177409476457e-19	4.275130166183239e-13	2.2407397148686295e-12	2.601794665360872e-12
99600000	0.004995979485992641	1.8084993377359455e-49	2.3314803694783884e-65	8.649312939286533e-10	2.812601894400609e-15	8.039292879264954e-6	-5.793453046999179e-20	2.0761177409476457e-19	4.275130166183239e-13	2.2407397148686295e-12	2.601794665360872e-12
99700000	0.004995979485992641	1.8084993377359455e-49	2.3314803694783884e-65	8.649312939286533e-10	2.812601894400609e-15	8.039292879264954e-6	-5.793452769568621e-20	2.0761177409476457e-19	4.275130166183239e-13	2.2407397148686295e-12	2.601794665360872e-12
99800000	0.004995979485992641	1.8084993377359455e-49	2.3314803694783884e-65	8.649312939286533e-10	2.812601894400609e-15	8.039292879264954e-6	-5.793452492138065e-20	2.0761177409476457e-19	4.275130166183239e-13	2.2407397148686295e-12	2.601794665360872e-12
99900000	0.004995979485992641	1.8084993377359455e-49	2.3314803694783884e-65	8.649312939286533e-10	2.812601894400609e-15	8.039292879264954e-6	-5.793452214707508e-20	2.0761177409476457e-19	4.275130166183239e-13	2.2407397148686295e-12	2.601794665360872e-12
100000000	0.004995979485992641	1.8084993377359455e-49	2.3314803694783884e-65	8.649312939286533e-10	2.812601894400609e-15	8.039292879264954e-6	-5.793451937276951e-20	2.0761177409476457e-19	4.275130166183239e-13	2.2407397148686295e-12	2.601794665360872e-12
