# Supplementary material for: Thermodynamics Underpinning the Microbial Community‐Level Nitrogen Energy Metabolism
Source: Environ Microbiol. 2025 Feb 16;27(2):e70055. doi: 10.1111/1462-2920.70055 (PMC11830459; doi:10.1111/1462-2920.70055)
Supplement: Supplementary file 1 — Data S1. [file EMI-27-e70055-s001.zip › SI/Nnetwork/Results/kdef_-10/Iin_-5/p_0.2/O2_-4._H_-2.5.csv]

time	N2	N2H4	N2H5	N2O	NH2OH	NH3	NH3OH	NH4	NO	NO2	NO3
0	0.00001	0.00001	0.00001	0.00001	0.00001	0.00001	0.00001	0.00001	0.00001	0.00001	0.00001
100000	0.004999881437720094	5.682343607204042e-50	5.422492686211584e-61	2.7785990681091376e-8	6.514888109526955e-16	1.8004746686041686e-7	6.325525014634272e-22	4.6498468059249585e-15	5.0708698258055183e-11	9.857266658947797e-11	1.3558249247965517e-9
200000	0.004999881437720094	5.682343607204036e-50	5.422492686211582e-61	2.778599068109137e-8	6.514888109526954e-16	1.8004746686041686e-7	6.325658118008307e-22	4.649846805924957e-15	5.070869825805518e-11	9.857266658947797e-11	1.3558249247965517e-9
300000	0.004999881437720095	5.682343607204041e-50	5.4224926862115855e-61	2.7785990681091373e-8	6.514888109526955e-16	1.8004746686041686e-7	6.325691110778322e-22	4.649846805924958e-15	5.0708698258055183e-11	9.857266658947797e-11	1.355824924796552e-9
400000	0.004999881437720095	5.682343607204044e-50	5.422492686211587e-61	2.7785990681091373e-8	6.514888109526956e-16	1.8004746686041686e-7	6.325687978568156e-22	4.6498468059249585e-15	5.070869825805519e-11	9.857266658947797e-11	1.3558249247965521e-9
500000	0.004999881437720095	5.682343607204046e-50	5.4224926862115876e-61	2.7785990681091376e-8	6.514888109526956e-16	1.8004746686041686e-7	6.325686450053076e-22	4.6498468059249585e-15	5.070869825805519e-11	9.857266658947797e-11	1.3558249247965521e-9
600000	0.004999881437720095	5.682343607204046e-50	5.4224926862115876e-61	2.7785990681091376e-8	6.514888109526956e-16	1.8004746686041686e-7	6.325686184213783e-22	4.6498468059249585e-15	5.070869825805519e-11	9.857266658947797e-11	1.3558249247965521e-9
700000	0.004999881437720095	5.682343607204045e-50	5.4224926862115876e-61	2.7785990681091376e-8	6.514888109526956e-16	1.8004746686041686e-7	6.3256868400309745e-22	4.6498468059249585e-15	5.070869825805519e-11	9.857266658947797e-11	1.3558249247965521e-9
800000	0.004999881437720095	5.682343607204044e-50	5.422492686211587e-61	2.7785990681091376e-8	6.514888109526956e-16	1.8004746686041686e-7	6.325688076485352e-22	4.6498468059249585e-15	5.070869825805519e-11	9.857266658947797e-11	1.3558249247965521e-9
900000	0.004999881437720095	5.682343607204042e-50	5.4224926862115855e-61	2.7785990681091376e-8	6.514888109526955e-16	1.8004746686041686e-7	6.325689552557615e-22	4.6498468059249585e-15	5.070869825805519e-11	9.857266658947797e-11	1.355824924796552e-9
1000000	0.004999881437720095	5.682343607204041e-50	5.422492686211585e-61	2.7785990681091376e-8	6.514888109526955e-16	1.8004746686041686e-7	6.325690927228464e-22	4.649846805924958e-15	5.0708698258055183e-11	9.857266658947797e-11	1.355824924796552e-9
1100000	0.004999881437720095	5.68234360720404e-50	5.422492686211584e-61	2.7785990681091376e-8	6.514888109526955e-16	1.8004746686041686e-7	6.325691859478598e-22	4.649846805924958e-15	5.0708698258055183e-11	9.857266658947797e-11	1.355824924796552e-9
1200000	0.004999881437720095	5.68234360720404e-50	5.422492686211584e-61	2.7785990681091376e-8	6.514888109526955e-16	1.8004746686041686e-7	6.325692065247308e-22	4.649846805924958e-15	5.0708698258055183e-11	9.857266658947797e-11	1.355824924796552e-9
1300000	0.004999881437720095	5.68234360720404e-50	5.422492686211584e-61	2.7785990681091376e-8	6.514888109526955e-16	1.8004746686041686e-7	6.325692061963506e-22	4.649846805924958e-15	5.0708698258055183e-11	9.857266658947797e-11	1.355824924796552e-9
1400000	0.004999881437720095	5.68234360720404e-50	5.422492686211584e-61	2.7785990681091376e-8	6.514888109526955e-16	1.8004746686041686e-7	6.325692060419988e-22	4.649846805924958e-15	5.0708698258055183e-11	9.857266658947797e-11	1.355824924796552e-9
1500000	0.004999881437720095	5.682343607204041e-50	5.422492686211584e-61	2.7785990681091376e-8	6.514888109526955e-16	1.8004746686041686e-7	6.325692060239039e-22	4.649846805924958e-15	5.0708698258055183e-11	9.857266658947797e-11	1.355824924796552e-9
1600000	0.004999881437720095	5.682343607204041e-50	5.422492686211585e-61	2.7785990681091376e-8	6.514888109526955e-16	1.8004746686041686e-7	6.325692061042948e-22	4.649846805924958e-15	5.0708698258055183e-11	9.857266658947797e-11	1.355824924796552e-9
1700000	0.004999881437720095	5.682343607204041e-50	5.422492686211585e-61	2.7785990681091376e-8	6.514888109526955e-16	1.8004746686041686e-7	6.325692062453999e-22	4.649846805924958e-15	5.0708698258055183e-11	9.857266658947797e-11	1.355824924796552e-9
1800000	0.004999881437720095	5.682343607204041e-50	5.422492686211585e-61	2.7785990681091376e-8	6.514888109526955e-16	1.8004746686041686e-7	6.32569206409448e-22	4.649846805924958e-15	5.0708698258055183e-11	9.857266658947797e-11	1.355824924796552e-9
1900000	0.004999881437720095	5.682343607204042e-50	5.4224926862115855e-61	2.7785990681091376e-8	6.514888109526955e-16	1.8004746686041686e-7	6.325692065586676e-22	4.649846805924958e-15	5.0708698258055183e-11	9.857266658947797e-11	1.355824924796552e-9
2000000	0.004999881437720095	5.682343607204042e-50	5.4224926862115855e-61	2.7785990681091376e-8	6.514888109526955e-16	1.8004746686041686e-7	6.3256920665528735e-22	4.649846805924958e-15	5.0708698258055183e-11	9.857266658947797e-11	1.355824924796552e-9
2100000	0.004999881437720095	5.682343607204042e-50	5.4224926862115855e-61	2.7785990681091376e-8	6.514888109526955e-16	1.8004746686041686e-7	6.325692066721126e-22	4.649846805924958e-15	5.0708698258055183e-11	9.857266658947797e-11	1.355824924796552e-9
2200000	0.004999881437720095	5.682343607204042e-50	5.4224926862115855e-61	2.7785990681091376e-8	6.514888109526955e-16	1.8004746686041686e-7	6.325692066715822e-22	4.649846805924958e-15	5.0708698258055183e-11	9.857266658947797e-11	1.355824924796552e-9
2300000	0.004999881437720095	5.682343607204042e-50	5.4224926862115855e-61	2.7785990681091376e-8	6.514888109526955e-16	1.8004746686041686e-7	6.32569206671076e-22	4.649846805924958e-15	5.0708698258055183e-11	9.857266658947797e-11	1.355824924796552e-9
2400000	0.004999881437720095	5.682343607204043e-50	5.422492686211586e-61	2.7785990681091376e-8	6.514888109526955e-16	1.8004746686041686e-7	6.325692066705937e-22	4.649846805924958e-15	5.0708698258055183e-11	9.857266658947797e-11	1.355824924796552e-9
2500000	0.004999881437720095	5.682343607204043e-50	5.422492686211586e-61	2.7785990681091376e-8	6.514888109526955e-16	1.8004746686041686e-7	6.325692066701347e-22	4.649846805924958e-15	5.0708698258055183e-11	9.857266658947797e-11	1.355824924796552e-9
2600000	0.004999881437720095	5.682343607204043e-50	5.422492686211586e-61	2.7785990681091376e-8	6.514888109526955e-16	1.8004746686041686e-7	6.325692066696987e-22	4.649846805924958e-15	5.0708698258055183e-11	9.857266658947797e-11	1.355824924796552e-9
2700000	0.004999881437720095	5.682343607204043e-50	5.422492686211586e-61	2.7785990681091376e-8	6.514888109526955e-16	1.8004746686041686e-7	6.325692066692854e-22	4.649846805924958e-15	5.0708698258055183e-11	9.857266658947797e-11	1.355824924796552e-9
2800000	0.004999881437720095	5.682343607204043e-50	5.422492686211586e-61	2.7785990681091376e-8	6.514888109526955e-16	1.8004746686041686e-7	6.325692066688942e-22	4.649846805924958e-15	5.070869825805519e-11	9.857266658947797e-11	1.355824924796552e-9
2900000	0.004999881437720095	5.682343607204043e-50	5.422492686211586e-61	2.7785990681091376e-8	6.514888109526955e-16	1.8004746686041686e-7	6.325692066685247e-22	4.649846805924958e-15	5.070869825805519e-11	9.857266658947797e-11	1.355824924796552e-9
3000000	0.004999881437720095	5.682343607204043e-50	5.422492686211586e-61	2.7785990681091376e-8	6.514888109526955e-16	1.8004746686041686e-7	6.325692066681765e-22	4.649846805924957e-15	5.070869825805519e-11	9.857266658947797e-11	1.355824924796552e-9
3100000	0.004999881437720095	5.682343607204044e-50	5.422492686211587e-61	2.7785990681091376e-8	6.514888109526955e-16	1.8004746686041686e-7	6.3256920666784925e-22	4.649846805924957e-15	5.070869825805519e-11	9.857266658947797e-11	1.355824924796552e-9
3200000	0.004999881437720095	5.682343607204044e-50	5.422492686211587e-61	2.7785990681091376e-8	6.514888109526955e-16	1.8004746686041686e-7	6.325692066675425e-22	4.649846805924957e-15	5.070869825805519e-11	9.857266658947797e-11	1.355824924796552e-9
3300000	0.004999881437720095	5.682343607204044e-50	5.422492686211587e-61	2.7785990681091376e-8	6.514888109526955e-16	1.8004746686041686e-7	6.325692066672559e-22	4.649846805924957e-15	5.070869825805519e-11	9.857266658947797e-11	1.355824924796552e-9
3400000	0.004999881437720095	5.682343607204044e-50	5.422492686211587e-61	2.7785990681091376e-8	6.514888109526955e-16	1.8004746686041686e-7	6.325692066669888e-22	4.649846805924957e-15	5.070869825805519e-11	9.857266658947797e-11	1.355824924796552e-9
3500000	0.004999881437720095	5.682343607204044e-50	5.422492686211587e-61	2.7785990681091376e-8	6.514888109526955e-16	1.8004746686041686e-7	6.325692066667409e-22	4.649846805924957e-15	5.070869825805519e-11	9.857266658947797e-11	1.355824924796552e-9
3600000	0.004999881437720095	5.682343607204044e-50	5.422492686211587e-61	2.7785990681091376e-8	6.514888109526955e-16	1.8004746686041686e-7	6.325692066665119e-22	4.649846805924957e-15	5.070869825805519e-11	9.857266658947797e-11	1.355824924796552e-9
3700000	0.004999881437720095	5.682343607204044e-50	5.422492686211587e-61	2.7785990681091376e-8	6.514888109526955e-16	1.8004746686041686e-7	6.325692066663013e-22	4.649846805924957e-15	5.070869825805519e-11	9.857266658947797e-11	1.355824924796552e-9
3800000	0.004999881437720095	5.682343607204044e-50	5.422492686211587e-61	2.7785990681091376e-8	6.514888109526955e-16	1.8004746686041686e-7	6.325692066661087e-22	4.649846805924957e-15	5.070869825805519e-11	9.857266658947797e-11	1.355824924796552e-9
3900000	0.004999881437720095	5.682343607204044e-50	5.422492686211587e-61	2.7785990681091376e-8	6.514888109526955e-16	1.8004746686041686e-7	6.325692066659336e-22	4.649846805924957e-15	5.070869825805519e-11	9.857266658947797e-11	1.355824924796552e-9
4000000	0.004999881437720095	5.682343607204044e-50	5.422492686211587e-61	2.7785990681091376e-8	6.514888109526955e-16	1.8004746686041686e-7	6.325692066657756e-22	4.649846805924957e-15	5.070869825805519e-11	9.857266658947797e-11	1.355824924796552e-9
4100000	0.004999881437720095	5.682343607204044e-50	5.422492686211587e-61	2.7785990681091376e-8	6.514888109526955e-16	1.8004746686041686e-7	6.325692066656343e-22	4.649846805924957e-15	5.070869825805519e-11	9.857266658947797e-11	1.355824924796552e-9
4200000	0.004999881437720095	5.682343607204044e-50	5.422492686211587e-61	2.7785990681091376e-8	6.514888109526955e-16	1.8004746686041686e-7	6.3256920666550945e-22	4.649846805924957e-15	5.070869825805519e-11	9.857266658947797e-11	1.355824924796552e-9
4300000	0.004999881437720095	5.682343607204044e-50	5.422492686211587e-61	2.7785990681091376e-8	6.514888109526955e-16	1.8004746686041686e-7	6.325692066654004e-22	4.649846805924957e-15	5.070869825805519e-11	9.857266658947797e-11	1.355824924796552e-9
4400000	0.004999881437720095	5.682343607204044e-50	5.422492686211587e-61	2.7785990681091376e-8	6.514888109526955e-16	1.8004746686041686e-7	6.325692066653068e-22	4.649846805924957e-15	5.070869825805519e-11	9.857266658947797e-11	1.355824924796552e-9
4500000	0.004999881437720095	5.682343607204044e-50	5.422492686211587e-61	2.7785990681091376e-8	6.514888109526955e-16	1.8004746686041686e-7	6.325692066652282e-22	4.649846805924957e-15	5.070869825805519e-11	9.857266658947797e-11	1.355824924796552e-9
4600000	0.004999881437720095	5.682343607204044e-50	5.422492686211587e-61	2.7785990681091376e-8	6.514888109526955e-16	1.8004746686041686e-7	6.325692066651642e-22	4.649846805924957e-15	5.070869825805519e-11	9.857266658947797e-11	1.355824924796552e-9
4700000	0.004999881437720095	5.682343607204044e-50	5.422492686211587e-61	2.7785990681091376e-8	6.514888109526955e-16	1.8004746686041686e-7	6.325692066651146e-22	4.649846805924957e-15	5.070869825805519e-11	9.857266658947797e-11	1.355824924796552e-9
4800000	0.004999881437720095	5.682343607204044e-50	5.422492686211587e-61	2.7785990681091376e-8	6.514888109526955e-16	1.8004746686041686e-7	6.325692066650786e-22	4.649846805924957e-15	5.070869825805519e-11	9.857266658947797e-11	1.355824924796552e-9
4900000	0.004999881437720095	5.682343607204044e-50	5.422492686211587e-61	2.7785990681091376e-8	6.514888109526955e-16	1.8004746686041686e-7	6.32569206665056e-22	4.649846805924957e-15	5.070869825805519e-11	9.857266658947797e-11	1.355824924796552e-9
5000000	0.004999881437720095	5.682343607204044e-50	5.422492686211587e-61	2.7785990681091376e-8	6.514888109526955e-16	1.8004746686041686e-7	6.325692066650464e-22	4.649846805924957e-15	5.070869825805519e-11	9.857266658947797e-11	1.355824924796552e-9
5100000	0.004999881437720095	5.682343607204044e-50	5.422492686211587e-61	2.7785990681091376e-8	6.514888109526955e-16	1.8004746686041686e-7	6.325692066650493e-22	4.649846805924957e-15	5.070869825805519e-11	9.857266658947797e-11	1.355824924796552e-9
5200000	0.004999881437720095	5.682343607204044e-50	5.422492686211587e-61	2.7785990681091376e-8	6.514888109526955e-16	1.8004746686041686e-7	6.325692066650644e-22	4.649846805924957e-15	5.070869825805519e-11	9.857266658947797e-11	1.355824924796552e-9
5300000	0.004999881437720095	5.682343607204044e-50	5.422492686211587e-61	2.7785990681091376e-8	6.514888109526955e-16	1.8004746686041686e-7	6.325692066650911e-22	4.649846805924957e-15	5.070869825805519e-11	9.857266658947797e-11	1.355824924796552e-9
5400000	0.004999881437720095	5.682343607204044e-50	5.422492686211587e-61	2.7785990681091376e-8	6.514888109526955e-16	1.8004746686041686e-7	6.325692066651291e-22	4.649846805924957e-15	5.070869825805519e-11	9.857266658947797e-11	1.355824924796552e-9
5500000	0.004999881437720095	5.682343607204044e-50	5.422492686211587e-61	2.7785990681091376e-8	6.514888109526955e-16	1.8004746686041686e-7	6.32569206665178e-22	4.649846805924957e-15	5.070869825805519e-11	9.857266658947797e-11	1.355824924796552e-9
5600000	0.004999881437720095	5.682343607204044e-50	5.422492686211587e-61	2.7785990681091376e-8	6.514888109526955e-16	1.8004746686041686e-7	6.325692066652372e-22	4.649846805924957e-15	5.070869825805519e-11	9.857266658947797e-11	1.355824924796552e-9
5700000	0.004999881437720095	5.682343607204044e-50	5.422492686211587e-61	2.7785990681091376e-8	6.514888109526955e-16	1.8004746686041686e-7	6.325692066653065e-22	4.649846805924957e-15	5.070869825805519e-11	9.857266658947797e-11	1.355824924796552e-9
5800000	0.004999881437720095	5.682343607204043e-50	5.422492686211587e-61	2.7785990681091376e-8	6.514888109526955e-16	1.8004746686041686e-7	6.325692066653854e-22	4.649846805924957e-15	5.070869825805519e-11	9.857266658947797e-11	1.355824924796552e-9
5900000	0.004999881437720095	5.682343607204043e-50	5.422492686211587e-61	2.7785990681091376e-8	6.514888109526955e-16	1.8004746686041686e-7	6.325692066654735e-22	4.649846805924957e-15	5.070869825805519e-11	9.857266658947797e-11	1.355824924796552e-9
6000000	0.004999881437720095	5.682343607204043e-50	5.422492686211587e-61	2.7785990681091376e-8	6.514888109526955e-16	1.8004746686041686e-7	6.325692066655704e-22	4.649846805924957e-15	5.070869825805519e-11	9.857266658947797e-11	1.355824924796552e-9
6100000	0.004999881437720095	5.682343607204043e-50	5.422492686211586e-61	2.7785990681091376e-8	6.514888109526955e-16	1.8004746686041686e-7	6.325692066656756e-22	4.649846805924957e-15	5.070869825805519e-11	9.857266658947797e-11	1.355824924796552e-9
6200000	0.004999881437720095	5.682343607204043e-50	5.422492686211586e-61	2.7785990681091376e-8	6.514888109526955e-16	1.8004746686041686e-7	6.3256920666578875e-22	4.649846805924957e-15	5.070869825805519e-11	9.857266658947797e-11	1.355824924796552e-9
6300000	0.004999881437720095	5.682343607204043e-50	5.422492686211586e-61	2.7785990681091376e-8	6.514888109526955e-16	1.8004746686041686e-7	6.325692066659094e-22	4.649846805924957e-15	5.070869825805519e-11	9.857266658947797e-11	1.355824924796552e-9
6400000	0.004999881437720095	5.682343607204043e-50	5.422492686211586e-61	2.7785990681091376e-8	6.514888109526955e-16	1.8004746686041686e-7	6.325692066660372e-22	4.649846805924957e-15	5.070869825805519e-11	9.857266658947797e-11	1.355824924796552e-9
6500000	0.004999881437720095	5.682343607204043e-50	5.422492686211586e-61	2.7785990681091376e-8	6.514888109526955e-16	1.8004746686041686e-7	6.325692066661716e-22	4.649846805924957e-15	5.070869825805519e-11	9.857266658947797e-11	1.355824924796552e-9
6600000	0.004999881437720095	5.682343607204043e-50	5.422492686211586e-61	2.7785990681091376e-8	6.514888109526955e-16	1.8004746686041686e-7	6.325692066663123e-22	4.649846805924957e-15	5.070869825805519e-11	9.857266658947797e-11	1.355824924796552e-9
6700000	0.004999881437720095	5.682343607204043e-50	5.422492686211586e-61	2.7785990681091376e-8	6.514888109526955e-16	1.8004746686041686e-7	6.325692066664588e-22	4.649846805924957e-15	5.070869825805519e-11	9.857266658947797e-11	1.355824924796552e-9
6800000	0.004999881437720095	5.682343607204042e-50	5.422492686211586e-61	2.7785990681091376e-8	6.514888109526955e-16	1.8004746686041686e-7	6.325692066666107e-22	4.649846805924957e-15	5.070869825805519e-11	9.857266658947797e-11	1.355824924796552e-9
6900000	0.004999881437720095	5.682343607204042e-50	5.422492686211586e-61	2.7785990681091376e-8	6.514888109526955e-16	1.8004746686041686e-7	6.325692066667676e-22	4.649846805924957e-15	5.070869825805519e-11	9.857266658947797e-11	1.355824924796552e-9
7000000	0.004999881437720095	5.682343607204042e-50	5.422492686211586e-61	2.7785990681091376e-8	6.514888109526955e-16	1.8004746686041686e-7	6.325692066669291e-22	4.649846805924957e-15	5.070869825805519e-11	9.857266658947797e-11	1.355824924796552e-9
7100000	0.004999881437720095	5.682343607204042e-50	5.422492686211586e-61	2.7785990681091376e-8	6.514888109526955e-16	1.8004746686041686e-7	6.325692066670947e-22	4.649846805924957e-15	5.070869825805519e-11	9.857266658947797e-11	1.355824924796552e-9
7200000	0.004999881437720095	5.682343607204042e-50	5.4224926862115855e-61	2.7785990681091376e-8	6.514888109526955e-16	1.8004746686041686e-7	6.325692066672641e-22	4.649846805924957e-15	5.070869825805519e-11	9.857266658947797e-11	1.355824924796552e-9
7300000	0.004999881437720095	5.682343607204042e-50	5.4224926862115855e-61	2.7785990681091376e-8	6.514888109526955e-16	1.8004746686041686e-7	6.325692066674368e-22	4.649846805924957e-15	5.070869825805519e-11	9.857266658947797e-11	1.355824924796552e-9
7400000	0.004999881437720095	5.682343607204042e-50	5.4224926862115855e-61	2.7785990681091376e-8	6.514888109526955e-16	1.8004746686041686e-7	6.325692066676125e-22	4.649846805924957e-15	5.070869825805519e-11	9.857266658947797e-11	1.355824924796552e-9
7500000	0.004999881437720095	5.682343607204042e-50	5.4224926862115855e-61	2.7785990681091376e-8	6.514888109526955e-16	1.8004746686041686e-7	6.325692066677906e-22	4.649846805924957e-15	5.070869825805519e-11	9.857266658947797e-11	1.355824924796552e-9
7600000	0.004999881437720095	5.682343607204042e-50	5.4224926862115855e-61	2.7785990681091376e-8	6.514888109526955e-16	1.8004746686041686e-7	6.3256920666797075e-22	4.649846805924957e-15	5.070869825805519e-11	9.857266658947797e-11	1.355824924796552e-9
7700000	0.004999881437720095	5.682343607204041e-50	5.4224926862115855e-61	2.7785990681091376e-8	6.514888109526955e-16	1.8004746686041686e-7	6.325692066681526e-22	4.649846805924957e-15	5.070869825805519e-11	9.857266658947797e-11	1.355824924796552e-9
7800000	0.004999881437720095	5.682343607204041e-50	5.4224926862115855e-61	2.7785990681091376e-8	6.514888109526955e-16	1.8004746686041686e-7	6.325692066683356e-22	4.649846805924957e-15	5.070869825805519e-11	9.857266658947797e-11	1.355824924796552e-9
7900000	0.004999881437720095	5.682343607204041e-50	5.4224926862115855e-61	2.7785990681091376e-8	6.514888109526955e-16	1.8004746686041686e-7	6.325692066685195e-22	4.649846805924957e-15	5.070869825805519e-11	9.857266658947797e-11	1.355824924796552e-9
8000000	0.004999881437720095	5.682343607204041e-50	5.4224926862115855e-61	2.7785990681091376e-8	6.514888109526955e-16	1.8004746686041686e-7	6.325692066687038e-22	4.649846805924957e-15	5.070869825805519e-11	9.857266658947797e-11	1.355824924796552e-9
8100000	0.004999881437720094	5.682343607204041e-50	5.422492686211585e-61	2.7785990681091376e-8	6.514888109526955e-16	1.8004746686041686e-7	6.32569206668888e-22	4.649846805924957e-15	5.0708698258055183e-11	9.857266658947797e-11	1.355824924796552e-9
8200000	0.004999881437720094	5.682343607204041e-50	5.422492686211585e-61	2.7785990681091376e-8	6.514888109526955e-16	1.8004746686041686e-7	6.325692066690719e-22	4.649846805924957e-15	5.0708698258055183e-11	9.857266658947797e-11	1.355824924796552e-9
8300000	0.004999881437720094	5.682343607204041e-50	5.422492686211585e-61	2.7785990681091376e-8	6.514888109526955e-16	1.8004746686041686e-7	6.325692066692548e-22	4.649846805924957e-15	5.0708698258055183e-11	9.857266658947797e-11	1.355824924796552e-9
8400000	0.004999881437720094	5.68234360720404e-50	5.422492686211585e-61	2.7785990681091376e-8	6.514888109526955e-16	1.8004746686041686e-7	6.3256920666943645e-22	4.649846805924957e-15	5.0708698258055183e-11	9.857266658947797e-11	1.355824924796552e-9
8500000	0.004999881437720094	5.68234360720404e-50	5.422492686211585e-61	2.7785990681091376e-8	6.514888109526955e-16	1.8004746686041686e-7	6.325692066696163e-22	4.649846805924957e-15	5.0708698258055183e-11	9.857266658947797e-11	1.355824924796552e-9
8600000	0.004999881437720094	5.68234360720404e-50	5.422492686211585e-61	2.7785990681091376e-8	6.514888109526955e-16	1.8004746686041686e-7	6.325692066697942e-22	4.649846805924957e-15	5.0708698258055183e-11	9.857266658947797e-11	1.355824924796552e-9
8700000	0.004999881437720094	5.68234360720404e-50	5.422492686211585e-61	2.7785990681091376e-8	6.514888109526955e-16	1.8004746686041686e-7	6.325692066699696e-22	4.649846805924957e-15	5.0708698258055183e-11	9.857266658947797e-11	1.355824924796552e-9
8800000	0.004999881437720094	5.68234360720404e-50	5.422492686211585e-61	2.7785990681091376e-8	6.514888109526955e-16	1.8004746686041686e-7	6.325692066701418e-22	4.649846805924957e-15	5.0708698258055183e-11	9.857266658947797e-11	1.355824924796552e-9
8900000	0.004999881437720094	5.68234360720404e-50	5.422492686211585e-61	2.7785990681091376e-8	6.514888109526955e-16	1.8004746686041686e-7	6.325692066703108e-22	4.649846805924957e-15	5.0708698258055183e-11	9.857266658947797e-11	1.355824924796552e-9
9000000	0.004999881437720094	5.68234360720404e-50	5.422492686211584e-61	2.7785990681091376e-8	6.514888109526955e-16	1.8004746686041686e-7	6.325692066704761e-22	4.649846805924957e-15	5.0708698258055183e-11	9.857266658947797e-11	1.355824924796552e-9
9100000	0.004999881437720094	5.68234360720404e-50	5.422492686211584e-61	2.7785990681091376e-8	6.514888109526955e-16	1.8004746686041686e-7	6.32569206670637e-22	4.649846805924957e-15	5.0708698258055183e-11	9.857266658947797e-11	1.355824924796552e-9
9200000	0.004999881437720094	5.68234360720404e-50	5.422492686211584e-61	2.7785990681091376e-8	6.514888109526955e-16	1.8004746686041686e-7	6.325692066707933e-22	4.649846805924957e-15	5.0708698258055183e-11	9.857266658947797e-11	1.355824924796552e-9
9300000	0.004999881437720094	5.682343607204039e-50	5.422492686211584e-61	2.7785990681091376e-8	6.514888109526955e-16	1.8004746686041686e-7	6.325692066709447e-22	4.649846805924957e-15	5.0708698258055183e-11	9.857266658947797e-11	1.355824924796552e-9
9400000	0.004999881437720094	5.682343607204039e-50	5.422492686211584e-61	2.7785990681091376e-8	6.514888109526955e-16	1.8004746686041686e-7	6.325692066710905e-22	4.649846805924957e-15	5.0708698258055183e-11	9.857266658947797e-11	1.355824924796552e-9
9500000	0.004999881437720094	5.682343607204039e-50	5.422492686211584e-61	2.7785990681091376e-8	6.514888109526955e-16	1.8004746686041686e-7	6.325692066712304e-22	4.649846805924957e-15	5.0708698258055183e-11	9.857266658947797e-11	1.355824924796552e-9
9600000	0.004999881437720094	5.682343607204039e-50	5.422492686211584e-61	2.7785990681091376e-8	6.514888109526955e-16	1.8004746686041686e-7	6.325692066713641e-22	4.649846805924957e-15	5.0708698258055183e-11	9.857266658947797e-11	1.355824924796552e-9
9700000	0.004999881437720094	5.682343607204039e-50	5.422492686211584e-61	2.7785990681091376e-8	6.514888109526955e-16	1.8004746686041686e-7	6.325692066714909e-22	4.649846805924957e-15	5.0708698258055183e-11	9.857266658947797e-11	1.355824924796552e-9
9800000	0.004999881437720094	5.682343607204039e-50	5.422492686211584e-61	2.7785990681091376e-8	6.514888109526955e-16	1.8004746686041686e-7	6.325692066716107e-22	4.649846805924957e-15	5.0708698258055183e-11	9.857266658947797e-11	1.355824924796552e-9
9900000	0.004999881437720094	5.682343607204039e-50	5.422492686211584e-61	2.7785990681091376e-8	6.514888109526955e-16	1.8004746686041686e-7	6.32569206671723e-22	4.649846805924957e-15	5.0708698258055183e-11	9.857266658947797e-11	1.355824924796552e-9
10000000	0.004999881437720094	5.682343607204039e-50	5.422492686211584e-61	2.7785990681091376e-8	6.514888109526955e-16	1.8004746686041686e-7	6.325692066718272e-22	4.649846805924957e-15	5.0708698258055183e-11	9.857266658947797e-11	1.355824924796552e-9
10100000	0.004999881437720094	5.682343607204039e-50	5.4224926862115835e-61	2.7785990681091376e-8	6.514888109526955e-16	1.8004746686041686e-7	6.32569206671923e-22	4.649846805924957e-15	5.0708698258055183e-11	9.857266658947797e-11	1.355824924796552e-9
10200000	0.004999881437720094	5.682343607204039e-50	5.4224926862115835e-61	2.7785990681091376e-8	6.514888109526955e-16	1.8004746686041686e-7	6.325692066720101e-22	4.649846805924957e-15	5.0708698258055183e-11	9.857266658947797e-11	1.355824924796552e-9
10300000	0.004999881437720094	5.682343607204038e-50	5.4224926862115835e-61	2.7785990681091376e-8	6.514888109526955e-16	1.8004746686041686e-7	6.325692066720879e-22	4.649846805924957e-15	5.0708698258055183e-11	9.857266658947797e-11	1.355824924796552e-9
10400000	0.004999881437720094	5.682343607204038e-50	5.4224926862115835e-61	2.7785990681091376e-8	6.514888109526955e-16	1.8004746686041686e-7	6.325692066721561e-22	4.649846805924957e-15	5.0708698258055183e-11	9.857266658947797e-11	1.355824924796552e-9
10500000	0.004999881437720094	5.682343607204038e-50	5.4224926862115835e-61	2.7785990681091376e-8	6.514888109526955e-16	1.8004746686041686e-7	6.325692066722141e-22	4.649846805924957e-15	5.0708698258055183e-11	9.857266658947797e-11	1.355824924796552e-9
10600000	0.004999881437720094	5.682343607204038e-50	5.4224926862115835e-61	2.7785990681091376e-8	6.514888109526955e-16	1.8004746686041686e-7	6.325692066722617e-22	4.649846805924957e-15	5.0708698258055183e-11	9.857266658947797e-11	1.355824924796552e-9
10700000	0.004999881437720094	5.682343607204038e-50	5.4224926862115835e-61	2.7785990681091376e-8	6.514888109526955e-16	1.8004746686041686e-7	6.3256920667229845e-22	4.649846805924957e-15	5.0708698258055183e-11	9.857266658947797e-11	1.355824924796552e-9
10800000	0.004999881437720094	5.682343607204038e-50	5.4224926862115835e-61	2.7785990681091376e-8	6.514888109526955e-16	1.8004746686041686e-7	6.325692066723237e-22	4.649846805924957e-15	5.0708698258055183e-11	9.857266658947797e-11	1.355824924796552e-9
10900000	0.004999881437720094	5.682343607204038e-50	5.4224926862115835e-61	2.7785990681091376e-8	6.514888109526955e-16	1.8004746686041686e-7	6.325692066723374e-22	4.649846805924957e-15	5.0708698258055183e-11	9.857266658947797e-11	1.355824924796552e-9
11000000	0.004999881437720094	5.682343607204038e-50	5.4224926862115835e-61	2.7785990681091376e-8	6.514888109526955e-16	1.8004746686041686e-7	6.325692066723397e-22	4.649846805924957e-15	5.0708698258055183e-11	9.857266658947797e-11	1.355824924796552e-9
11100000	0.004999881437720094	5.682343607204038e-50	5.4224926862115835e-61	2.7785990681091376e-8	6.514888109526955e-16	1.8004746686041686e-7	6.325692066723396e-22	4.649846805924957e-15	5.0708698258055183e-11	9.857266658947797e-11	1.355824924796552e-9
11200000	0.004999881437720094	5.682343607204038e-50	5.4224926862115835e-61	2.7785990681091376e-8	6.514888109526955e-16	1.8004746686041686e-7	6.325692066723396e-22	4.649846805924957e-15	5.0708698258055183e-11	9.857266658947797e-11	1.355824924796552e-9
11300000	0.004999881437720094	5.682343607204038e-50	5.4224926862115835e-61	2.7785990681091376e-8	6.514888109526955e-16	1.8004746686041686e-7	6.325692066723395e-22	4.649846805924957e-15	5.0708698258055183e-11	9.857266658947797e-11	1.355824924796552e-9
11400000	0.004999881437720094	5.682343607204038e-50	5.4224926862115835e-61	2.7785990681091376e-8	6.514888109526955e-16	1.8004746686041686e-7	6.3256920667233945e-22	4.649846805924957e-15	5.0708698258055183e-11	9.857266658947797e-11	1.355824924796552e-9
11500000	0.004999881437720094	5.682343607204038e-50	5.4224926862115835e-61	2.7785990681091376e-8	6.514888109526955e-16	1.8004746686041686e-7	6.3256920667233945e-22	4.649846805924957e-15	5.0708698258055183e-11	9.857266658947797e-11	1.355824924796552e-9
11600000	0.004999881437720094	5.682343607204038e-50	5.4224926862115835e-61	2.7785990681091376e-8	6.514888109526955e-16	1.8004746686041686e-7	6.325692066723394e-22	4.649846805924957e-15	5.0708698258055183e-11	9.857266658947797e-11	1.355824924796552e-9
11700000	0.004999881437720094	5.682343607204038e-50	5.4224926862115835e-61	2.7785990681091376e-8	6.514888109526955e-16	1.8004746686041686e-7	6.325692066723394e-22	4.649846805924957e-15	5.0708698258055183e-11	9.857266658947797e-11	1.355824924796552e-9
11800000	0.004999881437720094	5.682343607204038e-50	5.4224926862115835e-61	2.7785990681091376e-8	6.514888109526955e-16	1.8004746686041686e-7	6.325692066723393e-22	4.649846805924957e-15	5.0708698258055183e-11	9.857266658947797e-11	1.355824924796552e-9
11900000	0.004999881437720094	5.682343607204038e-50	5.4224926862115835e-61	2.7785990681091376e-8	6.514888109526955e-16	1.8004746686041686e-7	6.325692066723393e-22	4.649846805924957e-15	5.0708698258055183e-11	9.857266658947797e-11	1.355824924796552e-9
12000000	0.004999881437720094	5.682343607204038e-50	5.4224926862115835e-61	2.7785990681091376e-8	6.514888109526955e-16	1.8004746686041686e-7	6.325692066723393e-22	4.649846805924957e-15	5.0708698258055183e-11	9.857266658947797e-11	1.355824924796552e-9
12100000	0.004999881437720094	5.682343607204038e-50	5.4224926862115835e-61	2.7785990681091376e-8	6.514888109526955e-16	1.8004746686041686e-7	6.325692066723392e-22	4.649846805924957e-15	5.0708698258055183e-11	9.857266658947797e-11	1.355824924796552e-9
12200000	0.004999881437720094	5.682343607204038e-50	5.4224926862115835e-61	2.7785990681091376e-8	6.514888109526955e-16	1.8004746686041686e-7	6.325692066723392e-22	4.649846805924957e-15	5.0708698258055183e-11	9.857266658947797e-11	1.355824924796552e-9
12300000	0.004999881437720094	5.682343607204037e-50	5.4224926862115835e-61	2.7785990681091376e-8	6.514888109526955e-16	1.8004746686041686e-7	6.325692066723392e-22	4.649846805924957e-15	5.0708698258055183e-11	9.857266658947797e-11	1.355824924796552e-9
12400000	0.004999881437720094	5.682343607204037e-50	5.4224926862115835e-61	2.7785990681091376e-8	6.514888109526955e-16	1.8004746686041686e-7	6.325692066723391e-22	4.649846805924957e-15	5.0708698258055183e-11	9.857266658947797e-11	1.355824924796552e-9
12500000	0.004999881437720094	5.682343607204037e-50	5.4224926862115835e-61	2.7785990681091376e-8	6.514888109526955e-16	1.8004746686041686e-7	6.325692066723391e-22	4.649846805924957e-15	5.0708698258055183e-11	9.857266658947797e-11	1.355824924796552e-9
12600000	0.004999881437720094	5.682343607204037e-50	5.4224926862115835e-61	2.7785990681091376e-8	6.514888109526955e-16	1.8004746686041686e-7	6.325692066723391e-22	4.649846805924957e-15	5.0708698258055183e-11	9.857266658947797e-11	1.355824924796552e-9
12700000	0.004999881437720094	5.682343607204037e-50	5.4224926862115835e-61	2.7785990681091376e-8	6.514888109526955e-16	1.8004746686041686e-7	6.325692066723391e-22	4.649846805924957e-15	5.0708698258055183e-11	9.857266658947797e-11	1.355824924796552e-9
12800000	0.004999881437720094	5.682343607204037e-50	5.4224926862115835e-61	2.7785990681091376e-8	6.514888109526955e-16	1.8004746686041686e-7	6.32569206672339e-22	4.649846805924957e-15	5.0708698258055183e-11	9.857266658947797e-11	1.355824924796552e-9
12900000	0.004999881437720094	5.682343607204037e-50	5.4224926862115835e-61	2.7785990681091376e-8	6.514888109526955e-16	1.8004746686041686e-7	6.32569206672339e-22	4.649846805924957e-15	5.0708698258055183e-11	9.857266658947797e-11	1.355824924796552e-9
13000000	0.004999881437720094	5.682343607204037e-50	5.4224926862115835e-61	2.7785990681091376e-8	6.514888109526955e-16	1.8004746686041686e-7	6.32569206672339e-22	4.649846805924957e-15	5.0708698258055183e-11	9.857266658947797e-11	1.355824924796552e-9
13100000	0.004999881437720094	5.682343607204037e-50	5.4224926862115835e-61	2.7785990681091376e-8	6.514888109526955e-16	1.8004746686041686e-7	6.32569206672339e-22	4.649846805924957e-15	5.0708698258055183e-11	9.857266658947797e-11	1.355824924796552e-9
13200000	0.004999881437720094	5.682343607204037e-50	5.4224926862115835e-61	2.7785990681091376e-8	6.514888109526955e-16	1.8004746686041686e-7	6.32569206672339e-22	4.649846805924957e-15	5.0708698258055183e-11	9.857266658947797e-11	1.355824924796552e-9
13300000	0.004999881437720094	5.682343607204037e-50	5.4224926862115835e-61	2.7785990681091376e-8	6.514888109526955e-16	1.8004746686041686e-7	6.32569206672339e-22	4.649846805924957e-15	5.0708698258055183e-11	9.857266658947797e-11	1.355824924796552e-9
13400000	0.004999881437720094	5.682343607204037e-50	5.4224926862115835e-61	2.7785990681091376e-8	6.514888109526955e-16	1.8004746686041686e-7	6.325692066723389e-22	4.649846805924957e-15	5.0708698258055183e-11	9.857266658947797e-11	1.355824924796552e-9
13500000	0.004999881437720094	5.682343607204037e-50	5.4224926862115835e-61	2.7785990681091376e-8	6.514888109526955e-16	1.8004746686041686e-7	6.325692066723389e-22	4.649846805924957e-15	5.0708698258055183e-11	9.857266658947797e-11	1.355824924796552e-9
13600000	0.004999881437720094	5.682343607204037e-50	5.4224926862115835e-61	2.7785990681091376e-8	6.514888109526955e-16	1.8004746686041686e-7	6.325692066723389e-22	4.649846805924957e-15	5.0708698258055183e-11	9.857266658947797e-11	1.355824924796552e-9
13700000	0.004999881437720094	5.682343607204037e-50	5.4224926862115835e-61	2.7785990681091376e-8	6.514888109526955e-16	1.8004746686041686e-7	6.325692066723389e-22	4.649846805924957e-15	5.0708698258055183e-11	9.857266658947797e-11	1.355824924796552e-9
13800000	0.004999881437720094	5.682343607204037e-50	5.4224926862115835e-61	2.7785990681091376e-8	6.514888109526955e-16	1.8004746686041686e-7	6.325692066723389e-22	4.649846805924957e-15	5.0708698258055183e-11	9.857266658947797e-11	1.355824924796552e-9
13900000	0.004999881437720094	5.682343607204037e-50	5.4224926862115835e-61	2.7785990681091376e-8	6.514888109526955e-16	1.8004746686041686e-7	6.325692066723389e-22	4.649846805924957e-15	5.0708698258055183e-11	9.857266658947797e-11	1.355824924796552e-9
14000000	0.004999881437720094	5.682343607204037e-50	5.4224926862115835e-61	2.7785990681091376e-8	6.514888109526955e-16	1.8004746686041686e-7	6.325692066723389e-22	4.649846805924957e-15	5.0708698258055183e-11	9.857266658947797e-11	1.355824924796552e-9
14100000	0.004999881437720094	5.682343607204037e-50	5.4224926862115835e-61	2.7785990681091376e-8	6.514888109526955e-16	1.8004746686041686e-7	6.325692066723389e-22	4.649846805924957e-15	5.0708698258055183e-11	9.857266658947797e-11	1.355824924796552e-9
14200000	0.004999881437720094	5.682343607204037e-50	5.4224926862115835e-61	2.7785990681091376e-8	6.514888109526955e-16	1.8004746686041686e-7	6.325692066723389e-22	4.649846805924957e-15	5.0708698258055183e-11	9.857266658947797e-11	1.355824924796552e-9
14300000	0.004999881437720094	5.682343607204037e-50	5.4224926862115835e-61	2.7785990681091376e-8	6.514888109526955e-16	1.8004746686041686e-7	6.325692066723389e-22	4.649846805924957e-15	5.0708698258055183e-11	9.857266658947797e-11	1.355824924796552e-9
14400000	0.004999881437720094	5.682343607204037e-50	5.4224926862115835e-61	2.7785990681091376e-8	6.514888109526955e-16	1.8004746686041686e-7	6.325692066723389e-22	4.649846805924957e-15	5.0708698258055183e-11	9.857266658947797e-11	1.355824924796552e-9
14500000	0.004999881437720094	5.682343607204037e-50	5.4224926862115835e-61	2.7785990681091376e-8	6.514888109526955e-16	1.8004746686041686e-7	6.325692066723389e-22	4.649846805924957e-15	5.0708698258055183e-11	9.857266658947797e-11	1.355824924796552e-9
14600000	0.004999881437720094	5.682343607204037e-50	5.4224926862115835e-61	2.7785990681091376e-8	6.514888109526955e-16	1.8004746686041686e-7	6.325692066723389e-22	4.649846805924957e-15	5.0708698258055183e-11	9.857266658947797e-11	1.355824924796552e-9
14700000	0.004999881437720094	5.682343607204037e-50	5.4224926862115835e-61	2.7785990681091376e-8	6.514888109526955e-16	1.8004746686041686e-7	6.325692066723389e-22	4.649846805924957e-15	5.0708698258055183e-11	9.857266658947797e-11	1.355824924796552e-9
14800000	0.004999881437720094	5.682343607204037e-50	5.4224926862115835e-61	2.7785990681091376e-8	6.514888109526955e-16	1.8004746686041686e-7	6.32569206672339e-22	4.649846805924957e-15	5.0708698258055183e-11	9.857266658947797e-11	1.355824924796552e-9
14900000	0.004999881437720094	5.682343607204037e-50	5.4224926862115835e-61	2.7785990681091376e-8	6.514888109526955e-16	1.8004746686041686e-7	6.32569206672339e-22	4.649846805924957e-15	5.0708698258055183e-11	9.857266658947797e-11	1.355824924796552e-9
15000000	0.004999881437720094	5.682343607204037e-50	5.4224926862115835e-61	2.7785990681091376e-8	6.514888109526955e-16	1.8004746686041686e-7	6.32569206672339e-22	4.649846805924957e-15	5.0708698258055183e-11	9.857266658947797e-11	1.355824924796552e-9
15100000	0.004999881437720094	5.682343607204037e-50	5.4224926862115835e-61	2.7785990681091376e-8	6.514888109526955e-16	1.8004746686041686e-7	6.32569206672339e-22	4.649846805924957e-15	5.0708698258055183e-11	9.857266658947797e-11	1.355824924796552e-9
15200000	0.004999881437720094	5.682343607204037e-50	5.4224926862115835e-61	2.7785990681091376e-8	6.514888109526955e-16	1.8004746686041686e-7	6.32569206672339e-22	4.649846805924957e-15	5.0708698258055183e-11	9.857266658947797e-11	1.355824924796552e-9
15300000	0.004999881437720094	5.682343607204037e-50	5.4224926862115835e-61	2.7785990681091376e-8	6.514888109526955e-16	1.8004746686041686e-7	6.32569206672339e-22	4.649846805924957e-15	5.0708698258055183e-11	9.857266658947797e-11	1.355824924796552e-9
15400000	0.004999881437720094	5.682343607204037e-50	5.4224926862115835e-61	2.7785990681091376e-8	6.514888109526955e-16	1.8004746686041686e-7	6.32569206672339e-22	4.649846805924957e-15	5.0708698258055183e-11	9.857266658947797e-11	1.355824924796552e-9
15500000	0.004999881437720094	5.682343607204037e-50	5.4224926862115835e-61	2.7785990681091376e-8	6.514888109526955e-16	1.8004746686041686e-7	6.32569206672339e-22	4.649846805924957e-15	5.0708698258055183e-11	9.857266658947797e-11	1.355824924796552e-9
15600000	0.004999881437720094	5.682343607204037e-50	5.4224926862115835e-61	2.7785990681091376e-8	6.514888109526955e-16	1.8004746686041686e-7	6.325692066723391e-22	4.649846805924957e-15	5.0708698258055183e-11	9.857266658947797e-11	1.355824924796552e-9
15700000	0.004999881437720094	5.682343607204037e-50	5.4224926862115835e-61	2.7785990681091376e-8	6.514888109526955e-16	1.8004746686041686e-7	6.325692066723391e-22	4.649846805924957e-15	5.0708698258055183e-11	9.857266658947797e-11	1.355824924796552e-9
15800000	0.004999881437720094	5.682343607204037e-50	5.4224926862115835e-61	2.7785990681091376e-8	6.514888109526955e-16	1.8004746686041686e-7	6.325692066723391e-22	4.649846805924957e-15	5.0708698258055183e-11	9.857266658947797e-11	1.355824924796552e-9
15900000	0.004999881437720094	5.682343607204037e-50	5.4224926862115835e-61	2.7785990681091376e-8	6.514888109526955e-16	1.8004746686041686e-7	6.325692066723391e-22	4.649846805924957e-15	5.0708698258055183e-11	9.857266658947797e-11	1.355824924796552e-9
16000000	0.004999881437720094	5.682343607204037e-50	5.4224926862115835e-61	2.7785990681091376e-8	6.514888109526955e-16	1.8004746686041686e-7	6.325692066723391e-22	4.649846805924957e-15	5.0708698258055183e-11	9.857266658947797e-11	1.355824924796552e-9
16100000	0.004999881437720094	5.682343607204037e-50	5.4224926862115835e-61	2.7785990681091376e-8	6.514888109526955e-16	1.8004746686041686e-7	6.325692066723392e-22	4.649846805924957e-15	5.0708698258055183e-11	9.857266658947797e-11	1.355824924796552e-9
16200000	0.004999881437720094	5.682343607204037e-50	5.4224926862115835e-61	2.7785990681091376e-8	6.514888109526955e-16	1.8004746686041686e-7	6.325692066723392e-22	4.649846805924957e-15	5.0708698258055183e-11	9.857266658947797e-11	1.355824924796552e-9
16300000	0.004999881437720094	5.682343607204037e-50	5.4224926862115835e-61	2.7785990681091376e-8	6.514888109526955e-16	1.8004746686041686e-7	6.325692066723392e-22	4.649846805924957e-15	5.0708698258055183e-11	9.857266658947797e-11	1.355824924796552e-9
16400000	0.004999881437720094	5.682343607204037e-50	5.4224926862115835e-61	2.7785990681091376e-8	6.514888109526955e-16	1.8004746686041686e-7	6.325692066723392e-22	4.649846805924957e-15	5.0708698258055183e-11	9.857266658947797e-11	1.355824924796552e-9
16500000	0.004999881437720094	5.682343607204037e-50	5.4224926862115835e-61	2.7785990681091376e-8	6.514888109526955e-16	1.8004746686041686e-7	6.325692066723392e-22	4.649846805924957e-15	5.0708698258055183e-11	9.857266658947797e-11	1.355824924796552e-9
16600000	0.004999881437720094	5.682343607204037e-50	5.4224926862115835e-61	2.7785990681091376e-8	6.514888109526955e-16	1.8004746686041686e-7	6.325692066723393e-22	4.649846805924957e-15	5.070869825805518e-11	9.857266658947797e-11	1.355824924796552e-9
16700000	0.004999881437720094	5.682343607204037e-50	5.4224926862115835e-61	2.7785990681091376e-8	6.514888109526955e-16	1.8004746686041686e-7	6.325692066723393e-22	4.649846805924957e-15	5.070869825805518e-11	9.857266658947797e-11	1.355824924796552e-9
16800000	0.004999881437720094	5.682343607204037e-50	5.4224926862115835e-61	2.7785990681091376e-8	6.514888109526955e-16	1.8004746686041686e-7	6.325692066723393e-22	4.649846805924958e-15	5.070869825805518e-11	9.857266658947797e-11	1.355824924796552e-9
16900000	0.004999881437720094	5.682343607204037e-50	5.4224926862115835e-61	2.7785990681091376e-8	6.514888109526955e-16	1.8004746686041686e-7	6.325692066723393e-22	4.649846805924958e-15	5.070869825805518e-11	9.857266658947797e-11	1.355824924796552e-9
17000000	0.004999881437720094	5.682343607204037e-50	5.4224926862115835e-61	2.7785990681091376e-8	6.514888109526955e-16	1.8004746686041686e-7	6.325692066723393e-22	4.649846805924958e-15	5.070869825805518e-11	9.857266658947797e-11	1.355824924796552e-9
17100000	0.004999881437720094	5.682343607204037e-50	5.4224926862115835e-61	2.7785990681091376e-8	6.514888109526955e-16	1.8004746686041686e-7	6.325692066723394e-22	4.649846805924958e-15	5.070869825805518e-11	9.857266658947797e-11	1.355824924796552e-9
17200000	0.004999881437720094	5.682343607204037e-50	5.4224926862115835e-61	2.7785990681091376e-8	6.514888109526955e-16	1.8004746686041686e-7	6.325692066723394e-22	4.649846805924958e-15	5.070869825805518e-11	9.857266658947797e-11	1.355824924796552e-9
17300000	0.004999881437720094	5.682343607204036e-50	5.4224926862115835e-61	2.7785990681091376e-8	6.514888109526955e-16	1.8004746686041686e-7	6.325692066723394e-22	4.649846805924958e-15	5.070869825805518e-11	9.857266658947797e-11	1.355824924796552e-9
17400000	0.004999881437720094	5.682343607204036e-50	5.4224926862115835e-61	2.7785990681091376e-8	6.514888109526955e-16	1.8004746686041686e-7	6.325692066723394e-22	4.649846805924958e-15	5.070869825805518e-11	9.857266658947797e-11	1.355824924796552e-9
17500000	0.004999881437720094	5.682343607204036e-50	5.4224926862115835e-61	2.7785990681091376e-8	6.514888109526955e-16	1.8004746686041686e-7	6.325692066723394e-22	4.649846805924958e-15	5.070869825805518e-11	9.857266658947797e-11	1.355824924796552e-9
17600000	0.004999881437720094	5.682343607204036e-50	5.4224926862115835e-61	2.7785990681091376e-8	6.514888109526955e-16	1.8004746686041686e-7	6.3256920667233945e-22	4.649846805924958e-15	5.070869825805518e-11	9.857266658947797e-11	1.355824924796552e-9
17700000	0.004999881437720094	5.682343607204036e-50	5.4224926862115835e-61	2.7785990681091376e-8	6.514888109526955e-16	1.8004746686041686e-7	6.3256920667233945e-22	4.649846805924958e-15	5.070869825805518e-11	9.857266658947797e-11	1.355824924796552e-9
17800000	0.004999881437720094	5.682343607204036e-50	5.4224926862115835e-61	2.7785990681091376e-8	6.514888109526955e-16	1.8004746686041686e-7	6.3256920667233945e-22	4.649846805924958e-15	5.070869825805518e-11	9.857266658947797e-11	1.355824924796552e-9
17900000	0.004999881437720094	5.682343607204036e-50	5.4224926862115835e-61	2.7785990681091376e-8	6.514888109526955e-16	1.8004746686041686e-7	6.3256920667233945e-22	4.649846805924958e-15	5.070869825805518e-11	9.857266658947797e-11	1.355824924796552e-9
18000000	0.004999881437720094	5.682343607204036e-50	5.4224926862115835e-61	2.7785990681091376e-8	6.514888109526955e-16	1.8004746686041686e-7	6.3256920667233945e-22	4.649846805924958e-15	5.070869825805518e-11	9.857266658947797e-11	1.355824924796552e-9
18100000	0.004999881437720094	5.682343607204036e-50	5.4224926862115835e-61	2.7785990681091376e-8	6.514888109526955e-16	1.8004746686041686e-7	6.3256920667233945e-22	4.649846805924958e-15	5.070869825805518e-11	9.857266658947797e-11	1.355824924796552e-9
18200000	0.004999881437720094	5.682343607204036e-50	5.4224926862115835e-61	2.7785990681091376e-8	6.514888109526955e-16	1.8004746686041686e-7	6.325692066723395e-22	4.649846805924958e-15	5.070869825805518e-11	9.857266658947797e-11	1.355824924796552e-9
18300000	0.004999881437720094	5.682343607204036e-50	5.4224926862115835e-61	2.7785990681091376e-8	6.514888109526955e-16	1.8004746686041686e-7	6.325692066723395e-22	4.649846805924958e-15	5.070869825805518e-11	9.857266658947797e-11	1.355824924796552e-9
18400000	0.004999881437720094	5.682343607204036e-50	5.4224926862115835e-61	2.7785990681091376e-8	6.514888109526955e-16	1.8004746686041686e-7	6.325692066723395e-22	4.649846805924958e-15	5.070869825805518e-11	9.857266658947797e-11	1.355824924796552e-9
18500000	0.004999881437720094	5.682343607204036e-50	5.4224926862115835e-61	2.7785990681091376e-8	6.514888109526955e-16	1.8004746686041686e-7	6.325692066723395e-22	4.649846805924958e-15	5.070869825805518e-11	9.857266658947797e-11	1.355824924796552e-9
18600000	0.004999881437720094	5.682343607204036e-50	5.4224926862115835e-61	2.7785990681091376e-8	6.514888109526955e-16	1.8004746686041686e-7	6.325692066723395e-22	4.649846805924958e-15	5.070869825805518e-11	9.857266658947797e-11	1.355824924796552e-9
18700000	0.004999881437720094	5.682343607204036e-50	5.4224926862115835e-61	2.7785990681091376e-8	6.514888109526955e-16	1.8004746686041686e-7	6.325692066723395e-22	4.649846805924958e-15	5.070869825805518e-11	9.857266658947797e-11	1.355824924796552e-9
18800000	0.004999881437720094	5.682343607204036e-50	5.4224926862115835e-61	2.7785990681091376e-8	6.514888109526955e-16	1.8004746686041686e-7	6.325692066723395e-22	4.649846805924958e-15	5.070869825805518e-11	9.857266658947797e-11	1.355824924796552e-9
18900000	0.004999881437720094	5.682343607204036e-50	5.4224926862115835e-61	2.7785990681091376e-8	6.514888109526955e-16	1.8004746686041686e-7	6.325692066723396e-22	4.649846805924958e-15	5.070869825805518e-11	9.857266658947797e-11	1.355824924796552e-9
19000000	0.004999881437720094	5.682343607204036e-50	5.4224926862115835e-61	2.7785990681091376e-8	6.514888109526955e-16	1.8004746686041686e-7	6.325692066723396e-22	4.649846805924958e-15	5.070869825805518e-11	9.857266658947797e-11	1.355824924796552e-9
19100000	0.004999881437720094	5.682343607204036e-50	5.4224926862115835e-61	2.7785990681091376e-8	6.514888109526955e-16	1.8004746686041686e-7	6.325692066723396e-22	4.649846805924958e-15	5.070869825805518e-11	9.857266658947797e-11	1.355824924796552e-9
19200000	0.004999881437720094	5.682343607204036e-50	5.4224926862115835e-61	2.7785990681091376e-8	6.514888109526955e-16	1.8004746686041686e-7	6.325692066723396e-22	4.649846805924958e-15	5.070869825805518e-11	9.857266658947797e-11	1.355824924796552e-9
19300000	0.004999881437720094	5.682343607204036e-50	5.4224926862115835e-61	2.7785990681091376e-8	6.514888109526955e-16	1.8004746686041686e-7	6.325692066723396e-22	4.649846805924958e-15	5.070869825805518e-11	9.857266658947797e-11	1.355824924796552e-9
19400000	0.004999881437720094	5.682343607204036e-50	5.4224926862115835e-61	2.7785990681091376e-8	6.514888109526955e-16	1.8004746686041686e-7	6.325692066723396e-22	4.649846805924958e-15	5.070869825805518e-11	9.857266658947797e-11	1.355824924796552e-9
19500000	0.004999881437720094	5.682343607204036e-50	5.4224926862115835e-61	2.7785990681091376e-8	6.514888109526955e-16	1.8004746686041686e-7	6.325692066723396e-22	4.649846805924958e-15	5.070869825805518e-11	9.857266658947797e-11	1.355824924796552e-9
19600000	0.004999881437720094	5.682343607204036e-50	5.4224926862115835e-61	2.7785990681091376e-8	6.514888109526955e-16	1.8004746686041686e-7	6.325692066723396e-22	4.649846805924958e-15	5.070869825805518e-11	9.857266658947797e-11	1.355824924796552e-9
19700000	0.004999881437720094	5.682343607204036e-50	5.4224926862115835e-61	2.7785990681091376e-8	6.514888109526955e-16	1.8004746686041686e-7	6.325692066723396e-22	4.649846805924958e-15	5.070869825805518e-11	9.857266658947797e-11	1.355824924796552e-9
19800000	0.004999881437720094	5.682343607204036e-50	5.4224926862115835e-61	2.7785990681091376e-8	6.514888109526955e-16	1.8004746686041686e-7	6.325692066723396e-22	4.649846805924958e-15	5.070869825805518e-11	9.857266658947797e-11	1.355824924796552e-9
19900000	0.004999881437720094	5.682343607204036e-50	5.4224926862115835e-61	2.7785990681091376e-8	6.514888109526955e-16	1.8004746686041686e-7	6.325692066723396e-22	4.649846805924958e-15	5.070869825805518e-11	9.857266658947797e-11	1.355824924796552e-9
20000000	0.004999881437720094	5.682343607204036e-50	5.4224926862115835e-61	2.7785990681091376e-8	6.514888109526955e-16	1.8004746686041686e-7	6.325692066723396e-22	4.649846805924958e-15	5.070869825805518e-11	9.857266658947797e-11	1.355824924796552e-9
20100000	0.004999881437720094	5.682343607204036e-50	5.4224926862115835e-61	2.7785990681091376e-8	6.514888109526955e-16	1.8004746686041686e-7	6.325692066723396e-22	4.649846805924958e-15	5.070869825805518e-11	9.857266658947797e-11	1.355824924796552e-9
20200000	0.004999881437720094	5.682343607204036e-50	5.4224926862115835e-61	2.7785990681091376e-8	6.514888109526955e-16	1.8004746686041686e-7	6.325692066723396e-22	4.649846805924958e-15	5.070869825805518e-11	9.857266658947797e-11	1.355824924796552e-9
20300000	0.004999881437720094	5.682343607204036e-50	5.4224926862115835e-61	2.7785990681091376e-8	6.514888109526955e-16	1.8004746686041686e-7	6.325692066723396e-22	4.649846805924958e-15	5.070869825805518e-11	9.857266658947797e-11	1.355824924796552e-9
20400000	0.004999881437720094	5.682343607204036e-50	5.4224926862115835e-61	2.7785990681091376e-8	6.514888109526955e-16	1.8004746686041686e-7	6.325692066723396e-22	4.649846805924958e-15	5.070869825805518e-11	9.857266658947797e-11	1.355824924796552e-9
20500000	0.004999881437720094	5.682343607204036e-50	5.4224926862115835e-61	2.7785990681091376e-8	6.514888109526955e-16	1.8004746686041686e-7	6.325692066723396e-22	4.649846805924958e-15	5.070869825805518e-11	9.857266658947797e-11	1.355824924796552e-9
20600000	0.004999881437720094	5.682343607204036e-50	5.4224926862115835e-61	2.7785990681091376e-8	6.514888109526955e-16	1.8004746686041686e-7	6.325692066723396e-22	4.649846805924958e-15	5.070869825805518e-11	9.857266658947797e-11	1.355824924796552e-9
20700000	0.004999881437720094	5.682343607204036e-50	5.4224926862115835e-61	2.7785990681091376e-8	6.514888109526955e-16	1.8004746686041686e-7	6.325692066723396e-22	4.649846805924958e-15	5.070869825805518e-11	9.857266658947797e-11	1.355824924796552e-9
20800000	0.004999881437720094	5.682343607204036e-50	5.4224926862115835e-61	2.7785990681091376e-8	6.514888109526955e-16	1.8004746686041686e-7	6.325692066723396e-22	4.649846805924958e-15	5.070869825805518e-11	9.857266658947797e-11	1.355824924796552e-9
20900000	0.004999881437720094	5.682343607204036e-50	5.4224926862115835e-61	2.7785990681091376e-8	6.514888109526955e-16	1.8004746686041686e-7	6.325692066723396e-22	4.649846805924958e-15	5.070869825805518e-11	9.857266658947797e-11	1.355824924796552e-9
21000000	0.004999881437720094	5.682343607204036e-50	5.4224926862115835e-61	2.7785990681091376e-8	6.514888109526955e-16	1.8004746686041686e-7	6.325692066723396e-22	4.649846805924958e-15	5.070869825805518e-11	9.857266658947797e-11	1.355824924796552e-9
21100000	0.004999881437720094	5.682343607204036e-50	5.4224926862115835e-61	2.7785990681091376e-8	6.514888109526955e-16	1.8004746686041686e-7	6.325692066723396e-22	4.649846805924958e-15	5.070869825805518e-11	9.857266658947797e-11	1.355824924796552e-9
21200000	0.004999881437720094	5.682343607204036e-50	5.4224926862115835e-61	2.7785990681091376e-8	6.514888109526955e-16	1.8004746686041686e-7	6.325692066723396e-22	4.649846805924958e-15	5.070869825805518e-11	9.857266658947797e-11	1.355824924796552e-9
21300000	0.004999881437720094	5.682343607204036e-50	5.4224926862115835e-61	2.7785990681091376e-8	6.514888109526955e-16	1.8004746686041686e-7	6.325692066723396e-22	4.649846805924958e-15	5.070869825805518e-11	9.857266658947797e-11	1.355824924796552e-9
21400000	0.004999881437720094	5.682343607204036e-50	5.4224926862115835e-61	2.7785990681091376e-8	6.514888109526955e-16	1.8004746686041686e-7	6.325692066723396e-22	4.649846805924958e-15	5.070869825805518e-11	9.857266658947797e-11	1.355824924796552e-9
21500000	0.004999881437720094	5.682343607204036e-50	5.4224926862115835e-61	2.7785990681091376e-8	6.514888109526955e-16	1.8004746686041686e-7	6.325692066723396e-22	4.649846805924958e-15	5.070869825805518e-11	9.857266658947797e-11	1.355824924796552e-9
21600000	0.004999881437720094	5.682343607204036e-50	5.4224926862115835e-61	2.7785990681091376e-8	6.514888109526955e-16	1.8004746686041686e-7	6.325692066723396e-22	4.649846805924958e-15	5.070869825805518e-11	9.857266658947797e-11	1.355824924796552e-9
21700000	0.004999881437720094	5.682343607204036e-50	5.4224926862115835e-61	2.7785990681091376e-8	6.514888109526955e-16	1.8004746686041686e-7	6.325692066723396e-22	4.649846805924958e-15	5.070869825805518e-11	9.857266658947797e-11	1.355824924796552e-9
21800000	0.004999881437720094	5.682343607204036e-50	5.4224926862115835e-61	2.7785990681091376e-8	6.514888109526955e-16	1.8004746686041686e-7	6.325692066723396e-22	4.649846805924958e-15	5.070869825805518e-11	9.857266658947797e-11	1.355824924796552e-9
21900000	0.004999881437720094	5.682343607204036e-50	5.4224926862115835e-61	2.7785990681091376e-8	6.514888109526955e-16	1.8004746686041686e-7	6.325692066723396e-22	4.649846805924958e-15	5.070869825805518e-11	9.857266658947797e-11	1.355824924796552e-9
22000000	0.004999881437720094	5.682343607204036e-50	5.4224926862115835e-61	2.7785990681091376e-8	6.514888109526955e-16	1.8004746686041686e-7	6.325692066723396e-22	4.649846805924958e-15	5.070869825805518e-11	9.857266658947797e-11	1.355824924796552e-9
22100000	0.004999881437720094	5.682343607204036e-50	5.4224926862115835e-61	2.7785990681091376e-8	6.514888109526955e-16	1.8004746686041686e-7	6.325692066723396e-22	4.649846805924958e-15	5.070869825805518e-11	9.857266658947797e-11	1.355824924796552e-9
22200000	0.004999881437720094	5.682343607204036e-50	5.4224926862115835e-61	2.7785990681091376e-8	6.514888109526955e-16	1.8004746686041686e-7	6.325692066723396e-22	4.649846805924958e-15	5.070869825805518e-11	9.857266658947797e-11	1.355824924796552e-9
22300000	0.004999881437720094	5.682343607204036e-50	5.4224926862115835e-61	2.7785990681091376e-8	6.514888109526955e-16	1.8004746686041686e-7	6.325692066723396e-22	4.649846805924958e-15	5.070869825805518e-11	9.857266658947797e-11	1.355824924796552e-9
22400000	0.004999881437720094	5.682343607204036e-50	5.4224926862115835e-61	2.7785990681091376e-8	6.514888109526955e-16	1.8004746686041686e-7	6.325692066723396e-22	4.649846805924958e-15	5.070869825805518e-11	9.857266658947797e-11	1.355824924796552e-9
22500000	0.004999881437720094	5.682343607204036e-50	5.4224926862115835e-61	2.7785990681091376e-8	6.514888109526955e-16	1.8004746686041686e-7	6.325692066723396e-22	4.649846805924958e-15	5.070869825805518e-11	9.857266658947797e-11	1.355824924796552e-9
22600000	0.004999881437720094	5.682343607204036e-50	5.4224926862115835e-61	2.7785990681091376e-8	6.514888109526955e-16	1.8004746686041686e-7	6.325692066723396e-22	4.649846805924958e-15	5.070869825805518e-11	9.857266658947797e-11	1.355824924796552e-9
22700000	0.004999881437720094	5.682343607204036e-50	5.4224926862115835e-61	2.7785990681091376e-8	6.514888109526955e-16	1.8004746686041686e-7	6.325692066723396e-22	4.649846805924958e-15	5.070869825805518e-11	9.857266658947797e-11	1.355824924796552e-9
22800000	0.004999881437720094	5.682343607204036e-50	5.4224926862115835e-61	2.7785990681091376e-8	6.514888109526955e-16	1.8004746686041686e-7	6.325692066723396e-22	4.649846805924958e-15	5.070869825805518e-11	9.857266658947797e-11	1.355824924796552e-9
22900000	0.004999881437720094	5.682343607204036e-50	5.4224926862115835e-61	2.7785990681091376e-8	6.514888109526955e-16	1.8004746686041686e-7	6.325692066723396e-22	4.649846805924958e-15	5.070869825805518e-11	9.857266658947797e-11	1.355824924796552e-9
23000000	0.004999881437720094	5.682343607204036e-50	5.4224926862115835e-61	2.7785990681091376e-8	6.514888109526955e-16	1.8004746686041686e-7	6.325692066723396e-22	4.649846805924958e-15	5.070869825805518e-11	9.857266658947797e-11	1.355824924796552e-9
23100000	0.004999881437720094	5.682343607204036e-50	5.4224926862115835e-61	2.7785990681091376e-8	6.514888109526955e-16	1.8004746686041686e-7	6.325692066723396e-22	4.649846805924958e-15	5.070869825805518e-11	9.857266658947797e-11	1.355824924796552e-9
23200000	0.004999881437720094	5.682343607204036e-50	5.4224926862115835e-61	2.7785990681091376e-8	6.514888109526955e-16	1.8004746686041686e-7	6.325692066723396e-22	4.649846805924958e-15	5.070869825805518e-11	9.857266658947797e-11	1.355824924796552e-9
23300000	0.004999881437720094	5.682343607204036e-50	5.4224926862115835e-61	2.7785990681091373e-8	6.514888109526955e-16	1.8004746686041686e-7	6.325692066723396e-22	4.649846805924958e-15	5.070869825805518e-11	9.857266658947797e-11	1.355824924796552e-9
23400000	0.004999881437720094	5.682343607204036e-50	5.4224926862115835e-61	2.7785990681091373e-8	6.514888109526955e-16	1.8004746686041686e-7	6.325692066723396e-22	4.649846805924958e-15	5.070869825805518e-11	9.857266658947797e-11	1.355824924796552e-9
23500000	0.004999881437720094	5.682343607204036e-50	5.4224926862115835e-61	2.7785990681091373e-8	6.514888109526955e-16	1.8004746686041686e-7	6.325692066723396e-22	4.649846805924958e-15	5.070869825805518e-11	9.857266658947797e-11	1.355824924796552e-9
23600000	0.004999881437720094	5.682343607204036e-50	5.4224926862115835e-61	2.7785990681091373e-8	6.514888109526955e-16	1.8004746686041686e-7	6.325692066723396e-22	4.649846805924958e-15	5.070869825805518e-11	9.857266658947797e-11	1.355824924796552e-9
23700000	0.004999881437720094	5.682343607204036e-50	5.4224926862115835e-61	2.7785990681091373e-8	6.514888109526955e-16	1.8004746686041686e-7	6.325692066723396e-22	4.649846805924958e-15	5.070869825805518e-11	9.857266658947797e-11	1.355824924796552e-9
23800000	0.004999881437720094	5.682343607204036e-50	5.4224926862115835e-61	2.7785990681091373e-8	6.514888109526955e-16	1.8004746686041686e-7	6.325692066723396e-22	4.649846805924958e-15	5.070869825805518e-11	9.857266658947797e-11	1.355824924796552e-9
23900000	0.004999881437720094	5.682343607204036e-50	5.4224926862115835e-61	2.7785990681091373e-8	6.514888109526955e-16	1.8004746686041686e-7	6.325692066723396e-22	4.649846805924958e-15	5.070869825805518e-11	9.857266658947797e-11	1.355824924796552e-9
24000000	0.004999881437720094	5.682343607204036e-50	5.4224926862115835e-61	2.7785990681091373e-8	6.514888109526955e-16	1.8004746686041686e-7	6.325692066723396e-22	4.649846805924958e-15	5.070869825805518e-11	9.857266658947797e-11	1.355824924796552e-9
24100000	0.004999881437720094	5.682343607204036e-50	5.4224926862115835e-61	2.7785990681091373e-8	6.514888109526955e-16	1.8004746686041686e-7	6.325692066723396e-22	4.649846805924958e-15	5.070869825805518e-11	9.857266658947797e-11	1.355824924796552e-9
24200000	0.004999881437720094	5.682343607204036e-50	5.4224926862115835e-61	2.7785990681091373e-8	6.514888109526955e-16	1.8004746686041686e-7	6.325692066723396e-22	4.649846805924958e-15	5.070869825805518e-11	9.857266658947797e-11	1.355824924796552e-9
24300000	0.004999881437720094	5.682343607204036e-50	5.4224926862115835e-61	2.7785990681091373e-8	6.514888109526955e-16	1.8004746686041686e-7	6.325692066723396e-22	4.649846805924958e-15	5.070869825805518e-11	9.857266658947797e-11	1.355824924796552e-9
24400000	0.004999881437720094	5.682343607204036e-50	5.4224926862115835e-61	2.7785990681091373e-8	6.514888109526955e-16	1.8004746686041686e-7	6.325692066723396e-22	4.649846805924958e-15	5.070869825805518e-11	9.857266658947797e-11	1.355824924796552e-9
24500000	0.004999881437720094	5.682343607204036e-50	5.4224926862115835e-61	2.7785990681091373e-8	6.514888109526955e-16	1.8004746686041686e-7	6.325692066723396e-22	4.649846805924958e-15	5.070869825805518e-11	9.857266658947797e-11	1.355824924796552e-9
24600000	0.004999881437720094	5.682343607204036e-50	5.4224926862115835e-61	2.7785990681091373e-8	6.514888109526955e-16	1.8004746686041686e-7	6.325692066723395e-22	4.649846805924958e-15	5.070869825805518e-11	9.857266658947797e-11	1.355824924796552e-9
24700000	0.004999881437720094	5.682343607204036e-50	5.4224926862115835e-61	2.7785990681091373e-8	6.514888109526955e-16	1.8004746686041686e-7	6.325692066723395e-22	4.649846805924958e-15	5.070869825805518e-11	9.857266658947797e-11	1.355824924796552e-9
24800000	0.004999881437720094	5.682343607204036e-50	5.4224926862115835e-61	2.7785990681091373e-8	6.514888109526955e-16	1.8004746686041686e-7	6.325692066723395e-22	4.649846805924958e-15	5.070869825805518e-11	9.857266658947797e-11	1.355824924796552e-9
24900000	0.004999881437720094	5.682343607204036e-50	5.4224926862115835e-61	2.7785990681091373e-8	6.514888109526955e-16	1.8004746686041686e-7	6.325692066723395e-22	4.649846805924958e-15	5.070869825805518e-11	9.857266658947797e-11	1.355824924796552e-9
25000000	0.004999881437720094	5.682343607204036e-50	5.4224926862115835e-61	2.7785990681091373e-8	6.514888109526955e-16	1.8004746686041686e-7	6.325692066723395e-22	4.649846805924958e-15	5.070869825805518e-11	9.857266658947797e-11	1.355824924796552e-9
25100000	0.004999881437720094	5.682343607204037e-50	5.4224926862115835e-61	2.7785990681091373e-8	6.514888109526955e-16	1.8004746686041686e-7	6.325692066723395e-22	4.649846805924958e-15	5.070869825805518e-11	9.857266658947797e-11	1.355824924796552e-9
25200000	0.004999881437720094	5.682343607204037e-50	5.4224926862115835e-61	2.7785990681091373e-8	6.514888109526955e-16	1.8004746686041686e-7	6.325692066723395e-22	4.649846805924958e-15	5.070869825805518e-11	9.857266658947797e-11	1.355824924796552e-9
25300000	0.004999881437720094	5.682343607204037e-50	5.4224926862115835e-61	2.7785990681091373e-8	6.514888109526955e-16	1.8004746686041686e-7	6.325692066723395e-22	4.649846805924958e-15	5.070869825805518e-11	9.857266658947797e-11	1.355824924796552e-9
25400000	0.004999881437720094	5.682343607204037e-50	5.4224926862115835e-61	2.7785990681091373e-8	6.514888109526955e-16	1.8004746686041686e-7	6.325692066723395e-22	4.649846805924958e-15	5.070869825805518e-11	9.857266658947797e-11	1.355824924796552e-9
25500000	0.004999881437720094	5.682343607204037e-50	5.4224926862115835e-61	2.7785990681091373e-8	6.514888109526955e-16	1.8004746686041686e-7	6.325692066723395e-22	4.649846805924958e-15	5.070869825805518e-11	9.857266658947797e-11	1.355824924796552e-9
25600000	0.004999881437720094	5.682343607204037e-50	5.422492686211583e-61	2.7785990681091373e-8	6.514888109526955e-16	1.8004746686041686e-7	6.325692066723395e-22	4.649846805924958e-15	5.070869825805518e-11	9.857266658947797e-11	1.355824924796552e-9
25700000	0.004999881437720094	5.682343607204037e-50	5.422492686211583e-61	2.7785990681091373e-8	6.514888109526955e-16	1.8004746686041686e-7	6.325692066723395e-22	4.649846805924958e-15	5.070869825805518e-11	9.857266658947797e-11	1.355824924796552e-9
25800000	0.004999881437720094	5.682343607204037e-50	5.422492686211583e-61	2.7785990681091373e-8	6.514888109526955e-16	1.8004746686041686e-7	6.325692066723395e-22	4.649846805924958e-15	5.070869825805518e-11	9.857266658947797e-11	1.355824924796552e-9
25900000	0.004999881437720094	5.682343607204037e-50	5.422492686211583e-61	2.7785990681091373e-8	6.514888109526955e-16	1.8004746686041686e-7	6.325692066723395e-22	4.649846805924958e-15	5.070869825805518e-11	9.857266658947797e-11	1.355824924796552e-9
26000000	0.004999881437720094	5.682343607204037e-50	5.422492686211583e-61	2.7785990681091373e-8	6.514888109526955e-16	1.8004746686041686e-7	6.325692066723395e-22	4.649846805924958e-15	5.070869825805518e-11	9.857266658947797e-11	1.355824924796552e-9
26100000	0.004999881437720094	5.682343607204037e-50	5.422492686211583e-61	2.7785990681091373e-8	6.514888109526955e-16	1.8004746686041686e-7	6.325692066723395e-22	4.649846805924958e-15	5.070869825805518e-11	9.857266658947797e-11	1.355824924796552e-9
26200000	0.004999881437720093	5.682343607204037e-50	5.422492686211583e-61	2.7785990681091373e-8	6.514888109526955e-16	1.8004746686041686e-7	6.325692066723395e-22	4.649846805924958e-15	5.070869825805518e-11	9.857266658947797e-11	1.355824924796552e-9
26300000	0.004999881437720093	5.682343607204037e-50	5.422492686211583e-61	2.7785990681091373e-8	6.514888109526955e-16	1.8004746686041686e-7	6.325692066723395e-22	4.649846805924958e-15	5.070869825805518e-11	9.857266658947797e-11	1.355824924796552e-9
26400000	0.004999881437720093	5.682343607204037e-50	5.422492686211583e-61	2.7785990681091373e-8	6.514888109526955e-16	1.8004746686041686e-7	6.325692066723395e-22	4.649846805924958e-15	5.070869825805518e-11	9.857266658947797e-11	1.355824924796552e-9
26500000	0.004999881437720093	5.682343607204037e-50	5.422492686211583e-61	2.7785990681091373e-8	6.514888109526955e-16	1.8004746686041686e-7	6.325692066723395e-22	4.649846805924958e-15	5.070869825805518e-11	9.857266658947797e-11	1.355824924796552e-9
26600000	0.004999881437720093	5.682343607204037e-50	5.422492686211583e-61	2.7785990681091373e-8	6.514888109526955e-16	1.8004746686041686e-7	6.325692066723395e-22	4.649846805924958e-15	5.070869825805518e-11	9.857266658947797e-11	1.355824924796552e-9
26700000	0.004999881437720093	5.682343607204037e-50	5.422492686211583e-61	2.7785990681091373e-8	6.514888109526955e-16	1.8004746686041686e-7	6.325692066723395e-22	4.649846805924958e-15	5.070869825805518e-11	9.857266658947797e-11	1.355824924796552e-9
26800000	0.004999881437720093	5.682343607204037e-50	5.422492686211583e-61	2.7785990681091373e-8	6.514888109526955e-16	1.8004746686041686e-7	6.325692066723395e-22	4.649846805924958e-15	5.070869825805518e-11	9.857266658947797e-11	1.355824924796552e-9
26900000	0.004999881437720093	5.682343607204037e-50	5.422492686211583e-61	2.7785990681091373e-8	6.514888109526955e-16	1.8004746686041686e-7	6.325692066723395e-22	4.649846805924958e-15	5.070869825805518e-11	9.857266658947797e-11	1.355824924796552e-9
27000000	0.004999881437720093	5.682343607204037e-50	5.422492686211583e-61	2.7785990681091373e-8	6.514888109526955e-16	1.8004746686041686e-7	6.325692066723395e-22	4.649846805924958e-15	5.070869825805518e-11	9.857266658947797e-11	1.355824924796552e-9
27100000	0.004999881437720093	5.682343607204037e-50	5.422492686211583e-61	2.7785990681091373e-8	6.514888109526955e-16	1.8004746686041686e-7	6.325692066723395e-22	4.649846805924958e-15	5.070869825805518e-11	9.857266658947797e-11	1.355824924796552e-9
27200000	0.004999881437720093	5.682343607204037e-50	5.422492686211583e-61	2.7785990681091373e-8	6.514888109526955e-16	1.8004746686041686e-7	6.325692066723395e-22	4.649846805924958e-15	5.070869825805518e-11	9.857266658947797e-11	1.355824924796552e-9
27300000	0.004999881437720093	5.682343607204037e-50	5.422492686211583e-61	2.7785990681091373e-8	6.514888109526955e-16	1.8004746686041686e-7	6.325692066723395e-22	4.649846805924958e-15	5.070869825805518e-11	9.857266658947797e-11	1.355824924796552e-9
27400000	0.004999881437720093	5.682343607204037e-50	5.422492686211583e-61	2.7785990681091373e-8	6.514888109526955e-16	1.8004746686041686e-7	6.325692066723395e-22	4.649846805924958e-15	5.070869825805518e-11	9.857266658947797e-11	1.355824924796552e-9
27500000	0.004999881437720093	5.682343607204037e-50	5.422492686211583e-61	2.778599068109137e-8	6.514888109526955e-16	1.8004746686041686e-7	6.325692066723395e-22	4.649846805924958e-15	5.070869825805518e-11	9.857266658947797e-11	1.355824924796552e-9
27600000	0.004999881437720093	5.682343607204037e-50	5.422492686211583e-61	2.778599068109137e-8	6.514888109526955e-16	1.8004746686041686e-7	6.325692066723395e-22	4.649846805924958e-15	5.070869825805518e-11	9.857266658947797e-11	1.355824924796552e-9
27700000	0.004999881437720093	5.682343607204037e-50	5.422492686211583e-61	2.778599068109137e-8	6.514888109526955e-16	1.8004746686041686e-7	6.325692066723395e-22	4.649846805924958e-15	5.070869825805518e-11	9.857266658947797e-11	1.355824924796552e-9
27800000	0.004999881437720093	5.682343607204037e-50	5.422492686211583e-61	2.778599068109137e-8	6.514888109526955e-16	1.8004746686041686e-7	6.325692066723395e-22	4.649846805924958e-15	5.070869825805518e-11	9.857266658947797e-11	1.355824924796552e-9
27900000	0.004999881437720093	5.682343607204037e-50	5.422492686211583e-61	2.778599068109137e-8	6.514888109526955e-16	1.8004746686041686e-7	6.325692066723395e-22	4.649846805924958e-15	5.070869825805518e-11	9.857266658947797e-11	1.355824924796552e-9
28000000	0.004999881437720093	5.682343607204038e-50	5.422492686211583e-61	2.778599068109137e-8	6.514888109526955e-16	1.8004746686041686e-7	6.325692066723395e-22	4.649846805924958e-15	5.070869825805518e-11	9.857266658947797e-11	1.355824924796552e-9
28100000	0.004999881437720093	5.682343607204038e-50	5.422492686211583e-61	2.778599068109137e-8	6.514888109526955e-16	1.8004746686041686e-7	6.325692066723395e-22	4.649846805924958e-15	5.070869825805518e-11	9.857266658947797e-11	1.355824924796552e-9
28200000	0.004999881437720093	5.682343607204038e-50	5.422492686211583e-61	2.778599068109137e-8	6.514888109526955e-16	1.8004746686041686e-7	6.325692066723395e-22	4.649846805924958e-15	5.070869825805518e-11	9.857266658947797e-11	1.355824924796552e-9
28300000	0.004999881437720093	5.682343607204038e-50	5.422492686211583e-61	2.778599068109137e-8	6.514888109526955e-16	1.8004746686041686e-7	6.325692066723395e-22	4.649846805924958e-15	5.070869825805518e-11	9.857266658947797e-11	1.355824924796552e-9
28400000	0.004999881437720093	5.682343607204038e-50	5.422492686211583e-61	2.778599068109137e-8	6.514888109526955e-16	1.8004746686041686e-7	6.325692066723395e-22	4.649846805924958e-15	5.070869825805518e-11	9.857266658947797e-11	1.355824924796552e-9
28500000	0.004999881437720093	5.682343607204038e-50	5.422492686211583e-61	2.778599068109137e-8	6.514888109526955e-16	1.8004746686041686e-7	6.325692066723395e-22	4.649846805924958e-15	5.070869825805518e-11	9.857266658947797e-11	1.355824924796552e-9
28600000	0.004999881437720093	5.682343607204038e-50	5.422492686211583e-61	2.778599068109137e-8	6.514888109526955e-16	1.8004746686041686e-7	6.325692066723395e-22	4.649846805924958e-15	5.070869825805518e-11	9.857266658947797e-11	1.355824924796552e-9
28700000	0.004999881437720093	5.682343607204038e-50	5.422492686211583e-61	2.778599068109137e-8	6.514888109526955e-16	1.8004746686041686e-7	6.325692066723395e-22	4.649846805924958e-15	5.070869825805518e-11	9.857266658947797e-11	1.355824924796552e-9
28800000	0.004999881437720093	5.682343607204038e-50	5.422492686211583e-61	2.778599068109137e-8	6.514888109526955e-16	1.8004746686041686e-7	6.325692066723395e-22	4.649846805924958e-15	5.070869825805518e-11	9.857266658947797e-11	1.355824924796552e-9
28900000	0.004999881437720093	5.682343607204038e-50	5.422492686211583e-61	2.778599068109137e-8	6.514888109526955e-16	1.8004746686041686e-7	6.325692066723395e-22	4.649846805924958e-15	5.070869825805518e-11	9.857266658947797e-11	1.355824924796552e-9
29000000	0.004999881437720093	5.682343607204038e-50	5.422492686211583e-61	2.778599068109137e-8	6.514888109526955e-16	1.8004746686041686e-7	6.325692066723395e-22	4.649846805924958e-15	5.070869825805518e-11	9.857266658947797e-11	1.355824924796552e-9
29100000	0.004999881437720093	5.682343607204038e-50	5.422492686211583e-61	2.778599068109137e-8	6.514888109526955e-16	1.8004746686041686e-7	6.325692066723395e-22	4.649846805924958e-15	5.070869825805518e-11	9.857266658947797e-11	1.355824924796552e-9
29200000	0.004999881437720093	5.682343607204038e-50	5.422492686211583e-61	2.778599068109137e-8	6.514888109526955e-16	1.8004746686041686e-7	6.325692066723395e-22	4.649846805924958e-15	5.070869825805518e-11	9.857266658947797e-11	1.355824924796552e-9
29300000	0.004999881437720093	5.682343607204038e-50	5.422492686211583e-61	2.778599068109137e-8	6.514888109526955e-16	1.8004746686041686e-7	6.325692066723395e-22	4.649846805924958e-15	5.070869825805518e-11	9.857266658947797e-11	1.355824924796552e-9
29400000	0.004999881437720093	5.682343607204038e-50	5.422492686211583e-61	2.778599068109137e-8	6.514888109526955e-16	1.8004746686041686e-7	6.325692066723395e-22	4.649846805924958e-15	5.070869825805518e-11	9.857266658947797e-11	1.355824924796552e-9
29500000	0.004999881437720093	5.682343607204038e-50	5.422492686211583e-61	2.778599068109137e-8	6.514888109526955e-16	1.8004746686041686e-7	6.325692066723395e-22	4.649846805924958e-15	5.070869825805518e-11	9.857266658947797e-11	1.355824924796552e-9
29600000	0.004999881437720093	5.682343607204038e-50	5.422492686211583e-61	2.778599068109137e-8	6.514888109526955e-16	1.8004746686041686e-7	6.325692066723395e-22	4.649846805924958e-15	5.070869825805518e-11	9.857266658947797e-11	1.355824924796552e-9
29700000	0.004999881437720093	5.682343607204038e-50	5.422492686211583e-61	2.778599068109137e-8	6.514888109526955e-16	1.8004746686041686e-7	6.325692066723395e-22	4.649846805924958e-15	5.070869825805518e-11	9.857266658947797e-11	1.355824924796552e-9
29800000	0.004999881437720093	5.682343607204038e-50	5.422492686211583e-61	2.778599068109137e-8	6.514888109526955e-16	1.8004746686041686e-7	6.325692066723395e-22	4.649846805924958e-15	5.070869825805518e-11	9.857266658947797e-11	1.355824924796552e-9
29900000	0.004999881437720093	5.682343607204038e-50	5.422492686211583e-61	2.778599068109137e-8	6.514888109526955e-16	1.8004746686041686e-7	6.325692066723395e-22	4.649846805924958e-15	5.070869825805518e-11	9.857266658947797e-11	1.355824924796552e-9
30000000	0.004999881437720093	5.682343607204038e-50	5.422492686211583e-61	2.778599068109137e-8	6.514888109526955e-16	1.8004746686041686e-7	6.325692066723395e-22	4.649846805924958e-15	5.070869825805518e-11	9.857266658947797e-11	1.355824924796552e-9
30100000	0.004999881437720093	5.682343607204038e-50	5.422492686211583e-61	2.778599068109137e-8	6.514888109526955e-16	1.8004746686041686e-7	6.325692066723395e-22	4.649846805924958e-15	5.070869825805518e-11	9.857266658947797e-11	1.355824924796552e-9
30200000	0.004999881437720093	5.682343607204038e-50	5.422492686211583e-61	2.778599068109137e-8	6.514888109526955e-16	1.8004746686041686e-7	6.325692066723395e-22	4.649846805924958e-15	5.070869825805518e-11	9.857266658947797e-11	1.355824924796552e-9
30300000	0.004999881437720093	5.682343607204038e-50	5.422492686211583e-61	2.778599068109137e-8	6.514888109526955e-16	1.8004746686041686e-7	6.325692066723395e-22	4.649846805924958e-15	5.070869825805518e-11	9.857266658947797e-11	1.355824924796552e-9
30400000	0.004999881437720093	5.682343607204038e-50	5.422492686211583e-61	2.778599068109137e-8	6.514888109526955e-16	1.8004746686041686e-7	6.325692066723395e-22	4.649846805924958e-15	5.070869825805518e-11	9.857266658947797e-11	1.355824924796552e-9
30500000	0.004999881437720093	5.682343607204038e-50	5.422492686211583e-61	2.778599068109137e-8	6.514888109526955e-16	1.8004746686041686e-7	6.325692066723395e-22	4.649846805924958e-15	5.070869825805518e-11	9.857266658947797e-11	1.355824924796552e-9
30600000	0.004999881437720093	5.682343607204038e-50	5.422492686211583e-61	2.778599068109137e-8	6.514888109526955e-16	1.8004746686041686e-7	6.325692066723395e-22	4.649846805924958e-15	5.070869825805518e-11	9.857266658947797e-11	1.355824924796552e-9
30700000	0.004999881437720093	5.682343607204038e-50	5.422492686211583e-61	2.778599068109137e-8	6.514888109526955e-16	1.8004746686041686e-7	6.325692066723395e-22	4.649846805924958e-15	5.070869825805518e-11	9.857266658947797e-11	1.355824924796552e-9
30800000	0.004999881437720093	5.682343607204038e-50	5.422492686211583e-61	2.778599068109137e-8	6.514888109526955e-16	1.8004746686041686e-7	6.325692066723395e-22	4.649846805924958e-15	5.070869825805518e-11	9.857266658947797e-11	1.355824924796552e-9
30900000	0.004999881437720093	5.682343607204038e-50	5.422492686211583e-61	2.778599068109137e-8	6.514888109526955e-16	1.8004746686041686e-7	6.325692066723395e-22	4.649846805924958e-15	5.070869825805518e-11	9.857266658947797e-11	1.355824924796552e-9
31000000	0.004999881437720093	5.682343607204038e-50	5.422492686211583e-61	2.778599068109137e-8	6.514888109526955e-16	1.8004746686041686e-7	6.325692066723395e-22	4.649846805924958e-15	5.070869825805518e-11	9.857266658947797e-11	1.355824924796552e-9
31100000	0.004999881437720093	5.682343607204038e-50	5.422492686211583e-61	2.778599068109137e-8	6.514888109526955e-16	1.8004746686041686e-7	6.325692066723395e-22	4.649846805924958e-15	5.070869825805518e-11	9.857266658947797e-11	1.355824924796552e-9
31200000	0.004999881437720093	5.682343607204038e-50	5.422492686211583e-61	2.778599068109137e-8	6.514888109526955e-16	1.8004746686041686e-7	6.325692066723395e-22	4.649846805924958e-15	5.070869825805518e-11	9.857266658947797e-11	1.355824924796552e-9
31300000	0.004999881437720093	5.682343607204038e-50	5.422492686211583e-61	2.778599068109137e-8	6.514888109526955e-16	1.8004746686041686e-7	6.325692066723395e-22	4.649846805924958e-15	5.070869825805518e-11	9.857266658947797e-11	1.355824924796552e-9
31400000	0.004999881437720093	5.682343607204038e-50	5.422492686211583e-61	2.778599068109137e-8	6.514888109526955e-16	1.8004746686041686e-7	6.325692066723395e-22	4.649846805924958e-15	5.070869825805518e-11	9.857266658947797e-11	1.355824924796552e-9
31500000	0.004999881437720093	5.682343607204038e-50	5.422492686211583e-61	2.778599068109137e-8	6.514888109526955e-16	1.8004746686041686e-7	6.325692066723395e-22	4.649846805924958e-15	5.070869825805518e-11	9.857266658947797e-11	1.355824924796552e-9
31600000	0.004999881437720093	5.682343607204038e-50	5.422492686211583e-61	2.778599068109137e-8	6.514888109526955e-16	1.8004746686041686e-7	6.325692066723395e-22	4.649846805924958e-15	5.070869825805518e-11	9.857266658947797e-11	1.355824924796552e-9
31700000	0.004999881437720093	5.682343607204038e-50	5.422492686211583e-61	2.778599068109137e-8	6.514888109526955e-16	1.8004746686041686e-7	6.325692066723395e-22	4.649846805924958e-15	5.070869825805518e-11	9.857266658947797e-11	1.355824924796552e-9
31800000	0.004999881437720093	5.682343607204038e-50	5.422492686211583e-61	2.778599068109137e-8	6.514888109526955e-16	1.8004746686041686e-7	6.325692066723395e-22	4.649846805924958e-15	5.070869825805518e-11	9.857266658947797e-11	1.355824924796552e-9
31900000	0.004999881437720093	5.682343607204038e-50	5.422492686211583e-61	2.778599068109137e-8	6.514888109526955e-16	1.8004746686041686e-7	6.325692066723395e-22	4.649846805924958e-15	5.070869825805518e-11	9.857266658947797e-11	1.355824924796552e-9
32000000	0.004999881437720093	5.682343607204038e-50	5.422492686211583e-61	2.778599068109137e-8	6.514888109526955e-16	1.8004746686041686e-7	6.325692066723395e-22	4.649846805924958e-15	5.070869825805518e-11	9.857266658947797e-11	1.355824924796552e-9
32100000	0.004999881437720093	5.682343607204038e-50	5.422492686211583e-61	2.778599068109137e-8	6.514888109526955e-16	1.8004746686041686e-7	6.325692066723395e-22	4.649846805924958e-15	5.070869825805518e-11	9.857266658947797e-11	1.355824924796552e-9
32200000	0.004999881437720093	5.682343607204038e-50	5.422492686211583e-61	2.778599068109137e-8	6.514888109526955e-16	1.8004746686041686e-7	6.325692066723395e-22	4.649846805924958e-15	5.070869825805518e-11	9.857266658947797e-11	1.355824924796552e-9
32300000	0.004999881437720093	5.682343607204038e-50	5.422492686211583e-61	2.778599068109137e-8	6.514888109526955e-16	1.8004746686041686e-7	6.325692066723395e-22	4.649846805924958e-15	5.070869825805518e-11	9.857266658947797e-11	1.355824924796552e-9
32400000	0.004999881437720093	5.682343607204038e-50	5.422492686211583e-61	2.778599068109137e-8	6.514888109526955e-16	1.8004746686041686e-7	6.325692066723395e-22	4.649846805924958e-15	5.070869825805518e-11	9.857266658947797e-11	1.355824924796552e-9
32500000	0.004999881437720093	5.682343607204038e-50	5.422492686211583e-61	2.778599068109137e-8	6.514888109526955e-16	1.8004746686041686e-7	6.325692066723395e-22	4.649846805924958e-15	5.070869825805518e-11	9.857266658947797e-11	1.355824924796552e-9
32600000	0.004999881437720093	5.682343607204038e-50	5.422492686211583e-61	2.778599068109137e-8	6.514888109526955e-16	1.8004746686041686e-7	6.325692066723395e-22	4.649846805924958e-15	5.070869825805518e-11	9.857266658947797e-11	1.355824924796552e-9
32700000	0.004999881437720093	5.682343607204038e-50	5.422492686211583e-61	2.778599068109137e-8	6.514888109526955e-16	1.8004746686041686e-7	6.325692066723395e-22	4.649846805924958e-15	5.070869825805518e-11	9.857266658947797e-11	1.355824924796552e-9
32800000	0.004999881437720093	5.682343607204038e-50	5.422492686211583e-61	2.778599068109137e-8	6.514888109526955e-16	1.8004746686041686e-7	6.325692066723395e-22	4.649846805924958e-15	5.070869825805518e-11	9.857266658947797e-11	1.355824924796552e-9
32900000	0.004999881437720093	5.682343607204038e-50	5.422492686211583e-61	2.778599068109137e-8	6.514888109526955e-16	1.8004746686041686e-7	6.325692066723395e-22	4.649846805924958e-15	5.070869825805518e-11	9.857266658947797e-11	1.355824924796552e-9
33000000	0.004999881437720093	5.682343607204038e-50	5.422492686211583e-61	2.778599068109137e-8	6.514888109526955e-16	1.8004746686041686e-7	6.325692066723395e-22	4.649846805924958e-15	5.070869825805518e-11	9.857266658947797e-11	1.355824924796552e-9
33100000	0.004999881437720093	5.682343607204038e-50	5.422492686211583e-61	2.778599068109137e-8	6.514888109526955e-16	1.8004746686041686e-7	6.325692066723395e-22	4.649846805924958e-15	5.070869825805518e-11	9.857266658947797e-11	1.355824924796552e-9
33200000	0.004999881437720093	5.682343607204038e-50	5.422492686211583e-61	2.778599068109137e-8	6.514888109526955e-16	1.8004746686041686e-7	6.325692066723395e-22	4.649846805924958e-15	5.070869825805518e-11	9.857266658947797e-11	1.355824924796552e-9
33300000	0.004999881437720093	5.682343607204038e-50	5.422492686211583e-61	2.778599068109137e-8	6.514888109526955e-16	1.8004746686041686e-7	6.325692066723395e-22	4.649846805924958e-15	5.070869825805518e-11	9.857266658947797e-11	1.355824924796552e-9
33400000	0.004999881437720093	5.682343607204038e-50	5.422492686211583e-61	2.778599068109137e-8	6.514888109526955e-16	1.8004746686041686e-7	6.325692066723395e-22	4.649846805924958e-15	5.070869825805518e-11	9.857266658947797e-11	1.355824924796552e-9
33500000	0.004999881437720093	5.682343607204038e-50	5.422492686211583e-61	2.778599068109137e-8	6.514888109526955e-16	1.8004746686041686e-7	6.325692066723395e-22	4.649846805924958e-15	5.070869825805518e-11	9.857266658947797e-11	1.355824924796552e-9
33600000	0.004999881437720093	5.682343607204038e-50	5.422492686211583e-61	2.778599068109137e-8	6.514888109526955e-16	1.8004746686041686e-7	6.325692066723395e-22	4.649846805924958e-15	5.070869825805518e-11	9.857266658947797e-11	1.355824924796552e-9
33700000	0.004999881437720093	5.682343607204038e-50	5.422492686211583e-61	2.778599068109137e-8	6.514888109526955e-16	1.8004746686041686e-7	6.325692066723395e-22	4.649846805924958e-15	5.070869825805518e-11	9.857266658947797e-11	1.355824924796552e-9
33800000	0.004999881437720093	5.682343607204038e-50	5.422492686211583e-61	2.778599068109137e-8	6.514888109526955e-16	1.8004746686041686e-7	6.325692066723395e-22	4.649846805924958e-15	5.070869825805518e-11	9.857266658947797e-11	1.355824924796552e-9
33900000	0.004999881437720093	5.682343607204038e-50	5.422492686211583e-61	2.778599068109137e-8	6.514888109526955e-16	1.8004746686041686e-7	6.325692066723395e-22	4.649846805924958e-15	5.070869825805518e-11	9.857266658947797e-11	1.355824924796552e-9
34000000	0.004999881437720093	5.682343607204037e-50	5.422492686211583e-61	2.778599068109137e-8	6.514888109526955e-16	1.8004746686041686e-7	6.325692066723395e-22	4.649846805924958e-15	5.070869825805518e-11	9.857266658947797e-11	1.355824924796552e-9
34100000	0.004999881437720093	5.682343607204037e-50	5.4224926862115835e-61	2.778599068109137e-8	6.514888109526955e-16	1.8004746686041686e-7	6.325692066723395e-22	4.649846805924958e-15	5.070869825805518e-11	9.857266658947797e-11	1.355824924796552e-9
34200000	0.004999881437720093	5.682343607204037e-50	5.4224926862115835e-61	2.778599068109137e-8	6.514888109526955e-16	1.8004746686041686e-7	6.325692066723395e-22	4.649846805924958e-15	5.070869825805518e-11	9.857266658947797e-11	1.355824924796552e-9
34300000	0.004999881437720093	5.682343607204037e-50	5.4224926862115835e-61	2.778599068109137e-8	6.514888109526955e-16	1.8004746686041686e-7	6.325692066723395e-22	4.649846805924958e-15	5.070869825805518e-11	9.857266658947797e-11	1.355824924796552e-9
34400000	0.004999881437720094	5.682343607204037e-50	5.4224926862115835e-61	2.778599068109137e-8	6.514888109526955e-16	1.8004746686041686e-7	6.325692066723395e-22	4.649846805924958e-15	5.070869825805518e-11	9.857266658947797e-11	1.355824924796552e-9
34500000	0.004999881437720094	5.682343607204037e-50	5.4224926862115835e-61	2.778599068109137e-8	6.514888109526955e-16	1.8004746686041686e-7	6.325692066723395e-22	4.649846805924958e-15	5.070869825805518e-11	9.857266658947797e-11	1.355824924796552e-9
34600000	0.004999881437720094	5.682343607204037e-50	5.4224926862115835e-61	2.778599068109137e-8	6.514888109526955e-16	1.8004746686041686e-7	6.325692066723395e-22	4.649846805924958e-15	5.070869825805518e-11	9.857266658947797e-11	1.355824924796552e-9
34700000	0.004999881437720094	5.682343607204037e-50	5.4224926862115835e-61	2.778599068109137e-8	6.514888109526955e-16	1.8004746686041686e-7	6.325692066723395e-22	4.649846805924958e-15	5.070869825805518e-11	9.857266658947797e-11	1.355824924796552e-9
34800000	0.004999881437720094	5.682343607204037e-50	5.4224926862115835e-61	2.778599068109137e-8	6.514888109526955e-16	1.8004746686041686e-7	6.325692066723395e-22	4.649846805924958e-15	5.070869825805518e-11	9.857266658947797e-11	1.355824924796552e-9
34900000	0.004999881437720094	5.682343607204037e-50	5.4224926862115835e-61	2.778599068109137e-8	6.514888109526955e-16	1.8004746686041686e-7	6.325692066723395e-22	4.649846805924958e-15	5.070869825805518e-11	9.857266658947797e-11	1.355824924796552e-9
35000000	0.004999881437720094	5.682343607204037e-50	5.4224926862115835e-61	2.7785990681091373e-8	6.514888109526955e-16	1.8004746686041686e-7	6.325692066723395e-22	4.649846805924958e-15	5.070869825805518e-11	9.857266658947797e-11	1.355824924796552e-9
35100000	0.004999881437720094	5.682343607204037e-50	5.4224926862115835e-61	2.7785990681091373e-8	6.514888109526955e-16	1.8004746686041686e-7	6.325692066723395e-22	4.649846805924958e-15	5.070869825805518e-11	9.857266658947797e-11	1.355824924796552e-9
35200000	0.004999881437720094	5.682343607204037e-50	5.4224926862115835e-61	2.7785990681091373e-8	6.514888109526955e-16	1.8004746686041686e-7	6.325692066723395e-22	4.649846805924958e-15	5.070869825805518e-11	9.857266658947797e-11	1.355824924796552e-9
35300000	0.004999881437720094	5.682343607204037e-50	5.4224926862115835e-61	2.7785990681091373e-8	6.514888109526955e-16	1.8004746686041686e-7	6.325692066723395e-22	4.649846805924958e-15	5.070869825805518e-11	9.857266658947797e-11	1.355824924796552e-9
35400000	0.004999881437720094	5.682343607204037e-50	5.4224926862115835e-61	2.7785990681091373e-8	6.514888109526956e-16	1.8004746686041686e-7	6.325692066723395e-22	4.649846805924958e-15	5.070869825805518e-11	9.857266658947797e-11	1.355824924796552e-9
35500000	0.004999881437720094	5.682343607204037e-50	5.4224926862115835e-61	2.7785990681091373e-8	6.514888109526956e-16	1.8004746686041686e-7	6.325692066723395e-22	4.649846805924958e-15	5.070869825805518e-11	9.857266658947797e-11	1.355824924796552e-9
35600000	0.004999881437720094	5.682343607204037e-50	5.4224926862115835e-61	2.7785990681091373e-8	6.514888109526956e-16	1.8004746686041686e-7	6.325692066723395e-22	4.649846805924958e-15	5.070869825805518e-11	9.857266658947797e-11	1.355824924796552e-9
35700000	0.004999881437720094	5.682343607204037e-50	5.4224926862115835e-61	2.7785990681091373e-8	6.514888109526956e-16	1.8004746686041686e-7	6.325692066723395e-22	4.649846805924958e-15	5.070869825805518e-11	9.857266658947797e-11	1.355824924796552e-9
35800000	0.004999881437720094	5.682343607204037e-50	5.4224926862115835e-61	2.7785990681091373e-8	6.514888109526956e-16	1.8004746686041686e-7	6.325692066723395e-22	4.649846805924958e-15	5.070869825805518e-11	9.857266658947797e-11	1.355824924796552e-9
35900000	0.004999881437720094	5.682343607204037e-50	5.4224926862115835e-61	2.7785990681091373e-8	6.514888109526956e-16	1.8004746686041686e-7	6.325692066723395e-22	4.649846805924958e-15	5.070869825805518e-11	9.857266658947797e-11	1.355824924796552e-9
36000000	0.004999881437720094	5.682343607204037e-50	5.4224926862115835e-61	2.7785990681091373e-8	6.514888109526956e-16	1.8004746686041686e-7	6.325692066723395e-22	4.649846805924958e-15	5.070869825805518e-11	9.857266658947797e-11	1.355824924796552e-9
36100000	0.004999881437720094	5.682343607204037e-50	5.4224926862115835e-61	2.7785990681091373e-8	6.514888109526956e-16	1.8004746686041686e-7	6.325692066723395e-22	4.649846805924958e-15	5.070869825805518e-11	9.857266658947797e-11	1.355824924796552e-9
36200000	0.004999881437720094	5.682343607204037e-50	5.4224926862115835e-61	2.7785990681091373e-8	6.514888109526956e-16	1.8004746686041686e-7	6.325692066723395e-22	4.649846805924958e-15	5.070869825805518e-11	9.857266658947797e-11	1.355824924796552e-9
36300000	0.004999881437720094	5.682343607204037e-50	5.4224926862115835e-61	2.7785990681091373e-8	6.514888109526956e-16	1.8004746686041686e-7	6.325692066723395e-22	4.649846805924958e-15	5.070869825805518e-11	9.857266658947797e-11	1.355824924796552e-9
36400000	0.004999881437720094	5.682343607204036e-50	5.4224926862115835e-61	2.7785990681091373e-8	6.514888109526956e-16	1.8004746686041686e-7	6.325692066723395e-22	4.649846805924958e-15	5.070869825805518e-11	9.857266658947797e-11	1.355824924796552e-9
36500000	0.004999881437720094	5.682343607204036e-50	5.4224926862115835e-61	2.7785990681091373e-8	6.514888109526956e-16	1.8004746686041686e-7	6.325692066723395e-22	4.649846805924958e-15	5.070869825805518e-11	9.857266658947797e-11	1.355824924796552e-9
36600000	0.004999881437720094	5.682343607204036e-50	5.4224926862115835e-61	2.7785990681091373e-8	6.514888109526956e-16	1.8004746686041686e-7	6.325692066723395e-22	4.649846805924958e-15	5.070869825805518e-11	9.857266658947797e-11	1.355824924796552e-9
36700000	0.004999881437720094	5.682343607204036e-50	5.4224926862115835e-61	2.7785990681091373e-8	6.514888109526956e-16	1.8004746686041686e-7	6.325692066723396e-22	4.649846805924958e-15	5.070869825805518e-11	9.857266658947797e-11	1.355824924796552e-9
36800000	0.004999881437720094	5.682343607204036e-50	5.4224926862115835e-61	2.7785990681091373e-8	6.514888109526956e-16	1.8004746686041686e-7	6.325692066723396e-22	4.649846805924958e-15	5.070869825805518e-11	9.857266658947797e-11	1.355824924796552e-9
36900000	0.004999881437720094	5.682343607204036e-50	5.4224926862115835e-61	2.7785990681091373e-8	6.514888109526956e-16	1.8004746686041686e-7	6.325692066723396e-22	4.649846805924958e-15	5.070869825805518e-11	9.857266658947797e-11	1.355824924796552e-9
37000000	0.004999881437720094	5.682343607204036e-50	5.4224926862115835e-61	2.7785990681091373e-8	6.514888109526956e-16	1.8004746686041686e-7	6.325692066723396e-22	4.649846805924958e-15	5.070869825805518e-11	9.857266658947797e-11	1.355824924796552e-9
37100000	0.004999881437720094	5.682343607204036e-50	5.4224926862115835e-61	2.7785990681091373e-8	6.514888109526956e-16	1.8004746686041686e-7	6.325692066723396e-22	4.649846805924958e-15	5.070869825805518e-11	9.857266658947797e-11	1.355824924796552e-9
37200000	0.004999881437720094	5.682343607204036e-50	5.4224926862115835e-61	2.7785990681091373e-8	6.514888109526956e-16	1.8004746686041686e-7	6.325692066723396e-22	4.649846805924958e-15	5.070869825805518e-11	9.857266658947797e-11	1.355824924796552e-9
37300000	0.004999881437720094	5.682343607204036e-50	5.4224926862115835e-61	2.7785990681091373e-8	6.514888109526956e-16	1.8004746686041686e-7	6.325692066723396e-22	4.649846805924958e-15	5.070869825805518e-11	9.857266658947797e-11	1.355824924796552e-9
37400000	0.004999881437720094	5.682343607204036e-50	5.4224926862115835e-61	2.7785990681091373e-8	6.514888109526956e-16	1.8004746686041686e-7	6.325692066723396e-22	4.649846805924958e-15	5.070869825805518e-11	9.857266658947797e-11	1.355824924796552e-9
37500000	0.004999881437720094	5.682343607204036e-50	5.4224926862115835e-61	2.7785990681091373e-8	6.514888109526956e-16	1.8004746686041686e-7	6.325692066723396e-22	4.649846805924958e-15	5.070869825805518e-11	9.857266658947797e-11	1.355824924796552e-9
37600000	0.004999881437720094	5.682343607204036e-50	5.4224926862115835e-61	2.7785990681091373e-8	6.514888109526956e-16	1.8004746686041686e-7	6.325692066723396e-22	4.649846805924958e-15	5.070869825805518e-11	9.857266658947797e-11	1.355824924796552e-9
37700000	0.004999881437720094	5.682343607204036e-50	5.4224926862115835e-61	2.7785990681091373e-8	6.514888109526956e-16	1.8004746686041686e-7	6.325692066723396e-22	4.649846805924958e-15	5.070869825805518e-11	9.857266658947797e-11	1.355824924796552e-9
37800000	0.004999881437720094	5.682343607204036e-50	5.422492686211584e-61	2.7785990681091373e-8	6.514888109526956e-16	1.8004746686041686e-7	6.325692066723396e-22	4.649846805924958e-15	5.070869825805518e-11	9.857266658947797e-11	1.355824924796552e-9
37900000	0.004999881437720095	5.682343607204036e-50	5.422492686211584e-61	2.7785990681091373e-8	6.514888109526956e-16	1.8004746686041686e-7	6.325692066723396e-22	4.649846805924958e-15	5.070869825805518e-11	9.857266658947797e-11	1.355824924796552e-9
38000000	0.004999881437720095	5.682343607204036e-50	5.422492686211584e-61	2.7785990681091373e-8	6.514888109526956e-16	1.8004746686041686e-7	6.325692066723396e-22	4.649846805924958e-15	5.070869825805518e-11	9.857266658947797e-11	1.355824924796552e-9
38100000	0.004999881437720095	5.682343607204036e-50	5.422492686211584e-61	2.7785990681091373e-8	6.514888109526956e-16	1.8004746686041686e-7	6.325692066723396e-22	4.649846805924958e-15	5.070869825805518e-11	9.857266658947797e-11	1.355824924796552e-9
38200000	0.004999881437720095	5.682343607204036e-50	5.422492686211584e-61	2.7785990681091376e-8	6.514888109526956e-16	1.8004746686041686e-7	6.325692066723396e-22	4.649846805924958e-15	5.070869825805518e-11	9.857266658947797e-11	1.355824924796552e-9
38300000	0.004999881437720095	5.682343607204036e-50	5.422492686211584e-61	2.7785990681091376e-8	6.514888109526956e-16	1.8004746686041686e-7	6.325692066723396e-22	4.649846805924958e-15	5.070869825805518e-11	9.857266658947797e-11	1.355824924796552e-9
38400000	0.004999881437720095	5.682343607204036e-50	5.422492686211584e-61	2.7785990681091376e-8	6.514888109526956e-16	1.8004746686041686e-7	6.325692066723396e-22	4.649846805924958e-15	5.070869825805518e-11	9.857266658947797e-11	1.355824924796552e-9
38500000	0.004999881437720095	5.682343607204036e-50	5.422492686211584e-61	2.7785990681091376e-8	6.514888109526956e-16	1.8004746686041686e-7	6.325692066723396e-22	4.649846805924958e-15	5.070869825805518e-11	9.857266658947797e-11	1.355824924796552e-9
38600000	0.004999881437720095	5.682343607204035e-50	5.422492686211584e-61	2.7785990681091376e-8	6.514888109526956e-16	1.8004746686041686e-7	6.325692066723396e-22	4.649846805924958e-15	5.070869825805518e-11	9.857266658947797e-11	1.355824924796552e-9
38700000	0.004999881437720095	5.682343607204035e-50	5.422492686211584e-61	2.7785990681091376e-8	6.514888109526956e-16	1.8004746686041686e-7	6.325692066723396e-22	4.649846805924958e-15	5.070869825805518e-11	9.857266658947797e-11	1.355824924796552e-9
38800000	0.004999881437720095	5.682343607204035e-50	5.422492686211584e-61	2.7785990681091376e-8	6.514888109526956e-16	1.8004746686041686e-7	6.325692066723396e-22	4.649846805924958e-15	5.070869825805518e-11	9.857266658947797e-11	1.355824924796552e-9
38900000	0.004999881437720095	5.682343607204035e-50	5.422492686211584e-61	2.7785990681091376e-8	6.514888109526956e-16	1.8004746686041686e-7	6.325692066723396e-22	4.649846805924958e-15	5.070869825805518e-11	9.857266658947797e-11	1.355824924796552e-9
39000000	0.004999881437720095	5.682343607204035e-50	5.422492686211584e-61	2.7785990681091376e-8	6.514888109526956e-16	1.8004746686041686e-7	6.325692066723396e-22	4.649846805924958e-15	5.070869825805518e-11	9.857266658947797e-11	1.355824924796552e-9
39100000	0.004999881437720095	5.682343607204035e-50	5.422492686211584e-61	2.7785990681091376e-8	6.514888109526956e-16	1.8004746686041686e-7	6.325692066723396e-22	4.649846805924958e-15	5.070869825805518e-11	9.857266658947797e-11	1.355824924796552e-9
39200000	0.004999881437720095	5.682343607204035e-50	5.422492686211584e-61	2.7785990681091376e-8	6.514888109526956e-16	1.8004746686041686e-7	6.325692066723396e-22	4.649846805924958e-15	5.070869825805518e-11	9.857266658947797e-11	1.355824924796552e-9
39300000	0.004999881437720095	5.682343607204035e-50	5.422492686211584e-61	2.7785990681091376e-8	6.514888109526956e-16	1.8004746686041686e-7	6.325692066723396e-22	4.649846805924958e-15	5.070869825805518e-11	9.857266658947797e-11	1.355824924796552e-9
39400000	0.004999881437720095	5.682343607204035e-50	5.422492686211584e-61	2.7785990681091376e-8	6.514888109526956e-16	1.8004746686041686e-7	6.325692066723396e-22	4.649846805924958e-15	5.070869825805518e-11	9.857266658947797e-11	1.355824924796552e-9
39500000	0.004999881437720095	5.682343607204035e-50	5.422492686211584e-61	2.7785990681091376e-8	6.514888109526956e-16	1.8004746686041686e-7	6.325692066723396e-22	4.649846805924958e-15	5.070869825805518e-11	9.857266658947797e-11	1.355824924796552e-9
39600000	0.004999881437720095	5.682343607204035e-50	5.422492686211584e-61	2.7785990681091376e-8	6.514888109526956e-16	1.8004746686041686e-7	6.325692066723396e-22	4.649846805924958e-15	5.070869825805518e-11	9.857266658947797e-11	1.355824924796552e-9
39700000	0.004999881437720095	5.682343607204035e-50	5.422492686211584e-61	2.7785990681091376e-8	6.514888109526956e-16	1.8004746686041686e-7	6.325692066723396e-22	4.649846805924958e-15	5.070869825805518e-11	9.857266658947797e-11	1.355824924796552e-9
39800000	0.004999881437720095	5.682343607204035e-50	5.422492686211584e-61	2.7785990681091376e-8	6.514888109526956e-16	1.8004746686041686e-7	6.325692066723396e-22	4.649846805924958e-15	5.070869825805518e-11	9.857266658947797e-11	1.355824924796552e-9
39900000	0.004999881437720095	5.682343607204035e-50	5.422492686211584e-61	2.7785990681091376e-8	6.514888109526956e-16	1.8004746686041686e-7	6.325692066723396e-22	4.649846805924958e-15	5.070869825805518e-11	9.857266658947797e-11	1.355824924796552e-9
40000000	0.004999881437720095	5.682343607204035e-50	5.422492686211584e-61	2.7785990681091376e-8	6.514888109526956e-16	1.8004746686041686e-7	6.325692066723396e-22	4.649846805924958e-15	5.070869825805518e-11	9.857266658947797e-11	1.355824924796552e-9
40100000	0.004999881437720095	5.682343607204035e-50	5.422492686211584e-61	2.7785990681091376e-8	6.514888109526956e-16	1.8004746686041686e-7	6.325692066723396e-22	4.649846805924958e-15	5.070869825805518e-11	9.857266658947797e-11	1.355824924796552e-9
40200000	0.004999881437720095	5.682343607204035e-50	5.422492686211584e-61	2.7785990681091376e-8	6.514888109526956e-16	1.8004746686041686e-7	6.325692066723396e-22	4.649846805924958e-15	5.070869825805518e-11	9.857266658947797e-11	1.355824924796552e-9
40300000	0.004999881437720095	5.682343607204035e-50	5.422492686211584e-61	2.7785990681091376e-8	6.514888109526956e-16	1.8004746686041686e-7	6.325692066723396e-22	4.649846805924958e-15	5.070869825805518e-11	9.857266658947797e-11	1.355824924796552e-9
40400000	0.004999881437720095	5.682343607204035e-50	5.422492686211584e-61	2.7785990681091376e-8	6.514888109526956e-16	1.8004746686041686e-7	6.325692066723396e-22	4.649846805924958e-15	5.070869825805518e-11	9.857266658947797e-11	1.355824924796552e-9
40500000	0.004999881437720095	5.682343607204035e-50	5.422492686211584e-61	2.7785990681091376e-8	6.514888109526956e-16	1.8004746686041686e-7	6.325692066723396e-22	4.649846805924958e-15	5.070869825805518e-11	9.857266658947797e-11	1.355824924796552e-9
40600000	0.004999881437720095	5.682343607204035e-50	5.422492686211584e-61	2.7785990681091376e-8	6.514888109526956e-16	1.8004746686041686e-7	6.325692066723396e-22	4.649846805924958e-15	5.070869825805518e-11	9.857266658947797e-11	1.355824924796552e-9
40700000	0.004999881437720095	5.682343607204035e-50	5.422492686211584e-61	2.7785990681091376e-8	6.514888109526956e-16	1.8004746686041686e-7	6.325692066723396e-22	4.649846805924958e-15	5.070869825805518e-11	9.857266658947797e-11	1.355824924796552e-9
40800000	0.004999881437720095	5.682343607204035e-50	5.422492686211584e-61	2.7785990681091376e-8	6.514888109526956e-16	1.8004746686041686e-7	6.325692066723396e-22	4.649846805924958e-15	5.070869825805518e-11	9.857266658947797e-11	1.355824924796552e-9
40900000	0.004999881437720095	5.682343607204035e-50	5.422492686211584e-61	2.7785990681091376e-8	6.514888109526956e-16	1.8004746686041686e-7	6.325692066723396e-22	4.649846805924958e-15	5.070869825805518e-11	9.857266658947797e-11	1.355824924796552e-9
41000000	0.004999881437720095	5.682343607204035e-50	5.422492686211584e-61	2.7785990681091376e-8	6.514888109526956e-16	1.8004746686041686e-7	6.325692066723396e-22	4.649846805924958e-15	5.070869825805518e-11	9.857266658947797e-11	1.355824924796552e-9
41100000	0.004999881437720095	5.682343607204035e-50	5.422492686211584e-61	2.7785990681091376e-8	6.514888109526956e-16	1.8004746686041686e-7	6.325692066723396e-22	4.649846805924958e-15	5.070869825805518e-11	9.857266658947797e-11	1.355824924796552e-9
41200000	0.004999881437720095	5.682343607204035e-50	5.422492686211584e-61	2.7785990681091376e-8	6.514888109526956e-16	1.8004746686041686e-7	6.325692066723396e-22	4.649846805924958e-15	5.070869825805518e-11	9.857266658947797e-11	1.355824924796552e-9
41300000	0.004999881437720095	5.682343607204035e-50	5.422492686211584e-61	2.7785990681091376e-8	6.514888109526956e-16	1.8004746686041686e-7	6.325692066723396e-22	4.649846805924958e-15	5.070869825805518e-11	9.857266658947797e-11	1.355824924796552e-9
41400000	0.004999881437720095	5.682343607204035e-50	5.422492686211584e-61	2.7785990681091376e-8	6.514888109526956e-16	1.8004746686041686e-7	6.325692066723396e-22	4.649846805924958e-15	5.070869825805518e-11	9.857266658947797e-11	1.355824924796552e-9
41500000	0.004999881437720095	5.682343607204035e-50	5.422492686211584e-61	2.7785990681091376e-8	6.514888109526956e-16	1.8004746686041686e-7	6.325692066723396e-22	4.649846805924958e-15	5.070869825805518e-11	9.857266658947797e-11	1.355824924796552e-9
41600000	0.004999881437720095	5.682343607204035e-50	5.422492686211584e-61	2.7785990681091376e-8	6.514888109526956e-16	1.8004746686041686e-7	6.325692066723396e-22	4.649846805924958e-15	5.070869825805518e-11	9.857266658947797e-11	1.355824924796552e-9
41700000	0.004999881437720095	5.682343607204035e-50	5.422492686211584e-61	2.7785990681091376e-8	6.514888109526956e-16	1.8004746686041686e-7	6.325692066723396e-22	4.649846805924958e-15	5.070869825805518e-11	9.857266658947797e-11	1.355824924796552e-9
41800000	0.004999881437720095	5.682343607204035e-50	5.422492686211584e-61	2.7785990681091376e-8	6.514888109526956e-16	1.8004746686041686e-7	6.325692066723396e-22	4.649846805924958e-15	5.070869825805518e-11	9.857266658947797e-11	1.355824924796552e-9
41900000	0.004999881437720095	5.682343607204035e-50	5.422492686211584e-61	2.7785990681091376e-8	6.514888109526956e-16	1.8004746686041686e-7	6.325692066723396e-22	4.649846805924958e-15	5.070869825805518e-11	9.857266658947797e-11	1.355824924796552e-9
42000000	0.004999881437720095	5.682343607204035e-50	5.422492686211584e-61	2.7785990681091376e-8	6.514888109526956e-16	1.8004746686041686e-7	6.325692066723396e-22	4.649846805924958e-15	5.070869825805518e-11	9.857266658947797e-11	1.355824924796552e-9
42100000	0.004999881437720095	5.682343607204035e-50	5.422492686211584e-61	2.7785990681091376e-8	6.514888109526956e-16	1.8004746686041686e-7	6.325692066723396e-22	4.649846805924958e-15	5.070869825805518e-11	9.857266658947797e-11	1.355824924796552e-9
42200000	0.004999881437720095	5.682343607204035e-50	5.422492686211584e-61	2.7785990681091376e-8	6.514888109526956e-16	1.8004746686041686e-7	6.325692066723396e-22	4.649846805924958e-15	5.070869825805518e-11	9.857266658947797e-11	1.355824924796552e-9
42300000	0.004999881437720095	5.682343607204035e-50	5.422492686211584e-61	2.7785990681091376e-8	6.514888109526956e-16	1.8004746686041686e-7	6.325692066723396e-22	4.649846805924958e-15	5.070869825805518e-11	9.857266658947797e-11	1.355824924796552e-9
42400000	0.004999881437720095	5.682343607204035e-50	5.422492686211584e-61	2.7785990681091376e-8	6.514888109526956e-16	1.8004746686041686e-7	6.325692066723396e-22	4.649846805924958e-15	5.070869825805518e-11	9.857266658947797e-11	1.355824924796552e-9
42500000	0.004999881437720095	5.682343607204035e-50	5.422492686211584e-61	2.7785990681091376e-8	6.514888109526956e-16	1.8004746686041686e-7	6.325692066723396e-22	4.649846805924958e-15	5.070869825805518e-11	9.857266658947797e-11	1.355824924796552e-9
42600000	0.004999881437720095	5.682343607204035e-50	5.422492686211584e-61	2.7785990681091376e-8	6.514888109526956e-16	1.8004746686041686e-7	6.325692066723396e-22	4.649846805924958e-15	5.070869825805518e-11	9.857266658947797e-11	1.355824924796552e-9
42700000	0.004999881437720095	5.682343607204035e-50	5.422492686211584e-61	2.7785990681091376e-8	6.514888109526956e-16	1.8004746686041686e-7	6.325692066723396e-22	4.649846805924958e-15	5.070869825805518e-11	9.857266658947797e-11	1.355824924796552e-9
42800000	0.004999881437720095	5.682343607204035e-50	5.422492686211584e-61	2.7785990681091376e-8	6.514888109526956e-16	1.8004746686041686e-7	6.325692066723396e-22	4.649846805924958e-15	5.070869825805518e-11	9.857266658947797e-11	1.355824924796552e-9
42900000	0.004999881437720095	5.682343607204035e-50	5.422492686211584e-61	2.7785990681091376e-8	6.514888109526956e-16	1.8004746686041686e-7	6.325692066723396e-22	4.649846805924958e-15	5.070869825805518e-11	9.857266658947797e-11	1.355824924796552e-9
43000000	0.004999881437720095	5.682343607204035e-50	5.422492686211584e-61	2.7785990681091376e-8	6.514888109526956e-16	1.8004746686041686e-7	6.325692066723396e-22	4.649846805924958e-15	5.070869825805518e-11	9.857266658947797e-11	1.355824924796552e-9
43100000	0.004999881437720095	5.682343607204035e-50	5.422492686211584e-61	2.7785990681091376e-8	6.514888109526956e-16	1.8004746686041686e-7	6.325692066723396e-22	4.649846805924958e-15	5.070869825805518e-11	9.857266658947797e-11	1.355824924796552e-9
43200000	0.004999881437720095	5.682343607204035e-50	5.422492686211584e-61	2.7785990681091376e-8	6.514888109526956e-16	1.8004746686041686e-7	6.325692066723396e-22	4.649846805924958e-15	5.070869825805518e-11	9.857266658947797e-11	1.355824924796552e-9
43300000	0.004999881437720095	5.682343607204036e-50	5.422492686211584e-61	2.7785990681091376e-8	6.514888109526956e-16	1.8004746686041686e-7	6.325692066723396e-22	4.649846805924958e-15	5.070869825805518e-11	9.857266658947797e-11	1.355824924796552e-9
43400000	0.004999881437720095	5.682343607204036e-50	5.422492686211584e-61	2.7785990681091376e-8	6.514888109526956e-16	1.8004746686041686e-7	6.325692066723396e-22	4.649846805924958e-15	5.070869825805518e-11	9.857266658947797e-11	1.355824924796552e-9
43500000	0.004999881437720095	5.682343607204036e-50	5.422492686211584e-61	2.7785990681091376e-8	6.514888109526956e-16	1.8004746686041686e-7	6.325692066723396e-22	4.649846805924958e-15	5.070869825805518e-11	9.857266658947797e-11	1.355824924796552e-9
43600000	0.004999881437720095	5.682343607204036e-50	5.422492686211584e-61	2.7785990681091376e-8	6.514888109526956e-16	1.8004746686041686e-7	6.325692066723396e-22	4.649846805924958e-15	5.070869825805518e-11	9.857266658947797e-11	1.355824924796552e-9
43700000	0.004999881437720095	5.682343607204036e-50	5.422492686211584e-61	2.7785990681091376e-8	6.514888109526956e-16	1.8004746686041686e-7	6.325692066723396e-22	4.649846805924958e-15	5.070869825805518e-11	9.857266658947797e-11	1.355824924796552e-9
43800000	0.004999881437720095	5.682343607204036e-50	5.422492686211584e-61	2.7785990681091376e-8	6.514888109526956e-16	1.8004746686041686e-7	6.325692066723396e-22	4.649846805924958e-15	5.070869825805518e-11	9.857266658947797e-11	1.355824924796552e-9
43900000	0.004999881437720095	5.682343607204036e-50	5.422492686211584e-61	2.7785990681091376e-8	6.514888109526956e-16	1.8004746686041686e-7	6.325692066723396e-22	4.649846805924958e-15	5.070869825805518e-11	9.857266658947797e-11	1.355824924796552e-9
44000000	0.004999881437720095	5.682343607204036e-50	5.422492686211584e-61	2.7785990681091376e-8	6.514888109526956e-16	1.8004746686041686e-7	6.325692066723396e-22	4.649846805924958e-15	5.070869825805518e-11	9.857266658947797e-11	1.355824924796552e-9
44100000	0.004999881437720095	5.682343607204036e-50	5.422492686211584e-61	2.7785990681091376e-8	6.514888109526956e-16	1.8004746686041686e-7	6.325692066723396e-22	4.649846805924958e-15	5.070869825805518e-11	9.857266658947797e-11	1.355824924796552e-9
44200000	0.004999881437720095	5.682343607204036e-50	5.422492686211584e-61	2.7785990681091376e-8	6.514888109526956e-16	1.8004746686041686e-7	6.325692066723396e-22	4.649846805924958e-15	5.070869825805518e-11	9.857266658947797e-11	1.355824924796552e-9
44300000	0.004999881437720095	5.682343607204036e-50	5.422492686211584e-61	2.7785990681091376e-8	6.514888109526956e-16	1.8004746686041686e-7	6.325692066723396e-22	4.649846805924958e-15	5.070869825805518e-11	9.857266658947797e-11	1.355824924796552e-9
44400000	0.004999881437720095	5.682343607204036e-50	5.422492686211584e-61	2.7785990681091376e-8	6.514888109526956e-16	1.8004746686041686e-7	6.325692066723396e-22	4.649846805924958e-15	5.070869825805518e-11	9.857266658947797e-11	1.355824924796552e-9
44500000	0.004999881437720095	5.682343607204036e-50	5.422492686211584e-61	2.7785990681091376e-8	6.514888109526956e-16	1.8004746686041686e-7	6.325692066723396e-22	4.649846805924958e-15	5.070869825805518e-11	9.857266658947797e-11	1.355824924796552e-9
44600000	0.004999881437720095	5.682343607204036e-50	5.422492686211584e-61	2.7785990681091376e-8	6.514888109526956e-16	1.8004746686041686e-7	6.325692066723396e-22	4.649846805924958e-15	5.070869825805518e-11	9.857266658947797e-11	1.355824924796552e-9
44700000	0.004999881437720095	5.682343607204036e-50	5.422492686211584e-61	2.7785990681091376e-8	6.514888109526956e-16	1.8004746686041686e-7	6.325692066723396e-22	4.649846805924958e-15	5.070869825805518e-11	9.857266658947797e-11	1.355824924796552e-9
44800000	0.004999881437720094	5.682343607204036e-50	5.422492686211584e-61	2.7785990681091376e-8	6.514888109526956e-16	1.8004746686041686e-7	6.325692066723396e-22	4.649846805924958e-15	5.070869825805518e-11	9.857266658947797e-11	1.355824924796552e-9
44900000	0.004999881437720094	5.682343607204037e-50	5.422492686211584e-61	2.7785990681091373e-8	6.514888109526956e-16	1.8004746686041686e-7	6.325692066723396e-22	4.649846805924958e-15	5.070869825805518e-11	9.857266658947797e-11	1.355824924796552e-9
45000000	0.004999881437720094	5.682343607204037e-50	5.422492686211584e-61	2.7785990681091373e-8	6.514888109526956e-16	1.8004746686041686e-7	6.325692066723396e-22	4.649846805924958e-15	5.070869825805518e-11	9.857266658947797e-11	1.355824924796552e-9
45100000	0.004999881437720094	5.682343607204037e-50	5.422492686211584e-61	2.7785990681091373e-8	6.514888109526956e-16	1.8004746686041686e-7	6.325692066723396e-22	4.649846805924958e-15	5.070869825805518e-11	9.857266658947797e-11	1.355824924796552e-9
45200000	0.004999881437720094	5.682343607204037e-50	5.422492686211584e-61	2.7785990681091373e-8	6.514888109526956e-16	1.8004746686041686e-7	6.325692066723396e-22	4.649846805924958e-15	5.070869825805518e-11	9.857266658947797e-11	1.355824924796552e-9
45300000	0.004999881437720094	5.682343607204037e-50	5.422492686211584e-61	2.7785990681091373e-8	6.514888109526956e-16	1.8004746686041686e-7	6.325692066723396e-22	4.649846805924958e-15	5.070869825805518e-11	9.857266658947797e-11	1.355824924796552e-9
45400000	0.004999881437720094	5.682343607204037e-50	5.422492686211584e-61	2.7785990681091373e-8	6.514888109526956e-16	1.8004746686041686e-7	6.325692066723396e-22	4.649846805924958e-15	5.070869825805518e-11	9.857266658947797e-11	1.355824924796552e-9
45500000	0.004999881437720094	5.682343607204037e-50	5.422492686211584e-61	2.7785990681091373e-8	6.514888109526956e-16	1.8004746686041686e-7	6.325692066723396e-22	4.649846805924958e-15	5.070869825805518e-11	9.857266658947797e-11	1.3558249247965517e-9
45600000	0.004999881437720094	5.682343607204037e-50	5.422492686211584e-61	2.7785990681091373e-8	6.514888109526956e-16	1.8004746686041686e-7	6.325692066723396e-22	4.649846805924958e-15	5.070869825805518e-11	9.857266658947797e-11	1.3558249247965517e-9
45700000	0.004999881437720094	5.682343607204037e-50	5.422492686211584e-61	2.7785990681091373e-8	6.514888109526956e-16	1.8004746686041686e-7	6.325692066723396e-22	4.649846805924958e-15	5.070869825805518e-11	9.857266658947797e-11	1.3558249247965517e-9
45800000	0.004999881437720094	5.682343607204037e-50	5.422492686211584e-61	2.7785990681091373e-8	6.514888109526955e-16	1.8004746686041686e-7	6.325692066723396e-22	4.649846805924958e-15	5.070869825805518e-11	9.857266658947797e-11	1.3558249247965517e-9
45900000	0.004999881437720094	5.682343607204037e-50	5.422492686211584e-61	2.7785990681091373e-8	6.514888109526955e-16	1.8004746686041686e-7	6.325692066723396e-22	4.649846805924958e-15	5.070869825805518e-11	9.857266658947797e-11	1.3558249247965517e-9
46000000	0.004999881437720094	5.682343607204037e-50	5.422492686211584e-61	2.7785990681091373e-8	6.514888109526955e-16	1.8004746686041686e-7	6.325692066723396e-22	4.649846805924958e-15	5.070869825805518e-11	9.857266658947797e-11	1.3558249247965517e-9
46100000	0.004999881437720094	5.682343607204037e-50	5.422492686211584e-61	2.7785990681091373e-8	6.514888109526955e-16	1.8004746686041686e-7	6.325692066723396e-22	4.649846805924958e-15	5.0708698258055183e-11	9.857266658947797e-11	1.3558249247965517e-9
46200000	0.004999881437720094	5.682343607204038e-50	5.422492686211584e-61	2.7785990681091373e-8	6.514888109526955e-16	1.8004746686041686e-7	6.325692066723396e-22	4.649846805924958e-15	5.0708698258055183e-11	9.857266658947797e-11	1.3558249247965517e-9
46300000	0.004999881437720094	5.682343607204038e-50	5.422492686211584e-61	2.7785990681091373e-8	6.514888109526955e-16	1.8004746686041686e-7	6.325692066723396e-22	4.649846805924958e-15	5.0708698258055183e-11	9.857266658947797e-11	1.3558249247965517e-9
46400000	0.004999881437720094	5.682343607204038e-50	5.422492686211584e-61	2.7785990681091373e-8	6.514888109526955e-16	1.8004746686041686e-7	6.325692066723395e-22	4.649846805924958e-15	5.0708698258055183e-11	9.857266658947797e-11	1.3558249247965517e-9
46500000	0.004999881437720094	5.682343607204038e-50	5.422492686211584e-61	2.7785990681091373e-8	6.514888109526955e-16	1.8004746686041686e-7	6.325692066723395e-22	4.649846805924958e-15	5.0708698258055183e-11	9.857266658947797e-11	1.3558249247965517e-9
46600000	0.004999881437720094	5.682343607204038e-50	5.422492686211584e-61	2.7785990681091373e-8	6.514888109526955e-16	1.8004746686041686e-7	6.325692066723395e-22	4.649846805924958e-15	5.0708698258055183e-11	9.857266658947797e-11	1.3558249247965517e-9
46700000	0.004999881437720094	5.682343607204038e-50	5.422492686211584e-61	2.7785990681091373e-8	6.514888109526955e-16	1.8004746686041686e-7	6.325692066723395e-22	4.649846805924958e-15	5.0708698258055183e-11	9.857266658947797e-11	1.3558249247965517e-9
46800000	0.004999881437720094	5.682343607204038e-50	5.422492686211584e-61	2.7785990681091373e-8	6.514888109526955e-16	1.8004746686041686e-7	6.325692066723395e-22	4.649846805924958e-15	5.0708698258055183e-11	9.857266658947797e-11	1.3558249247965517e-9
46900000	0.004999881437720094	5.682343607204038e-50	5.422492686211584e-61	2.7785990681091373e-8	6.514888109526955e-16	1.8004746686041686e-7	6.325692066723395e-22	4.649846805924958e-15	5.0708698258055183e-11	9.857266658947797e-11	1.3558249247965517e-9
47000000	0.004999881437720094	5.682343607204038e-50	5.422492686211584e-61	2.7785990681091373e-8	6.514888109526955e-16	1.8004746686041686e-7	6.325692066723395e-22	4.649846805924958e-15	5.0708698258055183e-11	9.857266658947797e-11	1.3558249247965517e-9
47100000	0.004999881437720094	5.682343607204038e-50	5.422492686211584e-61	2.7785990681091373e-8	6.514888109526955e-16	1.8004746686041686e-7	6.325692066723395e-22	4.649846805924958e-15	5.0708698258055183e-11	9.857266658947797e-11	1.3558249247965517e-9
47200000	0.004999881437720094	5.682343607204038e-50	5.422492686211584e-61	2.7785990681091373e-8	6.514888109526955e-16	1.8004746686041686e-7	6.325692066723395e-22	4.649846805924958e-15	5.0708698258055183e-11	9.857266658947797e-11	1.3558249247965517e-9
47300000	0.004999881437720094	5.682343607204038e-50	5.422492686211584e-61	2.7785990681091373e-8	6.514888109526955e-16	1.8004746686041686e-7	6.325692066723395e-22	4.649846805924958e-15	5.0708698258055183e-11	9.857266658947797e-11	1.3558249247965517e-9
47400000	0.004999881437720094	5.682343607204038e-50	5.422492686211584e-61	2.7785990681091373e-8	6.514888109526955e-16	1.8004746686041686e-7	6.325692066723395e-22	4.649846805924958e-15	5.0708698258055183e-11	9.857266658947797e-11	1.3558249247965517e-9
47500000	0.004999881437720094	5.682343607204039e-50	5.422492686211584e-61	2.7785990681091373e-8	6.514888109526955e-16	1.8004746686041686e-7	6.325692066723395e-22	4.649846805924958e-15	5.0708698258055183e-11	9.857266658947797e-11	1.3558249247965517e-9
47600000	0.004999881437720094	5.682343607204039e-50	5.422492686211584e-61	2.7785990681091373e-8	6.514888109526955e-16	1.8004746686041686e-7	6.325692066723395e-22	4.649846805924958e-15	5.0708698258055183e-11	9.857266658947797e-11	1.3558249247965517e-9
47700000	0.004999881437720094	5.682343607204039e-50	5.422492686211584e-61	2.7785990681091373e-8	6.514888109526955e-16	1.8004746686041686e-7	6.325692066723395e-22	4.649846805924958e-15	5.0708698258055183e-11	9.857266658947797e-11	1.3558249247965517e-9
47800000	0.004999881437720094	5.682343607204039e-50	5.422492686211584e-61	2.7785990681091373e-8	6.514888109526955e-16	1.8004746686041686e-7	6.325692066723395e-22	4.649846805924958e-15	5.0708698258055183e-11	9.857266658947797e-11	1.3558249247965517e-9
47900000	0.004999881437720093	5.682343607204039e-50	5.422492686211584e-61	2.778599068109137e-8	6.514888109526955e-16	1.8004746686041686e-7	6.325692066723395e-22	4.649846805924958e-15	5.0708698258055183e-11	9.857266658947797e-11	1.3558249247965517e-9
48000000	0.004999881437720093	5.682343607204039e-50	5.422492686211584e-61	2.778599068109137e-8	6.514888109526955e-16	1.8004746686041686e-7	6.325692066723395e-22	4.649846805924958e-15	5.0708698258055183e-11	9.857266658947797e-11	1.3558249247965517e-9
48100000	0.004999881437720093	5.682343607204039e-50	5.422492686211584e-61	2.778599068109137e-8	6.514888109526955e-16	1.8004746686041686e-7	6.325692066723395e-22	4.649846805924958e-15	5.0708698258055183e-11	9.857266658947797e-11	1.3558249247965517e-9
48200000	0.004999881437720093	5.682343607204039e-50	5.422492686211584e-61	2.778599068109137e-8	6.514888109526955e-16	1.8004746686041686e-7	6.325692066723395e-22	4.649846805924958e-15	5.0708698258055183e-11	9.857266658947797e-11	1.3558249247965517e-9
48300000	0.004999881437720093	5.682343607204039e-50	5.422492686211584e-61	2.778599068109137e-8	6.514888109526955e-16	1.8004746686041686e-7	6.325692066723395e-22	4.649846805924958e-15	5.0708698258055183e-11	9.857266658947797e-11	1.3558249247965517e-9
48400000	0.004999881437720093	5.682343607204039e-50	5.422492686211584e-61	2.778599068109137e-8	6.514888109526955e-16	1.8004746686041686e-7	6.325692066723395e-22	4.649846805924958e-15	5.0708698258055183e-11	9.857266658947797e-11	1.3558249247965517e-9
48500000	0.004999881437720093	5.682343607204039e-50	5.422492686211584e-61	2.778599068109137e-8	6.514888109526955e-16	1.8004746686041686e-7	6.325692066723395e-22	4.649846805924958e-15	5.0708698258055183e-11	9.857266658947797e-11	1.3558249247965517e-9
48600000	0.004999881437720093	5.682343607204039e-50	5.422492686211584e-61	2.778599068109137e-8	6.514888109526955e-16	1.8004746686041686e-7	6.325692066723395e-22	4.649846805924958e-15	5.0708698258055183e-11	9.857266658947797e-11	1.3558249247965517e-9
48700000	0.004999881437720093	5.682343607204039e-50	5.422492686211584e-61	2.778599068109137e-8	6.514888109526955e-16	1.8004746686041686e-7	6.325692066723395e-22	4.649846805924958e-15	5.0708698258055183e-11	9.857266658947797e-11	1.3558249247965517e-9
48800000	0.004999881437720093	5.682343607204039e-50	5.422492686211584e-61	2.778599068109137e-8	6.514888109526955e-16	1.8004746686041686e-7	6.325692066723395e-22	4.649846805924958e-15	5.0708698258055183e-11	9.857266658947797e-11	1.3558249247965517e-9
48900000	0.004999881437720093	5.682343607204039e-50	5.422492686211584e-61	2.778599068109137e-8	6.514888109526955e-16	1.8004746686041686e-7	6.325692066723395e-22	4.649846805924958e-15	5.0708698258055183e-11	9.857266658947797e-11	1.3558249247965517e-9
49000000	0.004999881437720093	5.68234360720404e-50	5.422492686211584e-61	2.778599068109137e-8	6.514888109526955e-16	1.8004746686041686e-7	6.325692066723395e-22	4.649846805924958e-15	5.0708698258055183e-11	9.857266658947797e-11	1.3558249247965517e-9
49100000	0.004999881437720093	5.68234360720404e-50	5.422492686211584e-61	2.778599068109137e-8	6.514888109526955e-16	1.8004746686041686e-7	6.325692066723395e-22	4.649846805924958e-15	5.0708698258055183e-11	9.857266658947797e-11	1.3558249247965517e-9
49200000	0.004999881437720093	5.68234360720404e-50	5.422492686211584e-61	2.778599068109137e-8	6.514888109526955e-16	1.8004746686041686e-7	6.325692066723395e-22	4.649846805924958e-15	5.0708698258055183e-11	9.857266658947797e-11	1.3558249247965517e-9
49300000	0.004999881437720093	5.68234360720404e-50	5.422492686211584e-61	2.778599068109137e-8	6.514888109526955e-16	1.8004746686041686e-7	6.325692066723395e-22	4.649846805924958e-15	5.0708698258055183e-11	9.857266658947797e-11	1.3558249247965517e-9
49400000	0.004999881437720093	5.68234360720404e-50	5.422492686211584e-61	2.778599068109137e-8	6.514888109526955e-16	1.8004746686041686e-7	6.325692066723395e-22	4.649846805924958e-15	5.0708698258055183e-11	9.857266658947797e-11	1.3558249247965517e-9
49500000	0.004999881437720093	5.68234360720404e-50	5.422492686211584e-61	2.778599068109137e-8	6.514888109526955e-16	1.8004746686041686e-7	6.325692066723395e-22	4.649846805924958e-15	5.0708698258055183e-11	9.857266658947797e-11	1.3558249247965517e-9
49600000	0.004999881437720093	5.68234360720404e-50	5.422492686211584e-61	2.778599068109137e-8	6.514888109526955e-16	1.8004746686041686e-7	6.325692066723395e-22	4.649846805924958e-15	5.0708698258055183e-11	9.857266658947797e-11	1.3558249247965517e-9
49700000	0.004999881437720093	5.68234360720404e-50	5.422492686211584e-61	2.778599068109137e-8	6.514888109526955e-16	1.8004746686041686e-7	6.325692066723395e-22	4.649846805924958e-15	5.0708698258055183e-11	9.857266658947797e-11	1.3558249247965517e-9
49800000	0.004999881437720093	5.68234360720404e-50	5.422492686211584e-61	2.778599068109137e-8	6.514888109526955e-16	1.8004746686041686e-7	6.325692066723395e-22	4.649846805924958e-15	5.0708698258055183e-11	9.857266658947797e-11	1.3558249247965517e-9
49900000	0.004999881437720093	5.68234360720404e-50	5.422492686211584e-61	2.778599068109137e-8	6.514888109526955e-16	1.8004746686041686e-7	6.325692066723395e-22	4.649846805924958e-15	5.0708698258055183e-11	9.857266658947797e-11	1.3558249247965517e-9
50000000	0.004999881437720093	5.68234360720404e-50	5.422492686211584e-61	2.778599068109137e-8	6.514888109526955e-16	1.8004746686041686e-7	6.325692066723395e-22	4.649846805924958e-15	5.0708698258055183e-11	9.857266658947797e-11	1.3558249247965517e-9
50100000	0.004999881437720093	5.68234360720404e-50	5.422492686211584e-61	2.778599068109137e-8	6.514888109526955e-16	1.8004746686041686e-7	6.325692066723395e-22	4.649846805924958e-15	5.0708698258055183e-11	9.857266658947797e-11	1.3558249247965517e-9
50200000	0.004999881437720093	5.68234360720404e-50	5.422492686211584e-61	2.778599068109137e-8	6.514888109526955e-16	1.8004746686041686e-7	6.325692066723395e-22	4.649846805924958e-15	5.0708698258055183e-11	9.857266658947797e-11	1.3558249247965517e-9
50300000	0.004999881437720093	5.68234360720404e-50	5.422492686211584e-61	2.778599068109137e-8	6.514888109526955e-16	1.8004746686041686e-7	6.325692066723395e-22	4.649846805924958e-15	5.0708698258055183e-11	9.857266658947797e-11	1.3558249247965517e-9
50400000	0.004999881437720093	5.68234360720404e-50	5.422492686211584e-61	2.778599068109137e-8	6.514888109526955e-16	1.8004746686041686e-7	6.325692066723395e-22	4.649846805924958e-15	5.0708698258055183e-11	9.857266658947797e-11	1.3558249247965517e-9
50500000	0.004999881437720093	5.68234360720404e-50	5.422492686211584e-61	2.778599068109137e-8	6.514888109526955e-16	1.8004746686041686e-7	6.325692066723395e-22	4.649846805924958e-15	5.0708698258055183e-11	9.857266658947797e-11	1.3558249247965517e-9
50600000	0.004999881437720093	5.68234360720404e-50	5.422492686211584e-61	2.778599068109137e-8	6.514888109526955e-16	1.8004746686041686e-7	6.325692066723395e-22	4.649846805924958e-15	5.0708698258055183e-11	9.857266658947797e-11	1.3558249247965517e-9
50700000	0.004999881437720093	5.68234360720404e-50	5.422492686211584e-61	2.778599068109137e-8	6.514888109526955e-16	1.8004746686041686e-7	6.325692066723395e-22	4.649846805924958e-15	5.0708698258055183e-11	9.857266658947797e-11	1.3558249247965517e-9
50800000	0.004999881437720093	5.68234360720404e-50	5.422492686211584e-61	2.778599068109137e-8	6.514888109526955e-16	1.8004746686041686e-7	6.325692066723395e-22	4.649846805924958e-15	5.0708698258055183e-11	9.857266658947797e-11	1.3558249247965517e-9
50900000	0.004999881437720093	5.68234360720404e-50	5.422492686211584e-61	2.778599068109137e-8	6.514888109526955e-16	1.8004746686041686e-7	6.325692066723395e-22	4.649846805924958e-15	5.0708698258055183e-11	9.857266658947797e-11	1.3558249247965517e-9
51000000	0.004999881437720093	5.68234360720404e-50	5.422492686211584e-61	2.778599068109137e-8	6.514888109526955e-16	1.8004746686041686e-7	6.325692066723395e-22	4.649846805924958e-15	5.0708698258055183e-11	9.857266658947797e-11	1.3558249247965517e-9
51100000	0.004999881437720093	5.68234360720404e-50	5.422492686211584e-61	2.778599068109137e-8	6.514888109526955e-16	1.8004746686041686e-7	6.325692066723395e-22	4.649846805924958e-15	5.0708698258055183e-11	9.857266658947797e-11	1.3558249247965517e-9
51200000	0.004999881437720093	5.68234360720404e-50	5.422492686211584e-61	2.778599068109137e-8	6.514888109526955e-16	1.8004746686041686e-7	6.325692066723395e-22	4.649846805924958e-15	5.0708698258055183e-11	9.857266658947797e-11	1.3558249247965517e-9
51300000	0.004999881437720093	5.68234360720404e-50	5.422492686211584e-61	2.778599068109137e-8	6.514888109526955e-16	1.8004746686041686e-7	6.325692066723395e-22	4.649846805924958e-15	5.0708698258055183e-11	9.857266658947797e-11	1.3558249247965517e-9
51400000	0.004999881437720093	5.68234360720404e-50	5.422492686211584e-61	2.778599068109137e-8	6.514888109526955e-16	1.8004746686041686e-7	6.325692066723395e-22	4.649846805924958e-15	5.0708698258055183e-11	9.857266658947797e-11	1.3558249247965517e-9
51500000	0.004999881437720093	5.68234360720404e-50	5.422492686211584e-61	2.778599068109137e-8	6.514888109526955e-16	1.8004746686041686e-7	6.325692066723395e-22	4.649846805924958e-15	5.0708698258055183e-11	9.857266658947797e-11	1.3558249247965517e-9
51600000	0.004999881437720093	5.68234360720404e-50	5.422492686211584e-61	2.778599068109137e-8	6.514888109526955e-16	1.8004746686041686e-7	6.325692066723395e-22	4.649846805924958e-15	5.0708698258055183e-11	9.857266658947797e-11	1.3558249247965517e-9
51700000	0.004999881437720093	5.68234360720404e-50	5.422492686211584e-61	2.778599068109137e-8	6.514888109526955e-16	1.8004746686041686e-7	6.325692066723395e-22	4.649846805924958e-15	5.0708698258055183e-11	9.857266658947797e-11	1.3558249247965517e-9
51800000	0.004999881437720093	5.68234360720404e-50	5.422492686211584e-61	2.778599068109137e-8	6.514888109526955e-16	1.8004746686041686e-7	6.325692066723395e-22	4.649846805924958e-15	5.0708698258055183e-11	9.857266658947797e-11	1.3558249247965517e-9
51900000	0.004999881437720093	5.68234360720404e-50	5.422492686211584e-61	2.778599068109137e-8	6.514888109526955e-16	1.8004746686041686e-7	6.325692066723395e-22	4.649846805924958e-15	5.0708698258055183e-11	9.857266658947797e-11	1.3558249247965517e-9
52000000	0.004999881437720093	5.68234360720404e-50	5.422492686211584e-61	2.778599068109137e-8	6.514888109526955e-16	1.8004746686041686e-7	6.325692066723395e-22	4.649846805924958e-15	5.0708698258055183e-11	9.857266658947797e-11	1.3558249247965517e-9
52100000	0.004999881437720093	5.68234360720404e-50	5.422492686211584e-61	2.778599068109137e-8	6.514888109526955e-16	1.8004746686041686e-7	6.325692066723395e-22	4.649846805924958e-15	5.0708698258055183e-11	9.857266658947797e-11	1.3558249247965517e-9
52200000	0.004999881437720093	5.682343607204041e-50	5.422492686211584e-61	2.778599068109137e-8	6.514888109526955e-16	1.8004746686041686e-7	6.325692066723395e-22	4.649846805924958e-15	5.0708698258055183e-11	9.857266658947797e-11	1.3558249247965517e-9
52300000	0.004999881437720093	5.682343607204041e-50	5.422492686211584e-61	2.778599068109137e-8	6.514888109526955e-16	1.8004746686041686e-7	6.325692066723395e-22	4.649846805924958e-15	5.0708698258055183e-11	9.857266658947797e-11	1.3558249247965517e-9
52400000	0.004999881437720093	5.682343607204041e-50	5.422492686211584e-61	2.778599068109137e-8	6.514888109526955e-16	1.8004746686041686e-7	6.325692066723395e-22	4.649846805924958e-15	5.0708698258055183e-11	9.857266658947797e-11	1.3558249247965517e-9
52500000	0.004999881437720093	5.682343607204041e-50	5.422492686211584e-61	2.778599068109137e-8	6.514888109526955e-16	1.8004746686041686e-7	6.325692066723395e-22	4.649846805924958e-15	5.0708698258055183e-11	9.857266658947797e-11	1.3558249247965517e-9
52600000	0.004999881437720093	5.68234360720404e-50	5.422492686211584e-61	2.778599068109137e-8	6.514888109526955e-16	1.8004746686041686e-7	6.325692066723395e-22	4.649846805924958e-15	5.0708698258055183e-11	9.857266658947797e-11	1.3558249247965517e-9
52700000	0.004999881437720093	5.68234360720404e-50	5.422492686211584e-61	2.778599068109137e-8	6.514888109526955e-16	1.8004746686041686e-7	6.325692066723395e-22	4.649846805924958e-15	5.0708698258055183e-11	9.857266658947797e-11	1.3558249247965517e-9
52800000	0.004999881437720093	5.68234360720404e-50	5.422492686211584e-61	2.778599068109137e-8	6.514888109526955e-16	1.8004746686041686e-7	6.325692066723395e-22	4.649846805924958e-15	5.0708698258055183e-11	9.857266658947797e-11	1.3558249247965517e-9
52900000	0.004999881437720093	5.68234360720404e-50	5.422492686211584e-61	2.778599068109137e-8	6.514888109526955e-16	1.8004746686041686e-7	6.325692066723395e-22	4.649846805924958e-15	5.0708698258055183e-11	9.857266658947797e-11	1.3558249247965517e-9
53000000	0.004999881437720093	5.68234360720404e-50	5.422492686211584e-61	2.778599068109137e-8	6.514888109526955e-16	1.8004746686041686e-7	6.325692066723395e-22	4.649846805924958e-15	5.0708698258055183e-11	9.857266658947797e-11	1.3558249247965517e-9
53100000	0.004999881437720093	5.68234360720404e-50	5.422492686211584e-61	2.778599068109137e-8	6.514888109526955e-16	1.8004746686041686e-7	6.325692066723395e-22	4.649846805924958e-15	5.0708698258055183e-11	9.857266658947797e-11	1.3558249247965517e-9
53200000	0.004999881437720093	5.68234360720404e-50	5.422492686211584e-61	2.778599068109137e-8	6.514888109526955e-16	1.8004746686041686e-7	6.325692066723395e-22	4.649846805924958e-15	5.0708698258055183e-11	9.857266658947797e-11	1.3558249247965517e-9
53300000	0.004999881437720093	5.68234360720404e-50	5.422492686211584e-61	2.778599068109137e-8	6.514888109526955e-16	1.8004746686041686e-7	6.325692066723395e-22	4.649846805924958e-15	5.0708698258055183e-11	9.857266658947797e-11	1.3558249247965517e-9
53400000	0.004999881437720093	5.68234360720404e-50	5.422492686211584e-61	2.778599068109137e-8	6.514888109526955e-16	1.8004746686041686e-7	6.325692066723395e-22	4.649846805924958e-15	5.0708698258055183e-11	9.857266658947797e-11	1.3558249247965517e-9
53500000	0.004999881437720093	5.68234360720404e-50	5.422492686211584e-61	2.778599068109137e-8	6.514888109526955e-16	1.8004746686041686e-7	6.325692066723395e-22	4.649846805924958e-15	5.0708698258055183e-11	9.857266658947797e-11	1.3558249247965517e-9
53600000	0.004999881437720093	5.68234360720404e-50	5.422492686211584e-61	2.778599068109137e-8	6.514888109526955e-16	1.8004746686041686e-7	6.325692066723395e-22	4.649846805924958e-15	5.0708698258055183e-11	9.857266658947797e-11	1.3558249247965517e-9
53700000	0.004999881437720093	5.68234360720404e-50	5.4224926862115835e-61	2.778599068109137e-8	6.514888109526955e-16	1.8004746686041686e-7	6.325692066723395e-22	4.649846805924958e-15	5.0708698258055183e-11	9.857266658947797e-11	1.3558249247965517e-9
53800000	0.004999881437720093	5.68234360720404e-50	5.4224926862115835e-61	2.778599068109137e-8	6.514888109526955e-16	1.8004746686041686e-7	6.325692066723395e-22	4.649846805924958e-15	5.0708698258055183e-11	9.857266658947797e-11	1.3558249247965517e-9
53900000	0.004999881437720093	5.68234360720404e-50	5.4224926862115835e-61	2.778599068109137e-8	6.514888109526955e-16	1.8004746686041686e-7	6.325692066723395e-22	4.649846805924958e-15	5.0708698258055183e-11	9.857266658947797e-11	1.3558249247965517e-9
54000000	0.004999881437720093	5.68234360720404e-50	5.4224926862115835e-61	2.778599068109137e-8	6.514888109526955e-16	1.8004746686041686e-7	6.325692066723395e-22	4.649846805924958e-15	5.0708698258055183e-11	9.857266658947797e-11	1.3558249247965517e-9
54100000	0.004999881437720093	5.68234360720404e-50	5.4224926862115835e-61	2.778599068109137e-8	6.514888109526955e-16	1.8004746686041686e-7	6.325692066723395e-22	4.649846805924958e-15	5.0708698258055183e-11	9.857266658947797e-11	1.3558249247965517e-9
54200000	0.004999881437720093	5.68234360720404e-50	5.4224926862115835e-61	2.778599068109137e-8	6.514888109526955e-16	1.8004746686041686e-7	6.325692066723395e-22	4.649846805924958e-15	5.0708698258055183e-11	9.857266658947797e-11	1.3558249247965517e-9
54300000	0.004999881437720093	5.68234360720404e-50	5.4224926862115835e-61	2.778599068109137e-8	6.514888109526955e-16	1.8004746686041686e-7	6.325692066723395e-22	4.649846805924958e-15	5.0708698258055183e-11	9.857266658947797e-11	1.3558249247965517e-9
54400000	0.004999881437720093	5.68234360720404e-50	5.4224926862115835e-61	2.778599068109137e-8	6.514888109526955e-16	1.8004746686041686e-7	6.325692066723396e-22	4.649846805924958e-15	5.0708698258055183e-11	9.857266658947797e-11	1.3558249247965517e-9
54500000	0.004999881437720093	5.68234360720404e-50	5.4224926862115835e-61	2.778599068109137e-8	6.514888109526955e-16	1.8004746686041686e-7	6.325692066723396e-22	4.649846805924958e-15	5.0708698258055183e-11	9.857266658947797e-11	1.3558249247965517e-9
54600000	0.004999881437720093	5.68234360720404e-50	5.4224926862115835e-61	2.778599068109137e-8	6.514888109526955e-16	1.8004746686041686e-7	6.325692066723396e-22	4.649846805924958e-15	5.0708698258055183e-11	9.857266658947797e-11	1.3558249247965517e-9
54700000	0.004999881437720093	5.68234360720404e-50	5.4224926862115835e-61	2.778599068109137e-8	6.514888109526955e-16	1.8004746686041686e-7	6.325692066723396e-22	4.649846805924958e-15	5.0708698258055183e-11	9.857266658947797e-11	1.3558249247965517e-9
54800000	0.004999881437720093	5.68234360720404e-50	5.4224926862115835e-61	2.778599068109137e-8	6.514888109526955e-16	1.8004746686041686e-7	6.325692066723396e-22	4.649846805924958e-15	5.0708698258055183e-11	9.857266658947797e-11	1.3558249247965517e-9
54900000	0.004999881437720094	5.68234360720404e-50	5.4224926862115835e-61	2.778599068109137e-8	6.514888109526955e-16	1.8004746686041686e-7	6.325692066723396e-22	4.649846805924958e-15	5.0708698258055183e-11	9.857266658947797e-11	1.3558249247965517e-9
55000000	0.004999881437720094	5.68234360720404e-50	5.4224926862115835e-61	2.778599068109137e-8	6.514888109526955e-16	1.8004746686041686e-7	6.325692066723396e-22	4.649846805924958e-15	5.0708698258055183e-11	9.857266658947797e-11	1.3558249247965517e-9
55100000	0.004999881437720094	5.68234360720404e-50	5.4224926862115835e-61	2.778599068109137e-8	6.514888109526955e-16	1.8004746686041686e-7	6.325692066723396e-22	4.649846805924958e-15	5.0708698258055183e-11	9.857266658947797e-11	1.3558249247965517e-9
55200000	0.004999881437720094	5.68234360720404e-50	5.4224926862115835e-61	2.778599068109137e-8	6.514888109526955e-16	1.8004746686041686e-7	6.325692066723396e-22	4.649846805924958e-15	5.0708698258055183e-11	9.857266658947797e-11	1.3558249247965517e-9
55300000	0.004999881437720094	5.68234360720404e-50	5.4224926862115835e-61	2.778599068109137e-8	6.514888109526955e-16	1.8004746686041686e-7	6.325692066723396e-22	4.649846805924958e-15	5.0708698258055183e-11	9.857266658947797e-11	1.3558249247965517e-9
55400000	0.004999881437720094	5.68234360720404e-50	5.4224926862115835e-61	2.778599068109137e-8	6.514888109526955e-16	1.8004746686041686e-7	6.325692066723396e-22	4.649846805924958e-15	5.0708698258055183e-11	9.857266658947797e-11	1.3558249247965517e-9
55500000	0.004999881437720094	5.68234360720404e-50	5.4224926862115835e-61	2.778599068109137e-8	6.514888109526955e-16	1.8004746686041686e-7	6.325692066723396e-22	4.649846805924958e-15	5.0708698258055183e-11	9.857266658947797e-11	1.3558249247965517e-9
55600000	0.004999881437720094	5.68234360720404e-50	5.4224926862115835e-61	2.778599068109137e-8	6.514888109526955e-16	1.8004746686041686e-7	6.325692066723396e-22	4.649846805924958e-15	5.0708698258055183e-11	9.857266658947797e-11	1.3558249247965517e-9
55700000	0.004999881437720094	5.68234360720404e-50	5.4224926862115835e-61	2.778599068109137e-8	6.514888109526955e-16	1.8004746686041686e-7	6.325692066723396e-22	4.649846805924958e-15	5.0708698258055183e-11	9.857266658947797e-11	1.3558249247965517e-9
55800000	0.004999881437720094	5.68234360720404e-50	5.4224926862115835e-61	2.778599068109137e-8	6.514888109526955e-16	1.8004746686041686e-7	6.325692066723396e-22	4.649846805924958e-15	5.0708698258055183e-11	9.857266658947797e-11	1.3558249247965517e-9
55900000	0.004999881437720094	5.68234360720404e-50	5.4224926862115835e-61	2.778599068109137e-8	6.514888109526955e-16	1.8004746686041686e-7	6.325692066723396e-22	4.649846805924958e-15	5.0708698258055183e-11	9.857266658947797e-11	1.3558249247965517e-9
56000000	0.004999881437720094	5.68234360720404e-50	5.4224926862115835e-61	2.778599068109137e-8	6.514888109526955e-16	1.8004746686041686e-7	6.325692066723396e-22	4.649846805924958e-15	5.0708698258055183e-11	9.857266658947797e-11	1.3558249247965517e-9
56100000	0.004999881437720094	5.68234360720404e-50	5.4224926862115835e-61	2.778599068109137e-8	6.514888109526955e-16	1.8004746686041686e-7	6.325692066723396e-22	4.649846805924958e-15	5.0708698258055183e-11	9.857266658947797e-11	1.3558249247965517e-9
56200000	0.004999881437720094	5.68234360720404e-50	5.4224926862115835e-61	2.778599068109137e-8	6.514888109526955e-16	1.8004746686041686e-7	6.325692066723396e-22	4.649846805924958e-15	5.0708698258055183e-11	9.857266658947797e-11	1.3558249247965517e-9
56300000	0.004999881437720094	5.68234360720404e-50	5.4224926862115835e-61	2.778599068109137e-8	6.514888109526955e-16	1.8004746686041686e-7	6.325692066723396e-22	4.649846805924958e-15	5.070869825805518e-11	9.857266658947797e-11	1.3558249247965517e-9
56400000	0.004999881437720094	5.68234360720404e-50	5.4224926862115835e-61	2.778599068109137e-8	6.514888109526955e-16	1.8004746686041686e-7	6.325692066723396e-22	4.649846805924958e-15	5.070869825805518e-11	9.857266658947797e-11	1.3558249247965517e-9
56500000	0.004999881437720094	5.68234360720404e-50	5.4224926862115835e-61	2.778599068109137e-8	6.514888109526955e-16	1.8004746686041686e-7	6.325692066723396e-22	4.649846805924958e-15	5.070869825805518e-11	9.857266658947797e-11	1.355824924796552e-9
56600000	0.004999881437720094	5.68234360720404e-50	5.4224926862115835e-61	2.778599068109137e-8	6.514888109526955e-16	1.8004746686041686e-7	6.325692066723396e-22	4.649846805924958e-15	5.070869825805518e-11	9.857266658947797e-11	1.355824924796552e-9
56700000	0.004999881437720094	5.68234360720404e-50	5.4224926862115835e-61	2.778599068109137e-8	6.514888109526955e-16	1.8004746686041686e-7	6.325692066723396e-22	4.649846805924958e-15	5.070869825805518e-11	9.857266658947797e-11	1.355824924796552e-9
56800000	0.004999881437720094	5.68234360720404e-50	5.4224926862115835e-61	2.778599068109137e-8	6.514888109526955e-16	1.8004746686041686e-7	6.325692066723396e-22	4.649846805924958e-15	5.070869825805518e-11	9.857266658947797e-11	1.355824924796552e-9
56900000	0.004999881437720094	5.68234360720404e-50	5.4224926862115835e-61	2.778599068109137e-8	6.514888109526955e-16	1.8004746686041686e-7	6.325692066723396e-22	4.649846805924958e-15	5.070869825805518e-11	9.857266658947797e-11	1.355824924796552e-9
57000000	0.004999881437720094	5.68234360720404e-50	5.4224926862115835e-61	2.778599068109137e-8	6.514888109526955e-16	1.8004746686041686e-7	6.325692066723396e-22	4.649846805924958e-15	5.070869825805518e-11	9.857266658947797e-11	1.355824924796552e-9
57100000	0.004999881437720094	5.68234360720404e-50	5.4224926862115835e-61	2.7785990681091373e-8	6.514888109526955e-16	1.8004746686041686e-7	6.325692066723396e-22	4.649846805924958e-15	5.070869825805518e-11	9.857266658947797e-11	1.355824924796552e-9
57200000	0.004999881437720094	5.68234360720404e-50	5.4224926862115835e-61	2.7785990681091373e-8	6.514888109526955e-16	1.8004746686041686e-7	6.325692066723396e-22	4.649846805924958e-15	5.070869825805518e-11	9.857266658947797e-11	1.355824924796552e-9
57300000	0.004999881437720094	5.68234360720404e-50	5.4224926862115835e-61	2.7785990681091373e-8	6.514888109526955e-16	1.8004746686041686e-7	6.325692066723396e-22	4.649846805924958e-15	5.070869825805518e-11	9.857266658947797e-11	1.355824924796552e-9
57400000	0.004999881437720094	5.682343607204039e-50	5.4224926862115835e-61	2.7785990681091373e-8	6.514888109526955e-16	1.8004746686041686e-7	6.325692066723396e-22	4.649846805924958e-15	5.070869825805518e-11	9.857266658947797e-11	1.355824924796552e-9
57500000	0.004999881437720094	5.682343607204039e-50	5.4224926862115835e-61	2.7785990681091373e-8	6.514888109526955e-16	1.8004746686041686e-7	6.325692066723396e-22	4.649846805924958e-15	5.070869825805518e-11	9.857266658947797e-11	1.355824924796552e-9
57600000	0.004999881437720094	5.682343607204039e-50	5.4224926862115835e-61	2.7785990681091373e-8	6.514888109526955e-16	1.8004746686041686e-7	6.325692066723396e-22	4.649846805924958e-15	5.070869825805518e-11	9.857266658947797e-11	1.355824924796552e-9
57700000	0.004999881437720094	5.682343607204039e-50	5.4224926862115835e-61	2.7785990681091373e-8	6.514888109526955e-16	1.8004746686041686e-7	6.325692066723396e-22	4.649846805924958e-15	5.070869825805518e-11	9.857266658947797e-11	1.355824924796552e-9
57800000	0.004999881437720094	5.682343607204039e-50	5.422492686211583e-61	2.7785990681091373e-8	6.514888109526955e-16	1.8004746686041686e-7	6.325692066723396e-22	4.649846805924958e-15	5.070869825805518e-11	9.857266658947797e-11	1.355824924796552e-9
57900000	0.004999881437720094	5.682343607204039e-50	5.422492686211583e-61	2.7785990681091373e-8	6.514888109526955e-16	1.8004746686041686e-7	6.325692066723397e-22	4.649846805924958e-15	5.070869825805518e-11	9.857266658947797e-11	1.355824924796552e-9
58000000	0.004999881437720095	5.682343607204039e-50	5.422492686211583e-61	2.7785990681091373e-8	6.514888109526955e-16	1.8004746686041686e-7	6.325692066723397e-22	4.649846805924958e-15	5.070869825805518e-11	9.857266658947797e-11	1.355824924796552e-9
58100000	0.004999881437720095	5.682343607204039e-50	5.422492686211583e-61	2.7785990681091373e-8	6.514888109526955e-16	1.8004746686041686e-7	6.325692066723397e-22	4.649846805924958e-15	5.070869825805518e-11	9.857266658947797e-11	1.355824924796552e-9
58200000	0.004999881437720095	5.682343607204039e-50	5.422492686211583e-61	2.7785990681091373e-8	6.514888109526955e-16	1.8004746686041686e-7	6.325692066723397e-22	4.649846805924958e-15	5.070869825805518e-11	9.857266658947797e-11	1.355824924796552e-9
58300000	0.004999881437720095	5.682343607204039e-50	5.422492686211583e-61	2.7785990681091373e-8	6.514888109526955e-16	1.8004746686041686e-7	6.325692066723397e-22	4.649846805924958e-15	5.070869825805518e-11	9.857266658947797e-11	1.355824924796552e-9
58400000	0.004999881437720095	5.682343607204039e-50	5.422492686211583e-61	2.7785990681091373e-8	6.514888109526955e-16	1.8004746686041686e-7	6.325692066723397e-22	4.649846805924958e-15	5.070869825805518e-11	9.857266658947797e-11	1.355824924796552e-9
58500000	0.004999881437720095	5.682343607204039e-50	5.422492686211583e-61	2.7785990681091373e-8	6.514888109526955e-16	1.8004746686041686e-7	6.325692066723397e-22	4.649846805924958e-15	5.070869825805518e-11	9.857266658947797e-11	1.355824924796552e-9
58600000	0.004999881437720095	5.682343607204039e-50	5.422492686211583e-61	2.7785990681091373e-8	6.514888109526955e-16	1.8004746686041686e-7	6.325692066723397e-22	4.649846805924958e-15	5.070869825805518e-11	9.857266658947797e-11	1.355824924796552e-9
58700000	0.004999881437720095	5.682343607204039e-50	5.422492686211583e-61	2.7785990681091373e-8	6.514888109526955e-16	1.8004746686041686e-7	6.325692066723397e-22	4.649846805924958e-15	5.070869825805518e-11	9.857266658947797e-11	1.355824924796552e-9
58800000	0.004999881437720095	5.682343607204039e-50	5.422492686211583e-61	2.7785990681091373e-8	6.514888109526955e-16	1.8004746686041686e-7	6.325692066723397e-22	4.649846805924958e-15	5.070869825805518e-11	9.857266658947797e-11	1.355824924796552e-9
58900000	0.004999881437720095	5.682343607204039e-50	5.422492686211583e-61	2.7785990681091373e-8	6.514888109526955e-16	1.8004746686041686e-7	6.325692066723397e-22	4.649846805924958e-15	5.070869825805518e-11	9.857266658947797e-11	1.355824924796552e-9
59000000	0.004999881437720095	5.682343607204039e-50	5.422492686211583e-61	2.7785990681091373e-8	6.514888109526955e-16	1.8004746686041686e-7	6.325692066723397e-22	4.649846805924958e-15	5.070869825805518e-11	9.857266658947797e-11	1.355824924796552e-9
59100000	0.004999881437720095	5.682343607204039e-50	5.422492686211583e-61	2.7785990681091373e-8	6.514888109526955e-16	1.8004746686041686e-7	6.325692066723397e-22	4.649846805924958e-15	5.070869825805518e-11	9.857266658947797e-11	1.355824924796552e-9
59200000	0.004999881437720095	5.682343607204039e-50	5.422492686211583e-61	2.7785990681091373e-8	6.514888109526955e-16	1.8004746686041686e-7	6.325692066723397e-22	4.649846805924958e-15	5.070869825805518e-11	9.857266658947797e-11	1.355824924796552e-9
59300000	0.004999881437720095	5.682343607204039e-50	5.422492686211583e-61	2.7785990681091373e-8	6.514888109526955e-16	1.8004746686041686e-7	6.325692066723397e-22	4.649846805924958e-15	5.070869825805518e-11	9.857266658947797e-11	1.355824924796552e-9
59400000	0.004999881437720095	5.682343607204039e-50	5.422492686211583e-61	2.7785990681091373e-8	6.514888109526955e-16	1.8004746686041686e-7	6.325692066723397e-22	4.649846805924958e-15	5.070869825805518e-11	9.857266658947797e-11	1.355824924796552e-9
59500000	0.004999881437720095	5.682343607204039e-50	5.422492686211583e-61	2.7785990681091373e-8	6.514888109526955e-16	1.8004746686041686e-7	6.325692066723397e-22	4.649846805924958e-15	5.070869825805518e-11	9.857266658947797e-11	1.355824924796552e-9
59600000	0.004999881437720095	5.682343607204039e-50	5.422492686211583e-61	2.7785990681091373e-8	6.514888109526955e-16	1.8004746686041686e-7	6.325692066723397e-22	4.649846805924958e-15	5.070869825805518e-11	9.857266658947797e-11	1.355824924796552e-9
59700000	0.004999881437720095	5.682343607204039e-50	5.422492686211583e-61	2.7785990681091373e-8	6.514888109526955e-16	1.8004746686041686e-7	6.325692066723397e-22	4.649846805924958e-15	5.070869825805518e-11	9.857266658947797e-11	1.355824924796552e-9
59800000	0.004999881437720095	5.682343607204039e-50	5.422492686211583e-61	2.7785990681091373e-8	6.514888109526955e-16	1.8004746686041686e-7	6.325692066723397e-22	4.649846805924958e-15	5.070869825805518e-11	9.857266658947797e-11	1.355824924796552e-9
59900000	0.004999881437720095	5.682343607204039e-50	5.422492686211583e-61	2.7785990681091373e-8	6.514888109526955e-16	1.8004746686041686e-7	6.325692066723397e-22	4.649846805924958e-15	5.070869825805518e-11	9.857266658947797e-11	1.355824924796552e-9
60000000	0.004999881437720095	5.682343607204039e-50	5.422492686211583e-61	2.7785990681091373e-8	6.514888109526955e-16	1.8004746686041686e-7	6.325692066723397e-22	4.649846805924958e-15	5.070869825805518e-11	9.857266658947797e-11	1.355824924796552e-9
60100000	0.004999881437720095	5.682343607204039e-50	5.422492686211583e-61	2.7785990681091373e-8	6.514888109526955e-16	1.8004746686041686e-7	6.325692066723397e-22	4.649846805924958e-15	5.070869825805518e-11	9.857266658947797e-11	1.355824924796552e-9
60200000	0.004999881437720095	5.682343607204039e-50	5.422492686211583e-61	2.7785990681091373e-8	6.514888109526955e-16	1.8004746686041686e-7	6.325692066723397e-22	4.649846805924958e-15	5.070869825805518e-11	9.857266658947797e-11	1.355824924796552e-9
60300000	0.004999881437720095	5.682343607204039e-50	5.422492686211583e-61	2.7785990681091373e-8	6.514888109526955e-16	1.8004746686041686e-7	6.325692066723397e-22	4.649846805924958e-15	5.070869825805518e-11	9.857266658947797e-11	1.355824924796552e-9
60400000	0.004999881437720095	5.682343607204039e-50	5.422492686211583e-61	2.7785990681091373e-8	6.514888109526955e-16	1.8004746686041686e-7	6.325692066723397e-22	4.649846805924958e-15	5.070869825805518e-11	9.857266658947797e-11	1.355824924796552e-9
60500000	0.004999881437720095	5.682343607204039e-50	5.422492686211583e-61	2.7785990681091373e-8	6.514888109526955e-16	1.8004746686041686e-7	6.325692066723397e-22	4.649846805924958e-15	5.070869825805518e-11	9.857266658947797e-11	1.355824924796552e-9
60600000	0.004999881437720095	5.682343607204039e-50	5.422492686211583e-61	2.7785990681091373e-8	6.514888109526955e-16	1.8004746686041686e-7	6.325692066723397e-22	4.649846805924958e-15	5.070869825805518e-11	9.857266658947797e-11	1.355824924796552e-9
60700000	0.004999881437720095	5.682343607204039e-50	5.422492686211583e-61	2.7785990681091373e-8	6.514888109526955e-16	1.8004746686041686e-7	6.325692066723397e-22	4.649846805924958e-15	5.070869825805518e-11	9.857266658947797e-11	1.355824924796552e-9
60800000	0.004999881437720095	5.682343607204039e-50	5.422492686211583e-61	2.7785990681091373e-8	6.514888109526955e-16	1.8004746686041686e-7	6.325692066723397e-22	4.649846805924958e-15	5.070869825805518e-11	9.857266658947797e-11	1.355824924796552e-9
60900000	0.004999881437720095	5.682343607204039e-50	5.422492686211583e-61	2.7785990681091373e-8	6.514888109526955e-16	1.8004746686041686e-7	6.325692066723397e-22	4.649846805924958e-15	5.070869825805518e-11	9.857266658947797e-11	1.355824924796552e-9
61000000	0.004999881437720095	5.682343607204039e-50	5.422492686211583e-61	2.7785990681091373e-8	6.514888109526955e-16	1.8004746686041686e-7	6.325692066723397e-22	4.649846805924958e-15	5.070869825805518e-11	9.857266658947797e-11	1.355824924796552e-9
61100000	0.004999881437720095	5.682343607204039e-50	5.422492686211583e-61	2.7785990681091373e-8	6.514888109526955e-16	1.8004746686041686e-7	6.325692066723397e-22	4.649846805924958e-15	5.070869825805518e-11	9.857266658947797e-11	1.355824924796552e-9
61200000	0.004999881437720095	5.682343607204039e-50	5.422492686211583e-61	2.7785990681091373e-8	6.514888109526955e-16	1.8004746686041686e-7	6.325692066723397e-22	4.649846805924958e-15	5.070869825805518e-11	9.857266658947797e-11	1.355824924796552e-9
61300000	0.004999881437720095	5.682343607204039e-50	5.422492686211583e-61	2.7785990681091373e-8	6.514888109526955e-16	1.8004746686041686e-7	6.325692066723397e-22	4.649846805924958e-15	5.070869825805518e-11	9.857266658947797e-11	1.355824924796552e-9
61400000	0.004999881437720095	5.682343607204039e-50	5.422492686211583e-61	2.7785990681091373e-8	6.514888109526955e-16	1.8004746686041686e-7	6.325692066723397e-22	4.649846805924958e-15	5.070869825805518e-11	9.857266658947797e-11	1.355824924796552e-9
61500000	0.004999881437720095	5.682343607204039e-50	5.422492686211583e-61	2.7785990681091373e-8	6.514888109526955e-16	1.8004746686041686e-7	6.325692066723397e-22	4.649846805924958e-15	5.070869825805518e-11	9.857266658947797e-11	1.355824924796552e-9
61600000	0.004999881437720095	5.682343607204039e-50	5.422492686211583e-61	2.7785990681091373e-8	6.514888109526955e-16	1.8004746686041686e-7	6.325692066723397e-22	4.649846805924958e-15	5.070869825805518e-11	9.857266658947797e-11	1.355824924796552e-9
61700000	0.004999881437720095	5.682343607204039e-50	5.422492686211583e-61	2.7785990681091373e-8	6.514888109526955e-16	1.8004746686041686e-7	6.325692066723397e-22	4.649846805924958e-15	5.070869825805518e-11	9.857266658947797e-11	1.355824924796552e-9
61800000	0.004999881437720095	5.682343607204039e-50	5.422492686211583e-61	2.7785990681091373e-8	6.514888109526955e-16	1.8004746686041686e-7	6.325692066723397e-22	4.649846805924958e-15	5.070869825805518e-11	9.857266658947797e-11	1.355824924796552e-9
61900000	0.004999881437720095	5.682343607204039e-50	5.422492686211583e-61	2.7785990681091373e-8	6.514888109526955e-16	1.8004746686041686e-7	6.325692066723397e-22	4.649846805924958e-15	5.070869825805518e-11	9.857266658947797e-11	1.355824924796552e-9
62000000	0.004999881437720095	5.682343607204039e-50	5.422492686211583e-61	2.7785990681091373e-8	6.514888109526955e-16	1.8004746686041686e-7	6.325692066723397e-22	4.649846805924958e-15	5.070869825805518e-11	9.857266658947797e-11	1.355824924796552e-9
62100000	0.004999881437720095	5.682343607204039e-50	5.422492686211583e-61	2.7785990681091373e-8	6.514888109526955e-16	1.8004746686041686e-7	6.325692066723397e-22	4.649846805924958e-15	5.070869825805518e-11	9.857266658947797e-11	1.355824924796552e-9
62200000	0.004999881437720095	5.682343607204039e-50	5.422492686211583e-61	2.7785990681091373e-8	6.514888109526955e-16	1.8004746686041686e-7	6.325692066723397e-22	4.649846805924958e-15	5.070869825805518e-11	9.857266658947797e-11	1.355824924796552e-9
62300000	0.004999881437720095	5.682343607204039e-50	5.422492686211583e-61	2.7785990681091373e-8	6.514888109526955e-16	1.8004746686041686e-7	6.325692066723397e-22	4.649846805924958e-15	5.070869825805518e-11	9.857266658947797e-11	1.355824924796552e-9
62400000	0.004999881437720095	5.682343607204039e-50	5.422492686211583e-61	2.7785990681091373e-8	6.514888109526955e-16	1.8004746686041686e-7	6.325692066723397e-22	4.649846805924958e-15	5.070869825805518e-11	9.857266658947797e-11	1.355824924796552e-9
62500000	0.004999881437720095	5.682343607204039e-50	5.422492686211583e-61	2.7785990681091373e-8	6.514888109526955e-16	1.8004746686041686e-7	6.325692066723397e-22	4.649846805924958e-15	5.070869825805518e-11	9.857266658947797e-11	1.355824924796552e-9
62600000	0.004999881437720095	5.682343607204039e-50	5.422492686211583e-61	2.7785990681091373e-8	6.514888109526955e-16	1.8004746686041686e-7	6.325692066723397e-22	4.649846805924958e-15	5.070869825805518e-11	9.857266658947797e-11	1.355824924796552e-9
62700000	0.004999881437720095	5.682343607204039e-50	5.422492686211583e-61	2.7785990681091373e-8	6.514888109526955e-16	1.8004746686041686e-7	6.325692066723397e-22	4.649846805924958e-15	5.070869825805518e-11	9.857266658947797e-11	1.355824924796552e-9
62800000	0.004999881437720095	5.682343607204039e-50	5.422492686211583e-61	2.7785990681091373e-8	6.514888109526955e-16	1.8004746686041686e-7	6.325692066723397e-22	4.649846805924958e-15	5.070869825805518e-11	9.857266658947797e-11	1.355824924796552e-9
62900000	0.004999881437720095	5.682343607204039e-50	5.422492686211583e-61	2.7785990681091373e-8	6.514888109526955e-16	1.8004746686041686e-7	6.325692066723397e-22	4.649846805924958e-15	5.070869825805518e-11	9.857266658947797e-11	1.355824924796552e-9
63000000	0.004999881437720095	5.682343607204039e-50	5.422492686211583e-61	2.7785990681091373e-8	6.514888109526955e-16	1.8004746686041686e-7	6.325692066723397e-22	4.649846805924958e-15	5.070869825805518e-11	9.857266658947797e-11	1.355824924796552e-9
63100000	0.004999881437720095	5.682343607204039e-50	5.422492686211583e-61	2.7785990681091373e-8	6.514888109526955e-16	1.8004746686041686e-7	6.325692066723397e-22	4.649846805924958e-15	5.070869825805518e-11	9.857266658947797e-11	1.355824924796552e-9
63200000	0.004999881437720095	5.682343607204039e-50	5.422492686211583e-61	2.7785990681091373e-8	6.514888109526955e-16	1.8004746686041686e-7	6.325692066723397e-22	4.649846805924958e-15	5.070869825805518e-11	9.857266658947797e-11	1.355824924796552e-9
63300000	0.004999881437720095	5.682343607204039e-50	5.422492686211583e-61	2.7785990681091373e-8	6.514888109526955e-16	1.8004746686041686e-7	6.325692066723397e-22	4.649846805924958e-15	5.070869825805518e-11	9.857266658947797e-11	1.355824924796552e-9
63400000	0.004999881437720095	5.682343607204039e-50	5.422492686211583e-61	2.7785990681091373e-8	6.514888109526955e-16	1.8004746686041686e-7	6.325692066723397e-22	4.649846805924958e-15	5.070869825805518e-11	9.857266658947797e-11	1.355824924796552e-9
63500000	0.004999881437720095	5.682343607204039e-50	5.422492686211583e-61	2.7785990681091373e-8	6.514888109526955e-16	1.8004746686041686e-7	6.325692066723397e-22	4.649846805924958e-15	5.070869825805518e-11	9.857266658947797e-11	1.355824924796552e-9
63600000	0.004999881437720095	5.682343607204039e-50	5.422492686211583e-61	2.7785990681091373e-8	6.514888109526955e-16	1.8004746686041686e-7	6.325692066723397e-22	4.649846805924958e-15	5.070869825805518e-11	9.857266658947797e-11	1.355824924796552e-9
63700000	0.004999881437720095	5.682343607204039e-50	5.422492686211583e-61	2.7785990681091373e-8	6.514888109526955e-16	1.8004746686041686e-7	6.325692066723397e-22	4.649846805924958e-15	5.070869825805518e-11	9.857266658947797e-11	1.355824924796552e-9
63800000	0.004999881437720095	5.682343607204039e-50	5.422492686211583e-61	2.7785990681091373e-8	6.514888109526955e-16	1.8004746686041686e-7	6.325692066723397e-22	4.649846805924958e-15	5.070869825805518e-11	9.857266658947797e-11	1.355824924796552e-9
63900000	0.004999881437720095	5.682343607204039e-50	5.422492686211583e-61	2.7785990681091373e-8	6.514888109526955e-16	1.8004746686041686e-7	6.325692066723397e-22	4.649846805924958e-15	5.070869825805518e-11	9.857266658947797e-11	1.355824924796552e-9
64000000	0.004999881437720095	5.682343607204039e-50	5.422492686211583e-61	2.7785990681091373e-8	6.514888109526955e-16	1.8004746686041686e-7	6.325692066723397e-22	4.649846805924958e-15	5.070869825805518e-11	9.857266658947797e-11	1.355824924796552e-9
64100000	0.004999881437720095	5.682343607204039e-50	5.422492686211583e-61	2.7785990681091373e-8	6.514888109526955e-16	1.8004746686041686e-7	6.325692066723397e-22	4.649846805924958e-15	5.070869825805518e-11	9.857266658947797e-11	1.355824924796552e-9
64200000	0.004999881437720095	5.682343607204039e-50	5.422492686211583e-61	2.7785990681091373e-8	6.514888109526955e-16	1.8004746686041686e-7	6.325692066723397e-22	4.649846805924958e-15	5.070869825805518e-11	9.857266658947797e-11	1.355824924796552e-9
64300000	0.004999881437720095	5.682343607204039e-50	5.422492686211583e-61	2.7785990681091373e-8	6.514888109526955e-16	1.8004746686041686e-7	6.325692066723397e-22	4.649846805924958e-15	5.070869825805518e-11	9.857266658947797e-11	1.355824924796552e-9
64400000	0.004999881437720095	5.682343607204039e-50	5.422492686211583e-61	2.7785990681091373e-8	6.514888109526955e-16	1.8004746686041686e-7	6.325692066723397e-22	4.649846805924958e-15	5.070869825805518e-11	9.857266658947797e-11	1.355824924796552e-9
64500000	0.004999881437720095	5.682343607204039e-50	5.422492686211583e-61	2.7785990681091373e-8	6.514888109526955e-16	1.8004746686041686e-7	6.325692066723397e-22	4.649846805924958e-15	5.070869825805518e-11	9.857266658947797e-11	1.355824924796552e-9
64600000	0.004999881437720095	5.682343607204039e-50	5.422492686211583e-61	2.7785990681091373e-8	6.514888109526955e-16	1.8004746686041686e-7	6.325692066723397e-22	4.649846805924958e-15	5.070869825805518e-11	9.857266658947797e-11	1.355824924796552e-9
64700000	0.004999881437720095	5.682343607204039e-50	5.422492686211583e-61	2.7785990681091373e-8	6.514888109526955e-16	1.8004746686041686e-7	6.325692066723397e-22	4.649846805924958e-15	5.070869825805518e-11	9.857266658947797e-11	1.355824924796552e-9
64800000	0.004999881437720095	5.682343607204039e-50	5.422492686211583e-61	2.7785990681091373e-8	6.514888109526955e-16	1.8004746686041686e-7	6.325692066723397e-22	4.649846805924958e-15	5.070869825805518e-11	9.857266658947797e-11	1.355824924796552e-9
64900000	0.004999881437720095	5.682343607204039e-50	5.422492686211583e-61	2.7785990681091373e-8	6.514888109526955e-16	1.8004746686041686e-7	6.325692066723397e-22	4.649846805924958e-15	5.070869825805518e-11	9.857266658947797e-11	1.355824924796552e-9
65000000	0.004999881437720095	5.682343607204039e-50	5.422492686211583e-61	2.7785990681091373e-8	6.514888109526955e-16	1.8004746686041686e-7	6.325692066723397e-22	4.649846805924958e-15	5.070869825805518e-11	9.857266658947797e-11	1.355824924796552e-9
65100000	0.004999881437720095	5.682343607204039e-50	5.422492686211583e-61	2.7785990681091373e-8	6.514888109526955e-16	1.8004746686041686e-7	6.325692066723397e-22	4.649846805924958e-15	5.070869825805518e-11	9.857266658947797e-11	1.355824924796552e-9
65200000	0.004999881437720095	5.682343607204039e-50	5.422492686211583e-61	2.7785990681091373e-8	6.514888109526955e-16	1.8004746686041686e-7	6.325692066723397e-22	4.649846805924958e-15	5.070869825805518e-11	9.857266658947797e-11	1.355824924796552e-9
65300000	0.004999881437720095	5.682343607204039e-50	5.422492686211583e-61	2.7785990681091373e-8	6.514888109526955e-16	1.8004746686041686e-7	6.325692066723397e-22	4.649846805924958e-15	5.070869825805518e-11	9.857266658947797e-11	1.355824924796552e-9
65400000	0.004999881437720095	5.682343607204039e-50	5.422492686211583e-61	2.7785990681091373e-8	6.514888109526955e-16	1.8004746686041686e-7	6.325692066723397e-22	4.649846805924958e-15	5.070869825805518e-11	9.857266658947797e-11	1.355824924796552e-9
65500000	0.004999881437720095	5.682343607204039e-50	5.422492686211583e-61	2.7785990681091373e-8	6.514888109526955e-16	1.8004746686041686e-7	6.325692066723397e-22	4.649846805924958e-15	5.070869825805518e-11	9.857266658947797e-11	1.355824924796552e-9
65600000	0.004999881437720095	5.682343607204039e-50	5.422492686211583e-61	2.7785990681091373e-8	6.514888109526955e-16	1.8004746686041686e-7	6.325692066723397e-22	4.649846805924958e-15	5.070869825805518e-11	9.857266658947797e-11	1.355824924796552e-9
65700000	0.004999881437720095	5.682343607204039e-50	5.422492686211583e-61	2.7785990681091373e-8	6.514888109526955e-16	1.8004746686041686e-7	6.325692066723397e-22	4.649846805924958e-15	5.070869825805518e-11	9.857266658947797e-11	1.355824924796552e-9
65800000	0.004999881437720095	5.682343607204039e-50	5.422492686211583e-61	2.7785990681091373e-8	6.514888109526955e-16	1.8004746686041686e-7	6.325692066723397e-22	4.649846805924958e-15	5.070869825805518e-11	9.857266658947797e-11	1.355824924796552e-9
65900000	0.004999881437720095	5.682343607204039e-50	5.422492686211583e-61	2.7785990681091373e-8	6.514888109526955e-16	1.8004746686041686e-7	6.325692066723397e-22	4.649846805924958e-15	5.070869825805518e-11	9.857266658947797e-11	1.355824924796552e-9
66000000	0.004999881437720095	5.682343607204039e-50	5.422492686211583e-61	2.7785990681091373e-8	6.514888109526955e-16	1.8004746686041686e-7	6.325692066723397e-22	4.649846805924958e-15	5.070869825805518e-11	9.857266658947797e-11	1.355824924796552e-9
66100000	0.004999881437720095	5.682343607204039e-50	5.422492686211583e-61	2.7785990681091373e-8	6.514888109526955e-16	1.8004746686041686e-7	6.325692066723397e-22	4.649846805924958e-15	5.070869825805518e-11	9.857266658947797e-11	1.355824924796552e-9
66200000	0.004999881437720095	5.682343607204039e-50	5.422492686211583e-61	2.7785990681091373e-8	6.514888109526955e-16	1.8004746686041686e-7	6.325692066723397e-22	4.649846805924958e-15	5.070869825805518e-11	9.857266658947797e-11	1.355824924796552e-9
66300000	0.004999881437720095	5.68234360720404e-50	5.422492686211583e-61	2.7785990681091373e-8	6.514888109526955e-16	1.8004746686041686e-7	6.325692066723397e-22	4.649846805924958e-15	5.0708698258055183e-11	9.857266658947797e-11	1.355824924796552e-9
66400000	0.004999881437720095	5.68234360720404e-50	5.422492686211583e-61	2.7785990681091373e-8	6.514888109526955e-16	1.8004746686041686e-7	6.325692066723397e-22	4.649846805924958e-15	5.0708698258055183e-11	9.857266658947797e-11	1.355824924796552e-9
66500000	0.004999881437720095	5.68234360720404e-50	5.422492686211583e-61	2.7785990681091373e-8	6.514888109526955e-16	1.8004746686041686e-7	6.325692066723396e-22	4.649846805924958e-15	5.0708698258055183e-11	9.857266658947797e-11	1.355824924796552e-9
66600000	0.004999881437720094	5.68234360720404e-50	5.422492686211583e-61	2.7785990681091373e-8	6.514888109526955e-16	1.8004746686041686e-7	6.325692066723396e-22	4.649846805924958e-15	5.0708698258055183e-11	9.857266658947797e-11	1.355824924796552e-9
66700000	0.004999881437720094	5.68234360720404e-50	5.422492686211583e-61	2.7785990681091373e-8	6.514888109526955e-16	1.8004746686041686e-7	6.325692066723396e-22	4.649846805924958e-15	5.0708698258055183e-11	9.857266658947797e-11	1.355824924796552e-9
66800000	0.004999881437720094	5.68234360720404e-50	5.422492686211583e-61	2.7785990681091373e-8	6.514888109526955e-16	1.8004746686041686e-7	6.325692066723396e-22	4.649846805924958e-15	5.0708698258055183e-11	9.857266658947797e-11	1.355824924796552e-9
66900000	0.004999881437720094	5.68234360720404e-50	5.422492686211583e-61	2.7785990681091373e-8	6.514888109526955e-16	1.8004746686041686e-7	6.325692066723396e-22	4.649846805924958e-15	5.0708698258055183e-11	9.857266658947797e-11	1.355824924796552e-9
67000000	0.004999881437720094	5.68234360720404e-50	5.422492686211583e-61	2.7785990681091373e-8	6.514888109526955e-16	1.8004746686041686e-7	6.325692066723396e-22	4.649846805924958e-15	5.0708698258055183e-11	9.857266658947797e-11	1.355824924796552e-9
67100000	0.004999881437720094	5.68234360720404e-50	5.4224926862115835e-61	2.7785990681091373e-8	6.514888109526955e-16	1.8004746686041686e-7	6.325692066723396e-22	4.649846805924958e-15	5.0708698258055183e-11	9.857266658947797e-11	1.355824924796552e-9
67200000	0.004999881437720094	5.68234360720404e-50	5.4224926862115835e-61	2.7785990681091373e-8	6.514888109526955e-16	1.8004746686041686e-7	6.325692066723396e-22	4.649846805924958e-15	5.0708698258055183e-11	9.857266658947797e-11	1.355824924796552e-9
67300000	0.004999881437720094	5.68234360720404e-50	5.4224926862115835e-61	2.7785990681091373e-8	6.514888109526955e-16	1.8004746686041686e-7	6.325692066723396e-22	4.649846805924958e-15	5.0708698258055183e-11	9.857266658947797e-11	1.355824924796552e-9
67400000	0.004999881437720094	5.68234360720404e-50	5.4224926862115835e-61	2.7785990681091373e-8	6.514888109526955e-16	1.8004746686041686e-7	6.325692066723396e-22	4.649846805924958e-15	5.0708698258055183e-11	9.857266658947797e-11	1.355824924796552e-9
67500000	0.004999881437720094	5.68234360720404e-50	5.4224926862115835e-61	2.7785990681091373e-8	6.514888109526955e-16	1.8004746686041686e-7	6.325692066723396e-22	4.649846805924958e-15	5.0708698258055183e-11	9.857266658947797e-11	1.355824924796552e-9
67600000	0.004999881437720094	5.68234360720404e-50	5.4224926862115835e-61	2.7785990681091373e-8	6.514888109526955e-16	1.8004746686041686e-7	6.325692066723396e-22	4.649846805924958e-15	5.0708698258055183e-11	9.857266658947797e-11	1.355824924796552e-9
67700000	0.004999881437720094	5.68234360720404e-50	5.4224926862115835e-61	2.7785990681091373e-8	6.514888109526955e-16	1.8004746686041686e-7	6.325692066723396e-22	4.649846805924958e-15	5.0708698258055183e-11	9.857266658947797e-11	1.355824924796552e-9
67800000	0.004999881437720094	5.68234360720404e-50	5.4224926862115835e-61	2.7785990681091373e-8	6.514888109526955e-16	1.8004746686041686e-7	6.325692066723396e-22	4.649846805924958e-15	5.0708698258055183e-11	9.857266658947797e-11	1.355824924796552e-9
67900000	0.004999881437720094	5.68234360720404e-50	5.4224926862115835e-61	2.7785990681091373e-8	6.514888109526955e-16	1.8004746686041686e-7	6.325692066723396e-22	4.649846805924958e-15	5.0708698258055183e-11	9.857266658947797e-11	1.355824924796552e-9
68000000	0.004999881437720094	5.68234360720404e-50	5.4224926862115835e-61	2.7785990681091373e-8	6.514888109526955e-16	1.8004746686041686e-7	6.325692066723396e-22	4.649846805924958e-15	5.0708698258055183e-11	9.857266658947797e-11	1.355824924796552e-9
68100000	0.004999881437720094	5.68234360720404e-50	5.4224926862115835e-61	2.7785990681091373e-8	6.514888109526955e-16	1.8004746686041686e-7	6.325692066723396e-22	4.649846805924958e-15	5.0708698258055183e-11	9.857266658947797e-11	1.355824924796552e-9
68200000	0.004999881437720094	5.68234360720404e-50	5.4224926862115835e-61	2.7785990681091373e-8	6.514888109526955e-16	1.8004746686041686e-7	6.325692066723396e-22	4.649846805924958e-15	5.0708698258055183e-11	9.857266658947797e-11	1.355824924796552e-9
68300000	0.004999881437720094	5.68234360720404e-50	5.4224926862115835e-61	2.7785990681091373e-8	6.514888109526955e-16	1.8004746686041686e-7	6.325692066723396e-22	4.649846805924958e-15	5.0708698258055183e-11	9.857266658947797e-11	1.355824924796552e-9
68400000	0.004999881437720094	5.68234360720404e-50	5.4224926862115835e-61	2.7785990681091373e-8	6.514888109526955e-16	1.8004746686041686e-7	6.325692066723396e-22	4.649846805924958e-15	5.0708698258055183e-11	9.857266658947797e-11	1.355824924796552e-9
68500000	0.004999881437720094	5.68234360720404e-50	5.4224926862115835e-61	2.7785990681091373e-8	6.514888109526955e-16	1.8004746686041686e-7	6.325692066723396e-22	4.649846805924958e-15	5.0708698258055183e-11	9.857266658947797e-11	1.355824924796552e-9
68600000	0.004999881437720094	5.68234360720404e-50	5.4224926862115835e-61	2.7785990681091373e-8	6.514888109526955e-16	1.8004746686041686e-7	6.325692066723396e-22	4.649846805924958e-15	5.0708698258055183e-11	9.857266658947797e-11	1.355824924796552e-9
68700000	0.004999881437720094	5.68234360720404e-50	5.4224926862115835e-61	2.7785990681091373e-8	6.514888109526955e-16	1.8004746686041686e-7	6.325692066723396e-22	4.649846805924958e-15	5.0708698258055183e-11	9.857266658947797e-11	1.355824924796552e-9
68800000	0.004999881437720094	5.68234360720404e-50	5.4224926862115835e-61	2.7785990681091373e-8	6.514888109526955e-16	1.8004746686041686e-7	6.325692066723396e-22	4.649846805924958e-15	5.0708698258055183e-11	9.857266658947797e-11	1.355824924796552e-9
68900000	0.004999881437720094	5.68234360720404e-50	5.4224926862115835e-61	2.7785990681091373e-8	6.514888109526955e-16	1.8004746686041686e-7	6.325692066723396e-22	4.649846805924958e-15	5.0708698258055183e-11	9.857266658947797e-11	1.355824924796552e-9
69000000	0.004999881437720094	5.68234360720404e-50	5.4224926862115835e-61	2.7785990681091373e-8	6.514888109526955e-16	1.8004746686041686e-7	6.325692066723396e-22	4.649846805924958e-15	5.0708698258055183e-11	9.857266658947797e-11	1.355824924796552e-9
69100000	0.004999881437720094	5.68234360720404e-50	5.4224926862115835e-61	2.7785990681091373e-8	6.514888109526955e-16	1.8004746686041686e-7	6.325692066723396e-22	4.649846805924958e-15	5.0708698258055183e-11	9.857266658947797e-11	1.355824924796552e-9
69200000	0.004999881437720094	5.68234360720404e-50	5.4224926862115835e-61	2.7785990681091373e-8	6.514888109526955e-16	1.8004746686041686e-7	6.325692066723396e-22	4.649846805924958e-15	5.0708698258055183e-11	9.857266658947797e-11	1.355824924796552e-9
69300000	0.004999881437720094	5.68234360720404e-50	5.4224926862115835e-61	2.7785990681091373e-8	6.514888109526955e-16	1.8004746686041686e-7	6.325692066723396e-22	4.649846805924958e-15	5.0708698258055183e-11	9.857266658947797e-11	1.355824924796552e-9
69400000	0.004999881437720094	5.68234360720404e-50	5.4224926862115835e-61	2.7785990681091373e-8	6.514888109526955e-16	1.8004746686041686e-7	6.325692066723396e-22	4.649846805924958e-15	5.0708698258055183e-11	9.857266658947797e-11	1.355824924796552e-9
69500000	0.004999881437720094	5.68234360720404e-50	5.4224926862115835e-61	2.7785990681091373e-8	6.514888109526955e-16	1.8004746686041686e-7	6.325692066723396e-22	4.649846805924958e-15	5.0708698258055183e-11	9.857266658947797e-11	1.355824924796552e-9
69600000	0.004999881437720094	5.68234360720404e-50	5.4224926862115835e-61	2.7785990681091373e-8	6.514888109526955e-16	1.8004746686041686e-7	6.325692066723396e-22	4.649846805924958e-15	5.0708698258055183e-11	9.857266658947797e-11	1.355824924796552e-9
69700000	0.004999881437720094	5.68234360720404e-50	5.4224926862115835e-61	2.7785990681091373e-8	6.514888109526955e-16	1.8004746686041686e-7	6.325692066723396e-22	4.649846805924958e-15	5.0708698258055183e-11	9.857266658947797e-11	1.355824924796552e-9
69800000	0.004999881437720094	5.68234360720404e-50	5.4224926862115835e-61	2.7785990681091373e-8	6.514888109526955e-16	1.8004746686041686e-7	6.325692066723396e-22	4.649846805924958e-15	5.0708698258055183e-11	9.857266658947797e-11	1.355824924796552e-9
69900000	0.004999881437720094	5.68234360720404e-50	5.4224926862115835e-61	2.7785990681091373e-8	6.514888109526955e-16	1.8004746686041686e-7	6.325692066723396e-22	4.649846805924958e-15	5.0708698258055183e-11	9.857266658947797e-11	1.355824924796552e-9
70000000	0.004999881437720094	5.68234360720404e-50	5.4224926862115835e-61	2.7785990681091373e-8	6.514888109526955e-16	1.8004746686041686e-7	6.325692066723396e-22	4.649846805924958e-15	5.0708698258055183e-11	9.857266658947797e-11	1.355824924796552e-9
70100000	0.004999881437720094	5.68234360720404e-50	5.4224926862115835e-61	2.7785990681091373e-8	6.514888109526955e-16	1.8004746686041686e-7	6.325692066723396e-22	4.649846805924958e-15	5.0708698258055183e-11	9.857266658947797e-11	1.355824924796552e-9
70200000	0.004999881437720094	5.68234360720404e-50	5.4224926862115835e-61	2.7785990681091373e-8	6.514888109526955e-16	1.8004746686041686e-7	6.325692066723396e-22	4.649846805924958e-15	5.0708698258055183e-11	9.857266658947797e-11	1.355824924796552e-9
70300000	0.004999881437720094	5.68234360720404e-50	5.4224926862115835e-61	2.7785990681091373e-8	6.514888109526955e-16	1.8004746686041686e-7	6.325692066723396e-22	4.649846805924958e-15	5.0708698258055183e-11	9.857266658947797e-11	1.355824924796552e-9
70400000	0.004999881437720094	5.68234360720404e-50	5.4224926862115835e-61	2.7785990681091373e-8	6.514888109526955e-16	1.8004746686041686e-7	6.325692066723396e-22	4.649846805924958e-15	5.0708698258055183e-11	9.857266658947797e-11	1.355824924796552e-9
70500000	0.004999881437720094	5.68234360720404e-50	5.4224926862115835e-61	2.7785990681091373e-8	6.514888109526955e-16	1.8004746686041686e-7	6.325692066723396e-22	4.649846805924958e-15	5.0708698258055183e-11	9.857266658947797e-11	1.355824924796552e-9
70600000	0.004999881437720094	5.68234360720404e-50	5.4224926862115835e-61	2.7785990681091373e-8	6.514888109526955e-16	1.8004746686041686e-7	6.325692066723396e-22	4.649846805924958e-15	5.0708698258055183e-11	9.857266658947797e-11	1.355824924796552e-9
70700000	0.004999881437720094	5.68234360720404e-50	5.4224926862115835e-61	2.7785990681091373e-8	6.514888109526955e-16	1.8004746686041686e-7	6.325692066723396e-22	4.649846805924958e-15	5.0708698258055183e-11	9.857266658947797e-11	1.355824924796552e-9
70800000	0.004999881437720094	5.68234360720404e-50	5.4224926862115835e-61	2.7785990681091373e-8	6.514888109526955e-16	1.8004746686041686e-7	6.325692066723396e-22	4.649846805924958e-15	5.0708698258055183e-11	9.857266658947797e-11	1.355824924796552e-9
70900000	0.004999881437720094	5.68234360720404e-50	5.4224926862115835e-61	2.7785990681091373e-8	6.514888109526955e-16	1.8004746686041686e-7	6.325692066723396e-22	4.649846805924958e-15	5.0708698258055183e-11	9.857266658947797e-11	1.355824924796552e-9
71000000	0.004999881437720094	5.68234360720404e-50	5.4224926862115835e-61	2.7785990681091373e-8	6.514888109526955e-16	1.8004746686041686e-7	6.325692066723396e-22	4.649846805924958e-15	5.0708698258055183e-11	9.857266658947797e-11	1.355824924796552e-9
71100000	0.004999881437720094	5.68234360720404e-50	5.4224926862115835e-61	2.7785990681091373e-8	6.514888109526955e-16	1.8004746686041686e-7	6.325692066723396e-22	4.649846805924958e-15	5.0708698258055183e-11	9.857266658947797e-11	1.355824924796552e-9
71200000	0.004999881437720094	5.68234360720404e-50	5.4224926862115835e-61	2.7785990681091373e-8	6.514888109526955e-16	1.8004746686041686e-7	6.325692066723396e-22	4.649846805924958e-15	5.0708698258055183e-11	9.857266658947797e-11	1.355824924796552e-9
71300000	0.004999881437720094	5.68234360720404e-50	5.4224926862115835e-61	2.7785990681091373e-8	6.514888109526955e-16	1.8004746686041686e-7	6.325692066723396e-22	4.649846805924958e-15	5.0708698258055183e-11	9.857266658947797e-11	1.355824924796552e-9
71400000	0.004999881437720094	5.68234360720404e-50	5.4224926862115835e-61	2.7785990681091373e-8	6.514888109526955e-16	1.8004746686041686e-7	6.325692066723396e-22	4.649846805924958e-15	5.0708698258055183e-11	9.857266658947797e-11	1.355824924796552e-9
71500000	0.004999881437720094	5.68234360720404e-50	5.4224926862115835e-61	2.7785990681091373e-8	6.514888109526955e-16	1.8004746686041686e-7	6.325692066723396e-22	4.649846805924958e-15	5.0708698258055183e-11	9.857266658947797e-11	1.355824924796552e-9
71600000	0.004999881437720094	5.68234360720404e-50	5.4224926862115835e-61	2.7785990681091373e-8	6.514888109526955e-16	1.8004746686041686e-7	6.325692066723396e-22	4.649846805924958e-15	5.0708698258055183e-11	9.857266658947797e-11	1.355824924796552e-9
71700000	0.004999881437720094	5.68234360720404e-50	5.4224926862115835e-61	2.7785990681091373e-8	6.514888109526955e-16	1.8004746686041686e-7	6.325692066723396e-22	4.649846805924958e-15	5.0708698258055183e-11	9.857266658947797e-11	1.355824924796552e-9
71800000	0.004999881437720094	5.68234360720404e-50	5.4224926862115835e-61	2.7785990681091373e-8	6.514888109526955e-16	1.8004746686041686e-7	6.325692066723396e-22	4.649846805924958e-15	5.0708698258055183e-11	9.857266658947797e-11	1.355824924796552e-9
71900000	0.004999881437720094	5.68234360720404e-50	5.4224926862115835e-61	2.7785990681091373e-8	6.514888109526955e-16	1.8004746686041686e-7	6.325692066723396e-22	4.649846805924958e-15	5.0708698258055183e-11	9.857266658947797e-11	1.355824924796552e-9
72000000	0.004999881437720094	5.68234360720404e-50	5.4224926862115835e-61	2.7785990681091373e-8	6.514888109526955e-16	1.8004746686041686e-7	6.325692066723396e-22	4.649846805924958e-15	5.0708698258055183e-11	9.857266658947797e-11	1.355824924796552e-9
72100000	0.004999881437720094	5.68234360720404e-50	5.4224926862115835e-61	2.7785990681091373e-8	6.514888109526955e-16	1.8004746686041686e-7	6.325692066723396e-22	4.649846805924958e-15	5.0708698258055183e-11	9.857266658947797e-11	1.355824924796552e-9
72200000	0.004999881437720094	5.68234360720404e-50	5.4224926862115835e-61	2.7785990681091373e-8	6.514888109526955e-16	1.8004746686041686e-7	6.325692066723396e-22	4.649846805924958e-15	5.0708698258055183e-11	9.857266658947797e-11	1.355824924796552e-9
72300000	0.004999881437720094	5.68234360720404e-50	5.4224926862115835e-61	2.7785990681091373e-8	6.514888109526955e-16	1.8004746686041686e-7	6.325692066723396e-22	4.649846805924958e-15	5.0708698258055183e-11	9.857266658947797e-11	1.355824924796552e-9
72400000	0.004999881437720094	5.68234360720404e-50	5.4224926862115835e-61	2.7785990681091373e-8	6.514888109526955e-16	1.8004746686041686e-7	6.325692066723396e-22	4.649846805924958e-15	5.0708698258055183e-11	9.857266658947797e-11	1.355824924796552e-9
72500000	0.004999881437720094	5.68234360720404e-50	5.4224926862115835e-61	2.7785990681091373e-8	6.514888109526955e-16	1.8004746686041686e-7	6.325692066723396e-22	4.649846805924958e-15	5.0708698258055183e-11	9.857266658947797e-11	1.355824924796552e-9
72600000	0.004999881437720094	5.68234360720404e-50	5.4224926862115835e-61	2.7785990681091373e-8	6.514888109526955e-16	1.8004746686041686e-7	6.325692066723396e-22	4.649846805924958e-15	5.0708698258055183e-11	9.857266658947797e-11	1.355824924796552e-9
72700000	0.004999881437720094	5.68234360720404e-50	5.4224926862115835e-61	2.7785990681091373e-8	6.514888109526955e-16	1.8004746686041686e-7	6.325692066723396e-22	4.649846805924958e-15	5.0708698258055183e-11	9.857266658947797e-11	1.355824924796552e-9
72800000	0.004999881437720094	5.68234360720404e-50	5.4224926862115835e-61	2.7785990681091373e-8	6.514888109526955e-16	1.8004746686041686e-7	6.325692066723396e-22	4.649846805924958e-15	5.0708698258055183e-11	9.857266658947797e-11	1.355824924796552e-9
72900000	0.004999881437720094	5.68234360720404e-50	5.4224926862115835e-61	2.7785990681091373e-8	6.514888109526955e-16	1.8004746686041686e-7	6.325692066723396e-22	4.649846805924958e-15	5.0708698258055183e-11	9.857266658947797e-11	1.355824924796552e-9
73000000	0.004999881437720094	5.68234360720404e-50	5.4224926862115835e-61	2.7785990681091373e-8	6.514888109526955e-16	1.8004746686041686e-7	6.325692066723396e-22	4.649846805924958e-15	5.0708698258055183e-11	9.857266658947797e-11	1.355824924796552e-9
73100000	0.004999881437720094	5.68234360720404e-50	5.4224926862115835e-61	2.7785990681091373e-8	6.514888109526955e-16	1.8004746686041686e-7	6.325692066723396e-22	4.649846805924958e-15	5.0708698258055183e-11	9.857266658947797e-11	1.355824924796552e-9
73200000	0.004999881437720094	5.68234360720404e-50	5.4224926862115835e-61	2.7785990681091373e-8	6.514888109526955e-16	1.8004746686041686e-7	6.325692066723396e-22	4.649846805924958e-15	5.0708698258055183e-11	9.857266658947797e-11	1.355824924796552e-9
73300000	0.004999881437720094	5.68234360720404e-50	5.4224926862115835e-61	2.7785990681091373e-8	6.514888109526955e-16	1.8004746686041686e-7	6.325692066723396e-22	4.649846805924958e-15	5.0708698258055183e-11	9.857266658947797e-11	1.355824924796552e-9
73400000	0.004999881437720094	5.68234360720404e-50	5.4224926862115835e-61	2.7785990681091373e-8	6.514888109526955e-16	1.8004746686041686e-7	6.325692066723396e-22	4.649846805924958e-15	5.0708698258055183e-11	9.857266658947797e-11	1.355824924796552e-9
73500000	0.004999881437720094	5.68234360720404e-50	5.4224926862115835e-61	2.7785990681091373e-8	6.514888109526955e-16	1.8004746686041686e-7	6.325692066723396e-22	4.649846805924958e-15	5.0708698258055183e-11	9.857266658947797e-11	1.355824924796552e-9
73600000	0.004999881437720094	5.68234360720404e-50	5.4224926862115835e-61	2.7785990681091373e-8	6.514888109526955e-16	1.8004746686041686e-7	6.325692066723396e-22	4.649846805924958e-15	5.0708698258055183e-11	9.857266658947797e-11	1.355824924796552e-9
73700000	0.004999881437720094	5.68234360720404e-50	5.4224926862115835e-61	2.7785990681091373e-8	6.514888109526955e-16	1.8004746686041686e-7	6.325692066723396e-22	4.649846805924958e-15	5.0708698258055183e-11	9.857266658947797e-11	1.355824924796552e-9
73800000	0.004999881437720094	5.68234360720404e-50	5.4224926862115835e-61	2.7785990681091373e-8	6.514888109526955e-16	1.8004746686041686e-7	6.325692066723396e-22	4.649846805924958e-15	5.0708698258055183e-11	9.857266658947797e-11	1.355824924796552e-9
73900000	0.004999881437720094	5.68234360720404e-50	5.4224926862115835e-61	2.7785990681091373e-8	6.514888109526955e-16	1.8004746686041686e-7	6.325692066723396e-22	4.649846805924958e-15	5.0708698258055183e-11	9.857266658947797e-11	1.355824924796552e-9
74000000	0.004999881437720094	5.68234360720404e-50	5.4224926862115835e-61	2.7785990681091373e-8	6.514888109526955e-16	1.8004746686041686e-7	6.325692066723396e-22	4.649846805924958e-15	5.0708698258055183e-11	9.857266658947797e-11	1.355824924796552e-9
74100000	0.004999881437720094	5.68234360720404e-50	5.4224926862115835e-61	2.7785990681091373e-8	6.514888109526955e-16	1.8004746686041686e-7	6.325692066723396e-22	4.649846805924958e-15	5.0708698258055183e-11	9.857266658947797e-11	1.355824924796552e-9
74200000	0.004999881437720094	5.68234360720404e-50	5.4224926862115835e-61	2.7785990681091373e-8	6.514888109526955e-16	1.8004746686041686e-7	6.325692066723396e-22	4.649846805924958e-15	5.0708698258055183e-11	9.857266658947797e-11	1.355824924796552e-9
74300000	0.004999881437720094	5.68234360720404e-50	5.4224926862115835e-61	2.7785990681091373e-8	6.514888109526955e-16	1.8004746686041686e-7	6.325692066723396e-22	4.649846805924958e-15	5.0708698258055183e-11	9.857266658947797e-11	1.355824924796552e-9
74400000	0.004999881437720094	5.68234360720404e-50	5.4224926862115835e-61	2.7785990681091373e-8	6.514888109526955e-16	1.8004746686041686e-7	6.325692066723396e-22	4.649846805924958e-15	5.0708698258055183e-11	9.857266658947797e-11	1.355824924796552e-9
74500000	0.004999881437720094	5.68234360720404e-50	5.4224926862115835e-61	2.7785990681091373e-8	6.514888109526955e-16	1.8004746686041686e-7	6.325692066723396e-22	4.649846805924958e-15	5.0708698258055183e-11	9.857266658947797e-11	1.355824924796552e-9
74600000	0.004999881437720094	5.68234360720404e-50	5.4224926862115835e-61	2.7785990681091373e-8	6.514888109526955e-16	1.8004746686041686e-7	6.325692066723396e-22	4.649846805924958e-15	5.0708698258055183e-11	9.857266658947797e-11	1.355824924796552e-9
74700000	0.004999881437720094	5.68234360720404e-50	5.4224926862115835e-61	2.7785990681091373e-8	6.514888109526955e-16	1.8004746686041686e-7	6.325692066723396e-22	4.649846805924958e-15	5.0708698258055183e-11	9.857266658947797e-11	1.355824924796552e-9
74800000	0.004999881437720094	5.68234360720404e-50	5.4224926862115835e-61	2.7785990681091373e-8	6.514888109526955e-16	1.8004746686041686e-7	6.325692066723396e-22	4.649846805924958e-15	5.0708698258055183e-11	9.857266658947797e-11	1.355824924796552e-9
74900000	0.004999881437720094	5.68234360720404e-50	5.4224926862115835e-61	2.7785990681091373e-8	6.514888109526955e-16	1.8004746686041686e-7	6.325692066723396e-22	4.649846805924958e-15	5.0708698258055183e-11	9.857266658947797e-11	1.355824924796552e-9
75000000	0.004999881437720094	5.68234360720404e-50	5.4224926862115835e-61	2.7785990681091373e-8	6.514888109526955e-16	1.8004746686041686e-7	6.325692066723396e-22	4.649846805924958e-15	5.0708698258055183e-11	9.857266658947797e-11	1.355824924796552e-9
75100000	0.004999881437720094	5.68234360720404e-50	5.4224926862115835e-61	2.7785990681091373e-8	6.514888109526955e-16	1.8004746686041686e-7	6.325692066723396e-22	4.649846805924958e-15	5.0708698258055183e-11	9.857266658947797e-11	1.355824924796552e-9
75200000	0.004999881437720094	5.68234360720404e-50	5.4224926862115835e-61	2.7785990681091373e-8	6.514888109526955e-16	1.8004746686041686e-7	6.325692066723396e-22	4.649846805924958e-15	5.0708698258055183e-11	9.857266658947797e-11	1.355824924796552e-9
75300000	0.004999881437720094	5.68234360720404e-50	5.4224926862115835e-61	2.7785990681091373e-8	6.514888109526955e-16	1.8004746686041686e-7	6.325692066723396e-22	4.649846805924958e-15	5.0708698258055183e-11	9.857266658947797e-11	1.355824924796552e-9
75400000	0.004999881437720094	5.68234360720404e-50	5.4224926862115835e-61	2.7785990681091373e-8	6.514888109526955e-16	1.8004746686041686e-7	6.325692066723396e-22	4.649846805924958e-15	5.0708698258055183e-11	9.857266658947797e-11	1.355824924796552e-9
75500000	0.004999881437720094	5.68234360720404e-50	5.4224926862115835e-61	2.7785990681091373e-8	6.514888109526955e-16	1.8004746686041686e-7	6.325692066723396e-22	4.649846805924958e-15	5.0708698258055183e-11	9.857266658947797e-11	1.355824924796552e-9
75600000	0.004999881437720094	5.68234360720404e-50	5.4224926862115835e-61	2.7785990681091373e-8	6.514888109526955e-16	1.8004746686041686e-7	6.325692066723397e-22	4.649846805924958e-15	5.0708698258055183e-11	9.857266658947797e-11	1.355824924796552e-9
75700000	0.004999881437720094	5.68234360720404e-50	5.4224926862115835e-61	2.7785990681091373e-8	6.514888109526955e-16	1.8004746686041686e-7	6.325692066723397e-22	4.649846805924958e-15	5.0708698258055183e-11	9.857266658947797e-11	1.355824924796552e-9
75800000	0.004999881437720094	5.68234360720404e-50	5.4224926862115835e-61	2.7785990681091373e-8	6.514888109526955e-16	1.8004746686041686e-7	6.325692066723397e-22	4.649846805924958e-15	5.0708698258055183e-11	9.857266658947797e-11	1.355824924796552e-9
75900000	0.004999881437720094	5.68234360720404e-50	5.4224926862115835e-61	2.7785990681091373e-8	6.514888109526955e-16	1.8004746686041686e-7	6.325692066723397e-22	4.649846805924958e-15	5.0708698258055183e-11	9.857266658947797e-11	1.355824924796552e-9
76000000	0.004999881437720094	5.68234360720404e-50	5.4224926862115835e-61	2.7785990681091373e-8	6.514888109526955e-16	1.8004746686041686e-7	6.325692066723397e-22	4.649846805924958e-15	5.0708698258055183e-11	9.857266658947797e-11	1.355824924796552e-9
76100000	0.004999881437720094	5.68234360720404e-50	5.422492686211583e-61	2.7785990681091373e-8	6.514888109526955e-16	1.8004746686041686e-7	6.325692066723397e-22	4.649846805924958e-15	5.0708698258055183e-11	9.857266658947797e-11	1.355824924796552e-9
76200000	0.004999881437720094	5.68234360720404e-50	5.422492686211583e-61	2.7785990681091373e-8	6.514888109526955e-16	1.8004746686041686e-7	6.325692066723397e-22	4.649846805924958e-15	5.0708698258055183e-11	9.857266658947797e-11	1.355824924796552e-9
76300000	0.004999881437720094	5.68234360720404e-50	5.422492686211583e-61	2.7785990681091373e-8	6.514888109526954e-16	1.8004746686041686e-7	6.325692066723397e-22	4.649846805924958e-15	5.070869825805518e-11	9.857266658947797e-11	1.355824924796552e-9
76400000	0.004999881437720095	5.68234360720404e-50	5.422492686211583e-61	2.7785990681091373e-8	6.514888109526954e-16	1.8004746686041686e-7	6.325692066723397e-22	4.649846805924958e-15	5.070869825805518e-11	9.857266658947797e-11	1.355824924796552e-9
76500000	0.004999881437720095	5.68234360720404e-50	5.422492686211583e-61	2.7785990681091373e-8	6.514888109526954e-16	1.8004746686041686e-7	6.325692066723397e-22	4.649846805924958e-15	5.070869825805518e-11	9.857266658947797e-11	1.355824924796552e-9
76600000	0.004999881437720095	5.68234360720404e-50	5.422492686211583e-61	2.7785990681091373e-8	6.514888109526954e-16	1.8004746686041686e-7	6.325692066723397e-22	4.649846805924958e-15	5.070869825805518e-11	9.857266658947797e-11	1.355824924796552e-9
76700000	0.004999881437720095	5.682343607204039e-50	5.422492686211583e-61	2.7785990681091373e-8	6.514888109526954e-16	1.8004746686041686e-7	6.325692066723397e-22	4.649846805924958e-15	5.070869825805518e-11	9.857266658947797e-11	1.355824924796552e-9
76800000	0.004999881437720095	5.682343607204039e-50	5.422492686211583e-61	2.7785990681091373e-8	6.514888109526954e-16	1.8004746686041686e-7	6.325692066723397e-22	4.649846805924958e-15	5.070869825805518e-11	9.857266658947797e-11	1.355824924796552e-9
76900000	0.004999881437720095	5.682343607204039e-50	5.422492686211583e-61	2.7785990681091373e-8	6.514888109526954e-16	1.8004746686041686e-7	6.325692066723397e-22	4.649846805924958e-15	5.070869825805518e-11	9.857266658947797e-11	1.355824924796552e-9
77000000	0.004999881437720095	5.682343607204039e-50	5.422492686211583e-61	2.7785990681091373e-8	6.514888109526954e-16	1.8004746686041686e-7	6.325692066723397e-22	4.649846805924958e-15	5.070869825805518e-11	9.857266658947797e-11	1.355824924796552e-9
77100000	0.004999881437720095	5.682343607204039e-50	5.422492686211583e-61	2.7785990681091373e-8	6.514888109526954e-16	1.8004746686041686e-7	6.325692066723397e-22	4.649846805924958e-15	5.070869825805518e-11	9.857266658947797e-11	1.355824924796552e-9
77200000	0.004999881437720095	5.682343607204039e-50	5.422492686211583e-61	2.7785990681091373e-8	6.514888109526954e-16	1.8004746686041686e-7	6.325692066723397e-22	4.649846805924958e-15	5.070869825805518e-11	9.857266658947797e-11	1.355824924796552e-9
77300000	0.004999881437720095	5.682343607204039e-50	5.422492686211583e-61	2.7785990681091373e-8	6.514888109526954e-16	1.8004746686041686e-7	6.325692066723397e-22	4.649846805924958e-15	5.070869825805518e-11	9.857266658947797e-11	1.355824924796552e-9
77400000	0.004999881437720095	5.682343607204039e-50	5.422492686211583e-61	2.7785990681091373e-8	6.514888109526954e-16	1.8004746686041686e-7	6.325692066723397e-22	4.649846805924958e-15	5.070869825805518e-11	9.857266658947797e-11	1.355824924796552e-9
77500000	0.004999881437720095	5.682343607204039e-50	5.422492686211583e-61	2.7785990681091373e-8	6.514888109526954e-16	1.8004746686041686e-7	6.325692066723397e-22	4.649846805924958e-15	5.070869825805518e-11	9.857266658947797e-11	1.355824924796552e-9
77600000	0.004999881437720095	5.682343607204039e-50	5.422492686211583e-61	2.7785990681091373e-8	6.514888109526954e-16	1.8004746686041686e-7	6.325692066723397e-22	4.649846805924958e-15	5.070869825805518e-11	9.857266658947797e-11	1.355824924796552e-9
77700000	0.004999881437720095	5.682343607204039e-50	5.422492686211583e-61	2.7785990681091373e-8	6.514888109526954e-16	1.8004746686041686e-7	6.325692066723397e-22	4.649846805924958e-15	5.070869825805518e-11	9.857266658947797e-11	1.355824924796552e-9
77800000	0.004999881437720095	5.682343607204039e-50	5.422492686211583e-61	2.7785990681091373e-8	6.514888109526954e-16	1.8004746686041686e-7	6.325692066723397e-22	4.649846805924958e-15	5.070869825805518e-11	9.857266658947797e-11	1.355824924796552e-9
77900000	0.004999881437720095	5.682343607204039e-50	5.422492686211583e-61	2.7785990681091373e-8	6.514888109526954e-16	1.8004746686041686e-7	6.325692066723397e-22	4.649846805924958e-15	5.070869825805518e-11	9.857266658947797e-11	1.355824924796552e-9
78000000	0.004999881437720095	5.682343607204039e-50	5.422492686211583e-61	2.7785990681091373e-8	6.514888109526954e-16	1.8004746686041686e-7	6.325692066723397e-22	4.649846805924958e-15	5.070869825805518e-11	9.857266658947797e-11	1.355824924796552e-9
78100000	0.004999881437720095	5.682343607204039e-50	5.422492686211583e-61	2.7785990681091373e-8	6.514888109526954e-16	1.8004746686041686e-7	6.325692066723397e-22	4.649846805924958e-15	5.070869825805518e-11	9.857266658947797e-11	1.355824924796552e-9
78200000	0.004999881437720095	5.682343607204039e-50	5.422492686211583e-61	2.7785990681091373e-8	6.514888109526954e-16	1.8004746686041686e-7	6.325692066723397e-22	4.649846805924958e-15	5.070869825805518e-11	9.857266658947797e-11	1.355824924796552e-9
78300000	0.004999881437720095	5.682343607204039e-50	5.422492686211583e-61	2.7785990681091373e-8	6.514888109526954e-16	1.8004746686041686e-7	6.325692066723397e-22	4.649846805924958e-15	5.070869825805518e-11	9.857266658947797e-11	1.355824924796552e-9
78400000	0.004999881437720095	5.682343607204039e-50	5.422492686211583e-61	2.7785990681091373e-8	6.514888109526954e-16	1.8004746686041686e-7	6.325692066723397e-22	4.649846805924958e-15	5.070869825805518e-11	9.857266658947797e-11	1.355824924796552e-9
78500000	0.004999881437720095	5.682343607204039e-50	5.422492686211583e-61	2.7785990681091373e-8	6.514888109526954e-16	1.8004746686041686e-7	6.325692066723397e-22	4.649846805924958e-15	5.070869825805518e-11	9.857266658947797e-11	1.355824924796552e-9
78600000	0.004999881437720095	5.682343607204039e-50	5.422492686211583e-61	2.7785990681091373e-8	6.514888109526954e-16	1.8004746686041686e-7	6.325692066723397e-22	4.649846805924958e-15	5.070869825805518e-11	9.857266658947797e-11	1.355824924796552e-9
78700000	0.004999881437720095	5.682343607204039e-50	5.422492686211583e-61	2.7785990681091373e-8	6.514888109526954e-16	1.8004746686041686e-7	6.325692066723397e-22	4.649846805924958e-15	5.070869825805518e-11	9.857266658947797e-11	1.355824924796552e-9
78800000	0.004999881437720095	5.682343607204039e-50	5.422492686211583e-61	2.7785990681091373e-8	6.514888109526954e-16	1.8004746686041686e-7	6.325692066723397e-22	4.649846805924958e-15	5.070869825805518e-11	9.857266658947797e-11	1.355824924796552e-9
78900000	0.004999881437720095	5.682343607204039e-50	5.422492686211583e-61	2.7785990681091373e-8	6.514888109526954e-16	1.8004746686041686e-7	6.325692066723397e-22	4.649846805924958e-15	5.070869825805518e-11	9.857266658947797e-11	1.355824924796552e-9
79000000	0.004999881437720095	5.682343607204039e-50	5.422492686211583e-61	2.7785990681091373e-8	6.514888109526954e-16	1.8004746686041686e-7	6.325692066723397e-22	4.649846805924958e-15	5.070869825805518e-11	9.857266658947797e-11	1.355824924796552e-9
79100000	0.004999881437720095	5.682343607204039e-50	5.422492686211583e-61	2.7785990681091373e-8	6.514888109526954e-16	1.8004746686041686e-7	6.325692066723397e-22	4.649846805924958e-15	5.070869825805518e-11	9.857266658947797e-11	1.355824924796552e-9
79200000	0.004999881437720095	5.682343607204039e-50	5.422492686211583e-61	2.7785990681091373e-8	6.514888109526954e-16	1.8004746686041686e-7	6.325692066723397e-22	4.649846805924958e-15	5.070869825805518e-11	9.857266658947797e-11	1.355824924796552e-9
79300000	0.004999881437720095	5.682343607204039e-50	5.422492686211583e-61	2.7785990681091373e-8	6.514888109526954e-16	1.8004746686041686e-7	6.325692066723397e-22	4.649846805924958e-15	5.070869825805518e-11	9.857266658947797e-11	1.355824924796552e-9
79400000	0.004999881437720095	5.682343607204039e-50	5.422492686211583e-61	2.7785990681091373e-8	6.514888109526954e-16	1.8004746686041686e-7	6.325692066723397e-22	4.649846805924958e-15	5.070869825805518e-11	9.857266658947797e-11	1.355824924796552e-9
79500000	0.004999881437720095	5.682343607204039e-50	5.422492686211583e-61	2.7785990681091373e-8	6.514888109526954e-16	1.8004746686041686e-7	6.325692066723397e-22	4.649846805924958e-15	5.070869825805518e-11	9.857266658947797e-11	1.355824924796552e-9
79600000	0.004999881437720095	5.682343607204039e-50	5.422492686211583e-61	2.7785990681091373e-8	6.514888109526954e-16	1.8004746686041686e-7	6.325692066723397e-22	4.649846805924958e-15	5.070869825805518e-11	9.857266658947797e-11	1.355824924796552e-9
79700000	0.004999881437720095	5.682343607204039e-50	5.422492686211583e-61	2.7785990681091373e-8	6.514888109526954e-16	1.8004746686041686e-7	6.325692066723397e-22	4.649846805924958e-15	5.070869825805518e-11	9.857266658947797e-11	1.355824924796552e-9
79800000	0.004999881437720095	5.682343607204039e-50	5.422492686211583e-61	2.7785990681091373e-8	6.514888109526954e-16	1.8004746686041686e-7	6.325692066723397e-22	4.649846805924958e-15	5.070869825805518e-11	9.857266658947797e-11	1.355824924796552e-9
79900000	0.004999881437720095	5.682343607204039e-50	5.422492686211583e-61	2.7785990681091373e-8	6.514888109526954e-16	1.8004746686041686e-7	6.325692066723397e-22	4.649846805924958e-15	5.070869825805518e-11	9.857266658947797e-11	1.355824924796552e-9
80000000	0.004999881437720095	5.682343607204039e-50	5.422492686211583e-61	2.7785990681091373e-8	6.514888109526954e-16	1.8004746686041686e-7	6.325692066723397e-22	4.649846805924958e-15	5.070869825805518e-11	9.857266658947797e-11	1.355824924796552e-9
80100000	0.004999881437720095	5.682343607204039e-50	5.422492686211583e-61	2.7785990681091373e-8	6.514888109526954e-16	1.8004746686041686e-7	6.325692066723397e-22	4.649846805924958e-15	5.070869825805518e-11	9.857266658947797e-11	1.355824924796552e-9
80200000	0.004999881437720095	5.682343607204039e-50	5.422492686211583e-61	2.7785990681091373e-8	6.514888109526954e-16	1.8004746686041686e-7	6.325692066723397e-22	4.649846805924958e-15	5.070869825805518e-11	9.857266658947797e-11	1.355824924796552e-9
80300000	0.004999881437720095	5.682343607204039e-50	5.422492686211583e-61	2.7785990681091373e-8	6.514888109526954e-16	1.8004746686041686e-7	6.325692066723397e-22	4.649846805924958e-15	5.070869825805518e-11	9.857266658947797e-11	1.355824924796552e-9
80400000	0.004999881437720095	5.682343607204039e-50	5.422492686211583e-61	2.7785990681091373e-8	6.514888109526954e-16	1.8004746686041686e-7	6.325692066723397e-22	4.649846805924958e-15	5.070869825805518e-11	9.857266658947797e-11	1.355824924796552e-9
80500000	0.004999881437720095	5.682343607204039e-50	5.422492686211583e-61	2.7785990681091373e-8	6.514888109526954e-16	1.8004746686041686e-7	6.325692066723397e-22	4.649846805924958e-15	5.070869825805518e-11	9.857266658947797e-11	1.355824924796552e-9
80600000	0.004999881437720095	5.682343607204039e-50	5.422492686211583e-61	2.7785990681091373e-8	6.514888109526954e-16	1.8004746686041686e-7	6.325692066723397e-22	4.649846805924958e-15	5.070869825805518e-11	9.857266658947797e-11	1.355824924796552e-9
80700000	0.004999881437720095	5.682343607204039e-50	5.422492686211583e-61	2.7785990681091373e-8	6.514888109526954e-16	1.8004746686041686e-7	6.325692066723397e-22	4.649846805924958e-15	5.070869825805518e-11	9.857266658947797e-11	1.355824924796552e-9
80800000	0.004999881437720095	5.682343607204039e-50	5.422492686211583e-61	2.7785990681091373e-8	6.514888109526954e-16	1.8004746686041686e-7	6.325692066723397e-22	4.649846805924958e-15	5.070869825805518e-11	9.857266658947797e-11	1.355824924796552e-9
80900000	0.004999881437720095	5.682343607204039e-50	5.422492686211583e-61	2.7785990681091373e-8	6.514888109526954e-16	1.8004746686041686e-7	6.325692066723397e-22	4.649846805924958e-15	5.070869825805518e-11	9.857266658947797e-11	1.355824924796552e-9
81000000	0.004999881437720095	5.682343607204039e-50	5.422492686211583e-61	2.7785990681091373e-8	6.514888109526954e-16	1.8004746686041686e-7	6.325692066723397e-22	4.649846805924958e-15	5.070869825805518e-11	9.857266658947797e-11	1.355824924796552e-9
81100000	0.004999881437720095	5.682343607204039e-50	5.422492686211583e-61	2.7785990681091373e-8	6.514888109526954e-16	1.8004746686041686e-7	6.325692066723397e-22	4.649846805924958e-15	5.070869825805518e-11	9.857266658947797e-11	1.355824924796552e-9
81200000	0.004999881437720095	5.682343607204039e-50	5.422492686211583e-61	2.7785990681091373e-8	6.514888109526954e-16	1.8004746686041686e-7	6.325692066723397e-22	4.649846805924958e-15	5.070869825805518e-11	9.857266658947797e-11	1.355824924796552e-9
81300000	0.004999881437720095	5.682343607204039e-50	5.422492686211583e-61	2.7785990681091373e-8	6.514888109526954e-16	1.8004746686041686e-7	6.325692066723397e-22	4.649846805924958e-15	5.070869825805518e-11	9.857266658947797e-11	1.355824924796552e-9
81400000	0.004999881437720095	5.682343607204039e-50	5.422492686211583e-61	2.7785990681091373e-8	6.514888109526954e-16	1.8004746686041686e-7	6.325692066723397e-22	4.649846805924958e-15	5.070869825805518e-11	9.857266658947797e-11	1.355824924796552e-9
81500000	0.004999881437720095	5.682343607204039e-50	5.422492686211583e-61	2.7785990681091373e-8	6.514888109526954e-16	1.8004746686041686e-7	6.325692066723397e-22	4.649846805924958e-15	5.070869825805518e-11	9.857266658947797e-11	1.355824924796552e-9
81600000	0.004999881437720095	5.682343607204039e-50	5.422492686211583e-61	2.7785990681091373e-8	6.514888109526954e-16	1.8004746686041686e-7	6.325692066723397e-22	4.649846805924958e-15	5.070869825805518e-11	9.857266658947797e-11	1.355824924796552e-9
81700000	0.004999881437720095	5.682343607204039e-50	5.422492686211583e-61	2.7785990681091373e-8	6.514888109526954e-16	1.8004746686041686e-7	6.325692066723397e-22	4.649846805924958e-15	5.070869825805518e-11	9.857266658947797e-11	1.355824924796552e-9
81800000	0.004999881437720095	5.682343607204039e-50	5.422492686211583e-61	2.7785990681091373e-8	6.514888109526954e-16	1.8004746686041686e-7	6.325692066723397e-22	4.649846805924958e-15	5.070869825805518e-11	9.857266658947797e-11	1.355824924796552e-9
81900000	0.004999881437720095	5.682343607204039e-50	5.422492686211583e-61	2.7785990681091373e-8	6.514888109526954e-16	1.8004746686041686e-7	6.325692066723397e-22	4.649846805924958e-15	5.070869825805518e-11	9.857266658947797e-11	1.355824924796552e-9
82000000	0.004999881437720095	5.682343607204039e-50	5.422492686211583e-61	2.7785990681091373e-8	6.514888109526954e-16	1.8004746686041686e-7	6.325692066723397e-22	4.649846805924958e-15	5.070869825805518e-11	9.857266658947797e-11	1.355824924796552e-9
82100000	0.004999881437720095	5.682343607204039e-50	5.422492686211583e-61	2.7785990681091373e-8	6.514888109526954e-16	1.8004746686041686e-7	6.325692066723397e-22	4.649846805924958e-15	5.070869825805518e-11	9.857266658947797e-11	1.355824924796552e-9
82200000	0.004999881437720095	5.682343607204039e-50	5.422492686211583e-61	2.7785990681091373e-8	6.514888109526954e-16	1.8004746686041686e-7	6.325692066723397e-22	4.649846805924958e-15	5.070869825805518e-11	9.857266658947797e-11	1.355824924796552e-9
82300000	0.004999881437720095	5.682343607204039e-50	5.422492686211583e-61	2.7785990681091373e-8	6.514888109526954e-16	1.8004746686041686e-7	6.325692066723397e-22	4.649846805924958e-15	5.070869825805518e-11	9.857266658947797e-11	1.355824924796552e-9
82400000	0.004999881437720095	5.682343607204039e-50	5.422492686211583e-61	2.7785990681091373e-8	6.514888109526954e-16	1.8004746686041686e-7	6.325692066723397e-22	4.649846805924958e-15	5.070869825805518e-11	9.857266658947797e-11	1.355824924796552e-9
82500000	0.004999881437720095	5.682343607204039e-50	5.422492686211583e-61	2.7785990681091373e-8	6.514888109526954e-16	1.8004746686041686e-7	6.325692066723397e-22	4.649846805924958e-15	5.070869825805518e-11	9.857266658947797e-11	1.355824924796552e-9
82600000	0.004999881437720095	5.682343607204039e-50	5.422492686211583e-61	2.7785990681091373e-8	6.514888109526954e-16	1.8004746686041686e-7	6.325692066723397e-22	4.649846805924958e-15	5.070869825805518e-11	9.857266658947797e-11	1.355824924796552e-9
82700000	0.004999881437720095	5.682343607204039e-50	5.422492686211583e-61	2.7785990681091373e-8	6.514888109526954e-16	1.8004746686041686e-7	6.325692066723397e-22	4.649846805924958e-15	5.070869825805518e-11	9.857266658947797e-11	1.355824924796552e-9
82800000	0.004999881437720095	5.682343607204039e-50	5.422492686211583e-61	2.7785990681091373e-8	6.514888109526954e-16	1.8004746686041686e-7	6.325692066723397e-22	4.649846805924958e-15	5.070869825805518e-11	9.857266658947797e-11	1.355824924796552e-9
82900000	0.004999881437720095	5.682343607204039e-50	5.422492686211583e-61	2.7785990681091373e-8	6.514888109526954e-16	1.8004746686041686e-7	6.325692066723397e-22	4.649846805924958e-15	5.070869825805518e-11	9.857266658947797e-11	1.355824924796552e-9
83000000	0.004999881437720095	5.682343607204039e-50	5.422492686211583e-61	2.7785990681091373e-8	6.514888109526954e-16	1.8004746686041686e-7	6.325692066723397e-22	4.649846805924958e-15	5.070869825805518e-11	9.857266658947797e-11	1.355824924796552e-9
83100000	0.004999881437720095	5.682343607204039e-50	5.422492686211583e-61	2.7785990681091373e-8	6.514888109526954e-16	1.8004746686041686e-7	6.325692066723397e-22	4.649846805924958e-15	5.070869825805518e-11	9.857266658947797e-11	1.355824924796552e-9
83200000	0.004999881437720095	5.682343607204039e-50	5.4224926862115835e-61	2.7785990681091373e-8	6.514888109526954e-16	1.8004746686041686e-7	6.325692066723397e-22	4.649846805924958e-15	5.070869825805518e-11	9.857266658947797e-11	1.355824924796552e-9
83300000	0.004999881437720095	5.682343607204039e-50	5.4224926862115835e-61	2.7785990681091373e-8	6.514888109526954e-16	1.8004746686041686e-7	6.325692066723397e-22	4.649846805924958e-15	5.070869825805518e-11	9.857266658947797e-11	1.355824924796552e-9
83400000	0.004999881437720095	5.682343607204039e-50	5.4224926862115835e-61	2.7785990681091373e-8	6.514888109526954e-16	1.8004746686041686e-7	6.325692066723397e-22	4.649846805924958e-15	5.070869825805518e-11	9.857266658947797e-11	1.355824924796552e-9
83500000	0.004999881437720095	5.682343607204039e-50	5.4224926862115835e-61	2.7785990681091373e-8	6.514888109526954e-16	1.8004746686041686e-7	6.325692066723397e-22	4.649846805924958e-15	5.070869825805518e-11	9.857266658947797e-11	1.355824924796552e-9
83600000	0.004999881437720095	5.682343607204039e-50	5.4224926862115835e-61	2.7785990681091373e-8	6.514888109526954e-16	1.8004746686041686e-7	6.325692066723397e-22	4.649846805924958e-15	5.070869825805518e-11	9.857266658947797e-11	1.355824924796552e-9
83700000	0.004999881437720095	5.682343607204039e-50	5.4224926862115835e-61	2.7785990681091373e-8	6.514888109526954e-16	1.8004746686041686e-7	6.325692066723397e-22	4.649846805924958e-15	5.070869825805518e-11	9.857266658947797e-11	1.355824924796552e-9
83800000	0.004999881437720095	5.682343607204039e-50	5.4224926862115835e-61	2.7785990681091373e-8	6.514888109526954e-16	1.8004746686041686e-7	6.325692066723397e-22	4.649846805924958e-15	5.070869825805518e-11	9.857266658947797e-11	1.355824924796552e-9
83900000	0.004999881437720095	5.682343607204039e-50	5.4224926862115835e-61	2.7785990681091373e-8	6.514888109526954e-16	1.8004746686041686e-7	6.325692066723397e-22	4.649846805924958e-15	5.070869825805518e-11	9.857266658947797e-11	1.355824924796552e-9
84000000	0.004999881437720095	5.682343607204039e-50	5.4224926862115835e-61	2.7785990681091373e-8	6.514888109526954e-16	1.8004746686041686e-7	6.325692066723397e-22	4.649846805924958e-15	5.070869825805518e-11	9.857266658947797e-11	1.355824924796552e-9
84100000	0.004999881437720095	5.682343607204039e-50	5.4224926862115835e-61	2.7785990681091373e-8	6.514888109526954e-16	1.8004746686041686e-7	6.325692066723397e-22	4.649846805924958e-15	5.070869825805518e-11	9.857266658947797e-11	1.355824924796552e-9
84200000	0.004999881437720095	5.682343607204039e-50	5.4224926862115835e-61	2.7785990681091373e-8	6.514888109526954e-16	1.8004746686041686e-7	6.325692066723397e-22	4.649846805924958e-15	5.070869825805518e-11	9.857266658947797e-11	1.355824924796552e-9
84300000	0.004999881437720095	5.682343607204039e-50	5.4224926862115835e-61	2.7785990681091373e-8	6.514888109526954e-16	1.8004746686041686e-7	6.325692066723397e-22	4.649846805924958e-15	5.070869825805518e-11	9.857266658947797e-11	1.355824924796552e-9
84400000	0.004999881437720095	5.682343607204039e-50	5.4224926862115835e-61	2.7785990681091373e-8	6.514888109526954e-16	1.8004746686041686e-7	6.325692066723397e-22	4.649846805924958e-15	5.070869825805518e-11	9.857266658947797e-11	1.355824924796552e-9
84500000	0.004999881437720095	5.682343607204039e-50	5.4224926862115835e-61	2.7785990681091373e-8	6.514888109526954e-16	1.8004746686041686e-7	6.325692066723397e-22	4.649846805924958e-15	5.070869825805518e-11	9.857266658947797e-11	1.355824924796552e-9
84600000	0.004999881437720095	5.682343607204039e-50	5.4224926862115835e-61	2.7785990681091373e-8	6.514888109526954e-16	1.8004746686041686e-7	6.325692066723397e-22	4.649846805924958e-15	5.070869825805518e-11	9.857266658947797e-11	1.355824924796552e-9
84700000	0.004999881437720095	5.682343607204039e-50	5.4224926862115835e-61	2.7785990681091373e-8	6.514888109526954e-16	1.8004746686041686e-7	6.325692066723397e-22	4.649846805924958e-15	5.070869825805518e-11	9.857266658947797e-11	1.355824924796552e-9
84800000	0.004999881437720095	5.682343607204039e-50	5.4224926862115835e-61	2.7785990681091373e-8	6.514888109526954e-16	1.8004746686041686e-7	6.325692066723397e-22	4.649846805924958e-15	5.070869825805518e-11	9.857266658947797e-11	1.355824924796552e-9
84900000	0.004999881437720095	5.682343607204039e-50	5.4224926862115835e-61	2.7785990681091373e-8	6.514888109526954e-16	1.8004746686041686e-7	6.325692066723397e-22	4.649846805924958e-15	5.070869825805518e-11	9.857266658947797e-11	1.355824924796552e-9
85000000	0.004999881437720095	5.682343607204039e-50	5.4224926862115835e-61	2.7785990681091373e-8	6.514888109526954e-16	1.8004746686041686e-7	6.325692066723397e-22	4.649846805924958e-15	5.070869825805518e-11	9.857266658947797e-11	1.355824924796552e-9
85100000	0.004999881437720095	5.682343607204039e-50	5.4224926862115835e-61	2.7785990681091373e-8	6.514888109526954e-16	1.8004746686041686e-7	6.325692066723397e-22	4.649846805924958e-15	5.070869825805518e-11	9.857266658947797e-11	1.355824924796552e-9
85200000	0.004999881437720095	5.682343607204039e-50	5.4224926862115835e-61	2.7785990681091373e-8	6.514888109526954e-16	1.8004746686041686e-7	6.325692066723397e-22	4.649846805924958e-15	5.070869825805518e-11	9.857266658947797e-11	1.355824924796552e-9
85300000	0.004999881437720095	5.682343607204039e-50	5.4224926862115835e-61	2.7785990681091373e-8	6.514888109526954e-16	1.8004746686041686e-7	6.325692066723397e-22	4.649846805924958e-15	5.070869825805518e-11	9.857266658947797e-11	1.355824924796552e-9
85400000	0.004999881437720095	5.682343607204039e-50	5.4224926862115835e-61	2.7785990681091373e-8	6.514888109526954e-16	1.8004746686041686e-7	6.325692066723397e-22	4.649846805924958e-15	5.070869825805518e-11	9.857266658947797e-11	1.355824924796552e-9
85500000	0.004999881437720095	5.682343607204039e-50	5.4224926862115835e-61	2.7785990681091373e-8	6.514888109526954e-16	1.8004746686041686e-7	6.325692066723397e-22	4.649846805924958e-15	5.070869825805518e-11	9.857266658947797e-11	1.355824924796552e-9
85600000	0.004999881437720095	5.682343607204039e-50	5.4224926862115835e-61	2.7785990681091373e-8	6.514888109526954e-16	1.8004746686041686e-7	6.325692066723397e-22	4.649846805924958e-15	5.070869825805518e-11	9.857266658947797e-11	1.355824924796552e-9
85700000	0.004999881437720095	5.682343607204039e-50	5.4224926862115835e-61	2.7785990681091373e-8	6.514888109526954e-16	1.8004746686041686e-7	6.325692066723397e-22	4.649846805924958e-15	5.070869825805518e-11	9.857266658947797e-11	1.355824924796552e-9
85800000	0.004999881437720095	5.682343607204039e-50	5.4224926862115835e-61	2.7785990681091373e-8	6.514888109526954e-16	1.8004746686041686e-7	6.325692066723397e-22	4.649846805924958e-15	5.070869825805518e-11	9.857266658947797e-11	1.355824924796552e-9
85900000	0.004999881437720095	5.682343607204039e-50	5.4224926862115835e-61	2.7785990681091373e-8	6.514888109526954e-16	1.8004746686041686e-7	6.325692066723397e-22	4.649846805924958e-15	5.070869825805518e-11	9.857266658947797e-11	1.355824924796552e-9
86000000	0.004999881437720095	5.682343607204039e-50	5.422492686211584e-61	2.7785990681091373e-8	6.514888109526954e-16	1.8004746686041686e-7	6.325692066723397e-22	4.649846805924958e-15	5.070869825805518e-11	9.857266658947797e-11	1.355824924796552e-9
86100000	0.004999881437720094	5.68234360720404e-50	5.422492686211584e-61	2.7785990681091373e-8	6.514888109526954e-16	1.8004746686041686e-7	6.325692066723397e-22	4.649846805924958e-15	5.070869825805518e-11	9.857266658947797e-11	1.355824924796552e-9
86200000	0.004999881437720094	5.68234360720404e-50	5.422492686211584e-61	2.7785990681091373e-8	6.514888109526954e-16	1.8004746686041686e-7	6.325692066723397e-22	4.649846805924958e-15	5.070869825805518e-11	9.857266658947797e-11	1.355824924796552e-9
86300000	0.004999881437720094	5.68234360720404e-50	5.422492686211584e-61	2.7785990681091373e-8	6.514888109526954e-16	1.8004746686041686e-7	6.325692066723397e-22	4.649846805924958e-15	5.0708698258055183e-11	9.857266658947797e-11	1.355824924796552e-9
86400000	0.004999881437720094	5.68234360720404e-50	5.422492686211584e-61	2.7785990681091373e-8	6.514888109526955e-16	1.8004746686041686e-7	6.325692066723397e-22	4.649846805924958e-15	5.0708698258055183e-11	9.857266658947797e-11	1.355824924796552e-9
86500000	0.004999881437720094	5.68234360720404e-50	5.422492686211584e-61	2.7785990681091373e-8	6.514888109526955e-16	1.8004746686041686e-7	6.325692066723397e-22	4.649846805924958e-15	5.0708698258055183e-11	9.857266658947797e-11	1.355824924796552e-9
86600000	0.004999881437720094	5.68234360720404e-50	5.422492686211584e-61	2.7785990681091373e-8	6.514888109526955e-16	1.8004746686041686e-7	6.325692066723397e-22	4.649846805924958e-15	5.0708698258055183e-11	9.857266658947797e-11	1.355824924796552e-9
86700000	0.004999881437720094	5.68234360720404e-50	5.422492686211584e-61	2.7785990681091373e-8	6.514888109526955e-16	1.8004746686041686e-7	6.325692066723397e-22	4.649846805924958e-15	5.0708698258055183e-11	9.857266658947797e-11	1.355824924796552e-9
86800000	0.004999881437720094	5.68234360720404e-50	5.422492686211584e-61	2.7785990681091373e-8	6.514888109526955e-16	1.8004746686041686e-7	6.325692066723397e-22	4.649846805924958e-15	5.0708698258055183e-11	9.857266658947797e-11	1.355824924796552e-9
86900000	0.004999881437720094	5.68234360720404e-50	5.422492686211584e-61	2.7785990681091373e-8	6.514888109526955e-16	1.8004746686041686e-7	6.325692066723397e-22	4.649846805924958e-15	5.0708698258055183e-11	9.857266658947797e-11	1.355824924796552e-9
87000000	0.004999881437720094	5.68234360720404e-50	5.422492686211584e-61	2.7785990681091373e-8	6.514888109526955e-16	1.8004746686041686e-7	6.325692066723397e-22	4.649846805924958e-15	5.0708698258055183e-11	9.857266658947797e-11	1.355824924796552e-9
87100000	0.004999881437720094	5.68234360720404e-50	5.422492686211584e-61	2.7785990681091373e-8	6.514888109526955e-16	1.8004746686041686e-7	6.325692066723397e-22	4.649846805924958e-15	5.0708698258055183e-11	9.857266658947797e-11	1.355824924796552e-9
87200000	0.004999881437720094	5.68234360720404e-50	5.422492686211584e-61	2.7785990681091373e-8	6.514888109526955e-16	1.8004746686041686e-7	6.325692066723397e-22	4.649846805924958e-15	5.0708698258055183e-11	9.857266658947797e-11	1.355824924796552e-9
87300000	0.004999881437720094	5.68234360720404e-50	5.422492686211584e-61	2.7785990681091373e-8	6.514888109526955e-16	1.8004746686041686e-7	6.325692066723397e-22	4.649846805924958e-15	5.0708698258055183e-11	9.857266658947797e-11	1.355824924796552e-9
87400000	0.004999881437720094	5.68234360720404e-50	5.422492686211584e-61	2.7785990681091373e-8	6.514888109526955e-16	1.8004746686041686e-7	6.325692066723397e-22	4.649846805924958e-15	5.0708698258055183e-11	9.857266658947797e-11	1.355824924796552e-9
87500000	0.004999881437720094	5.68234360720404e-50	5.422492686211584e-61	2.7785990681091373e-8	6.514888109526955e-16	1.8004746686041686e-7	6.325692066723397e-22	4.649846805924958e-15	5.0708698258055183e-11	9.857266658947797e-11	1.355824924796552e-9
87600000	0.004999881437720094	5.68234360720404e-50	5.422492686211584e-61	2.7785990681091373e-8	6.514888109526955e-16	1.8004746686041686e-7	6.325692066723397e-22	4.649846805924958e-15	5.0708698258055183e-11	9.857266658947797e-11	1.355824924796552e-9
87700000	0.004999881437720094	5.68234360720404e-50	5.422492686211584e-61	2.7785990681091373e-8	6.514888109526955e-16	1.8004746686041686e-7	6.325692066723397e-22	4.649846805924958e-15	5.0708698258055183e-11	9.857266658947797e-11	1.355824924796552e-9
87800000	0.004999881437720094	5.68234360720404e-50	5.422492686211584e-61	2.7785990681091373e-8	6.514888109526955e-16	1.8004746686041686e-7	6.325692066723397e-22	4.649846805924958e-15	5.0708698258055183e-11	9.857266658947797e-11	1.355824924796552e-9
87900000	0.004999881437720094	5.68234360720404e-50	5.422492686211584e-61	2.7785990681091373e-8	6.514888109526955e-16	1.8004746686041686e-7	6.325692066723397e-22	4.649846805924958e-15	5.0708698258055183e-11	9.857266658947797e-11	1.355824924796552e-9
88000000	0.004999881437720094	5.68234360720404e-50	5.422492686211584e-61	2.7785990681091373e-8	6.514888109526955e-16	1.8004746686041686e-7	6.325692066723397e-22	4.649846805924958e-15	5.0708698258055183e-11	9.857266658947797e-11	1.355824924796552e-9
88100000	0.004999881437720094	5.68234360720404e-50	5.422492686211584e-61	2.7785990681091373e-8	6.514888109526955e-16	1.8004746686041686e-7	6.325692066723397e-22	4.649846805924958e-15	5.0708698258055183e-11	9.857266658947797e-11	1.355824924796552e-9
88200000	0.004999881437720094	5.68234360720404e-50	5.422492686211584e-61	2.7785990681091373e-8	6.514888109526955e-16	1.8004746686041686e-7	6.325692066723397e-22	4.649846805924958e-15	5.0708698258055183e-11	9.857266658947797e-11	1.355824924796552e-9
88300000	0.004999881437720094	5.68234360720404e-50	5.422492686211584e-61	2.7785990681091373e-8	6.514888109526955e-16	1.8004746686041686e-7	6.325692066723397e-22	4.649846805924958e-15	5.0708698258055183e-11	9.857266658947797e-11	1.355824924796552e-9
88400000	0.004999881437720094	5.68234360720404e-50	5.422492686211585e-61	2.7785990681091373e-8	6.514888109526955e-16	1.8004746686041686e-7	6.325692066723397e-22	4.649846805924958e-15	5.0708698258055183e-11	9.857266658947797e-11	1.355824924796552e-9
88500000	0.004999881437720094	5.68234360720404e-50	5.422492686211585e-61	2.7785990681091373e-8	6.514888109526955e-16	1.8004746686041686e-7	6.325692066723397e-22	4.649846805924958e-15	5.0708698258055183e-11	9.857266658947797e-11	1.355824924796552e-9
88600000	0.004999881437720094	5.68234360720404e-50	5.422492686211585e-61	2.7785990681091373e-8	6.514888109526955e-16	1.8004746686041686e-7	6.325692066723397e-22	4.649846805924958e-15	5.0708698258055183e-11	9.857266658947797e-11	1.355824924796552e-9
88700000	0.004999881437720094	5.68234360720404e-50	5.422492686211585e-61	2.7785990681091373e-8	6.514888109526955e-16	1.8004746686041686e-7	6.325692066723397e-22	4.649846805924958e-15	5.0708698258055183e-11	9.857266658947797e-11	1.355824924796552e-9
88800000	0.004999881437720094	5.68234360720404e-50	5.422492686211585e-61	2.7785990681091373e-8	6.514888109526955e-16	1.8004746686041686e-7	6.325692066723397e-22	4.649846805924958e-15	5.0708698258055183e-11	9.857266658947797e-11	1.355824924796552e-9
88900000	0.004999881437720094	5.68234360720404e-50	5.422492686211585e-61	2.7785990681091373e-8	6.514888109526955e-16	1.8004746686041686e-7	6.325692066723397e-22	4.649846805924958e-15	5.0708698258055183e-11	9.857266658947797e-11	1.355824924796552e-9
89000000	0.004999881437720094	5.68234360720404e-50	5.422492686211585e-61	2.7785990681091373e-8	6.514888109526955e-16	1.8004746686041686e-7	6.325692066723397e-22	4.649846805924958e-15	5.0708698258055183e-11	9.857266658947797e-11	1.355824924796552e-9
89100000	0.004999881437720094	5.68234360720404e-50	5.422492686211585e-61	2.7785990681091373e-8	6.514888109526955e-16	1.8004746686041686e-7	6.325692066723397e-22	4.649846805924958e-15	5.0708698258055183e-11	9.857266658947797e-11	1.355824924796552e-9
89200000	0.004999881437720094	5.68234360720404e-50	5.422492686211585e-61	2.7785990681091373e-8	6.514888109526955e-16	1.8004746686041686e-7	6.325692066723397e-22	4.649846805924958e-15	5.0708698258055183e-11	9.857266658947797e-11	1.355824924796552e-9
89300000	0.004999881437720094	5.68234360720404e-50	5.422492686211585e-61	2.7785990681091373e-8	6.514888109526955e-16	1.8004746686041686e-7	6.325692066723397e-22	4.649846805924958e-15	5.0708698258055183e-11	9.857266658947797e-11	1.355824924796552e-9
89400000	0.004999881437720094	5.68234360720404e-50	5.422492686211585e-61	2.7785990681091373e-8	6.514888109526955e-16	1.8004746686041686e-7	6.325692066723397e-22	4.649846805924958e-15	5.0708698258055183e-11	9.857266658947797e-11	1.355824924796552e-9
89500000	0.004999881437720094	5.68234360720404e-50	5.422492686211585e-61	2.7785990681091373e-8	6.514888109526955e-16	1.8004746686041686e-7	6.325692066723397e-22	4.649846805924958e-15	5.0708698258055183e-11	9.857266658947797e-11	1.355824924796552e-9
89600000	0.004999881437720094	5.68234360720404e-50	5.422492686211585e-61	2.7785990681091373e-8	6.514888109526955e-16	1.8004746686041686e-7	6.325692066723397e-22	4.649846805924958e-15	5.0708698258055183e-11	9.857266658947797e-11	1.355824924796552e-9
89700000	0.004999881437720094	5.68234360720404e-50	5.422492686211585e-61	2.7785990681091373e-8	6.514888109526955e-16	1.8004746686041686e-7	6.325692066723397e-22	4.649846805924958e-15	5.0708698258055183e-11	9.857266658947797e-11	1.355824924796552e-9
89800000	0.004999881437720094	5.68234360720404e-50	5.422492686211585e-61	2.7785990681091373e-8	6.514888109526955e-16	1.8004746686041686e-7	6.325692066723397e-22	4.649846805924958e-15	5.0708698258055183e-11	9.857266658947797e-11	1.355824924796552e-9
89900000	0.004999881437720094	5.68234360720404e-50	5.422492686211585e-61	2.7785990681091373e-8	6.514888109526955e-16	1.8004746686041686e-7	6.325692066723397e-22	4.649846805924958e-15	5.0708698258055183e-11	9.857266658947797e-11	1.355824924796552e-9
90000000	0.004999881437720094	5.68234360720404e-50	5.422492686211585e-61	2.7785990681091373e-8	6.514888109526955e-16	1.8004746686041686e-7	6.325692066723397e-22	4.649846805924958e-15	5.0708698258055183e-11	9.857266658947797e-11	1.355824924796552e-9
90100000	0.004999881437720094	5.68234360720404e-50	5.422492686211585e-61	2.7785990681091373e-8	6.514888109526955e-16	1.8004746686041686e-7	6.325692066723397e-22	4.649846805924958e-15	5.0708698258055183e-11	9.857266658947797e-11	1.355824924796552e-9
90200000	0.004999881437720094	5.68234360720404e-50	5.422492686211585e-61	2.7785990681091373e-8	6.514888109526955e-16	1.8004746686041686e-7	6.325692066723397e-22	4.649846805924958e-15	5.0708698258055183e-11	9.857266658947797e-11	1.355824924796552e-9
90300000	0.004999881437720094	5.68234360720404e-50	5.422492686211585e-61	2.7785990681091373e-8	6.514888109526955e-16	1.8004746686041686e-7	6.325692066723397e-22	4.649846805924958e-15	5.0708698258055183e-11	9.857266658947797e-11	1.355824924796552e-9
90400000	0.004999881437720094	5.68234360720404e-50	5.422492686211585e-61	2.7785990681091373e-8	6.514888109526955e-16	1.8004746686041686e-7	6.325692066723397e-22	4.649846805924958e-15	5.0708698258055183e-11	9.857266658947797e-11	1.355824924796552e-9
90500000	0.004999881437720094	5.68234360720404e-50	5.422492686211585e-61	2.7785990681091373e-8	6.514888109526955e-16	1.8004746686041686e-7	6.325692066723397e-22	4.649846805924958e-15	5.0708698258055183e-11	9.857266658947797e-11	1.355824924796552e-9
90600000	0.004999881437720094	5.68234360720404e-50	5.422492686211585e-61	2.7785990681091373e-8	6.514888109526955e-16	1.8004746686041686e-7	6.325692066723397e-22	4.649846805924958e-15	5.0708698258055183e-11	9.857266658947797e-11	1.355824924796552e-9
90700000	0.004999881437720094	5.68234360720404e-50	5.422492686211585e-61	2.7785990681091373e-8	6.514888109526955e-16	1.8004746686041686e-7	6.325692066723397e-22	4.649846805924958e-15	5.0708698258055183e-11	9.857266658947797e-11	1.355824924796552e-9
90800000	0.004999881437720094	5.68234360720404e-50	5.422492686211585e-61	2.7785990681091373e-8	6.514888109526955e-16	1.8004746686041686e-7	6.325692066723397e-22	4.649846805924958e-15	5.0708698258055183e-11	9.857266658947797e-11	1.355824924796552e-9
90900000	0.004999881437720094	5.68234360720404e-50	5.422492686211585e-61	2.7785990681091373e-8	6.514888109526955e-16	1.8004746686041686e-7	6.325692066723397e-22	4.649846805924958e-15	5.0708698258055183e-11	9.857266658947797e-11	1.355824924796552e-9
91000000	0.004999881437720094	5.68234360720404e-50	5.422492686211585e-61	2.7785990681091373e-8	6.514888109526955e-16	1.8004746686041686e-7	6.325692066723397e-22	4.649846805924958e-15	5.0708698258055183e-11	9.857266658947797e-11	1.355824924796552e-9
91100000	0.004999881437720094	5.68234360720404e-50	5.422492686211585e-61	2.7785990681091373e-8	6.514888109526955e-16	1.8004746686041686e-7	6.325692066723397e-22	4.649846805924958e-15	5.0708698258055183e-11	9.857266658947797e-11	1.355824924796552e-9
91200000	0.004999881437720094	5.68234360720404e-50	5.422492686211585e-61	2.7785990681091373e-8	6.514888109526955e-16	1.8004746686041686e-7	6.325692066723397e-22	4.649846805924958e-15	5.0708698258055183e-11	9.857266658947797e-11	1.355824924796552e-9
91300000	0.004999881437720094	5.68234360720404e-50	5.422492686211585e-61	2.7785990681091373e-8	6.514888109526955e-16	1.8004746686041686e-7	6.325692066723397e-22	4.649846805924958e-15	5.0708698258055183e-11	9.857266658947797e-11	1.355824924796552e-9
91400000	0.004999881437720094	5.68234360720404e-50	5.422492686211585e-61	2.7785990681091373e-8	6.514888109526955e-16	1.8004746686041686e-7	6.325692066723397e-22	4.649846805924958e-15	5.0708698258055183e-11	9.857266658947797e-11	1.355824924796552e-9
91500000	0.004999881437720094	5.68234360720404e-50	5.422492686211585e-61	2.7785990681091373e-8	6.514888109526955e-16	1.8004746686041686e-7	6.325692066723397e-22	4.649846805924958e-15	5.0708698258055183e-11	9.857266658947797e-11	1.355824924796552e-9
91600000	0.004999881437720094	5.68234360720404e-50	5.422492686211585e-61	2.7785990681091373e-8	6.514888109526955e-16	1.8004746686041686e-7	6.325692066723397e-22	4.649846805924958e-15	5.0708698258055183e-11	9.857266658947797e-11	1.355824924796552e-9
91700000	0.004999881437720094	5.68234360720404e-50	5.4224926862115855e-61	2.7785990681091373e-8	6.514888109526955e-16	1.8004746686041686e-7	6.325692066723397e-22	4.649846805924958e-15	5.0708698258055183e-11	9.857266658947797e-11	1.355824924796552e-9
91800000	0.004999881437720094	5.682343607204041e-50	5.4224926862115855e-61	2.7785990681091373e-8	6.514888109526955e-16	1.8004746686041686e-7	6.325692066723397e-22	4.649846805924958e-15	5.0708698258055183e-11	9.857266658947797e-11	1.355824924796552e-9
91900000	0.004999881437720094	5.682343607204041e-50	5.4224926862115855e-61	2.7785990681091373e-8	6.514888109526955e-16	1.8004746686041686e-7	6.325692066723397e-22	4.649846805924958e-15	5.0708698258055183e-11	9.857266658947797e-11	1.355824924796552e-9
92000000	0.004999881437720094	5.682343607204041e-50	5.4224926862115855e-61	2.7785990681091373e-8	6.514888109526955e-16	1.8004746686041686e-7	6.325692066723397e-22	4.649846805924958e-15	5.0708698258055183e-11	9.857266658947797e-11	1.355824924796552e-9
92100000	0.004999881437720094	5.682343607204041e-50	5.4224926862115855e-61	2.7785990681091373e-8	6.514888109526955e-16	1.8004746686041686e-7	6.325692066723397e-22	4.649846805924958e-15	5.0708698258055183e-11	9.857266658947797e-11	1.355824924796552e-9
92200000	0.004999881437720094	5.682343607204041e-50	5.4224926862115855e-61	2.7785990681091373e-8	6.514888109526955e-16	1.8004746686041686e-7	6.325692066723397e-22	4.649846805924958e-15	5.0708698258055183e-11	9.857266658947797e-11	1.355824924796552e-9
92300000	0.004999881437720094	5.682343607204041e-50	5.4224926862115855e-61	2.7785990681091373e-8	6.514888109526955e-16	1.8004746686041686e-7	6.325692066723397e-22	4.649846805924958e-15	5.0708698258055183e-11	9.857266658947797e-11	1.355824924796552e-9
92400000	0.004999881437720094	5.682343607204041e-50	5.4224926862115855e-61	2.7785990681091373e-8	6.514888109526955e-16	1.8004746686041686e-7	6.325692066723397e-22	4.649846805924958e-15	5.0708698258055183e-11	9.857266658947797e-11	1.355824924796552e-9
92500000	0.004999881437720094	5.682343607204041e-50	5.4224926862115855e-61	2.7785990681091373e-8	6.514888109526955e-16	1.8004746686041686e-7	6.325692066723397e-22	4.649846805924958e-15	5.0708698258055183e-11	9.857266658947797e-11	1.355824924796552e-9
92600000	0.004999881437720094	5.682343607204041e-50	5.4224926862115855e-61	2.7785990681091373e-8	6.514888109526955e-16	1.8004746686041686e-7	6.325692066723397e-22	4.649846805924958e-15	5.0708698258055183e-11	9.857266658947797e-11	1.355824924796552e-9
92700000	0.004999881437720095	5.682343607204041e-50	5.4224926862115855e-61	2.7785990681091373e-8	6.514888109526955e-16	1.8004746686041686e-7	6.325692066723397e-22	4.649846805924958e-15	5.0708698258055183e-11	9.857266658947797e-11	1.355824924796552e-9
92800000	0.004999881437720095	5.682343607204041e-50	5.4224926862115855e-61	2.7785990681091373e-8	6.514888109526955e-16	1.8004746686041686e-7	6.325692066723397e-22	4.649846805924958e-15	5.0708698258055183e-11	9.857266658947797e-11	1.355824924796552e-9
92900000	0.004999881437720095	5.682343607204041e-50	5.4224926862115855e-61	2.7785990681091373e-8	6.514888109526955e-16	1.8004746686041686e-7	6.325692066723397e-22	4.649846805924958e-15	5.0708698258055183e-11	9.857266658947797e-11	1.355824924796552e-9
93000000	0.004999881437720095	5.682343607204041e-50	5.4224926862115855e-61	2.7785990681091373e-8	6.514888109526955e-16	1.8004746686041686e-7	6.325692066723397e-22	4.649846805924958e-15	5.0708698258055183e-11	9.857266658947797e-11	1.355824924796552e-9
93100000	0.004999881437720095	5.682343607204041e-50	5.4224926862115855e-61	2.7785990681091373e-8	6.514888109526955e-16	1.8004746686041686e-7	6.325692066723397e-22	4.649846805924958e-15	5.0708698258055183e-11	9.857266658947797e-11	1.355824924796552e-9
93200000	0.004999881437720095	5.682343607204041e-50	5.4224926862115855e-61	2.7785990681091373e-8	6.514888109526955e-16	1.8004746686041686e-7	6.325692066723397e-22	4.649846805924958e-15	5.0708698258055183e-11	9.857266658947797e-11	1.355824924796552e-9
93300000	0.004999881437720095	5.682343607204041e-50	5.4224926862115855e-61	2.7785990681091373e-8	6.514888109526955e-16	1.8004746686041686e-7	6.325692066723397e-22	4.649846805924958e-15	5.0708698258055183e-11	9.857266658947797e-11	1.355824924796552e-9
93400000	0.004999881437720095	5.682343607204041e-50	5.4224926862115855e-61	2.7785990681091373e-8	6.514888109526955e-16	1.8004746686041686e-7	6.325692066723397e-22	4.649846805924958e-15	5.0708698258055183e-11	9.857266658947797e-11	1.355824924796552e-9
93500000	0.004999881437720095	5.682343607204041e-50	5.4224926862115855e-61	2.7785990681091373e-8	6.514888109526955e-16	1.8004746686041686e-7	6.325692066723397e-22	4.649846805924958e-15	5.0708698258055183e-11	9.857266658947797e-11	1.355824924796552e-9
93600000	0.004999881437720095	5.682343607204041e-50	5.4224926862115855e-61	2.7785990681091373e-8	6.514888109526955e-16	1.8004746686041686e-7	6.325692066723397e-22	4.649846805924958e-15	5.0708698258055183e-11	9.857266658947797e-11	1.355824924796552e-9
93700000	0.004999881437720095	5.682343607204041e-50	5.4224926862115855e-61	2.7785990681091373e-8	6.514888109526955e-16	1.8004746686041686e-7	6.325692066723397e-22	4.649846805924958e-15	5.0708698258055183e-11	9.857266658947797e-11	1.355824924796552e-9
93800000	0.004999881437720095	5.682343607204041e-50	5.4224926862115855e-61	2.7785990681091373e-8	6.514888109526955e-16	1.8004746686041686e-7	6.325692066723397e-22	4.649846805924958e-15	5.0708698258055183e-11	9.857266658947797e-11	1.355824924796552e-9
93900000	0.004999881437720095	5.682343607204042e-50	5.4224926862115855e-61	2.7785990681091373e-8	6.514888109526955e-16	1.8004746686041686e-7	6.325692066723397e-22	4.649846805924958e-15	5.0708698258055183e-11	9.857266658947797e-11	1.355824924796552e-9
94000000	0.004999881437720095	5.682343607204042e-50	5.4224926862115855e-61	2.7785990681091373e-8	6.514888109526955e-16	1.8004746686041686e-7	6.325692066723397e-22	4.649846805924958e-15	5.0708698258055183e-11	9.857266658947797e-11	1.355824924796552e-9
94100000	0.004999881437720095	5.682343607204042e-50	5.4224926862115855e-61	2.7785990681091373e-8	6.514888109526955e-16	1.8004746686041686e-7	6.325692066723397e-22	4.649846805924958e-15	5.0708698258055183e-11	9.857266658947797e-11	1.355824924796552e-9
94200000	0.004999881437720095	5.682343607204042e-50	5.4224926862115855e-61	2.7785990681091373e-8	6.514888109526955e-16	1.8004746686041686e-7	6.325692066723397e-22	4.649846805924958e-15	5.0708698258055183e-11	9.857266658947797e-11	1.355824924796552e-9
94300000	0.004999881437720095	5.682343607204042e-50	5.4224926862115855e-61	2.7785990681091373e-8	6.514888109526955e-16	1.8004746686041686e-7	6.325692066723397e-22	4.649846805924958e-15	5.0708698258055183e-11	9.857266658947797e-11	1.355824924796552e-9
94400000	0.004999881437720095	5.682343607204042e-50	5.4224926862115855e-61	2.7785990681091373e-8	6.514888109526955e-16	1.8004746686041686e-7	6.325692066723397e-22	4.649846805924958e-15	5.0708698258055183e-11	9.857266658947797e-11	1.355824924796552e-9
94500000	0.004999881437720095	5.682343607204042e-50	5.4224926862115855e-61	2.7785990681091373e-8	6.514888109526955e-16	1.8004746686041686e-7	6.325692066723397e-22	4.649846805924958e-15	5.0708698258055183e-11	9.857266658947797e-11	1.355824924796552e-9
94600000	0.004999881437720095	5.682343607204042e-50	5.4224926862115855e-61	2.7785990681091373e-8	6.514888109526955e-16	1.8004746686041686e-7	6.325692066723397e-22	4.649846805924958e-15	5.0708698258055183e-11	9.857266658947797e-11	1.355824924796552e-9
94700000	0.004999881437720095	5.682343607204042e-50	5.4224926862115855e-61	2.7785990681091373e-8	6.514888109526955e-16	1.8004746686041686e-7	6.325692066723397e-22	4.649846805924958e-15	5.0708698258055183e-11	9.857266658947797e-11	1.355824924796552e-9
94800000	0.004999881437720095	5.682343607204042e-50	5.4224926862115855e-61	2.7785990681091373e-8	6.514888109526955e-16	1.8004746686041686e-7	6.325692066723397e-22	4.649846805924958e-15	5.0708698258055183e-11	9.857266658947797e-11	1.355824924796552e-9
94900000	0.004999881437720095	5.682343607204042e-50	5.4224926862115855e-61	2.7785990681091373e-8	6.514888109526955e-16	1.8004746686041686e-7	6.325692066723397e-22	4.649846805924958e-15	5.0708698258055183e-11	9.857266658947797e-11	1.355824924796552e-9
95000000	0.004999881437720095	5.682343607204042e-50	5.4224926862115855e-61	2.7785990681091373e-8	6.514888109526955e-16	1.8004746686041686e-7	6.325692066723397e-22	4.649846805924958e-15	5.0708698258055183e-11	9.857266658947797e-11	1.355824924796552e-9
95100000	0.004999881437720095	5.682343607204042e-50	5.4224926862115855e-61	2.7785990681091373e-8	6.514888109526955e-16	1.8004746686041686e-7	6.325692066723397e-22	4.649846805924958e-15	5.0708698258055183e-11	9.857266658947797e-11	1.355824924796552e-9
95200000	0.004999881437720095	5.682343607204042e-50	5.4224926862115855e-61	2.7785990681091373e-8	6.514888109526955e-16	1.8004746686041686e-7	6.325692066723397e-22	4.649846805924958e-15	5.0708698258055183e-11	9.857266658947797e-11	1.355824924796552e-9
95300000	0.004999881437720095	5.682343607204042e-50	5.4224926862115855e-61	2.7785990681091373e-8	6.514888109526955e-16	1.8004746686041686e-7	6.325692066723397e-22	4.649846805924958e-15	5.0708698258055183e-11	9.857266658947797e-11	1.355824924796552e-9
95400000	0.004999881437720095	5.682343607204042e-50	5.4224926862115855e-61	2.7785990681091373e-8	6.514888109526955e-16	1.8004746686041686e-7	6.325692066723397e-22	4.649846805924958e-15	5.0708698258055183e-11	9.857266658947797e-11	1.355824924796552e-9
95500000	0.004999881437720095	5.682343607204042e-50	5.4224926862115855e-61	2.7785990681091373e-8	6.514888109526955e-16	1.8004746686041686e-7	6.325692066723397e-22	4.649846805924958e-15	5.0708698258055183e-11	9.857266658947797e-11	1.355824924796552e-9
95600000	0.004999881437720095	5.682343607204042e-50	5.4224926862115855e-61	2.7785990681091373e-8	6.514888109526955e-16	1.8004746686041686e-7	6.325692066723397e-22	4.649846805924958e-15	5.0708698258055183e-11	9.857266658947797e-11	1.355824924796552e-9
95700000	0.004999881437720095	5.682343607204042e-50	5.4224926862115855e-61	2.7785990681091373e-8	6.514888109526955e-16	1.8004746686041686e-7	6.325692066723397e-22	4.649846805924958e-15	5.0708698258055183e-11	9.857266658947797e-11	1.355824924796552e-9
95800000	0.004999881437720095	5.682343607204042e-50	5.4224926862115855e-61	2.7785990681091373e-8	6.514888109526955e-16	1.8004746686041686e-7	6.325692066723397e-22	4.649846805924958e-15	5.0708698258055183e-11	9.857266658947797e-11	1.355824924796552e-9
95900000	0.004999881437720095	5.682343607204042e-50	5.4224926862115855e-61	2.7785990681091373e-8	6.514888109526955e-16	1.8004746686041686e-7	6.325692066723397e-22	4.649846805924958e-15	5.0708698258055183e-11	9.857266658947797e-11	1.355824924796552e-9
96000000	0.004999881437720095	5.682343607204042e-50	5.4224926862115855e-61	2.7785990681091373e-8	6.514888109526955e-16	1.8004746686041686e-7	6.325692066723397e-22	4.649846805924958e-15	5.0708698258055183e-11	9.857266658947797e-11	1.355824924796552e-9
96100000	0.004999881437720095	5.682343607204042e-50	5.4224926862115855e-61	2.7785990681091373e-8	6.514888109526955e-16	1.8004746686041686e-7	6.325692066723397e-22	4.649846805924958e-15	5.0708698258055183e-11	9.857266658947797e-11	1.355824924796552e-9
96200000	0.004999881437720095	5.682343607204042e-50	5.4224926862115855e-61	2.7785990681091373e-8	6.514888109526955e-16	1.8004746686041686e-7	6.325692066723397e-22	4.649846805924958e-15	5.0708698258055183e-11	9.857266658947797e-11	1.355824924796552e-9
96300000	0.004999881437720095	5.682343607204042e-50	5.4224926862115855e-61	2.7785990681091373e-8	6.514888109526955e-16	1.8004746686041686e-7	6.325692066723397e-22	4.649846805924958e-15	5.0708698258055183e-11	9.857266658947797e-11	1.355824924796552e-9
96400000	0.004999881437720095	5.682343607204042e-50	5.4224926862115855e-61	2.7785990681091373e-8	6.514888109526955e-16	1.8004746686041686e-7	6.325692066723397e-22	4.649846805924958e-15	5.0708698258055183e-11	9.857266658947797e-11	1.355824924796552e-9
96500000	0.004999881437720095	5.682343607204042e-50	5.4224926862115855e-61	2.7785990681091373e-8	6.514888109526955e-16	1.8004746686041686e-7	6.325692066723397e-22	4.649846805924958e-15	5.0708698258055183e-11	9.857266658947797e-11	1.355824924796552e-9
96600000	0.004999881437720095	5.682343607204042e-50	5.4224926862115855e-61	2.7785990681091373e-8	6.514888109526955e-16	1.8004746686041686e-7	6.325692066723397e-22	4.649846805924958e-15	5.0708698258055183e-11	9.857266658947797e-11	1.355824924796552e-9
96700000	0.004999881437720095	5.682343607204042e-50	5.4224926862115855e-61	2.7785990681091373e-8	6.514888109526955e-16	1.8004746686041686e-7	6.325692066723397e-22	4.649846805924958e-15	5.0708698258055183e-11	9.857266658947797e-11	1.355824924796552e-9
96800000	0.004999881437720095	5.682343607204042e-50	5.4224926862115855e-61	2.7785990681091373e-8	6.514888109526955e-16	1.8004746686041686e-7	6.325692066723397e-22	4.649846805924958e-15	5.0708698258055183e-11	9.857266658947797e-11	1.355824924796552e-9
96900000	0.004999881437720095	5.682343607204042e-50	5.4224926862115855e-61	2.7785990681091373e-8	6.514888109526955e-16	1.8004746686041686e-7	6.325692066723397e-22	4.649846805924958e-15	5.0708698258055183e-11	9.857266658947797e-11	1.355824924796552e-9
97000000	0.004999881437720095	5.682343607204041e-50	5.4224926862115855e-61	2.7785990681091373e-8	6.514888109526955e-16	1.8004746686041686e-7	6.325692066723397e-22	4.649846805924958e-15	5.0708698258055183e-11	9.857266658947797e-11	1.355824924796552e-9
97100000	0.004999881437720095	5.682343607204041e-50	5.4224926862115855e-61	2.7785990681091373e-8	6.514888109526955e-16	1.8004746686041686e-7	6.325692066723397e-22	4.649846805924958e-15	5.0708698258055183e-11	9.857266658947797e-11	1.355824924796552e-9
97200000	0.004999881437720095	5.682343607204041e-50	5.4224926862115855e-61	2.7785990681091373e-8	6.514888109526955e-16	1.8004746686041686e-7	6.325692066723397e-22	4.649846805924958e-15	5.0708698258055183e-11	9.857266658947797e-11	1.355824924796552e-9
97300000	0.004999881437720095	5.682343607204041e-50	5.4224926862115855e-61	2.7785990681091373e-8	6.514888109526955e-16	1.8004746686041686e-7	6.325692066723397e-22	4.649846805924958e-15	5.0708698258055183e-11	9.857266658947797e-11	1.355824924796552e-9
97400000	0.004999881437720095	5.682343607204041e-50	5.4224926862115855e-61	2.7785990681091373e-8	6.514888109526955e-16	1.8004746686041686e-7	6.325692066723397e-22	4.649846805924958e-15	5.0708698258055183e-11	9.857266658947797e-11	1.355824924796552e-9
97500000	0.004999881437720095	5.682343607204041e-50	5.4224926862115855e-61	2.7785990681091373e-8	6.514888109526955e-16	1.8004746686041686e-7	6.325692066723397e-22	4.649846805924958e-15	5.0708698258055183e-11	9.857266658947797e-11	1.355824924796552e-9
97600000	0.004999881437720095	5.682343607204041e-50	5.4224926862115855e-61	2.7785990681091373e-8	6.514888109526955e-16	1.8004746686041686e-7	6.325692066723397e-22	4.649846805924958e-15	5.0708698258055183e-11	9.857266658947797e-11	1.355824924796552e-9
97700000	0.004999881437720095	5.682343607204041e-50	5.4224926862115855e-61	2.7785990681091373e-8	6.514888109526955e-16	1.8004746686041686e-7	6.325692066723397e-22	4.649846805924958e-15	5.0708698258055183e-11	9.857266658947797e-11	1.355824924796552e-9
97800000	0.004999881437720095	5.682343607204041e-50	5.4224926862115855e-61	2.7785990681091373e-8	6.514888109526955e-16	1.8004746686041686e-7	6.325692066723397e-22	4.649846805924958e-15	5.0708698258055183e-11	9.857266658947797e-11	1.355824924796552e-9
97900000	0.004999881437720095	5.682343607204041e-50	5.4224926862115855e-61	2.7785990681091373e-8	6.514888109526955e-16	1.8004746686041686e-7	6.325692066723397e-22	4.649846805924958e-15	5.0708698258055183e-11	9.857266658947797e-11	1.355824924796552e-9
98000000	0.004999881437720095	5.682343607204041e-50	5.4224926862115855e-61	2.7785990681091373e-8	6.514888109526955e-16	1.8004746686041686e-7	6.325692066723397e-22	4.649846805924958e-15	5.0708698258055183e-11	9.857266658947797e-11	1.355824924796552e-9
98100000	0.004999881437720095	5.682343607204041e-50	5.4224926862115855e-61	2.7785990681091373e-8	6.514888109526955e-16	1.8004746686041686e-7	6.325692066723397e-22	4.649846805924958e-15	5.0708698258055183e-11	9.857266658947797e-11	1.355824924796552e-9
98200000	0.004999881437720095	5.68234360720404e-50	5.422492686211585e-61	2.7785990681091373e-8	6.514888109526955e-16	1.8004746686041686e-7	6.325692066723397e-22	4.649846805924958e-15	5.070869825805518e-11	9.857266658947797e-11	1.355824924796552e-9
98300000	0.004999881437720095	5.68234360720404e-50	5.422492686211585e-61	2.7785990681091373e-8	6.514888109526955e-16	1.8004746686041686e-7	6.325692066723397e-22	4.649846805924958e-15	5.070869825805518e-11	9.857266658947797e-11	1.355824924796552e-9
98400000	0.004999881437720095	5.68234360720404e-50	5.422492686211585e-61	2.7785990681091373e-8	6.514888109526955e-16	1.8004746686041686e-7	6.325692066723397e-22	4.649846805924958e-15	5.070869825805518e-11	9.857266658947797e-11	1.355824924796552e-9
98500000	0.004999881437720095	5.68234360720404e-50	5.422492686211585e-61	2.7785990681091373e-8	6.514888109526955e-16	1.8004746686041686e-7	6.325692066723397e-22	4.649846805924958e-15	5.070869825805518e-11	9.857266658947797e-11	1.355824924796552e-9
98600000	0.004999881437720095	5.68234360720404e-50	5.422492686211585e-61	2.7785990681091373e-8	6.514888109526955e-16	1.8004746686041686e-7	6.325692066723397e-22	4.649846805924958e-15	5.070869825805518e-11	9.857266658947797e-11	1.355824924796552e-9
98700000	0.004999881437720095	5.68234360720404e-50	5.422492686211585e-61	2.7785990681091373e-8	6.514888109526955e-16	1.8004746686041686e-7	6.325692066723397e-22	4.649846805924958e-15	5.070869825805518e-11	9.857266658947797e-11	1.355824924796552e-9
98800000	0.004999881437720095	5.68234360720404e-50	5.422492686211585e-61	2.7785990681091373e-8	6.514888109526955e-16	1.8004746686041686e-7	6.325692066723397e-22	4.649846805924958e-15	5.070869825805518e-11	9.857266658947797e-11	1.355824924796552e-9
98900000	0.004999881437720095	5.68234360720404e-50	5.422492686211585e-61	2.7785990681091373e-8	6.514888109526955e-16	1.8004746686041686e-7	6.325692066723397e-22	4.649846805924958e-15	5.070869825805518e-11	9.857266658947797e-11	1.355824924796552e-9
99000000	0.004999881437720095	5.68234360720404e-50	5.422492686211585e-61	2.7785990681091373e-8	6.514888109526955e-16	1.8004746686041686e-7	6.325692066723397e-22	4.649846805924958e-15	5.070869825805518e-11	9.857266658947797e-11	1.355824924796552e-9
99100000	0.004999881437720095	5.68234360720404e-50	5.422492686211585e-61	2.7785990681091373e-8	6.514888109526955e-16	1.8004746686041686e-7	6.325692066723397e-22	4.649846805924958e-15	5.070869825805518e-11	9.857266658947797e-11	1.355824924796552e-9
99200000	0.004999881437720095	5.68234360720404e-50	5.422492686211585e-61	2.7785990681091373e-8	6.514888109526955e-16	1.8004746686041686e-7	6.325692066723397e-22	4.649846805924958e-15	5.070869825805518e-11	9.857266658947797e-11	1.355824924796552e-9
99300000	0.004999881437720095	5.682343607204039e-50	5.422492686211585e-61	2.7785990681091373e-8	6.514888109526955e-16	1.8004746686041686e-7	6.325692066723397e-22	4.649846805924958e-15	5.070869825805518e-11	9.857266658947797e-11	1.355824924796552e-9
99400000	0.004999881437720095	5.682343607204039e-50	5.422492686211585e-61	2.7785990681091373e-8	6.514888109526955e-16	1.8004746686041686e-7	6.325692066723397e-22	4.649846805924958e-15	5.070869825805518e-11	9.857266658947797e-11	1.355824924796552e-9
99500000	0.004999881437720095	5.682343607204039e-50	5.422492686211585e-61	2.7785990681091373e-8	6.514888109526955e-16	1.8004746686041686e-7	6.325692066723397e-22	4.649846805924958e-15	5.070869825805518e-11	9.857266658947797e-11	1.355824924796552e-9
99600000	0.004999881437720095	5.682343607204039e-50	5.422492686211585e-61	2.7785990681091373e-8	6.514888109526955e-16	1.8004746686041686e-7	6.325692066723397e-22	4.649846805924958e-15	5.070869825805518e-11	9.857266658947797e-11	1.355824924796552e-9
99700000	0.004999881437720095	5.682343607204039e-50	5.422492686211585e-61	2.7785990681091373e-8	6.514888109526955e-16	1.8004746686041686e-7	6.325692066723397e-22	4.649846805924958e-15	5.070869825805518e-11	9.857266658947797e-11	1.355824924796552e-9
99800000	0.004999881437720095	5.682343607204039e-50	5.422492686211585e-61	2.7785990681091373e-8	6.514888109526955e-16	1.8004746686041686e-7	6.325692066723397e-22	4.649846805924958e-15	5.070869825805518e-11	9.857266658947797e-11	1.355824924796552e-9
99900000	0.004999881437720095	5.682343607204039e-50	5.422492686211585e-61	2.7785990681091373e-8	6.514888109526955e-16	1.8004746686041686e-7	6.325692066723397e-22	4.649846805924958e-15	5.070869825805518e-11	9.857266658947797e-11	1.355824924796552e-9
100000000	0.004999881437720095	5.682343607204039e-50	5.422492686211585e-61	2.7785990681091373e-8	6.514888109526955e-16	1.8004746686041686e-7	6.325692066723397e-22	4.649846805924958e-15	5.070869825805518e-11	9.857266658947797e-11	1.355824924796552e-9
