# Supplementary material for: Thermodynamics Underpinning the Microbial Community‐Level Nitrogen Energy Metabolism
Source: Environ Microbiol. 2025 Feb 16;27(2):e70055. doi: 10.1111/1462-2920.70055 (PMC11830459; doi:10.1111/1462-2920.70055)
Supplement: Supplementary file 1 — Data S1. [file EMI-27-e70055-s001.zip › SI/Nnetwork/Results/kdef_-10/Iin_-5/p_0.2/O2_-6.4_H_-2.5.csv]

time	N2	N2H4	N2H5	N2O	NH2OH	NH3	NH3OH	NH4	NO	NO2	NO3
0	0.00001	0.00001	0.00001	0.00001	0.00001	0.00001	0.00001	0.00001	0.00001	0.00001	0.00001
100000	0.004994322430668441	1.8516751171064298e-49	3.194160322578787e-59	6.085744270495689e-10	3.1554471931663143e-15	0.000011353920133628065	-1.451292590140429e-20	2.9321576700852315e-13	2.713832050814827e-13	7.947118449694275e-13	1.8169674468475328e-14
200000	0.00499432243066844	1.8516751171064294e-49	3.1941603225788237e-59	6.085744270495685e-10	3.1554471931792543e-15	0.000011353920133628065	-8.02446613324445e-21	2.932157670173915e-13	2.7138320508148277e-13	7.94711844969427e-13	1.8169674468475334e-14
300000	0.004994322430668441	1.8516751171064283e-49	3.194160322578823e-59	6.085744270495684e-10	3.1554471931793033e-15	0.000011353920133628065	-2.4765612272629533e-21	2.9321576701742514e-13	2.7138320508148277e-13	7.94711844969427e-13	1.8169674468475334e-14
400000	0.004994322430668441	1.8516751171064275e-49	3.1941603225788224e-59	6.085744270495684e-10	3.1554471931792938e-15	0.000011353920133628065	5.649326050870742e-22	2.932157670174187e-13	2.713832050814827e-13	7.94711844969427e-13	1.8169674468475334e-14
500000	0.004994322430668441	1.851675117106428e-49	3.1941603225788224e-59	6.085744270495684e-10	3.155447193179293e-15	0.000011353920133628065	1.6834435413899229e-21	2.932157670174181e-13	2.713832050814827e-13	7.94711844969427e-13	1.8169674468475334e-14
600000	0.004994322430668441	1.8516751171064287e-49	3.194160322578823e-59	6.085744270495685e-10	3.155447193179298e-15	0.000011353920133628065	1.5225616842135468e-21	2.932157670174215e-13	2.7138320508148277e-13	7.947118449694271e-13	1.8169674468475334e-14
700000	0.00499432243066844	1.8516751171064294e-49	3.1941603225788237e-59	6.085744270495685e-10	3.1554471931793056e-15	0.000011353920133628065	7.258771361258973e-22	2.9321576701742686e-13	2.7138320508148277e-13	7.947118449694271e-13	1.8169674468475334e-14
800000	0.00499432243066844	1.85167511710643e-49	3.194160322578824e-59	6.085744270495686e-10	3.1554471931793135e-15	0.000011353920133628065	-6.302000030507213e-23	2.932157670174321e-13	2.713832050814828e-13	7.947118449694271e-13	1.8169674468475334e-14
900000	0.00499432243066844	1.851675117106431e-49	3.1941603225788246e-59	6.085744270495686e-10	3.1554471931793186e-15	0.000011353920133628065	-2.0053962251140785e-22	2.9321576701743544e-13	2.713832050814828e-13	7.947118449694271e-13	1.8169674468475334e-14
1000000	0.00499432243066844	1.8516751171064325e-49	3.1941603225788255e-59	6.085744270495686e-10	3.155447193179319e-15	0.000011353920133628065	5.433695862346102e-22	2.9321576701743574e-13	2.7138320508148287e-13	7.947118449694272e-13	1.8169674468475337e-14
1100000	0.00499432243066844	1.8516751171064393e-49	3.194160322578831e-59	6.085744270495686e-10	3.155447193179319e-15	0.000011353920133628065	9.759211758877031e-22	2.9321576701743574e-13	2.713832050814831e-13	7.94711844969428e-13	1.8169674468475356e-14
1200000	0.00499432243066844	1.851675117106451e-49	3.19416032257884e-59	6.085744270495686e-10	3.155447193179319e-15	0.000011353920133628065	1.0596872577112788e-21	2.9321576701743574e-13	2.7138320508148357e-13	7.947118449694293e-13	1.8169674468475384e-14
1300000	0.00499432243066844	1.851675117106466e-49	3.194160322578852e-59	6.085744270495685e-10	3.155447193179319e-15	0.000011353920133628065	9.045055751374404e-22	2.9321576701743574e-13	2.7138320508148413e-13	7.947118449694309e-13	1.8169674468475422e-14
1400000	0.00499432243066844	1.8516751171064822e-49	3.194160322578865e-59	6.085744270495685e-10	3.1554471931793194e-15	0.000011353920133628065	6.202138715982899e-22	2.9321576701743574e-13	2.7138320508148474e-13	7.947118449694328e-13	1.8169674468475463e-14
1500000	0.00499432243066844	1.851675117106499e-49	3.194160322578878e-59	6.085744270495685e-10	3.1554471931793194e-15	0.000011353920133628065	3.166498905259298e-22	2.932157670174358e-13	2.7138320508148534e-13	7.947118449694346e-13	1.8169674468475504e-14
1600000	0.00499432243066844	1.8516751171065145e-49	3.19416032257889e-59	6.085744270495684e-10	3.1554471931793194e-15	0.000011353920133628065	1.036513753524628e-22	2.932157670174358e-13	2.713832050814859e-13	7.947118449694363e-13	1.8169674468475545e-14
1700000	0.00499432243066844	1.8516751171065274e-49	3.1941603225789e-59	6.085744270495684e-10	3.1554471931793194e-15	0.000011353920133628065	6.54082582092981e-23	2.932157670174358e-13	2.713832050814864e-13	7.947118449694376e-13	1.8169674468475577e-14
1800000	0.00499432243066844	1.851675117106537e-49	3.1941603225789077e-59	6.085744270495684e-10	3.1554471931793194e-15	0.000011353920133628065	6.647358239731849e-23	2.932157670174358e-13	2.7138320508148675e-13	7.947118449694387e-13	1.8169674468475602e-14
1900000	0.00499432243066844	1.851675117106543e-49	3.194160322578912e-59	6.085744270495684e-10	3.1554471931793194e-15	0.000011353920133628065	6.728997220786702e-23	2.932157670174358e-13	2.7138320508148696e-13	7.947118449694393e-13	1.8169674468475615e-14
2000000	0.00499432243066844	1.851675117106546e-49	3.1941603225789148e-59	6.085744270495683e-10	3.1554471931793194e-15	0.000011353920133628065	6.787996562731639e-23	2.932157670174358e-13	2.7138320508148706e-13	7.947118449694396e-13	1.8169674468475624e-14
2100000	0.00499432243066844	1.8516751171065464e-49	3.1941603225789148e-59	6.085744270495683e-10	3.1554471931793194e-15	0.000011353920133628065	6.826610064203939e-23	2.932157670174358e-13	2.713832050814871e-13	7.947118449694396e-13	1.8169674468475624e-14
2200000	0.00499432243066844	1.851675117106544e-49	3.194160322578913e-59	6.085744270495683e-10	3.1554471931793194e-15	0.000011353920133628065	6.847091523840875e-23	2.932157670174358e-13	2.71383205081487e-13	7.947118449694394e-13	1.8169674468475618e-14
2300000	0.00499432243066844	1.85167511710654e-49	3.19416032257891e-59	6.085744270495683e-10	3.1554471931793194e-15	0.000011353920133628065	6.851694740279725e-23	2.932157670174358e-13	2.7138320508148686e-13	7.947118449694389e-13	1.8169674468475608e-14
2400000	0.00499432243066844	1.8516751171065335e-49	3.194160322578905e-59	6.085744270495684e-10	3.1554471931793194e-15	0.000011353920133628065	6.842673512157761e-23	2.932157670174358e-13	2.7138320508148665e-13	7.947118449694383e-13	1.8169674468475593e-14
2500000	0.00499432243066844	1.851675117106526e-49	3.194160322578899e-59	6.085744270495684e-10	3.1554471931793194e-15	0.000011353920133628065	6.82228163811226e-23	2.932157670174358e-13	2.7138320508148635e-13	7.947118449694375e-13	1.8169674468475574e-14
2600000	0.00499432243066844	1.851675117106517e-49	3.1941603225788918e-59	6.085744270495684e-10	3.1554471931793194e-15	0.000011353920133628065	6.792772916780497e-23	2.932157670174358e-13	2.7138320508148605e-13	7.947118449694365e-13	1.8169674468475552e-14
2700000	0.00499432243066844	1.8516751171065073e-49	3.1941603225788843e-59	6.085744270495684e-10	3.1554471931793194e-15	0.000011353920133628065	6.756401146799748e-23	2.932157670174358e-13	2.713832050814857e-13	7.947118449694355e-13	1.8169674468475526e-14
2800000	0.00499432243066844	1.851675117106497e-49	3.194160322578876e-59	6.085744270495684e-10	3.1554471931793194e-15	0.000011353920133628065	6.715420126807287e-23	2.932157670174358e-13	2.713832050814853e-13	7.947118449694343e-13	1.81696744684755e-14
2900000	0.00499432243066844	1.851675117106486e-49	3.1941603225788675e-59	6.085744270495684e-10	3.1554471931793194e-15	0.000011353920133628065	6.67208365544039e-23	2.932157670174358e-13	2.713832050814849e-13	7.947118449694332e-13	1.8169674468475473e-14
3000000	0.00499432243066844	1.8516751171064754e-49	3.194160322578859e-59	6.085744270495684e-10	3.1554471931793194e-15	0.000011353920133628065	6.628645531336333e-23	2.9321576701743574e-13	2.713832050814845e-13	7.947118449694319e-13	1.8169674468475447e-14
3100000	0.00499432243066844	1.8516751171064647e-49	3.194160322578851e-59	6.085744270495685e-10	3.1554471931793194e-15	0.000011353920133628065	6.58735955313239e-23	2.9321576701743574e-13	2.7138320508148413e-13	7.947118449694308e-13	1.816967446847542e-14
3200000	0.00499432243066844	1.8516751171064552e-49	3.194160322578843e-59	6.085744270495685e-10	3.1554471931793194e-15	0.000011353920133628065	6.550479519465838e-23	2.9321576701743574e-13	2.713832050814838e-13	7.947118449694297e-13	1.8169674468475394e-14
3300000	0.00499432243066844	1.851675117106446e-49	3.194160322578836e-59	6.085744270495685e-10	3.1554471931793194e-15	0.000011353920133628065	6.520259228973951e-23	2.9321576701743574e-13	2.713832050814834e-13	7.947118449694288e-13	1.8169674468475372e-14
3400000	0.00499432243066844	1.851675117106438e-49	3.1941603225788303e-59	6.085744270495685e-10	3.1554471931793194e-15	0.000011353920133628065	6.498952480294004e-23	2.9321576701743574e-13	2.7138320508148317e-13	7.947118449694279e-13	1.8169674468475353e-14
3500000	0.00499432243066844	1.851675117106432e-49	3.1941603225788255e-59	6.085744270495685e-10	3.1554471931793194e-15	0.000011353920133628065	6.488813072063272e-23	2.9321576701743574e-13	2.713832050814829e-13	7.947118449694273e-13	1.8169674468475337e-14
3600000	0.00499432243066844	1.851675117106427e-49	3.1941603225788215e-59	6.085744270495685e-10	3.1554471931793194e-15	0.000011353920133628065	6.488328671060589e-23	2.9321576701743574e-13	2.7138320508148277e-13	7.947118449694267e-13	1.8169674468475324e-14
3700000	0.00499432243066844	1.8516751171064237e-49	3.194160322578819e-59	6.085744270495685e-10	3.1554471931793194e-15	0.000011353920133628065	6.488381286343616e-23	2.9321576701743574e-13	2.713832050814826e-13	7.947118449694264e-13	1.8169674468475318e-14
3800000	0.00499432243066844	1.8516751171064207e-49	3.1941603225788166e-59	6.085744270495685e-10	3.1554471931793194e-15	0.000011353920133628065	6.488421030541953e-23	2.9321576701743574e-13	2.713832050814825e-13	7.94711844969426e-13	1.816967446847531e-14
3900000	0.00499432243066844	1.8516751171064188e-49	3.194160322578815e-59	6.085744270495685e-10	3.1554471931793194e-15	0.000011353920133628065	6.488449100321886e-23	2.9321576701743574e-13	2.7138320508148246e-13	7.947118449694258e-13	1.8169674468475305e-14
4000000	0.00499432243066844	1.8516751171064176e-49	3.194160322578814e-59	6.085744270495685e-10	3.1554471931793194e-15	0.000011353920133628065	6.488466692349708e-23	2.9321576701743574e-13	2.713832050814824e-13	7.947118449694257e-13	1.8169674468475302e-14
4100000	0.00499432243066844	1.8516751171064173e-49	3.1941603225788135e-59	6.085744270495685e-10	3.1554471931793194e-15	0.000011353920133628065	6.488475003291708e-23	2.9321576701743574e-13	2.7138320508148236e-13	7.947118449694256e-13	1.81696744684753e-14
4200000	0.00499432243066844	1.8516751171064173e-49	3.194160322578814e-59	6.085744270495685e-10	3.1554471931793194e-15	0.000011353920133628065	6.488475229814176e-23	2.9321576701743574e-13	2.7138320508148236e-13	7.947118449694256e-13	1.81696744684753e-14
4300000	0.00499432243066844	1.8516751171064176e-49	3.194160322578814e-59	6.085744270495685e-10	3.1554471931793194e-15	0.000011353920133628065	6.488468568583403e-23	2.9321576701743574e-13	2.713832050814824e-13	7.947118449694257e-13	1.8169674468475302e-14
4400000	0.00499432243066844	1.8516751171064188e-49	3.194160322578815e-59	6.085744270495685e-10	3.1554471931793194e-15	0.000011353920133628065	6.488456216265678e-23	2.9321576701743574e-13	2.713832050814824e-13	7.947118449694258e-13	1.8169674468475302e-14
4500000	0.00499432243066844	1.85167511710642e-49	3.1941603225788157e-59	6.085744270495685e-10	3.1554471931793194e-15	0.000011353920133628065	6.488439369527294e-23	2.9321576701743574e-13	2.7138320508148246e-13	7.947118449694259e-13	1.8169674468475305e-14
4600000	0.00499432243066844	1.8516751171064214e-49	3.194160322578817e-59	6.085744270495685e-10	3.1554471931793194e-15	0.000011353920133628065	6.488419225034537e-23	2.9321576701743574e-13	2.713832050814825e-13	7.947118449694261e-13	1.816967446847531e-14
4700000	0.00499432243066844	1.851675117106423e-49	3.1941603225788184e-59	6.085744270495685e-10	3.1554471931793194e-15	0.000011353920133628065	6.488396979453699e-23	2.9321576701743574e-13	2.7138320508148256e-13	7.947118449694262e-13	1.8169674468475315e-14
4800000	0.00499432243066844	1.8516751171064245e-49	3.1941603225788197e-59	6.085744270495685e-10	3.1554471931793194e-15	0.000011353920133628065	6.488373829451071e-23	2.9321576701743574e-13	2.713832050814826e-13	7.947118449694264e-13	1.8169674468475318e-14
4900000	0.00499432243066844	1.8516751171064264e-49	3.194160322578821e-59	6.085744270495685e-10	3.1554471931793194e-15	0.000011353920133628065	6.488350971692943e-23	2.9321576701743574e-13	2.713832050814827e-13	7.947118449694266e-13	1.816967446847532e-14
5000000	0.00499432243066844	1.851675117106428e-49	3.1941603225788224e-59	6.085744270495685e-10	3.1554471931793194e-15	0.000011353920133628065	6.488329602845604e-23	2.9321576701743574e-13	2.7138320508148277e-13	7.947118449694267e-13	1.8169674468475324e-14
5100000	0.00499432243066844	1.851675117106429e-49	3.1941603225788232e-59	6.085744270495685e-10	3.1554471931793194e-15	0.000011353920133628065	6.488310919575345e-23	2.9321576701743574e-13	2.713832050814828e-13	7.947118449694269e-13	1.8169674468475328e-14
5200000	0.00499432243066844	1.85167511710643e-49	3.194160322578824e-59	6.085744270495685e-10	3.1554471931793194e-15	0.000011353920133628065	6.488296118548456e-23	2.9321576701743574e-13	2.713832050814828e-13	7.94711844969427e-13	1.816967446847533e-14
5300000	0.00499432243066844	1.851675117106431e-49	3.1941603225788246e-59	6.085744270495685e-10	3.1554471931793194e-15	0.000011353920133628065	6.488286396431226e-23	2.9321576701743574e-13	2.7138320508148287e-13	7.947118449694271e-13	1.8169674468475334e-14
5400000	0.00499432243066844	1.8516751171064313e-49	3.194160322578825e-59	6.085744270495685e-10	3.1554471931793194e-15	0.000011353920133628065	6.488282949689784e-23	2.9321576701743574e-13	2.7138320508148287e-13	7.947118449694271e-13	1.8169674468475334e-14
5500000	0.00499432243066844	1.8516751171064313e-49	3.194160322578825e-59	6.085744270495685e-10	3.1554471931793194e-15	0.000011353920133628065	6.488282984432213e-23	2.9321576701743574e-13	2.7138320508148287e-13	7.947118449694271e-13	1.8169674468475334e-14
5600000	0.00499432243066844	1.8516751171064313e-49	3.194160322578825e-59	6.085744270495685e-10	3.1554471931793194e-15	0.000011353920133628065	6.488283017777874e-23	2.9321576701743574e-13	2.7138320508148287e-13	7.947118449694271e-13	1.8169674468475334e-14
5700000	0.00499432243066844	1.8516751171064313e-49	3.194160322578825e-59	6.085744270495685e-10	3.1554471931793194e-15	0.000011353920133628065	6.48828304974804e-23	2.9321576701743574e-13	2.7138320508148287e-13	7.947118449694271e-13	1.8169674468475334e-14
5800000	0.00499432243066844	1.8516751171064313e-49	3.194160322578825e-59	6.085744270495685e-10	3.1554471931793194e-15	0.000011353920133628065	6.488283080363981e-23	2.9321576701743574e-13	2.7138320508148287e-13	7.947118449694271e-13	1.8169674468475334e-14
5900000	0.00499432243066844	1.8516751171064313e-49	3.194160322578825e-59	6.085744270495685e-10	3.1554471931793194e-15	0.000011353920133628065	6.488283109646975e-23	2.9321576701743574e-13	2.7138320508148287e-13	7.947118449694271e-13	1.8169674468475334e-14
6000000	0.00499432243066844	1.8516751171064317e-49	3.194160322578825e-59	6.085744270495685e-10	3.1554471931793194e-15	0.000011353920133628065	6.488283137618292e-23	2.9321576701743574e-13	2.7138320508148287e-13	7.947118449694271e-13	1.8169674468475334e-14
6100000	0.00499432243066844	1.8516751171064317e-49	3.1941603225788255e-59	6.085744270495685e-10	3.1554471931793194e-15	0.000011353920133628065	6.488283164299206e-23	2.9321576701743574e-13	2.7138320508148287e-13	7.947118449694271e-13	1.8169674468475334e-14
6200000	0.00499432243066844	1.8516751171064317e-49	3.1941603225788255e-59	6.085744270495685e-10	3.1554471931793194e-15	0.000011353920133628065	6.488283189710989e-23	2.9321576701743574e-13	2.7138320508148287e-13	7.947118449694271e-13	1.8169674468475334e-14
6300000	0.00499432243066844	1.8516751171064317e-49	3.1941603225788255e-59	6.085744270495685e-10	3.1554471931793194e-15	0.000011353920133628065	6.488283213874914e-23	2.9321576701743574e-13	2.7138320508148287e-13	7.947118449694271e-13	1.8169674468475334e-14
6400000	0.00499432243066844	1.8516751171064317e-49	3.1941603225788255e-59	6.085744270495685e-10	3.1554471931793194e-15	0.000011353920133628065	6.488283236812254e-23	2.9321576701743574e-13	2.7138320508148287e-13	7.947118449694271e-13	1.8169674468475334e-14
6500000	0.00499432243066844	1.8516751171064317e-49	3.1941603225788255e-59	6.085744270495685e-10	3.1554471931793194e-15	0.000011353920133628065	6.488283258544283e-23	2.9321576701743574e-13	2.7138320508148287e-13	7.947118449694271e-13	1.8169674468475334e-14
6600000	0.00499432243066844	1.8516751171064317e-49	3.1941603225788255e-59	6.085744270495685e-10	3.1554471931793194e-15	0.000011353920133628065	6.488283279092272e-23	2.9321576701743574e-13	2.7138320508148287e-13	7.947118449694271e-13	1.8169674468475334e-14
6700000	0.00499432243066844	1.8516751171064317e-49	3.1941603225788255e-59	6.085744270495685e-10	3.1554471931793194e-15	0.000011353920133628065	6.488283298477497e-23	2.9321576701743574e-13	2.7138320508148287e-13	7.947118449694271e-13	1.8169674468475334e-14
6800000	0.00499432243066844	1.8516751171064317e-49	3.1941603225788255e-59	6.085744270495685e-10	3.1554471931793194e-15	0.000011353920133628065	6.488283316721228e-23	2.9321576701743574e-13	2.7138320508148287e-13	7.947118449694271e-13	1.8169674468475334e-14
6900000	0.00499432243066844	1.8516751171064317e-49	3.1941603225788255e-59	6.085744270495685e-10	3.1554471931793194e-15	0.000011353920133628065	6.488283333844739e-23	2.9321576701743574e-13	2.7138320508148287e-13	7.947118449694271e-13	1.8169674468475334e-14
7000000	0.00499432243066844	1.8516751171064317e-49	3.1941603225788255e-59	6.085744270495685e-10	3.1554471931793194e-15	0.000011353920133628065	6.488283349869303e-23	2.9321576701743574e-13	2.7138320508148287e-13	7.947118449694271e-13	1.8169674468475334e-14
7100000	0.00499432243066844	1.8516751171064317e-49	3.1941603225788255e-59	6.085744270495685e-10	3.1554471931793194e-15	0.000011353920133628065	6.488283364816194e-23	2.9321576701743574e-13	2.7138320508148287e-13	7.947118449694271e-13	1.8169674468475334e-14
7200000	0.00499432243066844	1.8516751171064317e-49	3.1941603225788255e-59	6.085744270495685e-10	3.1554471931793194e-15	0.000011353920133628065	6.488283378706682e-23	2.9321576701743574e-13	2.7138320508148287e-13	7.947118449694271e-13	1.8169674468475334e-14
7300000	0.00499432243066844	1.8516751171064317e-49	3.1941603225788255e-59	6.085744270495685e-10	3.1554471931793194e-15	0.000011353920133628065	6.488283391562044e-23	2.9321576701743574e-13	2.7138320508148287e-13	7.947118449694271e-13	1.8169674468475334e-14
7400000	0.00499432243066844	1.8516751171064317e-49	3.1941603225788255e-59	6.085744270495685e-10	3.1554471931793194e-15	0.000011353920133628065	6.48828340340355e-23	2.9321576701743574e-13	2.7138320508148287e-13	7.947118449694271e-13	1.8169674468475334e-14
7500000	0.00499432243066844	1.8516751171064317e-49	3.1941603225788255e-59	6.085744270495685e-10	3.1554471931793194e-15	0.000011353920133628065	6.488283414252474e-23	2.9321576701743574e-13	2.7138320508148287e-13	7.947118449694271e-13	1.8169674468475334e-14
7600000	0.00499432243066844	1.8516751171064317e-49	3.1941603225788255e-59	6.085744270495685e-10	3.155447193179319e-15	0.000011353920133628065	6.488283424130088e-23	2.9321576701743574e-13	2.7138320508148287e-13	7.947118449694271e-13	1.8169674468475334e-14
7700000	0.00499432243066844	1.8516751171064317e-49	3.1941603225788255e-59	6.085744270495685e-10	3.155447193179319e-15	0.000011353920133628065	6.488283433057665e-23	2.9321576701743574e-13	2.7138320508148287e-13	7.947118449694271e-13	1.8169674468475334e-14
7800000	0.00499432243066844	1.8516751171064317e-49	3.1941603225788255e-59	6.085744270495685e-10	3.155447193179319e-15	0.000011353920133628065	6.48828344105648e-23	2.9321576701743574e-13	2.7138320508148287e-13	7.947118449694271e-13	1.8169674468475334e-14
7900000	0.00499432243066844	1.8516751171064317e-49	3.1941603225788255e-59	6.085744270495685e-10	3.155447193179319e-15	0.000011353920133628065	6.488283448147805e-23	2.9321576701743574e-13	2.7138320508148287e-13	7.947118449694271e-13	1.8169674468475334e-14
8000000	0.00499432243066844	1.8516751171064317e-49	3.1941603225788255e-59	6.085744270495685e-10	3.155447193179319e-15	0.000011353920133628065	6.488283454352912e-23	2.9321576701743574e-13	2.7138320508148287e-13	7.947118449694271e-13	1.8169674468475334e-14
8100000	0.00499432243066844	1.8516751171064317e-49	3.1941603225788255e-59	6.085744270495685e-10	3.155447193179319e-15	0.000011353920133628065	6.488283459693074e-23	2.9321576701743574e-13	2.7138320508148287e-13	7.947118449694271e-13	1.8169674468475334e-14
8200000	0.00499432243066844	1.8516751171064317e-49	3.1941603225788255e-59	6.085744270495685e-10	3.155447193179319e-15	0.000011353920133628065	6.488283464189566e-23	2.9321576701743574e-13	2.7138320508148287e-13	7.947118449694271e-13	1.8169674468475334e-14
8300000	0.00499432243066844	1.8516751171064317e-49	3.1941603225788255e-59	6.085744270495685e-10	3.155447193179319e-15	0.000011353920133628065	6.488283467863658e-23	2.9321576701743574e-13	2.7138320508148287e-13	7.947118449694271e-13	1.8169674468475334e-14
8400000	0.00499432243066844	1.8516751171064317e-49	3.1941603225788255e-59	6.085744270495685e-10	3.155447193179319e-15	0.000011353920133628065	6.488283470736625e-23	2.9321576701743574e-13	2.7138320508148287e-13	7.947118449694271e-13	1.8169674468475334e-14
8500000	0.00499432243066844	1.8516751171064317e-49	3.1941603225788255e-59	6.085744270495685e-10	3.155447193179319e-15	0.000011353920133628065	6.48828347282974e-23	2.9321576701743574e-13	2.7138320508148287e-13	7.947118449694271e-13	1.8169674468475334e-14
8600000	0.00499432243066844	1.8516751171064317e-49	3.1941603225788255e-59	6.085744270495685e-10	3.155447193179319e-15	0.000011353920133628065	6.488283474164275e-23	2.9321576701743574e-13	2.7138320508148287e-13	7.947118449694271e-13	1.8169674468475334e-14
8700000	0.00499432243066844	1.8516751171064317e-49	3.1941603225788255e-59	6.085744270495685e-10	3.155447193179319e-15	0.000011353920133628065	6.488283474761503e-23	2.9321576701743574e-13	2.7138320508148287e-13	7.947118449694271e-13	1.8169674468475334e-14
8800000	0.00499432243066844	1.8516751171064317e-49	3.1941603225788255e-59	6.085744270495685e-10	3.155447193179319e-15	0.000011353920133628065	6.488283474642697e-23	2.9321576701743574e-13	2.7138320508148287e-13	7.947118449694271e-13	1.8169674468475334e-14
8900000	0.00499432243066844	1.8516751171064317e-49	3.1941603225788255e-59	6.085744270495685e-10	3.155447193179319e-15	0.000011353920133628065	6.48828347382913e-23	2.9321576701743574e-13	2.7138320508148287e-13	7.947118449694271e-13	1.8169674468475334e-14
9000000	0.00499432243066844	1.8516751171064317e-49	3.1941603225788255e-59	6.085744270495685e-10	3.155447193179319e-15	0.000011353920133628065	6.488283472342075e-23	2.9321576701743574e-13	2.7138320508148287e-13	7.947118449694271e-13	1.8169674468475334e-14
9100000	0.00499432243066844	1.8516751171064317e-49	3.1941603225788255e-59	6.085744270495685e-10	3.155447193179319e-15	0.000011353920133628065	6.488283470202806e-23	2.9321576701743574e-13	2.7138320508148287e-13	7.947118449694271e-13	1.8169674468475334e-14
9200000	0.00499432243066844	1.8516751171064317e-49	3.1941603225788255e-59	6.085744270495685e-10	3.155447193179319e-15	0.000011353920133628065	6.488283467432595e-23	2.9321576701743574e-13	2.7138320508148287e-13	7.947118449694271e-13	1.8169674468475334e-14
9300000	0.00499432243066844	1.8516751171064317e-49	3.1941603225788255e-59	6.085744270495685e-10	3.155447193179319e-15	0.000011353920133628065	6.488283464052715e-23	2.9321576701743574e-13	2.7138320508148287e-13	7.947118449694271e-13	1.8169674468475334e-14
9400000	0.00499432243066844	1.8516751171064317e-49	3.1941603225788255e-59	6.085744270495685e-10	3.155447193179319e-15	0.000011353920133628065	6.488283460084439e-23	2.9321576701743574e-13	2.7138320508148287e-13	7.947118449694271e-13	1.8169674468475334e-14
9500000	0.00499432243066844	1.8516751171064317e-49	3.1941603225788255e-59	6.085744270495685e-10	3.155447193179319e-15	0.000011353920133628065	6.48828345554904e-23	2.9321576701743574e-13	2.7138320508148287e-13	7.947118449694271e-13	1.8169674468475334e-14
9600000	0.00499432243066844	1.8516751171064317e-49	3.1941603225788255e-59	6.085744270495685e-10	3.155447193179319e-15	0.000011353920133628065	6.48828345046779e-23	2.9321576701743574e-13	2.7138320508148287e-13	7.947118449694271e-13	1.8169674468475334e-14
9700000	0.00499432243066844	1.8516751171064317e-49	3.1941603225788255e-59	6.085744270495685e-10	3.155447193179319e-15	0.000011353920133628065	6.488283444861963e-23	2.9321576701743574e-13	2.7138320508148287e-13	7.947118449694271e-13	1.8169674468475334e-14
9800000	0.00499432243066844	1.8516751171064313e-49	3.1941603225788255e-59	6.085744270495685e-10	3.155447193179319e-15	0.000011353920133628065	6.488283438752832e-23	2.9321576701743574e-13	2.7138320508148287e-13	7.947118449694271e-13	1.8169674468475334e-14
9900000	0.00499432243066844	1.8516751171064313e-49	3.1941603225788255e-59	6.085744270495685e-10	3.155447193179319e-15	0.000011353920133628065	6.488283432161671e-23	2.9321576701743574e-13	2.7138320508148287e-13	7.947118449694271e-13	1.8169674468475334e-14
10000000	0.00499432243066844	1.8516751171064313e-49	3.1941603225788255e-59	6.085744270495685e-10	3.155447193179319e-15	0.000011353920133628065	6.48828342510975e-23	2.9321576701743574e-13	2.7138320508148287e-13	7.947118449694271e-13	1.8169674468475334e-14
10100000	0.00499432243066844	1.8516751171064313e-49	3.1941603225788255e-59	6.085744270495685e-10	3.155447193179319e-15	0.000011353920133628065	6.488283417618344e-23	2.9321576701743574e-13	2.7138320508148287e-13	7.947118449694271e-13	1.8169674468475334e-14
10200000	0.00499432243066844	1.8516751171064313e-49	3.194160322578825e-59	6.085744270495685e-10	3.155447193179319e-15	0.000011353920133628065	6.488283409708726e-23	2.9321576701743574e-13	2.7138320508148287e-13	7.947118449694271e-13	1.8169674468475334e-14
10300000	0.00499432243066844	1.8516751171064313e-49	3.194160322578825e-59	6.085744270495685e-10	3.155447193179319e-15	0.000011353920133628065	6.488283401402168e-23	2.9321576701743574e-13	2.7138320508148287e-13	7.947118449694271e-13	1.8169674468475334e-14
10400000	0.00499432243066844	1.8516751171064313e-49	3.194160322578825e-59	6.085744270495685e-10	3.155447193179319e-15	0.000011353920133628065	6.488283392719944e-23	2.9321576701743574e-13	2.7138320508148287e-13	7.947118449694271e-13	1.8169674468475334e-14
10500000	0.00499432243066844	1.8516751171064313e-49	3.194160322578825e-59	6.085744270495685e-10	3.155447193179319e-15	0.000011353920133628065	6.488283383683327e-23	2.9321576701743574e-13	2.7138320508148287e-13	7.947118449694271e-13	1.8169674468475334e-14
10600000	0.00499432243066844	1.8516751171064313e-49	3.194160322578825e-59	6.085744270495685e-10	3.155447193179319e-15	0.000011353920133628065	6.48828337431359e-23	2.9321576701743574e-13	2.7138320508148287e-13	7.947118449694271e-13	1.8169674468475334e-14
10700000	0.00499432243066844	1.8516751171064313e-49	3.194160322578825e-59	6.085744270495685e-10	3.155447193179319e-15	0.000011353920133628065	6.488283364632003e-23	2.9321576701743574e-13	2.7138320508148287e-13	7.947118449694271e-13	1.8169674468475334e-14
10800000	0.00499432243066844	1.8516751171064313e-49	3.194160322578825e-59	6.085744270495685e-10	3.155447193179319e-15	0.000011353920133628065	6.488283354659844e-23	2.9321576701743574e-13	2.7138320508148287e-13	7.947118449694271e-13	1.8169674468475334e-14
10900000	0.00499432243066844	1.8516751171064313e-49	3.194160322578825e-59	6.085744270495685e-10	3.155447193179319e-15	0.000011353920133628065	6.488283344418381e-23	2.9321576701743574e-13	2.7138320508148287e-13	7.947118449694271e-13	1.8169674468475334e-14
11000000	0.00499432243066844	1.8516751171064313e-49	3.194160322578825e-59	6.085744270495685e-10	3.155447193179319e-15	0.000011353920133628065	6.48828333392889e-23	2.9321576701743574e-13	2.7138320508148287e-13	7.947118449694271e-13	1.8169674468475334e-14
11100000	0.00499432243066844	1.8516751171064313e-49	3.194160322578825e-59	6.085744270495685e-10	3.155447193179319e-15	0.000011353920133628065	6.488283323212644e-23	2.9321576701743574e-13	2.7138320508148287e-13	7.947118449694271e-13	1.8169674468475334e-14
11200000	0.00499432243066844	1.8516751171064313e-49	3.194160322578825e-59	6.085744270495684e-10	3.155447193179319e-15	0.000011353920133628065	6.488283312290914e-23	2.9321576701743574e-13	2.7138320508148287e-13	7.947118449694271e-13	1.8169674468475334e-14
11300000	0.00499432243066844	1.851675117106431e-49	3.194160322578825e-59	6.085744270495684e-10	3.155447193179319e-15	0.000011353920133628065	6.488283301184975e-23	2.9321576701743574e-13	2.713832050814828e-13	7.947118449694271e-13	1.8169674468475334e-14
11400000	0.00499432243066844	1.851675117106431e-49	3.194160322578825e-59	6.085744270495684e-10	3.155447193179319e-15	0.000011353920133628065	6.4882832899161e-23	2.9321576701743574e-13	2.713832050814828e-13	7.947118449694271e-13	1.8169674468475334e-14
11500000	0.00499432243066844	1.851675117106431e-49	3.194160322578825e-59	6.085744270495684e-10	3.155447193179319e-15	0.000011353920133628065	6.48828327850556e-23	2.9321576701743574e-13	2.713832050814828e-13	7.947118449694271e-13	1.8169674468475334e-14
11600000	0.00499432243066844	1.851675117106431e-49	3.194160322578825e-59	6.085744270495684e-10	3.155447193179319e-15	0.000011353920133628065	6.488283266974628e-23	2.9321576701743574e-13	2.713832050814828e-13	7.947118449694271e-13	1.8169674468475334e-14
11700000	0.00499432243066844	1.851675117106431e-49	3.194160322578825e-59	6.085744270495684e-10	3.155447193179319e-15	0.000011353920133628065	6.488283255344579e-23	2.9321576701743574e-13	2.713832050814828e-13	7.947118449694271e-13	1.8169674468475334e-14
11800000	0.00499432243066844	1.851675117106431e-49	3.194160322578825e-59	6.085744270495684e-10	3.155447193179319e-15	0.000011353920133628065	6.488283243636685e-23	2.9321576701743574e-13	2.713832050814828e-13	7.947118449694271e-13	1.8169674468475334e-14
11900000	0.00499432243066844	1.851675117106431e-49	3.194160322578825e-59	6.085744270495684e-10	3.155447193179319e-15	0.000011353920133628065	6.488283231872219e-23	2.9321576701743574e-13	2.713832050814828e-13	7.947118449694271e-13	1.8169674468475334e-14
12000000	0.00499432243066844	1.851675117106431e-49	3.194160322578825e-59	6.085744270495684e-10	3.155447193179319e-15	0.000011353920133628065	6.488283220072452e-23	2.9321576701743574e-13	2.713832050814828e-13	7.947118449694271e-13	1.8169674468475334e-14
12100000	0.00499432243066844	1.851675117106431e-49	3.194160322578825e-59	6.085744270495684e-10	3.155447193179319e-15	0.000011353920133628065	6.488283208258661e-23	2.9321576701743574e-13	2.713832050814828e-13	7.947118449694271e-13	1.8169674468475334e-14
12200000	0.004994322430668439	1.851675117106431e-49	3.1941603225788246e-59	6.085744270495684e-10	3.155447193179319e-15	0.000011353920133628065	6.488283196452116e-23	2.9321576701743574e-13	2.713832050814828e-13	7.947118449694271e-13	1.8169674468475334e-14
12300000	0.004994322430668439	1.851675117106431e-49	3.1941603225788246e-59	6.085744270495684e-10	3.155447193179319e-15	0.000011353920133628065	6.48828318467409e-23	2.9321576701743574e-13	2.713832050814828e-13	7.947118449694271e-13	1.8169674468475334e-14
12400000	0.004994322430668439	1.851675117106431e-49	3.1941603225788246e-59	6.085744270495684e-10	3.155447193179319e-15	0.000011353920133628065	6.488283172945859e-23	2.9321576701743574e-13	2.713832050814828e-13	7.947118449694271e-13	1.8169674468475334e-14
12500000	0.004994322430668439	1.851675117106431e-49	3.1941603225788246e-59	6.085744270495684e-10	3.155447193179319e-15	0.000011353920133628065	6.488283161288692e-23	2.9321576701743574e-13	2.713832050814828e-13	7.947118449694271e-13	1.8169674468475334e-14
12600000	0.004994322430668439	1.851675117106431e-49	3.1941603225788246e-59	6.085744270495684e-10	3.155447193179319e-15	0.000011353920133628065	6.488283149723863e-23	2.9321576701743574e-13	2.713832050814828e-13	7.947118449694271e-13	1.8169674468475334e-14
12700000	0.004994322430668439	1.8516751171064306e-49	3.1941603225788246e-59	6.085744270495684e-10	3.155447193179319e-15	0.000011353920133628065	6.488283138272646e-23	2.9321576701743574e-13	2.713832050814828e-13	7.947118449694271e-13	1.8169674468475334e-14
12800000	0.004994322430668439	1.8516751171064306e-49	3.1941603225788246e-59	6.085744270495684e-10	3.155447193179319e-15	0.000011353920133628065	6.488283126956314e-23	2.9321576701743574e-13	2.713832050814828e-13	7.947118449694271e-13	1.8169674468475334e-14
12900000	0.004994322430668439	1.8516751171064306e-49	3.1941603225788246e-59	6.085744270495684e-10	3.155447193179319e-15	0.000011353920133628065	6.488283115796139e-23	2.9321576701743574e-13	2.713832050814828e-13	7.947118449694271e-13	1.8169674468475334e-14
13000000	0.004994322430668439	1.8516751171064306e-49	3.1941603225788246e-59	6.085744270495684e-10	3.155447193179319e-15	0.000011353920133628065	6.488283104813394e-23	2.9321576701743574e-13	2.713832050814828e-13	7.947118449694271e-13	1.8169674468475334e-14
13100000	0.004994322430668439	1.8516751171064306e-49	3.1941603225788246e-59	6.085744270495684e-10	3.155447193179319e-15	0.000011353920133628065	6.488283094029352e-23	2.9321576701743574e-13	2.713832050814828e-13	7.947118449694271e-13	1.8169674468475334e-14
13200000	0.004994322430668439	1.8516751171064306e-49	3.1941603225788246e-59	6.085744270495684e-10	3.155447193179319e-15	0.000011353920133628065	6.488283083465288e-23	2.9321576701743574e-13	2.713832050814828e-13	7.947118449694271e-13	1.8169674468475334e-14
13300000	0.004994322430668439	1.8516751171064306e-49	3.1941603225788246e-59	6.085744270495684e-10	3.155447193179319e-15	0.000011353920133628065	6.488283073142472e-23	2.9321576701743574e-13	2.713832050814828e-13	7.947118449694271e-13	1.8169674468475334e-14
13400000	0.004994322430668439	1.8516751171064306e-49	3.1941603225788246e-59	6.085744270495684e-10	3.155447193179319e-15	0.000011353920133628065	6.488283063082179e-23	2.9321576701743574e-13	2.713832050814828e-13	7.947118449694271e-13	1.8169674468475334e-14
13500000	0.004994322430668439	1.8516751171064306e-49	3.1941603225788246e-59	6.085744270495684e-10	3.155447193179319e-15	0.000011353920133628065	6.48828305330568e-23	2.9321576701743574e-13	2.713832050814828e-13	7.947118449694271e-13	1.8169674468475334e-14
13600000	0.004994322430668439	1.8516751171064306e-49	3.1941603225788246e-59	6.085744270495684e-10	3.155447193179319e-15	0.000011353920133628065	6.48828304383425e-23	2.9321576701743574e-13	2.713832050814828e-13	7.947118449694271e-13	1.8169674468475334e-14
13700000	0.004994322430668439	1.8516751171064306e-49	3.1941603225788246e-59	6.085744270495684e-10	3.155447193179319e-15	0.000011353920133628065	6.488283034689161e-23	2.9321576701743574e-13	2.713832050814828e-13	7.947118449694271e-13	1.8169674468475334e-14
13800000	0.004994322430668439	1.8516751171064306e-49	3.1941603225788246e-59	6.085744270495684e-10	3.155447193179319e-15	0.000011353920133628065	6.488283025891685e-23	2.9321576701743574e-13	2.713832050814828e-13	7.947118449694271e-13	1.8169674468475334e-14
13900000	0.004994322430668439	1.8516751171064306e-49	3.1941603225788246e-59	6.085744270495684e-10	3.155447193179319e-15	0.000011353920133628065	6.488283017463098e-23	2.9321576701743574e-13	2.713832050814828e-13	7.947118449694271e-13	1.8169674468475334e-14
14000000	0.004994322430668439	1.8516751171064306e-49	3.1941603225788246e-59	6.085744270495684e-10	3.155447193179319e-15	0.000011353920133628065	6.488283009424669e-23	2.9321576701743574e-13	2.713832050814828e-13	7.947118449694271e-13	1.8169674468475334e-14
14100000	0.004994322430668439	1.8516751171064306e-49	3.194160322578824e-59	6.085744270495684e-10	3.155447193179319e-15	0.000011353920133628065	6.488283001797674e-23	2.9321576701743574e-13	2.713832050814828e-13	7.947118449694271e-13	1.8169674468475334e-14
14200000	0.004994322430668439	1.85167511710643e-49	3.194160322578824e-59	6.085744270495684e-10	3.155447193179319e-15	0.000011353920133628065	6.488282994603385e-23	2.9321576701743574e-13	2.713832050814828e-13	7.947118449694271e-13	1.8169674468475334e-14
14300000	0.004994322430668439	1.85167511710643e-49	3.194160322578824e-59	6.085744270495684e-10	3.155447193179319e-15	0.000011353920133628065	6.488282987863074e-23	2.9321576701743574e-13	2.713832050814828e-13	7.947118449694271e-13	1.8169674468475334e-14
14400000	0.004994322430668439	1.85167511710643e-49	3.194160322578824e-59	6.085744270495684e-10	3.155447193179319e-15	0.000011353920133628065	6.488282981598015e-23	2.9321576701743574e-13	2.713832050814828e-13	7.947118449694271e-13	1.8169674468475334e-14
14500000	0.004994322430668439	1.85167511710643e-49	3.194160322578824e-59	6.085744270495684e-10	3.155447193179319e-15	0.000011353920133628065	6.488282975829481e-23	2.9321576701743574e-13	2.713832050814828e-13	7.947118449694271e-13	1.8169674468475334e-14
14600000	0.004994322430668439	1.85167511710643e-49	3.194160322578824e-59	6.085744270495684e-10	3.155447193179319e-15	0.000011353920133628065	6.488282970578744e-23	2.9321576701743574e-13	2.713832050814828e-13	7.947118449694271e-13	1.8169674468475334e-14
14700000	0.004994322430668439	1.85167511710643e-49	3.194160322578824e-59	6.085744270495684e-10	3.155447193179319e-15	0.000011353920133628065	6.488282965867078e-23	2.9321576701743574e-13	2.713832050814828e-13	7.947118449694271e-13	1.8169674468475334e-14
14800000	0.004994322430668439	1.85167511710643e-49	3.194160322578824e-59	6.085744270495684e-10	3.155447193179319e-15	0.000011353920133628065	6.488282961715757e-23	2.9321576701743574e-13	2.713832050814828e-13	7.947118449694271e-13	1.8169674468475334e-14
14900000	0.004994322430668439	1.85167511710643e-49	3.194160322578824e-59	6.085744270495684e-10	3.155447193179319e-15	0.000011353920133628065	6.48828295814605e-23	2.9321576701743574e-13	2.713832050814828e-13	7.947118449694271e-13	1.8169674468475334e-14
15000000	0.004994322430668439	1.85167511710643e-49	3.194160322578824e-59	6.085744270495684e-10	3.155447193179319e-15	0.000011353920133628065	6.488282955179234e-23	2.9321576701743574e-13	2.713832050814828e-13	7.947118449694271e-13	1.8169674468475334e-14
15100000	0.004994322430668439	1.85167511710643e-49	3.194160322578824e-59	6.085744270495684e-10	3.155447193179319e-15	0.000011353920133628065	6.488282952836581e-23	2.9321576701743574e-13	2.713832050814828e-13	7.947118449694271e-13	1.8169674468475334e-14
15200000	0.004994322430668439	1.85167511710643e-49	3.194160322578824e-59	6.085744270495684e-10	3.155447193179319e-15	0.000011353920133628065	6.488282951139363e-23	2.9321576701743574e-13	2.713832050814828e-13	7.947118449694271e-13	1.8169674468475334e-14
15300000	0.004994322430668439	1.85167511710643e-49	3.194160322578824e-59	6.085744270495684e-10	3.155447193179319e-15	0.000011353920133628065	6.488282950108852e-23	2.9321576701743574e-13	2.713832050814828e-13	7.947118449694271e-13	1.8169674468475334e-14
15400000	0.004994322430668439	1.85167511710643e-49	3.194160322578824e-59	6.085744270495684e-10	3.155447193179319e-15	0.000011353920133628065	6.488282949766305e-23	2.9321576701743574e-13	2.713832050814828e-13	7.947118449694271e-13	1.8169674468475334e-14
15500000	0.004994322430668439	1.85167511710643e-49	3.194160322578824e-59	6.085744270495684e-10	3.155447193179319e-15	0.000011353920133628065	6.488282949769598e-23	2.9321576701743574e-13	2.713832050814828e-13	7.947118449694271e-13	1.8169674468475334e-14
15600000	0.004994322430668439	1.85167511710643e-49	3.194160322578824e-59	6.085744270495684e-10	3.155447193179319e-15	0.000011353920133628065	6.488282949772759e-23	2.9321576701743574e-13	2.713832050814828e-13	7.947118449694271e-13	1.8169674468475334e-14
15700000	0.004994322430668439	1.85167511710643e-49	3.194160322578824e-59	6.085744270495684e-10	3.155447193179319e-15	0.000011353920133628065	6.488282949775789e-23	2.9321576701743574e-13	2.713832050814828e-13	7.947118449694271e-13	1.8169674468475334e-14
15800000	0.004994322430668439	1.85167511710643e-49	3.194160322578824e-59	6.085744270495684e-10	3.155447193179319e-15	0.000011353920133628065	6.48828294977869e-23	2.9321576701743574e-13	2.713832050814828e-13	7.947118449694271e-13	1.8169674468475334e-14
15900000	0.004994322430668439	1.85167511710643e-49	3.194160322578824e-59	6.085744270495684e-10	3.155447193179319e-15	0.000011353920133628065	6.488282949781466e-23	2.9321576701743574e-13	2.713832050814828e-13	7.947118449694271e-13	1.8169674468475334e-14
16000000	0.004994322430668439	1.85167511710643e-49	3.194160322578824e-59	6.085744270495684e-10	3.155447193179319e-15	0.000011353920133628065	6.488282949784117e-23	2.9321576701743574e-13	2.713832050814828e-13	7.947118449694271e-13	1.8169674468475334e-14
16100000	0.004994322430668439	1.85167511710643e-49	3.194160322578824e-59	6.085744270495684e-10	3.155447193179319e-15	0.000011353920133628065	6.488282949786646e-23	2.9321576701743574e-13	2.713832050814828e-13	7.947118449694271e-13	1.8169674468475334e-14
16200000	0.004994322430668439	1.85167511710643e-49	3.194160322578824e-59	6.085744270495684e-10	3.155447193179319e-15	0.000011353920133628065	6.488282949789055e-23	2.9321576701743574e-13	2.713832050814828e-13	7.947118449694271e-13	1.8169674468475334e-14
16300000	0.004994322430668439	1.85167511710643e-49	3.194160322578824e-59	6.085744270495684e-10	3.155447193179319e-15	0.000011353920133628065	6.488282949791344e-23	2.9321576701743574e-13	2.713832050814828e-13	7.947118449694271e-13	1.8169674468475334e-14
16400000	0.004994322430668439	1.85167511710643e-49	3.194160322578824e-59	6.085744270495684e-10	3.155447193179319e-15	0.000011353920133628065	6.488282949793519e-23	2.9321576701743574e-13	2.713832050814828e-13	7.947118449694271e-13	1.8169674468475334e-14
16500000	0.004994322430668439	1.85167511710643e-49	3.194160322578824e-59	6.085744270495684e-10	3.155447193179319e-15	0.000011353920133628065	6.488282949795579e-23	2.9321576701743574e-13	2.713832050814828e-13	7.947118449694271e-13	1.8169674468475334e-14
16600000	0.004994322430668439	1.85167511710643e-49	3.194160322578824e-59	6.085744270495684e-10	3.155447193179319e-15	0.000011353920133628065	6.488282949797526e-23	2.9321576701743574e-13	2.713832050814828e-13	7.947118449694271e-13	1.8169674468475334e-14
16700000	0.004994322430668439	1.85167511710643e-49	3.194160322578824e-59	6.085744270495684e-10	3.155447193179319e-15	0.000011353920133628065	6.488282949799364e-23	2.9321576701743574e-13	2.713832050814828e-13	7.947118449694271e-13	1.8169674468475334e-14
16800000	0.004994322430668439	1.85167511710643e-49	3.194160322578824e-59	6.085744270495684e-10	3.155447193179319e-15	0.000011353920133628065	6.488282949801093e-23	2.9321576701743574e-13	2.713832050814828e-13	7.947118449694271e-13	1.8169674468475334e-14
16900000	0.004994322430668439	1.85167511710643e-49	3.194160322578824e-59	6.085744270495684e-10	3.155447193179319e-15	0.000011353920133628065	6.488282949802715e-23	2.9321576701743574e-13	2.713832050814828e-13	7.947118449694271e-13	1.8169674468475334e-14
17000000	0.004994322430668439	1.85167511710643e-49	3.194160322578824e-59	6.085744270495684e-10	3.155447193179319e-15	0.000011353920133628065	6.488282949804234e-23	2.9321576701743574e-13	2.713832050814828e-13	7.947118449694271e-13	1.8169674468475334e-14
17100000	0.004994322430668439	1.85167511710643e-49	3.194160322578824e-59	6.085744270495684e-10	3.155447193179319e-15	0.000011353920133628065	6.48828294980565e-23	2.9321576701743574e-13	2.713832050814828e-13	7.947118449694271e-13	1.8169674468475334e-14
17200000	0.004994322430668439	1.85167511710643e-49	3.194160322578824e-59	6.085744270495684e-10	3.155447193179319e-15	0.000011353920133628065	6.488282949806967e-23	2.9321576701743574e-13	2.713832050814828e-13	7.947118449694271e-13	1.8169674468475334e-14
17300000	0.004994322430668439	1.85167511710643e-49	3.194160322578824e-59	6.085744270495684e-10	3.155447193179319e-15	0.000011353920133628065	6.488282949808186e-23	2.9321576701743574e-13	2.713832050814828e-13	7.947118449694271e-13	1.8169674468475334e-14
17400000	0.004994322430668439	1.85167511710643e-49	3.194160322578824e-59	6.085744270495684e-10	3.155447193179319e-15	0.000011353920133628065	6.488282949809308e-23	2.9321576701743574e-13	2.713832050814828e-13	7.947118449694271e-13	1.8169674468475334e-14
17500000	0.004994322430668439	1.85167511710643e-49	3.194160322578824e-59	6.085744270495684e-10	3.155447193179319e-15	0.000011353920133628065	6.488282949810337e-23	2.9321576701743574e-13	2.713832050814828e-13	7.947118449694271e-13	1.8169674468475334e-14
17600000	0.004994322430668439	1.85167511710643e-49	3.194160322578824e-59	6.085744270495684e-10	3.155447193179319e-15	0.000011353920133628065	6.488282949811273e-23	2.9321576701743574e-13	2.713832050814828e-13	7.947118449694271e-13	1.8169674468475334e-14
17700000	0.004994322430668439	1.85167511710643e-49	3.194160322578824e-59	6.085744270495684e-10	3.155447193179319e-15	0.000011353920133628065	6.488282949812119e-23	2.9321576701743574e-13	2.713832050814828e-13	7.947118449694271e-13	1.8169674468475334e-14
17800000	0.004994322430668439	1.85167511710643e-49	3.194160322578824e-59	6.085744270495684e-10	3.155447193179319e-15	0.000011353920133628065	6.488282949812877e-23	2.9321576701743574e-13	2.713832050814828e-13	7.947118449694271e-13	1.8169674468475334e-14
17900000	0.004994322430668439	1.85167511710643e-49	3.194160322578824e-59	6.085744270495684e-10	3.155447193179319e-15	0.000011353920133628065	6.488282949813548e-23	2.9321576701743574e-13	2.713832050814828e-13	7.947118449694271e-13	1.8169674468475334e-14
18000000	0.004994322430668439	1.85167511710643e-49	3.194160322578824e-59	6.085744270495684e-10	3.155447193179319e-15	0.000011353920133628065	6.488282949814137e-23	2.9321576701743574e-13	2.713832050814828e-13	7.947118449694271e-13	1.8169674468475334e-14
18100000	0.004994322430668439	1.85167511710643e-49	3.194160322578824e-59	6.085744270495684e-10	3.155447193179319e-15	0.000011353920133628065	6.488282949814643e-23	2.9321576701743574e-13	2.713832050814828e-13	7.947118449694271e-13	1.8169674468475334e-14
18200000	0.004994322430668439	1.85167511710643e-49	3.194160322578824e-59	6.085744270495684e-10	3.155447193179319e-15	0.000011353920133628065	6.488282949815069e-23	2.9321576701743574e-13	2.713832050814828e-13	7.947118449694271e-13	1.8169674468475334e-14
18300000	0.004994322430668439	1.85167511710643e-49	3.194160322578824e-59	6.085744270495684e-10	3.155447193179319e-15	0.000011353920133628065	6.488282949815417e-23	2.9321576701743574e-13	2.713832050814828e-13	7.947118449694271e-13	1.8169674468475334e-14
18400000	0.004994322430668439	1.85167511710643e-49	3.194160322578824e-59	6.085744270495684e-10	3.155447193179319e-15	0.000011353920133628065	6.48828294981569e-23	2.9321576701743574e-13	2.713832050814828e-13	7.947118449694271e-13	1.8169674468475334e-14
18500000	0.004994322430668439	1.85167511710643e-49	3.194160322578824e-59	6.085744270495684e-10	3.155447193179319e-15	0.000011353920133628065	6.488282949815889e-23	2.9321576701743574e-13	2.713832050814828e-13	7.947118449694271e-13	1.8169674468475334e-14
18600000	0.004994322430668439	1.85167511710643e-49	3.194160322578824e-59	6.085744270495684e-10	3.155447193179319e-15	0.000011353920133628065	6.488282949816014e-23	2.9321576701743574e-13	2.713832050814828e-13	7.947118449694271e-13	1.8169674468475334e-14
18700000	0.004994322430668439	1.85167511710643e-49	3.194160322578824e-59	6.085744270495684e-10	3.155447193179319e-15	0.000011353920133628065	6.488282949816071e-23	2.9321576701743574e-13	2.713832050814828e-13	7.947118449694271e-13	1.8169674468475334e-14
18800000	0.004994322430668439	1.85167511710643e-49	3.194160322578824e-59	6.085744270495684e-10	3.155447193179319e-15	0.000011353920133628065	6.48828294981606e-23	2.9321576701743574e-13	2.713832050814828e-13	7.947118449694271e-13	1.8169674468475334e-14
18900000	0.004994322430668439	1.85167511710643e-49	3.194160322578824e-59	6.085744270495684e-10	3.155447193179319e-15	0.000011353920133628065	6.488282949815983e-23	2.9321576701743574e-13	2.713832050814828e-13	7.947118449694271e-13	1.8169674468475334e-14
19000000	0.004994322430668439	1.85167511710643e-49	3.1941603225788237e-59	6.085744270495684e-10	3.155447193179319e-15	0.000011353920133628065	6.488282949815842e-23	2.9321576701743574e-13	2.713832050814828e-13	7.947118449694271e-13	1.8169674468475334e-14
19100000	0.004994322430668439	1.85167511710643e-49	3.1941603225788237e-59	6.085744270495684e-10	3.155447193179319e-15	0.000011353920133628065	6.48828294981564e-23	2.9321576701743574e-13	2.713832050814828e-13	7.947118449694271e-13	1.8169674468475334e-14
19200000	0.004994322430668439	1.85167511710643e-49	3.1941603225788237e-59	6.085744270495684e-10	3.155447193179319e-15	0.000011353920133628065	6.488282949815377e-23	2.9321576701743574e-13	2.713832050814828e-13	7.947118449694271e-13	1.8169674468475334e-14
19300000	0.004994322430668439	1.85167511710643e-49	3.1941603225788237e-59	6.085744270495684e-10	3.155447193179319e-15	0.000011353920133628065	6.488282949815056e-23	2.9321576701743574e-13	2.713832050814828e-13	7.947118449694271e-13	1.8169674468475334e-14
19400000	0.004994322430668439	1.85167511710643e-49	3.1941603225788237e-59	6.085744270495684e-10	3.155447193179319e-15	0.000011353920133628065	6.48828294981468e-23	2.9321576701743574e-13	2.713832050814828e-13	7.947118449694271e-13	1.8169674468475334e-14
19500000	0.004994322430668439	1.85167511710643e-49	3.1941603225788237e-59	6.085744270495684e-10	3.155447193179319e-15	0.000011353920133628065	6.48828294981425e-23	2.9321576701743574e-13	2.713832050814828e-13	7.947118449694271e-13	1.8169674468475334e-14
19600000	0.004994322430668439	1.85167511710643e-49	3.1941603225788237e-59	6.085744270495684e-10	3.155447193179319e-15	0.000011353920133628065	6.488282949813769e-23	2.9321576701743574e-13	2.713832050814828e-13	7.947118449694271e-13	1.8169674468475334e-14
19700000	0.004994322430668439	1.85167511710643e-49	3.1941603225788237e-59	6.085744270495684e-10	3.155447193179319e-15	0.000011353920133628065	6.488282949813238e-23	2.9321576701743574e-13	2.713832050814828e-13	7.947118449694271e-13	1.8169674468475334e-14
19800000	0.004994322430668439	1.85167511710643e-49	3.1941603225788237e-59	6.085744270495684e-10	3.155447193179319e-15	0.000011353920133628065	6.488282949812658e-23	2.9321576701743574e-13	2.713832050814828e-13	7.947118449694271e-13	1.8169674468475334e-14
19900000	0.004994322430668439	1.85167511710643e-49	3.1941603225788237e-59	6.085744270495684e-10	3.155447193179319e-15	0.000011353920133628065	6.488282949812034e-23	2.9321576701743574e-13	2.713832050814828e-13	7.947118449694271e-13	1.8169674468475334e-14
20000000	0.004994322430668439	1.85167511710643e-49	3.1941603225788237e-59	6.085744270495684e-10	3.155447193179319e-15	0.000011353920133628065	6.488282949811365e-23	2.9321576701743574e-13	2.713832050814828e-13	7.947118449694271e-13	1.8169674468475334e-14
20100000	0.004994322430668439	1.85167511710643e-49	3.1941603225788237e-59	6.085744270495684e-10	3.155447193179319e-15	0.000011353920133628065	6.488282949810655e-23	2.9321576701743574e-13	2.713832050814828e-13	7.947118449694271e-13	1.8169674468475334e-14
20200000	0.004994322430668439	1.85167511710643e-49	3.1941603225788237e-59	6.085744270495684e-10	3.155447193179319e-15	0.000011353920133628065	6.488282949809905e-23	2.9321576701743574e-13	2.713832050814828e-13	7.947118449694271e-13	1.8169674468475334e-14
20300000	0.004994322430668439	1.85167511710643e-49	3.1941603225788237e-59	6.085744270495684e-10	3.155447193179319e-15	0.000011353920133628065	6.488282949809119e-23	2.9321576701743574e-13	2.713832050814828e-13	7.947118449694271e-13	1.8169674468475334e-14
20400000	0.004994322430668439	1.85167511710643e-49	3.1941603225788237e-59	6.085744270495684e-10	3.155447193179319e-15	0.000011353920133628065	6.488282949808296e-23	2.9321576701743574e-13	2.713832050814828e-13	7.947118449694271e-13	1.8169674468475334e-14
20500000	0.004994322430668439	1.85167511710643e-49	3.1941603225788237e-59	6.085744270495684e-10	3.155447193179319e-15	0.000011353920133628065	6.488282949807439e-23	2.9321576701743574e-13	2.713832050814828e-13	7.947118449694271e-13	1.8169674468475334e-14
20600000	0.004994322430668439	1.85167511710643e-49	3.1941603225788237e-59	6.085744270495684e-10	3.155447193179319e-15	0.000011353920133628065	6.488282949806552e-23	2.9321576701743574e-13	2.713832050814828e-13	7.947118449694271e-13	1.8169674468475334e-14
20700000	0.004994322430668439	1.85167511710643e-49	3.1941603225788237e-59	6.085744270495684e-10	3.155447193179319e-15	0.000011353920133628065	6.488282949805634e-23	2.9321576701743574e-13	2.713832050814828e-13	7.947118449694271e-13	1.8169674468475334e-14
20800000	0.004994322430668439	1.85167511710643e-49	3.1941603225788237e-59	6.085744270495684e-10	3.155447193179319e-15	0.000011353920133628065	6.488282949804689e-23	2.9321576701743574e-13	2.713832050814828e-13	7.947118449694271e-13	1.8169674468475334e-14
20900000	0.004994322430668439	1.85167511710643e-49	3.1941603225788237e-59	6.085744270495684e-10	3.155447193179319e-15	0.000011353920133628065	6.488282949803718e-23	2.9321576701743574e-13	2.713832050814828e-13	7.947118449694271e-13	1.8169674468475334e-14
21000000	0.004994322430668439	1.85167511710643e-49	3.1941603225788237e-59	6.085744270495684e-10	3.155447193179319e-15	0.000011353920133628065	6.488282949802723e-23	2.9321576701743574e-13	2.713832050814828e-13	7.947118449694271e-13	1.8169674468475334e-14
21100000	0.004994322430668439	1.85167511710643e-49	3.1941603225788237e-59	6.085744270495684e-10	3.155447193179319e-15	0.000011353920133628065	6.488282949801708e-23	2.9321576701743574e-13	2.713832050814828e-13	7.947118449694271e-13	1.8169674468475334e-14
21200000	0.004994322430668439	1.85167511710643e-49	3.1941603225788237e-59	6.085744270495684e-10	3.155447193179319e-15	0.000011353920133628065	6.488282949800673e-23	2.9321576701743574e-13	2.713832050814828e-13	7.947118449694271e-13	1.8169674468475334e-14
21300000	0.004994322430668439	1.85167511710643e-49	3.1941603225788237e-59	6.085744270495684e-10	3.155447193179319e-15	0.000011353920133628065	6.48828294979962e-23	2.9321576701743574e-13	2.713832050814828e-13	7.947118449694271e-13	1.8169674468475334e-14
21400000	0.004994322430668439	1.85167511710643e-49	3.1941603225788237e-59	6.085744270495684e-10	3.155447193179319e-15	0.000011353920133628065	6.488282949798553e-23	2.9321576701743574e-13	2.713832050814828e-13	7.947118449694271e-13	1.8169674468475334e-14
21500000	0.004994322430668439	1.85167511710643e-49	3.1941603225788237e-59	6.085744270495684e-10	3.155447193179319e-15	0.000011353920133628065	6.488282949797471e-23	2.9321576701743574e-13	2.713832050814828e-13	7.947118449694271e-13	1.8169674468475334e-14
21600000	0.004994322430668439	1.85167511710643e-49	3.1941603225788237e-59	6.085744270495684e-10	3.155447193179319e-15	0.000011353920133628065	6.488282949796378e-23	2.9321576701743574e-13	2.713832050814828e-13	7.947118449694271e-13	1.8169674468475334e-14
21700000	0.004994322430668439	1.85167511710643e-49	3.1941603225788237e-59	6.085744270495684e-10	3.155447193179319e-15	0.000011353920133628065	6.488282949795275e-23	2.9321576701743574e-13	2.713832050814828e-13	7.947118449694271e-13	1.8169674468475334e-14
21800000	0.004994322430668439	1.85167511710643e-49	3.1941603225788237e-59	6.085744270495684e-10	3.155447193179319e-15	0.000011353920133628065	6.488282949794166e-23	2.9321576701743574e-13	2.713832050814828e-13	7.947118449694271e-13	1.8169674468475334e-14
21900000	0.004994322430668439	1.85167511710643e-49	3.1941603225788237e-59	6.085744270495684e-10	3.155447193179319e-15	0.000011353920133628065	6.488282949793051e-23	2.9321576701743574e-13	2.713832050814828e-13	7.947118449694271e-13	1.8169674468475334e-14
22000000	0.004994322430668439	1.85167511710643e-49	3.1941603225788237e-59	6.085744270495684e-10	3.155447193179319e-15	0.000011353920133628065	6.488282949791932e-23	2.9321576701743574e-13	2.713832050814828e-13	7.947118449694271e-13	1.8169674468475334e-14
22100000	0.004994322430668439	1.85167511710643e-49	3.1941603225788237e-59	6.085744270495684e-10	3.155447193179319e-15	0.000011353920133628065	6.488282949790813e-23	2.9321576701743574e-13	2.713832050814828e-13	7.947118449694271e-13	1.8169674468475334e-14
22200000	0.004994322430668439	1.85167511710643e-49	3.1941603225788237e-59	6.085744270495684e-10	3.155447193179319e-15	0.000011353920133628065	6.488282949789694e-23	2.9321576701743574e-13	2.713832050814828e-13	7.947118449694271e-13	1.8169674468475334e-14
22300000	0.004994322430668439	1.85167511710643e-49	3.1941603225788237e-59	6.085744270495684e-10	3.155447193179319e-15	0.000011353920133628065	6.488282949788577e-23	2.9321576701743574e-13	2.713832050814828e-13	7.947118449694271e-13	1.8169674468475334e-14
22400000	0.004994322430668439	1.85167511710643e-49	3.1941603225788237e-59	6.085744270495684e-10	3.155447193179319e-15	0.000011353920133628065	6.488282949787466e-23	2.9321576701743574e-13	2.713832050814828e-13	7.947118449694271e-13	1.8169674468475334e-14
22500000	0.004994322430668439	1.8516751171064306e-49	3.1941603225788237e-59	6.085744270495685e-10	3.155447193179319e-15	0.000011353920133628065	6.488282949786361e-23	2.9321576701743574e-13	2.713832050814828e-13	7.947118449694271e-13	1.8169674468475334e-14
22600000	0.004994322430668439	1.8516751171064306e-49	3.1941603225788237e-59	6.085744270495685e-10	3.155447193179319e-15	0.000011353920133628065	6.488282949785265e-23	2.9321576701743574e-13	2.713832050814828e-13	7.947118449694271e-13	1.8169674468475334e-14
22700000	0.004994322430668439	1.8516751171064306e-49	3.1941603225788237e-59	6.085744270495685e-10	3.155447193179319e-15	0.000011353920133628065	6.48828294978418e-23	2.9321576701743574e-13	2.713832050814828e-13	7.947118449694271e-13	1.8169674468475334e-14
22800000	0.004994322430668439	1.8516751171064306e-49	3.1941603225788237e-59	6.085744270495685e-10	3.155447193179319e-15	0.000011353920133628065	6.488282949783107e-23	2.9321576701743574e-13	2.713832050814828e-13	7.947118449694271e-13	1.8169674468475334e-14
22900000	0.004994322430668439	1.8516751171064306e-49	3.1941603225788237e-59	6.085744270495685e-10	3.155447193179319e-15	0.000011353920133628065	6.48828294978205e-23	2.9321576701743574e-13	2.713832050814828e-13	7.947118449694271e-13	1.8169674468475334e-14
23000000	0.004994322430668439	1.8516751171064306e-49	3.1941603225788237e-59	6.085744270495685e-10	3.155447193179319e-15	0.000011353920133628065	6.488282949781008e-23	2.9321576701743574e-13	2.713832050814828e-13	7.947118449694271e-13	1.8169674468475334e-14
23100000	0.004994322430668439	1.8516751171064306e-49	3.1941603225788237e-59	6.085744270495685e-10	3.155447193179319e-15	0.000011353920133628065	6.488282949779987e-23	2.9321576701743574e-13	2.713832050814828e-13	7.947118449694271e-13	1.8169674468475334e-14
23200000	0.004994322430668439	1.8516751171064306e-49	3.1941603225788237e-59	6.085744270495685e-10	3.155447193179319e-15	0.000011353920133628065	6.488282949778985e-23	2.9321576701743574e-13	2.713832050814828e-13	7.947118449694271e-13	1.8169674468475334e-14
23300000	0.004994322430668439	1.8516751171064306e-49	3.1941603225788237e-59	6.085744270495685e-10	3.155447193179319e-15	0.000011353920133628065	6.488282949778007e-23	2.9321576701743574e-13	2.713832050814828e-13	7.947118449694271e-13	1.8169674468475334e-14
23400000	0.004994322430668439	1.8516751171064306e-49	3.1941603225788237e-59	6.085744270495685e-10	3.155447193179319e-15	0.000011353920133628065	6.488282949777053e-23	2.9321576701743574e-13	2.713832050814828e-13	7.947118449694271e-13	1.8169674468475334e-14
23500000	0.004994322430668439	1.8516751171064306e-49	3.1941603225788237e-59	6.085744270495685e-10	3.155447193179319e-15	0.000011353920133628065	6.488282949776126e-23	2.9321576701743574e-13	2.713832050814828e-13	7.947118449694271e-13	1.8169674468475334e-14
23600000	0.004994322430668439	1.8516751171064306e-49	3.1941603225788237e-59	6.085744270495685e-10	3.155447193179319e-15	0.000011353920133628065	6.488282949775228e-23	2.9321576701743574e-13	2.713832050814828e-13	7.947118449694271e-13	1.8169674468475334e-14
23700000	0.004994322430668439	1.8516751171064306e-49	3.1941603225788237e-59	6.085744270495685e-10	3.155447193179319e-15	0.000011353920133628065	6.488282949774362e-23	2.9321576701743574e-13	2.713832050814828e-13	7.947118449694271e-13	1.8169674468475334e-14
23800000	0.004994322430668439	1.8516751171064306e-49	3.1941603225788237e-59	6.085744270495685e-10	3.155447193179319e-15	0.000011353920133628065	6.488282949773529e-23	2.9321576701743574e-13	2.713832050814828e-13	7.947118449694271e-13	1.8169674468475334e-14
23900000	0.004994322430668439	1.8516751171064306e-49	3.1941603225788237e-59	6.085744270495685e-10	3.155447193179319e-15	0.000011353920133628065	6.488282949772729e-23	2.9321576701743574e-13	2.713832050814828e-13	7.947118449694271e-13	1.8169674468475334e-14
24000000	0.004994322430668439	1.8516751171064306e-49	3.1941603225788237e-59	6.085744270495685e-10	3.155447193179319e-15	0.000011353920133628065	6.488282949771968e-23	2.9321576701743574e-13	2.713832050814828e-13	7.947118449694271e-13	1.8169674468475334e-14
24100000	0.004994322430668439	1.8516751171064306e-49	3.1941603225788237e-59	6.085744270495685e-10	3.155447193179319e-15	0.000011353920133628065	6.488282949771245e-23	2.9321576701743574e-13	2.713832050814828e-13	7.947118449694271e-13	1.8169674468475334e-14
24200000	0.004994322430668439	1.8516751171064306e-49	3.1941603225788237e-59	6.085744270495685e-10	3.155447193179319e-15	0.000011353920133628065	6.488282949770563e-23	2.9321576701743574e-13	2.713832050814828e-13	7.947118449694271e-13	1.8169674468475334e-14
24300000	0.004994322430668439	1.8516751171064306e-49	3.1941603225788237e-59	6.085744270495685e-10	3.155447193179319e-15	0.000011353920133628065	6.488282949769925e-23	2.9321576701743574e-13	2.713832050814828e-13	7.947118449694271e-13	1.8169674468475334e-14
24400000	0.004994322430668439	1.8516751171064306e-49	3.1941603225788237e-59	6.085744270495685e-10	3.155447193179319e-15	0.000011353920133628065	6.48828294976933e-23	2.9321576701743574e-13	2.713832050814828e-13	7.947118449694271e-13	1.8169674468475334e-14
24500000	0.004994322430668439	1.8516751171064306e-49	3.1941603225788237e-59	6.085744270495685e-10	3.155447193179319e-15	0.000011353920133628065	6.488282949768783e-23	2.9321576701743574e-13	2.713832050814828e-13	7.947118449694271e-13	1.8169674468475334e-14
24600000	0.004994322430668439	1.8516751171064306e-49	3.1941603225788237e-59	6.085744270495685e-10	3.155447193179319e-15	0.000011353920133628065	6.488282949768286e-23	2.9321576701743574e-13	2.713832050814828e-13	7.947118449694271e-13	1.8169674468475334e-14
24700000	0.004994322430668439	1.8516751171064306e-49	3.1941603225788237e-59	6.085744270495685e-10	3.155447193179319e-15	0.000011353920133628065	6.488282949767839e-23	2.9321576701743574e-13	2.713832050814828e-13	7.947118449694271e-13	1.8169674468475334e-14
24800000	0.004994322430668439	1.8516751171064306e-49	3.1941603225788237e-59	6.085744270495685e-10	3.155447193179319e-15	0.000011353920133628065	6.488282949767445e-23	2.9321576701743574e-13	2.713832050814828e-13	7.947118449694271e-13	1.8169674468475334e-14
24900000	0.004994322430668439	1.8516751171064306e-49	3.1941603225788237e-59	6.085744270495685e-10	3.155447193179319e-15	0.000011353920133628065	6.488282949767108e-23	2.9321576701743574e-13	2.713832050814828e-13	7.947118449694271e-13	1.8169674468475334e-14
25000000	0.004994322430668439	1.8516751171064306e-49	3.1941603225788237e-59	6.085744270495685e-10	3.155447193179319e-15	0.000011353920133628065	6.488282949766826e-23	2.9321576701743574e-13	2.713832050814828e-13	7.947118449694271e-13	1.8169674468475334e-14
25100000	0.004994322430668439	1.8516751171064306e-49	3.1941603225788237e-59	6.085744270495685e-10	3.155447193179319e-15	0.000011353920133628065	6.488282949766605e-23	2.9321576701743574e-13	2.713832050814828e-13	7.947118449694271e-13	1.8169674468475334e-14
25200000	0.004994322430668439	1.8516751171064306e-49	3.1941603225788237e-59	6.085744270495685e-10	3.155447193179319e-15	0.000011353920133628065	6.488282949766444e-23	2.9321576701743574e-13	2.713832050814828e-13	7.947118449694271e-13	1.8169674468475334e-14
25300000	0.004994322430668439	1.8516751171064306e-49	3.1941603225788237e-59	6.085744270495685e-10	3.155447193179319e-15	0.000011353920133628065	6.488282949766346e-23	2.9321576701743574e-13	2.713832050814828e-13	7.947118449694271e-13	1.8169674468475334e-14
25400000	0.004994322430668439	1.8516751171064306e-49	3.1941603225788237e-59	6.085744270495685e-10	3.155447193179319e-15	0.000011353920133628065	6.488282949766313e-23	2.9321576701743574e-13	2.713832050814828e-13	7.947118449694271e-13	1.8169674468475334e-14
25500000	0.004994322430668439	1.8516751171064306e-49	3.1941603225788237e-59	6.085744270495685e-10	3.155447193179319e-15	0.000011353920133628065	6.488282949766313e-23	2.9321576701743574e-13	2.713832050814828e-13	7.947118449694271e-13	1.8169674468475334e-14
25600000	0.004994322430668439	1.8516751171064306e-49	3.1941603225788237e-59	6.085744270495685e-10	3.155447193179319e-15	0.000011353920133628065	6.488282949766315e-23	2.9321576701743574e-13	2.713832050814828e-13	7.947118449694271e-13	1.8169674468475334e-14
25700000	0.004994322430668439	1.8516751171064306e-49	3.1941603225788237e-59	6.085744270495685e-10	3.155447193179319e-15	0.000011353920133628065	6.488282949766315e-23	2.9321576701743574e-13	2.713832050814828e-13	7.947118449694271e-13	1.8169674468475334e-14
25800000	0.004994322430668439	1.8516751171064306e-49	3.1941603225788237e-59	6.085744270495685e-10	3.155447193179319e-15	0.000011353920133628065	6.488282949766315e-23	2.9321576701743574e-13	2.713832050814828e-13	7.947118449694271e-13	1.8169674468475334e-14
25900000	0.004994322430668439	1.8516751171064306e-49	3.1941603225788237e-59	6.085744270495685e-10	3.155447193179319e-15	0.000011353920133628065	6.488282949766315e-23	2.9321576701743574e-13	2.713832050814828e-13	7.947118449694271e-13	1.8169674468475334e-14
26000000	0.004994322430668439	1.8516751171064306e-49	3.1941603225788237e-59	6.085744270495685e-10	3.155447193179319e-15	0.000011353920133628065	6.488282949766315e-23	2.9321576701743574e-13	2.713832050814828e-13	7.947118449694271e-13	1.8169674468475334e-14
26100000	0.004994322430668439	1.8516751171064306e-49	3.1941603225788237e-59	6.085744270495685e-10	3.155447193179319e-15	0.000011353920133628065	6.488282949766316e-23	2.9321576701743574e-13	2.713832050814828e-13	7.947118449694271e-13	1.8169674468475334e-14
26200000	0.004994322430668439	1.8516751171064306e-49	3.1941603225788237e-59	6.085744270495685e-10	3.155447193179319e-15	0.000011353920133628065	6.488282949766316e-23	2.9321576701743574e-13	2.713832050814828e-13	7.947118449694271e-13	1.8169674468475334e-14
26300000	0.004994322430668439	1.8516751171064306e-49	3.1941603225788237e-59	6.085744270495685e-10	3.155447193179319e-15	0.000011353920133628065	6.488282949766316e-23	2.9321576701743574e-13	2.713832050814828e-13	7.947118449694271e-13	1.8169674468475334e-14
26400000	0.004994322430668439	1.8516751171064306e-49	3.1941603225788237e-59	6.085744270495685e-10	3.155447193179319e-15	0.000011353920133628065	6.488282949766316e-23	2.9321576701743574e-13	2.713832050814828e-13	7.947118449694271e-13	1.8169674468475334e-14
26500000	0.004994322430668439	1.8516751171064306e-49	3.1941603225788237e-59	6.085744270495685e-10	3.155447193179319e-15	0.000011353920133628065	6.488282949766316e-23	2.9321576701743574e-13	2.713832050814828e-13	7.947118449694271e-13	1.8169674468475334e-14
26600000	0.004994322430668439	1.8516751171064306e-49	3.1941603225788237e-59	6.085744270495685e-10	3.155447193179319e-15	0.000011353920133628065	6.488282949766317e-23	2.9321576701743574e-13	2.713832050814828e-13	7.947118449694271e-13	1.8169674468475334e-14
26700000	0.004994322430668439	1.8516751171064306e-49	3.1941603225788237e-59	6.085744270495685e-10	3.155447193179319e-15	0.000011353920133628065	6.488282949766317e-23	2.9321576701743574e-13	2.713832050814828e-13	7.947118449694271e-13	1.8169674468475334e-14
26800000	0.004994322430668439	1.8516751171064306e-49	3.1941603225788237e-59	6.085744270495685e-10	3.155447193179319e-15	0.000011353920133628065	6.488282949766317e-23	2.9321576701743574e-13	2.713832050814828e-13	7.947118449694271e-13	1.8169674468475334e-14
26900000	0.004994322430668439	1.8516751171064306e-49	3.1941603225788237e-59	6.085744270495685e-10	3.155447193179319e-15	0.000011353920133628065	6.488282949766317e-23	2.9321576701743574e-13	2.713832050814828e-13	7.947118449694271e-13	1.8169674468475334e-14
27000000	0.004994322430668439	1.8516751171064306e-49	3.1941603225788237e-59	6.085744270495685e-10	3.155447193179319e-15	0.000011353920133628065	6.488282949766317e-23	2.9321576701743574e-13	2.713832050814828e-13	7.947118449694271e-13	1.8169674468475334e-14
27100000	0.004994322430668439	1.8516751171064306e-49	3.1941603225788237e-59	6.085744270495685e-10	3.155447193179319e-15	0.000011353920133628065	6.488282949766317e-23	2.9321576701743574e-13	2.713832050814828e-13	7.947118449694271e-13	1.8169674468475334e-14
27200000	0.004994322430668439	1.8516751171064306e-49	3.1941603225788237e-59	6.085744270495685e-10	3.155447193179319e-15	0.000011353920133628065	6.488282949766317e-23	2.9321576701743574e-13	2.713832050814828e-13	7.947118449694271e-13	1.8169674468475334e-14
27300000	0.004994322430668439	1.8516751171064306e-49	3.1941603225788237e-59	6.085744270495685e-10	3.155447193179319e-15	0.000011353920133628065	6.488282949766317e-23	2.9321576701743574e-13	2.713832050814828e-13	7.947118449694271e-13	1.8169674468475334e-14
27400000	0.004994322430668439	1.8516751171064306e-49	3.1941603225788237e-59	6.085744270495685e-10	3.155447193179319e-15	0.000011353920133628065	6.488282949766318e-23	2.9321576701743574e-13	2.713832050814828e-13	7.947118449694271e-13	1.8169674468475334e-14
27500000	0.004994322430668439	1.8516751171064306e-49	3.1941603225788237e-59	6.085744270495685e-10	3.155447193179319e-15	0.000011353920133628065	6.488282949766318e-23	2.9321576701743574e-13	2.713832050814828e-13	7.947118449694271e-13	1.8169674468475334e-14
27600000	0.004994322430668439	1.8516751171064306e-49	3.1941603225788237e-59	6.085744270495685e-10	3.155447193179319e-15	0.000011353920133628065	6.488282949766318e-23	2.9321576701743574e-13	2.713832050814828e-13	7.947118449694271e-13	1.8169674468475334e-14
27700000	0.004994322430668439	1.8516751171064306e-49	3.1941603225788237e-59	6.085744270495685e-10	3.155447193179319e-15	0.000011353920133628065	6.488282949766318e-23	2.9321576701743574e-13	2.713832050814828e-13	7.947118449694271e-13	1.8169674468475334e-14
27800000	0.004994322430668439	1.8516751171064306e-49	3.1941603225788237e-59	6.085744270495685e-10	3.155447193179319e-15	0.000011353920133628065	6.488282949766318e-23	2.9321576701743574e-13	2.713832050814828e-13	7.947118449694271e-13	1.8169674468475334e-14
27900000	0.004994322430668439	1.8516751171064306e-49	3.1941603225788237e-59	6.085744270495685e-10	3.155447193179319e-15	0.000011353920133628065	6.488282949766318e-23	2.9321576701743574e-13	2.713832050814828e-13	7.947118449694271e-13	1.8169674468475334e-14
28000000	0.004994322430668439	1.8516751171064306e-49	3.1941603225788237e-59	6.085744270495685e-10	3.155447193179319e-15	0.000011353920133628065	6.488282949766318e-23	2.9321576701743574e-13	2.713832050814828e-13	7.947118449694271e-13	1.8169674468475334e-14
28100000	0.004994322430668439	1.8516751171064306e-49	3.1941603225788237e-59	6.085744270495685e-10	3.155447193179319e-15	0.000011353920133628065	6.488282949766318e-23	2.9321576701743574e-13	2.713832050814828e-13	7.947118449694271e-13	1.8169674468475334e-14
28200000	0.004994322430668439	1.8516751171064306e-49	3.1941603225788237e-59	6.085744270495685e-10	3.155447193179319e-15	0.000011353920133628065	6.488282949766318e-23	2.9321576701743574e-13	2.713832050814828e-13	7.947118449694271e-13	1.8169674468475334e-14
28300000	0.004994322430668439	1.8516751171064306e-49	3.1941603225788237e-59	6.085744270495685e-10	3.155447193179319e-15	0.000011353920133628065	6.488282949766318e-23	2.9321576701743574e-13	2.713832050814828e-13	7.947118449694271e-13	1.8169674468475334e-14
28400000	0.004994322430668439	1.8516751171064306e-49	3.1941603225788237e-59	6.085744270495685e-10	3.155447193179319e-15	0.000011353920133628065	6.488282949766318e-23	2.9321576701743574e-13	2.713832050814828e-13	7.947118449694271e-13	1.8169674468475334e-14
28500000	0.004994322430668439	1.8516751171064306e-49	3.1941603225788237e-59	6.085744270495685e-10	3.155447193179319e-15	0.000011353920133628065	6.488282949766318e-23	2.9321576701743574e-13	2.713832050814828e-13	7.947118449694271e-13	1.8169674468475334e-14
28600000	0.004994322430668439	1.8516751171064306e-49	3.1941603225788237e-59	6.085744270495685e-10	3.155447193179319e-15	0.000011353920133628065	6.488282949766318e-23	2.9321576701743574e-13	2.713832050814828e-13	7.947118449694271e-13	1.8169674468475334e-14
28700000	0.004994322430668439	1.8516751171064306e-49	3.1941603225788237e-59	6.085744270495685e-10	3.155447193179319e-15	0.000011353920133628065	6.488282949766318e-23	2.9321576701743574e-13	2.713832050814828e-13	7.947118449694271e-13	1.8169674468475334e-14
28800000	0.004994322430668439	1.8516751171064306e-49	3.1941603225788237e-59	6.085744270495685e-10	3.155447193179319e-15	0.000011353920133628065	6.488282949766318e-23	2.9321576701743574e-13	2.713832050814828e-13	7.947118449694271e-13	1.8169674468475334e-14
28900000	0.004994322430668439	1.8516751171064306e-49	3.1941603225788237e-59	6.085744270495685e-10	3.155447193179319e-15	0.000011353920133628065	6.488282949766318e-23	2.9321576701743574e-13	2.713832050814828e-13	7.947118449694271e-13	1.8169674468475334e-14
29000000	0.004994322430668439	1.8516751171064306e-49	3.1941603225788237e-59	6.085744270495685e-10	3.155447193179319e-15	0.000011353920133628065	6.488282949766318e-23	2.9321576701743574e-13	2.713832050814828e-13	7.947118449694271e-13	1.8169674468475334e-14
29100000	0.004994322430668439	1.8516751171064306e-49	3.1941603225788237e-59	6.085744270495685e-10	3.155447193179319e-15	0.000011353920133628065	6.488282949766318e-23	2.9321576701743574e-13	2.713832050814828e-13	7.947118449694271e-13	1.8169674468475334e-14
29200000	0.004994322430668439	1.8516751171064306e-49	3.1941603225788237e-59	6.085744270495685e-10	3.155447193179319e-15	0.000011353920133628065	6.488282949766318e-23	2.9321576701743574e-13	2.713832050814828e-13	7.947118449694271e-13	1.8169674468475334e-14
29300000	0.004994322430668439	1.8516751171064306e-49	3.1941603225788237e-59	6.085744270495685e-10	3.155447193179319e-15	0.000011353920133628065	6.488282949766318e-23	2.9321576701743574e-13	2.713832050814828e-13	7.947118449694271e-13	1.8169674468475334e-14
29400000	0.004994322430668439	1.8516751171064306e-49	3.1941603225788237e-59	6.085744270495685e-10	3.155447193179319e-15	0.000011353920133628065	6.488282949766318e-23	2.9321576701743574e-13	2.713832050814828e-13	7.947118449694271e-13	1.8169674468475334e-14
29500000	0.004994322430668439	1.8516751171064306e-49	3.1941603225788237e-59	6.085744270495685e-10	3.155447193179319e-15	0.000011353920133628065	6.488282949766318e-23	2.9321576701743574e-13	2.713832050814828e-13	7.947118449694271e-13	1.8169674468475334e-14
29600000	0.004994322430668439	1.8516751171064306e-49	3.1941603225788237e-59	6.085744270495685e-10	3.155447193179319e-15	0.000011353920133628065	6.488282949766318e-23	2.9321576701743574e-13	2.713832050814828e-13	7.947118449694271e-13	1.8169674468475334e-14
29700000	0.004994322430668439	1.8516751171064306e-49	3.1941603225788237e-59	6.085744270495685e-10	3.155447193179319e-15	0.000011353920133628065	6.488282949766318e-23	2.9321576701743574e-13	2.713832050814828e-13	7.947118449694271e-13	1.8169674468475334e-14
29800000	0.004994322430668439	1.85167511710643e-49	3.1941603225788237e-59	6.085744270495685e-10	3.155447193179319e-15	0.000011353920133628065	6.488282949766318e-23	2.9321576701743574e-13	2.713832050814828e-13	7.947118449694271e-13	1.8169674468475334e-14
29900000	0.004994322430668439	1.85167511710643e-49	3.1941603225788237e-59	6.085744270495685e-10	3.155447193179319e-15	0.000011353920133628065	6.488282949766317e-23	2.9321576701743574e-13	2.713832050814828e-13	7.947118449694271e-13	1.8169674468475334e-14
30000000	0.004994322430668439	1.85167511710643e-49	3.1941603225788237e-59	6.085744270495685e-10	3.155447193179319e-15	0.000011353920133628065	6.488282949766317e-23	2.9321576701743574e-13	2.713832050814828e-13	7.947118449694271e-13	1.8169674468475334e-14
30100000	0.004994322430668439	1.85167511710643e-49	3.1941603225788237e-59	6.085744270495685e-10	3.155447193179319e-15	0.000011353920133628065	6.488282949766317e-23	2.9321576701743574e-13	2.713832050814828e-13	7.947118449694271e-13	1.8169674468475334e-14
30200000	0.004994322430668439	1.85167511710643e-49	3.1941603225788237e-59	6.085744270495685e-10	3.155447193179319e-15	0.000011353920133628065	6.488282949766317e-23	2.9321576701743574e-13	2.713832050814828e-13	7.947118449694271e-13	1.8169674468475334e-14
30300000	0.004994322430668439	1.85167511710643e-49	3.1941603225788237e-59	6.085744270495685e-10	3.155447193179319e-15	0.000011353920133628065	6.488282949766317e-23	2.9321576701743574e-13	2.713832050814828e-13	7.947118449694271e-13	1.8169674468475334e-14
30400000	0.004994322430668439	1.85167511710643e-49	3.1941603225788237e-59	6.085744270495685e-10	3.155447193179319e-15	0.000011353920133628065	6.488282949766317e-23	2.9321576701743574e-13	2.713832050814828e-13	7.947118449694271e-13	1.8169674468475337e-14
30500000	0.004994322430668439	1.85167511710643e-49	3.194160322578824e-59	6.085744270495685e-10	3.155447193179319e-15	0.000011353920133628065	6.488282949766317e-23	2.9321576701743574e-13	2.713832050814828e-13	7.947118449694271e-13	1.8169674468475337e-14
30600000	0.004994322430668439	1.85167511710643e-49	3.194160322578824e-59	6.085744270495685e-10	3.155447193179319e-15	0.000011353920133628065	6.488282949766317e-23	2.9321576701743574e-13	2.713832050814828e-13	7.947118449694271e-13	1.8169674468475337e-14
30700000	0.004994322430668439	1.85167511710643e-49	3.194160322578824e-59	6.085744270495685e-10	3.155447193179319e-15	0.000011353920133628065	6.488282949766317e-23	2.9321576701743574e-13	2.713832050814828e-13	7.947118449694271e-13	1.8169674468475337e-14
30800000	0.004994322430668439	1.85167511710643e-49	3.194160322578824e-59	6.085744270495685e-10	3.155447193179319e-15	0.000011353920133628065	6.488282949766317e-23	2.9321576701743574e-13	2.713832050814828e-13	7.947118449694271e-13	1.8169674468475337e-14
30900000	0.004994322430668439	1.85167511710643e-49	3.194160322578824e-59	6.085744270495685e-10	3.155447193179319e-15	0.000011353920133628065	6.488282949766317e-23	2.9321576701743574e-13	2.713832050814828e-13	7.947118449694271e-13	1.8169674468475337e-14
31000000	0.004994322430668439	1.85167511710643e-49	3.194160322578824e-59	6.085744270495685e-10	3.1554471931793194e-15	0.000011353920133628065	6.488282949766317e-23	2.9321576701743574e-13	2.713832050814828e-13	7.947118449694271e-13	1.8169674468475337e-14
31100000	0.004994322430668439	1.85167511710643e-49	3.194160322578824e-59	6.085744270495685e-10	3.1554471931793194e-15	0.000011353920133628065	6.488282949766316e-23	2.9321576701743574e-13	2.713832050814828e-13	7.947118449694271e-13	1.8169674468475337e-14
31200000	0.004994322430668439	1.85167511710643e-49	3.194160322578824e-59	6.085744270495685e-10	3.1554471931793194e-15	0.000011353920133628065	6.488282949766316e-23	2.9321576701743574e-13	2.713832050814828e-13	7.947118449694271e-13	1.8169674468475337e-14
31300000	0.004994322430668439	1.85167511710643e-49	3.194160322578824e-59	6.085744270495685e-10	3.1554471931793194e-15	0.000011353920133628065	6.488282949766316e-23	2.9321576701743574e-13	2.713832050814828e-13	7.947118449694271e-13	1.8169674468475337e-14
31400000	0.004994322430668439	1.85167511710643e-49	3.194160322578824e-59	6.085744270495685e-10	3.1554471931793194e-15	0.000011353920133628065	6.488282949766316e-23	2.9321576701743574e-13	2.713832050814828e-13	7.947118449694271e-13	1.8169674468475337e-14
31500000	0.004994322430668439	1.85167511710643e-49	3.194160322578824e-59	6.085744270495685e-10	3.1554471931793194e-15	0.000011353920133628065	6.488282949766316e-23	2.9321576701743574e-13	2.713832050814828e-13	7.947118449694271e-13	1.8169674468475337e-14
31600000	0.004994322430668439	1.85167511710643e-49	3.194160322578824e-59	6.085744270495685e-10	3.1554471931793194e-15	0.000011353920133628065	6.488282949766316e-23	2.9321576701743574e-13	2.713832050814828e-13	7.947118449694271e-13	1.8169674468475337e-14
31700000	0.004994322430668439	1.85167511710643e-49	3.194160322578824e-59	6.085744270495685e-10	3.1554471931793194e-15	0.000011353920133628065	6.488282949766316e-23	2.9321576701743574e-13	2.713832050814828e-13	7.947118449694271e-13	1.8169674468475337e-14
31800000	0.004994322430668439	1.85167511710643e-49	3.194160322578824e-59	6.085744270495685e-10	3.1554471931793194e-15	0.000011353920133628065	6.488282949766316e-23	2.9321576701743574e-13	2.713832050814828e-13	7.947118449694271e-13	1.8169674468475337e-14
31900000	0.004994322430668439	1.85167511710643e-49	3.194160322578824e-59	6.085744270495685e-10	3.1554471931793194e-15	0.000011353920133628065	6.488282949766316e-23	2.9321576701743574e-13	2.713832050814828e-13	7.947118449694271e-13	1.8169674468475337e-14
32000000	0.00499432243066844	1.85167511710643e-49	3.194160322578824e-59	6.085744270495685e-10	3.1554471931793194e-15	0.000011353920133628065	6.488282949766316e-23	2.9321576701743574e-13	2.713832050814828e-13	7.947118449694271e-13	1.8169674468475337e-14
32100000	0.00499432243066844	1.85167511710643e-49	3.194160322578824e-59	6.085744270495685e-10	3.1554471931793194e-15	0.000011353920133628065	6.488282949766315e-23	2.9321576701743574e-13	2.713832050814828e-13	7.947118449694271e-13	1.8169674468475337e-14
32200000	0.00499432243066844	1.85167511710643e-49	3.194160322578824e-59	6.085744270495684e-10	3.1554471931793194e-15	0.000011353920133628065	6.488282949766315e-23	2.9321576701743574e-13	2.713832050814828e-13	7.947118449694271e-13	1.8169674468475337e-14
32300000	0.00499432243066844	1.85167511710643e-49	3.194160322578824e-59	6.085744270495684e-10	3.1554471931793194e-15	0.000011353920133628065	6.488282949766315e-23	2.9321576701743574e-13	2.713832050814828e-13	7.947118449694271e-13	1.8169674468475337e-14
32400000	0.00499432243066844	1.85167511710643e-49	3.194160322578824e-59	6.085744270495684e-10	3.1554471931793194e-15	0.000011353920133628065	6.488282949766315e-23	2.9321576701743574e-13	2.713832050814828e-13	7.947118449694271e-13	1.8169674468475337e-14
32500000	0.00499432243066844	1.85167511710643e-49	3.194160322578824e-59	6.085744270495684e-10	3.1554471931793194e-15	0.000011353920133628065	6.488282949766315e-23	2.9321576701743574e-13	2.713832050814828e-13	7.947118449694271e-13	1.8169674468475337e-14
32600000	0.00499432243066844	1.85167511710643e-49	3.194160322578824e-59	6.085744270495684e-10	3.1554471931793194e-15	0.000011353920133628065	6.488282949766315e-23	2.9321576701743574e-13	2.713832050814828e-13	7.947118449694271e-13	1.8169674468475337e-14
32700000	0.00499432243066844	1.85167511710643e-49	3.194160322578824e-59	6.085744270495684e-10	3.1554471931793194e-15	0.000011353920133628065	6.488282949766315e-23	2.9321576701743574e-13	2.713832050814828e-13	7.947118449694271e-13	1.8169674468475337e-14
32800000	0.00499432243066844	1.85167511710643e-49	3.194160322578824e-59	6.085744270495684e-10	3.1554471931793194e-15	0.000011353920133628065	6.488282949766315e-23	2.9321576701743574e-13	2.713832050814828e-13	7.947118449694271e-13	1.8169674468475337e-14
32900000	0.00499432243066844	1.85167511710643e-49	3.194160322578824e-59	6.085744270495684e-10	3.1554471931793194e-15	0.000011353920133628065	6.488282949766315e-23	2.9321576701743574e-13	2.713832050814828e-13	7.947118449694271e-13	1.8169674468475337e-14
33000000	0.00499432243066844	1.85167511710643e-49	3.194160322578824e-59	6.085744270495684e-10	3.1554471931793194e-15	0.000011353920133628065	6.488282949766313e-23	2.9321576701743574e-13	2.713832050814828e-13	7.947118449694271e-13	1.8169674468475337e-14
33100000	0.00499432243066844	1.85167511710643e-49	3.194160322578824e-59	6.085744270495684e-10	3.1554471931793194e-15	0.000011353920133628065	6.488282949766313e-23	2.9321576701743574e-13	2.713832050814828e-13	7.947118449694271e-13	1.8169674468475337e-14
33200000	0.00499432243066844	1.85167511710643e-49	3.194160322578824e-59	6.085744270495684e-10	3.1554471931793194e-15	0.000011353920133628065	6.488282949766313e-23	2.9321576701743574e-13	2.713832050814828e-13	7.947118449694271e-13	1.8169674468475337e-14
33300000	0.00499432243066844	1.85167511710643e-49	3.194160322578824e-59	6.085744270495684e-10	3.1554471931793194e-15	0.000011353920133628065	6.488282949766313e-23	2.9321576701743574e-13	2.713832050814828e-13	7.947118449694271e-13	1.8169674468475337e-14
33400000	0.00499432243066844	1.8516751171064298e-49	3.194160322578824e-59	6.085744270495684e-10	3.1554471931793194e-15	0.000011353920133628065	6.488282949766313e-23	2.9321576701743574e-13	2.713832050814828e-13	7.947118449694271e-13	1.8169674468475337e-14
33500000	0.00499432243066844	1.8516751171064298e-49	3.194160322578824e-59	6.085744270495684e-10	3.1554471931793194e-15	0.000011353920133628065	6.488282949766313e-23	2.9321576701743574e-13	2.713832050814828e-13	7.947118449694271e-13	1.8169674468475337e-14
33600000	0.00499432243066844	1.8516751171064298e-49	3.1941603225788246e-59	6.085744270495684e-10	3.1554471931793194e-15	0.000011353920133628065	6.488282949766313e-23	2.9321576701743574e-13	2.713832050814828e-13	7.947118449694271e-13	1.8169674468475337e-14
33700000	0.00499432243066844	1.8516751171064298e-49	3.1941603225788246e-59	6.085744270495684e-10	3.1554471931793194e-15	0.000011353920133628065	6.488282949766313e-23	2.9321576701743574e-13	2.713832050814828e-13	7.947118449694271e-13	1.8169674468475337e-14
33800000	0.00499432243066844	1.8516751171064298e-49	3.1941603225788246e-59	6.085744270495684e-10	3.1554471931793194e-15	0.000011353920133628065	6.488282949766313e-23	2.9321576701743574e-13	2.713832050814828e-13	7.947118449694271e-13	1.8169674468475337e-14
33900000	0.00499432243066844	1.8516751171064298e-49	3.1941603225788246e-59	6.085744270495684e-10	3.1554471931793194e-15	0.000011353920133628065	6.488282949766313e-23	2.9321576701743574e-13	2.713832050814828e-13	7.947118449694271e-13	1.8169674468475337e-14
34000000	0.00499432243066844	1.8516751171064298e-49	3.1941603225788246e-59	6.085744270495684e-10	3.1554471931793194e-15	0.000011353920133628065	6.488282949766313e-23	2.9321576701743574e-13	2.713832050814828e-13	7.947118449694271e-13	1.8169674468475337e-14
34100000	0.00499432243066844	1.8516751171064298e-49	3.1941603225788246e-59	6.085744270495684e-10	3.1554471931793194e-15	0.000011353920133628065	6.488282949766313e-23	2.9321576701743574e-13	2.713832050814828e-13	7.947118449694271e-13	1.8169674468475337e-14
34200000	0.00499432243066844	1.8516751171064298e-49	3.1941603225788246e-59	6.085744270495684e-10	3.1554471931793194e-15	0.000011353920133628065	6.488282949766312e-23	2.9321576701743574e-13	2.713832050814828e-13	7.947118449694271e-13	1.8169674468475337e-14
34300000	0.00499432243066844	1.8516751171064298e-49	3.1941603225788246e-59	6.085744270495684e-10	3.1554471931793194e-15	0.000011353920133628065	6.488282949766312e-23	2.9321576701743574e-13	2.713832050814828e-13	7.947118449694271e-13	1.8169674468475337e-14
34400000	0.00499432243066844	1.8516751171064298e-49	3.1941603225788246e-59	6.085744270495684e-10	3.1554471931793194e-15	0.000011353920133628065	6.488282949766312e-23	2.9321576701743574e-13	2.713832050814828e-13	7.947118449694271e-13	1.8169674468475337e-14
34500000	0.00499432243066844	1.8516751171064298e-49	3.1941603225788246e-59	6.085744270495684e-10	3.1554471931793194e-15	0.000011353920133628065	6.488282949766312e-23	2.9321576701743574e-13	2.713832050814828e-13	7.947118449694271e-13	1.8169674468475337e-14
34600000	0.00499432243066844	1.8516751171064298e-49	3.1941603225788246e-59	6.085744270495684e-10	3.1554471931793194e-15	0.000011353920133628065	6.488282949766312e-23	2.9321576701743574e-13	2.713832050814828e-13	7.947118449694271e-13	1.8169674468475337e-14
34700000	0.00499432243066844	1.8516751171064298e-49	3.1941603225788246e-59	6.085744270495684e-10	3.1554471931793194e-15	0.000011353920133628065	6.488282949766312e-23	2.9321576701743574e-13	2.713832050814828e-13	7.947118449694271e-13	1.8169674468475337e-14
34800000	0.00499432243066844	1.8516751171064298e-49	3.1941603225788246e-59	6.085744270495684e-10	3.1554471931793194e-15	0.000011353920133628065	6.488282949766312e-23	2.9321576701743574e-13	2.713832050814828e-13	7.947118449694271e-13	1.8169674468475337e-14
34900000	0.00499432243066844	1.8516751171064298e-49	3.1941603225788246e-59	6.085744270495684e-10	3.1554471931793194e-15	0.000011353920133628065	6.488282949766312e-23	2.9321576701743574e-13	2.713832050814828e-13	7.947118449694271e-13	1.8169674468475337e-14
35000000	0.00499432243066844	1.8516751171064298e-49	3.1941603225788246e-59	6.085744270495684e-10	3.1554471931793194e-15	0.000011353920133628065	6.488282949766312e-23	2.9321576701743574e-13	2.713832050814828e-13	7.947118449694271e-13	1.8169674468475337e-14
35100000	0.00499432243066844	1.8516751171064298e-49	3.1941603225788246e-59	6.085744270495684e-10	3.1554471931793194e-15	0.000011353920133628065	6.488282949766312e-23	2.9321576701743574e-13	2.713832050814828e-13	7.947118449694271e-13	1.8169674468475337e-14
35200000	0.00499432243066844	1.8516751171064298e-49	3.1941603225788246e-59	6.085744270495684e-10	3.1554471931793194e-15	0.000011353920133628065	6.488282949766312e-23	2.9321576701743574e-13	2.713832050814828e-13	7.947118449694271e-13	1.8169674468475337e-14
35300000	0.00499432243066844	1.8516751171064298e-49	3.1941603225788246e-59	6.085744270495684e-10	3.1554471931793194e-15	0.000011353920133628065	6.488282949766312e-23	2.9321576701743574e-13	2.713832050814828e-13	7.947118449694271e-13	1.8169674468475337e-14
35400000	0.00499432243066844	1.8516751171064298e-49	3.1941603225788246e-59	6.085744270495684e-10	3.1554471931793194e-15	0.000011353920133628065	6.488282949766312e-23	2.9321576701743574e-13	2.713832050814828e-13	7.947118449694271e-13	1.8169674468475337e-14
35500000	0.00499432243066844	1.8516751171064298e-49	3.1941603225788246e-59	6.085744270495684e-10	3.1554471931793194e-15	0.000011353920133628065	6.488282949766312e-23	2.9321576701743574e-13	2.713832050814828e-13	7.947118449694271e-13	1.8169674468475337e-14
35600000	0.00499432243066844	1.8516751171064298e-49	3.1941603225788246e-59	6.085744270495684e-10	3.1554471931793194e-15	0.000011353920133628065	6.488282949766312e-23	2.9321576701743574e-13	2.713832050814828e-13	7.947118449694271e-13	1.8169674468475337e-14
35700000	0.00499432243066844	1.8516751171064298e-49	3.1941603225788246e-59	6.085744270495684e-10	3.1554471931793194e-15	0.000011353920133628065	6.488282949766312e-23	2.9321576701743574e-13	2.713832050814828e-13	7.947118449694271e-13	1.8169674468475337e-14
35800000	0.00499432243066844	1.8516751171064298e-49	3.1941603225788246e-59	6.085744270495684e-10	3.1554471931793194e-15	0.000011353920133628065	6.488282949766312e-23	2.9321576701743574e-13	2.713832050814828e-13	7.947118449694271e-13	1.8169674468475337e-14
35900000	0.00499432243066844	1.8516751171064298e-49	3.1941603225788246e-59	6.085744270495684e-10	3.1554471931793194e-15	0.000011353920133628065	6.488282949766312e-23	2.9321576701743574e-13	2.713832050814828e-13	7.947118449694271e-13	1.8169674468475337e-14
36000000	0.00499432243066844	1.8516751171064298e-49	3.1941603225788246e-59	6.085744270495684e-10	3.1554471931793194e-15	0.000011353920133628065	6.488282949766312e-23	2.9321576701743574e-13	2.713832050814828e-13	7.947118449694271e-13	1.8169674468475337e-14
36100000	0.00499432243066844	1.8516751171064298e-49	3.1941603225788246e-59	6.085744270495684e-10	3.1554471931793194e-15	0.000011353920133628065	6.488282949766312e-23	2.9321576701743574e-13	2.713832050814828e-13	7.947118449694271e-13	1.8169674468475337e-14
36200000	0.00499432243066844	1.8516751171064298e-49	3.1941603225788246e-59	6.085744270495684e-10	3.1554471931793194e-15	0.000011353920133628065	6.488282949766312e-23	2.9321576701743574e-13	2.713832050814828e-13	7.947118449694271e-13	1.8169674468475337e-14
36300000	0.00499432243066844	1.8516751171064298e-49	3.1941603225788246e-59	6.085744270495684e-10	3.1554471931793194e-15	0.000011353920133628065	6.488282949766312e-23	2.9321576701743574e-13	2.713832050814828e-13	7.947118449694271e-13	1.8169674468475337e-14
36400000	0.00499432243066844	1.8516751171064298e-49	3.1941603225788246e-59	6.085744270495684e-10	3.1554471931793194e-15	0.000011353920133628065	6.488282949766312e-23	2.9321576701743574e-13	2.713832050814828e-13	7.947118449694271e-13	1.8169674468475337e-14
36500000	0.00499432243066844	1.8516751171064298e-49	3.1941603225788246e-59	6.085744270495684e-10	3.1554471931793194e-15	0.000011353920133628065	6.488282949766312e-23	2.9321576701743574e-13	2.713832050814828e-13	7.947118449694271e-13	1.8169674468475337e-14
36600000	0.00499432243066844	1.8516751171064298e-49	3.1941603225788246e-59	6.085744270495684e-10	3.1554471931793194e-15	0.000011353920133628065	6.488282949766312e-23	2.9321576701743574e-13	2.713832050814828e-13	7.947118449694271e-13	1.8169674468475337e-14
36700000	0.00499432243066844	1.8516751171064298e-49	3.1941603225788246e-59	6.085744270495684e-10	3.1554471931793194e-15	0.000011353920133628065	6.488282949766312e-23	2.9321576701743574e-13	2.713832050814828e-13	7.947118449694271e-13	1.8169674468475337e-14
36800000	0.00499432243066844	1.8516751171064298e-49	3.1941603225788246e-59	6.085744270495684e-10	3.1554471931793194e-15	0.000011353920133628065	6.488282949766312e-23	2.9321576701743574e-13	2.713832050814828e-13	7.947118449694271e-13	1.8169674468475337e-14
36900000	0.00499432243066844	1.8516751171064298e-49	3.1941603225788246e-59	6.085744270495684e-10	3.1554471931793194e-15	0.000011353920133628065	6.488282949766312e-23	2.9321576701743574e-13	2.713832050814828e-13	7.947118449694271e-13	1.8169674468475337e-14
37000000	0.00499432243066844	1.8516751171064298e-49	3.1941603225788246e-59	6.085744270495684e-10	3.1554471931793194e-15	0.000011353920133628065	6.488282949766312e-23	2.9321576701743574e-13	2.713832050814828e-13	7.947118449694271e-13	1.8169674468475337e-14
37100000	0.00499432243066844	1.8516751171064298e-49	3.1941603225788246e-59	6.085744270495684e-10	3.1554471931793194e-15	0.000011353920133628065	6.488282949766312e-23	2.9321576701743574e-13	2.713832050814828e-13	7.947118449694271e-13	1.8169674468475337e-14
37200000	0.00499432243066844	1.8516751171064298e-49	3.1941603225788246e-59	6.085744270495684e-10	3.1554471931793194e-15	0.000011353920133628065	6.488282949766312e-23	2.9321576701743574e-13	2.713832050814828e-13	7.947118449694271e-13	1.8169674468475337e-14
37300000	0.00499432243066844	1.8516751171064298e-49	3.1941603225788246e-59	6.085744270495684e-10	3.1554471931793194e-15	0.000011353920133628065	6.488282949766312e-23	2.9321576701743574e-13	2.713832050814828e-13	7.947118449694271e-13	1.8169674468475337e-14
37400000	0.00499432243066844	1.8516751171064298e-49	3.1941603225788246e-59	6.085744270495684e-10	3.1554471931793194e-15	0.000011353920133628065	6.488282949766312e-23	2.9321576701743574e-13	2.713832050814828e-13	7.947118449694271e-13	1.8169674468475337e-14
37500000	0.00499432243066844	1.8516751171064298e-49	3.1941603225788246e-59	6.085744270495684e-10	3.1554471931793194e-15	0.000011353920133628065	6.488282949766312e-23	2.9321576701743574e-13	2.713832050814828e-13	7.947118449694271e-13	1.8169674468475337e-14
37600000	0.00499432243066844	1.8516751171064298e-49	3.1941603225788246e-59	6.085744270495684e-10	3.1554471931793194e-15	0.000011353920133628065	6.488282949766312e-23	2.9321576701743574e-13	2.713832050814828e-13	7.947118449694271e-13	1.8169674468475337e-14
37700000	0.00499432243066844	1.8516751171064298e-49	3.1941603225788246e-59	6.085744270495684e-10	3.1554471931793194e-15	0.000011353920133628065	6.488282949766312e-23	2.9321576701743574e-13	2.713832050814828e-13	7.947118449694271e-13	1.8169674468475337e-14
37800000	0.00499432243066844	1.8516751171064298e-49	3.1941603225788246e-59	6.085744270495684e-10	3.1554471931793194e-15	0.000011353920133628065	6.488282949766312e-23	2.9321576701743574e-13	2.713832050814828e-13	7.947118449694271e-13	1.8169674468475337e-14
37900000	0.00499432243066844	1.8516751171064298e-49	3.1941603225788246e-59	6.085744270495684e-10	3.1554471931793194e-15	0.000011353920133628065	6.488282949766312e-23	2.9321576701743574e-13	2.713832050814828e-13	7.947118449694271e-13	1.8169674468475337e-14
38000000	0.00499432243066844	1.8516751171064298e-49	3.1941603225788246e-59	6.085744270495684e-10	3.1554471931793194e-15	0.000011353920133628065	6.488282949766312e-23	2.9321576701743574e-13	2.713832050814828e-13	7.947118449694271e-13	1.8169674468475337e-14
38100000	0.00499432243066844	1.8516751171064298e-49	3.1941603225788246e-59	6.085744270495684e-10	3.1554471931793194e-15	0.000011353920133628065	6.488282949766312e-23	2.9321576701743574e-13	2.713832050814828e-13	7.947118449694271e-13	1.8169674468475337e-14
38200000	0.00499432243066844	1.8516751171064298e-49	3.1941603225788246e-59	6.085744270495684e-10	3.1554471931793194e-15	0.000011353920133628065	6.488282949766312e-23	2.9321576701743574e-13	2.713832050814828e-13	7.947118449694271e-13	1.8169674468475337e-14
38300000	0.00499432243066844	1.8516751171064298e-49	3.1941603225788246e-59	6.085744270495684e-10	3.1554471931793194e-15	0.000011353920133628065	6.488282949766312e-23	2.9321576701743574e-13	2.713832050814828e-13	7.947118449694271e-13	1.8169674468475337e-14
38400000	0.00499432243066844	1.8516751171064298e-49	3.1941603225788246e-59	6.085744270495684e-10	3.1554471931793194e-15	0.000011353920133628065	6.488282949766312e-23	2.9321576701743574e-13	2.713832050814828e-13	7.947118449694271e-13	1.8169674468475337e-14
38500000	0.00499432243066844	1.8516751171064298e-49	3.1941603225788246e-59	6.085744270495684e-10	3.1554471931793194e-15	0.000011353920133628065	6.488282949766312e-23	2.9321576701743574e-13	2.713832050814828e-13	7.947118449694271e-13	1.8169674468475337e-14
38600000	0.00499432243066844	1.8516751171064298e-49	3.1941603225788246e-59	6.085744270495684e-10	3.1554471931793194e-15	0.000011353920133628065	6.488282949766312e-23	2.9321576701743574e-13	2.713832050814828e-13	7.947118449694271e-13	1.8169674468475337e-14
38700000	0.00499432243066844	1.8516751171064298e-49	3.1941603225788246e-59	6.085744270495684e-10	3.1554471931793194e-15	0.000011353920133628065	6.488282949766312e-23	2.9321576701743574e-13	2.713832050814828e-13	7.947118449694271e-13	1.8169674468475337e-14
38800000	0.00499432243066844	1.8516751171064298e-49	3.1941603225788246e-59	6.085744270495684e-10	3.1554471931793194e-15	0.000011353920133628065	6.488282949766312e-23	2.9321576701743574e-13	2.713832050814828e-13	7.947118449694271e-13	1.8169674468475337e-14
38900000	0.00499432243066844	1.8516751171064298e-49	3.1941603225788246e-59	6.085744270495684e-10	3.1554471931793194e-15	0.000011353920133628065	6.488282949766312e-23	2.9321576701743574e-13	2.713832050814828e-13	7.947118449694271e-13	1.8169674468475337e-14
39000000	0.00499432243066844	1.8516751171064298e-49	3.1941603225788246e-59	6.085744270495684e-10	3.1554471931793194e-15	0.000011353920133628065	6.488282949766312e-23	2.9321576701743574e-13	2.713832050814828e-13	7.947118449694271e-13	1.8169674468475337e-14
39100000	0.00499432243066844	1.8516751171064298e-49	3.1941603225788246e-59	6.085744270495684e-10	3.1554471931793194e-15	0.000011353920133628065	6.488282949766312e-23	2.9321576701743574e-13	2.713832050814828e-13	7.947118449694271e-13	1.8169674468475337e-14
39200000	0.00499432243066844	1.8516751171064298e-49	3.1941603225788246e-59	6.085744270495684e-10	3.1554471931793194e-15	0.000011353920133628065	6.488282949766312e-23	2.9321576701743574e-13	2.713832050814828e-13	7.947118449694271e-13	1.8169674468475337e-14
39300000	0.00499432243066844	1.8516751171064298e-49	3.1941603225788246e-59	6.085744270495684e-10	3.1554471931793194e-15	0.000011353920133628065	6.488282949766312e-23	2.9321576701743574e-13	2.713832050814828e-13	7.947118449694271e-13	1.8169674468475337e-14
39400000	0.00499432243066844	1.8516751171064298e-49	3.1941603225788246e-59	6.085744270495684e-10	3.1554471931793194e-15	0.000011353920133628065	6.488282949766312e-23	2.9321576701743574e-13	2.713832050814828e-13	7.947118449694271e-13	1.8169674468475337e-14
39500000	0.00499432243066844	1.8516751171064298e-49	3.1941603225788246e-59	6.085744270495684e-10	3.1554471931793194e-15	0.000011353920133628065	6.488282949766312e-23	2.9321576701743574e-13	2.713832050814828e-13	7.947118449694271e-13	1.8169674468475337e-14
39600000	0.00499432243066844	1.8516751171064298e-49	3.1941603225788246e-59	6.085744270495684e-10	3.1554471931793194e-15	0.000011353920133628065	6.488282949766312e-23	2.9321576701743574e-13	2.713832050814828e-13	7.947118449694271e-13	1.8169674468475337e-14
39700000	0.00499432243066844	1.8516751171064298e-49	3.1941603225788246e-59	6.085744270495684e-10	3.1554471931793194e-15	0.000011353920133628065	6.488282949766312e-23	2.9321576701743574e-13	2.713832050814828e-13	7.947118449694271e-13	1.8169674468475337e-14
39800000	0.00499432243066844	1.8516751171064298e-49	3.1941603225788246e-59	6.085744270495684e-10	3.1554471931793194e-15	0.000011353920133628065	6.488282949766312e-23	2.9321576701743574e-13	2.713832050814828e-13	7.947118449694271e-13	1.8169674468475337e-14
39900000	0.00499432243066844	1.8516751171064298e-49	3.1941603225788246e-59	6.085744270495684e-10	3.1554471931793194e-15	0.000011353920133628065	6.488282949766312e-23	2.9321576701743574e-13	2.713832050814828e-13	7.947118449694271e-13	1.8169674468475337e-14
40000000	0.00499432243066844	1.8516751171064298e-49	3.1941603225788246e-59	6.085744270495684e-10	3.1554471931793194e-15	0.000011353920133628065	6.488282949766312e-23	2.9321576701743574e-13	2.713832050814828e-13	7.947118449694271e-13	1.8169674468475337e-14
40100000	0.00499432243066844	1.8516751171064298e-49	3.1941603225788246e-59	6.085744270495684e-10	3.1554471931793194e-15	0.000011353920133628065	6.488282949766312e-23	2.9321576701743574e-13	2.713832050814828e-13	7.947118449694271e-13	1.8169674468475337e-14
40200000	0.00499432243066844	1.8516751171064298e-49	3.1941603225788246e-59	6.085744270495684e-10	3.1554471931793194e-15	0.000011353920133628065	6.488282949766312e-23	2.9321576701743574e-13	2.713832050814828e-13	7.947118449694271e-13	1.8169674468475337e-14
40300000	0.00499432243066844	1.8516751171064298e-49	3.194160322578824e-59	6.085744270495684e-10	3.1554471931793194e-15	0.000011353920133628065	6.488282949766312e-23	2.9321576701743574e-13	2.713832050814828e-13	7.947118449694271e-13	1.8169674468475337e-14
40400000	0.00499432243066844	1.8516751171064298e-49	3.194160322578824e-59	6.085744270495684e-10	3.1554471931793194e-15	0.000011353920133628065	6.488282949766312e-23	2.9321576701743574e-13	2.713832050814828e-13	7.947118449694271e-13	1.8169674468475337e-14
40500000	0.00499432243066844	1.8516751171064298e-49	3.194160322578824e-59	6.085744270495684e-10	3.1554471931793194e-15	0.000011353920133628065	6.488282949766312e-23	2.9321576701743574e-13	2.713832050814828e-13	7.947118449694271e-13	1.8169674468475337e-14
40600000	0.00499432243066844	1.8516751171064298e-49	3.194160322578824e-59	6.085744270495684e-10	3.1554471931793194e-15	0.000011353920133628065	6.488282949766312e-23	2.9321576701743574e-13	2.713832050814828e-13	7.947118449694271e-13	1.8169674468475337e-14
40700000	0.00499432243066844	1.8516751171064298e-49	3.194160322578824e-59	6.085744270495684e-10	3.1554471931793194e-15	0.000011353920133628065	6.488282949766312e-23	2.9321576701743574e-13	2.713832050814828e-13	7.947118449694271e-13	1.8169674468475337e-14
40800000	0.00499432243066844	1.8516751171064298e-49	3.194160322578824e-59	6.085744270495684e-10	3.1554471931793194e-15	0.000011353920133628065	6.488282949766312e-23	2.9321576701743574e-13	2.713832050814828e-13	7.947118449694271e-13	1.8169674468475337e-14
40900000	0.00499432243066844	1.8516751171064298e-49	3.194160322578824e-59	6.085744270495684e-10	3.1554471931793194e-15	0.000011353920133628065	6.488282949766312e-23	2.9321576701743574e-13	2.713832050814828e-13	7.947118449694271e-13	1.8169674468475337e-14
41000000	0.00499432243066844	1.8516751171064298e-49	3.194160322578824e-59	6.085744270495684e-10	3.1554471931793194e-15	0.000011353920133628065	6.488282949766312e-23	2.9321576701743574e-13	2.713832050814828e-13	7.947118449694271e-13	1.8169674468475337e-14
41100000	0.00499432243066844	1.8516751171064298e-49	3.194160322578824e-59	6.085744270495684e-10	3.1554471931793194e-15	0.000011353920133628065	6.488282949766312e-23	2.9321576701743574e-13	2.713832050814828e-13	7.947118449694271e-13	1.8169674468475337e-14
41200000	0.00499432243066844	1.8516751171064298e-49	3.194160322578824e-59	6.085744270495684e-10	3.1554471931793194e-15	0.000011353920133628065	6.488282949766312e-23	2.9321576701743574e-13	2.713832050814828e-13	7.947118449694271e-13	1.8169674468475337e-14
41300000	0.00499432243066844	1.8516751171064298e-49	3.194160322578824e-59	6.085744270495684e-10	3.1554471931793194e-15	0.000011353920133628065	6.488282949766312e-23	2.9321576701743574e-13	2.713832050814828e-13	7.947118449694271e-13	1.8169674468475337e-14
41400000	0.00499432243066844	1.8516751171064298e-49	3.194160322578824e-59	6.085744270495684e-10	3.1554471931793194e-15	0.000011353920133628065	6.488282949766312e-23	2.9321576701743574e-13	2.713832050814828e-13	7.947118449694271e-13	1.8169674468475337e-14
41500000	0.00499432243066844	1.8516751171064298e-49	3.194160322578824e-59	6.085744270495684e-10	3.1554471931793194e-15	0.000011353920133628065	6.488282949766312e-23	2.9321576701743574e-13	2.713832050814828e-13	7.947118449694271e-13	1.8169674468475337e-14
41600000	0.00499432243066844	1.8516751171064298e-49	3.194160322578824e-59	6.085744270495684e-10	3.1554471931793194e-15	0.000011353920133628065	6.488282949766312e-23	2.9321576701743574e-13	2.713832050814828e-13	7.947118449694271e-13	1.8169674468475337e-14
41700000	0.00499432243066844	1.8516751171064298e-49	3.194160322578824e-59	6.085744270495684e-10	3.1554471931793194e-15	0.000011353920133628065	6.488282949766312e-23	2.9321576701743574e-13	2.713832050814828e-13	7.947118449694271e-13	1.8169674468475337e-14
41800000	0.00499432243066844	1.8516751171064298e-49	3.194160322578824e-59	6.085744270495684e-10	3.1554471931793194e-15	0.000011353920133628065	6.488282949766312e-23	2.9321576701743574e-13	2.713832050814828e-13	7.947118449694271e-13	1.8169674468475334e-14
41900000	0.00499432243066844	1.8516751171064298e-49	3.194160322578824e-59	6.085744270495684e-10	3.1554471931793194e-15	0.000011353920133628065	6.488282949766312e-23	2.9321576701743574e-13	2.713832050814828e-13	7.947118449694271e-13	1.8169674468475334e-14
42000000	0.00499432243066844	1.8516751171064298e-49	3.194160322578824e-59	6.085744270495685e-10	3.1554471931793194e-15	0.000011353920133628065	6.488282949766312e-23	2.9321576701743574e-13	2.713832050814828e-13	7.947118449694271e-13	1.8169674468475334e-14
42100000	0.00499432243066844	1.8516751171064298e-49	3.194160322578824e-59	6.085744270495685e-10	3.1554471931793194e-15	0.000011353920133628065	6.488282949766313e-23	2.9321576701743574e-13	2.713832050814828e-13	7.947118449694271e-13	1.8169674468475334e-14
42200000	0.00499432243066844	1.8516751171064298e-49	3.194160322578824e-59	6.085744270495685e-10	3.1554471931793194e-15	0.000011353920133628065	6.488282949766313e-23	2.9321576701743574e-13	2.713832050814828e-13	7.947118449694271e-13	1.8169674468475334e-14
42300000	0.00499432243066844	1.8516751171064298e-49	3.194160322578824e-59	6.085744270495685e-10	3.1554471931793194e-15	0.000011353920133628065	6.488282949766313e-23	2.9321576701743574e-13	2.713832050814828e-13	7.947118449694271e-13	1.8169674468475334e-14
42400000	0.00499432243066844	1.8516751171064298e-49	3.194160322578824e-59	6.085744270495685e-10	3.1554471931793194e-15	0.000011353920133628065	6.488282949766313e-23	2.9321576701743574e-13	2.713832050814828e-13	7.947118449694271e-13	1.8169674468475334e-14
42500000	0.00499432243066844	1.8516751171064298e-49	3.194160322578824e-59	6.085744270495685e-10	3.1554471931793194e-15	0.000011353920133628065	6.488282949766313e-23	2.9321576701743574e-13	2.713832050814828e-13	7.947118449694271e-13	1.8169674468475334e-14
42600000	0.00499432243066844	1.8516751171064298e-49	3.194160322578824e-59	6.085744270495685e-10	3.1554471931793194e-15	0.000011353920133628065	6.488282949766313e-23	2.9321576701743574e-13	2.713832050814828e-13	7.947118449694271e-13	1.8169674468475334e-14
42700000	0.00499432243066844	1.8516751171064298e-49	3.194160322578824e-59	6.085744270495685e-10	3.1554471931793194e-15	0.000011353920133628065	6.488282949766313e-23	2.9321576701743574e-13	2.713832050814828e-13	7.947118449694271e-13	1.8169674468475334e-14
42800000	0.00499432243066844	1.8516751171064298e-49	3.194160322578824e-59	6.085744270495685e-10	3.1554471931793194e-15	0.000011353920133628065	6.488282949766313e-23	2.9321576701743574e-13	2.713832050814828e-13	7.947118449694271e-13	1.8169674468475334e-14
42900000	0.00499432243066844	1.8516751171064298e-49	3.194160322578824e-59	6.085744270495685e-10	3.1554471931793194e-15	0.000011353920133628065	6.488282949766313e-23	2.9321576701743574e-13	2.713832050814828e-13	7.947118449694271e-13	1.8169674468475334e-14
43000000	0.00499432243066844	1.8516751171064298e-49	3.194160322578824e-59	6.085744270495685e-10	3.1554471931793194e-15	0.000011353920133628065	6.488282949766313e-23	2.9321576701743574e-13	2.713832050814828e-13	7.947118449694271e-13	1.8169674468475334e-14
43100000	0.00499432243066844	1.8516751171064298e-49	3.194160322578824e-59	6.085744270495685e-10	3.1554471931793194e-15	0.000011353920133628065	6.488282949766313e-23	2.9321576701743574e-13	2.713832050814828e-13	7.947118449694271e-13	1.8169674468475334e-14
43200000	0.00499432243066844	1.8516751171064298e-49	3.194160322578824e-59	6.085744270495685e-10	3.1554471931793194e-15	0.000011353920133628065	6.488282949766313e-23	2.9321576701743574e-13	2.713832050814828e-13	7.947118449694271e-13	1.8169674468475334e-14
43300000	0.00499432243066844	1.8516751171064298e-49	3.194160322578824e-59	6.085744270495685e-10	3.1554471931793194e-15	0.000011353920133628065	6.488282949766313e-23	2.9321576701743574e-13	2.713832050814828e-13	7.947118449694271e-13	1.8169674468475334e-14
43400000	0.00499432243066844	1.8516751171064298e-49	3.1941603225788237e-59	6.085744270495685e-10	3.1554471931793194e-15	0.000011353920133628065	6.488282949766313e-23	2.9321576701743574e-13	2.713832050814828e-13	7.947118449694271e-13	1.8169674468475334e-14
43500000	0.00499432243066844	1.8516751171064298e-49	3.1941603225788237e-59	6.085744270495685e-10	3.1554471931793194e-15	0.000011353920133628065	6.488282949766313e-23	2.9321576701743574e-13	2.713832050814828e-13	7.947118449694271e-13	1.8169674468475334e-14
43600000	0.00499432243066844	1.8516751171064298e-49	3.1941603225788237e-59	6.085744270495685e-10	3.1554471931793194e-15	0.000011353920133628065	6.488282949766313e-23	2.9321576701743574e-13	2.713832050814828e-13	7.947118449694271e-13	1.8169674468475334e-14
43700000	0.00499432243066844	1.8516751171064298e-49	3.1941603225788237e-59	6.085744270495685e-10	3.1554471931793194e-15	0.000011353920133628065	6.488282949766313e-23	2.9321576701743574e-13	2.713832050814828e-13	7.947118449694271e-13	1.8169674468475334e-14
43800000	0.00499432243066844	1.8516751171064298e-49	3.1941603225788237e-59	6.085744270495685e-10	3.1554471931793194e-15	0.000011353920133628065	6.488282949766313e-23	2.9321576701743574e-13	2.713832050814828e-13	7.947118449694271e-13	1.8169674468475334e-14
43900000	0.00499432243066844	1.8516751171064298e-49	3.1941603225788237e-59	6.085744270495685e-10	3.1554471931793194e-15	0.000011353920133628065	6.488282949766313e-23	2.9321576701743574e-13	2.713832050814828e-13	7.947118449694271e-13	1.8169674468475334e-14
44000000	0.00499432243066844	1.8516751171064298e-49	3.1941603225788237e-59	6.085744270495685e-10	3.1554471931793194e-15	0.000011353920133628065	6.488282949766313e-23	2.9321576701743574e-13	2.713832050814828e-13	7.947118449694271e-13	1.8169674468475334e-14
44100000	0.00499432243066844	1.8516751171064298e-49	3.1941603225788237e-59	6.085744270495685e-10	3.1554471931793194e-15	0.000011353920133628065	6.488282949766313e-23	2.9321576701743574e-13	2.713832050814828e-13	7.947118449694271e-13	1.8169674468475334e-14
44200000	0.00499432243066844	1.8516751171064298e-49	3.1941603225788237e-59	6.085744270495685e-10	3.1554471931793194e-15	0.000011353920133628065	6.488282949766313e-23	2.9321576701743574e-13	2.713832050814828e-13	7.947118449694271e-13	1.8169674468475334e-14
44300000	0.00499432243066844	1.8516751171064298e-49	3.1941603225788237e-59	6.085744270495685e-10	3.1554471931793194e-15	0.000011353920133628065	6.488282949766313e-23	2.9321576701743574e-13	2.713832050814828e-13	7.947118449694271e-13	1.8169674468475334e-14
44400000	0.00499432243066844	1.8516751171064298e-49	3.1941603225788237e-59	6.085744270495685e-10	3.1554471931793194e-15	0.000011353920133628065	6.488282949766313e-23	2.9321576701743574e-13	2.713832050814828e-13	7.947118449694271e-13	1.8169674468475334e-14
44500000	0.00499432243066844	1.8516751171064298e-49	3.1941603225788237e-59	6.085744270495685e-10	3.1554471931793194e-15	0.000011353920133628065	6.488282949766313e-23	2.9321576701743574e-13	2.713832050814828e-13	7.947118449694271e-13	1.8169674468475334e-14
44600000	0.00499432243066844	1.8516751171064298e-49	3.1941603225788237e-59	6.085744270495685e-10	3.1554471931793194e-15	0.000011353920133628065	6.488282949766313e-23	2.9321576701743574e-13	2.713832050814828e-13	7.947118449694271e-13	1.8169674468475334e-14
44700000	0.00499432243066844	1.8516751171064298e-49	3.1941603225788237e-59	6.085744270495685e-10	3.1554471931793194e-15	0.000011353920133628065	6.488282949766313e-23	2.9321576701743574e-13	2.713832050814828e-13	7.947118449694271e-13	1.8169674468475334e-14
44800000	0.00499432243066844	1.8516751171064298e-49	3.1941603225788237e-59	6.085744270495685e-10	3.1554471931793194e-15	0.000011353920133628065	6.488282949766313e-23	2.9321576701743574e-13	2.713832050814828e-13	7.947118449694271e-13	1.8169674468475334e-14
44900000	0.00499432243066844	1.8516751171064298e-49	3.1941603225788237e-59	6.085744270495685e-10	3.1554471931793194e-15	0.000011353920133628065	6.488282949766313e-23	2.9321576701743574e-13	2.713832050814828e-13	7.947118449694271e-13	1.8169674468475334e-14
45000000	0.00499432243066844	1.8516751171064298e-49	3.1941603225788237e-59	6.085744270495685e-10	3.1554471931793194e-15	0.000011353920133628065	6.488282949766313e-23	2.9321576701743574e-13	2.713832050814828e-13	7.947118449694271e-13	1.8169674468475334e-14
45100000	0.00499432243066844	1.8516751171064298e-49	3.1941603225788237e-59	6.085744270495685e-10	3.1554471931793194e-15	0.000011353920133628065	6.488282949766313e-23	2.9321576701743574e-13	2.713832050814828e-13	7.947118449694271e-13	1.8169674468475334e-14
45200000	0.00499432243066844	1.8516751171064298e-49	3.1941603225788237e-59	6.085744270495685e-10	3.1554471931793194e-15	0.000011353920133628065	6.488282949766313e-23	2.9321576701743574e-13	2.713832050814828e-13	7.947118449694271e-13	1.8169674468475334e-14
45300000	0.00499432243066844	1.8516751171064298e-49	3.1941603225788237e-59	6.085744270495685e-10	3.1554471931793194e-15	0.000011353920133628065	6.488282949766313e-23	2.9321576701743574e-13	2.713832050814828e-13	7.947118449694271e-13	1.8169674468475334e-14
45400000	0.00499432243066844	1.8516751171064298e-49	3.1941603225788237e-59	6.085744270495685e-10	3.1554471931793194e-15	0.000011353920133628065	6.488282949766313e-23	2.9321576701743574e-13	2.713832050814828e-13	7.947118449694271e-13	1.8169674468475334e-14
45500000	0.00499432243066844	1.8516751171064298e-49	3.1941603225788237e-59	6.085744270495685e-10	3.1554471931793194e-15	0.000011353920133628065	6.488282949766313e-23	2.9321576701743574e-13	2.713832050814828e-13	7.947118449694271e-13	1.8169674468475334e-14
45600000	0.00499432243066844	1.8516751171064298e-49	3.1941603225788237e-59	6.085744270495685e-10	3.1554471931793194e-15	0.000011353920133628065	6.488282949766313e-23	2.9321576701743574e-13	2.713832050814828e-13	7.947118449694271e-13	1.8169674468475334e-14
45700000	0.00499432243066844	1.8516751171064298e-49	3.1941603225788237e-59	6.085744270495685e-10	3.1554471931793194e-15	0.000011353920133628065	6.488282949766313e-23	2.9321576701743574e-13	2.713832050814828e-13	7.947118449694271e-13	1.8169674468475334e-14
45800000	0.00499432243066844	1.8516751171064298e-49	3.1941603225788237e-59	6.085744270495685e-10	3.1554471931793194e-15	0.000011353920133628065	6.488282949766313e-23	2.9321576701743574e-13	2.713832050814828e-13	7.947118449694271e-13	1.8169674468475334e-14
45900000	0.00499432243066844	1.8516751171064298e-49	3.1941603225788237e-59	6.085744270495685e-10	3.1554471931793194e-15	0.000011353920133628065	6.488282949766313e-23	2.9321576701743574e-13	2.713832050814828e-13	7.947118449694271e-13	1.8169674468475334e-14
46000000	0.00499432243066844	1.8516751171064298e-49	3.1941603225788237e-59	6.085744270495685e-10	3.1554471931793194e-15	0.000011353920133628065	6.488282949766313e-23	2.9321576701743574e-13	2.713832050814828e-13	7.947118449694271e-13	1.8169674468475334e-14
46100000	0.00499432243066844	1.8516751171064298e-49	3.1941603225788237e-59	6.085744270495685e-10	3.1554471931793194e-15	0.000011353920133628065	6.488282949766313e-23	2.9321576701743574e-13	2.713832050814828e-13	7.947118449694271e-13	1.8169674468475334e-14
46200000	0.00499432243066844	1.8516751171064298e-49	3.1941603225788237e-59	6.085744270495685e-10	3.1554471931793194e-15	0.000011353920133628065	6.488282949766313e-23	2.9321576701743574e-13	2.713832050814828e-13	7.947118449694271e-13	1.8169674468475334e-14
46300000	0.00499432243066844	1.8516751171064298e-49	3.1941603225788237e-59	6.085744270495685e-10	3.1554471931793194e-15	0.000011353920133628065	6.488282949766313e-23	2.9321576701743574e-13	2.713832050814828e-13	7.947118449694271e-13	1.8169674468475334e-14
46400000	0.00499432243066844	1.8516751171064298e-49	3.1941603225788237e-59	6.085744270495685e-10	3.1554471931793194e-15	0.000011353920133628065	6.488282949766313e-23	2.9321576701743574e-13	2.713832050814828e-13	7.947118449694271e-13	1.8169674468475334e-14
46500000	0.00499432243066844	1.8516751171064298e-49	3.1941603225788237e-59	6.085744270495685e-10	3.1554471931793194e-15	0.000011353920133628065	6.488282949766313e-23	2.9321576701743574e-13	2.713832050814828e-13	7.947118449694271e-13	1.8169674468475334e-14
46600000	0.00499432243066844	1.8516751171064298e-49	3.1941603225788237e-59	6.085744270495685e-10	3.1554471931793194e-15	0.000011353920133628065	6.488282949766313e-23	2.9321576701743574e-13	2.713832050814828e-13	7.947118449694271e-13	1.8169674468475334e-14
46700000	0.00499432243066844	1.8516751171064298e-49	3.1941603225788237e-59	6.085744270495685e-10	3.1554471931793194e-15	0.000011353920133628065	6.488282949766313e-23	2.9321576701743574e-13	2.713832050814828e-13	7.947118449694271e-13	1.8169674468475334e-14
46800000	0.00499432243066844	1.8516751171064298e-49	3.1941603225788237e-59	6.085744270495685e-10	3.1554471931793194e-15	0.000011353920133628065	6.488282949766313e-23	2.9321576701743574e-13	2.713832050814828e-13	7.947118449694271e-13	1.8169674468475334e-14
46900000	0.00499432243066844	1.8516751171064298e-49	3.1941603225788237e-59	6.085744270495685e-10	3.1554471931793194e-15	0.000011353920133628065	6.488282949766313e-23	2.9321576701743574e-13	2.713832050814828e-13	7.947118449694271e-13	1.8169674468475334e-14
47000000	0.00499432243066844	1.8516751171064298e-49	3.1941603225788237e-59	6.085744270495685e-10	3.1554471931793194e-15	0.000011353920133628065	6.488282949766313e-23	2.9321576701743574e-13	2.713832050814828e-13	7.947118449694271e-13	1.8169674468475334e-14
47100000	0.00499432243066844	1.8516751171064298e-49	3.1941603225788237e-59	6.085744270495685e-10	3.1554471931793194e-15	0.000011353920133628065	6.488282949766313e-23	2.9321576701743574e-13	2.713832050814828e-13	7.947118449694271e-13	1.8169674468475334e-14
47200000	0.00499432243066844	1.8516751171064298e-49	3.1941603225788237e-59	6.085744270495685e-10	3.1554471931793194e-15	0.000011353920133628065	6.488282949766313e-23	2.9321576701743574e-13	2.713832050814828e-13	7.947118449694271e-13	1.8169674468475334e-14
47300000	0.00499432243066844	1.8516751171064298e-49	3.1941603225788237e-59	6.085744270495685e-10	3.1554471931793194e-15	0.000011353920133628065	6.488282949766313e-23	2.9321576701743574e-13	2.713832050814828e-13	7.947118449694271e-13	1.8169674468475334e-14
47400000	0.00499432243066844	1.8516751171064298e-49	3.1941603225788237e-59	6.085744270495685e-10	3.1554471931793194e-15	0.000011353920133628065	6.488282949766313e-23	2.9321576701743574e-13	2.713832050814828e-13	7.947118449694271e-13	1.8169674468475334e-14
47500000	0.00499432243066844	1.8516751171064298e-49	3.1941603225788237e-59	6.085744270495685e-10	3.1554471931793194e-15	0.000011353920133628065	6.488282949766313e-23	2.9321576701743574e-13	2.713832050814828e-13	7.947118449694271e-13	1.8169674468475334e-14
47600000	0.00499432243066844	1.8516751171064298e-49	3.1941603225788237e-59	6.085744270495685e-10	3.1554471931793194e-15	0.000011353920133628065	6.488282949766313e-23	2.9321576701743574e-13	2.713832050814828e-13	7.947118449694271e-13	1.8169674468475334e-14
47700000	0.00499432243066844	1.8516751171064298e-49	3.1941603225788237e-59	6.085744270495685e-10	3.1554471931793194e-15	0.000011353920133628065	6.488282949766313e-23	2.9321576701743574e-13	2.713832050814828e-13	7.947118449694271e-13	1.8169674468475334e-14
47800000	0.00499432243066844	1.8516751171064298e-49	3.1941603225788237e-59	6.085744270495685e-10	3.1554471931793194e-15	0.000011353920133628065	6.488282949766313e-23	2.9321576701743574e-13	2.713832050814828e-13	7.947118449694271e-13	1.8169674468475334e-14
47900000	0.00499432243066844	1.8516751171064298e-49	3.1941603225788237e-59	6.085744270495685e-10	3.1554471931793194e-15	0.000011353920133628065	6.488282949766313e-23	2.9321576701743574e-13	2.713832050814828e-13	7.947118449694271e-13	1.8169674468475334e-14
48000000	0.00499432243066844	1.8516751171064298e-49	3.1941603225788237e-59	6.085744270495685e-10	3.1554471931793194e-15	0.000011353920133628065	6.488282949766313e-23	2.9321576701743574e-13	2.713832050814828e-13	7.947118449694271e-13	1.8169674468475334e-14
48100000	0.00499432243066844	1.8516751171064298e-49	3.1941603225788237e-59	6.085744270495685e-10	3.1554471931793194e-15	0.000011353920133628065	6.488282949766313e-23	2.9321576701743574e-13	2.713832050814828e-13	7.947118449694271e-13	1.8169674468475334e-14
48200000	0.00499432243066844	1.8516751171064298e-49	3.1941603225788237e-59	6.085744270495685e-10	3.1554471931793194e-15	0.000011353920133628065	6.488282949766313e-23	2.9321576701743574e-13	2.713832050814828e-13	7.947118449694271e-13	1.8169674468475334e-14
48300000	0.00499432243066844	1.8516751171064298e-49	3.1941603225788237e-59	6.085744270495685e-10	3.1554471931793194e-15	0.000011353920133628065	6.488282949766313e-23	2.9321576701743574e-13	2.713832050814828e-13	7.947118449694271e-13	1.8169674468475334e-14
48400000	0.00499432243066844	1.8516751171064298e-49	3.1941603225788237e-59	6.085744270495685e-10	3.1554471931793194e-15	0.000011353920133628065	6.488282949766313e-23	2.9321576701743574e-13	2.713832050814828e-13	7.947118449694271e-13	1.8169674468475334e-14
48500000	0.00499432243066844	1.8516751171064298e-49	3.1941603225788237e-59	6.085744270495685e-10	3.1554471931793194e-15	0.000011353920133628065	6.488282949766313e-23	2.9321576701743574e-13	2.713832050814828e-13	7.947118449694271e-13	1.8169674468475334e-14
48600000	0.00499432243066844	1.8516751171064298e-49	3.1941603225788237e-59	6.085744270495685e-10	3.1554471931793194e-15	0.000011353920133628065	6.488282949766313e-23	2.9321576701743574e-13	2.713832050814828e-13	7.947118449694271e-13	1.8169674468475334e-14
48700000	0.00499432243066844	1.8516751171064298e-49	3.1941603225788237e-59	6.085744270495685e-10	3.1554471931793194e-15	0.000011353920133628065	6.488282949766313e-23	2.9321576701743574e-13	2.713832050814828e-13	7.947118449694271e-13	1.8169674468475334e-14
48800000	0.00499432243066844	1.8516751171064298e-49	3.1941603225788237e-59	6.085744270495685e-10	3.1554471931793194e-15	0.000011353920133628065	6.488282949766313e-23	2.9321576701743574e-13	2.713832050814828e-13	7.947118449694271e-13	1.8169674468475334e-14
48900000	0.00499432243066844	1.8516751171064298e-49	3.1941603225788237e-59	6.085744270495685e-10	3.1554471931793194e-15	0.000011353920133628065	6.488282949766313e-23	2.9321576701743574e-13	2.713832050814828e-13	7.947118449694271e-13	1.8169674468475334e-14
49000000	0.00499432243066844	1.8516751171064298e-49	3.1941603225788237e-59	6.085744270495685e-10	3.1554471931793194e-15	0.000011353920133628065	6.488282949766313e-23	2.9321576701743574e-13	2.713832050814828e-13	7.947118449694271e-13	1.8169674468475334e-14
49100000	0.00499432243066844	1.8516751171064298e-49	3.1941603225788237e-59	6.085744270495685e-10	3.1554471931793194e-15	0.000011353920133628065	6.488282949766313e-23	2.9321576701743574e-13	2.713832050814828e-13	7.947118449694271e-13	1.8169674468475334e-14
49200000	0.00499432243066844	1.8516751171064298e-49	3.1941603225788237e-59	6.085744270495685e-10	3.1554471931793194e-15	0.000011353920133628065	6.488282949766313e-23	2.9321576701743574e-13	2.713832050814828e-13	7.947118449694271e-13	1.8169674468475334e-14
49300000	0.00499432243066844	1.8516751171064298e-49	3.1941603225788237e-59	6.085744270495685e-10	3.1554471931793194e-15	0.000011353920133628065	6.488282949766313e-23	2.9321576701743574e-13	2.713832050814828e-13	7.947118449694271e-13	1.8169674468475334e-14
49400000	0.00499432243066844	1.8516751171064298e-49	3.1941603225788237e-59	6.085744270495685e-10	3.1554471931793194e-15	0.000011353920133628065	6.488282949766313e-23	2.9321576701743574e-13	2.713832050814828e-13	7.947118449694271e-13	1.8169674468475334e-14
49500000	0.00499432243066844	1.8516751171064298e-49	3.1941603225788237e-59	6.085744270495685e-10	3.1554471931793194e-15	0.000011353920133628065	6.488282949766313e-23	2.9321576701743574e-13	2.713832050814828e-13	7.947118449694271e-13	1.8169674468475334e-14
49600000	0.00499432243066844	1.8516751171064298e-49	3.1941603225788237e-59	6.085744270495685e-10	3.1554471931793194e-15	0.000011353920133628065	6.488282949766313e-23	2.9321576701743574e-13	2.713832050814828e-13	7.947118449694271e-13	1.8169674468475334e-14
49700000	0.00499432243066844	1.8516751171064298e-49	3.1941603225788237e-59	6.085744270495685e-10	3.1554471931793194e-15	0.000011353920133628065	6.488282949766313e-23	2.9321576701743574e-13	2.713832050814828e-13	7.947118449694271e-13	1.8169674468475334e-14
49800000	0.00499432243066844	1.8516751171064298e-49	3.1941603225788237e-59	6.085744270495685e-10	3.1554471931793194e-15	0.000011353920133628065	6.488282949766313e-23	2.9321576701743574e-13	2.713832050814828e-13	7.947118449694271e-13	1.8169674468475334e-14
49900000	0.00499432243066844	1.8516751171064298e-49	3.1941603225788237e-59	6.085744270495685e-10	3.1554471931793194e-15	0.000011353920133628065	6.488282949766313e-23	2.9321576701743574e-13	2.713832050814828e-13	7.947118449694271e-13	1.8169674468475334e-14
50000000	0.00499432243066844	1.8516751171064298e-49	3.1941603225788237e-59	6.085744270495685e-10	3.1554471931793194e-15	0.000011353920133628065	6.488282949766313e-23	2.9321576701743574e-13	2.713832050814828e-13	7.947118449694271e-13	1.8169674468475334e-14
50100000	0.00499432243066844	1.8516751171064298e-49	3.1941603225788237e-59	6.085744270495685e-10	3.1554471931793194e-15	0.000011353920133628065	6.488282949766313e-23	2.9321576701743574e-13	2.713832050814828e-13	7.947118449694271e-13	1.8169674468475334e-14
50200000	0.00499432243066844	1.8516751171064298e-49	3.1941603225788237e-59	6.085744270495685e-10	3.1554471931793194e-15	0.000011353920133628065	6.488282949766313e-23	2.9321576701743574e-13	2.713832050814828e-13	7.947118449694271e-13	1.8169674468475334e-14
50300000	0.00499432243066844	1.8516751171064298e-49	3.1941603225788237e-59	6.085744270495685e-10	3.1554471931793194e-15	0.000011353920133628065	6.488282949766313e-23	2.9321576701743574e-13	2.713832050814828e-13	7.947118449694271e-13	1.8169674468475334e-14
50400000	0.00499432243066844	1.8516751171064298e-49	3.1941603225788237e-59	6.085744270495685e-10	3.1554471931793194e-15	0.000011353920133628065	6.488282949766313e-23	2.9321576701743574e-13	2.713832050814828e-13	7.947118449694271e-13	1.8169674468475334e-14
50500000	0.00499432243066844	1.8516751171064298e-49	3.194160322578824e-59	6.085744270495685e-10	3.1554471931793194e-15	0.000011353920133628065	6.488282949766313e-23	2.9321576701743574e-13	2.713832050814828e-13	7.947118449694271e-13	1.8169674468475334e-14
50600000	0.00499432243066844	1.8516751171064298e-49	3.194160322578824e-59	6.085744270495685e-10	3.1554471931793194e-15	0.000011353920133628065	6.488282949766313e-23	2.9321576701743574e-13	2.713832050814828e-13	7.947118449694271e-13	1.8169674468475334e-14
50700000	0.00499432243066844	1.8516751171064298e-49	3.194160322578824e-59	6.085744270495685e-10	3.1554471931793194e-15	0.000011353920133628065	6.488282949766313e-23	2.9321576701743574e-13	2.713832050814828e-13	7.947118449694271e-13	1.8169674468475334e-14
50800000	0.00499432243066844	1.8516751171064298e-49	3.194160322578824e-59	6.085744270495685e-10	3.1554471931793194e-15	0.000011353920133628065	6.488282949766313e-23	2.9321576701743574e-13	2.713832050814828e-13	7.947118449694271e-13	1.8169674468475334e-14
50900000	0.00499432243066844	1.8516751171064298e-49	3.194160322578824e-59	6.085744270495685e-10	3.1554471931793194e-15	0.000011353920133628065	6.488282949766313e-23	2.9321576701743574e-13	2.713832050814828e-13	7.947118449694271e-13	1.8169674468475334e-14
51000000	0.00499432243066844	1.8516751171064298e-49	3.194160322578824e-59	6.085744270495685e-10	3.1554471931793194e-15	0.000011353920133628065	6.488282949766313e-23	2.9321576701743574e-13	2.713832050814828e-13	7.947118449694271e-13	1.8169674468475334e-14
51100000	0.00499432243066844	1.8516751171064298e-49	3.194160322578824e-59	6.085744270495685e-10	3.1554471931793194e-15	0.000011353920133628065	6.488282949766313e-23	2.9321576701743574e-13	2.713832050814828e-13	7.947118449694271e-13	1.8169674468475334e-14
51200000	0.00499432243066844	1.8516751171064298e-49	3.194160322578824e-59	6.085744270495685e-10	3.1554471931793194e-15	0.000011353920133628065	6.488282949766313e-23	2.9321576701743574e-13	2.713832050814828e-13	7.947118449694271e-13	1.8169674468475334e-14
51300000	0.00499432243066844	1.8516751171064298e-49	3.194160322578824e-59	6.085744270495685e-10	3.1554471931793194e-15	0.000011353920133628065	6.488282949766313e-23	2.9321576701743574e-13	2.713832050814828e-13	7.947118449694271e-13	1.8169674468475334e-14
51400000	0.00499432243066844	1.8516751171064298e-49	3.194160322578824e-59	6.085744270495685e-10	3.1554471931793194e-15	0.000011353920133628065	6.488282949766313e-23	2.9321576701743574e-13	2.713832050814828e-13	7.947118449694271e-13	1.8169674468475334e-14
51500000	0.00499432243066844	1.8516751171064298e-49	3.194160322578824e-59	6.085744270495685e-10	3.1554471931793194e-15	0.000011353920133628065	6.488282949766313e-23	2.9321576701743574e-13	2.713832050814828e-13	7.947118449694271e-13	1.8169674468475334e-14
51600000	0.00499432243066844	1.8516751171064298e-49	3.194160322578824e-59	6.085744270495685e-10	3.1554471931793194e-15	0.000011353920133628065	6.488282949766313e-23	2.9321576701743574e-13	2.713832050814828e-13	7.947118449694271e-13	1.8169674468475337e-14
51700000	0.00499432243066844	1.8516751171064298e-49	3.194160322578824e-59	6.085744270495685e-10	3.1554471931793194e-15	0.000011353920133628065	6.488282949766313e-23	2.9321576701743574e-13	2.713832050814828e-13	7.947118449694271e-13	1.8169674468475337e-14
51800000	0.00499432243066844	1.8516751171064298e-49	3.194160322578824e-59	6.085744270495685e-10	3.1554471931793194e-15	0.000011353920133628065	6.488282949766313e-23	2.9321576701743574e-13	2.713832050814828e-13	7.947118449694271e-13	1.8169674468475337e-14
51900000	0.00499432243066844	1.8516751171064298e-49	3.194160322578824e-59	6.085744270495684e-10	3.1554471931793194e-15	0.000011353920133628065	6.488282949766313e-23	2.9321576701743574e-13	2.713832050814828e-13	7.947118449694271e-13	1.8169674468475337e-14
52000000	0.00499432243066844	1.8516751171064298e-49	3.194160322578824e-59	6.085744270495684e-10	3.1554471931793194e-15	0.000011353920133628065	6.488282949766313e-23	2.9321576701743574e-13	2.713832050814828e-13	7.947118449694271e-13	1.8169674468475337e-14
52100000	0.00499432243066844	1.8516751171064298e-49	3.194160322578824e-59	6.085744270495684e-10	3.1554471931793194e-15	0.000011353920133628065	6.488282949766313e-23	2.9321576701743574e-13	2.713832050814828e-13	7.947118449694271e-13	1.8169674468475337e-14
52200000	0.00499432243066844	1.8516751171064298e-49	3.194160322578824e-59	6.085744270495684e-10	3.1554471931793194e-15	0.000011353920133628065	6.488282949766313e-23	2.9321576701743574e-13	2.713832050814828e-13	7.947118449694271e-13	1.8169674468475337e-14
52300000	0.00499432243066844	1.8516751171064298e-49	3.194160322578824e-59	6.085744270495684e-10	3.1554471931793194e-15	0.000011353920133628065	6.488282949766313e-23	2.9321576701743574e-13	2.713832050814828e-13	7.947118449694271e-13	1.8169674468475337e-14
52400000	0.00499432243066844	1.8516751171064298e-49	3.194160322578824e-59	6.085744270495684e-10	3.1554471931793194e-15	0.000011353920133628065	6.488282949766313e-23	2.9321576701743574e-13	2.713832050814828e-13	7.947118449694271e-13	1.8169674468475337e-14
52500000	0.00499432243066844	1.8516751171064298e-49	3.194160322578824e-59	6.085744270495684e-10	3.1554471931793194e-15	0.000011353920133628065	6.488282949766313e-23	2.9321576701743574e-13	2.713832050814828e-13	7.947118449694271e-13	1.8169674468475337e-14
52600000	0.00499432243066844	1.8516751171064298e-49	3.194160322578824e-59	6.085744270495684e-10	3.1554471931793194e-15	0.000011353920133628065	6.488282949766313e-23	2.9321576701743574e-13	2.713832050814828e-13	7.947118449694271e-13	1.8169674468475337e-14
52700000	0.00499432243066844	1.8516751171064298e-49	3.194160322578824e-59	6.085744270495684e-10	3.1554471931793194e-15	0.000011353920133628065	6.488282949766313e-23	2.9321576701743574e-13	2.713832050814828e-13	7.947118449694271e-13	1.8169674468475337e-14
52800000	0.00499432243066844	1.8516751171064298e-49	3.194160322578824e-59	6.085744270495684e-10	3.1554471931793194e-15	0.000011353920133628065	6.488282949766313e-23	2.9321576701743574e-13	2.713832050814828e-13	7.947118449694271e-13	1.8169674468475337e-14
52900000	0.00499432243066844	1.8516751171064298e-49	3.194160322578824e-59	6.085744270495684e-10	3.1554471931793194e-15	0.000011353920133628065	6.488282949766313e-23	2.9321576701743574e-13	2.713832050814828e-13	7.947118449694271e-13	1.8169674468475337e-14
53000000	0.00499432243066844	1.8516751171064298e-49	3.194160322578824e-59	6.085744270495684e-10	3.1554471931793194e-15	0.000011353920133628065	6.488282949766313e-23	2.9321576701743574e-13	2.713832050814828e-13	7.947118449694271e-13	1.8169674468475337e-14
53100000	0.00499432243066844	1.8516751171064298e-49	3.194160322578824e-59	6.085744270495684e-10	3.1554471931793194e-15	0.000011353920133628065	6.488282949766313e-23	2.9321576701743574e-13	2.713832050814828e-13	7.947118449694271e-13	1.8169674468475337e-14
53200000	0.00499432243066844	1.8516751171064298e-49	3.194160322578824e-59	6.085744270495684e-10	3.1554471931793194e-15	0.000011353920133628065	6.488282949766313e-23	2.9321576701743574e-13	2.713832050814828e-13	7.947118449694271e-13	1.8169674468475337e-14
53300000	0.00499432243066844	1.8516751171064298e-49	3.194160322578824e-59	6.085744270495684e-10	3.1554471931793194e-15	0.000011353920133628065	6.488282949766313e-23	2.9321576701743574e-13	2.713832050814828e-13	7.947118449694271e-13	1.8169674468475337e-14
53400000	0.00499432243066844	1.8516751171064298e-49	3.194160322578824e-59	6.085744270495684e-10	3.1554471931793194e-15	0.000011353920133628065	6.488282949766313e-23	2.9321576701743574e-13	2.713832050814828e-13	7.947118449694271e-13	1.8169674468475337e-14
53500000	0.00499432243066844	1.8516751171064298e-49	3.194160322578824e-59	6.085744270495684e-10	3.1554471931793194e-15	0.000011353920133628065	6.488282949766313e-23	2.9321576701743574e-13	2.713832050814828e-13	7.947118449694271e-13	1.8169674468475337e-14
53600000	0.00499432243066844	1.8516751171064298e-49	3.194160322578824e-59	6.085744270495684e-10	3.1554471931793194e-15	0.000011353920133628065	6.488282949766313e-23	2.9321576701743574e-13	2.713832050814828e-13	7.947118449694271e-13	1.8169674468475337e-14
53700000	0.00499432243066844	1.8516751171064298e-49	3.194160322578824e-59	6.085744270495684e-10	3.1554471931793194e-15	0.000011353920133628065	6.488282949766313e-23	2.9321576701743574e-13	2.713832050814828e-13	7.947118449694271e-13	1.8169674468475337e-14
53800000	0.00499432243066844	1.8516751171064298e-49	3.1941603225788246e-59	6.085744270495684e-10	3.1554471931793194e-15	0.000011353920133628065	6.488282949766313e-23	2.9321576701743574e-13	2.713832050814828e-13	7.947118449694271e-13	1.8169674468475337e-14
53900000	0.00499432243066844	1.8516751171064298e-49	3.1941603225788246e-59	6.085744270495684e-10	3.1554471931793194e-15	0.000011353920133628065	6.488282949766313e-23	2.9321576701743574e-13	2.713832050814828e-13	7.947118449694271e-13	1.8169674468475337e-14
54000000	0.00499432243066844	1.8516751171064298e-49	3.1941603225788246e-59	6.085744270495684e-10	3.1554471931793194e-15	0.000011353920133628065	6.488282949766313e-23	2.9321576701743574e-13	2.713832050814828e-13	7.947118449694271e-13	1.8169674468475337e-14
54100000	0.00499432243066844	1.8516751171064298e-49	3.1941603225788246e-59	6.085744270495684e-10	3.1554471931793194e-15	0.000011353920133628065	6.488282949766313e-23	2.9321576701743574e-13	2.713832050814828e-13	7.947118449694271e-13	1.8169674468475337e-14
54200000	0.00499432243066844	1.8516751171064298e-49	3.1941603225788246e-59	6.085744270495684e-10	3.1554471931793194e-15	0.000011353920133628065	6.488282949766313e-23	2.9321576701743574e-13	2.713832050814828e-13	7.947118449694271e-13	1.8169674468475337e-14
54300000	0.00499432243066844	1.8516751171064298e-49	3.1941603225788246e-59	6.085744270495684e-10	3.1554471931793194e-15	0.000011353920133628065	6.488282949766313e-23	2.9321576701743574e-13	2.713832050814828e-13	7.947118449694271e-13	1.8169674468475337e-14
54400000	0.00499432243066844	1.8516751171064298e-49	3.1941603225788246e-59	6.085744270495684e-10	3.1554471931793194e-15	0.000011353920133628065	6.488282949766313e-23	2.9321576701743574e-13	2.713832050814828e-13	7.947118449694271e-13	1.8169674468475337e-14
54500000	0.00499432243066844	1.8516751171064298e-49	3.1941603225788246e-59	6.085744270495684e-10	3.1554471931793194e-15	0.000011353920133628065	6.488282949766313e-23	2.9321576701743574e-13	2.713832050814828e-13	7.947118449694271e-13	1.8169674468475337e-14
54600000	0.00499432243066844	1.8516751171064298e-49	3.1941603225788246e-59	6.085744270495684e-10	3.1554471931793194e-15	0.000011353920133628065	6.488282949766313e-23	2.9321576701743574e-13	2.713832050814828e-13	7.947118449694271e-13	1.8169674468475337e-14
54700000	0.00499432243066844	1.8516751171064298e-49	3.1941603225788246e-59	6.085744270495684e-10	3.1554471931793194e-15	0.000011353920133628065	6.488282949766313e-23	2.9321576701743574e-13	2.713832050814828e-13	7.947118449694271e-13	1.8169674468475337e-14
54800000	0.00499432243066844	1.8516751171064298e-49	3.1941603225788246e-59	6.085744270495684e-10	3.1554471931793194e-15	0.000011353920133628065	6.488282949766313e-23	2.9321576701743574e-13	2.713832050814828e-13	7.947118449694271e-13	1.8169674468475337e-14
54900000	0.00499432243066844	1.8516751171064298e-49	3.1941603225788246e-59	6.085744270495684e-10	3.1554471931793194e-15	0.000011353920133628065	6.488282949766313e-23	2.9321576701743574e-13	2.713832050814828e-13	7.947118449694271e-13	1.8169674468475337e-14
55000000	0.00499432243066844	1.8516751171064298e-49	3.1941603225788246e-59	6.085744270495684e-10	3.1554471931793194e-15	0.000011353920133628065	6.488282949766313e-23	2.9321576701743574e-13	2.713832050814828e-13	7.947118449694271e-13	1.8169674468475337e-14
55100000	0.00499432243066844	1.8516751171064298e-49	3.1941603225788246e-59	6.085744270495684e-10	3.1554471931793194e-15	0.000011353920133628065	6.488282949766313e-23	2.9321576701743574e-13	2.713832050814828e-13	7.947118449694271e-13	1.8169674468475337e-14
55200000	0.00499432243066844	1.8516751171064298e-49	3.1941603225788246e-59	6.085744270495684e-10	3.1554471931793194e-15	0.000011353920133628065	6.488282949766313e-23	2.9321576701743574e-13	2.713832050814828e-13	7.947118449694271e-13	1.8169674468475337e-14
55300000	0.00499432243066844	1.8516751171064298e-49	3.1941603225788246e-59	6.085744270495684e-10	3.1554471931793194e-15	0.000011353920133628065	6.488282949766313e-23	2.9321576701743574e-13	2.713832050814828e-13	7.947118449694271e-13	1.8169674468475337e-14
55400000	0.00499432243066844	1.8516751171064298e-49	3.1941603225788246e-59	6.085744270495684e-10	3.1554471931793194e-15	0.000011353920133628065	6.488282949766313e-23	2.9321576701743574e-13	2.713832050814828e-13	7.947118449694271e-13	1.8169674468475337e-14
55500000	0.00499432243066844	1.8516751171064298e-49	3.1941603225788246e-59	6.085744270495684e-10	3.1554471931793194e-15	0.000011353920133628065	6.488282949766313e-23	2.9321576701743574e-13	2.713832050814828e-13	7.947118449694271e-13	1.8169674468475337e-14
55600000	0.00499432243066844	1.8516751171064298e-49	3.1941603225788246e-59	6.085744270495684e-10	3.1554471931793194e-15	0.000011353920133628065	6.488282949766313e-23	2.9321576701743574e-13	2.713832050814828e-13	7.947118449694271e-13	1.8169674468475337e-14
55700000	0.00499432243066844	1.8516751171064298e-49	3.1941603225788246e-59	6.085744270495684e-10	3.1554471931793194e-15	0.000011353920133628065	6.488282949766313e-23	2.9321576701743574e-13	2.713832050814828e-13	7.947118449694271e-13	1.8169674468475337e-14
55800000	0.00499432243066844	1.8516751171064298e-49	3.1941603225788246e-59	6.085744270495684e-10	3.1554471931793194e-15	0.000011353920133628065	6.488282949766313e-23	2.9321576701743574e-13	2.713832050814828e-13	7.947118449694271e-13	1.8169674468475337e-14
55900000	0.00499432243066844	1.8516751171064298e-49	3.1941603225788246e-59	6.085744270495684e-10	3.1554471931793194e-15	0.000011353920133628065	6.488282949766313e-23	2.9321576701743574e-13	2.713832050814828e-13	7.947118449694271e-13	1.8169674468475337e-14
56000000	0.00499432243066844	1.8516751171064298e-49	3.1941603225788246e-59	6.085744270495684e-10	3.1554471931793194e-15	0.000011353920133628065	6.488282949766313e-23	2.9321576701743574e-13	2.713832050814828e-13	7.947118449694271e-13	1.8169674468475337e-14
56100000	0.00499432243066844	1.8516751171064298e-49	3.1941603225788246e-59	6.085744270495684e-10	3.1554471931793194e-15	0.000011353920133628065	6.488282949766313e-23	2.9321576701743574e-13	2.713832050814828e-13	7.947118449694271e-13	1.8169674468475337e-14
56200000	0.00499432243066844	1.8516751171064298e-49	3.1941603225788246e-59	6.085744270495684e-10	3.1554471931793194e-15	0.000011353920133628065	6.488282949766313e-23	2.9321576701743574e-13	2.713832050814828e-13	7.947118449694271e-13	1.8169674468475337e-14
56300000	0.00499432243066844	1.8516751171064298e-49	3.1941603225788246e-59	6.085744270495684e-10	3.1554471931793194e-15	0.000011353920133628065	6.488282949766313e-23	2.9321576701743574e-13	2.713832050814828e-13	7.947118449694271e-13	1.8169674468475337e-14
56400000	0.00499432243066844	1.8516751171064298e-49	3.1941603225788246e-59	6.085744270495684e-10	3.1554471931793194e-15	0.000011353920133628065	6.488282949766313e-23	2.9321576701743574e-13	2.713832050814828e-13	7.947118449694271e-13	1.8169674468475337e-14
56500000	0.00499432243066844	1.8516751171064298e-49	3.1941603225788246e-59	6.085744270495684e-10	3.1554471931793194e-15	0.000011353920133628065	6.488282949766313e-23	2.9321576701743574e-13	2.713832050814828e-13	7.947118449694271e-13	1.8169674468475337e-14
56600000	0.00499432243066844	1.8516751171064298e-49	3.1941603225788246e-59	6.085744270495684e-10	3.1554471931793194e-15	0.000011353920133628065	6.488282949766313e-23	2.9321576701743574e-13	2.713832050814828e-13	7.947118449694271e-13	1.8169674468475337e-14
56700000	0.00499432243066844	1.8516751171064298e-49	3.1941603225788246e-59	6.085744270495684e-10	3.1554471931793194e-15	0.000011353920133628065	6.488282949766313e-23	2.9321576701743574e-13	2.713832050814828e-13	7.947118449694271e-13	1.8169674468475337e-14
56800000	0.00499432243066844	1.8516751171064298e-49	3.1941603225788246e-59	6.085744270495684e-10	3.1554471931793194e-15	0.000011353920133628065	6.488282949766313e-23	2.9321576701743574e-13	2.713832050814828e-13	7.947118449694271e-13	1.8169674468475337e-14
56900000	0.00499432243066844	1.8516751171064298e-49	3.1941603225788246e-59	6.085744270495684e-10	3.1554471931793194e-15	0.000011353920133628065	6.488282949766313e-23	2.9321576701743574e-13	2.713832050814828e-13	7.947118449694271e-13	1.8169674468475337e-14
57000000	0.00499432243066844	1.8516751171064298e-49	3.1941603225788246e-59	6.085744270495684e-10	3.1554471931793194e-15	0.000011353920133628065	6.488282949766313e-23	2.9321576701743574e-13	2.713832050814828e-13	7.947118449694271e-13	1.8169674468475337e-14
57100000	0.00499432243066844	1.8516751171064298e-49	3.1941603225788246e-59	6.085744270495684e-10	3.1554471931793194e-15	0.000011353920133628065	6.488282949766313e-23	2.9321576701743574e-13	2.713832050814828e-13	7.947118449694271e-13	1.8169674468475337e-14
57200000	0.00499432243066844	1.8516751171064298e-49	3.1941603225788246e-59	6.085744270495684e-10	3.1554471931793194e-15	0.000011353920133628065	6.488282949766313e-23	2.9321576701743574e-13	2.713832050814828e-13	7.947118449694271e-13	1.8169674468475337e-14
57300000	0.00499432243066844	1.8516751171064298e-49	3.1941603225788246e-59	6.085744270495684e-10	3.1554471931793194e-15	0.000011353920133628065	6.488282949766313e-23	2.9321576701743574e-13	2.713832050814828e-13	7.947118449694271e-13	1.8169674468475337e-14
57400000	0.00499432243066844	1.8516751171064298e-49	3.1941603225788246e-59	6.085744270495684e-10	3.1554471931793194e-15	0.000011353920133628065	6.488282949766313e-23	2.9321576701743574e-13	2.713832050814828e-13	7.947118449694271e-13	1.8169674468475337e-14
57500000	0.00499432243066844	1.8516751171064298e-49	3.1941603225788246e-59	6.085744270495684e-10	3.1554471931793194e-15	0.000011353920133628065	6.488282949766313e-23	2.9321576701743574e-13	2.713832050814828e-13	7.947118449694271e-13	1.8169674468475337e-14
57600000	0.00499432243066844	1.8516751171064298e-49	3.1941603225788246e-59	6.085744270495684e-10	3.1554471931793194e-15	0.000011353920133628065	6.488282949766313e-23	2.9321576701743574e-13	2.713832050814828e-13	7.947118449694271e-13	1.8169674468475337e-14
57700000	0.00499432243066844	1.8516751171064298e-49	3.1941603225788246e-59	6.085744270495684e-10	3.1554471931793194e-15	0.000011353920133628065	6.488282949766313e-23	2.9321576701743574e-13	2.713832050814828e-13	7.947118449694271e-13	1.8169674468475337e-14
57800000	0.00499432243066844	1.8516751171064298e-49	3.1941603225788246e-59	6.085744270495684e-10	3.1554471931793194e-15	0.000011353920133628065	6.488282949766313e-23	2.9321576701743574e-13	2.713832050814828e-13	7.947118449694271e-13	1.8169674468475337e-14
57900000	0.00499432243066844	1.8516751171064298e-49	3.1941603225788246e-59	6.085744270495684e-10	3.1554471931793194e-15	0.000011353920133628065	6.488282949766313e-23	2.9321576701743574e-13	2.713832050814828e-13	7.947118449694271e-13	1.8169674468475337e-14
58000000	0.00499432243066844	1.8516751171064298e-49	3.1941603225788246e-59	6.085744270495684e-10	3.1554471931793194e-15	0.000011353920133628065	6.488282949766313e-23	2.9321576701743574e-13	2.713832050814828e-13	7.947118449694271e-13	1.8169674468475337e-14
58100000	0.00499432243066844	1.8516751171064298e-49	3.1941603225788246e-59	6.085744270495684e-10	3.1554471931793194e-15	0.000011353920133628065	6.488282949766313e-23	2.9321576701743574e-13	2.713832050814828e-13	7.947118449694271e-13	1.8169674468475337e-14
58200000	0.00499432243066844	1.8516751171064298e-49	3.1941603225788246e-59	6.085744270495684e-10	3.1554471931793194e-15	0.000011353920133628065	6.488282949766313e-23	2.9321576701743574e-13	2.713832050814828e-13	7.947118449694271e-13	1.8169674468475337e-14
58300000	0.00499432243066844	1.8516751171064298e-49	3.1941603225788246e-59	6.085744270495684e-10	3.1554471931793194e-15	0.000011353920133628065	6.488282949766313e-23	2.9321576701743574e-13	2.713832050814828e-13	7.947118449694271e-13	1.8169674468475337e-14
58400000	0.00499432243066844	1.8516751171064298e-49	3.1941603225788246e-59	6.085744270495684e-10	3.1554471931793194e-15	0.000011353920133628065	6.488282949766313e-23	2.9321576701743574e-13	2.713832050814828e-13	7.947118449694271e-13	1.8169674468475337e-14
58500000	0.00499432243066844	1.8516751171064298e-49	3.1941603225788246e-59	6.085744270495684e-10	3.1554471931793194e-15	0.000011353920133628065	6.488282949766313e-23	2.9321576701743574e-13	2.713832050814828e-13	7.947118449694271e-13	1.8169674468475337e-14
58600000	0.00499432243066844	1.8516751171064298e-49	3.1941603225788246e-59	6.085744270495684e-10	3.1554471931793194e-15	0.000011353920133628065	6.488282949766313e-23	2.9321576701743574e-13	2.713832050814828e-13	7.947118449694271e-13	1.8169674468475337e-14
58700000	0.00499432243066844	1.8516751171064298e-49	3.1941603225788246e-59	6.085744270495684e-10	3.1554471931793194e-15	0.000011353920133628065	6.488282949766313e-23	2.9321576701743574e-13	2.713832050814828e-13	7.947118449694271e-13	1.8169674468475337e-14
58800000	0.00499432243066844	1.8516751171064298e-49	3.1941603225788246e-59	6.085744270495684e-10	3.1554471931793194e-15	0.000011353920133628065	6.488282949766313e-23	2.9321576701743574e-13	2.713832050814828e-13	7.947118449694271e-13	1.8169674468475337e-14
58900000	0.00499432243066844	1.8516751171064298e-49	3.1941603225788246e-59	6.085744270495684e-10	3.1554471931793194e-15	0.000011353920133628065	6.488282949766313e-23	2.9321576701743574e-13	2.713832050814828e-13	7.947118449694271e-13	1.8169674468475337e-14
59000000	0.00499432243066844	1.8516751171064298e-49	3.1941603225788246e-59	6.085744270495684e-10	3.1554471931793194e-15	0.000011353920133628065	6.488282949766313e-23	2.9321576701743574e-13	2.713832050814828e-13	7.947118449694271e-13	1.8169674468475337e-14
59100000	0.00499432243066844	1.8516751171064298e-49	3.1941603225788246e-59	6.085744270495684e-10	3.1554471931793194e-15	0.000011353920133628065	6.488282949766313e-23	2.9321576701743574e-13	2.713832050814828e-13	7.947118449694271e-13	1.8169674468475337e-14
59200000	0.00499432243066844	1.8516751171064298e-49	3.1941603225788246e-59	6.085744270495684e-10	3.1554471931793194e-15	0.000011353920133628065	6.488282949766313e-23	2.9321576701743574e-13	2.713832050814828e-13	7.947118449694271e-13	1.8169674468475337e-14
59300000	0.00499432243066844	1.8516751171064298e-49	3.1941603225788246e-59	6.085744270495684e-10	3.1554471931793194e-15	0.000011353920133628065	6.488282949766313e-23	2.9321576701743574e-13	2.713832050814828e-13	7.947118449694271e-13	1.8169674468475337e-14
59400000	0.00499432243066844	1.8516751171064298e-49	3.1941603225788246e-59	6.085744270495684e-10	3.1554471931793194e-15	0.000011353920133628065	6.488282949766313e-23	2.9321576701743574e-13	2.713832050814828e-13	7.947118449694271e-13	1.8169674468475337e-14
59500000	0.00499432243066844	1.8516751171064298e-49	3.1941603225788246e-59	6.085744270495684e-10	3.1554471931793194e-15	0.000011353920133628065	6.488282949766313e-23	2.9321576701743574e-13	2.713832050814828e-13	7.947118449694271e-13	1.8169674468475337e-14
59600000	0.00499432243066844	1.8516751171064298e-49	3.1941603225788246e-59	6.085744270495684e-10	3.1554471931793194e-15	0.000011353920133628065	6.488282949766313e-23	2.9321576701743574e-13	2.713832050814828e-13	7.947118449694271e-13	1.8169674468475337e-14
59700000	0.00499432243066844	1.8516751171064298e-49	3.1941603225788246e-59	6.085744270495684e-10	3.1554471931793194e-15	0.000011353920133628065	6.488282949766313e-23	2.9321576701743574e-13	2.713832050814828e-13	7.947118449694271e-13	1.8169674468475337e-14
59800000	0.00499432243066844	1.8516751171064298e-49	3.1941603225788246e-59	6.085744270495684e-10	3.1554471931793194e-15	0.000011353920133628065	6.488282949766313e-23	2.9321576701743574e-13	2.713832050814828e-13	7.947118449694271e-13	1.8169674468475337e-14
59900000	0.00499432243066844	1.8516751171064298e-49	3.1941603225788246e-59	6.085744270495684e-10	3.1554471931793194e-15	0.000011353920133628065	6.488282949766313e-23	2.9321576701743574e-13	2.713832050814828e-13	7.947118449694271e-13	1.8169674468475337e-14
60000000	0.00499432243066844	1.8516751171064298e-49	3.1941603225788246e-59	6.085744270495684e-10	3.1554471931793194e-15	0.000011353920133628065	6.488282949766313e-23	2.9321576701743574e-13	2.713832050814828e-13	7.947118449694271e-13	1.8169674468475337e-14
60100000	0.00499432243066844	1.8516751171064298e-49	3.1941603225788246e-59	6.085744270495684e-10	3.1554471931793194e-15	0.000011353920133628065	6.488282949766313e-23	2.9321576701743574e-13	2.713832050814828e-13	7.947118449694271e-13	1.8169674468475337e-14
60200000	0.00499432243066844	1.8516751171064298e-49	3.1941603225788246e-59	6.085744270495684e-10	3.1554471931793194e-15	0.000011353920133628065	6.488282949766313e-23	2.9321576701743574e-13	2.713832050814828e-13	7.947118449694271e-13	1.8169674468475337e-14
60300000	0.00499432243066844	1.8516751171064298e-49	3.1941603225788246e-59	6.085744270495684e-10	3.1554471931793194e-15	0.000011353920133628065	6.488282949766313e-23	2.9321576701743574e-13	2.713832050814828e-13	7.947118449694271e-13	1.8169674468475337e-14
60400000	0.00499432243066844	1.8516751171064298e-49	3.1941603225788246e-59	6.085744270495684e-10	3.1554471931793194e-15	0.000011353920133628065	6.488282949766313e-23	2.9321576701743574e-13	2.713832050814828e-13	7.947118449694271e-13	1.8169674468475337e-14
60500000	0.00499432243066844	1.8516751171064298e-49	3.1941603225788246e-59	6.085744270495684e-10	3.1554471931793194e-15	0.000011353920133628065	6.488282949766313e-23	2.9321576701743574e-13	2.713832050814828e-13	7.947118449694271e-13	1.8169674468475337e-14
60600000	0.00499432243066844	1.8516751171064298e-49	3.1941603225788246e-59	6.085744270495684e-10	3.1554471931793194e-15	0.000011353920133628065	6.488282949766313e-23	2.9321576701743574e-13	2.713832050814828e-13	7.947118449694271e-13	1.8169674468475337e-14
60700000	0.00499432243066844	1.8516751171064298e-49	3.1941603225788246e-59	6.085744270495684e-10	3.1554471931793194e-15	0.000011353920133628065	6.488282949766313e-23	2.9321576701743574e-13	2.713832050814828e-13	7.947118449694271e-13	1.8169674468475337e-14
60800000	0.00499432243066844	1.8516751171064298e-49	3.1941603225788246e-59	6.085744270495684e-10	3.1554471931793194e-15	0.000011353920133628065	6.488282949766313e-23	2.9321576701743574e-13	2.713832050814828e-13	7.947118449694271e-13	1.8169674468475337e-14
60900000	0.00499432243066844	1.8516751171064298e-49	3.1941603225788246e-59	6.085744270495684e-10	3.1554471931793194e-15	0.000011353920133628065	6.488282949766313e-23	2.9321576701743574e-13	2.713832050814828e-13	7.947118449694271e-13	1.8169674468475337e-14
61000000	0.00499432243066844	1.8516751171064298e-49	3.1941603225788246e-59	6.085744270495684e-10	3.1554471931793194e-15	0.000011353920133628065	6.488282949766313e-23	2.9321576701743574e-13	2.713832050814828e-13	7.947118449694271e-13	1.8169674468475337e-14
61100000	0.00499432243066844	1.8516751171064298e-49	3.1941603225788246e-59	6.085744270495684e-10	3.1554471931793194e-15	0.000011353920133628065	6.488282949766313e-23	2.9321576701743574e-13	2.713832050814828e-13	7.947118449694271e-13	1.8169674468475337e-14
61200000	0.00499432243066844	1.8516751171064298e-49	3.1941603225788246e-59	6.085744270495684e-10	3.1554471931793194e-15	0.000011353920133628065	6.488282949766313e-23	2.9321576701743574e-13	2.713832050814828e-13	7.947118449694271e-13	1.8169674468475337e-14
61300000	0.00499432243066844	1.8516751171064298e-49	3.1941603225788246e-59	6.085744270495684e-10	3.1554471931793194e-15	0.000011353920133628065	6.488282949766313e-23	2.9321576701743574e-13	2.713832050814828e-13	7.947118449694271e-13	1.8169674468475337e-14
61400000	0.00499432243066844	1.8516751171064298e-49	3.1941603225788246e-59	6.085744270495684e-10	3.1554471931793194e-15	0.000011353920133628065	6.488282949766313e-23	2.9321576701743574e-13	2.713832050814828e-13	7.947118449694271e-13	1.8169674468475337e-14
61500000	0.00499432243066844	1.8516751171064298e-49	3.1941603225788246e-59	6.085744270495684e-10	3.1554471931793194e-15	0.000011353920133628065	6.488282949766313e-23	2.9321576701743574e-13	2.713832050814828e-13	7.947118449694271e-13	1.8169674468475337e-14
61600000	0.00499432243066844	1.8516751171064298e-49	3.1941603225788246e-59	6.085744270495684e-10	3.1554471931793194e-15	0.000011353920133628065	6.488282949766313e-23	2.9321576701743574e-13	2.713832050814828e-13	7.947118449694271e-13	1.8169674468475337e-14
61700000	0.00499432243066844	1.8516751171064298e-49	3.1941603225788246e-59	6.085744270495684e-10	3.1554471931793194e-15	0.000011353920133628065	6.488282949766313e-23	2.9321576701743574e-13	2.713832050814828e-13	7.947118449694271e-13	1.8169674468475337e-14
61800000	0.00499432243066844	1.8516751171064298e-49	3.1941603225788246e-59	6.085744270495684e-10	3.1554471931793194e-15	0.000011353920133628065	6.488282949766313e-23	2.9321576701743574e-13	2.713832050814828e-13	7.947118449694271e-13	1.8169674468475334e-14
61900000	0.00499432243066844	1.8516751171064298e-49	3.1941603225788246e-59	6.085744270495684e-10	3.1554471931793194e-15	0.000011353920133628065	6.488282949766313e-23	2.9321576701743574e-13	2.713832050814828e-13	7.947118449694271e-13	1.8169674468475334e-14
62000000	0.00499432243066844	1.8516751171064298e-49	3.1941603225788246e-59	6.085744270495685e-10	3.1554471931793194e-15	0.000011353920133628065	6.488282949766313e-23	2.9321576701743574e-13	2.713832050814828e-13	7.947118449694271e-13	1.8169674468475334e-14
62100000	0.00499432243066844	1.8516751171064298e-49	3.1941603225788246e-59	6.085744270495685e-10	3.1554471931793194e-15	0.000011353920133628065	6.488282949766313e-23	2.9321576701743574e-13	2.713832050814828e-13	7.947118449694271e-13	1.8169674468475334e-14
62200000	0.00499432243066844	1.8516751171064298e-49	3.1941603225788246e-59	6.085744270495685e-10	3.1554471931793194e-15	0.000011353920133628065	6.488282949766313e-23	2.9321576701743574e-13	2.713832050814828e-13	7.947118449694271e-13	1.8169674468475334e-14
62300000	0.00499432243066844	1.8516751171064298e-49	3.1941603225788246e-59	6.085744270495685e-10	3.1554471931793194e-15	0.000011353920133628065	6.488282949766313e-23	2.9321576701743574e-13	2.713832050814828e-13	7.947118449694271e-13	1.8169674468475334e-14
62400000	0.00499432243066844	1.8516751171064298e-49	3.1941603225788246e-59	6.085744270495685e-10	3.1554471931793194e-15	0.000011353920133628065	6.488282949766313e-23	2.9321576701743574e-13	2.713832050814828e-13	7.947118449694271e-13	1.8169674468475334e-14
62500000	0.00499432243066844	1.8516751171064298e-49	3.1941603225788246e-59	6.085744270495685e-10	3.1554471931793194e-15	0.000011353920133628065	6.488282949766313e-23	2.9321576701743574e-13	2.713832050814828e-13	7.947118449694271e-13	1.8169674468475334e-14
62600000	0.00499432243066844	1.8516751171064298e-49	3.1941603225788246e-59	6.085744270495685e-10	3.1554471931793194e-15	0.000011353920133628065	6.488282949766313e-23	2.9321576701743574e-13	2.713832050814828e-13	7.947118449694271e-13	1.8169674468475334e-14
62700000	0.00499432243066844	1.8516751171064298e-49	3.1941603225788246e-59	6.085744270495685e-10	3.1554471931793194e-15	0.000011353920133628065	6.488282949766313e-23	2.9321576701743574e-13	2.713832050814828e-13	7.947118449694271e-13	1.8169674468475334e-14
62800000	0.00499432243066844	1.8516751171064298e-49	3.1941603225788246e-59	6.085744270495685e-10	3.1554471931793194e-15	0.000011353920133628065	6.488282949766313e-23	2.9321576701743574e-13	2.713832050814828e-13	7.947118449694271e-13	1.8169674468475334e-14
62900000	0.00499432243066844	1.8516751171064298e-49	3.1941603225788246e-59	6.085744270495685e-10	3.1554471931793194e-15	0.000011353920133628065	6.488282949766313e-23	2.9321576701743574e-13	2.713832050814828e-13	7.947118449694271e-13	1.8169674468475334e-14
63000000	0.00499432243066844	1.8516751171064298e-49	3.1941603225788246e-59	6.085744270495685e-10	3.1554471931793194e-15	0.000011353920133628065	6.488282949766313e-23	2.9321576701743574e-13	2.713832050814828e-13	7.947118449694271e-13	1.8169674468475334e-14
63100000	0.00499432243066844	1.8516751171064298e-49	3.1941603225788246e-59	6.085744270495685e-10	3.1554471931793194e-15	0.000011353920133628065	6.488282949766313e-23	2.9321576701743574e-13	2.713832050814828e-13	7.947118449694271e-13	1.8169674468475334e-14
63200000	0.00499432243066844	1.8516751171064298e-49	3.1941603225788246e-59	6.085744270495685e-10	3.1554471931793194e-15	0.000011353920133628065	6.488282949766313e-23	2.9321576701743574e-13	2.713832050814828e-13	7.947118449694271e-13	1.8169674468475334e-14
63300000	0.00499432243066844	1.8516751171064298e-49	3.1941603225788246e-59	6.085744270495685e-10	3.1554471931793194e-15	0.000011353920133628065	6.488282949766313e-23	2.9321576701743574e-13	2.713832050814828e-13	7.947118449694271e-13	1.8169674468475334e-14
63400000	0.00499432243066844	1.8516751171064298e-49	3.1941603225788246e-59	6.085744270495685e-10	3.1554471931793194e-15	0.000011353920133628065	6.488282949766313e-23	2.9321576701743574e-13	2.713832050814828e-13	7.947118449694271e-13	1.8169674468475334e-14
63500000	0.00499432243066844	1.8516751171064298e-49	3.1941603225788246e-59	6.085744270495685e-10	3.1554471931793194e-15	0.000011353920133628065	6.488282949766313e-23	2.9321576701743574e-13	2.713832050814828e-13	7.947118449694271e-13	1.8169674468475334e-14
63600000	0.00499432243066844	1.8516751171064298e-49	3.1941603225788246e-59	6.085744270495685e-10	3.1554471931793194e-15	0.000011353920133628065	6.488282949766313e-23	2.9321576701743574e-13	2.713832050814828e-13	7.947118449694271e-13	1.8169674468475334e-14
63700000	0.00499432243066844	1.8516751171064298e-49	3.1941603225788246e-59	6.085744270495685e-10	3.1554471931793194e-15	0.000011353920133628065	6.488282949766313e-23	2.9321576701743574e-13	2.713832050814828e-13	7.947118449694271e-13	1.8169674468475334e-14
63800000	0.00499432243066844	1.8516751171064298e-49	3.1941603225788246e-59	6.085744270495685e-10	3.1554471931793194e-15	0.000011353920133628065	6.488282949766313e-23	2.9321576701743574e-13	2.713832050814828e-13	7.947118449694271e-13	1.8169674468475334e-14
63900000	0.00499432243066844	1.8516751171064298e-49	3.1941603225788246e-59	6.085744270495685e-10	3.1554471931793194e-15	0.000011353920133628065	6.488282949766313e-23	2.9321576701743574e-13	2.713832050814828e-13	7.947118449694271e-13	1.8169674468475334e-14
64000000	0.00499432243066844	1.8516751171064298e-49	3.1941603225788246e-59	6.085744270495685e-10	3.1554471931793194e-15	0.000011353920133628065	6.488282949766313e-23	2.9321576701743574e-13	2.713832050814828e-13	7.947118449694271e-13	1.8169674468475334e-14
64100000	0.00499432243066844	1.8516751171064298e-49	3.1941603225788246e-59	6.085744270495685e-10	3.1554471931793194e-15	0.000011353920133628065	6.488282949766313e-23	2.9321576701743574e-13	2.713832050814828e-13	7.947118449694271e-13	1.8169674468475334e-14
64200000	0.00499432243066844	1.8516751171064298e-49	3.1941603225788246e-59	6.085744270495685e-10	3.1554471931793194e-15	0.000011353920133628065	6.488282949766313e-23	2.9321576701743574e-13	2.713832050814828e-13	7.947118449694271e-13	1.8169674468475334e-14
64300000	0.00499432243066844	1.8516751171064298e-49	3.1941603225788246e-59	6.085744270495685e-10	3.1554471931793194e-15	0.000011353920133628065	6.488282949766313e-23	2.9321576701743574e-13	2.713832050814828e-13	7.947118449694271e-13	1.8169674468475334e-14
64400000	0.00499432243066844	1.8516751171064298e-49	3.1941603225788246e-59	6.085744270495685e-10	3.1554471931793194e-15	0.000011353920133628065	6.488282949766313e-23	2.9321576701743574e-13	2.713832050814828e-13	7.947118449694271e-13	1.8169674468475334e-14
64500000	0.00499432243066844	1.8516751171064298e-49	3.1941603225788246e-59	6.085744270495685e-10	3.1554471931793194e-15	0.000011353920133628065	6.488282949766313e-23	2.9321576701743574e-13	2.713832050814828e-13	7.947118449694271e-13	1.8169674468475334e-14
64600000	0.00499432243066844	1.8516751171064298e-49	3.1941603225788246e-59	6.085744270495685e-10	3.1554471931793194e-15	0.000011353920133628065	6.488282949766313e-23	2.9321576701743574e-13	2.713832050814828e-13	7.947118449694271e-13	1.8169674468475334e-14
64700000	0.00499432243066844	1.8516751171064298e-49	3.1941603225788246e-59	6.085744270495685e-10	3.1554471931793194e-15	0.000011353920133628065	6.488282949766313e-23	2.9321576701743574e-13	2.713832050814828e-13	7.947118449694271e-13	1.8169674468475334e-14
64800000	0.00499432243066844	1.8516751171064298e-49	3.1941603225788246e-59	6.085744270495685e-10	3.1554471931793194e-15	0.000011353920133628065	6.488282949766313e-23	2.9321576701743574e-13	2.713832050814828e-13	7.947118449694271e-13	1.8169674468475334e-14
64900000	0.00499432243066844	1.8516751171064298e-49	3.1941603225788246e-59	6.085744270495685e-10	3.1554471931793194e-15	0.000011353920133628065	6.488282949766313e-23	2.9321576701743574e-13	2.713832050814828e-13	7.947118449694271e-13	1.8169674468475334e-14
65000000	0.00499432243066844	1.8516751171064298e-49	3.1941603225788246e-59	6.085744270495685e-10	3.1554471931793194e-15	0.000011353920133628065	6.488282949766313e-23	2.9321576701743574e-13	2.713832050814828e-13	7.947118449694271e-13	1.8169674468475334e-14
65100000	0.00499432243066844	1.8516751171064298e-49	3.1941603225788246e-59	6.085744270495685e-10	3.1554471931793194e-15	0.000011353920133628065	6.488282949766313e-23	2.9321576701743574e-13	2.713832050814828e-13	7.947118449694271e-13	1.8169674468475334e-14
65200000	0.00499432243066844	1.8516751171064298e-49	3.1941603225788246e-59	6.085744270495685e-10	3.1554471931793194e-15	0.000011353920133628065	6.488282949766313e-23	2.9321576701743574e-13	2.713832050814828e-13	7.947118449694271e-13	1.8169674468475334e-14
65300000	0.00499432243066844	1.8516751171064298e-49	3.1941603225788246e-59	6.085744270495685e-10	3.1554471931793194e-15	0.000011353920133628065	6.488282949766313e-23	2.9321576701743574e-13	2.713832050814828e-13	7.947118449694271e-13	1.8169674468475334e-14
65400000	0.00499432243066844	1.8516751171064298e-49	3.1941603225788246e-59	6.085744270495685e-10	3.1554471931793194e-15	0.000011353920133628065	6.488282949766313e-23	2.9321576701743574e-13	2.713832050814828e-13	7.947118449694271e-13	1.8169674468475334e-14
65500000	0.00499432243066844	1.8516751171064298e-49	3.1941603225788246e-59	6.085744270495685e-10	3.1554471931793194e-15	0.000011353920133628065	6.488282949766313e-23	2.9321576701743574e-13	2.713832050814828e-13	7.947118449694271e-13	1.8169674468475334e-14
65600000	0.00499432243066844	1.8516751171064298e-49	3.1941603225788246e-59	6.085744270495685e-10	3.1554471931793194e-15	0.000011353920133628065	6.488282949766313e-23	2.9321576701743574e-13	2.713832050814828e-13	7.947118449694271e-13	1.8169674468475334e-14
65700000	0.00499432243066844	1.8516751171064298e-49	3.1941603225788246e-59	6.085744270495685e-10	3.1554471931793194e-15	0.000011353920133628065	6.488282949766313e-23	2.9321576701743574e-13	2.713832050814828e-13	7.947118449694271e-13	1.8169674468475334e-14
65800000	0.00499432243066844	1.8516751171064298e-49	3.1941603225788246e-59	6.085744270495685e-10	3.1554471931793194e-15	0.000011353920133628065	6.488282949766313e-23	2.9321576701743574e-13	2.713832050814828e-13	7.947118449694271e-13	1.8169674468475334e-14
65900000	0.00499432243066844	1.8516751171064298e-49	3.1941603225788246e-59	6.085744270495685e-10	3.1554471931793194e-15	0.000011353920133628065	6.488282949766313e-23	2.9321576701743574e-13	2.713832050814828e-13	7.947118449694271e-13	1.8169674468475334e-14
66000000	0.00499432243066844	1.8516751171064298e-49	3.1941603225788246e-59	6.085744270495685e-10	3.1554471931793194e-15	0.000011353920133628065	6.488282949766313e-23	2.9321576701743574e-13	2.713832050814828e-13	7.947118449694271e-13	1.8169674468475334e-14
66100000	0.00499432243066844	1.8516751171064298e-49	3.1941603225788246e-59	6.085744270495685e-10	3.1554471931793194e-15	0.000011353920133628065	6.488282949766313e-23	2.9321576701743574e-13	2.713832050814828e-13	7.947118449694271e-13	1.8169674468475334e-14
66200000	0.00499432243066844	1.8516751171064298e-49	3.1941603225788246e-59	6.085744270495685e-10	3.1554471931793194e-15	0.000011353920133628065	6.488282949766313e-23	2.9321576701743574e-13	2.713832050814828e-13	7.947118449694271e-13	1.8169674468475334e-14
66300000	0.00499432243066844	1.8516751171064298e-49	3.1941603225788246e-59	6.085744270495685e-10	3.1554471931793194e-15	0.000011353920133628065	6.488282949766313e-23	2.9321576701743574e-13	2.713832050814828e-13	7.947118449694271e-13	1.8169674468475334e-14
66400000	0.00499432243066844	1.8516751171064298e-49	3.1941603225788246e-59	6.085744270495685e-10	3.1554471931793194e-15	0.000011353920133628065	6.488282949766313e-23	2.9321576701743574e-13	2.713832050814828e-13	7.947118449694271e-13	1.8169674468475334e-14
66500000	0.00499432243066844	1.8516751171064298e-49	3.1941603225788246e-59	6.085744270495685e-10	3.1554471931793194e-15	0.000011353920133628065	6.488282949766313e-23	2.9321576701743574e-13	2.713832050814828e-13	7.947118449694271e-13	1.8169674468475334e-14
66600000	0.00499432243066844	1.8516751171064298e-49	3.1941603225788246e-59	6.085744270495685e-10	3.1554471931793194e-15	0.000011353920133628065	6.488282949766313e-23	2.9321576701743574e-13	2.713832050814828e-13	7.947118449694271e-13	1.8169674468475334e-14
66700000	0.00499432243066844	1.8516751171064298e-49	3.1941603225788246e-59	6.085744270495685e-10	3.1554471931793194e-15	0.000011353920133628065	6.488282949766313e-23	2.9321576701743574e-13	2.713832050814828e-13	7.947118449694271e-13	1.8169674468475334e-14
66800000	0.00499432243066844	1.8516751171064298e-49	3.1941603225788246e-59	6.085744270495685e-10	3.1554471931793194e-15	0.000011353920133628065	6.488282949766313e-23	2.9321576701743574e-13	2.713832050814828e-13	7.947118449694271e-13	1.8169674468475334e-14
66900000	0.00499432243066844	1.8516751171064298e-49	3.1941603225788246e-59	6.085744270495685e-10	3.1554471931793194e-15	0.000011353920133628065	6.488282949766313e-23	2.9321576701743574e-13	2.713832050814828e-13	7.947118449694271e-13	1.8169674468475334e-14
67000000	0.00499432243066844	1.8516751171064298e-49	3.1941603225788246e-59	6.085744270495685e-10	3.1554471931793194e-15	0.000011353920133628065	6.488282949766313e-23	2.9321576701743574e-13	2.713832050814828e-13	7.947118449694271e-13	1.8169674468475334e-14
67100000	0.00499432243066844	1.8516751171064298e-49	3.1941603225788246e-59	6.085744270495685e-10	3.1554471931793194e-15	0.000011353920133628065	6.488282949766313e-23	2.9321576701743574e-13	2.713832050814828e-13	7.947118449694271e-13	1.8169674468475334e-14
67200000	0.00499432243066844	1.8516751171064298e-49	3.1941603225788246e-59	6.085744270495685e-10	3.1554471931793194e-15	0.000011353920133628065	6.488282949766313e-23	2.9321576701743574e-13	2.713832050814828e-13	7.947118449694271e-13	1.8169674468475334e-14
67300000	0.00499432243066844	1.8516751171064298e-49	3.1941603225788246e-59	6.085744270495685e-10	3.1554471931793194e-15	0.000011353920133628065	6.488282949766313e-23	2.9321576701743574e-13	2.713832050814828e-13	7.947118449694271e-13	1.8169674468475334e-14
67400000	0.00499432243066844	1.8516751171064298e-49	3.1941603225788246e-59	6.085744270495685e-10	3.1554471931793194e-15	0.000011353920133628065	6.488282949766313e-23	2.9321576701743574e-13	2.713832050814828e-13	7.947118449694271e-13	1.8169674468475334e-14
67500000	0.00499432243066844	1.8516751171064298e-49	3.1941603225788246e-59	6.085744270495685e-10	3.1554471931793194e-15	0.000011353920133628065	6.488282949766313e-23	2.9321576701743574e-13	2.713832050814828e-13	7.947118449694271e-13	1.8169674468475334e-14
67600000	0.00499432243066844	1.8516751171064298e-49	3.1941603225788246e-59	6.085744270495685e-10	3.1554471931793194e-15	0.000011353920133628065	6.488282949766313e-23	2.9321576701743574e-13	2.713832050814828e-13	7.947118449694271e-13	1.8169674468475334e-14
67700000	0.00499432243066844	1.8516751171064298e-49	3.1941603225788246e-59	6.085744270495685e-10	3.1554471931793194e-15	0.000011353920133628065	6.488282949766313e-23	2.9321576701743574e-13	2.713832050814828e-13	7.947118449694271e-13	1.8169674468475334e-14
67800000	0.00499432243066844	1.8516751171064298e-49	3.1941603225788246e-59	6.085744270495685e-10	3.1554471931793194e-15	0.000011353920133628065	6.488282949766313e-23	2.9321576701743574e-13	2.713832050814828e-13	7.947118449694271e-13	1.8169674468475334e-14
67900000	0.00499432243066844	1.8516751171064298e-49	3.1941603225788246e-59	6.085744270495685e-10	3.1554471931793194e-15	0.000011353920133628065	6.488282949766313e-23	2.9321576701743574e-13	2.713832050814828e-13	7.947118449694271e-13	1.8169674468475334e-14
68000000	0.00499432243066844	1.8516751171064298e-49	3.1941603225788246e-59	6.085744270495685e-10	3.1554471931793194e-15	0.000011353920133628065	6.488282949766313e-23	2.9321576701743574e-13	2.713832050814828e-13	7.947118449694271e-13	1.8169674468475334e-14
68100000	0.00499432243066844	1.8516751171064298e-49	3.1941603225788246e-59	6.085744270495685e-10	3.1554471931793194e-15	0.000011353920133628065	6.488282949766313e-23	2.9321576701743574e-13	2.713832050814828e-13	7.947118449694271e-13	1.8169674468475334e-14
68200000	0.00499432243066844	1.8516751171064298e-49	3.1941603225788246e-59	6.085744270495685e-10	3.1554471931793194e-15	0.000011353920133628065	6.488282949766313e-23	2.9321576701743574e-13	2.713832050814828e-13	7.947118449694271e-13	1.8169674468475334e-14
68300000	0.00499432243066844	1.8516751171064298e-49	3.1941603225788246e-59	6.085744270495685e-10	3.1554471931793194e-15	0.000011353920133628065	6.488282949766313e-23	2.9321576701743574e-13	2.713832050814828e-13	7.947118449694271e-13	1.8169674468475334e-14
68400000	0.00499432243066844	1.8516751171064298e-49	3.1941603225788246e-59	6.085744270495685e-10	3.1554471931793194e-15	0.000011353920133628065	6.488282949766313e-23	2.9321576701743574e-13	2.713832050814828e-13	7.947118449694271e-13	1.8169674468475334e-14
68500000	0.00499432243066844	1.8516751171064298e-49	3.1941603225788246e-59	6.085744270495685e-10	3.1554471931793194e-15	0.000011353920133628065	6.488282949766313e-23	2.9321576701743574e-13	2.713832050814828e-13	7.947118449694271e-13	1.8169674468475334e-14
68600000	0.00499432243066844	1.8516751171064298e-49	3.1941603225788246e-59	6.085744270495685e-10	3.1554471931793194e-15	0.000011353920133628065	6.488282949766313e-23	2.9321576701743574e-13	2.713832050814828e-13	7.947118449694271e-13	1.8169674468475334e-14
68700000	0.00499432243066844	1.8516751171064298e-49	3.1941603225788246e-59	6.085744270495685e-10	3.1554471931793194e-15	0.000011353920133628065	6.488282949766313e-23	2.9321576701743574e-13	2.713832050814828e-13	7.947118449694271e-13	1.8169674468475334e-14
68800000	0.00499432243066844	1.8516751171064298e-49	3.1941603225788246e-59	6.085744270495685e-10	3.1554471931793194e-15	0.000011353920133628065	6.488282949766313e-23	2.9321576701743574e-13	2.713832050814828e-13	7.947118449694271e-13	1.8169674468475334e-14
68900000	0.00499432243066844	1.8516751171064298e-49	3.1941603225788246e-59	6.085744270495685e-10	3.1554471931793194e-15	0.000011353920133628065	6.488282949766313e-23	2.9321576701743574e-13	2.713832050814828e-13	7.947118449694271e-13	1.8169674468475334e-14
69000000	0.00499432243066844	1.8516751171064298e-49	3.1941603225788246e-59	6.085744270495685e-10	3.1554471931793194e-15	0.000011353920133628065	6.488282949766313e-23	2.9321576701743574e-13	2.713832050814828e-13	7.947118449694271e-13	1.8169674468475334e-14
69100000	0.00499432243066844	1.8516751171064298e-49	3.1941603225788246e-59	6.085744270495685e-10	3.1554471931793194e-15	0.000011353920133628065	6.488282949766313e-23	2.9321576701743574e-13	2.713832050814828e-13	7.947118449694271e-13	1.8169674468475334e-14
69200000	0.00499432243066844	1.8516751171064298e-49	3.1941603225788246e-59	6.085744270495685e-10	3.1554471931793194e-15	0.000011353920133628065	6.488282949766313e-23	2.9321576701743574e-13	2.713832050814828e-13	7.947118449694271e-13	1.8169674468475334e-14
69300000	0.00499432243066844	1.8516751171064298e-49	3.1941603225788246e-59	6.085744270495685e-10	3.1554471931793194e-15	0.000011353920133628065	6.488282949766313e-23	2.9321576701743574e-13	2.713832050814828e-13	7.947118449694271e-13	1.8169674468475334e-14
69400000	0.00499432243066844	1.8516751171064298e-49	3.1941603225788246e-59	6.085744270495685e-10	3.1554471931793194e-15	0.000011353920133628065	6.488282949766313e-23	2.9321576701743574e-13	2.713832050814828e-13	7.947118449694271e-13	1.8169674468475334e-14
69500000	0.00499432243066844	1.8516751171064298e-49	3.1941603225788246e-59	6.085744270495685e-10	3.1554471931793194e-15	0.000011353920133628065	6.488282949766313e-23	2.9321576701743574e-13	2.713832050814828e-13	7.947118449694271e-13	1.8169674468475334e-14
69600000	0.00499432243066844	1.8516751171064298e-49	3.1941603225788246e-59	6.085744270495685e-10	3.1554471931793194e-15	0.000011353920133628065	6.488282949766313e-23	2.9321576701743574e-13	2.713832050814828e-13	7.947118449694271e-13	1.8169674468475334e-14
69700000	0.00499432243066844	1.8516751171064298e-49	3.1941603225788246e-59	6.085744270495685e-10	3.1554471931793194e-15	0.000011353920133628065	6.488282949766313e-23	2.9321576701743574e-13	2.713832050814828e-13	7.947118449694271e-13	1.8169674468475334e-14
69800000	0.00499432243066844	1.8516751171064298e-49	3.1941603225788246e-59	6.085744270495685e-10	3.1554471931793194e-15	0.000011353920133628065	6.488282949766313e-23	2.9321576701743574e-13	2.713832050814828e-13	7.947118449694271e-13	1.8169674468475334e-14
69900000	0.00499432243066844	1.8516751171064298e-49	3.1941603225788246e-59	6.085744270495685e-10	3.1554471931793194e-15	0.000011353920133628065	6.488282949766313e-23	2.9321576701743574e-13	2.713832050814828e-13	7.947118449694271e-13	1.8169674468475334e-14
70000000	0.00499432243066844	1.8516751171064298e-49	3.1941603225788246e-59	6.085744270495685e-10	3.1554471931793194e-15	0.000011353920133628065	6.488282949766313e-23	2.9321576701743574e-13	2.713832050814828e-13	7.947118449694271e-13	1.8169674468475334e-14
70100000	0.00499432243066844	1.8516751171064298e-49	3.1941603225788246e-59	6.085744270495685e-10	3.1554471931793194e-15	0.000011353920133628065	6.488282949766313e-23	2.9321576701743574e-13	2.713832050814828e-13	7.947118449694271e-13	1.8169674468475334e-14
70200000	0.00499432243066844	1.8516751171064298e-49	3.1941603225788246e-59	6.085744270495685e-10	3.1554471931793194e-15	0.000011353920133628065	6.488282949766313e-23	2.9321576701743574e-13	2.713832050814828e-13	7.947118449694271e-13	1.8169674468475334e-14
70300000	0.00499432243066844	1.8516751171064298e-49	3.1941603225788246e-59	6.085744270495685e-10	3.1554471931793194e-15	0.000011353920133628065	6.488282949766313e-23	2.9321576701743574e-13	2.713832050814828e-13	7.947118449694271e-13	1.8169674468475334e-14
70400000	0.00499432243066844	1.8516751171064298e-49	3.1941603225788246e-59	6.085744270495685e-10	3.1554471931793194e-15	0.000011353920133628065	6.488282949766313e-23	2.9321576701743574e-13	2.713832050814828e-13	7.947118449694271e-13	1.8169674468475334e-14
70500000	0.00499432243066844	1.8516751171064298e-49	3.1941603225788246e-59	6.085744270495685e-10	3.1554471931793194e-15	0.000011353920133628065	6.488282949766313e-23	2.9321576701743574e-13	2.713832050814828e-13	7.947118449694271e-13	1.8169674468475334e-14
70600000	0.00499432243066844	1.8516751171064298e-49	3.1941603225788246e-59	6.085744270495685e-10	3.1554471931793194e-15	0.000011353920133628065	6.488282949766313e-23	2.9321576701743574e-13	2.713832050814828e-13	7.947118449694271e-13	1.8169674468475334e-14
70700000	0.00499432243066844	1.8516751171064298e-49	3.1941603225788246e-59	6.085744270495685e-10	3.1554471931793194e-15	0.000011353920133628065	6.488282949766313e-23	2.9321576701743574e-13	2.713832050814828e-13	7.947118449694271e-13	1.8169674468475334e-14
70800000	0.00499432243066844	1.8516751171064298e-49	3.1941603225788246e-59	6.085744270495685e-10	3.1554471931793194e-15	0.000011353920133628065	6.488282949766313e-23	2.9321576701743574e-13	2.713832050814828e-13	7.947118449694271e-13	1.8169674468475334e-14
70900000	0.00499432243066844	1.8516751171064298e-49	3.1941603225788246e-59	6.085744270495685e-10	3.1554471931793194e-15	0.000011353920133628065	6.488282949766313e-23	2.9321576701743574e-13	2.713832050814828e-13	7.947118449694271e-13	1.8169674468475334e-14
71000000	0.00499432243066844	1.8516751171064298e-49	3.1941603225788246e-59	6.085744270495685e-10	3.1554471931793194e-15	0.000011353920133628065	6.488282949766313e-23	2.9321576701743574e-13	2.713832050814828e-13	7.947118449694271e-13	1.8169674468475334e-14
71100000	0.00499432243066844	1.8516751171064298e-49	3.1941603225788246e-59	6.085744270495685e-10	3.1554471931793194e-15	0.000011353920133628065	6.488282949766313e-23	2.9321576701743574e-13	2.713832050814828e-13	7.947118449694271e-13	1.8169674468475334e-14
71200000	0.00499432243066844	1.8516751171064298e-49	3.1941603225788246e-59	6.085744270495685e-10	3.1554471931793194e-15	0.000011353920133628065	6.488282949766313e-23	2.9321576701743574e-13	2.713832050814828e-13	7.947118449694271e-13	1.8169674468475334e-14
71300000	0.00499432243066844	1.8516751171064298e-49	3.1941603225788246e-59	6.085744270495685e-10	3.1554471931793194e-15	0.000011353920133628065	6.488282949766313e-23	2.9321576701743574e-13	2.713832050814828e-13	7.947118449694271e-13	1.8169674468475334e-14
71400000	0.00499432243066844	1.8516751171064298e-49	3.1941603225788246e-59	6.085744270495685e-10	3.1554471931793194e-15	0.000011353920133628065	6.488282949766313e-23	2.9321576701743574e-13	2.713832050814828e-13	7.947118449694271e-13	1.8169674468475334e-14
71500000	0.00499432243066844	1.8516751171064298e-49	3.1941603225788246e-59	6.085744270495685e-10	3.1554471931793194e-15	0.000011353920133628065	6.488282949766313e-23	2.9321576701743574e-13	2.713832050814828e-13	7.947118449694271e-13	1.8169674468475334e-14
71600000	0.00499432243066844	1.8516751171064298e-49	3.1941603225788246e-59	6.085744270495685e-10	3.1554471931793194e-15	0.000011353920133628065	6.488282949766313e-23	2.9321576701743574e-13	2.713832050814828e-13	7.947118449694271e-13	1.8169674468475337e-14
71700000	0.00499432243066844	1.8516751171064298e-49	3.1941603225788246e-59	6.085744270495685e-10	3.1554471931793194e-15	0.000011353920133628065	6.488282949766313e-23	2.9321576701743574e-13	2.713832050814828e-13	7.947118449694271e-13	1.8169674468475337e-14
71800000	0.00499432243066844	1.8516751171064298e-49	3.1941603225788246e-59	6.085744270495685e-10	3.1554471931793194e-15	0.000011353920133628065	6.488282949766313e-23	2.9321576701743574e-13	2.713832050814828e-13	7.947118449694271e-13	1.8169674468475337e-14
71900000	0.00499432243066844	1.8516751171064298e-49	3.1941603225788246e-59	6.085744270495684e-10	3.1554471931793194e-15	0.000011353920133628065	6.488282949766313e-23	2.9321576701743574e-13	2.713832050814828e-13	7.947118449694271e-13	1.8169674468475337e-14
72000000	0.00499432243066844	1.8516751171064298e-49	3.1941603225788246e-59	6.085744270495684e-10	3.1554471931793194e-15	0.000011353920133628065	6.488282949766313e-23	2.9321576701743574e-13	2.713832050814828e-13	7.947118449694271e-13	1.8169674468475337e-14
72100000	0.00499432243066844	1.8516751171064298e-49	3.1941603225788246e-59	6.085744270495684e-10	3.1554471931793194e-15	0.000011353920133628065	6.488282949766313e-23	2.9321576701743574e-13	2.713832050814828e-13	7.947118449694271e-13	1.8169674468475337e-14
72200000	0.00499432243066844	1.8516751171064298e-49	3.1941603225788246e-59	6.085744270495684e-10	3.1554471931793194e-15	0.000011353920133628065	6.488282949766313e-23	2.9321576701743574e-13	2.713832050814828e-13	7.947118449694271e-13	1.8169674468475337e-14
72300000	0.00499432243066844	1.8516751171064298e-49	3.1941603225788246e-59	6.085744270495684e-10	3.1554471931793194e-15	0.000011353920133628065	6.488282949766313e-23	2.9321576701743574e-13	2.713832050814828e-13	7.947118449694271e-13	1.8169674468475337e-14
72400000	0.00499432243066844	1.8516751171064298e-49	3.1941603225788246e-59	6.085744270495684e-10	3.1554471931793194e-15	0.000011353920133628065	6.488282949766313e-23	2.9321576701743574e-13	2.713832050814828e-13	7.947118449694271e-13	1.8169674468475337e-14
72500000	0.00499432243066844	1.8516751171064298e-49	3.1941603225788246e-59	6.085744270495684e-10	3.1554471931793194e-15	0.000011353920133628065	6.488282949766313e-23	2.9321576701743574e-13	2.713832050814828e-13	7.947118449694271e-13	1.8169674468475337e-14
72600000	0.00499432243066844	1.8516751171064298e-49	3.1941603225788246e-59	6.085744270495684e-10	3.1554471931793194e-15	0.000011353920133628065	6.488282949766313e-23	2.9321576701743574e-13	2.713832050814828e-13	7.947118449694271e-13	1.8169674468475337e-14
72700000	0.00499432243066844	1.8516751171064298e-49	3.1941603225788246e-59	6.085744270495684e-10	3.1554471931793194e-15	0.000011353920133628065	6.488282949766313e-23	2.9321576701743574e-13	2.713832050814828e-13	7.947118449694271e-13	1.8169674468475337e-14
72800000	0.00499432243066844	1.8516751171064298e-49	3.1941603225788246e-59	6.085744270495684e-10	3.1554471931793194e-15	0.000011353920133628065	6.488282949766313e-23	2.9321576701743574e-13	2.713832050814828e-13	7.947118449694271e-13	1.8169674468475337e-14
72900000	0.00499432243066844	1.8516751171064298e-49	3.1941603225788246e-59	6.085744270495684e-10	3.1554471931793194e-15	0.000011353920133628065	6.488282949766313e-23	2.9321576701743574e-13	2.713832050814828e-13	7.947118449694271e-13	1.8169674468475337e-14
73000000	0.00499432243066844	1.8516751171064298e-49	3.1941603225788246e-59	6.085744270495684e-10	3.1554471931793194e-15	0.000011353920133628065	6.488282949766313e-23	2.9321576701743574e-13	2.713832050814828e-13	7.947118449694271e-13	1.8169674468475337e-14
73100000	0.00499432243066844	1.8516751171064298e-49	3.1941603225788246e-59	6.085744270495684e-10	3.1554471931793194e-15	0.000011353920133628065	6.488282949766313e-23	2.9321576701743574e-13	2.713832050814828e-13	7.947118449694271e-13	1.8169674468475337e-14
73200000	0.00499432243066844	1.8516751171064298e-49	3.1941603225788246e-59	6.085744270495684e-10	3.1554471931793194e-15	0.000011353920133628065	6.488282949766313e-23	2.9321576701743574e-13	2.713832050814828e-13	7.947118449694271e-13	1.8169674468475337e-14
73300000	0.00499432243066844	1.8516751171064298e-49	3.1941603225788246e-59	6.085744270495684e-10	3.1554471931793194e-15	0.000011353920133628065	6.488282949766313e-23	2.9321576701743574e-13	2.713832050814828e-13	7.947118449694271e-13	1.8169674468475337e-14
73400000	0.00499432243066844	1.8516751171064298e-49	3.1941603225788246e-59	6.085744270495684e-10	3.1554471931793194e-15	0.000011353920133628065	6.488282949766313e-23	2.9321576701743574e-13	2.713832050814828e-13	7.947118449694271e-13	1.8169674468475337e-14
73500000	0.00499432243066844	1.8516751171064298e-49	3.1941603225788246e-59	6.085744270495684e-10	3.1554471931793194e-15	0.000011353920133628065	6.488282949766313e-23	2.9321576701743574e-13	2.713832050814828e-13	7.947118449694271e-13	1.8169674468475337e-14
73600000	0.00499432243066844	1.8516751171064298e-49	3.1941603225788246e-59	6.085744270495684e-10	3.1554471931793194e-15	0.000011353920133628065	6.488282949766313e-23	2.9321576701743574e-13	2.713832050814828e-13	7.947118449694271e-13	1.8169674468475337e-14
73700000	0.00499432243066844	1.8516751171064298e-49	3.1941603225788246e-59	6.085744270495684e-10	3.1554471931793194e-15	0.000011353920133628065	6.488282949766313e-23	2.9321576701743574e-13	2.713832050814828e-13	7.947118449694271e-13	1.8169674468475337e-14
73800000	0.00499432243066844	1.8516751171064298e-49	3.1941603225788246e-59	6.085744270495684e-10	3.1554471931793194e-15	0.000011353920133628065	6.488282949766313e-23	2.9321576701743574e-13	2.713832050814828e-13	7.947118449694271e-13	1.8169674468475337e-14
73900000	0.00499432243066844	1.8516751171064298e-49	3.1941603225788246e-59	6.085744270495684e-10	3.1554471931793194e-15	0.000011353920133628065	6.488282949766313e-23	2.9321576701743574e-13	2.713832050814828e-13	7.947118449694271e-13	1.8169674468475337e-14
74000000	0.00499432243066844	1.8516751171064298e-49	3.1941603225788246e-59	6.085744270495684e-10	3.1554471931793194e-15	0.000011353920133628065	6.488282949766313e-23	2.9321576701743574e-13	2.713832050814828e-13	7.947118449694271e-13	1.8169674468475337e-14
74100000	0.00499432243066844	1.8516751171064298e-49	3.1941603225788246e-59	6.085744270495684e-10	3.1554471931793194e-15	0.000011353920133628065	6.488282949766313e-23	2.9321576701743574e-13	2.713832050814828e-13	7.947118449694271e-13	1.8169674468475337e-14
74200000	0.00499432243066844	1.8516751171064298e-49	3.1941603225788246e-59	6.085744270495684e-10	3.1554471931793194e-15	0.000011353920133628065	6.488282949766313e-23	2.9321576701743574e-13	2.713832050814828e-13	7.947118449694271e-13	1.8169674468475337e-14
74300000	0.00499432243066844	1.8516751171064298e-49	3.1941603225788246e-59	6.085744270495684e-10	3.1554471931793194e-15	0.000011353920133628065	6.488282949766313e-23	2.9321576701743574e-13	2.713832050814828e-13	7.947118449694271e-13	1.8169674468475337e-14
74400000	0.00499432243066844	1.8516751171064298e-49	3.1941603225788246e-59	6.085744270495684e-10	3.1554471931793194e-15	0.000011353920133628065	6.488282949766313e-23	2.9321576701743574e-13	2.713832050814828e-13	7.947118449694271e-13	1.8169674468475337e-14
74500000	0.00499432243066844	1.8516751171064298e-49	3.1941603225788246e-59	6.085744270495684e-10	3.1554471931793194e-15	0.000011353920133628065	6.488282949766313e-23	2.9321576701743574e-13	2.713832050814828e-13	7.947118449694271e-13	1.8169674468475337e-14
74600000	0.00499432243066844	1.8516751171064298e-49	3.1941603225788246e-59	6.085744270495684e-10	3.1554471931793194e-15	0.000011353920133628065	6.488282949766313e-23	2.9321576701743574e-13	2.713832050814828e-13	7.947118449694271e-13	1.8169674468475337e-14
74700000	0.00499432243066844	1.8516751171064298e-49	3.1941603225788246e-59	6.085744270495684e-10	3.1554471931793194e-15	0.000011353920133628065	6.488282949766313e-23	2.9321576701743574e-13	2.713832050814828e-13	7.947118449694271e-13	1.8169674468475337e-14
74800000	0.00499432243066844	1.8516751171064298e-49	3.1941603225788246e-59	6.085744270495684e-10	3.1554471931793194e-15	0.000011353920133628065	6.488282949766313e-23	2.9321576701743574e-13	2.713832050814828e-13	7.947118449694271e-13	1.8169674468475337e-14
74900000	0.00499432243066844	1.8516751171064298e-49	3.1941603225788246e-59	6.085744270495684e-10	3.1554471931793194e-15	0.000011353920133628065	6.488282949766313e-23	2.9321576701743574e-13	2.713832050814828e-13	7.947118449694271e-13	1.8169674468475337e-14
75000000	0.00499432243066844	1.8516751171064298e-49	3.1941603225788246e-59	6.085744270495684e-10	3.1554471931793194e-15	0.000011353920133628065	6.488282949766313e-23	2.9321576701743574e-13	2.713832050814828e-13	7.947118449694271e-13	1.8169674468475337e-14
75100000	0.00499432243066844	1.8516751171064298e-49	3.1941603225788246e-59	6.085744270495684e-10	3.1554471931793194e-15	0.000011353920133628065	6.488282949766313e-23	2.9321576701743574e-13	2.713832050814828e-13	7.947118449694271e-13	1.8169674468475337e-14
75200000	0.00499432243066844	1.8516751171064298e-49	3.1941603225788246e-59	6.085744270495684e-10	3.1554471931793194e-15	0.000011353920133628065	6.488282949766313e-23	2.9321576701743574e-13	2.713832050814828e-13	7.947118449694271e-13	1.8169674468475337e-14
75300000	0.00499432243066844	1.8516751171064298e-49	3.1941603225788246e-59	6.085744270495684e-10	3.1554471931793194e-15	0.000011353920133628065	6.488282949766313e-23	2.9321576701743574e-13	2.713832050814828e-13	7.947118449694271e-13	1.8169674468475337e-14
75400000	0.00499432243066844	1.8516751171064298e-49	3.1941603225788246e-59	6.085744270495684e-10	3.1554471931793194e-15	0.000011353920133628065	6.488282949766313e-23	2.9321576701743574e-13	2.713832050814828e-13	7.947118449694271e-13	1.8169674468475337e-14
75500000	0.00499432243066844	1.8516751171064298e-49	3.1941603225788246e-59	6.085744270495684e-10	3.1554471931793194e-15	0.000011353920133628065	6.488282949766313e-23	2.9321576701743574e-13	2.713832050814828e-13	7.947118449694271e-13	1.8169674468475337e-14
75600000	0.00499432243066844	1.8516751171064298e-49	3.1941603225788246e-59	6.085744270495684e-10	3.1554471931793194e-15	0.000011353920133628065	6.488282949766313e-23	2.9321576701743574e-13	2.713832050814828e-13	7.947118449694271e-13	1.8169674468475337e-14
75700000	0.00499432243066844	1.8516751171064298e-49	3.1941603225788246e-59	6.085744270495684e-10	3.1554471931793194e-15	0.000011353920133628065	6.488282949766313e-23	2.9321576701743574e-13	2.713832050814828e-13	7.947118449694271e-13	1.8169674468475337e-14
75800000	0.00499432243066844	1.8516751171064298e-49	3.1941603225788246e-59	6.085744270495684e-10	3.1554471931793194e-15	0.000011353920133628065	6.488282949766313e-23	2.9321576701743574e-13	2.713832050814828e-13	7.947118449694271e-13	1.8169674468475337e-14
75900000	0.00499432243066844	1.8516751171064298e-49	3.1941603225788246e-59	6.085744270495684e-10	3.1554471931793194e-15	0.000011353920133628065	6.488282949766313e-23	2.9321576701743574e-13	2.713832050814828e-13	7.947118449694271e-13	1.8169674468475337e-14
76000000	0.00499432243066844	1.8516751171064298e-49	3.1941603225788246e-59	6.085744270495684e-10	3.1554471931793194e-15	0.000011353920133628065	6.488282949766313e-23	2.9321576701743574e-13	2.713832050814828e-13	7.947118449694271e-13	1.8169674468475337e-14
76100000	0.00499432243066844	1.8516751171064298e-49	3.1941603225788246e-59	6.085744270495684e-10	3.1554471931793194e-15	0.000011353920133628065	6.488282949766313e-23	2.9321576701743574e-13	2.713832050814828e-13	7.947118449694271e-13	1.8169674468475337e-14
76200000	0.00499432243066844	1.8516751171064298e-49	3.1941603225788246e-59	6.085744270495684e-10	3.1554471931793194e-15	0.000011353920133628065	6.488282949766313e-23	2.9321576701743574e-13	2.713832050814828e-13	7.947118449694271e-13	1.8169674468475337e-14
76300000	0.00499432243066844	1.8516751171064298e-49	3.1941603225788246e-59	6.085744270495684e-10	3.1554471931793194e-15	0.000011353920133628065	6.488282949766313e-23	2.9321576701743574e-13	2.713832050814828e-13	7.947118449694271e-13	1.8169674468475337e-14
76400000	0.00499432243066844	1.8516751171064298e-49	3.1941603225788246e-59	6.085744270495684e-10	3.1554471931793194e-15	0.000011353920133628065	6.488282949766313e-23	2.9321576701743574e-13	2.713832050814828e-13	7.947118449694271e-13	1.8169674468475337e-14
76500000	0.00499432243066844	1.8516751171064298e-49	3.1941603225788246e-59	6.085744270495684e-10	3.1554471931793194e-15	0.000011353920133628065	6.488282949766313e-23	2.9321576701743574e-13	2.713832050814828e-13	7.947118449694271e-13	1.8169674468475337e-14
76600000	0.00499432243066844	1.8516751171064298e-49	3.1941603225788246e-59	6.085744270495684e-10	3.1554471931793194e-15	0.000011353920133628065	6.488282949766313e-23	2.9321576701743574e-13	2.713832050814828e-13	7.947118449694271e-13	1.8169674468475337e-14
76700000	0.00499432243066844	1.8516751171064298e-49	3.1941603225788246e-59	6.085744270495684e-10	3.1554471931793194e-15	0.000011353920133628065	6.488282949766313e-23	2.9321576701743574e-13	2.713832050814828e-13	7.947118449694271e-13	1.8169674468475337e-14
76800000	0.00499432243066844	1.8516751171064298e-49	3.1941603225788246e-59	6.085744270495684e-10	3.1554471931793194e-15	0.000011353920133628065	6.488282949766313e-23	2.9321576701743574e-13	2.713832050814828e-13	7.947118449694271e-13	1.8169674468475337e-14
76900000	0.00499432243066844	1.8516751171064298e-49	3.1941603225788246e-59	6.085744270495684e-10	3.1554471931793194e-15	0.000011353920133628065	6.488282949766313e-23	2.9321576701743574e-13	2.713832050814828e-13	7.947118449694271e-13	1.8169674468475337e-14
77000000	0.00499432243066844	1.8516751171064298e-49	3.1941603225788246e-59	6.085744270495684e-10	3.1554471931793194e-15	0.000011353920133628065	6.488282949766313e-23	2.9321576701743574e-13	2.713832050814828e-13	7.947118449694271e-13	1.8169674468475337e-14
77100000	0.00499432243066844	1.8516751171064298e-49	3.1941603225788246e-59	6.085744270495684e-10	3.1554471931793194e-15	0.000011353920133628065	6.488282949766313e-23	2.9321576701743574e-13	2.713832050814828e-13	7.947118449694271e-13	1.8169674468475337e-14
77200000	0.00499432243066844	1.8516751171064298e-49	3.1941603225788246e-59	6.085744270495684e-10	3.1554471931793194e-15	0.000011353920133628065	6.488282949766313e-23	2.9321576701743574e-13	2.713832050814828e-13	7.947118449694271e-13	1.8169674468475337e-14
77300000	0.00499432243066844	1.8516751171064298e-49	3.1941603225788246e-59	6.085744270495684e-10	3.1554471931793194e-15	0.000011353920133628065	6.488282949766313e-23	2.9321576701743574e-13	2.713832050814828e-13	7.947118449694271e-13	1.8169674468475337e-14
77400000	0.00499432243066844	1.8516751171064298e-49	3.1941603225788246e-59	6.085744270495684e-10	3.1554471931793194e-15	0.000011353920133628065	6.488282949766313e-23	2.9321576701743574e-13	2.713832050814828e-13	7.947118449694271e-13	1.8169674468475337e-14
77500000	0.00499432243066844	1.8516751171064298e-49	3.1941603225788246e-59	6.085744270495684e-10	3.1554471931793194e-15	0.000011353920133628065	6.488282949766313e-23	2.9321576701743574e-13	2.713832050814828e-13	7.947118449694271e-13	1.8169674468475337e-14
77600000	0.00499432243066844	1.8516751171064298e-49	3.1941603225788246e-59	6.085744270495684e-10	3.1554471931793194e-15	0.000011353920133628065	6.488282949766313e-23	2.9321576701743574e-13	2.713832050814828e-13	7.947118449694271e-13	1.8169674468475337e-14
77700000	0.00499432243066844	1.8516751171064298e-49	3.1941603225788246e-59	6.085744270495684e-10	3.1554471931793194e-15	0.000011353920133628065	6.488282949766313e-23	2.9321576701743574e-13	2.713832050814828e-13	7.947118449694271e-13	1.8169674468475337e-14
77800000	0.00499432243066844	1.8516751171064298e-49	3.1941603225788246e-59	6.085744270495684e-10	3.1554471931793194e-15	0.000011353920133628065	6.488282949766313e-23	2.9321576701743574e-13	2.713832050814828e-13	7.947118449694271e-13	1.8169674468475337e-14
77900000	0.00499432243066844	1.8516751171064298e-49	3.1941603225788246e-59	6.085744270495684e-10	3.1554471931793194e-15	0.000011353920133628065	6.488282949766313e-23	2.9321576701743574e-13	2.713832050814828e-13	7.947118449694271e-13	1.8169674468475337e-14
78000000	0.00499432243066844	1.8516751171064298e-49	3.1941603225788246e-59	6.085744270495684e-10	3.1554471931793194e-15	0.000011353920133628065	6.488282949766313e-23	2.9321576701743574e-13	2.713832050814828e-13	7.947118449694271e-13	1.8169674468475337e-14
78100000	0.00499432243066844	1.8516751171064298e-49	3.1941603225788246e-59	6.085744270495684e-10	3.1554471931793194e-15	0.000011353920133628065	6.488282949766313e-23	2.9321576701743574e-13	2.713832050814828e-13	7.947118449694271e-13	1.8169674468475337e-14
78200000	0.00499432243066844	1.8516751171064298e-49	3.1941603225788246e-59	6.085744270495684e-10	3.1554471931793194e-15	0.000011353920133628065	6.488282949766313e-23	2.9321576701743574e-13	2.713832050814828e-13	7.947118449694271e-13	1.8169674468475337e-14
78300000	0.00499432243066844	1.8516751171064298e-49	3.1941603225788246e-59	6.085744270495684e-10	3.1554471931793194e-15	0.000011353920133628065	6.488282949766313e-23	2.9321576701743574e-13	2.713832050814828e-13	7.947118449694271e-13	1.8169674468475337e-14
78400000	0.00499432243066844	1.8516751171064298e-49	3.1941603225788246e-59	6.085744270495684e-10	3.1554471931793194e-15	0.000011353920133628065	6.488282949766313e-23	2.9321576701743574e-13	2.713832050814828e-13	7.947118449694271e-13	1.8169674468475337e-14
78500000	0.00499432243066844	1.8516751171064298e-49	3.1941603225788246e-59	6.085744270495684e-10	3.1554471931793194e-15	0.000011353920133628065	6.488282949766313e-23	2.9321576701743574e-13	2.713832050814828e-13	7.947118449694271e-13	1.8169674468475337e-14
78600000	0.00499432243066844	1.8516751171064298e-49	3.1941603225788246e-59	6.085744270495684e-10	3.1554471931793194e-15	0.000011353920133628065	6.488282949766313e-23	2.9321576701743574e-13	2.713832050814828e-13	7.947118449694271e-13	1.8169674468475337e-14
78700000	0.00499432243066844	1.8516751171064298e-49	3.1941603225788246e-59	6.085744270495684e-10	3.1554471931793194e-15	0.000011353920133628065	6.488282949766313e-23	2.9321576701743574e-13	2.713832050814828e-13	7.947118449694271e-13	1.8169674468475337e-14
78800000	0.00499432243066844	1.8516751171064298e-49	3.1941603225788246e-59	6.085744270495684e-10	3.1554471931793194e-15	0.000011353920133628065	6.488282949766313e-23	2.9321576701743574e-13	2.713832050814828e-13	7.947118449694271e-13	1.8169674468475337e-14
78900000	0.00499432243066844	1.8516751171064298e-49	3.1941603225788246e-59	6.085744270495684e-10	3.1554471931793194e-15	0.000011353920133628065	6.488282949766313e-23	2.9321576701743574e-13	2.713832050814828e-13	7.947118449694271e-13	1.8169674468475337e-14
79000000	0.00499432243066844	1.8516751171064298e-49	3.1941603225788246e-59	6.085744270495684e-10	3.1554471931793194e-15	0.000011353920133628065	6.488282949766313e-23	2.9321576701743574e-13	2.713832050814828e-13	7.947118449694271e-13	1.8169674468475337e-14
79100000	0.00499432243066844	1.8516751171064298e-49	3.1941603225788246e-59	6.085744270495684e-10	3.1554471931793194e-15	0.000011353920133628065	6.488282949766313e-23	2.9321576701743574e-13	2.713832050814828e-13	7.947118449694271e-13	1.8169674468475337e-14
79200000	0.00499432243066844	1.8516751171064298e-49	3.1941603225788246e-59	6.085744270495684e-10	3.1554471931793194e-15	0.000011353920133628065	6.488282949766313e-23	2.9321576701743574e-13	2.713832050814828e-13	7.947118449694271e-13	1.8169674468475337e-14
79300000	0.00499432243066844	1.8516751171064298e-49	3.1941603225788246e-59	6.085744270495684e-10	3.1554471931793194e-15	0.000011353920133628065	6.488282949766313e-23	2.9321576701743574e-13	2.713832050814828e-13	7.947118449694271e-13	1.8169674468475337e-14
79400000	0.00499432243066844	1.8516751171064298e-49	3.1941603225788246e-59	6.085744270495684e-10	3.1554471931793194e-15	0.000011353920133628065	6.488282949766313e-23	2.9321576701743574e-13	2.713832050814828e-13	7.947118449694271e-13	1.8169674468475337e-14
79500000	0.00499432243066844	1.8516751171064298e-49	3.1941603225788246e-59	6.085744270495684e-10	3.1554471931793194e-15	0.000011353920133628065	6.488282949766313e-23	2.9321576701743574e-13	2.713832050814828e-13	7.947118449694271e-13	1.8169674468475337e-14
79600000	0.00499432243066844	1.8516751171064298e-49	3.1941603225788246e-59	6.085744270495684e-10	3.1554471931793194e-15	0.000011353920133628065	6.488282949766313e-23	2.9321576701743574e-13	2.713832050814828e-13	7.947118449694271e-13	1.8169674468475337e-14
79700000	0.00499432243066844	1.8516751171064298e-49	3.1941603225788246e-59	6.085744270495684e-10	3.1554471931793194e-15	0.000011353920133628065	6.488282949766313e-23	2.9321576701743574e-13	2.713832050814828e-13	7.947118449694271e-13	1.8169674468475337e-14
79800000	0.00499432243066844	1.8516751171064298e-49	3.1941603225788246e-59	6.085744270495684e-10	3.1554471931793194e-15	0.000011353920133628065	6.488282949766313e-23	2.9321576701743574e-13	2.713832050814828e-13	7.947118449694271e-13	1.8169674468475337e-14
79900000	0.00499432243066844	1.8516751171064298e-49	3.1941603225788246e-59	6.085744270495684e-10	3.1554471931793194e-15	0.000011353920133628065	6.488282949766313e-23	2.9321576701743574e-13	2.713832050814828e-13	7.947118449694271e-13	1.8169674468475337e-14
80000000	0.00499432243066844	1.8516751171064298e-49	3.1941603225788246e-59	6.085744270495684e-10	3.1554471931793194e-15	0.000011353920133628065	6.488282949766313e-23	2.9321576701743574e-13	2.713832050814828e-13	7.947118449694271e-13	1.8169674468475337e-14
80100000	0.00499432243066844	1.8516751171064298e-49	3.1941603225788246e-59	6.085744270495684e-10	3.1554471931793194e-15	0.000011353920133628065	6.488282949766313e-23	2.9321576701743574e-13	2.713832050814828e-13	7.947118449694271e-13	1.8169674468475337e-14
80200000	0.00499432243066844	1.8516751171064298e-49	3.1941603225788246e-59	6.085744270495684e-10	3.1554471931793194e-15	0.000011353920133628065	6.488282949766313e-23	2.9321576701743574e-13	2.713832050814828e-13	7.947118449694271e-13	1.8169674468475337e-14
80300000	0.00499432243066844	1.8516751171064298e-49	3.1941603225788246e-59	6.085744270495684e-10	3.1554471931793194e-15	0.000011353920133628065	6.488282949766313e-23	2.9321576701743574e-13	2.713832050814828e-13	7.947118449694271e-13	1.8169674468475337e-14
80400000	0.00499432243066844	1.8516751171064298e-49	3.1941603225788246e-59	6.085744270495684e-10	3.1554471931793194e-15	0.000011353920133628065	6.488282949766313e-23	2.9321576701743574e-13	2.713832050814828e-13	7.947118449694271e-13	1.8169674468475337e-14
80500000	0.00499432243066844	1.8516751171064298e-49	3.1941603225788246e-59	6.085744270495684e-10	3.1554471931793194e-15	0.000011353920133628065	6.488282949766313e-23	2.9321576701743574e-13	2.713832050814828e-13	7.947118449694271e-13	1.8169674468475337e-14
80600000	0.00499432243066844	1.8516751171064298e-49	3.1941603225788246e-59	6.085744270495684e-10	3.1554471931793194e-15	0.000011353920133628065	6.488282949766313e-23	2.9321576701743574e-13	2.713832050814828e-13	7.947118449694271e-13	1.8169674468475337e-14
80700000	0.00499432243066844	1.8516751171064298e-49	3.1941603225788246e-59	6.085744270495684e-10	3.1554471931793194e-15	0.000011353920133628065	6.488282949766313e-23	2.9321576701743574e-13	2.713832050814828e-13	7.947118449694271e-13	1.8169674468475337e-14
80800000	0.00499432243066844	1.8516751171064298e-49	3.1941603225788246e-59	6.085744270495684e-10	3.1554471931793194e-15	0.000011353920133628065	6.488282949766313e-23	2.9321576701743574e-13	2.713832050814828e-13	7.947118449694271e-13	1.8169674468475337e-14
80900000	0.00499432243066844	1.8516751171064298e-49	3.1941603225788246e-59	6.085744270495684e-10	3.1554471931793194e-15	0.000011353920133628065	6.488282949766313e-23	2.9321576701743574e-13	2.713832050814828e-13	7.947118449694271e-13	1.8169674468475337e-14
81000000	0.00499432243066844	1.8516751171064298e-49	3.1941603225788246e-59	6.085744270495684e-10	3.1554471931793194e-15	0.000011353920133628065	6.488282949766313e-23	2.9321576701743574e-13	2.713832050814828e-13	7.947118449694271e-13	1.8169674468475337e-14
81100000	0.00499432243066844	1.8516751171064298e-49	3.1941603225788246e-59	6.085744270495684e-10	3.1554471931793194e-15	0.000011353920133628065	6.488282949766313e-23	2.9321576701743574e-13	2.713832050814828e-13	7.947118449694271e-13	1.8169674468475337e-14
81200000	0.00499432243066844	1.8516751171064298e-49	3.1941603225788246e-59	6.085744270495684e-10	3.1554471931793194e-15	0.000011353920133628065	6.488282949766313e-23	2.9321576701743574e-13	2.713832050814828e-13	7.947118449694271e-13	1.8169674468475337e-14
81300000	0.00499432243066844	1.8516751171064298e-49	3.1941603225788246e-59	6.085744270495684e-10	3.1554471931793194e-15	0.000011353920133628065	6.488282949766313e-23	2.9321576701743574e-13	2.713832050814828e-13	7.947118449694271e-13	1.8169674468475337e-14
81400000	0.00499432243066844	1.8516751171064298e-49	3.1941603225788246e-59	6.085744270495684e-10	3.1554471931793194e-15	0.000011353920133628065	6.488282949766313e-23	2.9321576701743574e-13	2.713832050814828e-13	7.947118449694271e-13	1.8169674468475337e-14
81500000	0.00499432243066844	1.8516751171064298e-49	3.1941603225788246e-59	6.085744270495684e-10	3.1554471931793194e-15	0.000011353920133628065	6.488282949766313e-23	2.9321576701743574e-13	2.713832050814828e-13	7.947118449694271e-13	1.8169674468475337e-14
81600000	0.00499432243066844	1.8516751171064298e-49	3.1941603225788246e-59	6.085744270495684e-10	3.1554471931793194e-15	0.000011353920133628065	6.488282949766313e-23	2.9321576701743574e-13	2.713832050814828e-13	7.947118449694271e-13	1.8169674468475337e-14
81700000	0.00499432243066844	1.8516751171064298e-49	3.1941603225788246e-59	6.085744270495684e-10	3.1554471931793194e-15	0.000011353920133628065	6.488282949766313e-23	2.9321576701743574e-13	2.713832050814828e-13	7.947118449694271e-13	1.8169674468475337e-14
81800000	0.00499432243066844	1.8516751171064298e-49	3.1941603225788246e-59	6.085744270495684e-10	3.1554471931793194e-15	0.000011353920133628065	6.488282949766313e-23	2.9321576701743574e-13	2.713832050814828e-13	7.947118449694271e-13	1.8169674468475334e-14
81900000	0.00499432243066844	1.8516751171064298e-49	3.1941603225788246e-59	6.085744270495684e-10	3.1554471931793194e-15	0.000011353920133628065	6.488282949766313e-23	2.9321576701743574e-13	2.713832050814828e-13	7.947118449694271e-13	1.8169674468475334e-14
82000000	0.00499432243066844	1.8516751171064298e-49	3.1941603225788246e-59	6.085744270495684e-10	3.1554471931793194e-15	0.000011353920133628065	6.488282949766313e-23	2.9321576701743574e-13	2.713832050814828e-13	7.947118449694271e-13	1.8169674468475334e-14
82100000	0.00499432243066844	1.8516751171064298e-49	3.1941603225788246e-59	6.085744270495685e-10	3.1554471931793194e-15	0.000011353920133628065	6.488282949766313e-23	2.9321576701743574e-13	2.713832050814828e-13	7.947118449694271e-13	1.8169674468475334e-14
82200000	0.00499432243066844	1.8516751171064298e-49	3.1941603225788246e-59	6.085744270495685e-10	3.1554471931793194e-15	0.000011353920133628065	6.488282949766313e-23	2.9321576701743574e-13	2.713832050814828e-13	7.947118449694271e-13	1.8169674468475334e-14
82300000	0.00499432243066844	1.8516751171064298e-49	3.1941603225788246e-59	6.085744270495685e-10	3.1554471931793194e-15	0.000011353920133628065	6.488282949766313e-23	2.9321576701743574e-13	2.713832050814828e-13	7.947118449694271e-13	1.8169674468475334e-14
82400000	0.00499432243066844	1.8516751171064298e-49	3.1941603225788246e-59	6.085744270495685e-10	3.1554471931793194e-15	0.000011353920133628065	6.488282949766313e-23	2.9321576701743574e-13	2.713832050814828e-13	7.947118449694271e-13	1.8169674468475334e-14
82500000	0.00499432243066844	1.8516751171064298e-49	3.1941603225788246e-59	6.085744270495685e-10	3.1554471931793194e-15	0.000011353920133628065	6.488282949766313e-23	2.9321576701743574e-13	2.713832050814828e-13	7.947118449694271e-13	1.8169674468475334e-14
82600000	0.00499432243066844	1.8516751171064298e-49	3.1941603225788246e-59	6.085744270495685e-10	3.1554471931793194e-15	0.000011353920133628065	6.488282949766313e-23	2.9321576701743574e-13	2.713832050814828e-13	7.947118449694271e-13	1.8169674468475334e-14
82700000	0.00499432243066844	1.8516751171064298e-49	3.1941603225788246e-59	6.085744270495685e-10	3.1554471931793194e-15	0.000011353920133628065	6.488282949766313e-23	2.9321576701743574e-13	2.713832050814828e-13	7.947118449694271e-13	1.8169674468475334e-14
82800000	0.00499432243066844	1.8516751171064298e-49	3.1941603225788246e-59	6.085744270495685e-10	3.1554471931793194e-15	0.000011353920133628065	6.488282949766313e-23	2.9321576701743574e-13	2.713832050814828e-13	7.947118449694271e-13	1.8169674468475334e-14
82900000	0.00499432243066844	1.8516751171064298e-49	3.1941603225788246e-59	6.085744270495685e-10	3.1554471931793194e-15	0.000011353920133628065	6.488282949766313e-23	2.9321576701743574e-13	2.713832050814828e-13	7.947118449694271e-13	1.8169674468475334e-14
83000000	0.00499432243066844	1.8516751171064298e-49	3.1941603225788246e-59	6.085744270495685e-10	3.1554471931793194e-15	0.000011353920133628065	6.488282949766313e-23	2.9321576701743574e-13	2.713832050814828e-13	7.947118449694271e-13	1.8169674468475334e-14
83100000	0.00499432243066844	1.8516751171064298e-49	3.1941603225788246e-59	6.085744270495685e-10	3.1554471931793194e-15	0.000011353920133628065	6.488282949766313e-23	2.9321576701743574e-13	2.713832050814828e-13	7.947118449694271e-13	1.8169674468475334e-14
83200000	0.00499432243066844	1.8516751171064298e-49	3.1941603225788246e-59	6.085744270495685e-10	3.1554471931793194e-15	0.000011353920133628065	6.488282949766313e-23	2.9321576701743574e-13	2.713832050814828e-13	7.947118449694271e-13	1.8169674468475334e-14
83300000	0.00499432243066844	1.8516751171064298e-49	3.1941603225788246e-59	6.085744270495685e-10	3.1554471931793194e-15	0.000011353920133628065	6.488282949766313e-23	2.9321576701743574e-13	2.713832050814828e-13	7.947118449694271e-13	1.8169674468475334e-14
83400000	0.00499432243066844	1.8516751171064298e-49	3.1941603225788246e-59	6.085744270495685e-10	3.1554471931793194e-15	0.000011353920133628065	6.488282949766313e-23	2.9321576701743574e-13	2.713832050814828e-13	7.947118449694271e-13	1.8169674468475334e-14
83500000	0.00499432243066844	1.8516751171064298e-49	3.1941603225788246e-59	6.085744270495685e-10	3.1554471931793194e-15	0.000011353920133628065	6.488282949766313e-23	2.9321576701743574e-13	2.713832050814828e-13	7.947118449694271e-13	1.8169674468475334e-14
83600000	0.00499432243066844	1.8516751171064298e-49	3.1941603225788246e-59	6.085744270495685e-10	3.1554471931793194e-15	0.000011353920133628065	6.488282949766313e-23	2.9321576701743574e-13	2.713832050814828e-13	7.947118449694271e-13	1.8169674468475334e-14
83700000	0.00499432243066844	1.8516751171064298e-49	3.1941603225788246e-59	6.085744270495685e-10	3.1554471931793194e-15	0.000011353920133628065	6.488282949766313e-23	2.9321576701743574e-13	2.713832050814828e-13	7.947118449694271e-13	1.8169674468475334e-14
83800000	0.00499432243066844	1.8516751171064298e-49	3.1941603225788246e-59	6.085744270495685e-10	3.1554471931793194e-15	0.000011353920133628065	6.488282949766313e-23	2.9321576701743574e-13	2.713832050814828e-13	7.947118449694271e-13	1.8169674468475334e-14
83900000	0.00499432243066844	1.8516751171064298e-49	3.1941603225788246e-59	6.085744270495685e-10	3.1554471931793194e-15	0.000011353920133628065	6.488282949766313e-23	2.9321576701743574e-13	2.713832050814828e-13	7.947118449694271e-13	1.8169674468475334e-14
84000000	0.00499432243066844	1.8516751171064298e-49	3.1941603225788246e-59	6.085744270495685e-10	3.1554471931793194e-15	0.000011353920133628065	6.488282949766313e-23	2.9321576701743574e-13	2.713832050814828e-13	7.947118449694271e-13	1.8169674468475334e-14
84100000	0.00499432243066844	1.8516751171064298e-49	3.1941603225788246e-59	6.085744270495685e-10	3.1554471931793194e-15	0.000011353920133628065	6.488282949766313e-23	2.9321576701743574e-13	2.713832050814828e-13	7.947118449694271e-13	1.8169674468475334e-14
84200000	0.00499432243066844	1.8516751171064298e-49	3.1941603225788246e-59	6.085744270495685e-10	3.1554471931793194e-15	0.000011353920133628065	6.488282949766313e-23	2.9321576701743574e-13	2.713832050814828e-13	7.947118449694271e-13	1.8169674468475334e-14
84300000	0.00499432243066844	1.8516751171064298e-49	3.1941603225788246e-59	6.085744270495685e-10	3.1554471931793194e-15	0.000011353920133628065	6.488282949766313e-23	2.9321576701743574e-13	2.713832050814828e-13	7.947118449694271e-13	1.8169674468475334e-14
84400000	0.00499432243066844	1.8516751171064298e-49	3.1941603225788246e-59	6.085744270495685e-10	3.1554471931793194e-15	0.000011353920133628065	6.488282949766313e-23	2.9321576701743574e-13	2.713832050814828e-13	7.947118449694271e-13	1.8169674468475334e-14
84500000	0.00499432243066844	1.8516751171064298e-49	3.1941603225788246e-59	6.085744270495685e-10	3.1554471931793194e-15	0.000011353920133628065	6.488282949766313e-23	2.9321576701743574e-13	2.713832050814828e-13	7.947118449694271e-13	1.8169674468475334e-14
84600000	0.00499432243066844	1.8516751171064298e-49	3.1941603225788246e-59	6.085744270495685e-10	3.1554471931793194e-15	0.000011353920133628065	6.488282949766313e-23	2.9321576701743574e-13	2.713832050814828e-13	7.947118449694271e-13	1.8169674468475334e-14
84700000	0.00499432243066844	1.8516751171064298e-49	3.1941603225788246e-59	6.085744270495685e-10	3.1554471931793194e-15	0.000011353920133628065	6.488282949766313e-23	2.9321576701743574e-13	2.713832050814828e-13	7.947118449694271e-13	1.8169674468475334e-14
84800000	0.00499432243066844	1.8516751171064298e-49	3.1941603225788246e-59	6.085744270495685e-10	3.1554471931793194e-15	0.000011353920133628065	6.488282949766313e-23	2.9321576701743574e-13	2.713832050814828e-13	7.947118449694271e-13	1.8169674468475334e-14
84900000	0.00499432243066844	1.8516751171064298e-49	3.1941603225788246e-59	6.085744270495685e-10	3.1554471931793194e-15	0.000011353920133628065	6.488282949766313e-23	2.9321576701743574e-13	2.713832050814828e-13	7.947118449694271e-13	1.8169674468475334e-14
85000000	0.00499432243066844	1.8516751171064298e-49	3.1941603225788246e-59	6.085744270495685e-10	3.1554471931793194e-15	0.000011353920133628065	6.488282949766313e-23	2.9321576701743574e-13	2.713832050814828e-13	7.947118449694271e-13	1.8169674468475334e-14
85100000	0.00499432243066844	1.8516751171064298e-49	3.1941603225788246e-59	6.085744270495685e-10	3.1554471931793194e-15	0.000011353920133628065	6.488282949766313e-23	2.9321576701743574e-13	2.713832050814828e-13	7.947118449694271e-13	1.8169674468475334e-14
85200000	0.00499432243066844	1.8516751171064298e-49	3.1941603225788246e-59	6.085744270495685e-10	3.1554471931793194e-15	0.000011353920133628065	6.488282949766313e-23	2.9321576701743574e-13	2.713832050814828e-13	7.947118449694271e-13	1.8169674468475334e-14
85300000	0.00499432243066844	1.8516751171064298e-49	3.1941603225788246e-59	6.085744270495685e-10	3.1554471931793194e-15	0.000011353920133628065	6.488282949766313e-23	2.9321576701743574e-13	2.713832050814828e-13	7.947118449694271e-13	1.8169674468475334e-14
85400000	0.00499432243066844	1.8516751171064298e-49	3.1941603225788246e-59	6.085744270495685e-10	3.1554471931793194e-15	0.000011353920133628065	6.488282949766313e-23	2.9321576701743574e-13	2.713832050814828e-13	7.947118449694271e-13	1.8169674468475334e-14
85500000	0.00499432243066844	1.8516751171064298e-49	3.1941603225788246e-59	6.085744270495685e-10	3.1554471931793194e-15	0.000011353920133628065	6.488282949766313e-23	2.9321576701743574e-13	2.713832050814828e-13	7.947118449694271e-13	1.8169674468475334e-14
85600000	0.00499432243066844	1.8516751171064298e-49	3.1941603225788246e-59	6.085744270495685e-10	3.1554471931793194e-15	0.000011353920133628065	6.488282949766313e-23	2.9321576701743574e-13	2.713832050814828e-13	7.947118449694271e-13	1.8169674468475334e-14
85700000	0.00499432243066844	1.8516751171064298e-49	3.1941603225788246e-59	6.085744270495685e-10	3.1554471931793194e-15	0.000011353920133628065	6.488282949766313e-23	2.9321576701743574e-13	2.713832050814828e-13	7.947118449694271e-13	1.8169674468475334e-14
85800000	0.00499432243066844	1.8516751171064298e-49	3.1941603225788246e-59	6.085744270495685e-10	3.1554471931793194e-15	0.000011353920133628065	6.488282949766313e-23	2.9321576701743574e-13	2.713832050814828e-13	7.947118449694271e-13	1.8169674468475334e-14
85900000	0.00499432243066844	1.8516751171064298e-49	3.1941603225788246e-59	6.085744270495685e-10	3.1554471931793194e-15	0.000011353920133628065	6.488282949766313e-23	2.9321576701743574e-13	2.713832050814828e-13	7.947118449694271e-13	1.8169674468475334e-14
86000000	0.00499432243066844	1.8516751171064298e-49	3.1941603225788246e-59	6.085744270495685e-10	3.1554471931793194e-15	0.000011353920133628065	6.488282949766313e-23	2.9321576701743574e-13	2.713832050814828e-13	7.947118449694271e-13	1.8169674468475334e-14
86100000	0.00499432243066844	1.8516751171064298e-49	3.1941603225788246e-59	6.085744270495685e-10	3.1554471931793194e-15	0.000011353920133628065	6.488282949766313e-23	2.9321576701743574e-13	2.713832050814828e-13	7.947118449694271e-13	1.8169674468475334e-14
86200000	0.00499432243066844	1.8516751171064298e-49	3.1941603225788246e-59	6.085744270495685e-10	3.1554471931793194e-15	0.000011353920133628065	6.488282949766313e-23	2.9321576701743574e-13	2.713832050814828e-13	7.947118449694271e-13	1.8169674468475334e-14
86300000	0.00499432243066844	1.8516751171064298e-49	3.1941603225788246e-59	6.085744270495685e-10	3.1554471931793194e-15	0.000011353920133628065	6.488282949766313e-23	2.9321576701743574e-13	2.713832050814828e-13	7.947118449694271e-13	1.8169674468475334e-14
86400000	0.00499432243066844	1.8516751171064298e-49	3.1941603225788246e-59	6.085744270495685e-10	3.1554471931793194e-15	0.000011353920133628065	6.488282949766313e-23	2.9321576701743574e-13	2.713832050814828e-13	7.947118449694271e-13	1.8169674468475334e-14
86500000	0.00499432243066844	1.8516751171064298e-49	3.1941603225788246e-59	6.085744270495685e-10	3.1554471931793194e-15	0.000011353920133628065	6.488282949766313e-23	2.9321576701743574e-13	2.713832050814828e-13	7.947118449694271e-13	1.8169674468475334e-14
86600000	0.00499432243066844	1.8516751171064298e-49	3.1941603225788246e-59	6.085744270495685e-10	3.1554471931793194e-15	0.000011353920133628065	6.488282949766313e-23	2.9321576701743574e-13	2.713832050814828e-13	7.947118449694271e-13	1.8169674468475334e-14
86700000	0.00499432243066844	1.8516751171064298e-49	3.1941603225788246e-59	6.085744270495685e-10	3.1554471931793194e-15	0.000011353920133628065	6.488282949766313e-23	2.9321576701743574e-13	2.713832050814828e-13	7.947118449694271e-13	1.8169674468475334e-14
86800000	0.00499432243066844	1.8516751171064298e-49	3.1941603225788246e-59	6.085744270495685e-10	3.1554471931793194e-15	0.000011353920133628065	6.488282949766313e-23	2.9321576701743574e-13	2.713832050814828e-13	7.947118449694271e-13	1.8169674468475334e-14
86900000	0.00499432243066844	1.8516751171064298e-49	3.1941603225788246e-59	6.085744270495685e-10	3.1554471931793194e-15	0.000011353920133628065	6.488282949766313e-23	2.9321576701743574e-13	2.713832050814828e-13	7.947118449694271e-13	1.8169674468475334e-14
87000000	0.00499432243066844	1.8516751171064298e-49	3.1941603225788246e-59	6.085744270495685e-10	3.1554471931793194e-15	0.000011353920133628065	6.488282949766313e-23	2.9321576701743574e-13	2.713832050814828e-13	7.947118449694271e-13	1.8169674468475334e-14
87100000	0.00499432243066844	1.8516751171064298e-49	3.1941603225788246e-59	6.085744270495685e-10	3.1554471931793194e-15	0.000011353920133628065	6.488282949766313e-23	2.9321576701743574e-13	2.713832050814828e-13	7.947118449694271e-13	1.8169674468475334e-14
87200000	0.00499432243066844	1.8516751171064298e-49	3.1941603225788246e-59	6.085744270495685e-10	3.1554471931793194e-15	0.000011353920133628065	6.488282949766313e-23	2.9321576701743574e-13	2.713832050814828e-13	7.947118449694271e-13	1.8169674468475334e-14
87300000	0.00499432243066844	1.8516751171064298e-49	3.1941603225788246e-59	6.085744270495685e-10	3.1554471931793194e-15	0.000011353920133628065	6.488282949766313e-23	2.9321576701743574e-13	2.713832050814828e-13	7.947118449694271e-13	1.8169674468475334e-14
87400000	0.00499432243066844	1.8516751171064298e-49	3.1941603225788246e-59	6.085744270495685e-10	3.1554471931793194e-15	0.000011353920133628065	6.488282949766313e-23	2.9321576701743574e-13	2.713832050814828e-13	7.947118449694271e-13	1.8169674468475334e-14
87500000	0.00499432243066844	1.8516751171064298e-49	3.1941603225788246e-59	6.085744270495685e-10	3.1554471931793194e-15	0.000011353920133628065	6.488282949766313e-23	2.9321576701743574e-13	2.713832050814828e-13	7.947118449694271e-13	1.8169674468475334e-14
87600000	0.00499432243066844	1.8516751171064298e-49	3.1941603225788246e-59	6.085744270495685e-10	3.1554471931793194e-15	0.000011353920133628065	6.488282949766313e-23	2.9321576701743574e-13	2.713832050814828e-13	7.947118449694271e-13	1.8169674468475334e-14
87700000	0.00499432243066844	1.8516751171064298e-49	3.1941603225788246e-59	6.085744270495685e-10	3.1554471931793194e-15	0.000011353920133628065	6.488282949766313e-23	2.9321576701743574e-13	2.713832050814828e-13	7.947118449694271e-13	1.8169674468475334e-14
87800000	0.00499432243066844	1.8516751171064298e-49	3.1941603225788246e-59	6.085744270495685e-10	3.1554471931793194e-15	0.000011353920133628065	6.488282949766313e-23	2.9321576701743574e-13	2.713832050814828e-13	7.947118449694271e-13	1.8169674468475334e-14
87900000	0.00499432243066844	1.8516751171064298e-49	3.1941603225788246e-59	6.085744270495685e-10	3.1554471931793194e-15	0.000011353920133628065	6.488282949766313e-23	2.9321576701743574e-13	2.713832050814828e-13	7.947118449694271e-13	1.8169674468475334e-14
88000000	0.00499432243066844	1.8516751171064298e-49	3.1941603225788246e-59	6.085744270495685e-10	3.1554471931793194e-15	0.000011353920133628065	6.488282949766313e-23	2.9321576701743574e-13	2.713832050814828e-13	7.947118449694271e-13	1.8169674468475334e-14
88100000	0.00499432243066844	1.8516751171064298e-49	3.1941603225788246e-59	6.085744270495685e-10	3.1554471931793194e-15	0.000011353920133628065	6.488282949766313e-23	2.9321576701743574e-13	2.713832050814828e-13	7.947118449694271e-13	1.8169674468475334e-14
88200000	0.00499432243066844	1.8516751171064298e-49	3.1941603225788246e-59	6.085744270495685e-10	3.1554471931793194e-15	0.000011353920133628065	6.488282949766313e-23	2.9321576701743574e-13	2.713832050814828e-13	7.947118449694271e-13	1.8169674468475334e-14
88300000	0.00499432243066844	1.8516751171064298e-49	3.1941603225788246e-59	6.085744270495685e-10	3.1554471931793194e-15	0.000011353920133628065	6.488282949766313e-23	2.9321576701743574e-13	2.713832050814828e-13	7.947118449694271e-13	1.8169674468475334e-14
88400000	0.00499432243066844	1.8516751171064298e-49	3.1941603225788246e-59	6.085744270495685e-10	3.1554471931793194e-15	0.000011353920133628065	6.488282949766313e-23	2.9321576701743574e-13	2.713832050814828e-13	7.947118449694271e-13	1.8169674468475334e-14
88500000	0.00499432243066844	1.8516751171064298e-49	3.1941603225788246e-59	6.085744270495685e-10	3.1554471931793194e-15	0.000011353920133628065	6.488282949766313e-23	2.9321576701743574e-13	2.713832050814828e-13	7.947118449694271e-13	1.8169674468475334e-14
88600000	0.00499432243066844	1.8516751171064298e-49	3.1941603225788246e-59	6.085744270495685e-10	3.1554471931793194e-15	0.000011353920133628065	6.488282949766313e-23	2.9321576701743574e-13	2.713832050814828e-13	7.947118449694271e-13	1.8169674468475334e-14
88700000	0.00499432243066844	1.8516751171064298e-49	3.1941603225788246e-59	6.085744270495685e-10	3.1554471931793194e-15	0.000011353920133628065	6.488282949766313e-23	2.9321576701743574e-13	2.713832050814828e-13	7.947118449694271e-13	1.8169674468475334e-14
88800000	0.004994322430668441	1.8516751171064298e-49	3.1941603225788246e-59	6.085744270495685e-10	3.1554471931793194e-15	0.000011353920133628065	6.488282949766313e-23	2.9321576701743574e-13	2.713832050814828e-13	7.947118449694271e-13	1.8169674468475334e-14
88900000	0.004994322430668441	1.8516751171064298e-49	3.1941603225788246e-59	6.085744270495685e-10	3.1554471931793194e-15	0.000011353920133628065	6.488282949766313e-23	2.9321576701743574e-13	2.713832050814828e-13	7.947118449694271e-13	1.8169674468475334e-14
89000000	0.004994322430668441	1.8516751171064298e-49	3.1941603225788246e-59	6.085744270495685e-10	3.1554471931793194e-15	0.000011353920133628065	6.488282949766313e-23	2.9321576701743574e-13	2.713832050814828e-13	7.947118449694271e-13	1.8169674468475334e-14
89100000	0.004994322430668441	1.8516751171064298e-49	3.1941603225788246e-59	6.085744270495685e-10	3.1554471931793194e-15	0.000011353920133628065	6.488282949766313e-23	2.9321576701743574e-13	2.713832050814828e-13	7.947118449694271e-13	1.8169674468475334e-14
89200000	0.004994322430668441	1.8516751171064298e-49	3.1941603225788246e-59	6.085744270495685e-10	3.1554471931793194e-15	0.000011353920133628065	6.488282949766313e-23	2.9321576701743574e-13	2.713832050814828e-13	7.947118449694271e-13	1.8169674468475334e-14
89300000	0.004994322430668441	1.8516751171064298e-49	3.1941603225788246e-59	6.085744270495685e-10	3.1554471931793194e-15	0.000011353920133628065	6.488282949766313e-23	2.9321576701743574e-13	2.713832050814828e-13	7.947118449694271e-13	1.8169674468475334e-14
89400000	0.004994322430668441	1.8516751171064298e-49	3.1941603225788246e-59	6.085744270495685e-10	3.1554471931793194e-15	0.000011353920133628065	6.488282949766313e-23	2.9321576701743574e-13	2.713832050814828e-13	7.947118449694271e-13	1.8169674468475334e-14
89500000	0.004994322430668441	1.8516751171064298e-49	3.1941603225788246e-59	6.085744270495685e-10	3.1554471931793194e-15	0.000011353920133628065	6.488282949766313e-23	2.9321576701743574e-13	2.713832050814828e-13	7.947118449694271e-13	1.8169674468475334e-14
89600000	0.004994322430668441	1.8516751171064298e-49	3.1941603225788246e-59	6.085744270495685e-10	3.1554471931793194e-15	0.000011353920133628065	6.488282949766313e-23	2.9321576701743574e-13	2.713832050814828e-13	7.947118449694271e-13	1.8169674468475334e-14
89700000	0.004994322430668441	1.8516751171064298e-49	3.1941603225788246e-59	6.085744270495685e-10	3.1554471931793194e-15	0.000011353920133628065	6.488282949766313e-23	2.9321576701743574e-13	2.713832050814828e-13	7.947118449694271e-13	1.8169674468475334e-14
89800000	0.004994322430668441	1.8516751171064298e-49	3.1941603225788246e-59	6.085744270495685e-10	3.1554471931793194e-15	0.000011353920133628065	6.488282949766313e-23	2.9321576701743574e-13	2.713832050814828e-13	7.947118449694271e-13	1.8169674468475334e-14
89900000	0.004994322430668441	1.8516751171064298e-49	3.1941603225788246e-59	6.085744270495685e-10	3.1554471931793194e-15	0.000011353920133628065	6.488282949766313e-23	2.9321576701743574e-13	2.713832050814828e-13	7.947118449694271e-13	1.8169674468475334e-14
90000000	0.004994322430668441	1.8516751171064298e-49	3.1941603225788246e-59	6.085744270495685e-10	3.1554471931793194e-15	0.000011353920133628065	6.488282949766313e-23	2.9321576701743574e-13	2.713832050814828e-13	7.947118449694271e-13	1.8169674468475334e-14
90100000	0.004994322430668441	1.8516751171064298e-49	3.1941603225788246e-59	6.085744270495685e-10	3.1554471931793194e-15	0.000011353920133628065	6.488282949766313e-23	2.9321576701743574e-13	2.713832050814828e-13	7.947118449694271e-13	1.8169674468475334e-14
90200000	0.004994322430668441	1.8516751171064298e-49	3.1941603225788246e-59	6.085744270495685e-10	3.1554471931793194e-15	0.000011353920133628065	6.488282949766313e-23	2.9321576701743574e-13	2.713832050814828e-13	7.947118449694271e-13	1.8169674468475334e-14
90300000	0.004994322430668441	1.8516751171064298e-49	3.1941603225788246e-59	6.085744270495685e-10	3.1554471931793194e-15	0.000011353920133628065	6.488282949766313e-23	2.9321576701743574e-13	2.713832050814828e-13	7.947118449694271e-13	1.8169674468475334e-14
90400000	0.004994322430668441	1.8516751171064298e-49	3.1941603225788246e-59	6.085744270495685e-10	3.1554471931793194e-15	0.000011353920133628065	6.488282949766313e-23	2.9321576701743574e-13	2.713832050814828e-13	7.947118449694271e-13	1.8169674468475334e-14
90500000	0.004994322430668441	1.8516751171064298e-49	3.1941603225788246e-59	6.085744270495685e-10	3.1554471931793194e-15	0.000011353920133628065	6.488282949766313e-23	2.9321576701743574e-13	2.713832050814828e-13	7.947118449694271e-13	1.8169674468475334e-14
90600000	0.004994322430668441	1.8516751171064298e-49	3.1941603225788246e-59	6.085744270495685e-10	3.1554471931793194e-15	0.000011353920133628065	6.488282949766313e-23	2.9321576701743574e-13	2.713832050814828e-13	7.947118449694271e-13	1.8169674468475334e-14
90700000	0.004994322430668441	1.8516751171064298e-49	3.1941603225788246e-59	6.085744270495685e-10	3.1554471931793194e-15	0.000011353920133628065	6.488282949766313e-23	2.9321576701743574e-13	2.713832050814828e-13	7.947118449694271e-13	1.8169674468475334e-14
90800000	0.004994322430668441	1.8516751171064298e-49	3.1941603225788246e-59	6.085744270495685e-10	3.1554471931793194e-15	0.000011353920133628065	6.488282949766313e-23	2.9321576701743574e-13	2.713832050814828e-13	7.947118449694271e-13	1.8169674468475334e-14
90900000	0.004994322430668441	1.8516751171064298e-49	3.1941603225788246e-59	6.085744270495685e-10	3.1554471931793194e-15	0.000011353920133628065	6.488282949766313e-23	2.9321576701743574e-13	2.713832050814828e-13	7.947118449694271e-13	1.8169674468475334e-14
91000000	0.004994322430668441	1.8516751171064298e-49	3.1941603225788246e-59	6.085744270495685e-10	3.1554471931793194e-15	0.000011353920133628065	6.488282949766313e-23	2.9321576701743574e-13	2.713832050814828e-13	7.947118449694271e-13	1.8169674468475334e-14
91100000	0.004994322430668441	1.8516751171064298e-49	3.1941603225788246e-59	6.085744270495685e-10	3.1554471931793194e-15	0.000011353920133628065	6.488282949766313e-23	2.9321576701743574e-13	2.713832050814828e-13	7.947118449694271e-13	1.8169674468475334e-14
91200000	0.004994322430668441	1.8516751171064298e-49	3.1941603225788246e-59	6.085744270495685e-10	3.1554471931793194e-15	0.000011353920133628065	6.488282949766313e-23	2.9321576701743574e-13	2.713832050814828e-13	7.947118449694271e-13	1.8169674468475334e-14
91300000	0.004994322430668441	1.8516751171064298e-49	3.1941603225788246e-59	6.085744270495685e-10	3.1554471931793194e-15	0.000011353920133628065	6.488282949766313e-23	2.9321576701743574e-13	2.713832050814828e-13	7.947118449694271e-13	1.8169674468475334e-14
91400000	0.004994322430668441	1.8516751171064298e-49	3.1941603225788246e-59	6.085744270495685e-10	3.1554471931793194e-15	0.000011353920133628065	6.488282949766313e-23	2.9321576701743574e-13	2.713832050814828e-13	7.947118449694271e-13	1.8169674468475334e-14
91500000	0.004994322430668441	1.8516751171064298e-49	3.1941603225788246e-59	6.085744270495685e-10	3.1554471931793194e-15	0.000011353920133628065	6.488282949766313e-23	2.9321576701743574e-13	2.713832050814828e-13	7.947118449694271e-13	1.8169674468475334e-14
91600000	0.004994322430668441	1.8516751171064298e-49	3.1941603225788246e-59	6.085744270495685e-10	3.1554471931793194e-15	0.000011353920133628065	6.488282949766313e-23	2.9321576701743574e-13	2.713832050814828e-13	7.947118449694271e-13	1.8169674468475334e-14
91700000	0.004994322430668441	1.8516751171064298e-49	3.1941603225788246e-59	6.085744270495685e-10	3.1554471931793194e-15	0.000011353920133628065	6.488282949766313e-23	2.9321576701743574e-13	2.713832050814828e-13	7.947118449694271e-13	1.8169674468475334e-14
91800000	0.004994322430668441	1.8516751171064298e-49	3.1941603225788246e-59	6.085744270495685e-10	3.1554471931793194e-15	0.000011353920133628065	6.488282949766313e-23	2.9321576701743574e-13	2.713832050814828e-13	7.947118449694271e-13	1.8169674468475334e-14
91900000	0.004994322430668441	1.8516751171064298e-49	3.1941603225788246e-59	6.085744270495685e-10	3.1554471931793194e-15	0.000011353920133628065	6.488282949766313e-23	2.9321576701743574e-13	2.713832050814828e-13	7.947118449694271e-13	1.8169674468475334e-14
92000000	0.004994322430668441	1.8516751171064298e-49	3.1941603225788246e-59	6.085744270495685e-10	3.1554471931793194e-15	0.000011353920133628065	6.488282949766313e-23	2.9321576701743574e-13	2.713832050814828e-13	7.947118449694271e-13	1.8169674468475334e-14
92100000	0.004994322430668441	1.8516751171064298e-49	3.1941603225788246e-59	6.085744270495685e-10	3.1554471931793194e-15	0.000011353920133628065	6.488282949766313e-23	2.9321576701743574e-13	2.713832050814828e-13	7.947118449694271e-13	1.8169674468475334e-14
92200000	0.004994322430668441	1.8516751171064298e-49	3.1941603225788246e-59	6.085744270495685e-10	3.1554471931793194e-15	0.000011353920133628065	6.488282949766313e-23	2.9321576701743574e-13	2.713832050814828e-13	7.947118449694271e-13	1.8169674468475334e-14
92300000	0.004994322430668441	1.8516751171064298e-49	3.1941603225788246e-59	6.085744270495685e-10	3.1554471931793194e-15	0.000011353920133628065	6.488282949766313e-23	2.9321576701743574e-13	2.713832050814828e-13	7.947118449694271e-13	1.8169674468475334e-14
92400000	0.004994322430668441	1.8516751171064298e-49	3.1941603225788246e-59	6.085744270495685e-10	3.1554471931793194e-15	0.000011353920133628065	6.488282949766313e-23	2.9321576701743574e-13	2.713832050814828e-13	7.947118449694271e-13	1.8169674468475334e-14
92500000	0.004994322430668441	1.8516751171064298e-49	3.1941603225788246e-59	6.085744270495685e-10	3.1554471931793194e-15	0.000011353920133628065	6.488282949766313e-23	2.9321576701743574e-13	2.713832050814828e-13	7.947118449694271e-13	1.8169674468475334e-14
92600000	0.004994322430668441	1.8516751171064298e-49	3.1941603225788246e-59	6.085744270495685e-10	3.1554471931793194e-15	0.000011353920133628065	6.488282949766313e-23	2.9321576701743574e-13	2.713832050814828e-13	7.947118449694271e-13	1.8169674468475334e-14
92700000	0.004994322430668441	1.8516751171064298e-49	3.1941603225788246e-59	6.085744270495685e-10	3.1554471931793194e-15	0.000011353920133628065	6.488282949766313e-23	2.9321576701743574e-13	2.713832050814828e-13	7.947118449694271e-13	1.8169674468475334e-14
92800000	0.004994322430668441	1.8516751171064298e-49	3.1941603225788246e-59	6.085744270495685e-10	3.1554471931793194e-15	0.000011353920133628065	6.488282949766313e-23	2.9321576701743574e-13	2.713832050814828e-13	7.947118449694271e-13	1.8169674468475334e-14
92900000	0.004994322430668441	1.8516751171064298e-49	3.1941603225788246e-59	6.085744270495685e-10	3.1554471931793194e-15	0.000011353920133628065	6.488282949766313e-23	2.9321576701743574e-13	2.713832050814828e-13	7.947118449694271e-13	1.8169674468475334e-14
93000000	0.004994322430668441	1.8516751171064298e-49	3.1941603225788246e-59	6.085744270495685e-10	3.1554471931793194e-15	0.000011353920133628065	6.488282949766313e-23	2.9321576701743574e-13	2.713832050814828e-13	7.947118449694271e-13	1.8169674468475334e-14
93100000	0.004994322430668441	1.8516751171064298e-49	3.1941603225788246e-59	6.085744270495685e-10	3.1554471931793194e-15	0.000011353920133628065	6.488282949766313e-23	2.9321576701743574e-13	2.713832050814828e-13	7.947118449694271e-13	1.8169674468475334e-14
93200000	0.004994322430668441	1.8516751171064298e-49	3.1941603225788246e-59	6.085744270495685e-10	3.1554471931793194e-15	0.000011353920133628065	6.488282949766313e-23	2.9321576701743574e-13	2.713832050814828e-13	7.947118449694271e-13	1.8169674468475334e-14
93300000	0.004994322430668441	1.8516751171064298e-49	3.1941603225788246e-59	6.085744270495685e-10	3.1554471931793194e-15	0.000011353920133628065	6.488282949766313e-23	2.9321576701743574e-13	2.713832050814828e-13	7.947118449694271e-13	1.8169674468475334e-14
93400000	0.004994322430668441	1.8516751171064298e-49	3.1941603225788246e-59	6.085744270495685e-10	3.1554471931793194e-15	0.000011353920133628065	6.488282949766313e-23	2.9321576701743574e-13	2.713832050814828e-13	7.947118449694271e-13	1.8169674468475334e-14
93500000	0.004994322430668441	1.8516751171064298e-49	3.1941603225788246e-59	6.085744270495685e-10	3.1554471931793194e-15	0.000011353920133628065	6.488282949766313e-23	2.9321576701743574e-13	2.713832050814828e-13	7.947118449694271e-13	1.8169674468475334e-14
93600000	0.004994322430668441	1.8516751171064298e-49	3.1941603225788246e-59	6.085744270495685e-10	3.1554471931793194e-15	0.000011353920133628065	6.488282949766313e-23	2.9321576701743574e-13	2.713832050814828e-13	7.947118449694271e-13	1.8169674468475334e-14
93700000	0.004994322430668441	1.8516751171064298e-49	3.1941603225788246e-59	6.085744270495685e-10	3.1554471931793194e-15	0.000011353920133628065	6.488282949766313e-23	2.9321576701743574e-13	2.713832050814828e-13	7.947118449694271e-13	1.8169674468475334e-14
93800000	0.004994322430668441	1.8516751171064298e-49	3.1941603225788246e-59	6.085744270495685e-10	3.1554471931793194e-15	0.000011353920133628065	6.488282949766313e-23	2.9321576701743574e-13	2.713832050814828e-13	7.947118449694271e-13	1.8169674468475334e-14
93900000	0.004994322430668441	1.8516751171064298e-49	3.1941603225788246e-59	6.085744270495685e-10	3.1554471931793194e-15	0.000011353920133628065	6.488282949766313e-23	2.9321576701743574e-13	2.713832050814828e-13	7.947118449694271e-13	1.8169674468475334e-14
94000000	0.004994322430668441	1.8516751171064298e-49	3.1941603225788246e-59	6.085744270495685e-10	3.1554471931793194e-15	0.000011353920133628065	6.488282949766313e-23	2.9321576701743574e-13	2.713832050814828e-13	7.947118449694271e-13	1.8169674468475334e-14
94100000	0.004994322430668441	1.8516751171064298e-49	3.1941603225788246e-59	6.085744270495685e-10	3.1554471931793194e-15	0.000011353920133628065	6.488282949766313e-23	2.9321576701743574e-13	2.713832050814828e-13	7.947118449694271e-13	1.8169674468475334e-14
94200000	0.004994322430668441	1.8516751171064298e-49	3.1941603225788246e-59	6.085744270495685e-10	3.1554471931793194e-15	0.000011353920133628065	6.488282949766313e-23	2.9321576701743574e-13	2.713832050814828e-13	7.947118449694271e-13	1.8169674468475334e-14
94300000	0.004994322430668441	1.8516751171064298e-49	3.1941603225788246e-59	6.085744270495685e-10	3.1554471931793194e-15	0.000011353920133628065	6.488282949766313e-23	2.9321576701743574e-13	2.713832050814828e-13	7.947118449694271e-13	1.8169674468475334e-14
94400000	0.004994322430668441	1.8516751171064298e-49	3.1941603225788246e-59	6.085744270495685e-10	3.1554471931793194e-15	0.000011353920133628065	6.488282949766313e-23	2.9321576701743574e-13	2.713832050814828e-13	7.947118449694271e-13	1.8169674468475334e-14
94500000	0.004994322430668441	1.8516751171064298e-49	3.1941603225788246e-59	6.085744270495685e-10	3.1554471931793194e-15	0.000011353920133628065	6.488282949766313e-23	2.9321576701743574e-13	2.713832050814828e-13	7.947118449694271e-13	1.8169674468475334e-14
94600000	0.004994322430668441	1.8516751171064298e-49	3.1941603225788246e-59	6.085744270495685e-10	3.1554471931793194e-15	0.000011353920133628065	6.488282949766313e-23	2.9321576701743574e-13	2.713832050814828e-13	7.947118449694271e-13	1.8169674468475334e-14
94700000	0.004994322430668441	1.8516751171064298e-49	3.1941603225788246e-59	6.085744270495685e-10	3.1554471931793194e-15	0.000011353920133628065	6.488282949766313e-23	2.9321576701743574e-13	2.713832050814828e-13	7.947118449694271e-13	1.8169674468475334e-14
94800000	0.004994322430668441	1.8516751171064298e-49	3.1941603225788246e-59	6.085744270495685e-10	3.1554471931793194e-15	0.000011353920133628065	6.488282949766313e-23	2.9321576701743574e-13	2.713832050814828e-13	7.947118449694271e-13	1.8169674468475334e-14
94900000	0.004994322430668441	1.8516751171064298e-49	3.1941603225788246e-59	6.085744270495685e-10	3.1554471931793194e-15	0.000011353920133628065	6.488282949766313e-23	2.9321576701743574e-13	2.713832050814828e-13	7.947118449694271e-13	1.8169674468475334e-14
95000000	0.004994322430668441	1.8516751171064298e-49	3.1941603225788246e-59	6.085744270495685e-10	3.1554471931793194e-15	0.000011353920133628065	6.488282949766313e-23	2.9321576701743574e-13	2.713832050814828e-13	7.947118449694271e-13	1.8169674468475334e-14
95100000	0.004994322430668441	1.8516751171064298e-49	3.1941603225788246e-59	6.085744270495685e-10	3.1554471931793194e-15	0.000011353920133628065	6.488282949766313e-23	2.9321576701743574e-13	2.713832050814828e-13	7.947118449694271e-13	1.8169674468475334e-14
95200000	0.004994322430668441	1.8516751171064298e-49	3.1941603225788246e-59	6.085744270495685e-10	3.1554471931793194e-15	0.000011353920133628065	6.488282949766313e-23	2.9321576701743574e-13	2.713832050814828e-13	7.947118449694271e-13	1.8169674468475334e-14
95300000	0.004994322430668441	1.8516751171064298e-49	3.1941603225788246e-59	6.085744270495685e-10	3.1554471931793194e-15	0.000011353920133628065	6.488282949766313e-23	2.9321576701743574e-13	2.713832050814828e-13	7.947118449694271e-13	1.8169674468475334e-14
95400000	0.004994322430668441	1.8516751171064298e-49	3.1941603225788246e-59	6.085744270495685e-10	3.1554471931793194e-15	0.000011353920133628065	6.488282949766313e-23	2.9321576701743574e-13	2.713832050814828e-13	7.947118449694271e-13	1.8169674468475334e-14
95500000	0.004994322430668441	1.8516751171064298e-49	3.1941603225788246e-59	6.085744270495685e-10	3.1554471931793194e-15	0.000011353920133628065	6.488282949766313e-23	2.9321576701743574e-13	2.713832050814828e-13	7.947118449694271e-13	1.8169674468475334e-14
95600000	0.004994322430668441	1.8516751171064298e-49	3.1941603225788246e-59	6.085744270495685e-10	3.1554471931793194e-15	0.000011353920133628065	6.488282949766313e-23	2.9321576701743574e-13	2.713832050814828e-13	7.947118449694271e-13	1.8169674468475334e-14
95700000	0.004994322430668441	1.8516751171064298e-49	3.1941603225788246e-59	6.085744270495685e-10	3.1554471931793194e-15	0.000011353920133628065	6.488282949766313e-23	2.9321576701743574e-13	2.713832050814828e-13	7.947118449694271e-13	1.8169674468475334e-14
95800000	0.004994322430668441	1.8516751171064298e-49	3.1941603225788246e-59	6.085744270495685e-10	3.1554471931793194e-15	0.000011353920133628065	6.488282949766313e-23	2.9321576701743574e-13	2.713832050814828e-13	7.947118449694271e-13	1.8169674468475334e-14
95900000	0.004994322430668441	1.8516751171064298e-49	3.1941603225788246e-59	6.085744270495685e-10	3.1554471931793194e-15	0.000011353920133628065	6.488282949766313e-23	2.9321576701743574e-13	2.713832050814828e-13	7.947118449694271e-13	1.8169674468475334e-14
96000000	0.004994322430668441	1.8516751171064298e-49	3.1941603225788246e-59	6.085744270495685e-10	3.1554471931793194e-15	0.000011353920133628065	6.488282949766313e-23	2.9321576701743574e-13	2.713832050814828e-13	7.947118449694271e-13	1.8169674468475334e-14
96100000	0.004994322430668441	1.8516751171064298e-49	3.1941603225788246e-59	6.085744270495685e-10	3.155447193179319e-15	0.000011353920133628065	6.488282949766313e-23	2.9321576701743574e-13	2.713832050814828e-13	7.947118449694271e-13	1.8169674468475334e-14
96200000	0.004994322430668441	1.8516751171064298e-49	3.1941603225788246e-59	6.085744270495685e-10	3.155447193179319e-15	0.000011353920133628065	6.488282949766313e-23	2.9321576701743574e-13	2.713832050814828e-13	7.947118449694271e-13	1.8169674468475334e-14
96300000	0.004994322430668441	1.8516751171064298e-49	3.1941603225788246e-59	6.085744270495685e-10	3.155447193179319e-15	0.000011353920133628065	6.488282949766313e-23	2.9321576701743574e-13	2.713832050814828e-13	7.947118449694271e-13	1.8169674468475334e-14
96400000	0.004994322430668441	1.8516751171064298e-49	3.1941603225788246e-59	6.085744270495685e-10	3.155447193179319e-15	0.000011353920133628065	6.488282949766313e-23	2.9321576701743574e-13	2.713832050814828e-13	7.947118449694271e-13	1.8169674468475334e-14
96500000	0.004994322430668441	1.8516751171064298e-49	3.1941603225788246e-59	6.085744270495685e-10	3.155447193179319e-15	0.000011353920133628065	6.488282949766313e-23	2.9321576701743574e-13	2.713832050814828e-13	7.947118449694271e-13	1.8169674468475334e-14
96600000	0.004994322430668441	1.8516751171064298e-49	3.1941603225788246e-59	6.085744270495685e-10	3.155447193179319e-15	0.000011353920133628065	6.488282949766313e-23	2.9321576701743574e-13	2.713832050814828e-13	7.947118449694271e-13	1.8169674468475334e-14
96700000	0.004994322430668441	1.8516751171064298e-49	3.1941603225788246e-59	6.085744270495685e-10	3.155447193179319e-15	0.000011353920133628065	6.488282949766313e-23	2.9321576701743574e-13	2.713832050814828e-13	7.947118449694271e-13	1.8169674468475334e-14
96800000	0.004994322430668441	1.8516751171064298e-49	3.1941603225788246e-59	6.085744270495685e-10	3.155447193179319e-15	0.000011353920133628065	6.488282949766313e-23	2.9321576701743574e-13	2.713832050814828e-13	7.947118449694271e-13	1.8169674468475337e-14
96900000	0.004994322430668441	1.8516751171064298e-49	3.1941603225788246e-59	6.085744270495685e-10	3.155447193179319e-15	0.000011353920133628065	6.488282949766313e-23	2.9321576701743574e-13	2.713832050814828e-13	7.947118449694271e-13	1.8169674468475337e-14
97000000	0.004994322430668441	1.85167511710643e-49	3.1941603225788246e-59	6.085744270495685e-10	3.155447193179319e-15	0.000011353920133628065	6.488282949766313e-23	2.9321576701743574e-13	2.713832050814828e-13	7.947118449694271e-13	1.8169674468475337e-14
97100000	0.004994322430668441	1.85167511710643e-49	3.1941603225788246e-59	6.085744270495685e-10	3.155447193179319e-15	0.000011353920133628065	6.488282949766313e-23	2.9321576701743574e-13	2.713832050814828e-13	7.947118449694271e-13	1.8169674468475337e-14
97200000	0.004994322430668441	1.85167511710643e-49	3.1941603225788246e-59	6.085744270495685e-10	3.155447193179319e-15	0.000011353920133628065	6.488282949766313e-23	2.9321576701743574e-13	2.713832050814828e-13	7.947118449694271e-13	1.8169674468475337e-14
97300000	0.004994322430668441	1.85167511710643e-49	3.1941603225788246e-59	6.085744270495685e-10	3.155447193179319e-15	0.000011353920133628065	6.488282949766313e-23	2.9321576701743574e-13	2.713832050814828e-13	7.947118449694271e-13	1.8169674468475337e-14
97400000	0.004994322430668441	1.85167511710643e-49	3.1941603225788246e-59	6.085744270495685e-10	3.155447193179319e-15	0.000011353920133628065	6.488282949766313e-23	2.9321576701743574e-13	2.713832050814828e-13	7.947118449694271e-13	1.8169674468475337e-14
97500000	0.004994322430668441	1.85167511710643e-49	3.1941603225788246e-59	6.085744270495685e-10	3.155447193179319e-15	0.000011353920133628065	6.488282949766313e-23	2.9321576701743574e-13	2.713832050814828e-13	7.947118449694271e-13	1.8169674468475337e-14
97600000	0.004994322430668441	1.85167511710643e-49	3.1941603225788246e-59	6.085744270495685e-10	3.155447193179319e-15	0.000011353920133628065	6.488282949766313e-23	2.9321576701743574e-13	2.713832050814828e-13	7.947118449694271e-13	1.8169674468475337e-14
97700000	0.004994322430668441	1.85167511710643e-49	3.1941603225788246e-59	6.085744270495685e-10	3.155447193179319e-15	0.000011353920133628065	6.488282949766313e-23	2.9321576701743574e-13	2.713832050814828e-13	7.947118449694271e-13	1.8169674468475337e-14
97800000	0.004994322430668441	1.85167511710643e-49	3.1941603225788246e-59	6.085744270495685e-10	3.155447193179319e-15	0.000011353920133628065	6.488282949766313e-23	2.9321576701743574e-13	2.713832050814828e-13	7.947118449694271e-13	1.8169674468475337e-14
97900000	0.004994322430668441	1.85167511710643e-49	3.1941603225788246e-59	6.085744270495685e-10	3.155447193179319e-15	0.000011353920133628065	6.488282949766313e-23	2.9321576701743574e-13	2.713832050814828e-13	7.947118449694271e-13	1.8169674468475337e-14
98000000	0.004994322430668441	1.85167511710643e-49	3.1941603225788246e-59	6.085744270495685e-10	3.155447193179319e-15	0.000011353920133628065	6.488282949766313e-23	2.9321576701743574e-13	2.713832050814828e-13	7.947118449694271e-13	1.8169674468475337e-14
98100000	0.004994322430668441	1.85167511710643e-49	3.1941603225788246e-59	6.085744270495685e-10	3.155447193179319e-15	0.000011353920133628065	6.488282949766313e-23	2.9321576701743574e-13	2.713832050814828e-13	7.947118449694271e-13	1.8169674468475337e-14
98200000	0.004994322430668441	1.85167511710643e-49	3.1941603225788246e-59	6.085744270495685e-10	3.155447193179319e-15	0.000011353920133628065	6.488282949766313e-23	2.9321576701743574e-13	2.713832050814828e-13	7.947118449694271e-13	1.8169674468475337e-14
98300000	0.004994322430668441	1.85167511710643e-49	3.1941603225788246e-59	6.085744270495685e-10	3.155447193179319e-15	0.000011353920133628065	6.488282949766313e-23	2.9321576701743574e-13	2.713832050814828e-13	7.947118449694271e-13	1.8169674468475337e-14
98400000	0.004994322430668441	1.85167511710643e-49	3.1941603225788246e-59	6.085744270495685e-10	3.155447193179319e-15	0.000011353920133628065	6.488282949766313e-23	2.9321576701743574e-13	2.713832050814828e-13	7.947118449694271e-13	1.8169674468475337e-14
98500000	0.004994322430668441	1.85167511710643e-49	3.1941603225788246e-59	6.085744270495685e-10	3.155447193179319e-15	0.000011353920133628065	6.488282949766313e-23	2.9321576701743574e-13	2.713832050814828e-13	7.947118449694271e-13	1.8169674468475337e-14
98600000	0.004994322430668441	1.85167511710643e-49	3.1941603225788246e-59	6.085744270495685e-10	3.155447193179319e-15	0.000011353920133628065	6.488282949766313e-23	2.9321576701743574e-13	2.713832050814828e-13	7.947118449694271e-13	1.8169674468475337e-14
98700000	0.004994322430668441	1.85167511710643e-49	3.1941603225788246e-59	6.085744270495685e-10	3.155447193179319e-15	0.000011353920133628065	6.488282949766313e-23	2.9321576701743574e-13	2.713832050814828e-13	7.947118449694271e-13	1.8169674468475337e-14
98800000	0.004994322430668441	1.85167511710643e-49	3.1941603225788246e-59	6.085744270495685e-10	3.155447193179319e-15	0.000011353920133628065	6.488282949766313e-23	2.9321576701743574e-13	2.713832050814828e-13	7.947118449694271e-13	1.8169674468475337e-14
98900000	0.004994322430668441	1.85167511710643e-49	3.1941603225788246e-59	6.085744270495685e-10	3.155447193179319e-15	0.000011353920133628065	6.488282949766313e-23	2.9321576701743574e-13	2.713832050814828e-13	7.947118449694271e-13	1.8169674468475337e-14
99000000	0.004994322430668441	1.85167511710643e-49	3.1941603225788246e-59	6.085744270495685e-10	3.155447193179319e-15	0.000011353920133628065	6.488282949766313e-23	2.9321576701743574e-13	2.713832050814828e-13	7.947118449694271e-13	1.8169674468475337e-14
99100000	0.004994322430668441	1.85167511710643e-49	3.1941603225788246e-59	6.085744270495685e-10	3.155447193179319e-15	0.000011353920133628065	6.488282949766313e-23	2.9321576701743574e-13	2.713832050814828e-13	7.947118449694271e-13	1.8169674468475337e-14
99200000	0.004994322430668441	1.85167511710643e-49	3.1941603225788246e-59	6.085744270495685e-10	3.155447193179319e-15	0.000011353920133628065	6.488282949766313e-23	2.9321576701743574e-13	2.713832050814828e-13	7.947118449694271e-13	1.8169674468475337e-14
99300000	0.004994322430668441	1.85167511710643e-49	3.1941603225788246e-59	6.085744270495685e-10	3.155447193179319e-15	0.000011353920133628065	6.488282949766313e-23	2.9321576701743574e-13	2.713832050814828e-13	7.947118449694271e-13	1.8169674468475337e-14
99400000	0.004994322430668441	1.85167511710643e-49	3.1941603225788246e-59	6.085744270495685e-10	3.155447193179319e-15	0.000011353920133628065	6.488282949766313e-23	2.9321576701743574e-13	2.713832050814828e-13	7.947118449694271e-13	1.8169674468475337e-14
99500000	0.004994322430668441	1.85167511710643e-49	3.1941603225788246e-59	6.085744270495685e-10	3.155447193179319e-15	0.000011353920133628065	6.488282949766313e-23	2.9321576701743574e-13	2.713832050814828e-13	7.947118449694271e-13	1.8169674468475337e-14
99600000	0.004994322430668441	1.85167511710643e-49	3.1941603225788246e-59	6.085744270495685e-10	3.155447193179319e-15	0.000011353920133628065	6.488282949766313e-23	2.9321576701743574e-13	2.713832050814828e-13	7.947118449694271e-13	1.8169674468475337e-14
99700000	0.004994322430668441	1.85167511710643e-49	3.1941603225788246e-59	6.085744270495685e-10	3.155447193179319e-15	0.000011353920133628065	6.488282949766313e-23	2.9321576701743574e-13	2.713832050814828e-13	7.947118449694271e-13	1.8169674468475337e-14
99800000	0.004994322430668441	1.85167511710643e-49	3.1941603225788246e-59	6.085744270495685e-10	3.155447193179319e-15	0.000011353920133628065	6.488282949766313e-23	2.9321576701743574e-13	2.713832050814828e-13	7.947118449694271e-13	1.8169674468475337e-14
99900000	0.004994322430668441	1.85167511710643e-49	3.1941603225788246e-59	6.085744270495685e-10	3.155447193179319e-15	0.000011353920133628065	6.488282949766313e-23	2.9321576701743574e-13	2.713832050814828e-13	7.947118449694271e-13	1.8169674468475337e-14
100000000	0.004994322430668441	1.85167511710643e-49	3.1941603225788246e-59	6.085744270495685e-10	3.155447193179319e-15	0.000011353920133628065	6.488282949766313e-23	2.9321576701743574e-13	2.713832050814828e-13	7.947118449694271e-13	1.8169674468475337e-14
