# Supplementary material for: Thermodynamics Underpinning the Microbial Community‐Level Nitrogen Energy Metabolism
Source: Environ Microbiol. 2025 Feb 16;27(2):e70055. doi: 10.1111/1462-2920.70055 (PMC11830459; doi:10.1111/1462-2920.70055)
Supplement: Supplementary file 1 — Data S1. [file EMI-27-e70055-s001.zip › SI/Nnetwork/Results/kdef_-10/Iin_-5/p_0.2/O2_-11.4_H_-6..csv]

time	N2	N2H4	N2H5	N2O	NH2OH	NH3	NH3OH	NH4	NO	NO2	NO3
0	0.00001	0.00001	0.00001	0.00001	0.00001	0.00001	0.00001	0.00001	0.00001	0.00001	0.00001
100000	0.00011685413906256378	-5.266930316759455e-20	4.269955558332721e-62	1.3800889076469579e-14	8.575702657351002e-15	0.009766291721758903	-2.57375481470895e-20	7.975630606995814e-14	2.7792649317500063e-18	3.394740639486446e-17	6.429307793028347e-23
200000	0.0001168541390625638	-5.266930316759455e-20	4.269955558331651e-62	1.3800889076469583e-14	8.575702657346283e-15	0.0097662917217589	-2.5783333300062637e-20	7.975630606890599e-14	2.7792649317500075e-18	3.39474063952836e-17	6.429307793028345e-23
300000	0.00011685413906256378	-5.266930316759455e-20	4.269955558330375e-62	1.380088907646958e-14	8.575702657340678e-15	0.009766291721758903	-2.5780659848253297e-20	7.975630606765642e-14	2.7792649317500063e-18	3.394740639561806e-17	6.429307793028346e-23
400000	0.00011685413906256378	-5.266930316759455e-20	4.269955558330343e-62	1.3800889076469579e-14	8.575702657340539e-15	0.009766291721758903	-2.5777986396443955e-20	7.975630606762583e-14	2.7792649317500063e-18	3.3947406395626787e-17	6.429307793028346e-23
500000	0.00011685413906256377	-5.266930316759455e-20	4.269955558330337e-62	1.3800889076469577e-14	8.575702657340512e-15	0.009766291721758903	-2.5775312944634612e-20	7.975630606761963e-14	2.7792649317500067e-18	3.39474063956281e-17	6.429307793028347e-23
600000	0.00011685413906256377	-5.266930316759455e-20	4.269955558330337e-62	1.3800889076469576e-14	8.575702657340514e-15	0.009766291721758903	-2.577263949282527e-20	7.975630606761978e-14	2.779264931750007e-18	3.3947406395628075e-17	6.429307793028347e-23
700000	0.00011685413906256375	-5.266930316759455e-20	4.269955558330337e-62	1.3800889076469576e-14	8.575702657340514e-15	0.009766291721758903	-2.576996604101593e-20	7.975630606761988e-14	2.779264931750007e-18	3.394740639562806e-17	6.429307793028349e-23
800000	0.00011685413906256375	-5.266930316759455e-20	4.269955558330337e-62	1.3800889076469574e-14	8.575702657340514e-15	0.009766291721758903	-2.5767292589206588e-20	7.975630606761997e-14	2.7792649317500075e-18	3.394740639562805e-17	6.429307793028349e-23
900000	0.00011685413906256375	-5.266930316759455e-20	4.269955558330337e-62	1.3800889076469574e-14	8.575702657340514e-15	0.009766291721758903	-2.5764619137397245e-20	7.975630606762002e-14	2.7792649317500075e-18	3.394740639562804e-17	6.429307793028349e-23
1000000	0.00011685413906256375	-5.266930316759455e-20	4.269955558330337e-62	1.3800889076469574e-14	8.575702657340514e-15	0.009766291721758903	-2.5761945685587905e-20	7.975630606762005e-14	2.7792649317500075e-18	3.394740639562804e-17	6.429307793028349e-23
1100000	0.00011685413906256375	-5.266930316759455e-20	4.269955558330337e-62	1.3800889076469574e-14	8.575702657340514e-15	0.009766291721758903	-2.5759272233778563e-20	7.975630606762005e-14	2.7792649317500075e-18	3.394740639562803e-17	6.429307793028349e-23
1200000	0.00011685413906256375	-5.266930316759455e-20	4.269955558330337e-62	1.3800889076469574e-14	8.575702657340514e-15	0.009766291721758903	-2.575659878196922e-20	7.975630606762005e-14	2.7792649317500075e-18	3.394740639562804e-17	6.429307793028349e-23
1300000	0.00011685413906256375	-5.266930316759455e-20	4.269955558330337e-62	1.3800889076469574e-14	8.575702657340514e-15	0.009766291721758903	-2.5753925330159878e-20	7.975630606762001e-14	2.7792649317500075e-18	3.394740639562804e-17	6.429307793028349e-23
1400000	0.00011685413906256375	-5.266930316759455e-20	4.269955558330337e-62	1.3800889076469574e-14	8.575702657340514e-15	0.009766291721758903	-2.5751251878350538e-20	7.975630606761997e-14	2.779264931750007e-18	3.3947406395628044e-17	6.429307793028349e-23
1500000	0.00011685413906256377	-5.266930316759455e-20	4.269955558330337e-62	1.3800889076469576e-14	8.575702657340514e-15	0.009766291721758903	-2.5748578426541196e-20	7.975630606761993e-14	2.779264931750007e-18	3.394740639562805e-17	6.429307793028347e-23
1600000	0.00011685413906256377	-5.266930316759455e-20	4.269955558330337e-62	1.3800889076469576e-14	8.575702657340514e-15	0.009766291721758903	-2.5745904974731853e-20	7.975630606761987e-14	2.779264931750007e-18	3.3947406395628056e-17	6.429307793028347e-23
1700000	0.00011685413906256377	-5.266930316759455e-20	4.269955558330337e-62	1.3800889076469577e-14	8.575702657340514e-15	0.009766291721758903	-2.5743231522922513e-20	7.975630606761982e-14	2.7792649317500067e-18	3.394740639562807e-17	6.429307793028347e-23
1800000	0.00011685413906256377	-5.266930316759455e-20	4.269955558330337e-62	1.3800889076469577e-14	8.575702657340514e-15	0.009766291721758903	-2.574055807111317e-20	7.975630606761977e-14	2.7792649317500067e-18	3.3947406395628075e-17	6.429307793028347e-23
1900000	0.00011685413906256377	-5.266930316759455e-20	4.269955558330337e-62	1.3800889076469577e-14	8.575702657340512e-15	0.009766291721758903	-2.5737884619303828e-20	7.975630606761972e-14	2.7792649317500067e-18	3.394740639562808e-17	6.429307793028346e-23
2000000	0.00011685413906256378	-5.266930316759455e-20	4.269955558330337e-62	1.3800889076469579e-14	8.575702657340512e-15	0.009766291721758903	-2.5735211167494486e-20	7.975630606761967e-14	2.7792649317500063e-18	3.394740639562809e-17	6.429307793028346e-23
2100000	0.00011685413906256378	-5.266930316759455e-20	4.269955558330337e-62	1.3800889076469579e-14	8.575702657340512e-15	0.009766291721758903	-2.5732537715685146e-20	7.975630606761964e-14	2.7792649317500063e-18	3.3947406395628093e-17	6.429307793028346e-23
2200000	0.00011685413906256378	-5.266930316759455e-20	4.269955558330337e-62	1.3800889076469579e-14	8.575702657340512e-15	0.009766291721758903	-2.5729864263875803e-20	7.975630606761962e-14	2.7792649317500063e-18	3.3947406395628093e-17	6.429307793028346e-23
2300000	0.00011685413906256378	-5.266930316759455e-20	4.269955558330337e-62	1.3800889076469579e-14	8.575702657340512e-15	0.009766291721758903	-2.572719081206646e-20	7.975630606761962e-14	2.7792649317500063e-18	3.3947406395628093e-17	6.429307793028346e-23
2400000	0.00011685413906256378	-5.266930316759455e-20	4.269955558330337e-62	1.3800889076469579e-14	8.575702657340512e-15	0.009766291721758903	-2.5724517360257118e-20	7.975630606761962e-14	2.7792649317500063e-18	3.3947406395628093e-17	6.429307793028346e-23
2500000	0.00011685413906256378	-5.266930316759455e-20	4.269955558330337e-62	1.3800889076469579e-14	8.575702657340512e-15	0.009766291721758903	-2.572184390844778e-20	7.975630606761962e-14	2.7792649317500063e-18	3.3947406395628093e-17	6.429307793028346e-23
2600000	0.00011685413906256378	-5.266930316759455e-20	4.269955558330337e-62	1.3800889076469579e-14	8.575702657340512e-15	0.009766291721758903	-2.5719170456638436e-20	7.975630606761962e-14	2.7792649317500063e-18	3.3947406395628093e-17	6.429307793028346e-23
2700000	0.00011685413906256378	-5.266930316759455e-20	4.269955558330337e-62	1.3800889076469579e-14	8.575702657340512e-15	0.009766291721758903	-2.5716497004829094e-20	7.975630606761962e-14	2.7792649317500063e-18	3.3947406395628093e-17	6.429307793028346e-23
2800000	0.00011685413906256378	-5.266930316759455e-20	4.269955558330337e-62	1.3800889076469579e-14	8.575702657340512e-15	0.009766291721758903	-2.5713823553019754e-20	7.975630606761962e-14	2.7792649317500063e-18	3.3947406395628093e-17	6.429307793028346e-23
2900000	0.00011685413906256378	-5.266930316759455e-20	4.269955558330337e-62	1.3800889076469579e-14	8.575702657340512e-15	0.009766291721758903	-2.571115010121041e-20	7.975630606761962e-14	2.7792649317500063e-18	3.3947406395628093e-17	6.429307793028346e-23
3000000	0.00011685413906256378	-5.266930316759455e-20	4.269955558330337e-62	1.3800889076469579e-14	8.575702657340512e-15	0.009766291721758903	-2.570847664940107e-20	7.975630606761962e-14	2.7792649317500063e-18	3.3947406395628093e-17	6.429307793028346e-23
3100000	0.00011685413906256378	-5.266930316759455e-20	4.269955558330337e-62	1.3800889076469579e-14	8.575702657340512e-15	0.009766291721758903	-2.5705803197591726e-20	7.97563060676196e-14	2.7792649317500063e-18	3.3947406395628093e-17	6.429307793028346e-23
3200000	0.00011685413906256378	-5.266930316759455e-20	4.269955558330337e-62	1.3800889076469579e-14	8.575702657340512e-15	0.009766291721758903	-2.5703129745782387e-20	7.97563060676196e-14	2.7792649317500063e-18	3.3947406395628093e-17	6.429307793028346e-23
3300000	0.00011685413906256378	-5.266930316759455e-20	4.269955558330337e-62	1.3800889076469579e-14	8.575702657340512e-15	0.009766291721758903	-2.5700456293973044e-20	7.97563060676196e-14	2.7792649317500063e-18	3.3947406395628093e-17	6.429307793028346e-23
3400000	0.00011685413906256378	-5.266930316759455e-20	4.269955558330337e-62	1.3800889076469579e-14	8.575702657340512e-15	0.009766291721758903	-2.56977828421637e-20	7.97563060676196e-14	2.7792649317500067e-18	3.3947406395628093e-17	6.429307793028347e-23
3500000	0.00011685413906256378	-5.266930316759455e-20	4.269955558330337e-62	1.3800889076469579e-14	8.575702657340512e-15	0.009766291721758903	-2.5695109390354362e-20	7.97563060676196e-14	2.7792649317500067e-18	3.3947406395628093e-17	6.429307793028347e-23
3600000	0.00011685413906256378	-5.266930316759455e-20	4.269955558330338e-62	1.3800889076469579e-14	8.575702657340512e-15	0.009766291721758903	-2.569243593854502e-20	7.97563060676196e-14	2.7792649317500067e-18	3.3947406395628093e-17	6.429307793028347e-23
3700000	0.00011685413906256378	-5.266930316759455e-20	4.269955558330338e-62	1.3800889076469579e-14	8.575702657340512e-15	0.009766291721758903	-2.5689762486735677e-20	7.97563060676196e-14	2.7792649317500067e-18	3.3947406395628093e-17	6.429307793028347e-23
3800000	0.00011685413906256378	-5.266930316759455e-20	4.269955558330338e-62	1.3800889076469579e-14	8.575702657340512e-15	0.009766291721758903	-2.5687089034926334e-20	7.97563060676196e-14	2.7792649317500067e-18	3.3947406395628093e-17	6.429307793028347e-23
3900000	0.00011685413906256378	-5.266930316759455e-20	4.269955558330338e-62	1.3800889076469579e-14	8.575702657340512e-15	0.009766291721758903	-2.5684415583116995e-20	7.97563060676196e-14	2.7792649317500067e-18	3.3947406395628093e-17	6.429307793028347e-23
4000000	0.00011685413906256378	-5.266930316759455e-20	4.269955558330338e-62	1.3800889076469579e-14	8.575702657340512e-15	0.009766291721758903	-2.5681742131307652e-20	7.97563060676196e-14	2.7792649317500067e-18	3.3947406395628093e-17	6.429307793028347e-23
4100000	0.00011685413906256378	-5.266930316759455e-20	4.269955558330338e-62	1.3800889076469579e-14	8.575702657340512e-15	0.009766291721758903	-2.567906867949831e-20	7.97563060676196e-14	2.7792649317500067e-18	3.3947406395628093e-17	6.429307793028347e-23
4200000	0.00011685413906256378	-5.266930316759455e-20	4.269955558330338e-62	1.3800889076469579e-14	8.575702657340512e-15	0.009766291721758903	-2.567639522768897e-20	7.97563060676196e-14	2.7792649317500067e-18	3.3947406395628093e-17	6.429307793028347e-23
4300000	0.00011685413906256378	-5.266930316759455e-20	4.269955558330338e-62	1.3800889076469579e-14	8.575702657340512e-15	0.009766291721758903	-2.5673721775879627e-20	7.97563060676196e-14	2.7792649317500067e-18	3.3947406395628093e-17	6.429307793028347e-23
4400000	0.00011685413906256378	-5.266930316759455e-20	4.269955558330338e-62	1.3800889076469579e-14	8.575702657340512e-15	0.009766291721758903	-2.5671048324070285e-20	7.97563060676196e-14	2.7792649317500067e-18	3.3947406395628093e-17	6.429307793028347e-23
4500000	0.00011685413906256378	-5.266930316759455e-20	4.269955558330338e-62	1.3800889076469579e-14	8.575702657340512e-15	0.009766291721758903	-2.5668374872260942e-20	7.97563060676196e-14	2.7792649317500067e-18	3.3947406395628093e-17	6.429307793028347e-23
4600000	0.00011685413906256378	-5.266930316759455e-20	4.269955558330338e-62	1.3800889076469579e-14	8.575702657340512e-15	0.009766291721758903	-2.5665701420451602e-20	7.97563060676196e-14	2.7792649317500067e-18	3.3947406395628093e-17	6.429307793028347e-23
4700000	0.00011685413906256378	-5.266930316759455e-20	4.269955558330339e-62	1.3800889076469579e-14	8.575702657340512e-15	0.009766291721758903	-2.566302796864226e-20	7.97563060676196e-14	2.7792649317500067e-18	3.3947406395628093e-17	6.429307793028347e-23
4800000	0.00011685413906256378	-5.266930316759455e-20	4.269955558330339e-62	1.3800889076469579e-14	8.575702657340512e-15	0.009766291721758903	-2.5660354516832917e-20	7.97563060676196e-14	2.7792649317500067e-18	3.3947406395628093e-17	6.429307793028347e-23
4900000	0.00011685413906256378	-5.266930316759455e-20	4.269955558330339e-62	1.3800889076469579e-14	8.575702657340512e-15	0.009766291721758903	-2.5657681065023575e-20	7.97563060676196e-14	2.7792649317500067e-18	3.3947406395628093e-17	6.429307793028347e-23
5000000	0.00011685413906256378	-5.266930316759455e-20	4.269955558330339e-62	1.3800889076469579e-14	8.575702657340512e-15	0.009766291721758903	-2.5655007613214235e-20	7.97563060676196e-14	2.7792649317500067e-18	3.3947406395628093e-17	6.429307793028347e-23
5100000	0.00011685413906256378	-5.266930316759455e-20	4.269955558330339e-62	1.3800889076469579e-14	8.575702657340512e-15	0.009766291721758903	-2.5652334161404893e-20	7.97563060676196e-14	2.7792649317500067e-18	3.3947406395628093e-17	6.429307793028347e-23
5200000	0.00011685413906256378	-5.266930316759455e-20	4.269955558330339e-62	1.3800889076469579e-14	8.575702657340512e-15	0.009766291721758903	-2.564966070959555e-20	7.97563060676196e-14	2.7792649317500067e-18	3.3947406395628093e-17	6.429307793028347e-23
5300000	0.00011685413906256378	-5.266930316759455e-20	4.269955558330339e-62	1.3800889076469579e-14	8.575702657340512e-15	0.009766291721758903	-2.5646987257786207e-20	7.97563060676196e-14	2.7792649317500067e-18	3.3947406395628093e-17	6.429307793028347e-23
5400000	0.00011685413906256378	-5.266930316759455e-20	4.269955558330339e-62	1.3800889076469579e-14	8.575702657340512e-15	0.009766291721758903	-2.5644313805976868e-20	7.97563060676196e-14	2.7792649317500067e-18	3.3947406395628093e-17	6.429307793028347e-23
5500000	0.00011685413906256378	-5.266930316759455e-20	4.269955558330339e-62	1.3800889076469579e-14	8.575702657340512e-15	0.009766291721758903	-2.5641640354167525e-20	7.97563060676196e-14	2.7792649317500067e-18	3.3947406395628093e-17	6.429307793028347e-23
5600000	0.00011685413906256378	-5.266930316759455e-20	4.269955558330339e-62	1.3800889076469579e-14	8.575702657340512e-15	0.009766291721758903	-2.5638966902358183e-20	7.97563060676196e-14	2.7792649317500067e-18	3.3947406395628093e-17	6.429307793028347e-23
5700000	0.00011685413906256378	-5.266930316759455e-20	4.269955558330339e-62	1.3800889076469579e-14	8.575702657340512e-15	0.009766291721758903	-2.563629345054884e-20	7.97563060676196e-14	2.7792649317500067e-18	3.3947406395628093e-17	6.429307793028347e-23
5800000	0.00011685413906256378	-5.266930316759455e-20	4.269955558330339e-62	1.3800889076469579e-14	8.575702657340512e-15	0.009766291721758903	-2.56336199987395e-20	7.97563060676196e-14	2.7792649317500067e-18	3.3947406395628093e-17	6.429307793028347e-23
5900000	0.00011685413906256378	-5.266930316759455e-20	4.269955558330339e-62	1.3800889076469579e-14	8.575702657340512e-15	0.009766291721758903	-2.5630946546930158e-20	7.97563060676196e-14	2.7792649317500067e-18	3.3947406395628093e-17	6.429307793028347e-23
6000000	0.00011685413906256378	-5.266930316759455e-20	4.269955558330339e-62	1.3800889076469579e-14	8.575702657340512e-15	0.009766291721758903	-2.5628273095120815e-20	7.97563060676196e-14	2.7792649317500067e-18	3.3947406395628093e-17	6.429307793028347e-23
6100000	0.00011685413906256378	-5.266930316759455e-20	4.269955558330339e-62	1.3800889076469579e-14	8.575702657340512e-15	0.009766291721758903	-2.5625599643311473e-20	7.97563060676196e-14	2.7792649317500067e-18	3.39474063956281e-17	6.429307793028347e-23
6200000	0.00011685413906256378	-5.266930316759455e-20	4.269955558330339e-62	1.3800889076469579e-14	8.575702657340512e-15	0.009766291721758903	-2.5622926191502133e-20	7.97563060676196e-14	2.7792649317500067e-18	3.39474063956281e-17	6.429307793028347e-23
6300000	0.00011685413906256378	-5.266930316759455e-20	4.269955558330339e-62	1.3800889076469579e-14	8.575702657340512e-15	0.009766291721758903	-2.562025273969279e-20	7.97563060676196e-14	2.7792649317500067e-18	3.39474063956281e-17	6.429307793028347e-23
6400000	0.00011685413906256378	-5.266930316759455e-20	4.269955558330339e-62	1.3800889076469579e-14	8.575702657340512e-15	0.009766291721758903	-2.5617579287883448e-20	7.97563060676196e-14	2.7792649317500067e-18	3.39474063956281e-17	6.429307793028347e-23
6500000	0.0001168541390625638	-5.266930316759455e-20	4.269955558330339e-62	1.3800889076469579e-14	8.575702657340512e-15	0.009766291721758903	-2.5614905836074108e-20	7.97563060676196e-14	2.7792649317500067e-18	3.39474063956281e-17	6.429307793028347e-23
6600000	0.0001168541390625638	-5.266930316759455e-20	4.269955558330339e-62	1.3800889076469579e-14	8.575702657340512e-15	0.009766291721758903	-2.5612232384264766e-20	7.97563060676196e-14	2.7792649317500067e-18	3.39474063956281e-17	6.429307793028347e-23
6700000	0.0001168541390625638	-5.266930316759455e-20	4.269955558330339e-62	1.3800889076469579e-14	8.575702657340512e-15	0.009766291721758903	-2.5609558932455423e-20	7.97563060676196e-14	2.7792649317500067e-18	3.39474063956281e-17	6.429307793028347e-23
6800000	0.0001168541390625638	-5.266930316759455e-20	4.269955558330339e-62	1.3800889076469579e-14	8.575702657340512e-15	0.009766291721758903	-2.560688548064608e-20	7.97563060676196e-14	2.7792649317500067e-18	3.39474063956281e-17	6.429307793028347e-23
6900000	0.0001168541390625638	-5.266930316759455e-20	4.269955558330339e-62	1.3800889076469579e-14	8.575702657340512e-15	0.009766291721758903	-2.560421202883674e-20	7.97563060676196e-14	2.7792649317500067e-18	3.39474063956281e-17	6.429307793028347e-23
7000000	0.0001168541390625638	-5.266930316759455e-20	4.269955558330339e-62	1.3800889076469579e-14	8.575702657340512e-15	0.009766291721758903	-2.56015385770274e-20	7.97563060676196e-14	2.7792649317500067e-18	3.39474063956281e-17	6.429307793028347e-23
7100000	0.0001168541390625638	-5.266930316759455e-20	4.269955558330339e-62	1.3800889076469579e-14	8.575702657340512e-15	0.009766291721758903	-2.5598865125218056e-20	7.97563060676196e-14	2.7792649317500067e-18	3.39474063956281e-17	6.429307793028347e-23
7200000	0.0001168541390625638	-5.266930316759455e-20	4.269955558330339e-62	1.3800889076469579e-14	8.575702657340512e-15	0.009766291721758903	-2.5596191673408713e-20	7.97563060676196e-14	2.7792649317500067e-18	3.39474063956281e-17	6.429307793028347e-23
7300000	0.0001168541390625638	-5.266930316759455e-20	4.269955558330339e-62	1.3800889076469579e-14	8.575702657340512e-15	0.009766291721758903	-2.5593518221599374e-20	7.97563060676196e-14	2.7792649317500067e-18	3.39474063956281e-17	6.429307793028347e-23
7400000	0.0001168541390625638	-5.266930316759455e-20	4.269955558330339e-62	1.3800889076469579e-14	8.575702657340512e-15	0.009766291721758903	-2.559084476979003e-20	7.97563060676196e-14	2.7792649317500067e-18	3.39474063956281e-17	6.429307793028347e-23
7500000	0.0001168541390625638	-5.266930316759455e-20	4.269955558330339e-62	1.3800889076469579e-14	8.575702657340512e-15	0.009766291721758903	-2.558817131798069e-20	7.97563060676196e-14	2.7792649317500067e-18	3.39474063956281e-17	6.429307793028347e-23
7600000	0.0001168541390625638	-5.266930316759455e-20	4.269955558330339e-62	1.3800889076469579e-14	8.575702657340512e-15	0.009766291721758903	-2.5585497866171346e-20	7.97563060676196e-14	2.7792649317500067e-18	3.39474063956281e-17	6.429307793028347e-23
7700000	0.0001168541390625638	-5.266930316759455e-20	4.269955558330339e-62	1.3800889076469579e-14	8.575702657340512e-15	0.009766291721758903	-2.5582824414362006e-20	7.97563060676196e-14	2.7792649317500067e-18	3.39474063956281e-17	6.429307793028347e-23
7800000	0.0001168541390625638	-5.266930316759455e-20	4.269955558330339e-62	1.3800889076469579e-14	8.575702657340512e-15	0.009766291721758903	-2.5580150962552664e-20	7.97563060676196e-14	2.7792649317500067e-18	3.39474063956281e-17	6.429307793028347e-23
7900000	0.0001168541390625638	-5.266930316759455e-20	4.269955558330339e-62	1.3800889076469579e-14	8.575702657340512e-15	0.009766291721758903	-2.557747751074332e-20	7.97563060676196e-14	2.7792649317500067e-18	3.39474063956281e-17	6.429307793028347e-23
8000000	0.0001168541390625638	-5.266930316759455e-20	4.269955558330339e-62	1.3800889076469579e-14	8.575702657340512e-15	0.009766291721758903	-2.557480405893398e-20	7.97563060676196e-14	2.7792649317500067e-18	3.39474063956281e-17	6.429307793028347e-23
8100000	0.0001168541390625638	-5.266930316759455e-20	4.269955558330339e-62	1.3800889076469579e-14	8.575702657340512e-15	0.009766291721758903	-2.557213060712464e-20	7.97563060676196e-14	2.7792649317500067e-18	3.39474063956281e-17	6.429307793028347e-23
8200000	0.0001168541390625638	-5.266930316759455e-20	4.269955558330339e-62	1.3800889076469579e-14	8.575702657340512e-15	0.009766291721758903	-2.5569457155315297e-20	7.97563060676196e-14	2.7792649317500067e-18	3.39474063956281e-17	6.429307793028347e-23
8300000	0.0001168541390625638	-5.266930316759455e-20	4.269955558330339e-62	1.3800889076469579e-14	8.575702657340512e-15	0.009766291721758903	-2.5566783703505954e-20	7.97563060676196e-14	2.7792649317500067e-18	3.39474063956281e-17	6.429307793028347e-23
8400000	0.0001168541390625638	-5.266930316759455e-20	4.269955558330338e-62	1.3800889076469579e-14	8.575702657340512e-15	0.009766291721758903	-2.556411025169661e-20	7.97563060676196e-14	2.7792649317500067e-18	3.39474063956281e-17	6.429307793028347e-23
8500000	0.0001168541390625638	-5.266930316759455e-20	4.269955558330338e-62	1.3800889076469579e-14	8.575702657340512e-15	0.009766291721758903	-2.5561436799887272e-20	7.97563060676196e-14	2.7792649317500067e-18	3.39474063956281e-17	6.429307793028347e-23
8600000	0.0001168541390625638	-5.266930316759455e-20	4.269955558330338e-62	1.3800889076469579e-14	8.575702657340512e-15	0.009766291721758903	-2.555876334807793e-20	7.97563060676196e-14	2.7792649317500067e-18	3.39474063956281e-17	6.429307793028347e-23
8700000	0.0001168541390625638	-5.266930316759455e-20	4.269955558330338e-62	1.3800889076469579e-14	8.575702657340512e-15	0.009766291721758903	-2.5556089896268587e-20	7.97563060676196e-14	2.7792649317500067e-18	3.39474063956281e-17	6.429307793028347e-23
8800000	0.0001168541390625638	-5.266930316759455e-20	4.269955558330338e-62	1.3800889076469579e-14	8.575702657340512e-15	0.009766291721758903	-2.5553416444459244e-20	7.97563060676196e-14	2.7792649317500067e-18	3.39474063956281e-17	6.429307793028347e-23
8900000	0.0001168541390625638	-5.266930316759455e-20	4.269955558330338e-62	1.3800889076469579e-14	8.575702657340512e-15	0.009766291721758903	-2.5550742992649904e-20	7.97563060676196e-14	2.7792649317500067e-18	3.3947406395628093e-17	6.429307793028347e-23
9000000	0.0001168541390625638	-5.266930316759455e-20	4.269955558330338e-62	1.3800889076469579e-14	8.575702657340512e-15	0.009766291721758903	-2.5548069540840562e-20	7.97563060676196e-14	2.7792649317500067e-18	3.3947406395628093e-17	6.429307793028347e-23
9100000	0.0001168541390625638	-5.266930316759455e-20	4.269955558330338e-62	1.3800889076469579e-14	8.575702657340512e-15	0.009766291721758903	-2.554539608903122e-20	7.97563060676196e-14	2.7792649317500067e-18	3.3947406395628093e-17	6.429307793028347e-23
9200000	0.0001168541390625638	-5.266930316759455e-20	4.269955558330338e-62	1.3800889076469579e-14	8.575702657340512e-15	0.009766291721758903	-2.554272263722188e-20	7.97563060676196e-14	2.7792649317500067e-18	3.3947406395628093e-17	6.429307793028347e-23
9300000	0.0001168541390625638	-5.266930316759455e-20	4.269955558330338e-62	1.3800889076469579e-14	8.575702657340512e-15	0.009766291721758903	-2.5540049185412537e-20	7.97563060676196e-14	2.7792649317500067e-18	3.3947406395628093e-17	6.429307793028347e-23
9400000	0.0001168541390625638	-5.266930316759455e-20	4.269955558330338e-62	1.3800889076469579e-14	8.575702657340512e-15	0.009766291721758903	-2.5537375733603195e-20	7.97563060676196e-14	2.7792649317500067e-18	3.3947406395628093e-17	6.429307793028347e-23
9500000	0.0001168541390625638	-5.266930316759455e-20	4.269955558330338e-62	1.3800889076469579e-14	8.575702657340512e-15	0.009766291721758903	-2.5534702281793852e-20	7.97563060676196e-14	2.7792649317500067e-18	3.3947406395628093e-17	6.429307793028347e-23
9600000	0.0001168541390625638	-5.266930316759455e-20	4.269955558330338e-62	1.3800889076469579e-14	8.575702657340512e-15	0.009766291721758903	-2.5532028829984512e-20	7.97563060676196e-14	2.7792649317500067e-18	3.3947406395628093e-17	6.429307793028347e-23
9700000	0.0001168541390625638	-5.266930316759455e-20	4.269955558330338e-62	1.3800889076469579e-14	8.575702657340512e-15	0.009766291721758903	-2.552935537817517e-20	7.97563060676196e-14	2.7792649317500063e-18	3.3947406395628093e-17	6.429307793028347e-23
9800000	0.0001168541390625638	-5.266930316759455e-20	4.269955558330338e-62	1.3800889076469579e-14	8.575702657340512e-15	0.009766291721758903	-2.5526681926365827e-20	7.97563060676196e-14	2.7792649317500063e-18	3.3947406395628093e-17	6.429307793028347e-23
9900000	0.0001168541390625638	-5.266930316759455e-20	4.269955558330337e-62	1.3800889076469579e-14	8.575702657340512e-15	0.009766291721758903	-2.5524008474556485e-20	7.97563060676196e-14	2.7792649317500063e-18	3.3947406395628093e-17	6.429307793028347e-23
10000000	0.0001168541390625638	-5.266930316759455e-20	4.269955558330337e-62	1.3800889076469579e-14	8.575702657340512e-15	0.009766291721758903	-2.5521335022747145e-20	7.97563060676196e-14	2.7792649317500063e-18	3.3947406395628093e-17	6.429307793028347e-23
10100000	0.0001168541390625638	-5.266930316759455e-20	4.269955558330337e-62	1.3800889076469579e-14	8.575702657340512e-15	0.009766291721758903	-2.5518661570937802e-20	7.97563060676196e-14	2.7792649317500063e-18	3.3947406395628093e-17	6.429307793028347e-23
10200000	0.0001168541390625638	-5.266930316759455e-20	4.269955558330337e-62	1.3800889076469579e-14	8.575702657340512e-15	0.009766291721758903	-2.551598811912846e-20	7.97563060676196e-14	2.7792649317500063e-18	3.3947406395628093e-17	6.429307793028347e-23
10300000	0.0001168541390625638	-5.266930316759455e-20	4.269955558330337e-62	1.3800889076469579e-14	8.575702657340512e-15	0.009766291721758903	-2.5513314667319117e-20	7.97563060676196e-14	2.7792649317500063e-18	3.3947406395628093e-17	6.429307793028347e-23
10400000	0.0001168541390625638	-5.266930316759455e-20	4.269955558330337e-62	1.3800889076469579e-14	8.575702657340512e-15	0.009766291721758903	-2.5510641215509778e-20	7.97563060676196e-14	2.7792649317500063e-18	3.3947406395628093e-17	6.429307793028347e-23
10500000	0.0001168541390625638	-5.266930316759455e-20	4.269955558330337e-62	1.3800889076469579e-14	8.575702657340512e-15	0.009766291721758903	-2.5507967763700435e-20	7.97563060676196e-14	2.7792649317500063e-18	3.3947406395628093e-17	6.429307793028347e-23
10600000	0.0001168541390625638	-5.266930316759455e-20	4.269955558330337e-62	1.3800889076469579e-14	8.575702657340512e-15	0.009766291721758903	-2.5505294311891093e-20	7.97563060676196e-14	2.7792649317500063e-18	3.3947406395628093e-17	6.429307793028347e-23
10700000	0.0001168541390625638	-5.266930316759455e-20	4.269955558330337e-62	1.3800889076469579e-14	8.575702657340512e-15	0.009766291721758903	-2.550262086008175e-20	7.97563060676196e-14	2.7792649317500063e-18	3.3947406395628093e-17	6.429307793028346e-23
10800000	0.0001168541390625638	-5.266930316759455e-20	4.269955558330337e-62	1.3800889076469579e-14	8.575702657340512e-15	0.009766291721758903	-2.549994740827241e-20	7.97563060676196e-14	2.7792649317500063e-18	3.3947406395628093e-17	6.429307793028346e-23
10900000	0.0001168541390625638	-5.266930316759455e-20	4.269955558330337e-62	1.3800889076469579e-14	8.575702657340512e-15	0.009766291721758903	-2.5497273956463068e-20	7.97563060676196e-14	2.7792649317500063e-18	3.3947406395628093e-17	6.429307793028346e-23
11000000	0.0001168541390625638	-5.266930316759455e-20	4.269955558330337e-62	1.3800889076469579e-14	8.575702657340512e-15	0.009766291721758903	-2.5494600504653725e-20	7.97563060676196e-14	2.7792649317500063e-18	3.3947406395628093e-17	6.429307793028346e-23
11100000	0.0001168541390625638	-5.266930316759455e-20	4.269955558330337e-62	1.3800889076469579e-14	8.575702657340512e-15	0.009766291721758903	-2.5491927052844383e-20	7.97563060676196e-14	2.7792649317500063e-18	3.3947406395628093e-17	6.429307793028346e-23
11200000	0.0001168541390625638	-5.266930316759455e-20	4.269955558330337e-62	1.3800889076469579e-14	8.575702657340512e-15	0.009766291721758903	-2.5489253601035043e-20	7.97563060676196e-14	2.7792649317500063e-18	3.3947406395628093e-17	6.429307793028346e-23
11300000	0.0001168541390625638	-5.266930316759455e-20	4.269955558330336e-62	1.3800889076469579e-14	8.575702657340512e-15	0.009766291721758903	-2.54865801492257e-20	7.97563060676196e-14	2.7792649317500063e-18	3.3947406395628093e-17	6.429307793028346e-23
11400000	0.0001168541390625638	-5.266930316759455e-20	4.269955558330336e-62	1.3800889076469579e-14	8.575702657340512e-15	0.009766291721758903	-2.5483906697416358e-20	7.97563060676196e-14	2.7792649317500063e-18	3.3947406395628093e-17	6.429307793028346e-23
11500000	0.0001168541390625638	-5.266930316759455e-20	4.269955558330336e-62	1.380088907646958e-14	8.575702657340512e-15	0.009766291721758903	-2.5481233245607015e-20	7.97563060676196e-14	2.7792649317500063e-18	3.3947406395628093e-17	6.429307793028346e-23
11600000	0.0001168541390625638	-5.266930316759455e-20	4.269955558330336e-62	1.380088907646958e-14	8.575702657340512e-15	0.009766291721758903	-2.5478559793797676e-20	7.97563060676196e-14	2.7792649317500063e-18	3.3947406395628093e-17	6.429307793028346e-23
11700000	0.0001168541390625638	-5.266930316759455e-20	4.269955558330336e-62	1.380088907646958e-14	8.575702657340512e-15	0.009766291721758903	-2.5475886341988333e-20	7.97563060676196e-14	2.7792649317500063e-18	3.3947406395628093e-17	6.429307793028346e-23
11800000	0.0001168541390625638	-5.266930316759455e-20	4.269955558330336e-62	1.380088907646958e-14	8.575702657340512e-15	0.009766291721758903	-2.547321289017899e-20	7.97563060676196e-14	2.7792649317500063e-18	3.3947406395628093e-17	6.429307793028346e-23
11900000	0.0001168541390625638	-5.266930316759455e-20	4.269955558330336e-62	1.380088907646958e-14	8.575702657340512e-15	0.009766291721758903	-2.547053943836965e-20	7.97563060676196e-14	2.7792649317500063e-18	3.3947406395628093e-17	6.429307793028346e-23
12000000	0.0001168541390625638	-5.266930316759455e-20	4.269955558330336e-62	1.380088907646958e-14	8.575702657340512e-15	0.009766291721758903	-2.5467865986560308e-20	7.97563060676196e-14	2.7792649317500063e-18	3.3947406395628093e-17	6.429307793028346e-23
12100000	0.0001168541390625638	-5.266930316759455e-20	4.269955558330336e-62	1.380088907646958e-14	8.575702657340512e-15	0.009766291721758903	-2.5465192534750966e-20	7.97563060676196e-14	2.7792649317500063e-18	3.3947406395628093e-17	6.429307793028346e-23
12200000	0.0001168541390625638	-5.266930316759455e-20	4.269955558330336e-62	1.380088907646958e-14	8.575702657340512e-15	0.009766291721758903	-2.5462519082941623e-20	7.97563060676196e-14	2.7792649317500063e-18	3.3947406395628093e-17	6.429307793028346e-23
12300000	0.0001168541390625638	-5.266930316759455e-20	4.269955558330336e-62	1.380088907646958e-14	8.575702657340512e-15	0.009766291721758903	-2.5459845631132284e-20	7.97563060676196e-14	2.779264931750006e-18	3.3947406395628093e-17	6.429307793028346e-23
12400000	0.0001168541390625638	-5.266930316759455e-20	4.269955558330336e-62	1.380088907646958e-14	8.575702657340512e-15	0.009766291721758903	-2.545717217932294e-20	7.97563060676196e-14	2.779264931750006e-18	3.3947406395628093e-17	6.429307793028346e-23
12500000	0.0001168541390625638	-5.266930316759455e-20	4.269955558330336e-62	1.380088907646958e-14	8.575702657340512e-15	0.009766291721758903	-2.54544987275136e-20	7.97563060676196e-14	2.779264931750006e-18	3.3947406395628093e-17	6.429307793028346e-23
12600000	0.0001168541390625638	-5.266930316759455e-20	4.269955558330336e-62	1.380088907646958e-14	8.575702657340512e-15	0.009766291721758903	-2.5451825275704256e-20	7.97563060676196e-14	2.779264931750006e-18	3.3947406395628093e-17	6.429307793028346e-23
12700000	0.0001168541390625638	-5.266930316759455e-20	4.269955558330336e-62	1.380088907646958e-14	8.575702657340512e-15	0.009766291721758903	-2.5449151823894916e-20	7.97563060676196e-14	2.779264931750006e-18	3.3947406395628093e-17	6.429307793028346e-23
12800000	0.0001168541390625638	-5.266930316759455e-20	4.269955558330336e-62	1.380088907646958e-14	8.575702657340512e-15	0.009766291721758903	-2.5446478372085574e-20	7.97563060676196e-14	2.779264931750006e-18	3.3947406395628093e-17	6.429307793028346e-23
12900000	0.0001168541390625638	-5.266930316759455e-20	4.2699555583303354e-62	1.380088907646958e-14	8.575702657340512e-15	0.009766291721758903	-2.544380492027623e-20	7.97563060676196e-14	2.779264931750006e-18	3.3947406395628093e-17	6.429307793028346e-23
13000000	0.0001168541390625638	-5.266930316759455e-20	4.2699555583303354e-62	1.380088907646958e-14	8.575702657340512e-15	0.009766291721758903	-2.544113146846689e-20	7.97563060676196e-14	2.779264931750006e-18	3.3947406395628093e-17	6.429307793028346e-23
13100000	0.0001168541390625638	-5.266930316759455e-20	4.2699555583303354e-62	1.380088907646958e-14	8.575702657340512e-15	0.009766291721758903	-2.543845801665755e-20	7.97563060676196e-14	2.779264931750006e-18	3.3947406395628093e-17	6.429307793028346e-23
13200000	0.0001168541390625638	-5.266930316759455e-20	4.2699555583303354e-62	1.380088907646958e-14	8.575702657340512e-15	0.009766291721758903	-2.5435784564848206e-20	7.97563060676196e-14	2.779264931750006e-18	3.3947406395628093e-17	6.429307793028346e-23
13300000	0.0001168541390625638	-5.266930316759455e-20	4.2699555583303354e-62	1.380088907646958e-14	8.575702657340512e-15	0.009766291721758903	-2.5433111113038864e-20	7.97563060676196e-14	2.779264931750006e-18	3.3947406395628093e-17	6.429307793028346e-23
13400000	0.0001168541390625638	-5.266930316759455e-20	4.2699555583303354e-62	1.380088907646958e-14	8.575702657340512e-15	0.009766291721758903	-2.543043766122952e-20	7.97563060676196e-14	2.779264931750006e-18	3.3947406395628093e-17	6.429307793028346e-23
13500000	0.0001168541390625638	-5.266930316759455e-20	4.2699555583303354e-62	1.380088907646958e-14	8.575702657340512e-15	0.009766291721758903	-2.5427764209420182e-20	7.97563060676196e-14	2.779264931750006e-18	3.3947406395628093e-17	6.429307793028346e-23
13600000	0.0001168541390625638	-5.266930316759455e-20	4.2699555583303354e-62	1.380088907646958e-14	8.575702657340512e-15	0.009766291721758903	-2.542509075761084e-20	7.97563060676196e-14	2.779264931750006e-18	3.3947406395628093e-17	6.429307793028346e-23
13700000	0.0001168541390625638	-5.266930316759455e-20	4.2699555583303354e-62	1.380088907646958e-14	8.575702657340512e-15	0.009766291721758903	-2.5422417305801497e-20	7.97563060676196e-14	2.779264931750006e-18	3.3947406395628093e-17	6.429307793028346e-23
13800000	0.0001168541390625638	-5.266930316759455e-20	4.2699555583303354e-62	1.380088907646958e-14	8.575702657340512e-15	0.009766291721758903	-2.5419743853992154e-20	7.97563060676196e-14	2.779264931750006e-18	3.3947406395628093e-17	6.429307793028346e-23
13900000	0.0001168541390625638	-5.266930316759455e-20	4.2699555583303354e-62	1.380088907646958e-14	8.575702657340512e-15	0.009766291721758903	-2.5417070402182814e-20	7.97563060676196e-14	2.779264931750006e-18	3.3947406395628093e-17	6.429307793028346e-23
14000000	0.0001168541390625638	-5.266930316759455e-20	4.2699555583303354e-62	1.380088907646958e-14	8.575702657340512e-15	0.009766291721758903	-2.5414396950373472e-20	7.97563060676196e-14	2.779264931750006e-18	3.3947406395628093e-17	6.429307793028346e-23
14100000	0.0001168541390625638	-5.266930316759455e-20	4.2699555583303354e-62	1.380088907646958e-14	8.575702657340512e-15	0.009766291721758903	-2.541172349856413e-20	7.97563060676196e-14	2.779264931750006e-18	3.3947406395628093e-17	6.429307793028346e-23
14200000	0.0001168541390625638	-5.266930316759455e-20	4.2699555583303354e-62	1.380088907646958e-14	8.575702657340512e-15	0.009766291721758903	-2.540905004675479e-20	7.97563060676196e-14	2.779264931750006e-18	3.3947406395628093e-17	6.429307793028346e-23
14300000	0.0001168541390625638	-5.266930316759455e-20	4.2699555583303354e-62	1.380088907646958e-14	8.575702657340512e-15	0.009766291721758903	-2.5406376594945447e-20	7.97563060676196e-14	2.779264931750006e-18	3.3947406395628093e-17	6.429307793028346e-23
14400000	0.0001168541390625638	-5.266930316759455e-20	4.2699555583303354e-62	1.380088907646958e-14	8.575702657340512e-15	0.009766291721758903	-2.5403703143136104e-20	7.97563060676196e-14	2.779264931750006e-18	3.3947406395628093e-17	6.429307793028346e-23
14500000	0.0001168541390625638	-5.266930316759455e-20	4.2699555583303354e-62	1.380088907646958e-14	8.575702657340512e-15	0.009766291721758903	-2.5401029691326762e-20	7.97563060676196e-14	2.779264931750006e-18	3.3947406395628093e-17	6.429307793028346e-23
14600000	0.0001168541390625638	-5.266930316759455e-20	4.2699555583303354e-62	1.380088907646958e-14	8.575702657340512e-15	0.009766291721758903	-2.5398356239517422e-20	7.97563060676196e-14	2.779264931750006e-18	3.3947406395628093e-17	6.429307793028346e-23
14700000	0.0001168541390625638	-5.266930316759455e-20	4.2699555583303354e-62	1.380088907646958e-14	8.575702657340512e-15	0.009766291721758903	-2.539568278770808e-20	7.97563060676196e-14	2.779264931750006e-18	3.3947406395628093e-17	6.429307793028346e-23
14800000	0.0001168541390625638	-5.266930316759455e-20	4.2699555583303354e-62	1.380088907646958e-14	8.575702657340512e-15	0.009766291721758903	-2.5393009335898737e-20	7.97563060676196e-14	2.779264931750006e-18	3.3947406395628093e-17	6.429307793028346e-23
14900000	0.0001168541390625638	-5.266930316759455e-20	4.2699555583303354e-62	1.380088907646958e-14	8.575702657340512e-15	0.009766291721758903	-2.5390335884089395e-20	7.97563060676196e-14	2.779264931750006e-18	3.3947406395628093e-17	6.429307793028346e-23
15000000	0.0001168541390625638	-5.266930316759455e-20	4.2699555583303354e-62	1.380088907646958e-14	8.575702657340512e-15	0.009766291721758903	-2.5387662432280055e-20	7.97563060676196e-14	2.779264931750006e-18	3.3947406395628093e-17	6.429307793028346e-23
15100000	0.0001168541390625638	-5.266930316759455e-20	4.2699555583303354e-62	1.380088907646958e-14	8.575702657340512e-15	0.009766291721758903	-2.5384988980470712e-20	7.97563060676196e-14	2.779264931750006e-18	3.3947406395628093e-17	6.429307793028346e-23
15200000	0.0001168541390625638	-5.266930316759455e-20	4.2699555583303354e-62	1.380088907646958e-14	8.575702657340512e-15	0.009766291721758903	-2.538231552866137e-20	7.97563060676196e-14	2.779264931750006e-18	3.3947406395628093e-17	6.429307793028346e-23
15300000	0.0001168541390625638	-5.266930316759455e-20	4.2699555583303354e-62	1.380088907646958e-14	8.575702657340512e-15	0.009766291721758903	-2.5379642076852027e-20	7.97563060676196e-14	2.779264931750006e-18	3.3947406395628093e-17	6.429307793028346e-23
15400000	0.0001168541390625638	-5.266930316759455e-20	4.2699555583303354e-62	1.380088907646958e-14	8.575702657340512e-15	0.009766291721758903	-2.5376968625042688e-20	7.97563060676196e-14	2.779264931750006e-18	3.3947406395628093e-17	6.429307793028346e-23
15500000	0.0001168541390625638	-5.266930316759455e-20	4.2699555583303354e-62	1.380088907646958e-14	8.575702657340512e-15	0.009766291721758903	-2.5374295173233345e-20	7.97563060676196e-14	2.779264931750006e-18	3.3947406395628093e-17	6.429307793028346e-23
15600000	0.0001168541390625638	-5.266930316759455e-20	4.2699555583303354e-62	1.380088907646958e-14	8.575702657340512e-15	0.009766291721758903	-2.5371621721424003e-20	7.97563060676196e-14	2.779264931750006e-18	3.3947406395628093e-17	6.429307793028346e-23
15700000	0.0001168541390625638	-5.266930316759455e-20	4.2699555583303354e-62	1.380088907646958e-14	8.575702657340512e-15	0.009766291721758903	-2.536894826961466e-20	7.97563060676196e-14	2.779264931750006e-18	3.3947406395628093e-17	6.429307793028346e-23
15800000	0.0001168541390625638	-5.266930316759455e-20	4.2699555583303354e-62	1.380088907646958e-14	8.575702657340512e-15	0.009766291721758903	-2.536627481780532e-20	7.97563060676196e-14	2.779264931750006e-18	3.3947406395628093e-17	6.429307793028346e-23
15900000	0.0001168541390625638	-5.266930316759455e-20	4.2699555583303354e-62	1.380088907646958e-14	8.575702657340512e-15	0.009766291721758903	-2.5363601365995978e-20	7.97563060676196e-14	2.779264931750006e-18	3.3947406395628093e-17	6.429307793028346e-23
16000000	0.0001168541390625638	-5.266930316759455e-20	4.2699555583303354e-62	1.380088907646958e-14	8.575702657340512e-15	0.009766291721758903	-2.5360927914186635e-20	7.97563060676196e-14	2.779264931750006e-18	3.3947406395628093e-17	6.429307793028346e-23
16100000	0.0001168541390625638	-5.266930316759455e-20	4.2699555583303354e-62	1.380088907646958e-14	8.575702657340512e-15	0.009766291721758903	-2.5358254462377293e-20	7.97563060676196e-14	2.779264931750006e-18	3.3947406395628093e-17	6.429307793028346e-23
16200000	0.0001168541390625638	-5.266930316759455e-20	4.2699555583303354e-62	1.380088907646958e-14	8.575702657340512e-15	0.009766291721758903	-2.5355581010567953e-20	7.97563060676196e-14	2.779264931750006e-18	3.3947406395628093e-17	6.429307793028346e-23
16300000	0.0001168541390625638	-5.266930316759455e-20	4.2699555583303354e-62	1.380088907646958e-14	8.575702657340512e-15	0.009766291721758903	-2.535290755875861e-20	7.97563060676196e-14	2.779264931750006e-18	3.3947406395628093e-17	6.429307793028346e-23
16400000	0.0001168541390625638	-5.266930316759455e-20	4.2699555583303354e-62	1.380088907646958e-14	8.575702657340512e-15	0.009766291721758903	-2.5350234106949268e-20	7.97563060676196e-14	2.779264931750006e-18	3.3947406395628093e-17	6.429307793028346e-23
16500000	0.0001168541390625638	-5.266930316759455e-20	4.2699555583303354e-62	1.380088907646958e-14	8.575702657340512e-15	0.009766291721758903	-2.5347560655139928e-20	7.97563060676196e-14	2.779264931750006e-18	3.3947406395628093e-17	6.429307793028346e-23
16600000	0.0001168541390625638	-5.266930316759455e-20	4.2699555583303354e-62	1.380088907646958e-14	8.575702657340512e-15	0.009766291721758903	-2.5344887203330586e-20	7.97563060676196e-14	2.779264931750006e-18	3.3947406395628093e-17	6.429307793028346e-23
16700000	0.0001168541390625638	-5.266930316759455e-20	4.2699555583303354e-62	1.380088907646958e-14	8.575702657340512e-15	0.009766291721758903	-2.5342213751521243e-20	7.97563060676196e-14	2.779264931750006e-18	3.3947406395628093e-17	6.429307793028346e-23
16800000	0.0001168541390625638	-5.266930316759455e-20	4.2699555583303354e-62	1.380088907646958e-14	8.575702657340512e-15	0.009766291721758903	-2.53395402997119e-20	7.97563060676196e-14	2.779264931750006e-18	3.3947406395628093e-17	6.429307793028346e-23
16900000	0.0001168541390625638	-5.266930316759455e-20	4.2699555583303354e-62	1.380088907646958e-14	8.575702657340512e-15	0.009766291721758903	-2.533686684790256e-20	7.97563060676196e-14	2.779264931750006e-18	3.3947406395628093e-17	6.429307793028346e-23
17000000	0.0001168541390625638	-5.266930316759455e-20	4.2699555583303354e-62	1.380088907646958e-14	8.575702657340512e-15	0.009766291721758903	-2.5334193396093218e-20	7.97563060676196e-14	2.779264931750006e-18	3.3947406395628093e-17	6.429307793028346e-23
17100000	0.0001168541390625638	-5.266930316759455e-20	4.2699555583303354e-62	1.380088907646958e-14	8.575702657340512e-15	0.009766291721758903	-2.5331519944283876e-20	7.97563060676196e-14	2.779264931750006e-18	3.3947406395628093e-17	6.429307793028346e-23
17200000	0.0001168541390625638	-5.266930316759455e-20	4.2699555583303354e-62	1.380088907646958e-14	8.575702657340512e-15	0.009766291721758903	-2.5328846492474533e-20	7.97563060676196e-14	2.779264931750006e-18	3.3947406395628093e-17	6.429307793028346e-23
17300000	0.0001168541390625638	-5.266930316759455e-20	4.2699555583303354e-62	1.380088907646958e-14	8.575702657340512e-15	0.009766291721758903	-2.5326173040665194e-20	7.97563060676196e-14	2.779264931750006e-18	3.3947406395628093e-17	6.429307793028346e-23
17400000	0.0001168541390625638	-5.266930316759455e-20	4.2699555583303354e-62	1.380088907646958e-14	8.575702657340512e-15	0.009766291721758903	-2.532349958885585e-20	7.97563060676196e-14	2.779264931750006e-18	3.3947406395628093e-17	6.429307793028346e-23
17500000	0.0001168541390625638	-5.266930316759455e-20	4.2699555583303354e-62	1.380088907646958e-14	8.575702657340512e-15	0.009766291721758903	-2.5320826137046508e-20	7.97563060676196e-14	2.779264931750006e-18	3.3947406395628093e-17	6.429307793028346e-23
17600000	0.0001168541390625638	-5.266930316759455e-20	4.2699555583303354e-62	1.380088907646958e-14	8.575702657340512e-15	0.009766291721758903	-2.5318152685237166e-20	7.97563060676196e-14	2.779264931750006e-18	3.3947406395628093e-17	6.429307793028346e-23
17700000	0.0001168541390625638	-5.266930316759455e-20	4.2699555583303354e-62	1.380088907646958e-14	8.575702657340512e-15	0.009766291721758903	-2.5315479233427826e-20	7.97563060676196e-14	2.779264931750006e-18	3.3947406395628093e-17	6.429307793028346e-23
17800000	0.0001168541390625638	-5.266930316759455e-20	4.2699555583303354e-62	1.380088907646958e-14	8.575702657340512e-15	0.009766291721758903	-2.5312805781618484e-20	7.97563060676196e-14	2.779264931750006e-18	3.3947406395628093e-17	6.429307793028346e-23
17900000	0.00011685413906256378	-5.266930316759455e-20	4.2699555583303354e-62	1.380088907646958e-14	8.575702657340512e-15	0.009766291721758903	-2.531013232980914e-20	7.97563060676196e-14	2.779264931750006e-18	3.3947406395628093e-17	6.429307793028346e-23
18000000	0.00011685413906256378	-5.266930316759455e-20	4.2699555583303354e-62	1.380088907646958e-14	8.575702657340512e-15	0.009766291721758903	-2.53074588779998e-20	7.97563060676196e-14	2.779264931750006e-18	3.3947406395628093e-17	6.429307793028346e-23
18100000	0.00011685413906256378	-5.266930316759455e-20	4.2699555583303354e-62	1.380088907646958e-14	8.575702657340512e-15	0.009766291721758903	-2.530478542619046e-20	7.97563060676196e-14	2.779264931750006e-18	3.3947406395628093e-17	6.429307793028346e-23
18200000	0.00011685413906256378	-5.266930316759455e-20	4.2699555583303354e-62	1.380088907646958e-14	8.575702657340512e-15	0.009766291721758903	-2.5302111974381116e-20	7.97563060676196e-14	2.779264931750006e-18	3.3947406395628093e-17	6.429307793028346e-23
18300000	0.00011685413906256378	-5.266930316759455e-20	4.2699555583303354e-62	1.380088907646958e-14	8.575702657340512e-15	0.009766291721758903	-2.5299438522571774e-20	7.97563060676196e-14	2.779264931750006e-18	3.3947406395628093e-17	6.429307793028346e-23
18400000	0.00011685413906256378	-5.266930316759455e-20	4.2699555583303354e-62	1.380088907646958e-14	8.575702657340512e-15	0.009766291721758903	-2.529676507076243e-20	7.97563060676196e-14	2.779264931750006e-18	3.3947406395628093e-17	6.429307793028346e-23
18500000	0.00011685413906256378	-5.266930316759455e-20	4.2699555583303354e-62	1.3800889076469579e-14	8.575702657340512e-15	0.009766291721758903	-2.5294091618953092e-20	7.97563060676196e-14	2.779264931750006e-18	3.3947406395628093e-17	6.429307793028346e-23
18600000	0.00011685413906256378	-5.266930316759455e-20	4.2699555583303354e-62	1.3800889076469579e-14	8.575702657340512e-15	0.009766291721758903	-2.529141816714375e-20	7.97563060676196e-14	2.779264931750006e-18	3.3947406395628093e-17	6.429307793028346e-23
18700000	0.00011685413906256378	-5.266930316759455e-20	4.2699555583303354e-62	1.3800889076469579e-14	8.575702657340512e-15	0.009766291721758903	-2.5288744715334406e-20	7.97563060676196e-14	2.779264931750006e-18	3.3947406395628093e-17	6.429307793028346e-23
18800000	0.00011685413906256378	-5.266930316759455e-20	4.2699555583303354e-62	1.3800889076469579e-14	8.575702657340512e-15	0.009766291721758903	-2.5286071263525064e-20	7.97563060676196e-14	2.779264931750006e-18	3.3947406395628093e-17	6.429307793028346e-23
18900000	0.00011685413906256378	-5.266930316759455e-20	4.2699555583303354e-62	1.3800889076469579e-14	8.575702657340512e-15	0.009766291721758903	-2.5283397811715724e-20	7.97563060676196e-14	2.779264931750006e-18	3.3947406395628093e-17	6.429307793028346e-23
19000000	0.00011685413906256378	-5.266930316759455e-20	4.2699555583303354e-62	1.3800889076469579e-14	8.575702657340512e-15	0.009766291721758903	-2.5280724359906382e-20	7.97563060676196e-14	2.779264931750006e-18	3.3947406395628093e-17	6.429307793028346e-23
19100000	0.00011685413906256378	-5.266930316759455e-20	4.2699555583303354e-62	1.3800889076469579e-14	8.575702657340512e-15	0.009766291721758903	-2.527805090809704e-20	7.97563060676196e-14	2.7792649317500063e-18	3.3947406395628093e-17	6.429307793028346e-23
19200000	0.00011685413906256378	-5.266930316759455e-20	4.2699555583303354e-62	1.3800889076469579e-14	8.575702657340512e-15	0.009766291721758903	-2.52753774562877e-20	7.97563060676196e-14	2.7792649317500063e-18	3.3947406395628093e-17	6.429307793028346e-23
19300000	0.00011685413906256378	-5.266930316759455e-20	4.2699555583303354e-62	1.3800889076469579e-14	8.575702657340512e-15	0.009766291721758903	-2.5272704004478357e-20	7.97563060676196e-14	2.7792649317500063e-18	3.3947406395628093e-17	6.429307793028346e-23
19400000	0.00011685413906256378	-5.266930316759455e-20	4.269955558330336e-62	1.3800889076469579e-14	8.575702657340512e-15	0.009766291721758903	-2.5270030552669014e-20	7.97563060676196e-14	2.7792649317500063e-18	3.3947406395628093e-17	6.429307793028346e-23
19500000	0.00011685413906256378	-5.266930316759455e-20	4.269955558330336e-62	1.3800889076469579e-14	8.575702657340512e-15	0.009766291721758903	-2.5267357100859672e-20	7.97563060676196e-14	2.7792649317500063e-18	3.3947406395628093e-17	6.429307793028346e-23
19600000	0.00011685413906256378	-5.266930316759455e-20	4.269955558330336e-62	1.3800889076469579e-14	8.575702657340512e-15	0.009766291721758903	-2.5264683649050332e-20	7.97563060676196e-14	2.7792649317500063e-18	3.39474063956281e-17	6.429307793028346e-23
19700000	0.00011685413906256378	-5.266930316759455e-20	4.269955558330336e-62	1.3800889076469579e-14	8.575702657340512e-15	0.009766291721758903	-2.526201019724099e-20	7.97563060676196e-14	2.7792649317500063e-18	3.39474063956281e-17	6.429307793028346e-23
19800000	0.00011685413906256378	-5.266930316759455e-20	4.269955558330336e-62	1.3800889076469579e-14	8.575702657340512e-15	0.009766291721758903	-2.5259336745431647e-20	7.97563060676196e-14	2.7792649317500063e-18	3.39474063956281e-17	6.429307793028346e-23
19900000	0.00011685413906256378	-5.266930316759455e-20	4.269955558330336e-62	1.3800889076469579e-14	8.575702657340512e-15	0.009766291721758903	-2.5256663293622304e-20	7.97563060676196e-14	2.7792649317500063e-18	3.39474063956281e-17	6.429307793028347e-23
20000000	0.00011685413906256378	-5.266930316759455e-20	4.269955558330336e-62	1.3800889076469579e-14	8.575702657340512e-15	0.009766291721758903	-2.5253989841812965e-20	7.97563060676196e-14	2.7792649317500063e-18	3.39474063956281e-17	6.429307793028347e-23
20100000	0.00011685413906256378	-5.266930316759455e-20	4.269955558330336e-62	1.3800889076469579e-14	8.575702657340512e-15	0.009766291721758903	-2.5251316390003622e-20	7.97563060676196e-14	2.7792649317500063e-18	3.39474063956281e-17	6.429307793028347e-23
20200000	0.00011685413906256378	-5.266930316759455e-20	4.269955558330336e-62	1.3800889076469579e-14	8.575702657340512e-15	0.009766291721758903	-2.524864293819428e-20	7.97563060676196e-14	2.7792649317500063e-18	3.39474063956281e-17	6.429307793028347e-23
20300000	0.00011685413906256378	-5.266930316759455e-20	4.269955558330336e-62	1.3800889076469579e-14	8.575702657340512e-15	0.009766291721758903	-2.5245969486384937e-20	7.97563060676196e-14	2.7792649317500063e-18	3.39474063956281e-17	6.429307793028347e-23
20400000	0.00011685413906256378	-5.266930316759455e-20	4.269955558330336e-62	1.3800889076469579e-14	8.575702657340512e-15	0.009766291721758903	-2.5243296034575598e-20	7.97563060676196e-14	2.7792649317500063e-18	3.39474063956281e-17	6.429307793028347e-23
20500000	0.00011685413906256378	-5.266930316759455e-20	4.269955558330336e-62	1.3800889076469579e-14	8.575702657340512e-15	0.009766291721758903	-2.5240622582766255e-20	7.97563060676196e-14	2.7792649317500063e-18	3.39474063956281e-17	6.429307793028347e-23
20600000	0.00011685413906256378	-5.266930316759455e-20	4.269955558330336e-62	1.3800889076469579e-14	8.575702657340512e-15	0.009766291721758903	-2.5237949130956912e-20	7.97563060676196e-14	2.7792649317500063e-18	3.39474063956281e-17	6.429307793028347e-23
20700000	0.00011685413906256378	-5.266930316759455e-20	4.269955558330336e-62	1.3800889076469579e-14	8.575702657340512e-15	0.009766291721758903	-2.523527567914757e-20	7.97563060676196e-14	2.7792649317500063e-18	3.39474063956281e-17	6.429307793028347e-23
20800000	0.00011685413906256378	-5.266930316759455e-20	4.269955558330336e-62	1.3800889076469579e-14	8.575702657340512e-15	0.009766291721758903	-2.523260222733823e-20	7.97563060676196e-14	2.7792649317500063e-18	3.39474063956281e-17	6.429307793028347e-23
20900000	0.00011685413906256378	-5.266930316759455e-20	4.269955558330336e-62	1.3800889076469579e-14	8.575702657340512e-15	0.009766291721758903	-2.5229928775528888e-20	7.97563060676196e-14	2.7792649317500063e-18	3.39474063956281e-17	6.429307793028347e-23
21000000	0.00011685413906256378	-5.266930316759455e-20	4.269955558330336e-62	1.3800889076469579e-14	8.575702657340512e-15	0.009766291721758903	-2.5227255323719545e-20	7.97563060676196e-14	2.7792649317500063e-18	3.39474063956281e-17	6.429307793028347e-23
21100000	0.00011685413906256378	-5.266930316759455e-20	4.269955558330336e-62	1.3800889076469579e-14	8.575702657340512e-15	0.009766291721758903	-2.5224581871910203e-20	7.97563060676196e-14	2.7792649317500063e-18	3.39474063956281e-17	6.429307793028347e-23
21200000	0.00011685413906256378	-5.266930316759455e-20	4.269955558330336e-62	1.3800889076469579e-14	8.575702657340512e-15	0.009766291721758903	-2.5221908420100863e-20	7.97563060676196e-14	2.7792649317500063e-18	3.39474063956281e-17	6.429307793028347e-23
21300000	0.00011685413906256378	-5.266930316759455e-20	4.269955558330336e-62	1.3800889076469579e-14	8.575702657340512e-15	0.009766291721758903	-2.521923496829152e-20	7.97563060676196e-14	2.7792649317500063e-18	3.39474063956281e-17	6.429307793028347e-23
21400000	0.00011685413906256378	-5.266930316759455e-20	4.269955558330336e-62	1.3800889076469579e-14	8.575702657340512e-15	0.009766291721758903	-2.5216561516482178e-20	7.97563060676196e-14	2.7792649317500063e-18	3.39474063956281e-17	6.429307793028347e-23
21500000	0.00011685413906256378	-5.266930316759455e-20	4.269955558330336e-62	1.3800889076469579e-14	8.575702657340512e-15	0.009766291721758903	-2.5213888064672835e-20	7.97563060676196e-14	2.7792649317500063e-18	3.39474063956281e-17	6.429307793028347e-23
21600000	0.00011685413906256378	-5.266930316759455e-20	4.269955558330336e-62	1.3800889076469579e-14	8.575702657340512e-15	0.009766291721758903	-2.5211214612863496e-20	7.97563060676196e-14	2.7792649317500063e-18	3.39474063956281e-17	6.429307793028347e-23
21700000	0.00011685413906256377	-5.266930316759455e-20	4.269955558330336e-62	1.3800889076469579e-14	8.575702657340512e-15	0.009766291721758903	-2.5208541161054153e-20	7.97563060676196e-14	2.7792649317500063e-18	3.39474063956281e-17	6.429307793028347e-23
21800000	0.00011685413906256377	-5.266930316759455e-20	4.269955558330336e-62	1.3800889076469579e-14	8.575702657340512e-15	0.009766291721758903	-2.520586770924481e-20	7.97563060676196e-14	2.7792649317500063e-18	3.39474063956281e-17	6.429307793028347e-23
21900000	0.00011685413906256377	-5.266930316759455e-20	4.269955558330336e-62	1.3800889076469577e-14	8.575702657340512e-15	0.009766291721758903	-2.520319425743547e-20	7.97563060676196e-14	2.7792649317500063e-18	3.39474063956281e-17	6.429307793028347e-23
22000000	0.00011685413906256377	-5.266930316759455e-20	4.269955558330336e-62	1.3800889076469577e-14	8.575702657340512e-15	0.009766291721758903	-2.5200520805626128e-20	7.97563060676196e-14	2.7792649317500063e-18	3.39474063956281e-17	6.429307793028347e-23
22100000	0.00011685413906256377	-5.266930316759455e-20	4.269955558330336e-62	1.3800889076469577e-14	8.575702657340512e-15	0.009766291721758903	-2.5197847353816786e-20	7.97563060676196e-14	2.7792649317500063e-18	3.39474063956281e-17	6.429307793028347e-23
22200000	0.00011685413906256377	-5.266930316759455e-20	4.269955558330336e-62	1.3800889076469577e-14	8.575702657340512e-15	0.009766291721758903	-2.5195173902007443e-20	7.97563060676196e-14	2.7792649317500067e-18	3.39474063956281e-17	6.429307793028347e-23
22300000	0.00011685413906256377	-5.266930316759455e-20	4.269955558330337e-62	1.3800889076469577e-14	8.575702657340512e-15	0.009766291721758903	-2.5192500450198104e-20	7.97563060676196e-14	2.7792649317500067e-18	3.39474063956281e-17	6.429307793028347e-23
22400000	0.00011685413906256377	-5.266930316759455e-20	4.269955558330337e-62	1.3800889076469577e-14	8.575702657340512e-15	0.009766291721758903	-2.518982699838876e-20	7.97563060676196e-14	2.7792649317500067e-18	3.39474063956281e-17	6.429307793028347e-23
22500000	0.00011685413906256377	-5.266930316759455e-20	4.269955558330337e-62	1.3800889076469577e-14	8.575702657340512e-15	0.009766291721758903	-2.5187153546579418e-20	7.97563060676196e-14	2.7792649317500067e-18	3.39474063956281e-17	6.429307793028347e-23
22600000	0.00011685413906256377	-5.266930316759455e-20	4.269955558330337e-62	1.3800889076469577e-14	8.575702657340512e-15	0.009766291721758903	-2.5184480094770076e-20	7.97563060676196e-14	2.7792649317500067e-18	3.39474063956281e-17	6.429307793028347e-23
22700000	0.00011685413906256377	-5.266930316759455e-20	4.269955558330337e-62	1.3800889076469577e-14	8.575702657340512e-15	0.009766291721758903	-2.5181806642960736e-20	7.97563060676196e-14	2.7792649317500067e-18	3.39474063956281e-17	6.429307793028347e-23
22800000	0.00011685413906256377	-5.266930316759455e-20	4.269955558330337e-62	1.3800889076469577e-14	8.575702657340512e-15	0.009766291721758903	-2.5179133191151394e-20	7.97563060676196e-14	2.7792649317500067e-18	3.39474063956281e-17	6.429307793028347e-23
22900000	0.00011685413906256377	-5.266930316759455e-20	4.269955558330337e-62	1.3800889076469577e-14	8.575702657340512e-15	0.009766291721758903	-2.517645973934205e-20	7.97563060676196e-14	2.7792649317500067e-18	3.39474063956281e-17	6.429307793028347e-23
23000000	0.00011685413906256377	-5.266930316759455e-20	4.269955558330337e-62	1.3800889076469577e-14	8.575702657340512e-15	0.009766291721758903	-2.5173786287532708e-20	7.97563060676196e-14	2.7792649317500067e-18	3.39474063956281e-17	6.429307793028347e-23
23100000	0.00011685413906256377	-5.266930316759455e-20	4.269955558330337e-62	1.3800889076469577e-14	8.575702657340512e-15	0.009766291721758903	-2.517111283572337e-20	7.97563060676196e-14	2.7792649317500067e-18	3.39474063956281e-17	6.429307793028347e-23
23200000	0.00011685413906256377	-5.266930316759455e-20	4.269955558330337e-62	1.3800889076469577e-14	8.575702657340512e-15	0.009766291721758903	-2.5168439383914026e-20	7.97563060676196e-14	2.7792649317500067e-18	3.39474063956281e-17	6.429307793028347e-23
23300000	0.00011685413906256377	-5.266930316759455e-20	4.269955558330337e-62	1.3800889076469577e-14	8.575702657340512e-15	0.009766291721758903	-2.5165765932104684e-20	7.97563060676196e-14	2.7792649317500067e-18	3.39474063956281e-17	6.429307793028347e-23
23400000	0.00011685413906256377	-5.266930316759455e-20	4.269955558330337e-62	1.3800889076469577e-14	8.575702657340512e-15	0.009766291721758903	-2.516309248029534e-20	7.97563060676196e-14	2.7792649317500067e-18	3.39474063956281e-17	6.429307793028347e-23
23500000	0.00011685413906256377	-5.266930316759455e-20	4.269955558330337e-62	1.3800889076469577e-14	8.575702657340512e-15	0.009766291721758903	-2.5160419028486002e-20	7.97563060676196e-14	2.7792649317500067e-18	3.39474063956281e-17	6.429307793028347e-23
23600000	0.00011685413906256377	-5.266930316759455e-20	4.269955558330337e-62	1.3800889076469577e-14	8.575702657340512e-15	0.009766291721758903	-2.515774557667666e-20	7.97563060676196e-14	2.7792649317500067e-18	3.39474063956281e-17	6.429307793028347e-23
23700000	0.00011685413906256377	-5.266930316759455e-20	4.269955558330337e-62	1.3800889076469577e-14	8.575702657340512e-15	0.009766291721758903	-2.5155072124867316e-20	7.97563060676196e-14	2.7792649317500067e-18	3.39474063956281e-17	6.429307793028347e-23
23800000	0.00011685413906256377	-5.266930316759455e-20	4.269955558330337e-62	1.3800889076469577e-14	8.575702657340512e-15	0.009766291721758903	-2.5152398673057974e-20	7.97563060676196e-14	2.7792649317500067e-18	3.39474063956281e-17	6.429307793028347e-23
23900000	0.00011685413906256377	-5.266930316759455e-20	4.269955558330337e-62	1.3800889076469577e-14	8.575702657340512e-15	0.009766291721758903	-2.5149725221248634e-20	7.97563060676196e-14	2.7792649317500067e-18	3.39474063956281e-17	6.429307793028347e-23
24000000	0.00011685413906256377	-5.266930316759455e-20	4.269955558330337e-62	1.3800889076469577e-14	8.575702657340512e-15	0.009766291721758903	-2.5147051769439292e-20	7.97563060676196e-14	2.7792649317500067e-18	3.39474063956281e-17	6.429307793028347e-23
24100000	0.00011685413906256377	-5.266930316759455e-20	4.269955558330337e-62	1.3800889076469577e-14	8.575702657340512e-15	0.009766291721758903	-2.514437831762995e-20	7.97563060676196e-14	2.7792649317500067e-18	3.39474063956281e-17	6.429307793028347e-23
24200000	0.00011685413906256377	-5.266930316759455e-20	4.269955558330337e-62	1.3800889076469577e-14	8.575702657340512e-15	0.009766291721758903	-2.514170486582061e-20	7.97563060676196e-14	2.7792649317500067e-18	3.39474063956281e-17	6.429307793028347e-23
24300000	0.00011685413906256377	-5.266930316759455e-20	4.269955558330337e-62	1.3800889076469577e-14	8.575702657340512e-15	0.009766291721758903	-2.5139031414011267e-20	7.97563060676196e-14	2.7792649317500067e-18	3.39474063956281e-17	6.429307793028347e-23
24400000	0.00011685413906256377	-5.266930316759455e-20	4.269955558330337e-62	1.3800889076469577e-14	8.575702657340512e-15	0.009766291721758903	-2.5136357962201924e-20	7.97563060676196e-14	2.7792649317500067e-18	3.39474063956281e-17	6.429307793028347e-23
24500000	0.00011685413906256377	-5.266930316759455e-20	4.269955558330337e-62	1.3800889076469577e-14	8.575702657340512e-15	0.009766291721758903	-2.5133684510392582e-20	7.97563060676196e-14	2.7792649317500067e-18	3.39474063956281e-17	6.429307793028347e-23
24600000	0.00011685413906256377	-5.266930316759455e-20	4.269955558330337e-62	1.3800889076469577e-14	8.575702657340512e-15	0.009766291721758903	-2.5131011058583242e-20	7.97563060676196e-14	2.7792649317500067e-18	3.39474063956281e-17	6.429307793028347e-23
24700000	0.00011685413906256377	-5.266930316759455e-20	4.269955558330337e-62	1.3800889076469577e-14	8.575702657340512e-15	0.009766291721758903	-2.51283376067739e-20	7.97563060676196e-14	2.7792649317500067e-18	3.39474063956281e-17	6.429307793028347e-23
24800000	0.00011685413906256377	-5.266930316759455e-20	4.269955558330337e-62	1.3800889076469577e-14	8.575702657340512e-15	0.009766291721758903	-2.5125664154964557e-20	7.97563060676196e-14	2.7792649317500067e-18	3.39474063956281e-17	6.429307793028347e-23
24900000	0.00011685413906256377	-5.266930316759455e-20	4.269955558330337e-62	1.3800889076469577e-14	8.575702657340512e-15	0.009766291721758903	-2.5122990703155214e-20	7.97563060676196e-14	2.7792649317500067e-18	3.39474063956281e-17	6.429307793028347e-23
25000000	0.00011685413906256377	-5.266930316759455e-20	4.269955558330337e-62	1.3800889076469577e-14	8.575702657340512e-15	0.009766291721758903	-2.5120317251345875e-20	7.97563060676196e-14	2.7792649317500067e-18	3.39474063956281e-17	6.429307793028347e-23
25100000	0.00011685413906256377	-5.266930316759455e-20	4.269955558330337e-62	1.3800889076469577e-14	8.575702657340512e-15	0.009766291721758903	-2.5117643799536532e-20	7.97563060676196e-14	2.7792649317500067e-18	3.39474063956281e-17	6.429307793028347e-23
25200000	0.00011685413906256377	-5.266930316759455e-20	4.269955558330337e-62	1.3800889076469577e-14	8.575702657340512e-15	0.009766291721758903	-2.511497034772719e-20	7.97563060676196e-14	2.7792649317500067e-18	3.39474063956281e-17	6.429307793028347e-23
25300000	0.00011685413906256377	-5.266930316759455e-20	4.269955558330337e-62	1.3800889076469577e-14	8.575702657340512e-15	0.009766291721758903	-2.5112296895917847e-20	7.97563060676196e-14	2.7792649317500067e-18	3.39474063956281e-17	6.429307793028347e-23
25400000	0.00011685413906256377	-5.266930316759455e-20	4.269955558330337e-62	1.3800889076469577e-14	8.575702657340512e-15	0.009766291721758903	-2.5109623444108508e-20	7.97563060676196e-14	2.7792649317500067e-18	3.39474063956281e-17	6.429307793028347e-23
25500000	0.00011685413906256377	-5.266930316759455e-20	4.269955558330337e-62	1.3800889076469577e-14	8.575702657340512e-15	0.009766291721758903	-2.5106949992299165e-20	7.97563060676196e-14	2.7792649317500067e-18	3.39474063956281e-17	6.429307793028347e-23
25600000	0.00011685413906256377	-5.266930316759455e-20	4.269955558330337e-62	1.3800889076469577e-14	8.575702657340512e-15	0.009766291721758903	-2.5104276540489822e-20	7.97563060676196e-14	2.7792649317500067e-18	3.39474063956281e-17	6.429307793028347e-23
25700000	0.00011685413906256377	-5.266930316759455e-20	4.269955558330337e-62	1.3800889076469577e-14	8.575702657340512e-15	0.009766291721758903	-2.510160308868048e-20	7.97563060676196e-14	2.7792649317500067e-18	3.39474063956281e-17	6.429307793028347e-23
25800000	0.00011685413906256377	-5.266930316759455e-20	4.269955558330337e-62	1.3800889076469577e-14	8.575702657340512e-15	0.009766291721758903	-2.509892963687114e-20	7.97563060676196e-14	2.7792649317500067e-18	3.39474063956281e-17	6.429307793028347e-23
25900000	0.00011685413906256377	-5.266930316759455e-20	4.269955558330337e-62	1.3800889076469577e-14	8.575702657340512e-15	0.009766291721758903	-2.5096256185061798e-20	7.97563060676196e-14	2.7792649317500067e-18	3.39474063956281e-17	6.429307793028347e-23
26000000	0.00011685413906256377	-5.266930316759455e-20	4.269955558330337e-62	1.3800889076469577e-14	8.575702657340512e-15	0.009766291721758903	-2.5093582733252455e-20	7.97563060676196e-14	2.7792649317500067e-18	3.39474063956281e-17	6.429307793028347e-23
26100000	0.00011685413906256377	-5.266930316759455e-20	4.269955558330337e-62	1.3800889076469577e-14	8.575702657340512e-15	0.009766291721758903	-2.5090909281443112e-20	7.97563060676196e-14	2.7792649317500067e-18	3.39474063956281e-17	6.429307793028347e-23
26200000	0.00011685413906256377	-5.266930316759455e-20	4.269955558330337e-62	1.3800889076469577e-14	8.575702657340512e-15	0.009766291721758903	-2.5088235829633773e-20	7.97563060676196e-14	2.7792649317500067e-18	3.39474063956281e-17	6.429307793028347e-23
26300000	0.00011685413906256377	-5.266930316759455e-20	4.269955558330337e-62	1.3800889076469577e-14	8.575702657340512e-15	0.009766291721758903	-2.508556237782443e-20	7.97563060676196e-14	2.7792649317500067e-18	3.39474063956281e-17	6.429307793028347e-23
26400000	0.00011685413906256377	-5.266930316759455e-20	4.269955558330337e-62	1.3800889076469577e-14	8.575702657340512e-15	0.009766291721758903	-2.5082888926015088e-20	7.97563060676196e-14	2.7792649317500067e-18	3.39474063956281e-17	6.429307793028347e-23
26500000	0.00011685413906256377	-5.266930316759455e-20	4.269955558330337e-62	1.3800889076469577e-14	8.575702657340512e-15	0.009766291721758903	-2.5080215474205748e-20	7.97563060676196e-14	2.7792649317500067e-18	3.39474063956281e-17	6.429307793028347e-23
26600000	0.00011685413906256377	-5.266930316759455e-20	4.269955558330337e-62	1.3800889076469577e-14	8.575702657340512e-15	0.009766291721758903	-2.5077542022396406e-20	7.97563060676196e-14	2.7792649317500067e-18	3.39474063956281e-17	6.429307793028347e-23
26700000	0.00011685413906256377	-5.266930316759455e-20	4.269955558330337e-62	1.3800889076469577e-14	8.575702657340512e-15	0.009766291721758903	-2.5074868570587063e-20	7.97563060676196e-14	2.7792649317500067e-18	3.39474063956281e-17	6.429307793028347e-23
26800000	0.00011685413906256377	-5.266930316759455e-20	4.269955558330337e-62	1.3800889076469577e-14	8.575702657340512e-15	0.009766291721758903	-2.507219511877772e-20	7.97563060676196e-14	2.7792649317500067e-18	3.39474063956281e-17	6.429307793028347e-23
26900000	0.00011685413906256377	-5.266930316759455e-20	4.269955558330337e-62	1.3800889076469577e-14	8.575702657340512e-15	0.009766291721758903	-2.506952166696838e-20	7.97563060676196e-14	2.7792649317500067e-18	3.39474063956281e-17	6.429307793028347e-23
27000000	0.00011685413906256377	-5.266930316759455e-20	4.269955558330337e-62	1.3800889076469577e-14	8.575702657340512e-15	0.009766291721758903	-2.5066848215159038e-20	7.97563060676196e-14	2.7792649317500067e-18	3.39474063956281e-17	6.429307793028347e-23
27100000	0.00011685413906256377	-5.266930316759455e-20	4.269955558330337e-62	1.3800889076469577e-14	8.575702657340512e-15	0.009766291721758903	-2.5064174763349696e-20	7.97563060676196e-14	2.7792649317500067e-18	3.39474063956281e-17	6.429307793028347e-23
27200000	0.00011685413906256377	-5.266930316759455e-20	4.269955558330337e-62	1.3800889076469577e-14	8.575702657340512e-15	0.009766291721758903	-2.5061501311540353e-20	7.97563060676196e-14	2.7792649317500067e-18	3.39474063956281e-17	6.429307793028347e-23
27300000	0.00011685413906256377	-5.266930316759455e-20	4.269955558330338e-62	1.3800889076469577e-14	8.575702657340512e-15	0.009766291721758903	-2.5058827859731013e-20	7.97563060676196e-14	2.7792649317500067e-18	3.39474063956281e-17	6.429307793028347e-23
27400000	0.00011685413906256377	-5.266930316759455e-20	4.269955558330338e-62	1.3800889076469577e-14	8.575702657340512e-15	0.009766291721758903	-2.505615440792167e-20	7.97563060676196e-14	2.7792649317500067e-18	3.39474063956281e-17	6.429307793028347e-23
27500000	0.00011685413906256377	-5.266930316759455e-20	4.269955558330338e-62	1.3800889076469577e-14	8.575702657340512e-15	0.009766291721758903	-2.5053480956112328e-20	7.97563060676196e-14	2.7792649317500067e-18	3.39474063956281e-17	6.429307793028347e-23
27600000	0.00011685413906256377	-5.266930316759455e-20	4.269955558330338e-62	1.3800889076469577e-14	8.575702657340512e-15	0.009766291721758903	-2.5050807504302986e-20	7.97563060676196e-14	2.7792649317500067e-18	3.39474063956281e-17	6.429307793028347e-23
27700000	0.00011685413906256377	-5.266930316759455e-20	4.269955558330338e-62	1.3800889076469577e-14	8.575702657340512e-15	0.009766291721758903	-2.5048134052493646e-20	7.97563060676196e-14	2.7792649317500067e-18	3.39474063956281e-17	6.429307793028347e-23
27800000	0.00011685413906256377	-5.266930316759455e-20	4.269955558330338e-62	1.3800889076469577e-14	8.575702657340512e-15	0.009766291721758903	-2.5045460600684304e-20	7.97563060676196e-14	2.7792649317500067e-18	3.39474063956281e-17	6.429307793028347e-23
27900000	0.00011685413906256377	-5.266930316759455e-20	4.269955558330338e-62	1.3800889076469577e-14	8.575702657340512e-15	0.009766291721758903	-2.504278714887496e-20	7.97563060676196e-14	2.7792649317500067e-18	3.39474063956281e-17	6.429307793028347e-23
28000000	0.00011685413906256377	-5.266930316759455e-20	4.269955558330338e-62	1.3800889076469577e-14	8.575702657340512e-15	0.009766291721758903	-2.5040113697065618e-20	7.97563060676196e-14	2.7792649317500067e-18	3.39474063956281e-17	6.429307793028347e-23
28100000	0.00011685413906256377	-5.266930316759455e-20	4.269955558330338e-62	1.3800889076469577e-14	8.575702657340512e-15	0.009766291721758903	-2.503744024525628e-20	7.97563060676196e-14	2.7792649317500067e-18	3.39474063956281e-17	6.429307793028347e-23
28200000	0.00011685413906256377	-5.266930316759455e-20	4.269955558330338e-62	1.3800889076469577e-14	8.575702657340512e-15	0.009766291721758903	-2.5034766793446936e-20	7.97563060676196e-14	2.7792649317500067e-18	3.39474063956281e-17	6.429307793028347e-23
28300000	0.00011685413906256377	-5.266930316759455e-20	4.269955558330338e-62	1.3800889076469577e-14	8.575702657340512e-15	0.009766291721758903	-2.5032093341637594e-20	7.97563060676196e-14	2.7792649317500067e-18	3.39474063956281e-17	6.429307793028347e-23
28400000	0.00011685413906256377	-5.266930316759455e-20	4.269955558330338e-62	1.3800889076469577e-14	8.575702657340512e-15	0.009766291721758903	-2.502941988982825e-20	7.97563060676196e-14	2.7792649317500067e-18	3.39474063956281e-17	6.429307793028347e-23
28500000	0.00011685413906256377	-5.266930316759455e-20	4.269955558330338e-62	1.3800889076469577e-14	8.575702657340512e-15	0.009766291721758903	-2.502674643801891e-20	7.97563060676196e-14	2.7792649317500067e-18	3.39474063956281e-17	6.429307793028347e-23
28600000	0.00011685413906256377	-5.266930316759455e-20	4.269955558330338e-62	1.3800889076469577e-14	8.575702657340512e-15	0.009766291721758903	-2.502407298620957e-20	7.97563060676196e-14	2.7792649317500067e-18	3.39474063956281e-17	6.429307793028347e-23
28700000	0.00011685413906256377	-5.266930316759455e-20	4.269955558330338e-62	1.3800889076469577e-14	8.575702657340512e-15	0.009766291721758903	-2.5021399534400226e-20	7.97563060676196e-14	2.7792649317500067e-18	3.39474063956281e-17	6.429307793028347e-23
28800000	0.00011685413906256377	-5.266930316759455e-20	4.269955558330338e-62	1.3800889076469577e-14	8.575702657340512e-15	0.009766291721758903	-2.5018726082590884e-20	7.97563060676196e-14	2.7792649317500067e-18	3.39474063956281e-17	6.429307793028347e-23
28900000	0.00011685413906256377	-5.266930316759455e-20	4.269955558330338e-62	1.3800889076469577e-14	8.575702657340512e-15	0.009766291721758903	-2.5016052630781544e-20	7.97563060676196e-14	2.7792649317500067e-18	3.39474063956281e-17	6.429307793028347e-23
29000000	0.00011685413906256377	-5.266930316759455e-20	4.269955558330338e-62	1.3800889076469577e-14	8.575702657340512e-15	0.009766291721758903	-2.5013379178972202e-20	7.97563060676196e-14	2.7792649317500067e-18	3.39474063956281e-17	6.429307793028347e-23
29100000	0.00011685413906256377	-5.266930316759455e-20	4.269955558330338e-62	1.3800889076469577e-14	8.575702657340512e-15	0.009766291721758903	-2.501070572716286e-20	7.97563060676196e-14	2.7792649317500067e-18	3.39474063956281e-17	6.429307793028347e-23
29200000	0.00011685413906256377	-5.266930316759455e-20	4.269955558330338e-62	1.3800889076469577e-14	8.575702657340512e-15	0.009766291721758903	-2.500803227535352e-20	7.97563060676196e-14	2.7792649317500067e-18	3.39474063956281e-17	6.429307793028347e-23
29300000	0.00011685413906256377	-5.266930316759455e-20	4.269955558330338e-62	1.3800889076469577e-14	8.575702657340512e-15	0.009766291721758903	-2.5005358823544177e-20	7.97563060676196e-14	2.7792649317500067e-18	3.39474063956281e-17	6.429307793028347e-23
29400000	0.00011685413906256377	-5.266930316759455e-20	4.269955558330338e-62	1.3800889076469577e-14	8.575702657340512e-15	0.009766291721758903	-2.5002685371734834e-20	7.97563060676196e-14	2.7792649317500067e-18	3.39474063956281e-17	6.429307793028347e-23
29500000	0.00011685413906256377	-5.266930316759455e-20	4.269955558330338e-62	1.3800889076469577e-14	8.575702657340512e-15	0.009766291721758903	-2.5000011919925492e-20	7.97563060676196e-14	2.7792649317500067e-18	3.39474063956281e-17	6.429307793028347e-23
29600000	0.00011685413906256377	-5.266930316759455e-20	4.269955558330338e-62	1.3800889076469577e-14	8.575702657340512e-15	0.009766291721758903	-2.4997338468116152e-20	7.97563060676196e-14	2.7792649317500067e-18	3.39474063956281e-17	6.429307793028347e-23
29700000	0.00011685413906256377	-5.266930316759455e-20	4.269955558330338e-62	1.3800889076469577e-14	8.575702657340512e-15	0.009766291721758903	-2.499466501630681e-20	7.97563060676196e-14	2.7792649317500067e-18	3.39474063956281e-17	6.429307793028347e-23
29800000	0.00011685413906256377	-5.266930316759455e-20	4.269955558330338e-62	1.3800889076469577e-14	8.575702657340512e-15	0.009766291721758903	-2.4991991564497467e-20	7.97563060676196e-14	2.7792649317500067e-18	3.39474063956281e-17	6.429307793028347e-23
29900000	0.00011685413906256377	-5.266930316759455e-20	4.269955558330338e-62	1.3800889076469577e-14	8.575702657340512e-15	0.009766291721758903	-2.4989318112688124e-20	7.97563060676196e-14	2.7792649317500067e-18	3.39474063956281e-17	6.429307793028347e-23
30000000	0.00011685413906256377	-5.266930316759455e-20	4.269955558330338e-62	1.3800889076469577e-14	8.575702657340512e-15	0.009766291721758903	-2.4986644660878785e-20	7.97563060676196e-14	2.7792649317500067e-18	3.39474063956281e-17	6.429307793028347e-23
30100000	0.00011685413906256377	-5.266930316759455e-20	4.269955558330338e-62	1.3800889076469577e-14	8.575702657340512e-15	0.009766291721758903	-2.4983971209069442e-20	7.97563060676196e-14	2.7792649317500067e-18	3.39474063956281e-17	6.429307793028347e-23
30200000	0.00011685413906256377	-5.266930316759455e-20	4.269955558330338e-62	1.3800889076469577e-14	8.575702657340512e-15	0.009766291721758903	-2.49812977572601e-20	7.97563060676196e-14	2.7792649317500067e-18	3.39474063956281e-17	6.429307793028347e-23
30300000	0.00011685413906256377	-5.266930316759455e-20	4.269955558330338e-62	1.3800889076469577e-14	8.575702657340512e-15	0.009766291721758903	-2.4978624305450757e-20	7.97563060676196e-14	2.7792649317500067e-18	3.39474063956281e-17	6.429307793028347e-23
30400000	0.00011685413906256377	-5.266930316759455e-20	4.269955558330338e-62	1.3800889076469577e-14	8.575702657340512e-15	0.009766291721758903	-2.4975950853641417e-20	7.97563060676196e-14	2.7792649317500067e-18	3.39474063956281e-17	6.429307793028347e-23
30500000	0.00011685413906256377	-5.266930316759455e-20	4.269955558330338e-62	1.3800889076469577e-14	8.575702657340512e-15	0.009766291721758903	-2.4973277401832075e-20	7.97563060676196e-14	2.7792649317500067e-18	3.39474063956281e-17	6.429307793028347e-23
30600000	0.00011685413906256377	-5.266930316759455e-20	4.269955558330338e-62	1.3800889076469577e-14	8.575702657340512e-15	0.009766291721758903	-2.4970603950022732e-20	7.97563060676196e-14	2.7792649317500067e-18	3.39474063956281e-17	6.429307793028347e-23
30700000	0.00011685413906256377	-5.266930316759455e-20	4.269955558330338e-62	1.3800889076469577e-14	8.575702657340512e-15	0.009766291721758903	-2.496793049821339e-20	7.97563060676196e-14	2.7792649317500067e-18	3.39474063956281e-17	6.429307793028347e-23
30800000	0.00011685413906256377	-5.266930316759455e-20	4.269955558330338e-62	1.3800889076469577e-14	8.575702657340512e-15	0.009766291721758903	-2.496525704640405e-20	7.97563060676196e-14	2.7792649317500067e-18	3.39474063956281e-17	6.429307793028347e-23
30900000	0.00011685413906256377	-5.266930316759455e-20	4.269955558330338e-62	1.3800889076469577e-14	8.575702657340512e-15	0.009766291721758903	-2.4962583594594708e-20	7.97563060676196e-14	2.7792649317500067e-18	3.39474063956281e-17	6.429307793028347e-23
31000000	0.00011685413906256377	-5.266930316759455e-20	4.269955558330338e-62	1.3800889076469577e-14	8.575702657340512e-15	0.009766291721758903	-2.4959910142785365e-20	7.97563060676196e-14	2.7792649317500067e-18	3.39474063956281e-17	6.429307793028347e-23
31100000	0.00011685413906256377	-5.266930316759455e-20	4.269955558330338e-62	1.3800889076469577e-14	8.575702657340512e-15	0.009766291721758903	-2.4957236690976022e-20	7.97563060676196e-14	2.7792649317500067e-18	3.39474063956281e-17	6.429307793028347e-23
31200000	0.00011685413906256377	-5.266930316759455e-20	4.269955558330338e-62	1.3800889076469577e-14	8.575702657340512e-15	0.009766291721758903	-2.4954563239166683e-20	7.97563060676196e-14	2.7792649317500067e-18	3.39474063956281e-17	6.429307793028347e-23
31300000	0.00011685413906256377	-5.266930316759455e-20	4.269955558330338e-62	1.3800889076469577e-14	8.575702657340512e-15	0.009766291721758903	-2.495188978735734e-20	7.97563060676196e-14	2.7792649317500067e-18	3.39474063956281e-17	6.429307793028347e-23
31400000	0.00011685413906256377	-5.266930316759455e-20	4.269955558330338e-62	1.3800889076469577e-14	8.575702657340512e-15	0.009766291721758903	-2.4949216335547998e-20	7.97563060676196e-14	2.7792649317500067e-18	3.39474063956281e-17	6.429307793028347e-23
31500000	0.00011685413906256377	-5.266930316759455e-20	4.269955558330338e-62	1.3800889076469577e-14	8.575702657340512e-15	0.009766291721758903	-2.4946542883738658e-20	7.97563060676196e-14	2.7792649317500067e-18	3.39474063956281e-17	6.429307793028347e-23
31600000	0.00011685413906256377	-5.266930316759455e-20	4.269955558330338e-62	1.3800889076469577e-14	8.575702657340512e-15	0.009766291721758903	-2.4943869431929315e-20	7.97563060676196e-14	2.7792649317500067e-18	3.39474063956281e-17	6.429307793028347e-23
31700000	0.00011685413906256377	-5.266930316759455e-20	4.269955558330338e-62	1.3800889076469577e-14	8.575702657340512e-15	0.009766291721758903	-2.4941195980119973e-20	7.97563060676196e-14	2.7792649317500067e-18	3.39474063956281e-17	6.429307793028347e-23
31800000	0.00011685413906256377	-5.266930316759455e-20	4.269955558330338e-62	1.3800889076469577e-14	8.575702657340512e-15	0.009766291721758903	-2.493852252831063e-20	7.97563060676196e-14	2.7792649317500067e-18	3.39474063956281e-17	6.429307793028347e-23
31900000	0.00011685413906256377	-5.266930316759455e-20	4.269955558330338e-62	1.3800889076469577e-14	8.575702657340512e-15	0.009766291721758903	-2.493584907650129e-20	7.97563060676196e-14	2.7792649317500067e-18	3.39474063956281e-17	6.429307793028347e-23
32000000	0.00011685413906256377	-5.266930316759455e-20	4.269955558330338e-62	1.3800889076469577e-14	8.575702657340512e-15	0.009766291721758903	-2.4933175624691948e-20	7.97563060676196e-14	2.7792649317500067e-18	3.39474063956281e-17	6.429307793028347e-23
32100000	0.00011685413906256377	-5.266930316759455e-20	4.269955558330338e-62	1.3800889076469577e-14	8.575702657340512e-15	0.009766291721758903	-2.4930502172882606e-20	7.97563060676196e-14	2.7792649317500067e-18	3.39474063956281e-17	6.429307793028347e-23
32200000	0.00011685413906256377	-5.266930316759455e-20	4.269955558330338e-62	1.3800889076469577e-14	8.575702657340512e-15	0.009766291721758903	-2.4927828721073263e-20	7.97563060676196e-14	2.7792649317500067e-18	3.39474063956281e-17	6.429307793028347e-23
32300000	0.00011685413906256377	-5.266930316759455e-20	4.269955558330338e-62	1.3800889076469577e-14	8.575702657340512e-15	0.009766291721758903	-2.4925155269263923e-20	7.97563060676196e-14	2.7792649317500067e-18	3.39474063956281e-17	6.429307793028347e-23
32400000	0.00011685413906256377	-5.266930316759455e-20	4.269955558330338e-62	1.3800889076469577e-14	8.575702657340512e-15	0.009766291721758903	-2.492248181745458e-20	7.97563060676196e-14	2.7792649317500067e-18	3.39474063956281e-17	6.429307793028347e-23
32500000	0.00011685413906256377	-5.266930316759455e-20	4.269955558330338e-62	1.3800889076469577e-14	8.575702657340512e-15	0.009766291721758903	-2.4919808365645238e-20	7.97563060676196e-14	2.7792649317500067e-18	3.39474063956281e-17	6.429307793028347e-23
32600000	0.00011685413906256377	-5.266930316759455e-20	4.269955558330338e-62	1.3800889076469577e-14	8.575702657340512e-15	0.009766291721758903	-2.4917134913835896e-20	7.97563060676196e-14	2.7792649317500067e-18	3.39474063956281e-17	6.429307793028347e-23
32700000	0.00011685413906256377	-5.266930316759455e-20	4.269955558330338e-62	1.3800889076469577e-14	8.575702657340512e-15	0.009766291721758903	-2.4914461462026556e-20	7.97563060676196e-14	2.7792649317500067e-18	3.39474063956281e-17	6.429307793028347e-23
32800000	0.00011685413906256377	-5.266930316759455e-20	4.269955558330338e-62	1.3800889076469577e-14	8.575702657340512e-15	0.009766291721758903	-2.4911788010217213e-20	7.97563060676196e-14	2.7792649317500067e-18	3.39474063956281e-17	6.429307793028347e-23
32900000	0.00011685413906256377	-5.266930316759455e-20	4.269955558330338e-62	1.3800889076469577e-14	8.575702657340512e-15	0.009766291721758903	-2.490911455840787e-20	7.97563060676196e-14	2.7792649317500067e-18	3.39474063956281e-17	6.429307793028347e-23
33000000	0.00011685413906256377	-5.266930316759455e-20	4.269955558330338e-62	1.3800889076469577e-14	8.575702657340512e-15	0.009766291721758903	-2.4906441106598528e-20	7.97563060676196e-14	2.7792649317500067e-18	3.39474063956281e-17	6.429307793028347e-23
33100000	0.00011685413906256377	-5.266930316759455e-20	4.269955558330338e-62	1.3800889076469577e-14	8.575702657340512e-15	0.009766291721758903	-2.490376765478919e-20	7.97563060676196e-14	2.7792649317500067e-18	3.39474063956281e-17	6.429307793028347e-23
33200000	0.00011685413906256377	-5.266930316759455e-20	4.269955558330338e-62	1.3800889076469577e-14	8.575702657340512e-15	0.009766291721758903	-2.4901094202979846e-20	7.97563060676196e-14	2.7792649317500067e-18	3.39474063956281e-17	6.429307793028347e-23
33300000	0.00011685413906256377	-5.266930316759455e-20	4.269955558330338e-62	1.3800889076469577e-14	8.575702657340512e-15	0.009766291721758903	-2.4898420751170504e-20	7.97563060676196e-14	2.7792649317500067e-18	3.39474063956281e-17	6.429307793028347e-23
33400000	0.00011685413906256377	-5.266930316759455e-20	4.269955558330338e-62	1.3800889076469577e-14	8.575702657340512e-15	0.009766291721758903	-2.489574729936116e-20	7.97563060676196e-14	2.7792649317500067e-18	3.39474063956281e-17	6.429307793028347e-23
33500000	0.00011685413906256377	-5.266930316759455e-20	4.269955558330338e-62	1.3800889076469577e-14	8.575702657340512e-15	0.009766291721758903	-2.489307384755182e-20	7.97563060676196e-14	2.7792649317500067e-18	3.39474063956281e-17	6.429307793028347e-23
33600000	0.00011685413906256377	-5.266930316759455e-20	4.269955558330338e-62	1.3800889076469577e-14	8.575702657340512e-15	0.009766291721758903	-2.489040039574248e-20	7.97563060676196e-14	2.7792649317500067e-18	3.39474063956281e-17	6.429307793028347e-23
33700000	0.00011685413906256377	-5.266930316759455e-20	4.269955558330338e-62	1.3800889076469577e-14	8.575702657340512e-15	0.009766291721758903	-2.4887726943933136e-20	7.97563060676196e-14	2.7792649317500067e-18	3.39474063956281e-17	6.429307793028347e-23
33800000	0.00011685413906256377	-5.266930316759455e-20	4.269955558330338e-62	1.3800889076469577e-14	8.575702657340512e-15	0.009766291721758903	-2.4885053492123794e-20	7.97563060676196e-14	2.7792649317500067e-18	3.39474063956281e-17	6.429307793028347e-23
33900000	0.00011685413906256377	-5.266930316759455e-20	4.269955558330338e-62	1.3800889076469577e-14	8.575702657340512e-15	0.009766291721758903	-2.4882380040314454e-20	7.97563060676196e-14	2.7792649317500067e-18	3.39474063956281e-17	6.429307793028347e-23
34000000	0.00011685413906256377	-5.266930316759455e-20	4.269955558330338e-62	1.3800889076469577e-14	8.575702657340512e-15	0.009766291721758903	-2.487970658850511e-20	7.97563060676196e-14	2.7792649317500067e-18	3.39474063956281e-17	6.429307793028347e-23
34100000	0.00011685413906256377	-5.266930316759455e-20	4.269955558330338e-62	1.3800889076469577e-14	8.575702657340512e-15	0.009766291721758903	-2.487703313669577e-20	7.97563060676196e-14	2.7792649317500067e-18	3.39474063956281e-17	6.429307793028347e-23
34200000	0.00011685413906256377	-5.266930316759455e-20	4.269955558330338e-62	1.3800889076469577e-14	8.575702657340512e-15	0.009766291721758903	-2.487435968488643e-20	7.97563060676196e-14	2.7792649317500067e-18	3.39474063956281e-17	6.429307793028347e-23
34300000	0.00011685413906256377	-5.266930316759455e-20	4.269955558330338e-62	1.3800889076469577e-14	8.575702657340512e-15	0.009766291721758903	-2.4871686233077087e-20	7.97563060676196e-14	2.7792649317500067e-18	3.39474063956281e-17	6.429307793028347e-23
34400000	0.00011685413906256377	-5.266930316759455e-20	4.269955558330338e-62	1.3800889076469577e-14	8.575702657340512e-15	0.009766291721758903	-2.4869012781267744e-20	7.97563060676196e-14	2.7792649317500067e-18	3.39474063956281e-17	6.429307793028347e-23
34500000	0.00011685413906256377	-5.266930316759455e-20	4.269955558330338e-62	1.3800889076469577e-14	8.575702657340512e-15	0.009766291721758903	-2.4866339329458402e-20	7.97563060676196e-14	2.7792649317500067e-18	3.39474063956281e-17	6.429307793028347e-23
34600000	0.00011685413906256377	-5.266930316759455e-20	4.269955558330338e-62	1.3800889076469577e-14	8.575702657340512e-15	0.009766291721758903	-2.4863665877649062e-20	7.97563060676196e-14	2.7792649317500067e-18	3.39474063956281e-17	6.429307793028347e-23
34700000	0.00011685413906256377	-5.266930316759455e-20	4.269955558330338e-62	1.3800889076469577e-14	8.575702657340512e-15	0.009766291721758903	-2.486099242583972e-20	7.97563060676196e-14	2.7792649317500067e-18	3.39474063956281e-17	6.429307793028347e-23
34800000	0.00011685413906256377	-5.266930316759455e-20	4.269955558330338e-62	1.3800889076469577e-14	8.575702657340512e-15	0.009766291721758903	-2.4858318974030377e-20	7.97563060676196e-14	2.7792649317500067e-18	3.39474063956281e-17	6.429307793028347e-23
34900000	0.00011685413906256377	-5.266930316759455e-20	4.269955558330338e-62	1.3800889076469577e-14	8.575702657340512e-15	0.009766291721758903	-2.4855645522221034e-20	7.97563060676196e-14	2.7792649317500067e-18	3.39474063956281e-17	6.429307793028347e-23
35000000	0.00011685413906256377	-5.266930316759455e-20	4.269955558330338e-62	1.3800889076469577e-14	8.575702657340512e-15	0.009766291721758903	-2.4852972070411695e-20	7.97563060676196e-14	2.7792649317500067e-18	3.39474063956281e-17	6.429307793028347e-23
35100000	0.00011685413906256377	-5.266930316759455e-20	4.269955558330338e-62	1.3800889076469577e-14	8.575702657340512e-15	0.009766291721758903	-2.4850298618602352e-20	7.97563060676196e-14	2.7792649317500067e-18	3.39474063956281e-17	6.429307793028347e-23
35200000	0.00011685413906256377	-5.266930316759455e-20	4.269955558330338e-62	1.3800889076469577e-14	8.575702657340512e-15	0.009766291721758903	-2.484762516679301e-20	7.97563060676196e-14	2.7792649317500067e-18	3.39474063956281e-17	6.429307793028347e-23
35300000	0.00011685413906256377	-5.266930316759455e-20	4.269955558330338e-62	1.3800889076469577e-14	8.575702657340512e-15	0.009766291721758903	-2.4844951714983667e-20	7.97563060676196e-14	2.7792649317500067e-18	3.39474063956281e-17	6.429307793028347e-23
35400000	0.00011685413906256377	-5.266930316759455e-20	4.269955558330338e-62	1.3800889076469577e-14	8.575702657340512e-15	0.009766291721758903	-2.4842278263174327e-20	7.97563060676196e-14	2.7792649317500067e-18	3.39474063956281e-17	6.429307793028347e-23
35500000	0.00011685413906256377	-5.266930316759455e-20	4.269955558330338e-62	1.3800889076469577e-14	8.575702657340512e-15	0.009766291721758903	-2.4839604811364985e-20	7.97563060676196e-14	2.7792649317500067e-18	3.39474063956281e-17	6.429307793028347e-23
35600000	0.00011685413906256377	-5.266930316759455e-20	4.269955558330338e-62	1.3800889076469577e-14	8.575702657340512e-15	0.009766291721758903	-2.4836931359555642e-20	7.97563060676196e-14	2.7792649317500067e-18	3.39474063956281e-17	6.429307793028347e-23
35700000	0.00011685413906256377	-5.266930316759455e-20	4.269955558330338e-62	1.3800889076469577e-14	8.575702657340512e-15	0.009766291721758903	-2.48342579077463e-20	7.97563060676196e-14	2.7792649317500067e-18	3.39474063956281e-17	6.429307793028347e-23
35800000	0.00011685413906256377	-5.266930316759455e-20	4.269955558330338e-62	1.3800889076469577e-14	8.575702657340512e-15	0.009766291721758903	-2.483158445593696e-20	7.97563060676196e-14	2.7792649317500067e-18	3.39474063956281e-17	6.429307793028347e-23
35900000	0.00011685413906256377	-5.266930316759455e-20	4.269955558330338e-62	1.3800889076469577e-14	8.575702657340512e-15	0.009766291721758903	-2.4828911004127617e-20	7.97563060676196e-14	2.7792649317500067e-18	3.39474063956281e-17	6.429307793028347e-23
36000000	0.00011685413906256377	-5.266930316759455e-20	4.269955558330338e-62	1.3800889076469577e-14	8.575702657340512e-15	0.009766291721758903	-2.4826237552318275e-20	7.97563060676196e-14	2.7792649317500067e-18	3.39474063956281e-17	6.429307793028347e-23
36100000	0.00011685413906256377	-5.266930316759455e-20	4.269955558330338e-62	1.3800889076469577e-14	8.575702657340512e-15	0.009766291721758903	-2.4823564100508932e-20	7.97563060676196e-14	2.7792649317500067e-18	3.39474063956281e-17	6.429307793028347e-23
36200000	0.00011685413906256377	-5.266930316759455e-20	4.269955558330338e-62	1.3800889076469577e-14	8.575702657340512e-15	0.009766291721758903	-2.4820890648699593e-20	7.97563060676196e-14	2.7792649317500067e-18	3.39474063956281e-17	6.429307793028347e-23
36300000	0.00011685413906256377	-5.266930316759455e-20	4.269955558330338e-62	1.3800889076469577e-14	8.575702657340512e-15	0.009766291721758903	-2.481821719689025e-20	7.97563060676196e-14	2.7792649317500067e-18	3.39474063956281e-17	6.429307793028347e-23
36400000	0.00011685413906256377	-5.266930316759455e-20	4.269955558330338e-62	1.3800889076469577e-14	8.575702657340512e-15	0.009766291721758903	-2.4815543745080908e-20	7.97563060676196e-14	2.7792649317500067e-18	3.39474063956281e-17	6.429307793028347e-23
36500000	0.00011685413906256377	-5.266930316759455e-20	4.269955558330338e-62	1.3800889076469577e-14	8.575702657340512e-15	0.009766291721758903	-2.4812870293271568e-20	7.97563060676196e-14	2.7792649317500067e-18	3.39474063956281e-17	6.429307793028347e-23
36600000	0.00011685413906256377	-5.266930316759455e-20	4.269955558330338e-62	1.3800889076469577e-14	8.575702657340512e-15	0.009766291721758903	-2.4810196841462225e-20	7.97563060676196e-14	2.7792649317500067e-18	3.39474063956281e-17	6.429307793028347e-23
36700000	0.00011685413906256377	-5.266930316759455e-20	4.269955558330338e-62	1.3800889076469577e-14	8.575702657340512e-15	0.009766291721758903	-2.4807523389652883e-20	7.97563060676196e-14	2.7792649317500067e-18	3.39474063956281e-17	6.429307793028347e-23
36800000	0.00011685413906256377	-5.266930316759455e-20	4.269955558330338e-62	1.3800889076469577e-14	8.575702657340512e-15	0.009766291721758903	-2.480484993784354e-20	7.97563060676196e-14	2.7792649317500067e-18	3.39474063956281e-17	6.429307793028347e-23
36900000	0.00011685413906256377	-5.266930316759455e-20	4.269955558330338e-62	1.3800889076469577e-14	8.575702657340512e-15	0.009766291721758903	-2.48021764860342e-20	7.97563060676196e-14	2.7792649317500067e-18	3.39474063956281e-17	6.429307793028347e-23
37000000	0.00011685413906256377	-5.266930316759455e-20	4.269955558330338e-62	1.3800889076469577e-14	8.575702657340512e-15	0.009766291721758903	-2.4799503034224858e-20	7.97563060676196e-14	2.7792649317500067e-18	3.39474063956281e-17	6.429307793028347e-23
37100000	0.00011685413906256377	-5.266930316759455e-20	4.269955558330338e-62	1.3800889076469577e-14	8.575702657340512e-15	0.009766291721758903	-2.4796829582415515e-20	7.97563060676196e-14	2.7792649317500067e-18	3.39474063956281e-17	6.429307793028347e-23
37200000	0.00011685413906256377	-5.266930316759455e-20	4.269955558330338e-62	1.3800889076469577e-14	8.575702657340512e-15	0.009766291721758903	-2.4794156130606173e-20	7.97563060676196e-14	2.7792649317500067e-18	3.39474063956281e-17	6.429307793028347e-23
37300000	0.00011685413906256377	-5.266930316759455e-20	4.269955558330338e-62	1.3800889076469577e-14	8.575702657340512e-15	0.009766291721758903	-2.4791482678796833e-20	7.97563060676196e-14	2.7792649317500067e-18	3.39474063956281e-17	6.429307793028347e-23
37400000	0.00011685413906256377	-5.266930316759455e-20	4.269955558330338e-62	1.3800889076469577e-14	8.575702657340512e-15	0.009766291721758903	-2.478880922698749e-20	7.97563060676196e-14	2.7792649317500067e-18	3.39474063956281e-17	6.429307793028347e-23
37500000	0.00011685413906256377	-5.266930316759455e-20	4.269955558330338e-62	1.3800889076469577e-14	8.575702657340512e-15	0.009766291721758903	-2.4786135775178148e-20	7.97563060676196e-14	2.7792649317500067e-18	3.39474063956281e-17	6.429307793028347e-23
37600000	0.00011685413906256377	-5.266930316759455e-20	4.269955558330338e-62	1.3800889076469577e-14	8.575702657340512e-15	0.009766291721758903	-2.4783462323368806e-20	7.97563060676196e-14	2.7792649317500067e-18	3.39474063956281e-17	6.429307793028347e-23
37700000	0.00011685413906256377	-5.266930316759455e-20	4.269955558330338e-62	1.3800889076469577e-14	8.575702657340512e-15	0.009766291721758903	-2.4780788871559466e-20	7.97563060676196e-14	2.7792649317500067e-18	3.39474063956281e-17	6.429307793028347e-23
37800000	0.00011685413906256377	-5.266930316759455e-20	4.269955558330338e-62	1.3800889076469577e-14	8.575702657340512e-15	0.009766291721758903	-2.4778115419750123e-20	7.97563060676196e-14	2.7792649317500067e-18	3.39474063956281e-17	6.429307793028347e-23
37900000	0.00011685413906256377	-5.266930316759455e-20	4.269955558330338e-62	1.3800889076469577e-14	8.575702657340512e-15	0.009766291721758903	-2.477544196794078e-20	7.97563060676196e-14	2.7792649317500067e-18	3.39474063956281e-17	6.429307793028347e-23
38000000	0.00011685413906256377	-5.266930316759455e-20	4.269955558330338e-62	1.3800889076469577e-14	8.575702657340512e-15	0.009766291721758903	-2.4772768516131438e-20	7.97563060676196e-14	2.7792649317500067e-18	3.39474063956281e-17	6.429307793028347e-23
38100000	0.00011685413906256377	-5.266930316759455e-20	4.269955558330338e-62	1.3800889076469577e-14	8.575702657340512e-15	0.009766291721758903	-2.47700950643221e-20	7.97563060676196e-14	2.7792649317500067e-18	3.39474063956281e-17	6.429307793028347e-23
38200000	0.00011685413906256377	-5.266930316759455e-20	4.269955558330338e-62	1.3800889076469577e-14	8.575702657340512e-15	0.009766291721758903	-2.4767421612512756e-20	7.97563060676196e-14	2.7792649317500067e-18	3.39474063956281e-17	6.429307793028347e-23
38300000	0.00011685413906256377	-5.266930316759455e-20	4.269955558330338e-62	1.3800889076469577e-14	8.575702657340512e-15	0.009766291721758903	-2.4764748160703413e-20	7.97563060676196e-14	2.7792649317500067e-18	3.39474063956281e-17	6.429307793028347e-23
38400000	0.00011685413906256377	-5.266930316759455e-20	4.269955558330338e-62	1.3800889076469577e-14	8.575702657340512e-15	0.009766291721758903	-2.476207470889407e-20	7.97563060676196e-14	2.7792649317500067e-18	3.39474063956281e-17	6.429307793028347e-23
38500000	0.00011685413906256377	-5.266930316759455e-20	4.269955558330338e-62	1.3800889076469577e-14	8.575702657340512e-15	0.009766291721758903	-2.475940125708473e-20	7.97563060676196e-14	2.7792649317500067e-18	3.39474063956281e-17	6.429307793028347e-23
38600000	0.00011685413906256377	-5.266930316759455e-20	4.269955558330338e-62	1.3800889076469577e-14	8.575702657340512e-15	0.009766291721758903	-2.475672780527539e-20	7.97563060676196e-14	2.7792649317500067e-18	3.39474063956281e-17	6.429307793028347e-23
38700000	0.00011685413906256377	-5.266930316759455e-20	4.269955558330338e-62	1.3800889076469577e-14	8.575702657340512e-15	0.009766291721758903	-2.4754054353466046e-20	7.97563060676196e-14	2.7792649317500067e-18	3.39474063956281e-17	6.429307793028347e-23
38800000	0.00011685413906256377	-5.266930316759455e-20	4.269955558330338e-62	1.3800889076469577e-14	8.575702657340512e-15	0.009766291721758903	-2.4751380901656704e-20	7.97563060676196e-14	2.7792649317500067e-18	3.39474063956281e-17	6.429307793028347e-23
38900000	0.00011685413906256377	-5.266930316759455e-20	4.269955558330338e-62	1.3800889076469577e-14	8.575702657340512e-15	0.009766291721758903	-2.4748707449847364e-20	7.97563060676196e-14	2.7792649317500067e-18	3.39474063956281e-17	6.429307793028347e-23
39000000	0.00011685413906256377	-5.266930316759455e-20	4.269955558330338e-62	1.3800889076469577e-14	8.575702657340512e-15	0.009766291721758903	-2.474603399803802e-20	7.97563060676196e-14	2.7792649317500067e-18	3.39474063956281e-17	6.429307793028347e-23
39100000	0.00011685413906256377	-5.266930316759455e-20	4.269955558330338e-62	1.3800889076469577e-14	8.575702657340512e-15	0.009766291721758903	-2.474336054622868e-20	7.97563060676196e-14	2.7792649317500067e-18	3.39474063956281e-17	6.429307793028347e-23
39200000	0.00011685413906256377	-5.266930316759455e-20	4.269955558330338e-62	1.3800889076469577e-14	8.575702657340512e-15	0.009766291721758903	-2.474068709441934e-20	7.97563060676196e-14	2.7792649317500067e-18	3.39474063956281e-17	6.429307793028347e-23
39300000	0.00011685413906256377	-5.266930316759455e-20	4.269955558330338e-62	1.3800889076469577e-14	8.575702657340512e-15	0.009766291721758903	-2.4738013642609997e-20	7.97563060676196e-14	2.7792649317500067e-18	3.39474063956281e-17	6.429307793028347e-23
39400000	0.00011685413906256377	-5.266930316759455e-20	4.269955558330338e-62	1.3800889076469577e-14	8.575702657340512e-15	0.009766291721758903	-2.4735340190800654e-20	7.97563060676196e-14	2.7792649317500067e-18	3.39474063956281e-17	6.429307793028347e-23
39500000	0.00011685413906256377	-5.266930316759455e-20	4.269955558330338e-62	1.3800889076469577e-14	8.575702657340512e-15	0.009766291721758903	-2.473266673899131e-20	7.97563060676196e-14	2.7792649317500067e-18	3.39474063956281e-17	6.429307793028347e-23
39600000	0.00011685413906256377	-5.266930316759455e-20	4.269955558330338e-62	1.3800889076469577e-14	8.575702657340512e-15	0.009766291721758903	-2.4729993287181972e-20	7.97563060676196e-14	2.7792649317500067e-18	3.39474063956281e-17	6.429307793028347e-23
39700000	0.00011685413906256377	-5.266930316759455e-20	4.269955558330338e-62	1.3800889076469577e-14	8.575702657340512e-15	0.009766291721758903	-2.472731983537263e-20	7.97563060676196e-14	2.7792649317500067e-18	3.39474063956281e-17	6.429307793028347e-23
39800000	0.00011685413906256377	-5.266930316759455e-20	4.269955558330338e-62	1.3800889076469577e-14	8.575702657340512e-15	0.009766291721758903	-2.4724646383563287e-20	7.97563060676196e-14	2.7792649317500067e-18	3.39474063956281e-17	6.429307793028347e-23
39900000	0.00011685413906256377	-5.266930316759455e-20	4.269955558330338e-62	1.3800889076469577e-14	8.575702657340512e-15	0.009766291721758903	-2.4721972931753944e-20	7.97563060676196e-14	2.7792649317500067e-18	3.39474063956281e-17	6.429307793028347e-23
40000000	0.00011685413906256377	-5.266930316759455e-20	4.269955558330338e-62	1.3800889076469579e-14	8.575702657340512e-15	0.009766291721758903	-2.4719299479944605e-20	7.97563060676196e-14	2.7792649317500067e-18	3.39474063956281e-17	6.429307793028347e-23
40100000	0.00011685413906256377	-5.266930316759455e-20	4.269955558330338e-62	1.3800889076469579e-14	8.575702657340512e-15	0.009766291721758903	-2.4716626028135262e-20	7.97563060676196e-14	2.7792649317500067e-18	3.39474063956281e-17	6.429307793028347e-23
40200000	0.00011685413906256377	-5.266930316759455e-20	4.269955558330338e-62	1.3800889076469579e-14	8.575702657340512e-15	0.009766291721758903	-2.471395257632592e-20	7.97563060676196e-14	2.7792649317500067e-18	3.39474063956281e-17	6.429307793028347e-23
40300000	0.00011685413906256377	-5.266930316759455e-20	4.269955558330338e-62	1.3800889076469579e-14	8.575702657340512e-15	0.009766291721758903	-2.4711279124516577e-20	7.97563060676196e-14	2.7792649317500067e-18	3.39474063956281e-17	6.429307793028347e-23
40400000	0.00011685413906256377	-5.266930316759455e-20	4.269955558330338e-62	1.3800889076469579e-14	8.575702657340512e-15	0.009766291721758903	-2.4708605672707237e-20	7.97563060676196e-14	2.7792649317500067e-18	3.39474063956281e-17	6.429307793028347e-23
40500000	0.00011685413906256377	-5.266930316759455e-20	4.269955558330338e-62	1.3800889076469579e-14	8.575702657340512e-15	0.009766291721758903	-2.4705932220897895e-20	7.97563060676196e-14	2.7792649317500067e-18	3.39474063956281e-17	6.429307793028347e-23
40600000	0.00011685413906256377	-5.266930316759455e-20	4.269955558330338e-62	1.3800889076469579e-14	8.575702657340512e-15	0.009766291721758903	-2.4703258769088552e-20	7.97563060676196e-14	2.7792649317500067e-18	3.39474063956281e-17	6.429307793028347e-23
40700000	0.00011685413906256377	-5.266930316759455e-20	4.269955558330338e-62	1.3800889076469579e-14	8.575702657340512e-15	0.009766291721758903	-2.470058531727921e-20	7.97563060676196e-14	2.7792649317500067e-18	3.39474063956281e-17	6.429307793028347e-23
40800000	0.00011685413906256377	-5.266930316759455e-20	4.269955558330338e-62	1.3800889076469579e-14	8.575702657340512e-15	0.009766291721758903	-2.469791186546987e-20	7.97563060676196e-14	2.7792649317500067e-18	3.39474063956281e-17	6.429307793028347e-23
40900000	0.00011685413906256377	-5.266930316759455e-20	4.269955558330338e-62	1.3800889076469579e-14	8.575702657340512e-15	0.009766291721758903	-2.4695238413660527e-20	7.97563060676196e-14	2.7792649317500067e-18	3.39474063956281e-17	6.429307793028347e-23
41000000	0.00011685413906256377	-5.266930316759455e-20	4.269955558330338e-62	1.3800889076469579e-14	8.575702657340512e-15	0.009766291721758903	-2.4692564961851185e-20	7.97563060676196e-14	2.7792649317500067e-18	3.39474063956281e-17	6.429307793028347e-23
41100000	0.00011685413906256377	-5.266930316759455e-20	4.269955558330338e-62	1.3800889076469579e-14	8.575702657340512e-15	0.009766291721758903	-2.4689891510041842e-20	7.97563060676196e-14	2.7792649317500067e-18	3.39474063956281e-17	6.429307793028347e-23
41200000	0.00011685413906256377	-5.266930316759455e-20	4.269955558330338e-62	1.3800889076469579e-14	8.575702657340512e-15	0.009766291721758903	-2.4687218058232503e-20	7.97563060676196e-14	2.7792649317500067e-18	3.39474063956281e-17	6.429307793028347e-23
41300000	0.00011685413906256377	-5.266930316759455e-20	4.269955558330338e-62	1.3800889076469579e-14	8.575702657340512e-15	0.009766291721758903	-2.468454460642316e-20	7.97563060676196e-14	2.7792649317500067e-18	3.39474063956281e-17	6.429307793028347e-23
41400000	0.00011685413906256377	-5.266930316759455e-20	4.269955558330338e-62	1.3800889076469579e-14	8.575702657340512e-15	0.009766291721758903	-2.4681871154613817e-20	7.97563060676196e-14	2.7792649317500067e-18	3.39474063956281e-17	6.429307793028347e-23
41500000	0.00011685413906256377	-5.266930316759455e-20	4.269955558330338e-62	1.3800889076469579e-14	8.575702657340512e-15	0.009766291721758903	-2.4679197702804478e-20	7.97563060676196e-14	2.7792649317500067e-18	3.39474063956281e-17	6.429307793028347e-23
41600000	0.00011685413906256377	-5.266930316759455e-20	4.269955558330338e-62	1.3800889076469579e-14	8.575702657340512e-15	0.009766291721758903	-2.4676524250995135e-20	7.97563060676196e-14	2.7792649317500067e-18	3.39474063956281e-17	6.429307793028347e-23
41700000	0.00011685413906256377	-5.266930316759455e-20	4.269955558330338e-62	1.3800889076469579e-14	8.575702657340512e-15	0.009766291721758903	-2.4673850799185793e-20	7.97563060676196e-14	2.7792649317500067e-18	3.39474063956281e-17	6.429307793028347e-23
41800000	0.00011685413906256377	-5.266930316759455e-20	4.269955558330338e-62	1.3800889076469579e-14	8.575702657340512e-15	0.009766291721758903	-2.467117734737645e-20	7.97563060676196e-14	2.7792649317500067e-18	3.39474063956281e-17	6.429307793028347e-23
41900000	0.00011685413906256377	-5.266930316759455e-20	4.269955558330338e-62	1.3800889076469579e-14	8.575702657340512e-15	0.009766291721758903	-2.466850389556711e-20	7.97563060676196e-14	2.7792649317500067e-18	3.39474063956281e-17	6.429307793028347e-23
42000000	0.00011685413906256377	-5.266930316759455e-20	4.269955558330338e-62	1.3800889076469579e-14	8.575702657340512e-15	0.009766291721758903	-2.4665830443757768e-20	7.97563060676196e-14	2.7792649317500067e-18	3.39474063956281e-17	6.429307793028347e-23
42100000	0.00011685413906256377	-5.266930316759455e-20	4.269955558330338e-62	1.3800889076469579e-14	8.575702657340512e-15	0.009766291721758903	-2.4663156991948425e-20	7.97563060676196e-14	2.7792649317500067e-18	3.39474063956281e-17	6.429307793028347e-23
42200000	0.00011685413906256377	-5.266930316759455e-20	4.269955558330338e-62	1.3800889076469579e-14	8.575702657340512e-15	0.009766291721758903	-2.4660483540139083e-20	7.97563060676196e-14	2.7792649317500067e-18	3.39474063956281e-17	6.429307793028347e-23
42300000	0.00011685413906256377	-5.266930316759455e-20	4.269955558330338e-62	1.3800889076469579e-14	8.575702657340512e-15	0.009766291721758903	-2.4657810088329743e-20	7.97563060676196e-14	2.7792649317500067e-18	3.39474063956281e-17	6.429307793028347e-23
42400000	0.00011685413906256377	-5.266930316759455e-20	4.269955558330338e-62	1.3800889076469579e-14	8.575702657340512e-15	0.009766291721758903	-2.46551366365204e-20	7.97563060676196e-14	2.7792649317500067e-18	3.39474063956281e-17	6.429307793028347e-23
42500000	0.00011685413906256377	-5.266930316759455e-20	4.269955558330338e-62	1.3800889076469579e-14	8.575702657340512e-15	0.009766291721758903	-2.4652463184711058e-20	7.97563060676196e-14	2.7792649317500067e-18	3.39474063956281e-17	6.429307793028347e-23
42600000	0.00011685413906256377	-5.266930316759455e-20	4.269955558330338e-62	1.3800889076469579e-14	8.575702657340512e-15	0.009766291721758903	-2.4649789732901715e-20	7.97563060676196e-14	2.7792649317500067e-18	3.39474063956281e-17	6.429307793028347e-23
42700000	0.00011685413906256377	-5.266930316759455e-20	4.269955558330338e-62	1.3800889076469579e-14	8.575702657340512e-15	0.009766291721758903	-2.4647116281092376e-20	7.97563060676196e-14	2.7792649317500067e-18	3.39474063956281e-17	6.429307793028347e-23
42800000	0.00011685413906256377	-5.266930316759455e-20	4.269955558330338e-62	1.3800889076469579e-14	8.575702657340512e-15	0.009766291721758903	-2.4644442829283033e-20	7.97563060676196e-14	2.7792649317500067e-18	3.39474063956281e-17	6.429307793028347e-23
42900000	0.00011685413906256377	-5.266930316759455e-20	4.269955558330338e-62	1.3800889076469579e-14	8.575702657340512e-15	0.009766291721758903	-2.464176937747369e-20	7.97563060676196e-14	2.7792649317500067e-18	3.39474063956281e-17	6.429307793028347e-23
43000000	0.00011685413906256377	-5.266930316759455e-20	4.269955558330338e-62	1.3800889076469579e-14	8.575702657340512e-15	0.009766291721758903	-2.4639095925664348e-20	7.97563060676196e-14	2.7792649317500067e-18	3.39474063956281e-17	6.429307793028347e-23
43100000	0.00011685413906256377	-5.266930316759455e-20	4.269955558330338e-62	1.3800889076469579e-14	8.575702657340512e-15	0.009766291721758903	-2.463642247385501e-20	7.97563060676196e-14	2.7792649317500067e-18	3.39474063956281e-17	6.429307793028347e-23
43200000	0.00011685413906256377	-5.266930316759455e-20	4.269955558330338e-62	1.3800889076469579e-14	8.575702657340512e-15	0.009766291721758903	-2.4633749022045666e-20	7.97563060676196e-14	2.7792649317500067e-18	3.39474063956281e-17	6.429307793028347e-23
43300000	0.00011685413906256377	-5.266930316759455e-20	4.269955558330338e-62	1.3800889076469579e-14	8.575702657340512e-15	0.009766291721758903	-2.4631075570236323e-20	7.97563060676196e-14	2.7792649317500067e-18	3.39474063956281e-17	6.429307793028347e-23
43400000	0.00011685413906256377	-5.266930316759455e-20	4.269955558330338e-62	1.3800889076469579e-14	8.575702657340512e-15	0.009766291721758903	-2.462840211842698e-20	7.97563060676196e-14	2.7792649317500067e-18	3.39474063956281e-17	6.429307793028347e-23
43500000	0.00011685413906256377	-5.266930316759455e-20	4.269955558330338e-62	1.3800889076469579e-14	8.575702657340512e-15	0.009766291721758903	-2.462572866661764e-20	7.97563060676196e-14	2.7792649317500067e-18	3.39474063956281e-17	6.429307793028347e-23
43600000	0.00011685413906256377	-5.266930316759455e-20	4.269955558330338e-62	1.3800889076469579e-14	8.575702657340512e-15	0.009766291721758903	-2.46230552148083e-20	7.97563060676196e-14	2.7792649317500067e-18	3.39474063956281e-17	6.429307793028347e-23
43700000	0.00011685413906256377	-5.266930316759455e-20	4.269955558330338e-62	1.3800889076469579e-14	8.575702657340512e-15	0.009766291721758903	-2.4620381762998956e-20	7.97563060676196e-14	2.7792649317500067e-18	3.39474063956281e-17	6.429307793028347e-23
43800000	0.00011685413906256377	-5.266930316759455e-20	4.269955558330338e-62	1.3800889076469579e-14	8.575702657340512e-15	0.009766291721758903	-2.4617708311189613e-20	7.97563060676196e-14	2.7792649317500067e-18	3.39474063956281e-17	6.429307793028347e-23
43900000	0.00011685413906256377	-5.266930316759455e-20	4.269955558330338e-62	1.3800889076469579e-14	8.575702657340512e-15	0.009766291721758903	-2.4615034859380274e-20	7.97563060676196e-14	2.7792649317500067e-18	3.39474063956281e-17	6.429307793028347e-23
44000000	0.00011685413906256377	-5.266930316759455e-20	4.269955558330338e-62	1.3800889076469579e-14	8.575702657340512e-15	0.009766291721758903	-2.461236140757093e-20	7.97563060676196e-14	2.7792649317500067e-18	3.39474063956281e-17	6.429307793028347e-23
44100000	0.00011685413906256377	-5.266930316759455e-20	4.269955558330338e-62	1.3800889076469579e-14	8.575702657340512e-15	0.009766291721758903	-2.460968795576159e-20	7.97563060676196e-14	2.7792649317500067e-18	3.39474063956281e-17	6.429307793028347e-23
44200000	0.00011685413906256377	-5.266930316759455e-20	4.269955558330338e-62	1.3800889076469579e-14	8.575702657340512e-15	0.009766291721758903	-2.460701450395225e-20	7.97563060676196e-14	2.7792649317500067e-18	3.39474063956281e-17	6.429307793028347e-23
44300000	0.00011685413906256377	-5.266930316759455e-20	4.269955558330338e-62	1.3800889076469579e-14	8.575702657340512e-15	0.009766291721758903	-2.4604341052142907e-20	7.97563060676196e-14	2.7792649317500067e-18	3.39474063956281e-17	6.429307793028347e-23
44400000	0.00011685413906256377	-5.266930316759455e-20	4.269955558330338e-62	1.3800889076469579e-14	8.575702657340512e-15	0.009766291721758903	-2.4601667600333564e-20	7.97563060676196e-14	2.7792649317500067e-18	3.39474063956281e-17	6.429307793028347e-23
44500000	0.00011685413906256377	-5.266930316759455e-20	4.269955558330338e-62	1.3800889076469579e-14	8.575702657340512e-15	0.009766291721758903	-2.459899414852422e-20	7.97563060676196e-14	2.7792649317500067e-18	3.39474063956281e-17	6.429307793028347e-23
44600000	0.00011685413906256377	-5.266930316759455e-20	4.269955558330338e-62	1.3800889076469579e-14	8.575702657340512e-15	0.009766291721758903	-2.4596320696714882e-20	7.97563060676196e-14	2.7792649317500067e-18	3.39474063956281e-17	6.429307793028347e-23
44700000	0.00011685413906256377	-5.266930316759455e-20	4.269955558330338e-62	1.3800889076469579e-14	8.575702657340512e-15	0.009766291721758903	-2.459364724490554e-20	7.97563060676196e-14	2.7792649317500067e-18	3.39474063956281e-17	6.429307793028347e-23
44800000	0.00011685413906256377	-5.266930316759455e-20	4.269955558330338e-62	1.3800889076469579e-14	8.575702657340512e-15	0.009766291721758903	-2.4590973793096197e-20	7.97563060676196e-14	2.7792649317500067e-18	3.39474063956281e-17	6.429307793028347e-23
44900000	0.00011685413906256377	-5.266930316759455e-20	4.269955558330338e-62	1.3800889076469579e-14	8.575702657340512e-15	0.009766291721758903	-2.4588300341286854e-20	7.97563060676196e-14	2.7792649317500067e-18	3.39474063956281e-17	6.429307793028347e-23
45000000	0.00011685413906256377	-5.266930316759455e-20	4.269955558330338e-62	1.3800889076469579e-14	8.575702657340512e-15	0.009766291721758903	-2.4585626889477515e-20	7.97563060676196e-14	2.7792649317500067e-18	3.39474063956281e-17	6.429307793028347e-23
45100000	0.00011685413906256377	-5.266930316759455e-20	4.269955558330338e-62	1.3800889076469579e-14	8.575702657340512e-15	0.009766291721758903	-2.4582953437668172e-20	7.97563060676196e-14	2.7792649317500067e-18	3.39474063956281e-17	6.429307793028347e-23
45200000	0.00011685413906256377	-5.266930316759455e-20	4.269955558330338e-62	1.3800889076469579e-14	8.575702657340512e-15	0.009766291721758903	-2.458027998585883e-20	7.97563060676196e-14	2.7792649317500067e-18	3.39474063956281e-17	6.429307793028347e-23
45300000	0.00011685413906256377	-5.266930316759455e-20	4.269955558330338e-62	1.3800889076469579e-14	8.575702657340512e-15	0.009766291721758903	-2.4577606534049487e-20	7.97563060676196e-14	2.7792649317500067e-18	3.39474063956281e-17	6.429307793028347e-23
45400000	0.00011685413906256377	-5.266930316759455e-20	4.269955558330338e-62	1.3800889076469579e-14	8.575702657340512e-15	0.009766291721758903	-2.4574933082240147e-20	7.97563060676196e-14	2.7792649317500067e-18	3.39474063956281e-17	6.429307793028347e-23
45500000	0.00011685413906256377	-5.266930316759455e-20	4.269955558330338e-62	1.3800889076469579e-14	8.575702657340512e-15	0.009766291721758903	-2.4572259630430805e-20	7.97563060676196e-14	2.7792649317500067e-18	3.39474063956281e-17	6.429307793028347e-23
45600000	0.00011685413906256377	-5.266930316759455e-20	4.269955558330338e-62	1.3800889076469579e-14	8.575702657340512e-15	0.009766291721758903	-2.4569586178621462e-20	7.97563060676196e-14	2.7792649317500067e-18	3.39474063956281e-17	6.429307793028347e-23
45700000	0.00011685413906256377	-5.266930316759455e-20	4.269955558330338e-62	1.3800889076469579e-14	8.575702657340512e-15	0.009766291721758903	-2.456691272681212e-20	7.97563060676196e-14	2.7792649317500067e-18	3.39474063956281e-17	6.429307793028347e-23
45800000	0.00011685413906256377	-5.266930316759455e-20	4.269955558330338e-62	1.3800889076469579e-14	8.575702657340512e-15	0.009766291721758903	-2.456423927500278e-20	7.97563060676196e-14	2.7792649317500067e-18	3.39474063956281e-17	6.429307793028347e-23
45900000	0.00011685413906256377	-5.266930316759455e-20	4.269955558330338e-62	1.3800889076469579e-14	8.575702657340512e-15	0.009766291721758903	-2.4561565823193437e-20	7.97563060676196e-14	2.7792649317500067e-18	3.39474063956281e-17	6.429307793028347e-23
46000000	0.00011685413906256377	-5.266930316759455e-20	4.269955558330338e-62	1.3800889076469579e-14	8.575702657340512e-15	0.009766291721758903	-2.4558892371384095e-20	7.97563060676196e-14	2.7792649317500067e-18	3.39474063956281e-17	6.429307793028347e-23
46100000	0.00011685413906256377	-5.266930316759455e-20	4.269955558330338e-62	1.3800889076469579e-14	8.575702657340512e-15	0.009766291721758903	-2.4556218919574752e-20	7.97563060676196e-14	2.7792649317500067e-18	3.39474063956281e-17	6.429307793028347e-23
46200000	0.00011685413906256377	-5.266930316759455e-20	4.269955558330338e-62	1.3800889076469579e-14	8.575702657340512e-15	0.009766291721758903	-2.4553545467765413e-20	7.97563060676196e-14	2.7792649317500067e-18	3.39474063956281e-17	6.429307793028347e-23
46300000	0.00011685413906256377	-5.266930316759455e-20	4.269955558330338e-62	1.3800889076469579e-14	8.575702657340512e-15	0.009766291721758903	-2.455087201595607e-20	7.97563060676196e-14	2.7792649317500067e-18	3.39474063956281e-17	6.429307793028347e-23
46400000	0.00011685413906256377	-5.266930316759455e-20	4.269955558330338e-62	1.3800889076469579e-14	8.575702657340512e-15	0.009766291721758903	-2.4548198564146727e-20	7.97563060676196e-14	2.7792649317500067e-18	3.39474063956281e-17	6.429307793028347e-23
46500000	0.00011685413906256377	-5.266930316759455e-20	4.269955558330338e-62	1.3800889076469579e-14	8.575702657340512e-15	0.009766291721758903	-2.4545525112337388e-20	7.97563060676196e-14	2.7792649317500067e-18	3.39474063956281e-17	6.429307793028347e-23
46600000	0.00011685413906256377	-5.266930316759455e-20	4.269955558330338e-62	1.3800889076469579e-14	8.575702657340512e-15	0.009766291721758903	-2.4542851660528045e-20	7.97563060676196e-14	2.7792649317500067e-18	3.39474063956281e-17	6.429307793028347e-23
46700000	0.00011685413906256377	-5.266930316759455e-20	4.269955558330338e-62	1.3800889076469579e-14	8.575702657340512e-15	0.009766291721758903	-2.4540178208718703e-20	7.97563060676196e-14	2.7792649317500067e-18	3.39474063956281e-17	6.429307793028347e-23
46800000	0.00011685413906256377	-5.266930316759455e-20	4.269955558330338e-62	1.3800889076469579e-14	8.575702657340512e-15	0.009766291721758903	-2.453750475690936e-20	7.97563060676196e-14	2.7792649317500067e-18	3.39474063956281e-17	6.429307793028347e-23
46900000	0.00011685413906256377	-5.266930316759455e-20	4.269955558330338e-62	1.3800889076469579e-14	8.575702657340512e-15	0.009766291721758903	-2.453483130510002e-20	7.97563060676196e-14	2.7792649317500067e-18	3.39474063956281e-17	6.429307793028347e-23
47000000	0.00011685413906256377	-5.266930316759455e-20	4.269955558330338e-62	1.3800889076469579e-14	8.575702657340512e-15	0.009766291721758903	-2.4532157853290678e-20	7.97563060676196e-14	2.7792649317500067e-18	3.39474063956281e-17	6.429307793028347e-23
47100000	0.00011685413906256377	-5.266930316759455e-20	4.269955558330338e-62	1.3800889076469579e-14	8.575702657340512e-15	0.009766291721758903	-2.4529484401481335e-20	7.97563060676196e-14	2.7792649317500067e-18	3.39474063956281e-17	6.429307793028347e-23
47200000	0.00011685413906256377	-5.266930316759455e-20	4.269955558330338e-62	1.3800889076469579e-14	8.575702657340512e-15	0.009766291721758903	-2.4526810949671993e-20	7.97563060676196e-14	2.7792649317500067e-18	3.39474063956281e-17	6.429307793028347e-23
47300000	0.00011685413906256377	-5.266930316759455e-20	4.269955558330338e-62	1.3800889076469579e-14	8.575702657340512e-15	0.009766291721758903	-2.4524137497862653e-20	7.97563060676196e-14	2.7792649317500067e-18	3.39474063956281e-17	6.429307793028347e-23
47400000	0.00011685413906256377	-5.266930316759455e-20	4.269955558330338e-62	1.3800889076469579e-14	8.575702657340512e-15	0.009766291721758903	-2.452146404605331e-20	7.97563060676196e-14	2.7792649317500067e-18	3.39474063956281e-17	6.429307793028347e-23
47500000	0.00011685413906256377	-5.266930316759455e-20	4.269955558330338e-62	1.3800889076469579e-14	8.575702657340512e-15	0.009766291721758903	-2.4518790594243968e-20	7.97563060676196e-14	2.7792649317500067e-18	3.39474063956281e-17	6.429307793028347e-23
47600000	0.00011685413906256377	-5.266930316759455e-20	4.269955558330338e-62	1.3800889076469579e-14	8.575702657340512e-15	0.009766291721758903	-2.4516117142434625e-20	7.97563060676196e-14	2.7792649317500067e-18	3.39474063956281e-17	6.429307793028347e-23
47700000	0.00011685413906256377	-5.266930316759455e-20	4.269955558330338e-62	1.3800889076469579e-14	8.575702657340512e-15	0.009766291721758903	-2.4513443690625286e-20	7.97563060676196e-14	2.7792649317500067e-18	3.39474063956281e-17	6.429307793028347e-23
47800000	0.00011685413906256377	-5.266930316759455e-20	4.269955558330338e-62	1.3800889076469579e-14	8.575702657340512e-15	0.009766291721758903	-2.4510770238815943e-20	7.97563060676196e-14	2.7792649317500067e-18	3.39474063956281e-17	6.429307793028347e-23
47900000	0.00011685413906256377	-5.266930316759455e-20	4.269955558330338e-62	1.3800889076469579e-14	8.575702657340512e-15	0.009766291721758903	-2.45080967870066e-20	7.97563060676196e-14	2.7792649317500067e-18	3.39474063956281e-17	6.429307793028347e-23
48000000	0.00011685413906256377	-5.266930316759455e-20	4.269955558330338e-62	1.3800889076469579e-14	8.575702657340512e-15	0.009766291721758903	-2.4505423335197258e-20	7.97563060676196e-14	2.7792649317500067e-18	3.39474063956281e-17	6.429307793028347e-23
48100000	0.00011685413906256377	-5.266930316759455e-20	4.269955558330338e-62	1.3800889076469579e-14	8.575702657340512e-15	0.009766291721758903	-2.4502749883387918e-20	7.97563060676196e-14	2.7792649317500067e-18	3.39474063956281e-17	6.429307793028347e-23
48200000	0.00011685413906256377	-5.266930316759455e-20	4.269955558330338e-62	1.3800889076469579e-14	8.575702657340512e-15	0.009766291721758903	-2.4500076431578576e-20	7.97563060676196e-14	2.7792649317500067e-18	3.39474063956281e-17	6.429307793028347e-23
48300000	0.00011685413906256377	-5.266930316759455e-20	4.269955558330338e-62	1.3800889076469579e-14	8.575702657340512e-15	0.009766291721758903	-2.4497402979769233e-20	7.97563060676196e-14	2.7792649317500067e-18	3.39474063956281e-17	6.429307793028347e-23
48400000	0.00011685413906256377	-5.266930316759455e-20	4.269955558330338e-62	1.3800889076469579e-14	8.575702657340512e-15	0.009766291721758903	-2.449472952795989e-20	7.97563060676196e-14	2.7792649317500067e-18	3.39474063956281e-17	6.429307793028347e-23
48500000	0.00011685413906256377	-5.266930316759455e-20	4.269955558330338e-62	1.3800889076469579e-14	8.575702657340512e-15	0.009766291721758903	-2.449205607615055e-20	7.97563060676196e-14	2.7792649317500067e-18	3.39474063956281e-17	6.429307793028347e-23
48600000	0.00011685413906256377	-5.266930316759455e-20	4.269955558330338e-62	1.3800889076469579e-14	8.575702657340512e-15	0.009766291721758903	-2.448938262434121e-20	7.97563060676196e-14	2.7792649317500067e-18	3.39474063956281e-17	6.429307793028347e-23
48700000	0.00011685413906256377	-5.266930316759455e-20	4.269955558330338e-62	1.3800889076469579e-14	8.575702657340512e-15	0.009766291721758903	-2.4486709172531866e-20	7.97563060676196e-14	2.7792649317500067e-18	3.39474063956281e-17	6.429307793028347e-23
48800000	0.00011685413906256377	-5.266930316759455e-20	4.269955558330338e-62	1.3800889076469579e-14	8.575702657340512e-15	0.009766291721758903	-2.4484035720722523e-20	7.97563060676196e-14	2.7792649317500067e-18	3.39474063956281e-17	6.429307793028347e-23
48900000	0.00011685413906256377	-5.266930316759455e-20	4.269955558330338e-62	1.3800889076469579e-14	8.575702657340512e-15	0.009766291721758903	-2.4481362268913184e-20	7.97563060676196e-14	2.7792649317500067e-18	3.39474063956281e-17	6.429307793028347e-23
49000000	0.00011685413906256377	-5.266930316759455e-20	4.269955558330338e-62	1.3800889076469579e-14	8.575702657340512e-15	0.009766291721758903	-2.447868881710384e-20	7.97563060676196e-14	2.7792649317500067e-18	3.39474063956281e-17	6.429307793028347e-23
49100000	0.00011685413906256377	-5.266930316759455e-20	4.269955558330338e-62	1.3800889076469579e-14	8.575702657340512e-15	0.009766291721758903	-2.44760153652945e-20	7.97563060676196e-14	2.7792649317500067e-18	3.39474063956281e-17	6.429307793028347e-23
49200000	0.00011685413906256377	-5.266930316759455e-20	4.269955558330338e-62	1.3800889076469579e-14	8.575702657340512e-15	0.009766291721758903	-2.447334191348516e-20	7.97563060676196e-14	2.7792649317500067e-18	3.39474063956281e-17	6.429307793028347e-23
49300000	0.00011685413906256377	-5.266930316759455e-20	4.269955558330338e-62	1.3800889076469579e-14	8.575702657340512e-15	0.009766291721758903	-2.4470668461675816e-20	7.97563060676196e-14	2.7792649317500067e-18	3.39474063956281e-17	6.429307793028347e-23
49400000	0.00011685413906256377	-5.266930316759455e-20	4.269955558330338e-62	1.3800889076469579e-14	8.575702657340512e-15	0.009766291721758903	-2.4467995009866474e-20	7.97563060676196e-14	2.7792649317500067e-18	3.39474063956281e-17	6.429307793028347e-23
49500000	0.00011685413906256377	-5.266930316759455e-20	4.269955558330338e-62	1.3800889076469579e-14	8.575702657340512e-15	0.009766291721758903	-2.446532155805713e-20	7.97563060676196e-14	2.7792649317500067e-18	3.39474063956281e-17	6.429307793028347e-23
49600000	0.00011685413906256377	-5.266930316759455e-20	4.269955558330338e-62	1.3800889076469579e-14	8.575702657340512e-15	0.009766291721758903	-2.4462648106247792e-20	7.97563060676196e-14	2.7792649317500067e-18	3.3947406395628093e-17	6.429307793028347e-23
49700000	0.00011685413906256377	-5.266930316759455e-20	4.269955558330338e-62	1.3800889076469579e-14	8.575702657340512e-15	0.009766291721758903	-2.445997465443845e-20	7.97563060676196e-14	2.7792649317500067e-18	3.3947406395628093e-17	6.429307793028347e-23
49800000	0.00011685413906256377	-5.266930316759455e-20	4.269955558330338e-62	1.3800889076469579e-14	8.575702657340512e-15	0.009766291721758903	-2.4457301202629107e-20	7.97563060676196e-14	2.7792649317500067e-18	3.3947406395628093e-17	6.429307793028347e-23
49900000	0.00011685413906256377	-5.266930316759455e-20	4.269955558330338e-62	1.3800889076469579e-14	8.575702657340512e-15	0.009766291721758903	-2.4454627750819764e-20	7.97563060676196e-14	2.7792649317500067e-18	3.3947406395628093e-17	6.429307793028347e-23
50000000	0.00011685413906256377	-5.266930316759455e-20	4.269955558330338e-62	1.3800889076469579e-14	8.575702657340512e-15	0.009766291721758903	-2.4451954299010424e-20	7.97563060676196e-14	2.7792649317500067e-18	3.3947406395628093e-17	6.429307793028347e-23
50100000	0.00011685413906256377	-5.266930316759455e-20	4.269955558330338e-62	1.3800889076469579e-14	8.575702657340512e-15	0.009766291721758903	-2.4449280847201082e-20	7.97563060676196e-14	2.7792649317500067e-18	3.3947406395628093e-17	6.429307793028347e-23
50200000	0.00011685413906256377	-5.266930316759455e-20	4.269955558330338e-62	1.3800889076469579e-14	8.575702657340512e-15	0.009766291721758903	-2.444660739539174e-20	7.97563060676196e-14	2.7792649317500067e-18	3.3947406395628093e-17	6.429307793028347e-23
50300000	0.00011685413906256377	-5.266930316759455e-20	4.269955558330338e-62	1.3800889076469579e-14	8.575702657340512e-15	0.009766291721758903	-2.4443933943582397e-20	7.97563060676196e-14	2.7792649317500067e-18	3.3947406395628093e-17	6.429307793028347e-23
50400000	0.00011685413906256377	-5.266930316759455e-20	4.269955558330338e-62	1.3800889076469579e-14	8.575702657340512e-15	0.009766291721758903	-2.4441260491773057e-20	7.97563060676196e-14	2.7792649317500067e-18	3.3947406395628093e-17	6.429307793028347e-23
50500000	0.00011685413906256378	-5.266930316759455e-20	4.269955558330338e-62	1.3800889076469579e-14	8.575702657340512e-15	0.009766291721758903	-2.4438587039963715e-20	7.97563060676196e-14	2.7792649317500067e-18	3.3947406395628093e-17	6.429307793028347e-23
50600000	0.00011685413906256378	-5.266930316759455e-20	4.269955558330338e-62	1.3800889076469579e-14	8.575702657340512e-15	0.009766291721758903	-2.4435913588154372e-20	7.97563060676196e-14	2.7792649317500067e-18	3.3947406395628093e-17	6.429307793028347e-23
50700000	0.00011685413906256378	-5.266930316759455e-20	4.269955558330338e-62	1.3800889076469579e-14	8.575702657340512e-15	0.009766291721758903	-2.443324013634503e-20	7.97563060676196e-14	2.7792649317500067e-18	3.3947406395628093e-17	6.429307793028347e-23
50800000	0.00011685413906256378	-5.266930316759455e-20	4.269955558330338e-62	1.3800889076469579e-14	8.575702657340512e-15	0.009766291721758903	-2.443056668453569e-20	7.97563060676196e-14	2.7792649317500067e-18	3.3947406395628093e-17	6.429307793028347e-23
50900000	0.00011685413906256378	-5.266930316759455e-20	4.269955558330338e-62	1.3800889076469579e-14	8.575702657340512e-15	0.009766291721758903	-2.4427893232726347e-20	7.97563060676196e-14	2.7792649317500067e-18	3.3947406395628093e-17	6.429307793028347e-23
51000000	0.00011685413906256378	-5.266930316759455e-20	4.269955558330338e-62	1.3800889076469579e-14	8.575702657340512e-15	0.009766291721758903	-2.4425219780917005e-20	7.97563060676196e-14	2.7792649317500067e-18	3.3947406395628093e-17	6.429307793028347e-23
51100000	0.00011685413906256378	-5.266930316759455e-20	4.269955558330338e-62	1.3800889076469579e-14	8.575702657340512e-15	0.009766291721758903	-2.4422546329107662e-20	7.97563060676196e-14	2.7792649317500067e-18	3.3947406395628093e-17	6.429307793028347e-23
51200000	0.00011685413906256378	-5.266930316759455e-20	4.269955558330338e-62	1.3800889076469579e-14	8.575702657340512e-15	0.009766291721758903	-2.4419872877298322e-20	7.97563060676196e-14	2.7792649317500067e-18	3.3947406395628093e-17	6.429307793028347e-23
51300000	0.00011685413906256378	-5.266930316759455e-20	4.269955558330338e-62	1.3800889076469579e-14	8.575702657340512e-15	0.009766291721758903	-2.441719942548898e-20	7.97563060676196e-14	2.7792649317500067e-18	3.3947406395628093e-17	6.429307793028347e-23
51400000	0.00011685413906256378	-5.266930316759455e-20	4.269955558330338e-62	1.3800889076469579e-14	8.575702657340512e-15	0.009766291721758903	-2.4414525973679637e-20	7.97563060676196e-14	2.7792649317500067e-18	3.3947406395628093e-17	6.429307793028347e-23
51500000	0.00011685413906256378	-5.266930316759455e-20	4.269955558330338e-62	1.3800889076469579e-14	8.575702657340512e-15	0.009766291721758903	-2.4411852521870298e-20	7.97563060676196e-14	2.7792649317500067e-18	3.3947406395628093e-17	6.429307793028347e-23
51600000	0.00011685413906256378	-5.266930316759455e-20	4.269955558330338e-62	1.3800889076469579e-14	8.575702657340512e-15	0.009766291721758903	-2.4409179070060955e-20	7.97563060676196e-14	2.7792649317500067e-18	3.3947406395628093e-17	6.429307793028347e-23
51700000	0.00011685413906256378	-5.266930316759455e-20	4.269955558330338e-62	1.3800889076469579e-14	8.575702657340512e-15	0.009766291721758903	-2.4406505618251613e-20	7.97563060676196e-14	2.7792649317500067e-18	3.3947406395628093e-17	6.429307793028347e-23
51800000	0.00011685413906256378	-5.266930316759455e-20	4.269955558330338e-62	1.3800889076469579e-14	8.575702657340512e-15	0.009766291721758903	-2.440383216644227e-20	7.97563060676196e-14	2.7792649317500067e-18	3.3947406395628093e-17	6.429307793028347e-23
51900000	0.00011685413906256378	-5.266930316759455e-20	4.269955558330338e-62	1.3800889076469579e-14	8.575702657340512e-15	0.009766291721758903	-2.440115871463293e-20	7.97563060676196e-14	2.7792649317500067e-18	3.3947406395628093e-17	6.429307793028347e-23
52000000	0.00011685413906256378	-5.266930316759455e-20	4.269955558330338e-62	1.3800889076469579e-14	8.575702657340512e-15	0.009766291721758903	-2.4398485262823588e-20	7.97563060676196e-14	2.7792649317500067e-18	3.3947406395628093e-17	6.429307793028347e-23
52100000	0.00011685413906256378	-5.266930316759455e-20	4.269955558330338e-62	1.3800889076469579e-14	8.575702657340512e-15	0.009766291721758903	-2.4395811811014245e-20	7.97563060676196e-14	2.7792649317500067e-18	3.3947406395628093e-17	6.429307793028347e-23
52200000	0.00011685413906256378	-5.266930316759455e-20	4.269955558330338e-62	1.3800889076469579e-14	8.575702657340512e-15	0.009766291721758903	-2.4393138359204903e-20	7.97563060676196e-14	2.7792649317500067e-18	3.3947406395628093e-17	6.429307793028347e-23
52300000	0.00011685413906256378	-5.266930316759455e-20	4.269955558330338e-62	1.3800889076469579e-14	8.575702657340512e-15	0.009766291721758903	-2.4390464907395563e-20	7.97563060676196e-14	2.7792649317500067e-18	3.3947406395628093e-17	6.429307793028347e-23
52400000	0.00011685413906256378	-5.266930316759455e-20	4.269955558330338e-62	1.3800889076469579e-14	8.575702657340512e-15	0.009766291721758903	-2.438779145558622e-20	7.97563060676196e-14	2.7792649317500067e-18	3.3947406395628093e-17	6.429307793028347e-23
52500000	0.00011685413906256378	-5.266930316759455e-20	4.269955558330338e-62	1.3800889076469579e-14	8.575702657340512e-15	0.009766291721758903	-2.4385118003776878e-20	7.97563060676196e-14	2.7792649317500067e-18	3.3947406395628093e-17	6.429307793028347e-23
52600000	0.00011685413906256378	-5.266930316759455e-20	4.269955558330338e-62	1.3800889076469579e-14	8.575702657340512e-15	0.009766291721758903	-2.4382444551967535e-20	7.97563060676196e-14	2.7792649317500067e-18	3.3947406395628093e-17	6.429307793028347e-23
52700000	0.00011685413906256378	-5.266930316759455e-20	4.269955558330338e-62	1.3800889076469579e-14	8.575702657340512e-15	0.009766291721758903	-2.4379771100158196e-20	7.97563060676196e-14	2.7792649317500067e-18	3.3947406395628093e-17	6.429307793028347e-23
52800000	0.00011685413906256378	-5.266930316759455e-20	4.269955558330338e-62	1.3800889076469579e-14	8.575702657340512e-15	0.009766291721758903	-2.4377097648348853e-20	7.97563060676196e-14	2.7792649317500067e-18	3.3947406395628093e-17	6.429307793028347e-23
52900000	0.00011685413906256378	-5.266930316759455e-20	4.269955558330338e-62	1.3800889076469579e-14	8.575702657340512e-15	0.009766291721758903	-2.437442419653951e-20	7.97563060676196e-14	2.7792649317500067e-18	3.3947406395628093e-17	6.429307793028347e-23
53000000	0.00011685413906256378	-5.266930316759455e-20	4.269955558330338e-62	1.3800889076469579e-14	8.575702657340512e-15	0.009766291721758903	-2.4371750744730168e-20	7.97563060676196e-14	2.7792649317500067e-18	3.3947406395628093e-17	6.429307793028347e-23
53100000	0.00011685413906256378	-5.266930316759455e-20	4.269955558330338e-62	1.3800889076469579e-14	8.575702657340512e-15	0.009766291721758903	-2.4369077292920828e-20	7.97563060676196e-14	2.7792649317500067e-18	3.3947406395628093e-17	6.429307793028347e-23
53200000	0.00011685413906256378	-5.266930316759455e-20	4.269955558330338e-62	1.3800889076469579e-14	8.575702657340512e-15	0.009766291721758903	-2.4366403841111486e-20	7.97563060676196e-14	2.7792649317500067e-18	3.3947406395628093e-17	6.429307793028347e-23
53300000	0.00011685413906256378	-5.266930316759455e-20	4.269955558330338e-62	1.3800889076469579e-14	8.575702657340512e-15	0.009766291721758903	-2.4363730389302143e-20	7.97563060676196e-14	2.7792649317500067e-18	3.3947406395628093e-17	6.429307793028347e-23
53400000	0.00011685413906256378	-5.266930316759455e-20	4.269955558330338e-62	1.3800889076469579e-14	8.575702657340512e-15	0.009766291721758903	-2.43610569374928e-20	7.97563060676196e-14	2.7792649317500067e-18	3.3947406395628093e-17	6.429307793028347e-23
53500000	0.00011685413906256378	-5.266930316759455e-20	4.269955558330338e-62	1.3800889076469579e-14	8.575702657340512e-15	0.009766291721758903	-2.435838348568346e-20	7.97563060676196e-14	2.7792649317500067e-18	3.3947406395628093e-17	6.429307793028347e-23
53600000	0.00011685413906256378	-5.266930316759455e-20	4.269955558330338e-62	1.3800889076469579e-14	8.575702657340512e-15	0.009766291721758903	-2.4355710033874118e-20	7.97563060676196e-14	2.7792649317500067e-18	3.3947406395628093e-17	6.429307793028347e-23
53700000	0.00011685413906256378	-5.266930316759455e-20	4.269955558330338e-62	1.3800889076469579e-14	8.575702657340512e-15	0.009766291721758903	-2.4353036582064776e-20	7.97563060676196e-14	2.7792649317500067e-18	3.3947406395628093e-17	6.429307793028347e-23
53800000	0.00011685413906256378	-5.266930316759455e-20	4.269955558330338e-62	1.3800889076469579e-14	8.575702657340512e-15	0.009766291721758903	-2.4350363130255433e-20	7.97563060676196e-14	2.7792649317500067e-18	3.3947406395628093e-17	6.429307793028347e-23
53900000	0.00011685413906256378	-5.266930316759455e-20	4.269955558330338e-62	1.3800889076469579e-14	8.575702657340512e-15	0.009766291721758903	-2.4347689678446094e-20	7.97563060676196e-14	2.7792649317500067e-18	3.3947406395628093e-17	6.429307793028347e-23
54000000	0.00011685413906256378	-5.266930316759455e-20	4.269955558330338e-62	1.3800889076469579e-14	8.575702657340512e-15	0.009766291721758903	-2.434501622663675e-20	7.97563060676196e-14	2.7792649317500067e-18	3.3947406395628093e-17	6.429307793028347e-23
54100000	0.00011685413906256378	-5.266930316759455e-20	4.269955558330338e-62	1.3800889076469579e-14	8.575702657340512e-15	0.009766291721758903	-2.434234277482741e-20	7.97563060676196e-14	2.7792649317500067e-18	3.3947406395628093e-17	6.429307793028347e-23
54200000	0.00011685413906256378	-5.266930316759455e-20	4.269955558330338e-62	1.3800889076469579e-14	8.575702657340512e-15	0.009766291721758903	-2.433966932301807e-20	7.97563060676196e-14	2.7792649317500067e-18	3.3947406395628093e-17	6.429307793028347e-23
54300000	0.00011685413906256378	-5.266930316759455e-20	4.269955558330338e-62	1.3800889076469579e-14	8.575702657340512e-15	0.009766291721758903	-2.4336995871208726e-20	7.97563060676196e-14	2.7792649317500067e-18	3.3947406395628093e-17	6.429307793028347e-23
54400000	0.00011685413906256378	-5.266930316759455e-20	4.269955558330338e-62	1.3800889076469579e-14	8.575702657340512e-15	0.009766291721758903	-2.4334322419399384e-20	7.97563060676196e-14	2.7792649317500067e-18	3.3947406395628093e-17	6.429307793028347e-23
54500000	0.00011685413906256378	-5.266930316759455e-20	4.269955558330338e-62	1.3800889076469579e-14	8.575702657340512e-15	0.009766291721758903	-2.433164896759004e-20	7.97563060676196e-14	2.7792649317500067e-18	3.3947406395628093e-17	6.429307793028347e-23
54600000	0.00011685413906256378	-5.266930316759455e-20	4.269955558330338e-62	1.3800889076469579e-14	8.575702657340512e-15	0.009766291721758903	-2.4328975515780702e-20	7.97563060676196e-14	2.7792649317500067e-18	3.3947406395628093e-17	6.429307793028347e-23
54700000	0.00011685413906256378	-5.266930316759455e-20	4.269955558330338e-62	1.3800889076469579e-14	8.575702657340512e-15	0.009766291721758903	-2.432630206397136e-20	7.97563060676196e-14	2.7792649317500067e-18	3.3947406395628093e-17	6.429307793028347e-23
54800000	0.00011685413906256378	-5.266930316759455e-20	4.269955558330338e-62	1.3800889076469579e-14	8.575702657340512e-15	0.009766291721758903	-2.4323628612162017e-20	7.97563060676196e-14	2.7792649317500067e-18	3.3947406395628093e-17	6.429307793028347e-23
54900000	0.00011685413906256378	-5.266930316759455e-20	4.269955558330338e-62	1.3800889076469579e-14	8.575702657340512e-15	0.009766291721758903	-2.4320955160352674e-20	7.97563060676196e-14	2.7792649317500067e-18	3.3947406395628093e-17	6.429307793028347e-23
55000000	0.00011685413906256378	-5.266930316759455e-20	4.269955558330338e-62	1.3800889076469579e-14	8.575702657340512e-15	0.009766291721758903	-2.4318281708543334e-20	7.97563060676196e-14	2.7792649317500067e-18	3.3947406395628093e-17	6.429307793028347e-23
55100000	0.00011685413906256378	-5.266930316759455e-20	4.269955558330338e-62	1.3800889076469579e-14	8.575702657340512e-15	0.009766291721758903	-2.4315608256733992e-20	7.97563060676196e-14	2.7792649317500067e-18	3.3947406395628093e-17	6.429307793028347e-23
55200000	0.00011685413906256378	-5.266930316759455e-20	4.269955558330338e-62	1.3800889076469579e-14	8.575702657340512e-15	0.009766291721758903	-2.431293480492465e-20	7.97563060676196e-14	2.7792649317500067e-18	3.3947406395628093e-17	6.429307793028347e-23
55300000	0.00011685413906256378	-5.266930316759455e-20	4.269955558330338e-62	1.3800889076469579e-14	8.575702657340512e-15	0.009766291721758903	-2.4310261353115307e-20	7.97563060676196e-14	2.7792649317500067e-18	3.3947406395628093e-17	6.429307793028347e-23
55400000	0.00011685413906256378	-5.266930316759455e-20	4.269955558330338e-62	1.3800889076469579e-14	8.575702657340512e-15	0.009766291721758903	-2.4307587901305967e-20	7.97563060676196e-14	2.7792649317500067e-18	3.3947406395628093e-17	6.429307793028347e-23
55500000	0.00011685413906256378	-5.266930316759455e-20	4.269955558330338e-62	1.3800889076469579e-14	8.575702657340512e-15	0.009766291721758903	-2.4304914449496624e-20	7.97563060676196e-14	2.7792649317500067e-18	3.3947406395628093e-17	6.429307793028347e-23
55600000	0.00011685413906256378	-5.266930316759455e-20	4.269955558330338e-62	1.3800889076469579e-14	8.575702657340512e-15	0.009766291721758903	-2.4302240997687282e-20	7.97563060676196e-14	2.7792649317500067e-18	3.3947406395628093e-17	6.429307793028347e-23
55700000	0.00011685413906256378	-5.266930316759455e-20	4.269955558330338e-62	1.3800889076469579e-14	8.575702657340512e-15	0.009766291721758903	-2.429956754587794e-20	7.97563060676196e-14	2.7792649317500067e-18	3.3947406395628093e-17	6.429307793028347e-23
55800000	0.00011685413906256378	-5.266930316759455e-20	4.269955558330338e-62	1.3800889076469579e-14	8.575702657340512e-15	0.009766291721758903	-2.42968940940686e-20	7.97563060676196e-14	2.7792649317500067e-18	3.3947406395628093e-17	6.429307793028347e-23
55900000	0.00011685413906256378	-5.266930316759455e-20	4.269955558330338e-62	1.3800889076469579e-14	8.575702657340512e-15	0.009766291721758903	-2.4294220642259257e-20	7.97563060676196e-14	2.7792649317500067e-18	3.3947406395628093e-17	6.429307793028347e-23
56000000	0.00011685413906256378	-5.266930316759455e-20	4.269955558330338e-62	1.3800889076469579e-14	8.575702657340512e-15	0.009766291721758903	-2.4291547190449915e-20	7.97563060676196e-14	2.7792649317500067e-18	3.3947406395628093e-17	6.429307793028347e-23
56100000	0.00011685413906256378	-5.266930316759455e-20	4.269955558330338e-62	1.3800889076469579e-14	8.575702657340512e-15	0.009766291721758903	-2.4288873738640572e-20	7.97563060676196e-14	2.7792649317500067e-18	3.3947406395628093e-17	6.429307793028347e-23
56200000	0.00011685413906256378	-5.266930316759455e-20	4.269955558330338e-62	1.3800889076469579e-14	8.575702657340512e-15	0.009766291721758903	-2.4286200286831232e-20	7.97563060676196e-14	2.7792649317500067e-18	3.3947406395628093e-17	6.429307793028347e-23
56300000	0.00011685413906256378	-5.266930316759455e-20	4.269955558330338e-62	1.3800889076469579e-14	8.575702657340512e-15	0.009766291721758903	-2.428352683502189e-20	7.97563060676196e-14	2.7792649317500067e-18	3.3947406395628093e-17	6.429307793028347e-23
56400000	0.00011685413906256378	-5.266930316759455e-20	4.269955558330338e-62	1.3800889076469579e-14	8.575702657340512e-15	0.009766291721758903	-2.4280853383212547e-20	7.97563060676196e-14	2.7792649317500067e-18	3.3947406395628093e-17	6.429307793028347e-23
56500000	0.00011685413906256378	-5.266930316759455e-20	4.269955558330338e-62	1.3800889076469579e-14	8.575702657340512e-15	0.009766291721758903	-2.4278179931403208e-20	7.97563060676196e-14	2.7792649317500067e-18	3.3947406395628093e-17	6.429307793028347e-23
56600000	0.00011685413906256378	-5.266930316759455e-20	4.269955558330338e-62	1.3800889076469579e-14	8.575702657340512e-15	0.009766291721758903	-2.4275506479593865e-20	7.97563060676196e-14	2.7792649317500067e-18	3.3947406395628093e-17	6.429307793028347e-23
56700000	0.00011685413906256378	-5.266930316759455e-20	4.269955558330338e-62	1.3800889076469579e-14	8.575702657340512e-15	0.009766291721758903	-2.4272833027784522e-20	7.97563060676196e-14	2.7792649317500067e-18	3.3947406395628093e-17	6.429307793028347e-23
56800000	0.00011685413906256378	-5.266930316759455e-20	4.269955558330338e-62	1.3800889076469579e-14	8.575702657340512e-15	0.009766291721758903	-2.427015957597518e-20	7.97563060676196e-14	2.7792649317500067e-18	3.3947406395628093e-17	6.429307793028347e-23
56900000	0.00011685413906256378	-5.266930316759455e-20	4.269955558330338e-62	1.3800889076469579e-14	8.575702657340512e-15	0.009766291721758903	-2.426748612416584e-20	7.97563060676196e-14	2.7792649317500067e-18	3.3947406395628093e-17	6.429307793028347e-23
57000000	0.00011685413906256378	-5.266930316759455e-20	4.269955558330338e-62	1.3800889076469579e-14	8.575702657340512e-15	0.009766291721758903	-2.4264812672356498e-20	7.97563060676196e-14	2.7792649317500067e-18	3.3947406395628093e-17	6.429307793028347e-23
57100000	0.00011685413906256378	-5.266930316759455e-20	4.269955558330338e-62	1.3800889076469579e-14	8.575702657340512e-15	0.009766291721758903	-2.4262139220547155e-20	7.97563060676196e-14	2.7792649317500067e-18	3.3947406395628093e-17	6.429307793028347e-23
57200000	0.00011685413906256378	-5.266930316759455e-20	4.269955558330338e-62	1.3800889076469579e-14	8.575702657340512e-15	0.009766291721758903	-2.4259465768737813e-20	7.97563060676196e-14	2.7792649317500067e-18	3.3947406395628093e-17	6.429307793028347e-23
57300000	0.00011685413906256378	-5.266930316759455e-20	4.269955558330338e-62	1.3800889076469579e-14	8.575702657340512e-15	0.009766291721758903	-2.4256792316928473e-20	7.97563060676196e-14	2.7792649317500067e-18	3.3947406395628093e-17	6.429307793028347e-23
57400000	0.00011685413906256378	-5.266930316759455e-20	4.269955558330338e-62	1.3800889076469579e-14	8.575702657340512e-15	0.009766291721758903	-2.425411886511913e-20	7.97563060676196e-14	2.7792649317500067e-18	3.3947406395628093e-17	6.429307793028347e-23
57500000	0.00011685413906256378	-5.266930316759455e-20	4.269955558330338e-62	1.3800889076469579e-14	8.575702657340512e-15	0.009766291721758903	-2.4251445413309788e-20	7.97563060676196e-14	2.7792649317500067e-18	3.3947406395628093e-17	6.429307793028347e-23
57600000	0.00011685413906256378	-5.266930316759455e-20	4.269955558330338e-62	1.3800889076469579e-14	8.575702657340512e-15	0.009766291721758903	-2.4248771961500445e-20	7.97563060676196e-14	2.7792649317500067e-18	3.3947406395628093e-17	6.429307793028347e-23
57700000	0.00011685413906256378	-5.266930316759455e-20	4.269955558330338e-62	1.3800889076469579e-14	8.575702657340512e-15	0.009766291721758903	-2.4246098509691106e-20	7.97563060676196e-14	2.7792649317500067e-18	3.3947406395628093e-17	6.429307793028347e-23
57800000	0.00011685413906256378	-5.266930316759455e-20	4.269955558330338e-62	1.3800889076469579e-14	8.575702657340512e-15	0.009766291721758903	-2.4243425057881763e-20	7.97563060676196e-14	2.7792649317500067e-18	3.3947406395628093e-17	6.429307793028347e-23
57900000	0.00011685413906256378	-5.266930316759455e-20	4.269955558330338e-62	1.3800889076469579e-14	8.575702657340512e-15	0.009766291721758903	-2.424075160607242e-20	7.97563060676196e-14	2.7792649317500067e-18	3.3947406395628093e-17	6.429307793028347e-23
58000000	0.00011685413906256378	-5.266930316759455e-20	4.269955558330338e-62	1.3800889076469579e-14	8.575702657340512e-15	0.009766291721758903	-2.4238078154263078e-20	7.97563060676196e-14	2.7792649317500067e-18	3.3947406395628093e-17	6.429307793028347e-23
58100000	0.00011685413906256378	-5.266930316759455e-20	4.269955558330338e-62	1.3800889076469579e-14	8.575702657340512e-15	0.009766291721758903	-2.4235404702453738e-20	7.97563060676196e-14	2.7792649317500067e-18	3.3947406395628093e-17	6.429307793028347e-23
58200000	0.00011685413906256378	-5.266930316759455e-20	4.269955558330338e-62	1.3800889076469579e-14	8.575702657340512e-15	0.009766291721758903	-2.4232731250644396e-20	7.97563060676196e-14	2.7792649317500067e-18	3.3947406395628093e-17	6.429307793028347e-23
58300000	0.00011685413906256378	-5.266930316759455e-20	4.269955558330338e-62	1.3800889076469579e-14	8.575702657340512e-15	0.009766291721758903	-2.4230057798835053e-20	7.97563060676196e-14	2.7792649317500067e-18	3.3947406395628093e-17	6.429307793028347e-23
58400000	0.00011685413906256378	-5.266930316759455e-20	4.269955558330338e-62	1.3800889076469579e-14	8.575702657340512e-15	0.009766291721758903	-2.422738434702571e-20	7.97563060676196e-14	2.7792649317500067e-18	3.3947406395628093e-17	6.429307793028347e-23
58500000	0.00011685413906256378	-5.266930316759455e-20	4.269955558330338e-62	1.3800889076469579e-14	8.575702657340512e-15	0.009766291721758903	-2.422471089521637e-20	7.97563060676196e-14	2.7792649317500067e-18	3.3947406395628093e-17	6.429307793028347e-23
58600000	0.00011685413906256378	-5.266930316759455e-20	4.269955558330338e-62	1.3800889076469579e-14	8.575702657340512e-15	0.009766291721758903	-2.4222037443407028e-20	7.97563060676196e-14	2.7792649317500067e-18	3.3947406395628093e-17	6.429307793028347e-23
58700000	0.00011685413906256378	-5.266930316759455e-20	4.269955558330338e-62	1.3800889076469579e-14	8.575702657340512e-15	0.009766291721758903	-2.4219363991597686e-20	7.97563060676196e-14	2.7792649317500067e-18	3.3947406395628093e-17	6.429307793028347e-23
58800000	0.00011685413906256378	-5.266930316759455e-20	4.269955558330338e-62	1.3800889076469579e-14	8.575702657340512e-15	0.009766291721758903	-2.4216690539788343e-20	7.97563060676196e-14	2.7792649317500067e-18	3.3947406395628093e-17	6.429307793028347e-23
58900000	0.00011685413906256378	-5.266930316759455e-20	4.269955558330338e-62	1.3800889076469579e-14	8.575702657340512e-15	0.009766291721758903	-2.4214017087979004e-20	7.97563060676196e-14	2.7792649317500067e-18	3.3947406395628093e-17	6.429307793028347e-23
59000000	0.00011685413906256378	-5.266930316759455e-20	4.269955558330338e-62	1.3800889076469579e-14	8.575702657340512e-15	0.009766291721758903	-2.421134363616966e-20	7.97563060676196e-14	2.7792649317500067e-18	3.3947406395628093e-17	6.429307793028347e-23
59100000	0.00011685413906256378	-5.266930316759455e-20	4.269955558330338e-62	1.3800889076469579e-14	8.575702657340512e-15	0.009766291721758903	-2.4208670184360318e-20	7.97563060676196e-14	2.7792649317500067e-18	3.3947406395628093e-17	6.429307793028347e-23
59200000	0.00011685413906256378	-5.266930316759455e-20	4.269955558330338e-62	1.3800889076469579e-14	8.575702657340512e-15	0.009766291721758903	-2.420599673255098e-20	7.97563060676196e-14	2.7792649317500067e-18	3.3947406395628093e-17	6.429307793028347e-23
59300000	0.00011685413906256378	-5.266930316759455e-20	4.269955558330338e-62	1.3800889076469579e-14	8.575702657340512e-15	0.009766291721758903	-2.4203323280741636e-20	7.97563060676196e-14	2.7792649317500067e-18	3.3947406395628093e-17	6.429307793028347e-23
59400000	0.00011685413906256378	-5.266930316759455e-20	4.269955558330338e-62	1.3800889076469579e-14	8.575702657340512e-15	0.009766291721758903	-2.4200649828932294e-20	7.97563060676196e-14	2.7792649317500067e-18	3.3947406395628093e-17	6.429307793028347e-23
59500000	0.00011685413906256378	-5.266930316759455e-20	4.269955558330338e-62	1.3800889076469579e-14	8.575702657340512e-15	0.009766291721758903	-2.419797637712295e-20	7.97563060676196e-14	2.7792649317500067e-18	3.3947406395628093e-17	6.429307793028347e-23
59600000	0.00011685413906256378	-5.266930316759455e-20	4.269955558330338e-62	1.3800889076469579e-14	8.575702657340512e-15	0.009766291721758903	-2.4195302925313612e-20	7.97563060676196e-14	2.7792649317500067e-18	3.3947406395628093e-17	6.429307793028347e-23
59700000	0.00011685413906256378	-5.266930316759455e-20	4.269955558330338e-62	1.3800889076469579e-14	8.575702657340512e-15	0.009766291721758903	-2.419262947350427e-20	7.97563060676196e-14	2.7792649317500067e-18	3.3947406395628093e-17	6.429307793028347e-23
59800000	0.00011685413906256378	-5.266930316759455e-20	4.269955558330338e-62	1.3800889076469579e-14	8.575702657340512e-15	0.009766291721758903	-2.4189956021694926e-20	7.97563060676196e-14	2.7792649317500067e-18	3.3947406395628093e-17	6.429307793028347e-23
59900000	0.00011685413906256378	-5.266930316759455e-20	4.269955558330338e-62	1.3800889076469579e-14	8.575702657340512e-15	0.009766291721758903	-2.4187282569885584e-20	7.97563060676196e-14	2.7792649317500067e-18	3.3947406395628093e-17	6.429307793028347e-23
60000000	0.00011685413906256378	-5.266930316759455e-20	4.269955558330338e-62	1.3800889076469579e-14	8.575702657340512e-15	0.009766291721758903	-2.4184609118076244e-20	7.97563060676196e-14	2.7792649317500067e-18	3.3947406395628093e-17	6.429307793028347e-23
60100000	0.00011685413906256378	-5.266930316759455e-20	4.269955558330338e-62	1.3800889076469579e-14	8.575702657340512e-15	0.009766291721758903	-2.4181935666266902e-20	7.97563060676196e-14	2.7792649317500067e-18	3.3947406395628093e-17	6.429307793028347e-23
60200000	0.00011685413906256378	-5.266930316759455e-20	4.269955558330338e-62	1.3800889076469579e-14	8.575702657340512e-15	0.009766291721758903	-2.417926221445756e-20	7.97563060676196e-14	2.7792649317500067e-18	3.3947406395628093e-17	6.429307793028347e-23
60300000	0.00011685413906256378	-5.266930316759455e-20	4.269955558330338e-62	1.3800889076469579e-14	8.575702657340512e-15	0.009766291721758903	-2.4176588762648217e-20	7.97563060676196e-14	2.7792649317500067e-18	3.3947406395628093e-17	6.429307793028347e-23
60400000	0.00011685413906256378	-5.266930316759455e-20	4.269955558330338e-62	1.3800889076469579e-14	8.575702657340512e-15	0.009766291721758903	-2.4173915310838877e-20	7.97563060676196e-14	2.7792649317500067e-18	3.39474063956281e-17	6.429307793028347e-23
60500000	0.00011685413906256378	-5.266930316759455e-20	4.269955558330338e-62	1.3800889076469579e-14	8.575702657340512e-15	0.009766291721758903	-2.4171241859029534e-20	7.97563060676196e-14	2.7792649317500067e-18	3.39474063956281e-17	6.429307793028347e-23
60600000	0.00011685413906256378	-5.266930316759455e-20	4.269955558330338e-62	1.3800889076469579e-14	8.575702657340512e-15	0.009766291721758903	-2.4168568407220192e-20	7.97563060676196e-14	2.7792649317500067e-18	3.39474063956281e-17	6.429307793028347e-23
60700000	0.00011685413906256378	-5.266930316759455e-20	4.269955558330338e-62	1.3800889076469579e-14	8.575702657340512e-15	0.009766291721758903	-2.416589495541085e-20	7.97563060676196e-14	2.7792649317500067e-18	3.39474063956281e-17	6.429307793028347e-23
60800000	0.00011685413906256377	-5.266930316759455e-20	4.269955558330338e-62	1.3800889076469579e-14	8.575702657340512e-15	0.009766291721758903	-2.416322150360151e-20	7.97563060676196e-14	2.7792649317500067e-18	3.39474063956281e-17	6.429307793028347e-23
60900000	0.00011685413906256377	-5.266930316759455e-20	4.269955558330338e-62	1.3800889076469579e-14	8.575702657340512e-15	0.009766291721758903	-2.4160548051792167e-20	7.97563060676196e-14	2.7792649317500067e-18	3.39474063956281e-17	6.429307793028347e-23
61000000	0.00011685413906256377	-5.266930316759455e-20	4.269955558330338e-62	1.3800889076469579e-14	8.575702657340512e-15	0.009766291721758903	-2.4157874599982824e-20	7.97563060676196e-14	2.7792649317500067e-18	3.39474063956281e-17	6.429307793028347e-23
61100000	0.00011685413906256377	-5.266930316759455e-20	4.269955558330338e-62	1.3800889076469579e-14	8.575702657340512e-15	0.009766291721758903	-2.4155201148173482e-20	7.97563060676196e-14	2.7792649317500067e-18	3.39474063956281e-17	6.429307793028347e-23
61200000	0.00011685413906256377	-5.266930316759455e-20	4.269955558330338e-62	1.3800889076469579e-14	8.575702657340512e-15	0.009766291721758903	-2.4152527696364142e-20	7.97563060676196e-14	2.7792649317500067e-18	3.39474063956281e-17	6.429307793028347e-23
61300000	0.00011685413906256377	-5.266930316759455e-20	4.269955558330338e-62	1.3800889076469579e-14	8.575702657340512e-15	0.009766291721758903	-2.41498542445548e-20	7.97563060676196e-14	2.7792649317500067e-18	3.39474063956281e-17	6.429307793028347e-23
61400000	0.00011685413906256377	-5.266930316759455e-20	4.269955558330338e-62	1.3800889076469579e-14	8.575702657340512e-15	0.009766291721758903	-2.4147180792745457e-20	7.97563060676196e-14	2.7792649317500067e-18	3.39474063956281e-17	6.429307793028347e-23
61500000	0.00011685413906256377	-5.266930316759455e-20	4.269955558330338e-62	1.3800889076469579e-14	8.575702657340512e-15	0.009766291721758903	-2.4144507340936118e-20	7.97563060676196e-14	2.7792649317500067e-18	3.39474063956281e-17	6.429307793028347e-23
61600000	0.00011685413906256377	-5.266930316759455e-20	4.269955558330338e-62	1.3800889076469579e-14	8.575702657340512e-15	0.009766291721758903	-2.4141833889126775e-20	7.97563060676196e-14	2.7792649317500067e-18	3.39474063956281e-17	6.429307793028347e-23
61700000	0.00011685413906256377	-5.266930316759455e-20	4.269955558330338e-62	1.3800889076469579e-14	8.575702657340512e-15	0.009766291721758903	-2.4139160437317432e-20	7.97563060676196e-14	2.7792649317500067e-18	3.39474063956281e-17	6.429307793028347e-23
61800000	0.00011685413906256377	-5.266930316759455e-20	4.269955558330338e-62	1.3800889076469579e-14	8.575702657340512e-15	0.009766291721758903	-2.413648698550809e-20	7.97563060676196e-14	2.7792649317500067e-18	3.39474063956281e-17	6.429307793028347e-23
61900000	0.00011685413906256377	-5.266930316759455e-20	4.269955558330338e-62	1.3800889076469579e-14	8.575702657340512e-15	0.009766291721758903	-2.413381353369875e-20	7.97563060676196e-14	2.7792649317500067e-18	3.39474063956281e-17	6.429307793028347e-23
62000000	0.00011685413906256377	-5.266930316759455e-20	4.269955558330338e-62	1.3800889076469579e-14	8.575702657340512e-15	0.009766291721758903	-2.4131140081889408e-20	7.97563060676196e-14	2.7792649317500067e-18	3.39474063956281e-17	6.429307793028347e-23
62100000	0.00011685413906256377	-5.266930316759455e-20	4.269955558330338e-62	1.3800889076469579e-14	8.575702657340512e-15	0.009766291721758903	-2.4128466630080065e-20	7.97563060676196e-14	2.7792649317500067e-18	3.39474063956281e-17	6.429307793028347e-23
62200000	0.00011685413906256377	-5.266930316759455e-20	4.269955558330338e-62	1.3800889076469579e-14	8.575702657340512e-15	0.009766291721758903	-2.4125793178270722e-20	7.97563060676196e-14	2.7792649317500067e-18	3.39474063956281e-17	6.429307793028347e-23
62300000	0.00011685413906256377	-5.266930316759455e-20	4.269955558330338e-62	1.3800889076469579e-14	8.575702657340512e-15	0.009766291721758903	-2.4123119726461383e-20	7.97563060676196e-14	2.7792649317500067e-18	3.39474063956281e-17	6.429307793028347e-23
62400000	0.00011685413906256377	-5.266930316759455e-20	4.269955558330338e-62	1.3800889076469579e-14	8.575702657340512e-15	0.009766291721758903	-2.412044627465204e-20	7.97563060676196e-14	2.7792649317500067e-18	3.39474063956281e-17	6.429307793028347e-23
62500000	0.00011685413906256377	-5.266930316759455e-20	4.269955558330338e-62	1.3800889076469579e-14	8.575702657340512e-15	0.009766291721758903	-2.4117772822842698e-20	7.97563060676196e-14	2.7792649317500067e-18	3.39474063956281e-17	6.429307793028347e-23
62600000	0.00011685413906256377	-5.266930316759455e-20	4.269955558330338e-62	1.3800889076469579e-14	8.575702657340512e-15	0.009766291721758903	-2.4115099371033355e-20	7.97563060676196e-14	2.7792649317500067e-18	3.39474063956281e-17	6.429307793028347e-23
62700000	0.00011685413906256377	-5.266930316759455e-20	4.269955558330338e-62	1.3800889076469579e-14	8.575702657340512e-15	0.009766291721758903	-2.4112425919224016e-20	7.97563060676196e-14	2.7792649317500067e-18	3.39474063956281e-17	6.429307793028347e-23
62800000	0.00011685413906256377	-5.266930316759455e-20	4.269955558330338e-62	1.3800889076469579e-14	8.575702657340512e-15	0.009766291721758903	-2.4109752467414673e-20	7.97563060676196e-14	2.7792649317500067e-18	3.39474063956281e-17	6.429307793028347e-23
62900000	0.00011685413906256377	-5.266930316759455e-20	4.269955558330338e-62	1.3800889076469579e-14	8.575702657340512e-15	0.009766291721758903	-2.410707901560533e-20	7.97563060676196e-14	2.7792649317500067e-18	3.39474063956281e-17	6.429307793028347e-23
63000000	0.00011685413906256377	-5.266930316759455e-20	4.269955558330338e-62	1.3800889076469579e-14	8.575702657340512e-15	0.009766291721758903	-2.4104405563795988e-20	7.97563060676196e-14	2.7792649317500067e-18	3.39474063956281e-17	6.429307793028347e-23
63100000	0.00011685413906256377	-5.266930316759455e-20	4.269955558330338e-62	1.3800889076469579e-14	8.575702657340512e-15	0.009766291721758903	-2.4101732111986648e-20	7.97563060676196e-14	2.7792649317500067e-18	3.39474063956281e-17	6.429307793028347e-23
63200000	0.00011685413906256377	-5.266930316759455e-20	4.269955558330338e-62	1.3800889076469579e-14	8.575702657340512e-15	0.009766291721758903	-2.4099058660177306e-20	7.97563060676196e-14	2.7792649317500067e-18	3.39474063956281e-17	6.429307793028347e-23
63300000	0.00011685413906256377	-5.266930316759455e-20	4.269955558330338e-62	1.3800889076469579e-14	8.575702657340512e-15	0.009766291721758903	-2.4096385208367963e-20	7.97563060676196e-14	2.7792649317500067e-18	3.39474063956281e-17	6.429307793028347e-23
63400000	0.00011685413906256377	-5.266930316759455e-20	4.269955558330338e-62	1.3800889076469579e-14	8.575702657340512e-15	0.009766291721758903	-2.409371175655862e-20	7.97563060676196e-14	2.7792649317500067e-18	3.39474063956281e-17	6.429307793028347e-23
63500000	0.00011685413906256377	-5.266930316759455e-20	4.269955558330338e-62	1.3800889076469579e-14	8.575702657340512e-15	0.009766291721758903	-2.409103830474928e-20	7.97563060676196e-14	2.7792649317500067e-18	3.39474063956281e-17	6.429307793028347e-23
63600000	0.00011685413906256377	-5.266930316759455e-20	4.269955558330338e-62	1.3800889076469579e-14	8.575702657340512e-15	0.009766291721758903	-2.4088364852939938e-20	7.97563060676196e-14	2.7792649317500067e-18	3.39474063956281e-17	6.429307793028347e-23
63700000	0.00011685413906256377	-5.266930316759455e-20	4.269955558330338e-62	1.3800889076469579e-14	8.575702657340512e-15	0.009766291721758903	-2.4085691401130596e-20	7.97563060676196e-14	2.7792649317500067e-18	3.39474063956281e-17	6.429307793028347e-23
63800000	0.00011685413906256377	-5.266930316759455e-20	4.269955558330338e-62	1.3800889076469579e-14	8.575702657340512e-15	0.009766291721758903	-2.4083017949321253e-20	7.97563060676196e-14	2.7792649317500067e-18	3.39474063956281e-17	6.429307793028347e-23
63900000	0.00011685413906256377	-5.266930316759455e-20	4.269955558330338e-62	1.3800889076469579e-14	8.575702657340512e-15	0.009766291721758903	-2.4080344497511914e-20	7.97563060676196e-14	2.7792649317500067e-18	3.39474063956281e-17	6.429307793028347e-23
64000000	0.00011685413906256377	-5.266930316759455e-20	4.269955558330338e-62	1.3800889076469579e-14	8.575702657340512e-15	0.009766291721758903	-2.407767104570257e-20	7.97563060676196e-14	2.7792649317500067e-18	3.39474063956281e-17	6.429307793028347e-23
64100000	0.00011685413906256377	-5.266930316759455e-20	4.269955558330338e-62	1.3800889076469579e-14	8.575702657340512e-15	0.009766291721758903	-2.4074997593893228e-20	7.97563060676196e-14	2.7792649317500067e-18	3.39474063956281e-17	6.429307793028347e-23
64200000	0.00011685413906256377	-5.266930316759455e-20	4.269955558330338e-62	1.3800889076469579e-14	8.575702657340512e-15	0.009766291721758903	-2.407232414208389e-20	7.97563060676196e-14	2.7792649317500067e-18	3.39474063956281e-17	6.429307793028347e-23
64300000	0.00011685413906256377	-5.266930316759455e-20	4.269955558330338e-62	1.3800889076469579e-14	8.575702657340512e-15	0.009766291721758903	-2.4069650690274546e-20	7.97563060676196e-14	2.7792649317500067e-18	3.39474063956281e-17	6.429307793028347e-23
64400000	0.00011685413906256377	-5.266930316759455e-20	4.269955558330338e-62	1.3800889076469579e-14	8.575702657340512e-15	0.009766291721758903	-2.4066977238465204e-20	7.97563060676196e-14	2.7792649317500067e-18	3.39474063956281e-17	6.429307793028347e-23
64500000	0.00011685413906256377	-5.266930316759455e-20	4.269955558330338e-62	1.3800889076469579e-14	8.575702657340512e-15	0.009766291721758903	-2.406430378665586e-20	7.97563060676196e-14	2.7792649317500067e-18	3.39474063956281e-17	6.429307793028347e-23
64600000	0.00011685413906256377	-5.266930316759455e-20	4.269955558330338e-62	1.3800889076469579e-14	8.575702657340512e-15	0.009766291721758903	-2.4061630334846522e-20	7.97563060676196e-14	2.7792649317500067e-18	3.39474063956281e-17	6.429307793028347e-23
64700000	0.00011685413906256377	-5.266930316759455e-20	4.269955558330338e-62	1.3800889076469579e-14	8.575702657340512e-15	0.009766291721758903	-2.405895688303718e-20	7.97563060676196e-14	2.7792649317500067e-18	3.39474063956281e-17	6.429307793028347e-23
64800000	0.00011685413906256377	-5.266930316759455e-20	4.269955558330338e-62	1.3800889076469579e-14	8.575702657340512e-15	0.009766291721758903	-2.4056283431227836e-20	7.97563060676196e-14	2.7792649317500067e-18	3.39474063956281e-17	6.429307793028347e-23
64900000	0.00011685413906256377	-5.266930316759455e-20	4.269955558330338e-62	1.3800889076469579e-14	8.575702657340512e-15	0.009766291721758903	-2.4053609979418494e-20	7.97563060676196e-14	2.7792649317500067e-18	3.39474063956281e-17	6.429307793028347e-23
65000000	0.00011685413906256377	-5.266930316759455e-20	4.269955558330338e-62	1.3800889076469579e-14	8.575702657340512e-15	0.009766291721758903	-2.4050936527609154e-20	7.97563060676196e-14	2.7792649317500067e-18	3.39474063956281e-17	6.429307793028347e-23
65100000	0.00011685413906256377	-5.266930316759455e-20	4.269955558330338e-62	1.3800889076469579e-14	8.575702657340512e-15	0.009766291721758903	-2.4048263075799812e-20	7.97563060676196e-14	2.7792649317500067e-18	3.39474063956281e-17	6.429307793028347e-23
65200000	0.00011685413906256377	-5.266930316759455e-20	4.269955558330338e-62	1.3800889076469579e-14	8.575702657340512e-15	0.009766291721758903	-2.404558962399047e-20	7.97563060676196e-14	2.7792649317500067e-18	3.39474063956281e-17	6.429307793028347e-23
65300000	0.00011685413906256377	-5.266930316759455e-20	4.269955558330338e-62	1.3800889076469579e-14	8.575702657340512e-15	0.009766291721758903	-2.4042916172181126e-20	7.97563060676196e-14	2.7792649317500067e-18	3.39474063956281e-17	6.429307793028347e-23
65400000	0.00011685413906256377	-5.266930316759455e-20	4.269955558330338e-62	1.3800889076469579e-14	8.575702657340512e-15	0.009766291721758903	-2.4040242720371787e-20	7.97563060676196e-14	2.7792649317500067e-18	3.39474063956281e-17	6.429307793028347e-23
65500000	0.00011685413906256377	-5.266930316759455e-20	4.269955558330338e-62	1.3800889076469579e-14	8.575702657340512e-15	0.009766291721758903	-2.4037569268562444e-20	7.97563060676196e-14	2.7792649317500067e-18	3.39474063956281e-17	6.429307793028347e-23
65600000	0.00011685413906256377	-5.266930316759455e-20	4.269955558330338e-62	1.3800889076469579e-14	8.575702657340512e-15	0.009766291721758903	-2.4034895816753102e-20	7.97563060676196e-14	2.7792649317500067e-18	3.39474063956281e-17	6.429307793028347e-23
65700000	0.00011685413906256377	-5.266930316759455e-20	4.269955558330338e-62	1.3800889076469579e-14	8.575702657340512e-15	0.009766291721758903	-2.403222236494376e-20	7.97563060676196e-14	2.7792649317500067e-18	3.39474063956281e-17	6.429307793028347e-23
65800000	0.00011685413906256377	-5.266930316759455e-20	4.269955558330338e-62	1.3800889076469579e-14	8.575702657340512e-15	0.009766291721758903	-2.402954891313442e-20	7.97563060676196e-14	2.7792649317500067e-18	3.39474063956281e-17	6.429307793028347e-23
65900000	0.00011685413906256377	-5.266930316759455e-20	4.269955558330338e-62	1.3800889076469579e-14	8.575702657340512e-15	0.009766291721758903	-2.4026875461325077e-20	7.97563060676196e-14	2.7792649317500067e-18	3.39474063956281e-17	6.429307793028347e-23
66000000	0.00011685413906256377	-5.266930316759455e-20	4.269955558330338e-62	1.3800889076469579e-14	8.575702657340512e-15	0.009766291721758903	-2.4024202009515734e-20	7.97563060676196e-14	2.7792649317500067e-18	3.39474063956281e-17	6.429307793028347e-23
66100000	0.00011685413906256377	-5.266930316759455e-20	4.269955558330338e-62	1.3800889076469579e-14	8.575702657340512e-15	0.009766291721758903	-2.4021528557706392e-20	7.97563060676196e-14	2.7792649317500067e-18	3.39474063956281e-17	6.429307793028347e-23
66200000	0.00011685413906256377	-5.266930316759455e-20	4.269955558330338e-62	1.3800889076469579e-14	8.575702657340512e-15	0.009766291721758903	-2.4018855105897052e-20	7.97563060676196e-14	2.7792649317500067e-18	3.39474063956281e-17	6.429307793028347e-23
66300000	0.00011685413906256377	-5.266930316759455e-20	4.269955558330338e-62	1.3800889076469579e-14	8.575702657340512e-15	0.009766291721758903	-2.401618165408771e-20	7.97563060676196e-14	2.7792649317500067e-18	3.39474063956281e-17	6.429307793028347e-23
66400000	0.00011685413906256377	-5.266930316759455e-20	4.269955558330338e-62	1.3800889076469579e-14	8.575702657340512e-15	0.009766291721758903	-2.4013508202278367e-20	7.97563060676196e-14	2.7792649317500067e-18	3.39474063956281e-17	6.429307793028347e-23
66500000	0.00011685413906256377	-5.266930316759455e-20	4.269955558330338e-62	1.3800889076469579e-14	8.575702657340512e-15	0.009766291721758903	-2.4010834750469027e-20	7.97563060676196e-14	2.7792649317500067e-18	3.39474063956281e-17	6.429307793028347e-23
66600000	0.00011685413906256377	-5.266930316759455e-20	4.269955558330338e-62	1.3800889076469579e-14	8.575702657340512e-15	0.009766291721758903	-2.4008161298659685e-20	7.97563060676196e-14	2.7792649317500067e-18	3.39474063956281e-17	6.429307793028347e-23
66700000	0.00011685413906256377	-5.266930316759455e-20	4.269955558330338e-62	1.3800889076469579e-14	8.575702657340512e-15	0.009766291721758903	-2.4005487846850342e-20	7.97563060676196e-14	2.7792649317500067e-18	3.39474063956281e-17	6.429307793028347e-23
66800000	0.00011685413906256377	-5.266930316759455e-20	4.269955558330338e-62	1.3800889076469579e-14	8.575702657340512e-15	0.009766291721758903	-2.4002814395041e-20	7.97563060676196e-14	2.7792649317500067e-18	3.39474063956281e-17	6.429307793028347e-23
66900000	0.00011685413906256377	-5.266930316759455e-20	4.269955558330338e-62	1.3800889076469579e-14	8.575702657340512e-15	0.009766291721758903	-2.400014094323166e-20	7.97563060676196e-14	2.7792649317500067e-18	3.39474063956281e-17	6.429307793028347e-23
67000000	0.00011685413906256377	-5.266930316759455e-20	4.269955558330338e-62	1.3800889076469579e-14	8.575702657340512e-15	0.009766291721758903	-2.3997467491422318e-20	7.97563060676196e-14	2.7792649317500067e-18	3.39474063956281e-17	6.429307793028347e-23
67100000	0.00011685413906256377	-5.266930316759455e-20	4.269955558330338e-62	1.3800889076469579e-14	8.575702657340512e-15	0.009766291721758903	-2.3994794039612975e-20	7.97563060676196e-14	2.7792649317500067e-18	3.39474063956281e-17	6.429307793028347e-23
67200000	0.00011685413906256377	-5.266930316759455e-20	4.269955558330338e-62	1.3800889076469579e-14	8.575702657340512e-15	0.009766291721758903	-2.3992120587803632e-20	7.97563060676196e-14	2.7792649317500067e-18	3.39474063956281e-17	6.429307793028347e-23
67300000	0.00011685413906256377	-5.266930316759455e-20	4.269955558330338e-62	1.3800889076469579e-14	8.575702657340512e-15	0.009766291721758903	-2.3989447135994293e-20	7.97563060676196e-14	2.7792649317500067e-18	3.39474063956281e-17	6.429307793028347e-23
67400000	0.00011685413906256377	-5.266930316759455e-20	4.269955558330338e-62	1.3800889076469579e-14	8.575702657340512e-15	0.009766291721758903	-2.398677368418495e-20	7.97563060676196e-14	2.7792649317500067e-18	3.39474063956281e-17	6.429307793028347e-23
67500000	0.00011685413906256377	-5.266930316759455e-20	4.269955558330338e-62	1.3800889076469579e-14	8.575702657340512e-15	0.009766291721758903	-2.3984100232375608e-20	7.97563060676196e-14	2.7792649317500067e-18	3.39474063956281e-17	6.429307793028347e-23
67600000	0.00011685413906256377	-5.266930316759455e-20	4.269955558330338e-62	1.3800889076469579e-14	8.575702657340512e-15	0.009766291721758903	-2.3981426780566265e-20	7.97563060676196e-14	2.7792649317500067e-18	3.39474063956281e-17	6.429307793028347e-23
67700000	0.00011685413906256377	-5.266930316759455e-20	4.269955558330338e-62	1.3800889076469579e-14	8.575702657340512e-15	0.009766291721758903	-2.3978753328756925e-20	7.97563060676196e-14	2.7792649317500067e-18	3.39474063956281e-17	6.429307793028347e-23
67800000	0.00011685413906256377	-5.266930316759455e-20	4.269955558330338e-62	1.3800889076469579e-14	8.575702657340512e-15	0.009766291721758903	-2.3976079876947583e-20	7.97563060676196e-14	2.7792649317500067e-18	3.39474063956281e-17	6.429307793028347e-23
67900000	0.00011685413906256377	-5.266930316759455e-20	4.269955558330338e-62	1.3800889076469579e-14	8.575702657340512e-15	0.009766291721758903	-2.397340642513824e-20	7.97563060676196e-14	2.7792649317500067e-18	3.39474063956281e-17	6.429307793028347e-23
68000000	0.00011685413906256377	-5.266930316759455e-20	4.269955558330338e-62	1.3800889076469579e-14	8.575702657340512e-15	0.009766291721758903	-2.3970732973328898e-20	7.97563060676196e-14	2.7792649317500067e-18	3.39474063956281e-17	6.429307793028347e-23
68100000	0.00011685413906256377	-5.266930316759455e-20	4.269955558330338e-62	1.3800889076469579e-14	8.575702657340512e-15	0.009766291721758903	-2.3968059521519558e-20	7.97563060676196e-14	2.7792649317500067e-18	3.39474063956281e-17	6.429307793028347e-23
68200000	0.00011685413906256377	-5.266930316759455e-20	4.269955558330338e-62	1.3800889076469579e-14	8.575702657340512e-15	0.009766291721758903	-2.3965386069710216e-20	7.97563060676196e-14	2.7792649317500067e-18	3.39474063956281e-17	6.429307793028347e-23
68300000	0.00011685413906256377	-5.266930316759455e-20	4.269955558330338e-62	1.3800889076469579e-14	8.575702657340512e-15	0.009766291721758903	-2.3962712617900873e-20	7.97563060676196e-14	2.7792649317500067e-18	3.39474063956281e-17	6.429307793028347e-23
68400000	0.00011685413906256377	-5.266930316759455e-20	4.269955558330338e-62	1.3800889076469579e-14	8.575702657340512e-15	0.009766291721758903	-2.396003916609153e-20	7.97563060676196e-14	2.7792649317500067e-18	3.39474063956281e-17	6.429307793028347e-23
68500000	0.00011685413906256377	-5.266930316759455e-20	4.269955558330338e-62	1.3800889076469579e-14	8.575702657340512e-15	0.009766291721758903	-2.395736571428219e-20	7.97563060676196e-14	2.7792649317500067e-18	3.39474063956281e-17	6.429307793028347e-23
68600000	0.00011685413906256377	-5.266930316759455e-20	4.269955558330338e-62	1.3800889076469579e-14	8.575702657340512e-15	0.009766291721758903	-2.3954692262472848e-20	7.97563060676196e-14	2.7792649317500067e-18	3.39474063956281e-17	6.429307793028347e-23
68700000	0.00011685413906256377	-5.266930316759455e-20	4.269955558330338e-62	1.3800889076469579e-14	8.575702657340512e-15	0.009766291721758903	-2.3952018810663506e-20	7.97563060676196e-14	2.7792649317500067e-18	3.39474063956281e-17	6.429307793028347e-23
68800000	0.00011685413906256377	-5.266930316759455e-20	4.269955558330338e-62	1.3800889076469579e-14	8.575702657340512e-15	0.009766291721758903	-2.3949345358854163e-20	7.97563060676196e-14	2.7792649317500067e-18	3.39474063956281e-17	6.429307793028347e-23
68900000	0.00011685413906256377	-5.266930316759455e-20	4.269955558330338e-62	1.3800889076469579e-14	8.575702657340512e-15	0.009766291721758903	-2.3946671907044824e-20	7.97563060676196e-14	2.7792649317500067e-18	3.39474063956281e-17	6.429307793028347e-23
69000000	0.00011685413906256377	-5.266930316759455e-20	4.269955558330338e-62	1.3800889076469579e-14	8.575702657340512e-15	0.009766291721758903	-2.394399845523548e-20	7.97563060676196e-14	2.7792649317500067e-18	3.39474063956281e-17	6.429307793028347e-23
69100000	0.00011685413906256377	-5.266930316759455e-20	4.269955558330338e-62	1.3800889076469579e-14	8.575702657340512e-15	0.009766291721758903	-2.3941325003426138e-20	7.97563060676196e-14	2.7792649317500067e-18	3.39474063956281e-17	6.429307793028347e-23
69200000	0.00011685413906256377	-5.266930316759455e-20	4.269955558330338e-62	1.3800889076469579e-14	8.575702657340512e-15	0.009766291721758903	-2.39386515516168e-20	7.97563060676196e-14	2.7792649317500067e-18	3.39474063956281e-17	6.429307793028347e-23
69300000	0.00011685413906256377	-5.266930316759455e-20	4.269955558330338e-62	1.3800889076469579e-14	8.575702657340512e-15	0.009766291721758903	-2.3935978099807456e-20	7.97563060676196e-14	2.7792649317500067e-18	3.39474063956281e-17	6.429307793028347e-23
69400000	0.00011685413906256377	-5.266930316759455e-20	4.269955558330338e-62	1.3800889076469579e-14	8.575702657340512e-15	0.009766291721758903	-2.3933304647998114e-20	7.97563060676196e-14	2.7792649317500067e-18	3.39474063956281e-17	6.429307793028347e-23
69500000	0.00011685413906256377	-5.266930316759455e-20	4.269955558330338e-62	1.3800889076469579e-14	8.575702657340512e-15	0.009766291721758903	-2.393063119618877e-20	7.97563060676196e-14	2.7792649317500067e-18	3.39474063956281e-17	6.429307793028347e-23
69600000	0.00011685413906256377	-5.266930316759455e-20	4.269955558330338e-62	1.3800889076469579e-14	8.575702657340512e-15	0.009766291721758903	-2.392795774437943e-20	7.97563060676196e-14	2.7792649317500067e-18	3.39474063956281e-17	6.429307793028347e-23
69700000	0.00011685413906256377	-5.266930316759455e-20	4.269955558330338e-62	1.3800889076469579e-14	8.575702657340512e-15	0.009766291721758903	-2.392528429257009e-20	7.97563060676196e-14	2.7792649317500067e-18	3.39474063956281e-17	6.429307793028347e-23
69800000	0.00011685413906256377	-5.266930316759455e-20	4.269955558330338e-62	1.3800889076469579e-14	8.575702657340512e-15	0.009766291721758903	-2.3922610840760746e-20	7.97563060676196e-14	2.7792649317500067e-18	3.39474063956281e-17	6.429307793028347e-23
69900000	0.00011685413906256377	-5.266930316759455e-20	4.269955558330338e-62	1.3800889076469579e-14	8.575702657340512e-15	0.009766291721758903	-2.3919937388951404e-20	7.97563060676196e-14	2.7792649317500067e-18	3.39474063956281e-17	6.429307793028347e-23
70000000	0.00011685413906256377	-5.266930316759455e-20	4.269955558330338e-62	1.3800889076469579e-14	8.575702657340512e-15	0.009766291721758903	-2.3917263937142064e-20	7.97563060676196e-14	2.7792649317500067e-18	3.39474063956281e-17	6.429307793028347e-23
70100000	0.00011685413906256377	-5.266930316759455e-20	4.269955558330338e-62	1.3800889076469579e-14	8.575702657340512e-15	0.009766291721758903	-2.3914590485332722e-20	7.97563060676196e-14	2.7792649317500067e-18	3.39474063956281e-17	6.429307793028347e-23
70200000	0.00011685413906256377	-5.266930316759455e-20	4.269955558330338e-62	1.3800889076469579e-14	8.575702657340512e-15	0.009766291721758903	-2.391191703352338e-20	7.97563060676196e-14	2.7792649317500067e-18	3.39474063956281e-17	6.429307793028347e-23
70300000	0.00011685413906256377	-5.266930316759455e-20	4.269955558330338e-62	1.3800889076469579e-14	8.575702657340512e-15	0.009766291721758903	-2.3909243581714036e-20	7.97563060676196e-14	2.7792649317500067e-18	3.39474063956281e-17	6.429307793028347e-23
70400000	0.00011685413906256377	-5.266930316759455e-20	4.269955558330338e-62	1.3800889076469579e-14	8.575702657340512e-15	0.009766291721758903	-2.3906570129904697e-20	7.97563060676196e-14	2.7792649317500067e-18	3.39474063956281e-17	6.429307793028347e-23
70500000	0.00011685413906256377	-5.266930316759455e-20	4.269955558330338e-62	1.3800889076469579e-14	8.575702657340512e-15	0.009766291721758903	-2.3903896678095354e-20	7.97563060676196e-14	2.7792649317500067e-18	3.39474063956281e-17	6.429307793028347e-23
70600000	0.00011685413906256377	-5.266930316759455e-20	4.269955558330338e-62	1.3800889076469579e-14	8.575702657340512e-15	0.009766291721758903	-2.3901223226286012e-20	7.97563060676196e-14	2.7792649317500067e-18	3.39474063956281e-17	6.429307793028347e-23
70700000	0.00011685413906256377	-5.266930316759455e-20	4.269955558330338e-62	1.3800889076469579e-14	8.575702657340512e-15	0.009766291721758903	-2.389854977447667e-20	7.97563060676196e-14	2.7792649317500067e-18	3.39474063956281e-17	6.429307793028347e-23
70800000	0.00011685413906256377	-5.266930316759455e-20	4.269955558330338e-62	1.3800889076469579e-14	8.575702657340512e-15	0.009766291721758903	-2.389587632266733e-20	7.97563060676196e-14	2.7792649317500067e-18	3.39474063956281e-17	6.429307793028347e-23
70900000	0.00011685413906256377	-5.266930316759455e-20	4.269955558330338e-62	1.3800889076469579e-14	8.575702657340512e-15	0.009766291721758903	-2.3893202870857987e-20	7.97563060676196e-14	2.7792649317500067e-18	3.39474063956281e-17	6.429307793028347e-23
71000000	0.00011685413906256377	-5.266930316759455e-20	4.269955558330338e-62	1.3800889076469579e-14	8.575702657340512e-15	0.009766291721758903	-2.3890529419048644e-20	7.97563060676196e-14	2.7792649317500067e-18	3.39474063956281e-17	6.429307793028347e-23
71100000	0.00011685413906256377	-5.266930316759455e-20	4.269955558330338e-62	1.3800889076469579e-14	8.575702657340512e-15	0.009766291721758903	-2.3887855967239302e-20	7.97563060676196e-14	2.7792649317500067e-18	3.39474063956281e-17	6.429307793028347e-23
71200000	0.00011685413906256377	-5.266930316759455e-20	4.269955558330338e-62	1.3800889076469579e-14	8.575702657340512e-15	0.009766291721758903	-2.3885182515429962e-20	7.97563060676196e-14	2.7792649317500067e-18	3.39474063956281e-17	6.429307793028347e-23
71300000	0.00011685413906256377	-5.266930316759455e-20	4.269955558330338e-62	1.3800889076469579e-14	8.575702657340512e-15	0.009766291721758903	-2.388250906362062e-20	7.97563060676196e-14	2.7792649317500067e-18	3.39474063956281e-17	6.429307793028347e-23
71400000	0.00011685413906256377	-5.266930316759455e-20	4.269955558330338e-62	1.3800889076469579e-14	8.575702657340512e-15	0.009766291721758903	-2.3879835611811277e-20	7.97563060676196e-14	2.7792649317500067e-18	3.39474063956281e-17	6.429307793028347e-23
71500000	0.00011685413906256377	-5.266930316759455e-20	4.269955558330338e-62	1.3800889076469579e-14	8.575702657340512e-15	0.009766291721758903	-2.3877162160001934e-20	7.97563060676196e-14	2.7792649317500067e-18	3.39474063956281e-17	6.429307793028347e-23
71600000	0.00011685413906256377	-5.266930316759455e-20	4.269955558330338e-62	1.3800889076469579e-14	8.575702657340512e-15	0.009766291721758903	-2.3874488708192595e-20	7.97563060676196e-14	2.7792649317500067e-18	3.39474063956281e-17	6.429307793028347e-23
71700000	0.00011685413906256377	-5.266930316759455e-20	4.269955558330338e-62	1.3800889076469579e-14	8.575702657340512e-15	0.009766291721758903	-2.3871815256383252e-20	7.97563060676196e-14	2.7792649317500067e-18	3.39474063956281e-17	6.429307793028347e-23
71800000	0.00011685413906256377	-5.266930316759455e-20	4.269955558330338e-62	1.3800889076469579e-14	8.575702657340512e-15	0.009766291721758903	-2.386914180457391e-20	7.97563060676196e-14	2.7792649317500067e-18	3.39474063956281e-17	6.429307793028347e-23
71900000	0.00011685413906256377	-5.266930316759455e-20	4.269955558330338e-62	1.3800889076469579e-14	8.575702657340512e-15	0.009766291721758903	-2.3866468352764567e-20	7.97563060676196e-14	2.7792649317500067e-18	3.39474063956281e-17	6.429307793028347e-23
72000000	0.00011685413906256377	-5.266930316759455e-20	4.269955558330338e-62	1.3800889076469579e-14	8.575702657340512e-15	0.009766291721758903	-2.3863794900955227e-20	7.97563060676196e-14	2.7792649317500067e-18	3.39474063956281e-17	6.429307793028347e-23
72100000	0.00011685413906256377	-5.266930316759455e-20	4.269955558330338e-62	1.3800889076469579e-14	8.575702657340512e-15	0.009766291721758903	-2.3861121449145885e-20	7.97563060676196e-14	2.7792649317500067e-18	3.39474063956281e-17	6.429307793028347e-23
72200000	0.00011685413906256377	-5.266930316759455e-20	4.269955558330338e-62	1.3800889076469579e-14	8.575702657340512e-15	0.009766291721758903	-2.3858447997336542e-20	7.97563060676196e-14	2.7792649317500067e-18	3.39474063956281e-17	6.429307793028347e-23
72300000	0.00011685413906256377	-5.266930316759455e-20	4.269955558330338e-62	1.3800889076469579e-14	8.575702657340512e-15	0.009766291721758903	-2.3855774545527203e-20	7.97563060676196e-14	2.7792649317500067e-18	3.39474063956281e-17	6.429307793028347e-23
72400000	0.00011685413906256377	-5.266930316759455e-20	4.269955558330338e-62	1.3800889076469579e-14	8.575702657340512e-15	0.009766291721758903	-2.385310109371786e-20	7.97563060676196e-14	2.7792649317500067e-18	3.39474063956281e-17	6.429307793028347e-23
72500000	0.00011685413906256377	-5.266930316759455e-20	4.269955558330338e-62	1.3800889076469579e-14	8.575702657340512e-15	0.009766291721758903	-2.3850427641908518e-20	7.97563060676196e-14	2.7792649317500067e-18	3.39474063956281e-17	6.429307793028347e-23
72600000	0.00011685413906256377	-5.266930316759455e-20	4.269955558330338e-62	1.3800889076469579e-14	8.575702657340512e-15	0.009766291721758903	-2.3847754190099175e-20	7.97563060676196e-14	2.7792649317500067e-18	3.39474063956281e-17	6.429307793028347e-23
72700000	0.00011685413906256377	-5.266930316759455e-20	4.269955558330338e-62	1.3800889076469579e-14	8.575702657340512e-15	0.009766291721758903	-2.3845080738289835e-20	7.97563060676196e-14	2.7792649317500067e-18	3.39474063956281e-17	6.429307793028347e-23
72800000	0.00011685413906256377	-5.266930316759455e-20	4.269955558330338e-62	1.3800889076469579e-14	8.575702657340512e-15	0.009766291721758903	-2.3842407286480493e-20	7.97563060676196e-14	2.7792649317500067e-18	3.39474063956281e-17	6.429307793028347e-23
72900000	0.00011685413906256377	-5.266930316759455e-20	4.269955558330338e-62	1.3800889076469579e-14	8.575702657340512e-15	0.009766291721758903	-2.383973383467115e-20	7.97563060676196e-14	2.7792649317500067e-18	3.39474063956281e-17	6.429307793028347e-23
73000000	0.00011685413906256377	-5.266930316759455e-20	4.269955558330338e-62	1.3800889076469579e-14	8.575702657340512e-15	0.009766291721758903	-2.3837060382861808e-20	7.97563060676196e-14	2.7792649317500067e-18	3.39474063956281e-17	6.429307793028347e-23
73100000	0.00011685413906256377	-5.266930316759455e-20	4.269955558330338e-62	1.3800889076469579e-14	8.575702657340512e-15	0.009766291721758903	-2.3834386931052468e-20	7.97563060676196e-14	2.7792649317500067e-18	3.39474063956281e-17	6.429307793028347e-23
73200000	0.00011685413906256377	-5.266930316759455e-20	4.269955558330338e-62	1.3800889076469579e-14	8.575702657340512e-15	0.009766291721758903	-2.3831713479243125e-20	7.97563060676196e-14	2.7792649317500067e-18	3.39474063956281e-17	6.429307793028347e-23
73300000	0.00011685413906256377	-5.266930316759455e-20	4.269955558330338e-62	1.3800889076469579e-14	8.575702657340512e-15	0.009766291721758903	-2.3829040027433783e-20	7.97563060676196e-14	2.7792649317500067e-18	3.39474063956281e-17	6.429307793028347e-23
73400000	0.00011685413906256377	-5.266930316759455e-20	4.269955558330338e-62	1.3800889076469579e-14	8.575702657340512e-15	0.009766291721758903	-2.382636657562444e-20	7.97563060676196e-14	2.7792649317500067e-18	3.39474063956281e-17	6.429307793028347e-23
73500000	0.00011685413906256377	-5.266930316759455e-20	4.269955558330338e-62	1.3800889076469579e-14	8.575702657340512e-15	0.009766291721758903	-2.38236931238151e-20	7.97563060676196e-14	2.7792649317500067e-18	3.39474063956281e-17	6.429307793028347e-23
73600000	0.00011685413906256377	-5.266930316759455e-20	4.269955558330338e-62	1.3800889076469579e-14	8.575702657340512e-15	0.009766291721758903	-2.3821019672005758e-20	7.97563060676196e-14	2.7792649317500067e-18	3.39474063956281e-17	6.429307793028347e-23
73700000	0.00011685413906256377	-5.266930316759455e-20	4.269955558330338e-62	1.3800889076469579e-14	8.575702657340512e-15	0.009766291721758903	-2.3818346220196416e-20	7.97563060676196e-14	2.7792649317500067e-18	3.39474063956281e-17	6.429307793028347e-23
73800000	0.00011685413906256377	-5.266930316759455e-20	4.269955558330338e-62	1.3800889076469579e-14	8.575702657340512e-15	0.009766291721758903	-2.3815672768387073e-20	7.97563060676196e-14	2.7792649317500067e-18	3.39474063956281e-17	6.429307793028347e-23
73900000	0.00011685413906256377	-5.266930316759455e-20	4.269955558330338e-62	1.3800889076469579e-14	8.575702657340512e-15	0.009766291721758903	-2.3812999316577733e-20	7.97563060676196e-14	2.7792649317500067e-18	3.39474063956281e-17	6.429307793028347e-23
74000000	0.00011685413906256377	-5.266930316759455e-20	4.269955558330338e-62	1.3800889076469579e-14	8.575702657340512e-15	0.009766291721758903	-2.381032586476839e-20	7.97563060676196e-14	2.7792649317500067e-18	3.39474063956281e-17	6.429307793028347e-23
74100000	0.00011685413906256377	-5.266930316759455e-20	4.269955558330338e-62	1.3800889076469579e-14	8.575702657340512e-15	0.009766291721758903	-2.3807652412959048e-20	7.97563060676196e-14	2.7792649317500067e-18	3.39474063956281e-17	6.429307793028347e-23
74200000	0.00011685413906256377	-5.266930316759455e-20	4.269955558330338e-62	1.3800889076469579e-14	8.575702657340512e-15	0.009766291721758903	-2.3804978961149706e-20	7.97563060676196e-14	2.7792649317500067e-18	3.39474063956281e-17	6.429307793028347e-23
74300000	0.00011685413906256377	-5.266930316759455e-20	4.269955558330338e-62	1.3800889076469579e-14	8.575702657340512e-15	0.009766291721758903	-2.3802305509340366e-20	7.97563060676196e-14	2.7792649317500067e-18	3.39474063956281e-17	6.429307793028347e-23
74400000	0.00011685413906256377	-5.266930316759455e-20	4.269955558330338e-62	1.3800889076469579e-14	8.575702657340512e-15	0.009766291721758903	-2.3799632057531024e-20	7.97563060676196e-14	2.7792649317500067e-18	3.39474063956281e-17	6.429307793028347e-23
74500000	0.00011685413906256377	-5.266930316759455e-20	4.269955558330338e-62	1.3800889076469579e-14	8.575702657340512e-15	0.009766291721758903	-2.379695860572168e-20	7.97563060676196e-14	2.7792649317500067e-18	3.39474063956281e-17	6.429307793028347e-23
74600000	0.00011685413906256377	-5.266930316759455e-20	4.269955558330338e-62	1.3800889076469579e-14	8.575702657340512e-15	0.009766291721758903	-2.379428515391234e-20	7.97563060676196e-14	2.7792649317500067e-18	3.39474063956281e-17	6.429307793028347e-23
74700000	0.00011685413906256377	-5.266930316759455e-20	4.269955558330338e-62	1.3800889076469579e-14	8.575702657340512e-15	0.009766291721758903	-2.3791611702103e-20	7.97563060676196e-14	2.7792649317500067e-18	3.39474063956281e-17	6.429307793028347e-23
74800000	0.00011685413906256377	-5.266930316759455e-20	4.269955558330338e-62	1.3800889076469579e-14	8.575702657340512e-15	0.009766291721758903	-2.3788938250293656e-20	7.97563060676196e-14	2.7792649317500067e-18	3.39474063956281e-17	6.429307793028347e-23
74900000	0.00011685413906256377	-5.266930316759455e-20	4.269955558330338e-62	1.3800889076469579e-14	8.575702657340512e-15	0.009766291721758903	-2.3786264798484314e-20	7.97563060676196e-14	2.7792649317500067e-18	3.39474063956281e-17	6.429307793028347e-23
75000000	0.00011685413906256377	-5.266930316759455e-20	4.269955558330338e-62	1.3800889076469579e-14	8.575702657340512e-15	0.009766291721758903	-2.3783591346674974e-20	7.97563060676196e-14	2.7792649317500067e-18	3.39474063956281e-17	6.429307793028347e-23
75100000	0.00011685413906256377	-5.266930316759455e-20	4.269955558330338e-62	1.3800889076469579e-14	8.575702657340512e-15	0.009766291721758903	-2.378091789486563e-20	7.97563060676196e-14	2.7792649317500067e-18	3.39474063956281e-17	6.429307793028347e-23
75200000	0.00011685413906256377	-5.266930316759455e-20	4.269955558330338e-62	1.3800889076469579e-14	8.575702657340512e-15	0.009766291721758903	-2.377824444305629e-20	7.97563060676196e-14	2.7792649317500067e-18	3.39474063956281e-17	6.429307793028347e-23
75300000	0.00011685413906256377	-5.266930316759455e-20	4.269955558330338e-62	1.3800889076469579e-14	8.575702657340512e-15	0.009766291721758903	-2.3775570991246946e-20	7.97563060676196e-14	2.7792649317500067e-18	3.39474063956281e-17	6.429307793028347e-23
75400000	0.00011685413906256377	-5.266930316759455e-20	4.269955558330338e-62	1.3800889076469579e-14	8.575702657340512e-15	0.009766291721758903	-2.3772897539437607e-20	7.97563060676196e-14	2.7792649317500067e-18	3.39474063956281e-17	6.429307793028347e-23
75500000	0.00011685413906256377	-5.266930316759455e-20	4.269955558330338e-62	1.3800889076469579e-14	8.575702657340512e-15	0.009766291721758903	-2.3770224087628264e-20	7.97563060676196e-14	2.7792649317500067e-18	3.39474063956281e-17	6.429307793028347e-23
75600000	0.00011685413906256377	-5.266930316759455e-20	4.269955558330338e-62	1.3800889076469579e-14	8.575702657340512e-15	0.009766291721758903	-2.3767550635818922e-20	7.97563060676196e-14	2.7792649317500067e-18	3.39474063956281e-17	6.429307793028347e-23
75700000	0.00011685413906256377	-5.266930316759455e-20	4.269955558330338e-62	1.3800889076469579e-14	8.575702657340512e-15	0.009766291721758903	-2.376487718400958e-20	7.97563060676196e-14	2.7792649317500067e-18	3.39474063956281e-17	6.429307793028347e-23
75800000	0.00011685413906256377	-5.266930316759455e-20	4.269955558330338e-62	1.3800889076469579e-14	8.575702657340512e-15	0.009766291721758903	-2.376220373220024e-20	7.97563060676196e-14	2.7792649317500067e-18	3.39474063956281e-17	6.429307793028347e-23
75900000	0.00011685413906256377	-5.266930316759455e-20	4.269955558330338e-62	1.3800889076469579e-14	8.575702657340512e-15	0.009766291721758903	-2.3759530280390897e-20	7.97563060676196e-14	2.7792649317500067e-18	3.39474063956281e-17	6.429307793028347e-23
76000000	0.00011685413906256377	-5.266930316759455e-20	4.269955558330338e-62	1.3800889076469579e-14	8.575702657340512e-15	0.009766291721758903	-2.3756856828581554e-20	7.97563060676196e-14	2.7792649317500067e-18	3.39474063956281e-17	6.429307793028347e-23
76100000	0.00011685413906256377	-5.266930316759455e-20	4.269955558330338e-62	1.3800889076469579e-14	8.575702657340512e-15	0.009766291721758903	-2.3754183376772212e-20	7.97563060676196e-14	2.7792649317500067e-18	3.39474063956281e-17	6.429307793028347e-23
76200000	0.00011685413906256377	-5.266930316759455e-20	4.269955558330338e-62	1.3800889076469579e-14	8.575702657340512e-15	0.009766291721758903	-2.3751509924962872e-20	7.97563060676196e-14	2.7792649317500067e-18	3.39474063956281e-17	6.429307793028347e-23
76300000	0.00011685413906256377	-5.266930316759455e-20	4.269955558330338e-62	1.3800889076469579e-14	8.575702657340512e-15	0.009766291721758903	-2.374883647315353e-20	7.97563060676196e-14	2.7792649317500067e-18	3.39474063956281e-17	6.429307793028347e-23
76400000	0.00011685413906256377	-5.266930316759455e-20	4.269955558330338e-62	1.3800889076469579e-14	8.575702657340512e-15	0.009766291721758903	-2.3746163021344187e-20	7.97563060676196e-14	2.7792649317500067e-18	3.39474063956281e-17	6.429307793028347e-23
76500000	0.00011685413906256377	-5.266930316759455e-20	4.269955558330338e-62	1.3800889076469579e-14	8.575702657340512e-15	0.009766291721758903	-2.3743489569534844e-20	7.97563060676196e-14	2.7792649317500067e-18	3.39474063956281e-17	6.429307793028347e-23
76600000	0.00011685413906256377	-5.266930316759455e-20	4.269955558330338e-62	1.3800889076469579e-14	8.575702657340512e-15	0.009766291721758903	-2.3740816117725505e-20	7.97563060676196e-14	2.7792649317500067e-18	3.39474063956281e-17	6.429307793028347e-23
76700000	0.00011685413906256377	-5.266930316759455e-20	4.269955558330338e-62	1.3800889076469579e-14	8.575702657340512e-15	0.009766291721758903	-2.3738142665916162e-20	7.97563060676196e-14	2.7792649317500067e-18	3.39474063956281e-17	6.429307793028347e-23
76800000	0.00011685413906256377	-5.266930316759455e-20	4.269955558330338e-62	1.3800889076469579e-14	8.575702657340512e-15	0.009766291721758903	-2.373546921410682e-20	7.97563060676196e-14	2.7792649317500067e-18	3.39474063956281e-17	6.429307793028347e-23
76900000	0.00011685413906256377	-5.266930316759455e-20	4.269955558330338e-62	1.3800889076469579e-14	8.575702657340512e-15	0.009766291721758903	-2.373279576229748e-20	7.97563060676196e-14	2.7792649317500067e-18	3.39474063956281e-17	6.429307793028347e-23
77000000	0.00011685413906256377	-5.266930316759455e-20	4.269955558330338e-62	1.3800889076469579e-14	8.575702657340512e-15	0.009766291721758903	-2.3730122310488137e-20	7.97563060676196e-14	2.7792649317500067e-18	3.39474063956281e-17	6.429307793028347e-23
77100000	0.00011685413906256377	-5.266930316759455e-20	4.269955558330338e-62	1.3800889076469579e-14	8.575702657340512e-15	0.009766291721758903	-2.3727448858678795e-20	7.97563060676196e-14	2.7792649317500067e-18	3.39474063956281e-17	6.429307793028347e-23
77200000	0.00011685413906256377	-5.266930316759455e-20	4.269955558330338e-62	1.3800889076469579e-14	8.575702657340512e-15	0.009766291721758903	-2.3724775406869452e-20	7.97563060676196e-14	2.7792649317500067e-18	3.39474063956281e-17	6.429307793028347e-23
77300000	0.00011685413906256377	-5.266930316759455e-20	4.269955558330338e-62	1.3800889076469579e-14	8.575702657340512e-15	0.009766291721758903	-2.3722101955060113e-20	7.97563060676196e-14	2.7792649317500067e-18	3.39474063956281e-17	6.429307793028347e-23
77400000	0.00011685413906256377	-5.266930316759455e-20	4.269955558330338e-62	1.3800889076469579e-14	8.575702657340512e-15	0.009766291721758903	-2.371942850325077e-20	7.97563060676196e-14	2.7792649317500067e-18	3.39474063956281e-17	6.429307793028347e-23
77500000	0.00011685413906256377	-5.266930316759455e-20	4.269955558330338e-62	1.3800889076469579e-14	8.575702657340512e-15	0.009766291721758903	-2.3716755051441427e-20	7.97563060676196e-14	2.7792649317500067e-18	3.39474063956281e-17	6.429307793028347e-23
77600000	0.00011685413906256377	-5.266930316759455e-20	4.269955558330338e-62	1.3800889076469579e-14	8.575702657340512e-15	0.009766291721758903	-2.3714081599632085e-20	7.97563060676196e-14	2.7792649317500067e-18	3.39474063956281e-17	6.429307793028347e-23
77700000	0.00011685413906256377	-5.266930316759455e-20	4.269955558330338e-62	1.3800889076469579e-14	8.575702657340512e-15	0.009766291721758903	-2.3711408147822745e-20	7.97563060676196e-14	2.7792649317500067e-18	3.39474063956281e-17	6.429307793028347e-23
77800000	0.00011685413906256377	-5.266930316759455e-20	4.269955558330338e-62	1.3800889076469579e-14	8.575702657340512e-15	0.009766291721758903	-2.3708734696013403e-20	7.97563060676196e-14	2.7792649317500067e-18	3.39474063956281e-17	6.429307793028347e-23
77900000	0.00011685413906256377	-5.266930316759455e-20	4.269955558330338e-62	1.3800889076469579e-14	8.575702657340512e-15	0.009766291721758903	-2.370606124420406e-20	7.97563060676196e-14	2.7792649317500067e-18	3.39474063956281e-17	6.429307793028347e-23
78000000	0.00011685413906256377	-5.266930316759455e-20	4.269955558330338e-62	1.3800889076469579e-14	8.575702657340512e-15	0.009766291721758903	-2.3703387792394718e-20	7.97563060676196e-14	2.7792649317500067e-18	3.39474063956281e-17	6.429307793028347e-23
78100000	0.00011685413906256377	-5.266930316759455e-20	4.269955558330338e-62	1.3800889076469579e-14	8.575702657340512e-15	0.009766291721758903	-2.3700714340585378e-20	7.97563060676196e-14	2.7792649317500067e-18	3.39474063956281e-17	6.429307793028347e-23
78200000	0.00011685413906256377	-5.266930316759455e-20	4.269955558330338e-62	1.3800889076469579e-14	8.575702657340512e-15	0.009766291721758903	-2.3698040888776035e-20	7.97563060676196e-14	2.7792649317500067e-18	3.39474063956281e-17	6.429307793028347e-23
78300000	0.00011685413906256377	-5.266930316759455e-20	4.269955558330338e-62	1.3800889076469579e-14	8.575702657340512e-15	0.009766291721758903	-2.3695367436966693e-20	7.97563060676196e-14	2.7792649317500067e-18	3.39474063956281e-17	6.429307793028347e-23
78400000	0.00011685413906256377	-5.266930316759455e-20	4.269955558330338e-62	1.3800889076469579e-14	8.575702657340512e-15	0.009766291721758903	-2.369269398515735e-20	7.97563060676196e-14	2.7792649317500067e-18	3.39474063956281e-17	6.429307793028347e-23
78500000	0.00011685413906256377	-5.266930316759455e-20	4.269955558330338e-62	1.3800889076469579e-14	8.575702657340512e-15	0.009766291721758903	-2.369002053334801e-20	7.97563060676196e-14	2.7792649317500067e-18	3.39474063956281e-17	6.429307793028347e-23
78600000	0.00011685413906256377	-5.266930316759455e-20	4.269955558330338e-62	1.3800889076469579e-14	8.575702657340512e-15	0.009766291721758903	-2.3687347081538668e-20	7.97563060676196e-14	2.7792649317500067e-18	3.39474063956281e-17	6.429307793028347e-23
78700000	0.00011685413906256377	-5.266930316759455e-20	4.269955558330338e-62	1.3800889076469579e-14	8.575702657340512e-15	0.009766291721758903	-2.3684673629729325e-20	7.97563060676196e-14	2.7792649317500067e-18	3.39474063956281e-17	6.429307793028347e-23
78800000	0.00011685413906256377	-5.266930316759455e-20	4.269955558330337e-62	1.3800889076469579e-14	8.575702657340512e-15	0.009766291721758903	-2.3682000177919983e-20	7.97563060676196e-14	2.7792649317500067e-18	3.39474063956281e-17	6.429307793028347e-23
78900000	0.00011685413906256377	-5.266930316759455e-20	4.269955558330337e-62	1.3800889076469579e-14	8.575702657340512e-15	0.009766291721758903	-2.3679326726110643e-20	7.97563060676196e-14	2.7792649317500067e-18	3.39474063956281e-17	6.429307793028347e-23
79000000	0.00011685413906256377	-5.266930316759455e-20	4.269955558330337e-62	1.3800889076469579e-14	8.575702657340512e-15	0.009766291721758903	-2.36766532743013e-20	7.97563060676196e-14	2.7792649317500067e-18	3.39474063956281e-17	6.429307793028347e-23
79100000	0.00011685413906256377	-5.266930316759455e-20	4.269955558330337e-62	1.3800889076469579e-14	8.575702657340512e-15	0.009766291721758903	-2.3673979822491958e-20	7.97563060676196e-14	2.7792649317500067e-18	3.39474063956281e-17	6.429307793028347e-23
79200000	0.00011685413906256377	-5.266930316759455e-20	4.269955558330337e-62	1.3800889076469579e-14	8.575702657340512e-15	0.009766291721758903	-2.3671306370682616e-20	7.97563060676196e-14	2.7792649317500067e-18	3.39474063956281e-17	6.429307793028347e-23
79300000	0.00011685413906256377	-5.266930316759455e-20	4.269955558330337e-62	1.3800889076469579e-14	8.575702657340512e-15	0.009766291721758903	-2.3668632918873276e-20	7.97563060676196e-14	2.7792649317500067e-18	3.39474063956281e-17	6.429307793028347e-23
79400000	0.00011685413906256377	-5.266930316759455e-20	4.269955558330337e-62	1.3800889076469579e-14	8.575702657340512e-15	0.009766291721758903	-2.3665959467063933e-20	7.97563060676196e-14	2.7792649317500067e-18	3.39474063956281e-17	6.429307793028347e-23
79500000	0.00011685413906256377	-5.266930316759455e-20	4.269955558330337e-62	1.3800889076469579e-14	8.575702657340512e-15	0.009766291721758903	-2.366328601525459e-20	7.97563060676196e-14	2.7792649317500067e-18	3.39474063956281e-17	6.429307793028347e-23
79600000	0.00011685413906256377	-5.266930316759455e-20	4.269955558330337e-62	1.3800889076469579e-14	8.575702657340512e-15	0.009766291721758903	-2.366061256344525e-20	7.97563060676196e-14	2.7792649317500067e-18	3.39474063956281e-17	6.429307793028347e-23
79700000	0.00011685413906256377	-5.266930316759455e-20	4.269955558330337e-62	1.3800889076469579e-14	8.575702657340512e-15	0.009766291721758903	-2.365793911163591e-20	7.97563060676196e-14	2.7792649317500067e-18	3.39474063956281e-17	6.429307793028347e-23
79800000	0.00011685413906256377	-5.266930316759455e-20	4.269955558330337e-62	1.3800889076469579e-14	8.575702657340512e-15	0.009766291721758903	-2.3655265659826566e-20	7.97563060676196e-14	2.7792649317500067e-18	3.39474063956281e-17	6.429307793028347e-23
79900000	0.00011685413906256377	-5.266930316759455e-20	4.269955558330337e-62	1.3800889076469579e-14	8.575702657340512e-15	0.009766291721758903	-2.3652592208017224e-20	7.97563060676196e-14	2.7792649317500067e-18	3.39474063956281e-17	6.429307793028347e-23
80000000	0.00011685413906256377	-5.266930316759455e-20	4.269955558330337e-62	1.3800889076469579e-14	8.575702657340512e-15	0.009766291721758903	-2.3649918756207884e-20	7.97563060676196e-14	2.7792649317500067e-18	3.39474063956281e-17	6.429307793028347e-23
80100000	0.00011685413906256377	-5.266930316759455e-20	4.269955558330337e-62	1.3800889076469579e-14	8.575702657340512e-15	0.009766291721758903	-2.364724530439854e-20	7.97563060676196e-14	2.7792649317500067e-18	3.39474063956281e-17	6.429307793028347e-23
80200000	0.00011685413906256377	-5.266930316759455e-20	4.269955558330337e-62	1.3800889076469579e-14	8.575702657340512e-15	0.009766291721758903	-2.36445718525892e-20	7.97563060676196e-14	2.7792649317500067e-18	3.39474063956281e-17	6.429307793028347e-23
80300000	0.00011685413906256377	-5.266930316759455e-20	4.269955558330337e-62	1.3800889076469579e-14	8.575702657340512e-15	0.009766291721758903	-2.3641898400779856e-20	7.97563060676196e-14	2.7792649317500067e-18	3.39474063956281e-17	6.429307793028347e-23
80400000	0.00011685413906256377	-5.266930316759455e-20	4.269955558330337e-62	1.3800889076469579e-14	8.575702657340512e-15	0.009766291721758903	-2.3639224948970517e-20	7.97563060676196e-14	2.7792649317500067e-18	3.39474063956281e-17	6.429307793028347e-23
80500000	0.00011685413906256377	-5.266930316759455e-20	4.269955558330337e-62	1.3800889076469579e-14	8.575702657340512e-15	0.009766291721758903	-2.3636551497161174e-20	7.97563060676196e-14	2.7792649317500067e-18	3.39474063956281e-17	6.429307793028347e-23
80600000	0.00011685413906256377	-5.266930316759455e-20	4.269955558330337e-62	1.3800889076469579e-14	8.575702657340512e-15	0.009766291721758903	-2.363387804535183e-20	7.97563060676196e-14	2.7792649317500067e-18	3.39474063956281e-17	6.429307793028347e-23
80700000	0.00011685413906256377	-5.266930316759455e-20	4.269955558330337e-62	1.3800889076469579e-14	8.575702657340512e-15	0.009766291721758903	-2.363120459354249e-20	7.97563060676196e-14	2.7792649317500067e-18	3.39474063956281e-17	6.429307793028347e-23
80800000	0.00011685413906256377	-5.266930316759455e-20	4.269955558330337e-62	1.3800889076469579e-14	8.575702657340512e-15	0.009766291721758903	-2.362853114173315e-20	7.97563060676196e-14	2.7792649317500067e-18	3.39474063956281e-17	6.429307793028347e-23
80900000	0.00011685413906256377	-5.266930316759455e-20	4.269955558330337e-62	1.3800889076469579e-14	8.575702657340512e-15	0.009766291721758903	-2.3625857689923807e-20	7.97563060676196e-14	2.7792649317500067e-18	3.39474063956281e-17	6.429307793028347e-23
81000000	0.00011685413906256377	-5.266930316759455e-20	4.269955558330337e-62	1.3800889076469579e-14	8.575702657340512e-15	0.009766291721758903	-2.3623184238114464e-20	7.97563060676196e-14	2.7792649317500067e-18	3.39474063956281e-17	6.429307793028347e-23
81100000	0.00011685413906256377	-5.266930316759455e-20	4.269955558330337e-62	1.3800889076469579e-14	8.575702657340512e-15	0.009766291721758903	-2.3620510786305122e-20	7.97563060676196e-14	2.7792649317500067e-18	3.39474063956281e-17	6.429307793028347e-23
81200000	0.00011685413906256377	-5.266930316759455e-20	4.269955558330337e-62	1.3800889076469579e-14	8.575702657340512e-15	0.009766291721758903	-2.3617837334495782e-20	7.97563060676196e-14	2.7792649317500067e-18	3.39474063956281e-17	6.429307793028347e-23
81300000	0.00011685413906256377	-5.266930316759455e-20	4.269955558330337e-62	1.3800889076469579e-14	8.575702657340512e-15	0.009766291721758903	-2.361516388268644e-20	7.97563060676196e-14	2.7792649317500067e-18	3.39474063956281e-17	6.429307793028347e-23
81400000	0.00011685413906256377	-5.266930316759455e-20	4.269955558330337e-62	1.3800889076469579e-14	8.575702657340512e-15	0.009766291721758903	-2.3612490430877097e-20	7.97563060676196e-14	2.7792649317500067e-18	3.39474063956281e-17	6.429307793028347e-23
81500000	0.00011685413906256377	-5.266930316759455e-20	4.269955558330337e-62	1.3800889076469579e-14	8.575702657340512e-15	0.009766291721758903	-2.3609816979067754e-20	7.97563060676196e-14	2.7792649317500067e-18	3.39474063956281e-17	6.429307793028347e-23
81600000	0.00011685413906256377	-5.266930316759455e-20	4.269955558330337e-62	1.3800889076469579e-14	8.575702657340512e-15	0.009766291721758903	-2.3607143527258415e-20	7.97563060676196e-14	2.7792649317500067e-18	3.39474063956281e-17	6.429307793028347e-23
81700000	0.00011685413906256377	-5.266930316759455e-20	4.269955558330337e-62	1.3800889076469579e-14	8.575702657340512e-15	0.009766291721758903	-2.3604470075449072e-20	7.97563060676196e-14	2.7792649317500067e-18	3.39474063956281e-17	6.429307793028347e-23
81800000	0.00011685413906256377	-5.266930316759455e-20	4.269955558330337e-62	1.3800889076469579e-14	8.575702657340512e-15	0.009766291721758903	-2.360179662363973e-20	7.97563060676196e-14	2.7792649317500067e-18	3.39474063956281e-17	6.429307793028347e-23
81900000	0.00011685413906256377	-5.266930316759455e-20	4.269955558330337e-62	1.3800889076469579e-14	8.575702657340512e-15	0.009766291721758903	-2.3599123171830387e-20	7.97563060676196e-14	2.7792649317500067e-18	3.39474063956281e-17	6.429307793028347e-23
82000000	0.00011685413906256377	-5.266930316759455e-20	4.269955558330337e-62	1.3800889076469579e-14	8.575702657340512e-15	0.009766291721758903	-2.3596449720021047e-20	7.97563060676196e-14	2.7792649317500067e-18	3.39474063956281e-17	6.429307793028347e-23
82100000	0.00011685413906256377	-5.266930316759455e-20	4.269955558330337e-62	1.3800889076469579e-14	8.575702657340512e-15	0.009766291721758903	-2.3593776268211705e-20	7.97563060676196e-14	2.7792649317500067e-18	3.39474063956281e-17	6.429307793028347e-23
82200000	0.00011685413906256377	-5.266930316759455e-20	4.269955558330337e-62	1.3800889076469579e-14	8.575702657340512e-15	0.009766291721758903	-2.3591102816402362e-20	7.97563060676196e-14	2.7792649317500067e-18	3.39474063956281e-17	6.429307793028347e-23
82300000	0.00011685413906256377	-5.266930316759455e-20	4.269955558330337e-62	1.3800889076469579e-14	8.575702657340512e-15	0.009766291721758903	-2.3588429364593023e-20	7.97563060676196e-14	2.7792649317500067e-18	3.39474063956281e-17	6.429307793028347e-23
82400000	0.00011685413906256377	-5.266930316759455e-20	4.269955558330337e-62	1.3800889076469579e-14	8.575702657340512e-15	0.009766291721758903	-2.358575591278368e-20	7.97563060676196e-14	2.7792649317500067e-18	3.39474063956281e-17	6.429307793028347e-23
82500000	0.00011685413906256377	-5.266930316759455e-20	4.269955558330337e-62	1.3800889076469579e-14	8.575702657340512e-15	0.009766291721758903	-2.3583082460974337e-20	7.97563060676196e-14	2.7792649317500067e-18	3.39474063956281e-17	6.429307793028347e-23
82600000	0.00011685413906256377	-5.266930316759455e-20	4.269955558330337e-62	1.3800889076469579e-14	8.575702657340512e-15	0.009766291721758903	-2.3580409009164995e-20	7.97563060676196e-14	2.7792649317500067e-18	3.39474063956281e-17	6.429307793028347e-23
82700000	0.00011685413906256377	-5.266930316759455e-20	4.269955558330337e-62	1.3800889076469579e-14	8.575702657340512e-15	0.009766291721758903	-2.3577735557355655e-20	7.97563060676196e-14	2.7792649317500067e-18	3.39474063956281e-17	6.429307793028347e-23
82800000	0.00011685413906256377	-5.266930316759455e-20	4.269955558330337e-62	1.3800889076469579e-14	8.575702657340512e-15	0.009766291721758903	-2.3575062105546313e-20	7.97563060676196e-14	2.7792649317500067e-18	3.39474063956281e-17	6.429307793028347e-23
82900000	0.00011685413906256377	-5.266930316759455e-20	4.269955558330337e-62	1.3800889076469579e-14	8.575702657340512e-15	0.009766291721758903	-2.357238865373697e-20	7.97563060676196e-14	2.7792649317500067e-18	3.39474063956281e-17	6.429307793028347e-23
83000000	0.00011685413906256377	-5.266930316759455e-20	4.269955558330337e-62	1.3800889076469579e-14	8.575702657340512e-15	0.009766291721758903	-2.3569715201927627e-20	7.97563060676196e-14	2.7792649317500067e-18	3.39474063956281e-17	6.429307793028347e-23
83100000	0.00011685413906256377	-5.266930316759455e-20	4.269955558330337e-62	1.3800889076469579e-14	8.575702657340512e-15	0.009766291721758903	-2.3567041750118288e-20	7.97563060676196e-14	2.7792649317500067e-18	3.39474063956281e-17	6.429307793028347e-23
83200000	0.00011685413906256377	-5.266930316759455e-20	4.269955558330337e-62	1.3800889076469579e-14	8.575702657340512e-15	0.009766291721758903	-2.3564368298308945e-20	7.97563060676196e-14	2.7792649317500067e-18	3.39474063956281e-17	6.429307793028347e-23
83300000	0.00011685413906256377	-5.266930316759455e-20	4.269955558330337e-62	1.3800889076469579e-14	8.575702657340512e-15	0.009766291721758903	-2.3561694846499603e-20	7.97563060676196e-14	2.7792649317500067e-18	3.39474063956281e-17	6.429307793028347e-23
83400000	0.00011685413906256377	-5.266930316759455e-20	4.269955558330337e-62	1.3800889076469579e-14	8.575702657340512e-15	0.009766291721758903	-2.355902139469026e-20	7.97563060676196e-14	2.7792649317500067e-18	3.39474063956281e-17	6.429307793028347e-23
83500000	0.00011685413906256377	-5.266930316759455e-20	4.269955558330337e-62	1.3800889076469579e-14	8.575702657340512e-15	0.009766291721758903	-2.355634794288092e-20	7.97563060676196e-14	2.7792649317500067e-18	3.39474063956281e-17	6.429307793028347e-23
83600000	0.00011685413906256377	-5.266930316759455e-20	4.269955558330337e-62	1.3800889076469579e-14	8.575702657340512e-15	0.009766291721758903	-2.3553674491071578e-20	7.97563060676196e-14	2.7792649317500067e-18	3.39474063956281e-17	6.429307793028347e-23
83700000	0.00011685413906256377	-5.266930316759455e-20	4.269955558330337e-62	1.3800889076469579e-14	8.575702657340512e-15	0.009766291721758903	-2.3551001039262235e-20	7.97563060676196e-14	2.7792649317500067e-18	3.39474063956281e-17	6.429307793028347e-23
83800000	0.00011685413906256377	-5.266930316759455e-20	4.269955558330337e-62	1.3800889076469579e-14	8.575702657340512e-15	0.009766291721758903	-2.3548327587452893e-20	7.97563060676196e-14	2.7792649317500067e-18	3.39474063956281e-17	6.429307793028347e-23
83900000	0.00011685413906256377	-5.266930316759455e-20	4.269955558330337e-62	1.3800889076469579e-14	8.575702657340512e-15	0.009766291721758903	-2.3545654135643553e-20	7.97563060676196e-14	2.7792649317500067e-18	3.39474063956281e-17	6.429307793028347e-23
84000000	0.00011685413906256377	-5.266930316759455e-20	4.269955558330337e-62	1.3800889076469579e-14	8.575702657340512e-15	0.009766291721758903	-2.354298068383421e-20	7.97563060676196e-14	2.7792649317500067e-18	3.39474063956281e-17	6.429307793028347e-23
84100000	0.00011685413906256377	-5.266930316759455e-20	4.269955558330337e-62	1.3800889076469579e-14	8.575702657340512e-15	0.009766291721758903	-2.3540307232024868e-20	7.97563060676196e-14	2.7792649317500067e-18	3.39474063956281e-17	6.429307793028347e-23
84200000	0.00011685413906256377	-5.266930316759455e-20	4.269955558330337e-62	1.3800889076469579e-14	8.575702657340512e-15	0.009766291721758903	-2.3537633780215526e-20	7.97563060676196e-14	2.7792649317500067e-18	3.39474063956281e-17	6.429307793028347e-23
84300000	0.00011685413906256377	-5.266930316759455e-20	4.269955558330337e-62	1.3800889076469579e-14	8.575702657340512e-15	0.009766291721758903	-2.3534960328406186e-20	7.97563060676196e-14	2.7792649317500067e-18	3.39474063956281e-17	6.429307793028347e-23
84400000	0.00011685413906256377	-5.266930316759455e-20	4.269955558330337e-62	1.3800889076469579e-14	8.575702657340512e-15	0.009766291721758903	-2.3532286876596843e-20	7.97563060676196e-14	2.7792649317500067e-18	3.39474063956281e-17	6.429307793028347e-23
84500000	0.00011685413906256377	-5.266930316759455e-20	4.269955558330337e-62	1.3800889076469579e-14	8.575702657340512e-15	0.009766291721758903	-2.35296134247875e-20	7.97563060676196e-14	2.7792649317500067e-18	3.39474063956281e-17	6.429307793028347e-23
84600000	0.00011685413906256377	-5.266930316759455e-20	4.269955558330337e-62	1.3800889076469579e-14	8.575702657340512e-15	0.009766291721758903	-2.352693997297816e-20	7.97563060676196e-14	2.7792649317500067e-18	3.39474063956281e-17	6.429307793028347e-23
84700000	0.00011685413906256377	-5.266930316759455e-20	4.269955558330337e-62	1.3800889076469579e-14	8.575702657340512e-15	0.009766291721758903	-2.352426652116882e-20	7.97563060676196e-14	2.7792649317500067e-18	3.39474063956281e-17	6.429307793028347e-23
84800000	0.00011685413906256377	-5.266930316759455e-20	4.269955558330337e-62	1.3800889076469579e-14	8.575702657340512e-15	0.009766291721758903	-2.3521593069359476e-20	7.97563060676196e-14	2.7792649317500067e-18	3.39474063956281e-17	6.429307793028347e-23
84900000	0.00011685413906256377	-5.266930316759455e-20	4.269955558330337e-62	1.3800889076469579e-14	8.575702657340512e-15	0.009766291721758903	-2.3518919617550133e-20	7.97563060676196e-14	2.7792649317500067e-18	3.39474063956281e-17	6.429307793028347e-23
85000000	0.00011685413906256377	-5.266930316759455e-20	4.269955558330337e-62	1.3800889076469579e-14	8.575702657340512e-15	0.009766291721758903	-2.3516246165740794e-20	7.97563060676196e-14	2.7792649317500067e-18	3.39474063956281e-17	6.429307793028347e-23
85100000	0.00011685413906256377	-5.266930316759455e-20	4.269955558330337e-62	1.3800889076469579e-14	8.575702657340512e-15	0.009766291721758903	-2.351357271393145e-20	7.97563060676196e-14	2.7792649317500067e-18	3.39474063956281e-17	6.429307793028347e-23
85200000	0.00011685413906256377	-5.266930316759455e-20	4.269955558330337e-62	1.3800889076469579e-14	8.575702657340512e-15	0.009766291721758903	-2.351089926212211e-20	7.97563060676196e-14	2.7792649317500067e-18	3.39474063956281e-17	6.429307793028347e-23
85300000	0.00011685413906256377	-5.266930316759455e-20	4.269955558330337e-62	1.3800889076469579e-14	8.575702657340512e-15	0.009766291721758903	-2.3508225810312766e-20	7.97563060676196e-14	2.7792649317500067e-18	3.39474063956281e-17	6.429307793028347e-23
85400000	0.00011685413906256377	-5.266930316759455e-20	4.269955558330337e-62	1.3800889076469579e-14	8.575702657340512e-15	0.009766291721758903	-2.3505552358503427e-20	7.97563060676196e-14	2.7792649317500067e-18	3.39474063956281e-17	6.429307793028347e-23
85500000	0.00011685413906256377	-5.266930316759455e-20	4.269955558330337e-62	1.3800889076469579e-14	8.575702657340512e-15	0.009766291721758903	-2.3502878906694084e-20	7.97563060676196e-14	2.7792649317500067e-18	3.39474063956281e-17	6.429307793028347e-23
85600000	0.00011685413906256377	-5.266930316759455e-20	4.269955558330337e-62	1.3800889076469579e-14	8.575702657340512e-15	0.009766291721758903	-2.350020545488474e-20	7.97563060676196e-14	2.7792649317500067e-18	3.39474063956281e-17	6.429307793028347e-23
85700000	0.00011685413906256377	-5.266930316759455e-20	4.269955558330337e-62	1.3800889076469579e-14	8.575702657340512e-15	0.009766291721758903	-2.34975320030754e-20	7.97563060676196e-14	2.7792649317500067e-18	3.39474063956281e-17	6.429307793028347e-23
85800000	0.00011685413906256377	-5.266930316759455e-20	4.269955558330337e-62	1.3800889076469579e-14	8.575702657340512e-15	0.009766291721758903	-2.349485855126606e-20	7.97563060676196e-14	2.7792649317500067e-18	3.39474063956281e-17	6.429307793028347e-23
85900000	0.00011685413906256377	-5.266930316759455e-20	4.269955558330337e-62	1.3800889076469579e-14	8.575702657340512e-15	0.009766291721758903	-2.3492185099456717e-20	7.97563060676196e-14	2.7792649317500067e-18	3.39474063956281e-17	6.429307793028347e-23
86000000	0.00011685413906256377	-5.266930316759455e-20	4.269955558330337e-62	1.3800889076469579e-14	8.575702657340512e-15	0.009766291721758903	-2.3489511647647374e-20	7.97563060676196e-14	2.7792649317500067e-18	3.39474063956281e-17	6.429307793028347e-23
86100000	0.00011685413906256377	-5.266930316759455e-20	4.269955558330337e-62	1.3800889076469579e-14	8.575702657340512e-15	0.009766291721758903	-2.348683819583803e-20	7.97563060676196e-14	2.7792649317500067e-18	3.39474063956281e-17	6.429307793028347e-23
86200000	0.00011685413906256377	-5.266930316759455e-20	4.269955558330337e-62	1.3800889076469579e-14	8.575702657340512e-15	0.009766291721758903	-2.3484164744028692e-20	7.97563060676196e-14	2.7792649317500067e-18	3.39474063956281e-17	6.429307793028347e-23
86300000	0.00011685413906256377	-5.266930316759455e-20	4.269955558330337e-62	1.3800889076469579e-14	8.575702657340512e-15	0.009766291721758903	-2.348149129221935e-20	7.97563060676196e-14	2.7792649317500067e-18	3.39474063956281e-17	6.429307793028347e-23
86400000	0.00011685413906256377	-5.266930316759455e-20	4.269955558330337e-62	1.3800889076469579e-14	8.575702657340512e-15	0.009766291721758903	-2.3478817840410007e-20	7.97563060676196e-14	2.7792649317500067e-18	3.39474063956281e-17	6.429307793028347e-23
86500000	0.00011685413906256377	-5.266930316759455e-20	4.269955558330337e-62	1.3800889076469579e-14	8.575702657340512e-15	0.009766291721758903	-2.3476144388600667e-20	7.97563060676196e-14	2.7792649317500067e-18	3.39474063956281e-17	6.429307793028347e-23
86600000	0.00011685413906256377	-5.266930316759455e-20	4.269955558330337e-62	1.3800889076469579e-14	8.575702657340512e-15	0.009766291721758903	-2.3473470936791325e-20	7.97563060676196e-14	2.7792649317500067e-18	3.39474063956281e-17	6.429307793028347e-23
86700000	0.00011685413906256377	-5.266930316759455e-20	4.269955558330337e-62	1.3800889076469579e-14	8.575702657340512e-15	0.009766291721758903	-2.3470797484981982e-20	7.97563060676196e-14	2.7792649317500067e-18	3.39474063956281e-17	6.429307793028347e-23
86800000	0.00011685413906256377	-5.266930316759455e-20	4.269955558330337e-62	1.3800889076469579e-14	8.575702657340512e-15	0.009766291721758903	-2.346812403317264e-20	7.97563060676196e-14	2.7792649317500067e-18	3.39474063956281e-17	6.429307793028347e-23
86900000	0.00011685413906256377	-5.266930316759455e-20	4.269955558330337e-62	1.3800889076469579e-14	8.575702657340512e-15	0.009766291721758903	-2.34654505813633e-20	7.97563060676196e-14	2.7792649317500067e-18	3.39474063956281e-17	6.429307793028347e-23
87000000	0.00011685413906256377	-5.266930316759455e-20	4.269955558330337e-62	1.3800889076469579e-14	8.575702657340512e-15	0.009766291721758903	-2.3462777129553957e-20	7.97563060676196e-14	2.7792649317500067e-18	3.39474063956281e-17	6.429307793028347e-23
87100000	0.00011685413906256377	-5.266930316759455e-20	4.269955558330337e-62	1.3800889076469579e-14	8.575702657340512e-15	0.009766291721758903	-2.3460103677744615e-20	7.97563060676196e-14	2.7792649317500067e-18	3.39474063956281e-17	6.429307793028347e-23
87200000	0.00011685413906256377	-5.266930316759455e-20	4.269955558330337e-62	1.3800889076469579e-14	8.575702657340512e-15	0.009766291721758903	-2.3457430225935272e-20	7.97563060676196e-14	2.7792649317500067e-18	3.39474063956281e-17	6.429307793028347e-23
87300000	0.00011685413906256377	-5.266930316759455e-20	4.269955558330337e-62	1.3800889076469579e-14	8.575702657340512e-15	0.009766291721758903	-2.3454756774125932e-20	7.97563060676196e-14	2.7792649317500067e-18	3.39474063956281e-17	6.429307793028347e-23
87400000	0.00011685413906256377	-5.266930316759455e-20	4.269955558330337e-62	1.3800889076469579e-14	8.575702657340512e-15	0.009766291721758903	-2.345208332231659e-20	7.97563060676196e-14	2.7792649317500067e-18	3.39474063956281e-17	6.429307793028347e-23
87500000	0.00011685413906256377	-5.266930316759455e-20	4.269955558330337e-62	1.3800889076469579e-14	8.575702657340512e-15	0.009766291721758903	-2.3449409870507247e-20	7.97563060676196e-14	2.7792649317500067e-18	3.39474063956281e-17	6.429307793028347e-23
87600000	0.00011685413906256377	-5.266930316759455e-20	4.269955558330337e-62	1.3800889076469579e-14	8.575702657340512e-15	0.009766291721758903	-2.3446736418697905e-20	7.97563060676196e-14	2.7792649317500067e-18	3.39474063956281e-17	6.429307793028347e-23
87700000	0.00011685413906256378	-5.266930316759455e-20	4.269955558330337e-62	1.3800889076469579e-14	8.575702657340512e-15	0.009766291721758903	-2.3444062966888565e-20	7.97563060676196e-14	2.7792649317500067e-18	3.3947406395628093e-17	6.429307793028347e-23
87800000	0.00011685413906256378	-5.266930316759455e-20	4.269955558330337e-62	1.3800889076469579e-14	8.575702657340512e-15	0.009766291721758903	-2.3441389515079223e-20	7.97563060676196e-14	2.7792649317500067e-18	3.3947406395628093e-17	6.429307793028347e-23
87900000	0.00011685413906256378	-5.266930316759455e-20	4.269955558330337e-62	1.3800889076469579e-14	8.575702657340512e-15	0.009766291721758903	-2.343871606326988e-20	7.97563060676196e-14	2.7792649317500067e-18	3.3947406395628093e-17	6.429307793028347e-23
88000000	0.00011685413906256378	-5.266930316759455e-20	4.269955558330337e-62	1.3800889076469579e-14	8.575702657340512e-15	0.009766291721758903	-2.3436042611460537e-20	7.97563060676196e-14	2.7792649317500067e-18	3.3947406395628093e-17	6.429307793028347e-23
88100000	0.00011685413906256378	-5.266930316759455e-20	4.269955558330337e-62	1.3800889076469579e-14	8.575702657340512e-15	0.009766291721758903	-2.3433369159651198e-20	7.97563060676196e-14	2.7792649317500067e-18	3.3947406395628093e-17	6.429307793028347e-23
88200000	0.00011685413906256378	-5.266930316759455e-20	4.269955558330337e-62	1.3800889076469579e-14	8.575702657340512e-15	0.009766291721758903	-2.3430695707841855e-20	7.97563060676196e-14	2.7792649317500067e-18	3.3947406395628093e-17	6.429307793028347e-23
88300000	0.00011685413906256378	-5.266930316759455e-20	4.269955558330337e-62	1.3800889076469579e-14	8.575702657340512e-15	0.009766291721758903	-2.3428022256032513e-20	7.97563060676196e-14	2.7792649317500067e-18	3.3947406395628093e-17	6.429307793028347e-23
88400000	0.00011685413906256378	-5.266930316759455e-20	4.269955558330337e-62	1.3800889076469579e-14	8.575702657340512e-15	0.009766291721758903	-2.3425348804223173e-20	7.97563060676196e-14	2.7792649317500067e-18	3.3947406395628093e-17	6.429307793028347e-23
88500000	0.00011685413906256378	-5.266930316759455e-20	4.269955558330338e-62	1.3800889076469579e-14	8.575702657340512e-15	0.009766291721758903	-2.342267535241383e-20	7.97563060676196e-14	2.7792649317500067e-18	3.3947406395628093e-17	6.429307793028347e-23
88600000	0.00011685413906256378	-5.266930316759455e-20	4.269955558330338e-62	1.3800889076469579e-14	8.575702657340512e-15	0.009766291721758903	-2.3420001900604488e-20	7.97563060676196e-14	2.7792649317500067e-18	3.3947406395628093e-17	6.429307793028347e-23
88700000	0.00011685413906256378	-5.266930316759455e-20	4.269955558330338e-62	1.3800889076469579e-14	8.575702657340512e-15	0.009766291721758903	-2.3417328448795145e-20	7.97563060676196e-14	2.7792649317500067e-18	3.3947406395628093e-17	6.429307793028347e-23
88800000	0.00011685413906256378	-5.266930316759455e-20	4.269955558330338e-62	1.3800889076469579e-14	8.575702657340512e-15	0.009766291721758903	-2.3414654996985806e-20	7.97563060676196e-14	2.7792649317500067e-18	3.3947406395628093e-17	6.429307793028347e-23
88900000	0.00011685413906256378	-5.266930316759455e-20	4.269955558330338e-62	1.3800889076469579e-14	8.575702657340512e-15	0.009766291721758903	-2.3411981545176463e-20	7.97563060676196e-14	2.7792649317500067e-18	3.3947406395628093e-17	6.429307793028347e-23
89000000	0.00011685413906256378	-5.266930316759455e-20	4.269955558330338e-62	1.3800889076469579e-14	8.575702657340512e-15	0.009766291721758903	-2.340930809336712e-20	7.97563060676196e-14	2.7792649317500067e-18	3.3947406395628093e-17	6.429307793028347e-23
89100000	0.00011685413906256378	-5.266930316759455e-20	4.269955558330338e-62	1.3800889076469579e-14	8.575702657340512e-15	0.009766291721758903	-2.3406634641557778e-20	7.97563060676196e-14	2.7792649317500067e-18	3.3947406395628093e-17	6.429307793028347e-23
89200000	0.00011685413906256378	-5.266930316759455e-20	4.269955558330338e-62	1.3800889076469579e-14	8.575702657340512e-15	0.009766291721758903	-2.3403961189748438e-20	7.97563060676196e-14	2.7792649317500067e-18	3.3947406395628093e-17	6.429307793028347e-23
89300000	0.00011685413906256378	-5.266930316759455e-20	4.269955558330338e-62	1.3800889076469579e-14	8.575702657340512e-15	0.009766291721758903	-2.3401287737939096e-20	7.97563060676196e-14	2.7792649317500067e-18	3.3947406395628093e-17	6.429307793028347e-23
89400000	0.00011685413906256378	-5.266930316759455e-20	4.269955558330338e-62	1.3800889076469579e-14	8.575702657340512e-15	0.009766291721758903	-2.3398614286129753e-20	7.97563060676196e-14	2.7792649317500067e-18	3.3947406395628093e-17	6.429307793028347e-23
89500000	0.00011685413906256378	-5.266930316759455e-20	4.269955558330338e-62	1.3800889076469579e-14	8.575702657340512e-15	0.009766291721758903	-2.339594083432041e-20	7.97563060676196e-14	2.7792649317500067e-18	3.3947406395628093e-17	6.429307793028347e-23
89600000	0.00011685413906256378	-5.266930316759455e-20	4.269955558330338e-62	1.3800889076469579e-14	8.575702657340512e-15	0.009766291721758903	-2.339326738251107e-20	7.97563060676196e-14	2.7792649317500067e-18	3.3947406395628093e-17	6.429307793028347e-23
89700000	0.00011685413906256378	-5.266930316759455e-20	4.269955558330338e-62	1.3800889076469579e-14	8.575702657340512e-15	0.009766291721758903	-2.339059393070173e-20	7.97563060676196e-14	2.7792649317500067e-18	3.3947406395628093e-17	6.429307793028347e-23
89800000	0.00011685413906256378	-5.266930316759455e-20	4.269955558330338e-62	1.3800889076469579e-14	8.575702657340512e-15	0.009766291721758903	-2.3387920478892386e-20	7.97563060676196e-14	2.7792649317500067e-18	3.3947406395628093e-17	6.429307793028347e-23
89900000	0.00011685413906256378	-5.266930316759455e-20	4.269955558330338e-62	1.3800889076469579e-14	8.575702657340512e-15	0.009766291721758903	-2.3385247027083046e-20	7.97563060676196e-14	2.7792649317500067e-18	3.3947406395628093e-17	6.429307793028347e-23
90000000	0.00011685413906256378	-5.266930316759455e-20	4.269955558330338e-62	1.3800889076469579e-14	8.575702657340512e-15	0.009766291721758903	-2.3382573575273704e-20	7.97563060676196e-14	2.7792649317500067e-18	3.3947406395628093e-17	6.429307793028347e-23
90100000	0.00011685413906256378	-5.266930316759455e-20	4.269955558330338e-62	1.3800889076469579e-14	8.575702657340512e-15	0.009766291721758903	-2.337990012346436e-20	7.97563060676196e-14	2.7792649317500067e-18	3.3947406395628093e-17	6.429307793028347e-23
90200000	0.00011685413906256378	-5.266930316759455e-20	4.269955558330338e-62	1.3800889076469579e-14	8.575702657340512e-15	0.009766291721758903	-2.337722667165502e-20	7.97563060676196e-14	2.7792649317500067e-18	3.3947406395628093e-17	6.429307793028347e-23
90300000	0.00011685413906256378	-5.266930316759455e-20	4.269955558330338e-62	1.3800889076469579e-14	8.575702657340512e-15	0.009766291721758903	-2.337455321984568e-20	7.97563060676196e-14	2.7792649317500067e-18	3.3947406395628093e-17	6.429307793028347e-23
90400000	0.00011685413906256378	-5.266930316759455e-20	4.269955558330338e-62	1.3800889076469579e-14	8.575702657340512e-15	0.009766291721758903	-2.3371879768036336e-20	7.97563060676196e-14	2.7792649317500067e-18	3.3947406395628093e-17	6.429307793028347e-23
90500000	0.00011685413906256378	-5.266930316759455e-20	4.269955558330338e-62	1.3800889076469579e-14	8.575702657340512e-15	0.009766291721758903	-2.3369206316226994e-20	7.97563060676196e-14	2.7792649317500067e-18	3.3947406395628093e-17	6.429307793028347e-23
90600000	0.00011685413906256378	-5.266930316759455e-20	4.269955558330338e-62	1.3800889076469579e-14	8.575702657340512e-15	0.009766291721758903	-2.336653286441765e-20	7.97563060676196e-14	2.7792649317500067e-18	3.3947406395628093e-17	6.429307793028347e-23
90700000	0.00011685413906256378	-5.266930316759455e-20	4.269955558330338e-62	1.3800889076469579e-14	8.575702657340512e-15	0.009766291721758903	-2.3363859412608312e-20	7.97563060676196e-14	2.7792649317500067e-18	3.3947406395628093e-17	6.429307793028347e-23
90800000	0.00011685413906256378	-5.266930316759455e-20	4.269955558330338e-62	1.3800889076469579e-14	8.575702657340512e-15	0.009766291721758903	-2.336118596079897e-20	7.97563060676196e-14	2.7792649317500067e-18	3.3947406395628093e-17	6.429307793028347e-23
90900000	0.00011685413906256378	-5.266930316759455e-20	4.269955558330338e-62	1.3800889076469579e-14	8.575702657340512e-15	0.009766291721758903	-2.3358512508989627e-20	7.97563060676196e-14	2.7792649317500067e-18	3.3947406395628093e-17	6.429307793028347e-23
91000000	0.00011685413906256378	-5.266930316759455e-20	4.269955558330338e-62	1.3800889076469579e-14	8.575702657340512e-15	0.009766291721758903	-2.3355839057180284e-20	7.97563060676196e-14	2.7792649317500067e-18	3.3947406395628093e-17	6.429307793028347e-23
91100000	0.00011685413906256378	-5.266930316759455e-20	4.269955558330338e-62	1.3800889076469579e-14	8.575702657340512e-15	0.009766291721758903	-2.3353165605370944e-20	7.97563060676196e-14	2.7792649317500067e-18	3.3947406395628093e-17	6.429307793028347e-23
91200000	0.00011685413906256378	-5.266930316759455e-20	4.269955558330338e-62	1.3800889076469579e-14	8.575702657340512e-15	0.009766291721758903	-2.3350492153561602e-20	7.97563060676196e-14	2.7792649317500067e-18	3.3947406395628093e-17	6.429307793028347e-23
91300000	0.00011685413906256378	-5.266930316759455e-20	4.269955558330338e-62	1.3800889076469579e-14	8.575702657340512e-15	0.009766291721758903	-2.334781870175226e-20	7.97563060676196e-14	2.7792649317500067e-18	3.3947406395628093e-17	6.429307793028347e-23
91400000	0.00011685413906256378	-5.266930316759455e-20	4.269955558330338e-62	1.3800889076469579e-14	8.575702657340512e-15	0.009766291721758903	-2.3345145249942917e-20	7.97563060676196e-14	2.7792649317500067e-18	3.3947406395628093e-17	6.429307793028347e-23
91500000	0.00011685413906256378	-5.266930316759455e-20	4.269955558330338e-62	1.3800889076469579e-14	8.575702657340512e-15	0.009766291721758903	-2.3342471798133577e-20	7.97563060676196e-14	2.7792649317500067e-18	3.3947406395628093e-17	6.429307793028347e-23
91600000	0.00011685413906256378	-5.266930316759455e-20	4.269955558330338e-62	1.3800889076469579e-14	8.575702657340512e-15	0.009766291721758903	-2.3339798346324234e-20	7.97563060676196e-14	2.7792649317500067e-18	3.3947406395628093e-17	6.429307793028347e-23
91700000	0.00011685413906256378	-5.266930316759455e-20	4.269955558330338e-62	1.3800889076469579e-14	8.575702657340512e-15	0.009766291721758903	-2.3337124894514892e-20	7.97563060676196e-14	2.7792649317500067e-18	3.3947406395628093e-17	6.429307793028347e-23
91800000	0.00011685413906256378	-5.266930316759455e-20	4.269955558330338e-62	1.3800889076469579e-14	8.575702657340512e-15	0.009766291721758903	-2.3334451442705552e-20	7.97563060676196e-14	2.7792649317500067e-18	3.3947406395628093e-17	6.429307793028347e-23
91900000	0.00011685413906256378	-5.266930316759455e-20	4.269955558330338e-62	1.3800889076469579e-14	8.575702657340512e-15	0.009766291721758903	-2.333177799089621e-20	7.97563060676196e-14	2.7792649317500067e-18	3.3947406395628093e-17	6.429307793028347e-23
92000000	0.00011685413906256378	-5.266930316759455e-20	4.269955558330338e-62	1.3800889076469579e-14	8.575702657340512e-15	0.009766291721758903	-2.3329104539086867e-20	7.97563060676196e-14	2.7792649317500067e-18	3.3947406395628093e-17	6.429307793028347e-23
92100000	0.00011685413906256378	-5.266930316759455e-20	4.269955558330338e-62	1.3800889076469579e-14	8.575702657340512e-15	0.009766291721758903	-2.3326431087277525e-20	7.97563060676196e-14	2.7792649317500067e-18	3.3947406395628093e-17	6.429307793028347e-23
92200000	0.00011685413906256378	-5.266930316759455e-20	4.269955558330338e-62	1.3800889076469579e-14	8.575702657340512e-15	0.009766291721758903	-2.3323757635468185e-20	7.97563060676196e-14	2.7792649317500067e-18	3.3947406395628093e-17	6.429307793028347e-23
92300000	0.00011685413906256378	-5.266930316759455e-20	4.269955558330338e-62	1.3800889076469579e-14	8.575702657340512e-15	0.009766291721758903	-2.3321084183658842e-20	7.97563060676196e-14	2.7792649317500067e-18	3.3947406395628093e-17	6.429307793028347e-23
92400000	0.00011685413906256378	-5.266930316759455e-20	4.269955558330338e-62	1.3800889076469579e-14	8.575702657340512e-15	0.009766291721758903	-2.33184107318495e-20	7.97563060676196e-14	2.7792649317500067e-18	3.3947406395628093e-17	6.429307793028347e-23
92500000	0.00011685413906256378	-5.266930316759455e-20	4.269955558330338e-62	1.3800889076469579e-14	8.575702657340512e-15	0.009766291721758903	-2.3315737280040157e-20	7.97563060676196e-14	2.7792649317500067e-18	3.3947406395628093e-17	6.429307793028347e-23
92600000	0.00011685413906256378	-5.266930316759455e-20	4.269955558330338e-62	1.3800889076469579e-14	8.575702657340512e-15	0.009766291721758903	-2.3313063828230818e-20	7.97563060676196e-14	2.7792649317500067e-18	3.3947406395628093e-17	6.429307793028347e-23
92700000	0.00011685413906256378	-5.266930316759455e-20	4.269955558330338e-62	1.3800889076469579e-14	8.575702657340512e-15	0.009766291721758903	-2.3310390376421475e-20	7.97563060676196e-14	2.7792649317500067e-18	3.3947406395628093e-17	6.429307793028347e-23
92800000	0.00011685413906256378	-5.266930316759455e-20	4.269955558330338e-62	1.3800889076469579e-14	8.575702657340512e-15	0.009766291721758903	-2.3307716924612132e-20	7.97563060676196e-14	2.7792649317500067e-18	3.3947406395628093e-17	6.429307793028347e-23
92900000	0.00011685413906256378	-5.266930316759455e-20	4.269955558330338e-62	1.3800889076469579e-14	8.575702657340512e-15	0.009766291721758903	-2.330504347280279e-20	7.97563060676196e-14	2.7792649317500067e-18	3.3947406395628093e-17	6.429307793028347e-23
93000000	0.00011685413906256378	-5.266930316759455e-20	4.269955558330338e-62	1.3800889076469579e-14	8.575702657340512e-15	0.009766291721758903	-2.330237002099345e-20	7.97563060676196e-14	2.7792649317500067e-18	3.3947406395628093e-17	6.429307793028347e-23
93100000	0.00011685413906256378	-5.266930316759455e-20	4.269955558330338e-62	1.3800889076469579e-14	8.575702657340512e-15	0.009766291721758903	-2.3299696569184108e-20	7.97563060676196e-14	2.7792649317500067e-18	3.3947406395628093e-17	6.429307793028347e-23
93200000	0.00011685413906256378	-5.266930316759455e-20	4.269955558330338e-62	1.3800889076469579e-14	8.575702657340512e-15	0.009766291721758903	-2.3297023117374765e-20	7.97563060676196e-14	2.7792649317500067e-18	3.3947406395628093e-17	6.429307793028347e-23
93300000	0.00011685413906256378	-5.266930316759455e-20	4.269955558330338e-62	1.3800889076469579e-14	8.575702657340512e-15	0.009766291721758903	-2.3294349665565423e-20	7.97563060676196e-14	2.7792649317500067e-18	3.3947406395628093e-17	6.429307793028347e-23
93400000	0.00011685413906256378	-5.266930316759455e-20	4.269955558330338e-62	1.3800889076469579e-14	8.575702657340512e-15	0.009766291721758903	-2.3291676213756083e-20	7.97563060676196e-14	2.7792649317500067e-18	3.3947406395628093e-17	6.429307793028347e-23
93500000	0.00011685413906256378	-5.266930316759455e-20	4.269955558330338e-62	1.3800889076469579e-14	8.575702657340512e-15	0.009766291721758903	-2.328900276194674e-20	7.97563060676196e-14	2.7792649317500067e-18	3.3947406395628093e-17	6.429307793028347e-23
93600000	0.00011685413906256378	-5.266930316759455e-20	4.269955558330338e-62	1.3800889076469579e-14	8.575702657340512e-15	0.009766291721758903	-2.3286329310137398e-20	7.97563060676196e-14	2.7792649317500067e-18	3.3947406395628093e-17	6.429307793028347e-23
93700000	0.00011685413906256378	-5.266930316759455e-20	4.269955558330338e-62	1.3800889076469579e-14	8.575702657340512e-15	0.009766291721758903	-2.3283655858328055e-20	7.97563060676196e-14	2.7792649317500067e-18	3.3947406395628093e-17	6.429307793028347e-23
93800000	0.00011685413906256378	-5.266930316759455e-20	4.269955558330338e-62	1.3800889076469579e-14	8.575702657340512e-15	0.009766291721758903	-2.3280982406518716e-20	7.97563060676196e-14	2.7792649317500067e-18	3.3947406395628093e-17	6.429307793028347e-23
93900000	0.00011685413906256378	-5.266930316759455e-20	4.269955558330338e-62	1.3800889076469579e-14	8.575702657340512e-15	0.009766291721758903	-2.3278308954709373e-20	7.97563060676196e-14	2.7792649317500067e-18	3.3947406395628093e-17	6.429307793028347e-23
94000000	0.00011685413906256378	-5.266930316759455e-20	4.269955558330338e-62	1.3800889076469579e-14	8.575702657340512e-15	0.009766291721758903	-2.327563550290003e-20	7.97563060676196e-14	2.7792649317500067e-18	3.3947406395628093e-17	6.429307793028347e-23
94100000	0.00011685413906256378	-5.266930316759455e-20	4.269955558330338e-62	1.3800889076469579e-14	8.575702657340512e-15	0.009766291721758903	-2.327296205109069e-20	7.97563060676196e-14	2.7792649317500067e-18	3.3947406395628093e-17	6.429307793028347e-23
94200000	0.00011685413906256378	-5.266930316759455e-20	4.269955558330338e-62	1.3800889076469579e-14	8.575702657340512e-15	0.009766291721758903	-2.3270288599281348e-20	7.97563060676196e-14	2.7792649317500067e-18	3.3947406395628093e-17	6.429307793028347e-23
94300000	0.00011685413906256378	-5.266930316759455e-20	4.269955558330338e-62	1.3800889076469579e-14	8.575702657340512e-15	0.009766291721758903	-2.3267615147472006e-20	7.97563060676196e-14	2.7792649317500067e-18	3.3947406395628093e-17	6.429307793028347e-23
94400000	0.00011685413906256378	-5.266930316759455e-20	4.269955558330338e-62	1.3800889076469579e-14	8.575702657340512e-15	0.009766291721758903	-2.3264941695662663e-20	7.97563060676196e-14	2.7792649317500067e-18	3.3947406395628093e-17	6.429307793028347e-23
94500000	0.00011685413906256378	-5.266930316759455e-20	4.269955558330338e-62	1.3800889076469579e-14	8.575702657340512e-15	0.009766291721758903	-2.3262268243853324e-20	7.97563060676196e-14	2.7792649317500067e-18	3.3947406395628093e-17	6.429307793028347e-23
94600000	0.00011685413906256378	-5.266930316759455e-20	4.269955558330338e-62	1.3800889076469579e-14	8.575702657340512e-15	0.009766291721758903	-2.325959479204398e-20	7.97563060676196e-14	2.7792649317500067e-18	3.3947406395628093e-17	6.429307793028347e-23
94700000	0.00011685413906256378	-5.266930316759455e-20	4.269955558330338e-62	1.3800889076469579e-14	8.575702657340512e-15	0.009766291721758903	-2.3256921340234638e-20	7.97563060676196e-14	2.7792649317500067e-18	3.3947406395628093e-17	6.429307793028347e-23
94800000	0.00011685413906256378	-5.266930316759455e-20	4.269955558330338e-62	1.3800889076469579e-14	8.575702657340512e-15	0.009766291721758903	-2.3254247888425296e-20	7.97563060676196e-14	2.7792649317500067e-18	3.3947406395628093e-17	6.429307793028347e-23
94900000	0.00011685413906256378	-5.266930316759455e-20	4.269955558330338e-62	1.3800889076469579e-14	8.575702657340512e-15	0.009766291721758903	-2.3251574436615956e-20	7.97563060676196e-14	2.7792649317500067e-18	3.3947406395628093e-17	6.429307793028347e-23
95000000	0.00011685413906256378	-5.266930316759455e-20	4.269955558330338e-62	1.3800889076469579e-14	8.575702657340512e-15	0.009766291721758903	-2.3248900984806614e-20	7.97563060676196e-14	2.7792649317500067e-18	3.3947406395628093e-17	6.429307793028347e-23
95100000	0.00011685413906256378	-5.266930316759455e-20	4.269955558330338e-62	1.3800889076469579e-14	8.575702657340512e-15	0.009766291721758903	-2.324622753299727e-20	7.97563060676196e-14	2.7792649317500067e-18	3.3947406395628093e-17	6.429307793028347e-23
95200000	0.00011685413906256378	-5.266930316759455e-20	4.269955558330338e-62	1.3800889076469579e-14	8.575702657340512e-15	0.009766291721758903	-2.324355408118793e-20	7.97563060676196e-14	2.7792649317500067e-18	3.3947406395628093e-17	6.429307793028347e-23
95300000	0.00011685413906256378	-5.266930316759455e-20	4.269955558330338e-62	1.3800889076469579e-14	8.575702657340512e-15	0.009766291721758903	-2.324088062937859e-20	7.97563060676196e-14	2.7792649317500067e-18	3.3947406395628093e-17	6.429307793028347e-23
95400000	0.00011685413906256378	-5.266930316759455e-20	4.269955558330338e-62	1.3800889076469579e-14	8.575702657340512e-15	0.009766291721758903	-2.3238207177569246e-20	7.97563060676196e-14	2.7792649317500067e-18	3.3947406395628093e-17	6.429307793028347e-23
95500000	0.00011685413906256378	-5.266930316759455e-20	4.269955558330338e-62	1.3800889076469579e-14	8.575702657340512e-15	0.009766291721758903	-2.3235533725759904e-20	7.97563060676196e-14	2.7792649317500067e-18	3.3947406395628093e-17	6.429307793028347e-23
95600000	0.00011685413906256378	-5.266930316759455e-20	4.269955558330338e-62	1.3800889076469579e-14	8.575702657340512e-15	0.009766291721758903	-2.323286027395056e-20	7.97563060676196e-14	2.7792649317500067e-18	3.3947406395628093e-17	6.429307793028347e-23
95700000	0.00011685413906256378	-5.266930316759455e-20	4.269955558330338e-62	1.3800889076469579e-14	8.575702657340512e-15	0.009766291721758903	-2.3230186822141222e-20	7.975630606761962e-14	2.7792649317500067e-18	3.3947406395628093e-17	6.429307793028347e-23
95800000	0.00011685413906256378	-5.266930316759455e-20	4.269955558330338e-62	1.3800889076469579e-14	8.575702657340512e-15	0.009766291721758903	-2.322751337033188e-20	7.975630606761962e-14	2.7792649317500067e-18	3.3947406395628093e-17	6.429307793028347e-23
95900000	0.00011685413906256378	-5.266930316759455e-20	4.269955558330338e-62	1.3800889076469579e-14	8.575702657340512e-15	0.009766291721758903	-2.3224839918522536e-20	7.975630606761962e-14	2.7792649317500067e-18	3.3947406395628093e-17	6.429307793028347e-23
96000000	0.00011685413906256378	-5.266930316759455e-20	4.269955558330338e-62	1.3800889076469579e-14	8.575702657340512e-15	0.009766291721758903	-2.3222166466713197e-20	7.975630606761962e-14	2.7792649317500067e-18	3.3947406395628093e-17	6.429307793028347e-23
96100000	0.00011685413906256378	-5.266930316759455e-20	4.269955558330338e-62	1.3800889076469579e-14	8.575702657340512e-15	0.009766291721758903	-2.3219493014903854e-20	7.975630606761962e-14	2.7792649317500067e-18	3.3947406395628093e-17	6.429307793028347e-23
96200000	0.00011685413906256378	-5.266930316759455e-20	4.269955558330338e-62	1.3800889076469579e-14	8.575702657340512e-15	0.009766291721758903	-2.3216819563094512e-20	7.975630606761962e-14	2.7792649317500067e-18	3.3947406395628093e-17	6.429307793028347e-23
96300000	0.00011685413906256378	-5.266930316759455e-20	4.269955558330338e-62	1.3800889076469579e-14	8.575702657340512e-15	0.009766291721758903	-2.321414611128517e-20	7.975630606761962e-14	2.7792649317500067e-18	3.3947406395628093e-17	6.429307793028347e-23
96400000	0.00011685413906256378	-5.266930316759455e-20	4.269955558330338e-62	1.3800889076469579e-14	8.575702657340512e-15	0.009766291721758903	-2.321147265947583e-20	7.975630606761962e-14	2.7792649317500067e-18	3.3947406395628093e-17	6.429307793028347e-23
96500000	0.00011685413906256378	-5.266930316759455e-20	4.269955558330338e-62	1.3800889076469579e-14	8.575702657340512e-15	0.009766291721758903	-2.3208799207666487e-20	7.975630606761962e-14	2.7792649317500067e-18	3.3947406395628093e-17	6.429307793028347e-23
96600000	0.00011685413906256378	-5.266930316759455e-20	4.269955558330338e-62	1.3800889076469579e-14	8.575702657340512e-15	0.009766291721758903	-2.3206125755857144e-20	7.975630606761962e-14	2.7792649317500067e-18	3.3947406395628093e-17	6.429307793028347e-23
96700000	0.00011685413906256378	-5.266930316759455e-20	4.269955558330338e-62	1.3800889076469579e-14	8.575702657340512e-15	0.009766291721758903	-2.3203452304047802e-20	7.975630606761962e-14	2.7792649317500067e-18	3.3947406395628093e-17	6.429307793028347e-23
96800000	0.00011685413906256378	-5.266930316759455e-20	4.269955558330338e-62	1.3800889076469579e-14	8.575702657340512e-15	0.009766291721758903	-2.3200778852238462e-20	7.975630606761962e-14	2.7792649317500067e-18	3.3947406395628093e-17	6.429307793028347e-23
96900000	0.00011685413906256378	-5.266930316759455e-20	4.269955558330338e-62	1.3800889076469579e-14	8.575702657340512e-15	0.009766291721758903	-2.319810540042912e-20	7.975630606761962e-14	2.7792649317500067e-18	3.3947406395628093e-17	6.429307793028347e-23
97000000	0.00011685413906256378	-5.266930316759455e-20	4.269955558330338e-62	1.3800889076469579e-14	8.575702657340512e-15	0.009766291721758903	-2.3195431948619777e-20	7.975630606761962e-14	2.7792649317500067e-18	3.3947406395628093e-17	6.429307793028347e-23
97100000	0.00011685413906256378	-5.266930316759455e-20	4.269955558330338e-62	1.3800889076469579e-14	8.575702657340512e-15	0.009766291721758903	-2.3192758496810434e-20	7.975630606761962e-14	2.7792649317500067e-18	3.3947406395628093e-17	6.429307793028347e-23
97200000	0.00011685413906256378	-5.266930316759455e-20	4.269955558330338e-62	1.3800889076469579e-14	8.575702657340512e-15	0.009766291721758903	-2.3190085045001095e-20	7.975630606761962e-14	2.7792649317500067e-18	3.3947406395628093e-17	6.429307793028347e-23
97300000	0.00011685413906256378	-5.266930316759455e-20	4.269955558330338e-62	1.3800889076469579e-14	8.575702657340512e-15	0.009766291721758903	-2.3187411593191752e-20	7.975630606761962e-14	2.7792649317500067e-18	3.3947406395628093e-17	6.429307793028347e-23
97400000	0.00011685413906256378	-5.266930316759455e-20	4.269955558330338e-62	1.3800889076469579e-14	8.575702657340512e-15	0.009766291721758903	-2.318473814138241e-20	7.975630606761962e-14	2.7792649317500067e-18	3.3947406395628093e-17	6.429307793028347e-23
97500000	0.00011685413906256378	-5.266930316759455e-20	4.269955558330338e-62	1.3800889076469579e-14	8.575702657340512e-15	0.009766291721758903	-2.3182064689573067e-20	7.975630606761962e-14	2.7792649317500067e-18	3.3947406395628093e-17	6.429307793028347e-23
97600000	0.00011685413906256378	-5.266930316759455e-20	4.269955558330338e-62	1.3800889076469579e-14	8.575702657340512e-15	0.009766291721758903	-2.3179391237763728e-20	7.975630606761962e-14	2.7792649317500067e-18	3.3947406395628093e-17	6.429307793028347e-23
97700000	0.00011685413906256378	-5.266930316759455e-20	4.269955558330338e-62	1.3800889076469579e-14	8.575702657340512e-15	0.009766291721758903	-2.3176717785954385e-20	7.975630606761962e-14	2.7792649317500067e-18	3.3947406395628093e-17	6.429307793028347e-23
97800000	0.00011685413906256378	-5.266930316759455e-20	4.269955558330338e-62	1.3800889076469579e-14	8.575702657340512e-15	0.009766291721758903	-2.3174044334145042e-20	7.975630606761962e-14	2.7792649317500067e-18	3.3947406395628093e-17	6.429307793028347e-23
97900000	0.00011685413906256378	-5.266930316759455e-20	4.269955558330338e-62	1.3800889076469579e-14	8.575702657340512e-15	0.009766291721758903	-2.3171370882335703e-20	7.975630606761962e-14	2.7792649317500067e-18	3.3947406395628093e-17	6.429307793028347e-23
98000000	0.00011685413906256378	-5.266930316759455e-20	4.269955558330338e-62	1.3800889076469579e-14	8.575702657340512e-15	0.009766291721758903	-2.316869743052636e-20	7.975630606761962e-14	2.7792649317500067e-18	3.3947406395628093e-17	6.429307793028347e-23
98100000	0.00011685413906256378	-5.266930316759455e-20	4.269955558330338e-62	1.3800889076469579e-14	8.575702657340512e-15	0.009766291721758903	-2.3166023978717018e-20	7.975630606761962e-14	2.7792649317500067e-18	3.3947406395628093e-17	6.429307793028347e-23
98200000	0.00011685413906256378	-5.266930316759455e-20	4.269955558330338e-62	1.3800889076469579e-14	8.575702657340512e-15	0.009766291721758903	-2.3163350526907675e-20	7.975630606761962e-14	2.7792649317500067e-18	3.3947406395628093e-17	6.429307793028347e-23
98300000	0.00011685413906256378	-5.266930316759455e-20	4.269955558330338e-62	1.3800889076469579e-14	8.575702657340512e-15	0.009766291721758903	-2.3160677075098336e-20	7.975630606761962e-14	2.7792649317500067e-18	3.3947406395628093e-17	6.429307793028347e-23
98400000	0.00011685413906256378	-5.266930316759455e-20	4.269955558330338e-62	1.3800889076469579e-14	8.575702657340512e-15	0.009766291721758903	-2.3158003623288993e-20	7.975630606761962e-14	2.7792649317500067e-18	3.3947406395628093e-17	6.429307793028347e-23
98500000	0.00011685413906256378	-5.266930316759455e-20	4.269955558330338e-62	1.3800889076469579e-14	8.575702657340512e-15	0.009766291721758903	-2.315533017147965e-20	7.975630606761962e-14	2.7792649317500067e-18	3.3947406395628093e-17	6.429307793028347e-23
98600000	0.00011685413906256378	-5.266930316759455e-20	4.269955558330338e-62	1.3800889076469579e-14	8.575702657340512e-15	0.009766291721758903	-2.3152656719670308e-20	7.975630606761962e-14	2.7792649317500067e-18	3.3947406395628093e-17	6.429307793028347e-23
98700000	0.00011685413906256378	-5.266930316759455e-20	4.269955558330338e-62	1.3800889076469579e-14	8.575702657340512e-15	0.009766291721758903	-2.3149983267860968e-20	7.975630606761962e-14	2.7792649317500067e-18	3.3947406395628093e-17	6.429307793028347e-23
98800000	0.00011685413906256378	-5.266930316759455e-20	4.269955558330338e-62	1.3800889076469579e-14	8.575702657340512e-15	0.009766291721758903	-2.3147309816051626e-20	7.975630606761962e-14	2.7792649317500067e-18	3.3947406395628093e-17	6.429307793028347e-23
98900000	0.00011685413906256378	-5.266930316759455e-20	4.269955558330338e-62	1.3800889076469579e-14	8.575702657340512e-15	0.009766291721758903	-2.3144636364242283e-20	7.975630606761962e-14	2.7792649317500067e-18	3.3947406395628093e-17	6.429307793028347e-23
99000000	0.00011685413906256378	-5.266930316759455e-20	4.269955558330338e-62	1.3800889076469579e-14	8.575702657340512e-15	0.009766291721758903	-2.314196291243294e-20	7.975630606761962e-14	2.7792649317500067e-18	3.3947406395628093e-17	6.429307793028347e-23
99100000	0.00011685413906256378	-5.266930316759455e-20	4.269955558330338e-62	1.3800889076469579e-14	8.575702657340512e-15	0.009766291721758903	-2.31392894606236e-20	7.975630606761962e-14	2.7792649317500067e-18	3.3947406395628093e-17	6.429307793028347e-23
99200000	0.00011685413906256378	-5.266930316759455e-20	4.269955558330338e-62	1.3800889076469579e-14	8.575702657340512e-15	0.009766291721758903	-2.3136616008814258e-20	7.975630606761962e-14	2.7792649317500067e-18	3.3947406395628093e-17	6.429307793028347e-23
99300000	0.00011685413906256378	-5.266930316759455e-20	4.269955558330338e-62	1.3800889076469579e-14	8.575702657340512e-15	0.009766291721758903	-2.3133942557004916e-20	7.975630606761962e-14	2.7792649317500067e-18	3.3947406395628093e-17	6.429307793028347e-23
99400000	0.00011685413906256378	-5.266930316759455e-20	4.269955558330338e-62	1.3800889076469579e-14	8.575702657340512e-15	0.009766291721758903	-2.3131269105195573e-20	7.975630606761962e-14	2.7792649317500067e-18	3.3947406395628093e-17	6.429307793028347e-23
99500000	0.00011685413906256378	-5.266930316759455e-20	4.269955558330338e-62	1.3800889076469579e-14	8.575702657340512e-15	0.009766291721758903	-2.3128595653386234e-20	7.975630606761962e-14	2.7792649317500067e-18	3.3947406395628093e-17	6.429307793028347e-23
99600000	0.00011685413906256378	-5.266930316759455e-20	4.269955558330338e-62	1.3800889076469579e-14	8.575702657340512e-15	0.009766291721758903	-2.312592220157689e-20	7.975630606761962e-14	2.7792649317500067e-18	3.3947406395628093e-17	6.429307793028347e-23
99700000	0.00011685413906256378	-5.266930316759455e-20	4.269955558330338e-62	1.3800889076469579e-14	8.575702657340512e-15	0.009766291721758903	-2.3123248749767548e-20	7.975630606761962e-14	2.7792649317500067e-18	3.3947406395628093e-17	6.429307793028347e-23
99800000	0.00011685413906256378	-5.266930316759455e-20	4.269955558330338e-62	1.3800889076469579e-14	8.575702657340512e-15	0.009766291721758903	-2.3120575297958206e-20	7.975630606761962e-14	2.7792649317500067e-18	3.3947406395628093e-17	6.429307793028347e-23
99900000	0.00011685413906256378	-5.266930316759455e-20	4.269955558330338e-62	1.3800889076469579e-14	8.575702657340512e-15	0.009766291721758903	-2.3117901846148866e-20	7.975630606761962e-14	2.7792649317500067e-18	3.3947406395628093e-17	6.429307793028347e-23
100000000	0.00011685413906256378	-5.266930316759455e-20	4.269955558330338e-62	1.3800889076469579e-14	8.575702657340512e-15	0.009766291721758903	-2.3115228394339524e-20	7.975630606761962e-14	2.7792649317500067e-18	3.3947406395628093e-17	6.429307793028347e-23
