# Supplementary material for: Thermodynamics Underpinning the Microbial Community‐Level Nitrogen Energy Metabolism
Source: Environ Microbiol. 2025 Feb 16;27(2):e70055. doi: 10.1111/1462-2920.70055 (PMC11830459; doi:10.1111/1462-2920.70055)
Supplement: Supplementary file 1 — Data S1. [file EMI-27-e70055-s001.zip › SI/Nnetwork/Results/kdef_-10/Iin_-5/p_0.2/O2_-8._H_-4.5.csv]

time	N2	N2H4	N2H5	N2O	NH2OH	NH3	NH3OH	NH4	NO	NO2	NO3
0	0.00001	0.00001	0.00001	0.00001	0.00001	0.00001	0.00001	0.00001	0.00001	0.00001	0.00001
100000	0.004910781871542104	1.940735928649787e-49	-3.3724036336763286e-43	3.246044181530031e-11	7.856052526866846e-15	0.00017843619184802672	-6.4158475248616995e-21	4.6080625801852244e-14	6.955786946455461e-15	8.580524886317137e-14	1.826893673898756e-16
200000	0.0049107818715421045	1.9407359286497874e-49	-8.653887346995893e-43	3.2460441815300315e-11	7.856052526834719e-15	0.0001784361918480267	-6.3375570237912796e-21	4.6080625793223803e-14	6.955786946455461e-15	8.580524886315306e-14	1.8268936738987571e-16
300000	0.004910781871542104	1.9407359286497863e-49	-1.3935370935762484e-42	3.2460441815300315e-11	7.856052526834759e-15	0.0001784361918480267	-6.259266522720926e-21	4.608062579323467e-14	6.95578694645546e-15	8.580524886315307e-14	1.8268936738987576e-16
400000	0.004910781871542104	1.940735928649786e-49	-1.9216854505819656e-42	3.2460441815300315e-11	7.856052526834785e-15	0.0001784361918480267	-6.180976021650572e-21	4.6080625793242055e-14	6.95578694645546e-15	8.580524886315309e-14	1.826893673898758e-16
500000	0.004910781871542104	1.9407359286497855e-49	-2.4498338060507268e-42	3.2460441815300315e-11	7.856052526834787e-15	0.0001784361918480267	-6.102685520580219e-21	4.6080625793242376e-14	6.955786946455459e-15	8.580524886315309e-14	1.826893673898758e-16
600000	0.004910781871542104	1.9407359286497855e-49	-2.977982160492665e-42	3.2460441815300315e-11	7.856052526834771e-15	0.0001784361918480267	-6.024395019509864e-21	4.608062579323798e-14	6.955786946455459e-15	8.580524886315307e-14	1.826893673898758e-16
700000	0.0049107818715421045	1.940735928649786e-49	-3.5061305144179115e-42	3.2460441815300315e-11	7.856052526834746e-15	0.0001784361918480267	-5.9461045184395106e-21	4.608062579323121e-14	6.955786946455459e-15	8.580524886315306e-14	1.8268936738987574e-16
800000	0.0049107818715421045	1.9407359286497863e-49	-4.0342788683365996e-42	3.2460441815300315e-11	7.85605252683472e-15	0.0001784361918480267	-5.867814017369157e-21	4.6080625793224416e-14	6.955786946455459e-15	8.580524886315306e-14	1.8268936738987571e-16
900000	0.004910781871542105	1.9407359286497863e-49	-4.56242722275886e-42	3.2460441815300315e-11	7.856052526834705e-15	0.0001784361918480267	-5.7895235162988025e-21	4.608062579321993e-14	6.955786946455459e-15	8.580524886315305e-14	1.826893673898757e-16
1000000	0.004910781871542105	1.9407359286497863e-49	-5.0905755777055674e-42	3.2460441815300315e-11	7.856052526834702e-15	0.0001784361918480267	-5.711233015228449e-21	4.60806257932193e-14	6.955786946455459e-15	8.580524886315305e-14	1.826893673898757e-16
1100000	0.004910781871542105	1.9407359286497863e-49	-5.618723930841335e-42	3.2460441815300315e-11	7.856052526834702e-15	0.0001784361918480267	-5.632942514158095e-21	4.608062579321931e-14	6.955786946455459e-15	8.580524886315305e-14	1.826893673898757e-16
1200000	0.004910781871542105	1.9407359286497863e-49	-6.146872282216738e-42	3.2460441815300315e-11	7.856052526834702e-15	0.0001784361918480267	-5.5546520130877416e-21	4.6080625793219316e-14	6.955786946455459e-15	8.580524886315305e-14	1.826893673898757e-16
1300000	0.004910781871542105	1.9407359286497863e-49	-6.675020632341909e-42	3.2460441815300315e-11	7.856052526834702e-15	0.0001784361918480267	-5.476361512017387e-21	4.608062579321931e-14	6.955786946455459e-15	8.580524886315305e-14	1.826893673898757e-16
1400000	0.004910781871542105	1.9407359286497866e-49	-7.20316898172698e-42	3.2460441815300315e-11	7.856052526834703e-15	0.0001784361918480267	-5.3980710109470335e-21	4.6080625793219304e-14	6.955786946455459e-15	8.580524886315305e-14	1.826893673898757e-16
1500000	0.0049107818715421045	1.9407359286497866e-49	-7.731317330882082e-42	3.2460441815300315e-11	7.856052526834703e-15	0.0001784361918480267	-5.31978050987668e-21	4.60806257932193e-14	6.95578694645546e-15	8.580524886315305e-14	1.8268936738987571e-16
1600000	0.0049107818715421045	1.940735928649787e-49	-8.25946568031735e-42	3.2460441815300315e-11	7.856052526834703e-15	0.0001784361918480267	-5.241490008806326e-21	4.6080625793219285e-14	6.95578694645546e-15	8.580524886315305e-14	1.8268936738987571e-16
1700000	0.0049107818715421045	1.940735928649787e-49	-8.787614030539735e-42	3.2460441815300315e-11	7.856052526834703e-15	0.0001784361918480267	-5.163200662672891e-21	4.6080625793219285e-14	6.95578694645546e-15	8.580524886315305e-14	1.8268936738987571e-16
1800000	0.0049107818715421045	1.940735928649787e-49	-9.315762381226545e-42	3.2460441815300315e-11	7.856052526834703e-15	0.0001784361918480267	-5.0851778728294796e-21	4.6080625793219285e-14	6.95578694645546e-15	8.580524886315305e-14	1.8268936738987571e-16
1900000	0.0049107818715421045	1.940735928649787e-49	-9.843910731888605e-42	3.2460441815300315e-11	7.856052526834703e-15	0.0001784361918480267	-5.0076180540773655e-21	4.6080625793219285e-14	6.95578694645546e-15	8.580524886315305e-14	1.8268936738987571e-16
2000000	0.004910781871542104	1.9407359286497874e-49	-1.0372059082526425e-41	3.2460441815300315e-11	7.856052526834703e-15	0.0001784361918480267	-4.930511663848195e-21	4.6080625793219285e-14	6.955786946455461e-15	8.580524886315305e-14	1.8268936738987571e-16
2100000	0.004910781871542104	1.9407359286497874e-49	-1.0900207433140514e-41	3.2460441815300315e-11	7.856052526834703e-15	0.0001784361918480267	-4.853849159573615e-21	4.6080625793219285e-14	6.955786946455461e-15	8.580524886315305e-14	1.8268936738987571e-16
2200000	0.004910781871542104	1.9407359286497874e-49	-1.1428355783731388e-41	3.2460441815300315e-11	7.856052526834703e-15	0.0001784361918480267	-4.777620998685274e-21	4.6080625793219285e-14	6.955786946455461e-15	8.580524886315305e-14	1.8268936738987571e-16
2300000	0.004910781871542104	1.9407359286497874e-49	-1.195650413429955e-41	3.2460441815300315e-11	7.856052526834703e-15	0.0001784361918480267	-4.701817638614817e-21	4.6080625793219285e-14	6.955786946455461e-15	8.580524886315305e-14	1.8268936738987574e-16
2400000	0.004910781871542104	1.9407359286497878e-49	-1.248465248484551e-41	3.2460441815300315e-11	7.856052526834703e-15	0.0001784361918480267	-4.626429536793891e-21	4.6080625793219285e-14	6.955786946455461e-15	8.580524886315305e-14	1.8268936738987574e-16
2500000	0.004910781871542104	1.9407359286497878e-49	-1.3012800835369785e-41	3.2460441815300315e-11	7.856052526834703e-15	0.0001784361918480267	-4.551447150654145e-21	4.608062579321929e-14	6.955786946455461e-15	8.580524886315305e-14	1.8268936738987574e-16
2600000	0.004910781871542104	1.9407359286497878e-49	-1.3540949185872878e-41	3.2460441815300315e-11	7.856052526834703e-15	0.0001784361918480267	-4.476860937627223e-21	4.608062579321929e-14	6.955786946455462e-15	8.580524886315305e-14	1.8268936738987574e-16
2700000	0.004910781871542104	1.9407359286497878e-49	-1.406909753635531e-41	3.246044181530032e-11	7.856052526834703e-15	0.0001784361918480267	-4.402661355144775e-21	4.608062579321929e-14	6.955786946455462e-15	8.580524886315305e-14	1.8268936738987574e-16
2800000	0.004910781871542103	1.9407359286497878e-49	-1.4597245886817572e-41	3.246044181530032e-11	7.856052526834703e-15	0.0001784361918480267	-4.3288388606384465e-21	4.608062579321929e-14	6.955786946455462e-15	8.580524886315305e-14	1.8268936738987574e-16
2900000	0.004910781871542103	1.9407359286497878e-49	-1.5125394237260194e-41	3.246044181530032e-11	7.856052526834705e-15	0.0001784361918480267	-4.2553839115398834e-21	4.608062579321929e-14	6.955786946455462e-15	8.580524886315305e-14	1.8268936738987574e-16
3000000	0.004910781871542103	1.940735928649788e-49	-1.5653542587683673e-41	3.246044181530032e-11	7.856052526834705e-15	0.0001784361918480267	-4.182286965280735e-21	4.608062579321929e-14	6.955786946455462e-15	8.580524886315306e-14	1.8268936738987574e-16
3100000	0.004910781871542103	1.940735928649788e-49	-1.6181690938088524e-41	3.246044181530032e-11	7.856052526834705e-15	0.0001784361918480267	-4.109538479292646e-21	4.608062579321929e-14	6.955786946455462e-15	8.580524886315306e-14	1.8268936738987574e-16
3200000	0.004910781871542103	1.940735928649788e-49	-1.6709839288475262e-41	3.246044181530032e-11	7.856052526834705e-15	0.0001784361918480267	-4.037128911007266e-21	4.608062579321929e-14	6.955786946455462e-15	8.580524886315306e-14	1.8268936738987574e-16
3300000	0.004910781871542103	1.940735928649788e-49	-1.7237987638844387e-41	3.246044181530032e-11	7.856052526834705e-15	0.0001784361918480267	-3.965048717856239e-21	4.608062579321929e-14	6.955786946455462e-15	8.580524886315306e-14	1.8268936738987574e-16
3400000	0.004910781871542103	1.940735928649788e-49	-1.776613598919642e-41	3.246044181530032e-11	7.856052526834705e-15	0.0001784361918480267	-3.893288357271214e-21	4.608062579321929e-14	6.9557869464554625e-15	8.580524886315306e-14	1.8268936738987574e-16
3500000	0.004910781871542103	1.940735928649788e-49	-1.8294284339531858e-41	3.246044181530032e-11	7.856052526834705e-15	0.0001784361918480267	-3.8218382866838375e-21	4.608062579321929e-14	6.9557869464554625e-15	8.580524886315306e-14	1.8268936738987574e-16
3600000	0.004910781871542103	1.9407359286497885e-49	-1.8822432689851222e-41	3.246044181530032e-11	7.856052526834705e-15	0.0001784361918480267	-3.750688963525756e-21	4.608062579321929e-14	6.9557869464554625e-15	8.580524886315306e-14	1.8268936738987574e-16
3700000	0.004910781871542103	1.9407359286497885e-49	-1.9350581040155018e-41	3.246044181530032e-11	7.856052526834705e-15	0.0001784361918480267	-3.6798308452286166e-21	4.608062579321929e-14	6.9557869464554625e-15	8.580524886315306e-14	1.8268936738987574e-16
3800000	0.004910781871542103	1.9407359286497885e-49	-1.987872939044376e-41	3.246044181530032e-11	7.856052526834705e-15	0.0001784361918480267	-3.609254389224066e-21	4.608062579321929e-14	6.9557869464554625e-15	8.580524886315306e-14	1.8268936738987574e-16
3900000	0.004910781871542103	1.9407359286497885e-49	-2.0406877740717946e-41	3.246044181530032e-11	7.856052526834705e-15	0.0001784361918480267	-3.5389500529437525e-21	4.608062579321929e-14	6.9557869464554625e-15	8.580524886315306e-14	1.8268936738987576e-16
4000000	0.004910781871542103	1.9407359286497885e-49	-2.0935026090978104e-41	3.246044181530032e-11	7.856052526834705e-15	0.0001784361918480267	-3.4689082938193224e-21	4.608062579321929e-14	6.9557869464554625e-15	8.580524886315306e-14	1.8268936738987576e-16
4100000	0.004910781871542103	1.9407359286497885e-49	-2.1463174441224732e-41	3.246044181530032e-11	7.856052526834705e-15	0.0001784361918480267	-3.399119569282421e-21	4.608062579321929e-14	6.9557869464554625e-15	8.580524886315306e-14	1.8268936738987576e-16
4200000	0.004910781871542103	1.9407359286497885e-49	-2.1991322791458345e-41	3.246044181530032e-11	7.856052526834705e-15	0.0001784361918480267	-3.329574336764698e-21	4.608062579321929e-14	6.9557869464554625e-15	8.580524886315306e-14	1.8268936738987576e-16
4300000	0.004910781871542103	1.9407359286497885e-49	-2.2519471141679447e-41	3.246044181530032e-11	7.856052526834705e-15	0.0001784361918480267	-3.2602630536977983e-21	4.608062579321929e-14	6.9557869464554625e-15	8.580524886315306e-14	1.8268936738987576e-16
4400000	0.004910781871542103	1.940735928649789e-49	-2.3047619491888555e-41	3.246044181530032e-11	7.856052526834705e-15	0.0001784361918480267	-3.1911761775133702e-21	4.608062579321929e-14	6.9557869464554625e-15	8.580524886315306e-14	1.8268936738987576e-16
4500000	0.004910781871542103	1.940735928649789e-49	-2.3575767842086176e-41	3.246044181530032e-11	7.856052526834705e-15	0.0001784361918480267	-3.1223041656430603e-21	4.608062579321929e-14	6.9557869464554625e-15	8.580524886315306e-14	1.8268936738987576e-16
4600000	0.004910781871542103	1.940735928649789e-49	-2.410391619227282e-41	3.246044181530032e-11	7.856052526834705e-15	0.0001784361918480267	-3.0536374755185144e-21	4.608062579321929e-14	6.9557869464554625e-15	8.580524886315306e-14	1.8268936738987576e-16
4700000	0.004910781871542103	1.940735928649789e-49	-2.4632064542449e-41	3.246044181530032e-11	7.856052526834705e-15	0.0001784361918480267	-2.9851665645713814e-21	4.608062579321929e-14	6.9557869464554625e-15	8.580524886315306e-14	1.8268936738987576e-16
4800000	0.004910781871542103	1.940735928649789e-49	-2.5160212892615226e-41	3.246044181530032e-11	7.856052526834705e-15	0.0001784361918480267	-2.9168818902333065e-21	4.608062579321929e-14	6.9557869464554625e-15	8.580524886315306e-14	1.8268936738987576e-16
4900000	0.004910781871542103	1.940735928649789e-49	-2.5688361242772004e-41	3.246044181530032e-11	7.856052526834705e-15	0.0001784361918480267	-2.8487739099359378e-21	4.608062579321929e-14	6.9557869464554625e-15	8.580524886315306e-14	1.8268936738987576e-16
5000000	0.004910781871542103	1.940735928649789e-49	-2.6216509592919845e-41	3.246044181530032e-11	7.856052526834705e-15	0.0001784361918480267	-2.7808330811109226e-21	4.608062579321929e-14	6.9557869464554625e-15	8.580524886315306e-14	1.8268936738987576e-16
5100000	0.004910781871542103	1.940735928649789e-49	-2.6744657943059264e-41	3.246044181530032e-11	7.856052526834705e-15	0.0001784361918480267	-2.7130498611899068e-21	4.608062579321929e-14	6.9557869464554625e-15	8.580524886315306e-14	1.8268936738987576e-16
5200000	0.004910781871542103	1.940735928649789e-49	-2.7272806293190766e-41	3.246044181530032e-11	7.856052526834705e-15	0.0001784361918480267	-2.6454147076045378e-21	4.608062579321929e-14	6.9557869464554625e-15	8.580524886315306e-14	1.8268936738987576e-16
5300000	0.004910781871542103	1.940735928649789e-49	-2.780095464331486e-41	3.246044181530032e-11	7.856052526834705e-15	0.0001784361918480267	-2.5779180777864622e-21	4.608062579321929e-14	6.9557869464554625e-15	8.580524886315306e-14	1.8268936738987576e-16
5400000	0.004910781871542104	1.9407359286497893e-49	-2.8329102993432063e-41	3.246044181530032e-11	7.856052526834705e-15	0.0001784361918480267	-2.5105504291673274e-21	4.608062579321929e-14	6.9557869464554625e-15	8.580524886315306e-14	1.8268936738987576e-16
5500000	0.004910781871542104	1.9407359286497893e-49	-2.885725134354288e-41	3.246044181530032e-11	7.856052526834705e-15	0.0001784361918480267	-2.44330221917878e-21	4.608062579321929e-14	6.9557869464554625e-15	8.580524886315306e-14	1.8268936738987576e-16
5600000	0.004910781871542104	1.9407359286497893e-49	-2.9385399693647815e-41	3.246044181530032e-11	7.856052526834705e-15	0.0001784361918480267	-2.3761639052524674e-21	4.608062579321929e-14	6.9557869464554625e-15	8.580524886315307e-14	1.8268936738987576e-16
5700000	0.004910781871542104	1.9407359286497893e-49	-2.991354804374739e-41	3.246044181530032e-11	7.856052526834703e-15	0.0001784361918480267	-2.309125944820037e-21	4.608062579321929e-14	6.955786946455463e-15	8.580524886315307e-14	1.8268936738987576e-16
5800000	0.004910781871542104	1.9407359286497893e-49	-3.0441696393842115e-41	3.246044181530032e-11	7.856052526834703e-15	0.0001784361918480267	-2.2421787953131346e-21	4.608062579321929e-14	6.955786946455463e-15	8.580524886315307e-14	1.8268936738987576e-16
5900000	0.004910781871542104	1.9407359286497893e-49	-3.0969844743932487e-41	3.2460441815300315e-11	7.856052526834703e-15	0.0001784361918480267	-2.1753129141634083e-21	4.608062579321929e-14	6.955786946455463e-15	8.580524886315307e-14	1.8268936738987576e-16
6000000	0.004910781871542104	1.9407359286497893e-49	-3.1497993094019036e-41	3.2460441815300315e-11	7.856052526834703e-15	0.0001784361918480267	-2.108518758802504e-21	4.608062579321929e-14	6.955786946455463e-15	8.580524886315307e-14	1.8268936738987576e-16
6100000	0.004910781871542104	1.9407359286497893e-49	-3.202614144410225e-41	3.2460441815300315e-11	7.856052526834703e-15	0.0001784361918480267	-2.0417867866620693e-21	4.608062579321929e-14	6.955786946455463e-15	8.580524886315307e-14	1.8268936738987576e-16
6200000	0.004910781871542104	1.9407359286497893e-49	-3.255428979418265e-41	3.2460441815300315e-11	7.856052526834703e-15	0.0001784361918480267	-1.9751074551737513e-21	4.608062579321929e-14	6.955786946455463e-15	8.580524886315307e-14	1.8268936738987576e-16
6300000	0.004910781871542104	1.9407359286497893e-49	-3.308243814426076e-41	3.2460441815300315e-11	7.856052526834703e-15	0.0001784361918480267	-1.908471221769196e-21	4.608062579321929e-14	6.955786946455463e-15	8.580524886315307e-14	1.8268936738987576e-16
6400000	0.004910781871542104	1.9407359286497893e-49	-3.361058649433706e-41	3.2460441815300315e-11	7.856052526834703e-15	0.0001784361918480267	-1.841868543880052e-21	4.608062579321929e-14	6.955786946455463e-15	8.580524886315307e-14	1.8268936738987576e-16
6500000	0.004910781871542104	1.9407359286497897e-49	-3.413873484441209e-41	3.2460441815300315e-11	7.856052526834703e-15	0.0001784361918480267	-1.775289878937965e-21	4.608062579321929e-14	6.955786946455463e-15	8.580524886315307e-14	1.8268936738987576e-16
6600000	0.004910781871542104	1.9407359286497897e-49	-3.466688319448633e-41	3.2460441815300315e-11	7.856052526834703e-15	0.0001784361918480267	-1.7087256843745817e-21	4.608062579321929e-14	6.955786946455463e-15	8.580524886315307e-14	1.8268936738987576e-16
6700000	0.0049107818715421045	1.9407359286497897e-49	-3.519503154456032e-41	3.2460441815300315e-11	7.856052526834703e-15	0.0001784361918480267	-1.6421664176215503e-21	4.608062579321929e-14	6.955786946455463e-15	8.580524886315307e-14	1.8268936738987576e-16
6800000	0.0049107818715421045	1.9407359286497897e-49	-3.572317989463455e-41	3.2460441815300315e-11	7.856052526834703e-15	0.0001784361918480267	-1.575602536110517e-21	4.608062579321929e-14	6.955786946455463e-15	8.580524886315307e-14	1.8268936738987576e-16
6900000	0.0049107818715421045	1.9407359286497897e-49	-3.625132824470954e-41	3.2460441815300315e-11	7.856052526834703e-15	0.0001784361918480267	-1.509024497273129e-21	4.608062579321929e-14	6.955786946455463e-15	8.580524886315307e-14	1.8268936738987576e-16
7000000	0.0049107818715421045	1.9407359286497897e-49	-3.67794765947858e-41	3.2460441815300315e-11	7.856052526834703e-15	0.0001784361918480267	-1.442422758541033e-21	4.608062579321929e-14	6.955786946455463e-15	8.580524886315307e-14	1.8268936738987576e-16
7100000	0.0049107818715421045	1.9407359286497897e-49	-3.730762494486383e-41	3.2460441815300315e-11	7.856052526834703e-15	0.0001784361918480267	-1.3757877773458763e-21	4.608062579321929e-14	6.955786946455463e-15	8.580524886315307e-14	1.8268936738987576e-16
7200000	0.0049107818715421045	1.9407359286497897e-49	-3.7835773294944153e-41	3.2460441815300315e-11	7.856052526834703e-15	0.0001784361918480267	-1.3091100111193058e-21	4.608062579321929e-14	6.955786946455463e-15	8.580524886315307e-14	1.8268936738987576e-16
7300000	0.0049107818715421045	1.9407359286497897e-49	-3.8363921645027266e-41	3.2460441815300315e-11	7.856052526834703e-15	0.0001784361918480267	-1.2423799172929683e-21	4.608062579321929e-14	6.955786946455463e-15	8.580524886315307e-14	1.8268936738987576e-16
7400000	0.0049107818715421045	1.9407359286497897e-49	-3.889206999511369e-41	3.2460441815300315e-11	7.856052526834703e-15	0.0001784361918480267	-1.1755879532985108e-21	4.608062579321929e-14	6.955786946455463e-15	8.580524886315307e-14	1.8268936738987576e-16
7500000	0.0049107818715421045	1.9407359286497897e-49	-3.9420218345203937e-41	3.2460441815300315e-11	7.856052526834703e-15	0.0001784361918480267	-1.1087245765675801e-21	4.608062579321929e-14	6.955786946455463e-15	8.580524886315307e-14	1.826893673898758e-16
7600000	0.0049107818715421045	1.9407359286497897e-49	-3.994836669529851e-41	3.2460441815300315e-11	7.856052526834703e-15	0.0001784361918480267	-1.0417802445318238e-21	4.608062579321929e-14	6.955786946455463e-15	8.580524886315307e-14	1.826893673898758e-16
7700000	0.0049107818715421045	1.94073592864979e-49	-4.0476515045397916e-41	3.2460441815300315e-11	7.856052526834703e-15	0.0001784361918480267	-9.747454146228882e-22	4.608062579321929e-14	6.955786946455463e-15	8.580524886315307e-14	1.826893673898758e-16
7800000	0.0049107818715421045	1.94073592864979e-49	-4.1004663395502675e-41	3.2460441815300315e-11	7.856052526834703e-15	0.0001784361918480267	-9.076105442724206e-22	4.608062579321929e-14	6.955786946455463e-15	8.580524886315307e-14	1.826893673898758e-16
7900000	0.0049107818715421045	1.94073592864979e-49	-4.153281174561329e-41	3.2460441815300315e-11	7.856052526834703e-15	0.0001784361918480267	-8.403660909120678e-22	4.608062579321929e-14	6.955786946455463e-15	8.580524886315307e-14	1.826893673898758e-16
8000000	0.004910781871542105	1.94073592864979e-49	-4.2060960095730274e-41	3.2460441815300315e-11	7.856052526834703e-15	0.0001784361918480267	-7.730025119734768e-22	4.608062579321929e-14	6.955786946455463e-15	8.580524886315309e-14	1.826893673898758e-16
8100000	0.004910781871542105	1.94073592864979e-49	-4.2589108445854134e-41	3.2460441815300315e-11	7.856052526834703e-15	0.0001784361918480267	-7.055102648882947e-22	4.608062579321929e-14	6.955786946455463e-15	8.580524886315309e-14	1.826893673898758e-16
8200000	0.004910781871542105	1.94073592864979e-49	-4.3117256795985386e-41	3.2460441815300315e-11	7.856052526834703e-15	0.0001784361918480267	-6.378798070881684e-22	4.608062579321929e-14	6.955786946455463e-15	8.580524886315309e-14	1.826893673898758e-16
8300000	0.004910781871542105	1.94073592864979e-49	-4.364540514612453e-41	3.2460441815300315e-11	7.856052526834703e-15	0.0001784361918480267	-5.701015960047448e-22	4.608062579321929e-14	6.955786946455463e-15	8.580524886315309e-14	1.826893673898758e-16
8400000	0.004910781871542105	1.94073592864979e-49	-4.417355349627209e-41	3.2460441815300315e-11	7.856052526834703e-15	0.0001784361918480267	-5.02166089069671e-22	4.608062579321929e-14	6.955786946455463e-15	8.580524886315309e-14	1.826893673898758e-16
8500000	0.004910781871542105	1.94073592864979e-49	-4.4701701846428567e-41	3.2460441815300315e-11	7.856052526834703e-15	0.0001784361918480267	-4.340637437145939e-22	4.608062579321929e-14	6.955786946455463e-15	8.580524886315309e-14	1.826893673898758e-16
8600000	0.004910781871542105	1.94073592864979e-49	-4.522985019659447e-41	3.2460441815300315e-11	7.856052526834703e-15	0.0001784361918480267	-3.657850173711603e-22	4.608062579321929e-14	6.955786946455463e-15	8.580524886315309e-14	1.826893673898758e-16
8700000	0.004910781871542105	1.94073592864979e-49	-4.575799854677032e-41	3.2460441815300315e-11	7.856052526834703e-15	0.0001784361918480267	-2.9732036747101742e-22	4.608062579321929e-14	6.955786946455463e-15	8.580524886315309e-14	1.826893673898758e-16
8800000	0.004910781871542105	1.9407359286497904e-49	-4.628614689695661e-41	3.2460441815300315e-11	7.856052526834703e-15	0.0001784361918480267	-2.286602514458121e-22	4.608062579321929e-14	6.955786946455463e-15	8.580524886315309e-14	1.826893673898758e-16
8900000	0.004910781871542105	1.9407359286497904e-49	-4.681429524715386e-41	3.2460441815300315e-11	7.856052526834703e-15	0.0001784361918480267	-1.5979512672719134e-22	4.608062579321929e-14	6.955786946455463e-15	8.580524886315309e-14	1.826893673898758e-16
9000000	0.004910781871542105	1.9407359286497904e-49	-4.734244359736259e-41	3.2460441815300315e-11	7.856052526834703e-15	0.0001784361918480267	-9.071545074680207e-23	4.608062579321929e-14	6.955786946455463e-15	8.580524886315309e-14	1.826893673898758e-16
9100000	0.004910781871542105	1.9407359286497904e-49	-4.787059194758329e-41	3.2460441815300315e-11	7.856052526834703e-15	0.0001784361918480267	-2.1411680936291308e-23	4.608062579321929e-14	6.955786946455463e-15	8.580524886315309e-14	1.826893673898758e-16
9200000	0.004910781871542105	1.9407359286497904e-49	-4.839874029780744e-41	3.2460441815300315e-11	7.856052526834703e-15	0.0001784361918480267	4.718226362706879e-23	4.608062579321929e-14	6.955786946455463e-15	8.580524886315309e-14	1.826893673898758e-16
9300000	0.004910781871542105	1.9407359286497904e-49	-4.892688864800846e-41	3.2460441815300315e-11	7.856052526834703e-15	0.0001784361918480267	1.1228227217987356e-22	4.608062579321929e-14	6.955786946455463e-15	8.580524886315309e-14	1.826893673898758e-16
9400000	0.004910781871542105	1.9407359286497904e-49	-4.945503699818506e-41	3.2460441815300315e-11	7.856052526834703e-15	0.0001784361918480267	1.737730195494413e-22	4.608062579321929e-14	6.955786946455463e-15	8.580524886315309e-14	1.826893673898758e-16
9500000	0.004910781871542105	1.940735928649791e-49	-4.998318534833772e-41	3.2460441815300315e-11	7.856052526834703e-15	0.0001784361918480267	2.317298622091926e-22	4.608062579321929e-14	6.955786946455463e-15	8.580524886315309e-14	1.826893673898758e-16
9600000	0.004910781871542105	1.940735928649791e-49	-5.051133369846698e-41	3.2460441815300315e-11	7.856052526834703e-15	0.0001784361918480267	2.8622815663254804e-22	4.608062579321929e-14	6.955786946455463e-15	8.580524886315309e-14	1.826893673898758e-16
9700000	0.004910781871542105	1.940735928649791e-49	-5.103948204857333e-41	3.2460441815300315e-11	7.856052526834703e-15	0.0001784361918480267	3.373432592929282e-22	4.608062579321929e-14	6.955786946455464e-15	8.580524886315309e-14	1.826893673898758e-16
9800000	0.004910781871542105	1.9407359286497912e-49	-5.156763039865728e-41	3.2460441815300315e-11	7.856052526834703e-15	0.0001784361918480267	3.8515052666375365e-22	4.608062579321929e-14	6.955786946455464e-15	8.58052488631531e-14	1.8268936738987581e-16
9900000	0.004910781871542105	1.9407359286497912e-49	-5.209577874871935e-41	3.2460441815300315e-11	7.856052526834703e-15	0.0001784361918480267	4.297253152184449e-22	4.608062579321929e-14	6.955786946455464e-15	8.58052488631531e-14	1.8268936738987581e-16
10000000	0.004910781871542105	1.9407359286497916e-49	-5.262392709876006e-41	3.2460441815300315e-11	7.856052526834703e-15	0.0001784361918480267	4.711429814304225e-22	4.608062579321929e-14	6.955786946455464e-15	8.58052488631531e-14	1.8268936738987581e-16
10100000	0.004910781871542105	1.9407359286497916e-49	-5.315207544877991e-41	3.2460441815300315e-11	7.856052526834703e-15	0.0001784361918480267	5.094788817731074e-22	4.608062579321929e-14	6.955786946455464e-15	8.58052488631531e-14	1.8268936738987581e-16
10200000	0.004910781871542105	1.940735928649792e-49	-5.36802237987794e-41	3.2460441815300315e-11	7.856052526834703e-15	0.0001784361918480267	5.448083727199197e-22	4.608062579321929e-14	6.955786946455465e-15	8.58052488631531e-14	1.8268936738987581e-16
10300000	0.004910781871542105	1.940735928649792e-49	-5.420837214875904e-41	3.2460441815300315e-11	7.856052526834703e-15	0.0001784361918480267	5.7720681074428015e-22	4.608062579321929e-14	6.955786946455465e-15	8.58052488631531e-14	1.8268936738987581e-16
10400000	0.004910781871542105	1.9407359286497923e-49	-5.473652049871936e-41	3.2460441815300315e-11	7.856052526834703e-15	0.0001784361918480267	6.067495523196095e-22	4.608062579321929e-14	6.955786946455465e-15	8.580524886315311e-14	1.8268936738987584e-16
10500000	0.004910781871542105	1.9407359286497923e-49	-5.526466884866085e-41	3.2460441815300315e-11	7.856052526834703e-15	0.0001784361918480267	6.335119539193281e-22	4.608062579321929e-14	6.955786946455465e-15	8.580524886315311e-14	1.8268936738987584e-16
10600000	0.004910781871542105	1.9407359286497927e-49	-5.579281719858403e-41	3.2460441815300315e-11	7.856052526834703e-15	0.0001784361918480267	6.575693720168568e-22	4.608062579321929e-14	6.955786946455466e-15	8.580524886315311e-14	1.8268936738987584e-16
10700000	0.004910781871542105	1.940735928649793e-49	-5.632096554848941e-41	3.2460441815300315e-11	7.856052526834703e-15	0.0001784361918480267	6.789971630856158e-22	4.608062579321929e-14	6.955786946455466e-15	8.580524886315311e-14	1.8268936738987584e-16
10800000	0.004910781871542105	1.9407359286497935e-49	-5.68491138983775e-41	3.2460441815300315e-11	7.856052526834703e-15	0.0001784361918480267	6.978706835990261e-22	4.608062579321929e-14	6.955786946455466e-15	8.580524886315311e-14	1.8268936738987586e-16
10900000	0.004910781871542105	1.9407359286497935e-49	-5.737726224824881e-41	3.2460441815300315e-11	7.856052526834703e-15	0.0001784361918480267	7.142652900305079e-22	4.608062579321929e-14	6.9557869464554664e-15	8.580524886315312e-14	1.8268936738987586e-16
11000000	0.004910781871542105	1.940735928649794e-49	-5.790541059810385e-41	3.2460441815300315e-11	7.856052526834703e-15	0.0001784361918480267	7.2825633885348195e-22	4.608062579321929e-14	6.9557869464554664e-15	8.580524886315312e-14	1.8268936738987586e-16
11100000	0.004910781871542105	1.9407359286497942e-49	-5.843355894794313e-41	3.2460441815300315e-11	7.856052526834703e-15	0.0001784361918480267	7.399191865413691e-22	4.608062579321929e-14	6.9557869464554664e-15	8.580524886315312e-14	1.8268936738987586e-16
11200000	0.004910781871542105	1.9407359286497946e-49	-5.896170729776715e-41	3.2460441815300315e-11	7.856052526834703e-15	0.0001784361918480267	7.493291895675895e-22	4.608062579321929e-14	6.955786946455467e-15	8.580524886315314e-14	1.8268936738987589e-16
11300000	0.004910781871542105	1.940735928649795e-49	-5.948985564757643e-41	3.2460441815300315e-11	7.856052526834703e-15	0.0001784361918480267	7.565617044055639e-22	4.608062579321929e-14	6.955786946455467e-15	8.580524886315314e-14	1.8268936738987589e-16
11400000	0.004910781871542105	1.940735928649795e-49	-6.001800399737148e-41	3.2460441815300315e-11	7.856052526834703e-15	0.0001784361918480267	7.616920875287128e-22	4.608062579321929e-14	6.955786946455467e-15	8.580524886315314e-14	1.8268936738987589e-16
11500000	0.004910781871542105	1.9407359286497954e-49	-6.054615234715282e-41	3.2460441815300315e-11	7.856052526834703e-15	0.0001784361918480267	7.647956954104568e-22	4.608062579321929e-14	6.955786946455468e-15	8.580524886315314e-14	1.826893673898759e-16
11600000	0.004910781871542105	1.9407359286497958e-49	-6.107430069692094e-41	3.2460441815300315e-11	7.856052526834703e-15	0.0001784361918480267	7.659478845242166e-22	4.608062579321929e-14	6.955786946455468e-15	8.580524886315315e-14	1.826893673898759e-16
11700000	0.004910781871542105	1.940735928649796e-49	-6.160244904667637e-41	3.2460441815300315e-11	7.856052526834703e-15	0.0001784361918480267	7.652240113434127e-22	4.608062579321929e-14	6.955786946455469e-15	8.580524886315315e-14	1.826893673898759e-16
11800000	0.004910781871542105	1.9407359286497965e-49	-6.21305973964196e-41	3.2460441815300315e-11	7.856052526834703e-15	0.0001784361918480267	7.626994323414658e-22	4.608062579321929e-14	6.955786946455469e-15	8.580524886315315e-14	1.8268936738987594e-16
11900000	0.004910781871542105	1.940735928649797e-49	-6.265874574615115e-41	3.2460441815300315e-11	7.856052526834703e-15	0.0001784361918480267	7.584495039917962e-22	4.608062579321929e-14	6.955786946455469e-15	8.580524886315316e-14	1.8268936738987594e-16
12000000	0.004910781871542105	1.9407359286497973e-49	-6.318689409587153e-41	3.2460441815300315e-11	7.856052526834703e-15	0.0001784361918480267	7.525495827678248e-22	4.608062579321929e-14	6.9557869464554696e-15	8.580524886315316e-14	1.8268936738987594e-16
12100000	0.004910781871542105	1.9407359286497977e-49	-6.371504244558125e-41	3.2460441815300315e-11	7.856052526834703e-15	0.0001784361918480267	7.450750251429719e-22	4.608062579321929e-14	6.9557869464554696e-15	8.580524886315316e-14	1.8268936738987596e-16
12200000	0.004910781871542105	1.940735928649798e-49	-6.424319079528083e-41	3.2460441815300315e-11	7.856052526834703e-15	0.0001784361918480267	7.361011875906584e-22	4.608062579321929e-14	6.95578694645547e-15	8.580524886315317e-14	1.8268936738987596e-16
12300000	0.004910781871542105	1.9407359286497984e-49	-6.477133914497076e-41	3.2460441815300315e-11	7.856052526834703e-15	0.0001784361918480267	7.257034265843046e-22	4.608062579321929e-14	6.95578694645547e-15	8.580524886315317e-14	1.8268936738987599e-16
12400000	0.004910781871542105	1.9407359286497988e-49	-6.529948749465157e-41	3.2460441815300315e-11	7.856052526834703e-15	0.0001784361918480267	7.139570985973312e-22	4.608062579321929e-14	6.955786946455471e-15	8.580524886315317e-14	1.8268936738987599e-16
12500000	0.004910781871542105	1.940735928649799e-49	-6.582763584432375e-41	3.2460441815300315e-11	7.856052526834703e-15	0.0001784361918480267	7.009375601031587e-22	4.608062579321929e-14	6.955786946455471e-15	8.580524886315319e-14	1.8268936738987599e-16
12600000	0.004910781871542105	1.9407359286498e-49	-6.635578419398783e-41	3.2460441815300315e-11	7.856052526834703e-15	0.0001784361918480267	6.867201675752078e-22	4.608062579321929e-14	6.955786946455472e-15	8.580524886315319e-14	1.82689367389876e-16
12700000	0.004910781871542105	1.9407359286498003e-49	-6.688393254364431e-41	3.2460441815300315e-11	7.856052526834703e-15	0.0001784361918480267	6.7138027748689905e-22	4.608062579321929e-14	6.955786946455472e-15	8.580524886315319e-14	1.82689367389876e-16
12800000	0.004910781871542105	1.9407359286498007e-49	-6.74120808932937e-41	3.2460441815300315e-11	7.856052526834703e-15	0.0001784361918480267	6.549932463116529e-22	4.608062579321929e-14	6.955786946455473e-15	8.58052488631532e-14	1.82689367389876e-16
12900000	0.004910781871542105	1.940735928649801e-49	-6.794022924293651e-41	3.2460441815300315e-11	7.856052526834703e-15	0.0001784361918480267	6.376344305228901e-22	4.608062579321929e-14	6.955786946455473e-15	8.58052488631532e-14	1.8268936738987604e-16
13000000	0.004910781871542105	1.9407359286498015e-49	-6.846837759257325e-41	3.2460441815300315e-11	7.856052526834703e-15	0.0001784361918480267	6.193791865940311e-22	4.608062579321929e-14	6.9557869464554735e-15	8.580524886315321e-14	1.8268936738987604e-16
13100000	0.004910781871542105	1.940735928649802e-49	-6.899652594220444e-41	3.2460441815300315e-11	7.856052526834703e-15	0.0001784361918480267	6.003028709984967e-22	4.608062579321929e-14	6.9557869464554735e-15	8.580524886315321e-14	1.8268936738987606e-16
13200000	0.004910781871542105	1.9407359286498026e-49	-6.952467429183058e-41	3.2460441815300315e-11	7.856052526834703e-15	0.0001784361918480267	5.804808402097071e-22	4.608062579321929e-14	6.955786946455474e-15	8.580524886315321e-14	1.8268936738987606e-16
13300000	0.004910781871542105	1.940735928649803e-49	-7.005282264145218e-41	3.2460441815300315e-11	7.856052526834703e-15	0.0001784361918480267	5.599884507010833e-22	4.608062579321929e-14	6.955786946455474e-15	8.580524886315322e-14	1.8268936738987608e-16
13400000	0.004910781871542105	1.9407359286498033e-49	-7.058097099106974e-41	3.2460441815300315e-11	7.856052526834703e-15	0.0001784361918480267	5.389010589460456e-22	4.608062579321929e-14	6.955786946455475e-15	8.580524886315322e-14	1.8268936738987608e-16
13500000	0.004910781871542105	1.9407359286498037e-49	-7.110911934068379e-41	3.2460441815300315e-11	7.856052526834703e-15	0.0001784361918480267	5.172940214180147e-22	4.608062579321929e-14	6.955786946455475e-15	8.580524886315322e-14	1.8268936738987608e-16
13600000	0.004910781871542105	1.940735928649804e-49	-7.163726769029484e-41	3.2460441815300315e-11	7.856052526834703e-15	0.0001784361918480267	4.952426945904111e-22	4.608062579321929e-14	6.955786946455476e-15	8.580524886315324e-14	1.826893673898761e-16
13700000	0.004910781871542105	1.9407359286498045e-49	-7.216541603990338e-41	3.2460441815300315e-11	7.856052526834703e-15	0.0001784361918480267	4.728224349366554e-22	4.608062579321929e-14	6.955786946455476e-15	8.580524886315324e-14	1.826893673898761e-16
13800000	0.004910781871542105	1.9407359286498052e-49	-7.269356438950995e-41	3.2460441815300315e-11	7.856052526834703e-15	0.0001784361918480267	4.501085989301683e-22	4.608062579321929e-14	6.955786946455477e-15	8.580524886315325e-14	1.8268936738987613e-16
13900000	0.004910781871542105	1.9407359286498056e-49	-7.322171273911503e-41	3.2460441815300315e-11	7.856052526834703e-15	0.0001784361918480267	4.271765430443703e-22	4.608062579321929e-14	6.955786946455477e-15	8.580524886315325e-14	1.8268936738987613e-16
14000000	0.004910781871542105	1.940735928649806e-49	-7.374986108871914e-41	3.2460441815300315e-11	7.856052526834703e-15	0.0001784361918480267	4.041016237526818e-22	4.608062579321929e-14	6.9557869464554775e-15	8.580524886315325e-14	1.8268936738987616e-16
14100000	0.0049107818715421045	1.9407359286498064e-49	-7.427800943832281e-41	3.2460441815300315e-11	7.856052526834703e-15	0.0001784361918480267	3.809591975285237e-22	4.608062579321929e-14	6.9557869464554775e-15	8.580524886315326e-14	1.8268936738987616e-16
14200000	0.0049107818715421045	1.940735928649807e-49	-7.480615778792652e-41	3.2460441815300315e-11	7.856052526834703e-15	0.0001784361918480267	3.5782462084531633e-22	4.608062579321929e-14	6.955786946455478e-15	8.580524886315326e-14	1.8268936738987616e-16
14300000	0.0049107818715421045	1.9407359286498075e-49	-7.533430613753079e-41	3.2460441815300315e-11	7.856052526834703e-15	0.0001784361918480267	3.3477325017648047e-22	4.608062579321929e-14	6.955786946455478e-15	8.580524886315328e-14	1.8268936738987618e-16
14400000	0.0049107818715421045	1.940735928649808e-49	-7.586245448713614e-41	3.2460441815300315e-11	7.856052526834703e-15	0.0001784361918480267	3.1188044199543653e-22	4.608062579321929e-14	6.955786946455479e-15	8.580524886315328e-14	1.8268936738987618e-16
14500000	0.0049107818715421045	1.9407359286498083e-49	-7.639060283674307e-41	3.2460441815300315e-11	7.856052526834703e-15	0.0001784361918480267	2.892215527756052e-22	4.608062579321929e-14	6.955786946455479e-15	8.580524886315328e-14	1.826893673898762e-16
14600000	0.0049107818715421045	1.9407359286498087e-49	-7.69187511863521e-41	3.2460441815300315e-11	7.856052526834703e-15	0.0001784361918480267	2.66871938990407e-22	4.608062579321929e-14	6.95578694645548e-15	8.580524886315329e-14	1.826893673898762e-16
14700000	0.0049107818715421045	1.9407359286498094e-49	-7.744689953596373e-41	3.2460441815300315e-11	7.856052526834703e-15	0.0001784361918480267	2.4490695711326254e-22	4.608062579321929e-14	6.95578694645548e-15	8.580524886315329e-14	1.8268936738987623e-16
14800000	0.0049107818715421045	1.9407359286498098e-49	-7.797504788557847e-41	3.2460441815300315e-11	7.856052526834703e-15	0.0001784361918480267	2.2340196361759237e-22	4.608062579321929e-14	6.955786946455481e-15	8.58052488631533e-14	1.8268936738987623e-16
14900000	0.0049107818715421045	1.94073592864981e-49	-7.850319623519684e-41	3.2460441815300315e-11	7.856052526834703e-15	0.0001784361918480267	2.0243231497681717e-22	4.608062579321929e-14	6.955786946455481e-15	8.58052488631533e-14	1.8268936738987623e-16
15000000	0.0049107818715421045	1.9407359286498106e-49	-7.903134458481933e-41	3.2460441815300315e-11	7.856052526834703e-15	0.0001784361918480267	1.8207336766435738e-22	4.608062579321929e-14	6.9557869464554814e-15	8.58052488631533e-14	1.8268936738987626e-16
15100000	0.0049107818715421045	1.940735928649811e-49	-7.955949293444648e-41	3.2460441815300315e-11	7.856052526834703e-15	0.0001784361918480267	1.6240047815363362e-22	4.608062579321929e-14	6.9557869464554814e-15	8.580524886315331e-14	1.8268936738987626e-16
15200000	0.0049107818715421045	1.9407359286498113e-49	-8.008764128407879e-41	3.2460441815300315e-11	7.856052526834703e-15	0.0001784361918480267	1.4348900291806654e-22	4.608062579321929e-14	6.955786946455482e-15	8.580524886315331e-14	1.8268936738987628e-16
15300000	0.0049107818715421045	1.940735928649812e-49	-8.061578963371675e-41	3.2460441815300315e-11	7.856052526834703e-15	0.0001784361918480267	1.2541429843107666e-22	4.608062579321929e-14	6.955786946455482e-15	8.580524886315333e-14	1.8268936738987628e-16
15400000	0.0049107818715421045	1.9407359286498125e-49	-8.114393798336088e-41	3.2460441815300315e-11	7.856052526834703e-15	0.0001784361918480267	1.0825172116608458e-22	4.608062579321929e-14	6.955786946455483e-15	8.580524886315333e-14	1.826893673898763e-16
15500000	0.0049107818715421045	1.940735928649813e-49	-8.167208633301172e-41	3.2460441815300315e-11	7.856052526834703e-15	0.0001784361918480267	9.207662759651086e-23	4.608062579321929e-14	6.955786946455483e-15	8.580524886315333e-14	1.826893673898763e-16
15600000	0.0049107818715421045	1.9407359286498132e-49	-8.220023468266974e-41	3.2460441815300315e-11	7.856052526834703e-15	0.0001784361918480267	7.696437419577609e-23	4.608062579321929e-14	6.955786946455484e-15	8.580524886315334e-14	1.826893673898763e-16
15700000	0.0049107818715421045	1.9407359286498136e-49	-8.272838303233545e-41	3.2460441815300315e-11	7.856052526834703e-15	0.0001784361918480267	6.299031743730087e-23	4.608062579321929e-14	6.955786946455484e-15	8.580524886315334e-14	1.8268936738987633e-16
15800000	0.0049107818715421045	1.940735928649814e-49	-8.32565313820094e-41	3.2460441815300315e-11	7.856052526834703e-15	0.0001784361918480267	5.022981379450576e-23	4.608062579321929e-14	6.9557869464554846e-15	8.580524886315334e-14	1.8268936738987633e-16
15900000	0.0049107818715421045	1.9407359286498144e-49	-8.378467973169206e-41	3.2460441815300315e-11	7.856052526834703e-15	0.0001784361918480267	3.8758219740811367e-23	4.608062579321929e-14	6.9557869464554846e-15	8.580524886315335e-14	1.8268936738987636e-16
16000000	0.0049107818715421045	1.9407359286498147e-49	-8.431282808138396e-41	3.2460441815300315e-11	7.856052526834703e-15	0.0001784361918480267	2.865089174963823e-23	4.608062579321929e-14	6.955786946455485e-15	8.580524886315335e-14	1.8268936738987636e-16
16100000	0.0049107818715421045	1.940735928649815e-49	-8.484097643108561e-41	3.2460441815300315e-11	7.856052526834703e-15	0.0001784361918480267	1.998318629440696e-23	4.608062579321929e-14	6.955786946455485e-15	8.580524886315335e-14	1.8268936738987636e-16
16200000	0.0049107818715421045	1.9407359286498155e-49	-8.53691247807975e-41	3.2460441815300315e-11	7.856052526834703e-15	0.0001784361918480267	1.2830459848538127e-23	4.608062579321929e-14	6.955786946455485e-15	8.580524886315336e-14	1.8268936738987638e-16
16300000	0.0049107818715421045	1.940735928649816e-49	-8.589727313052018e-41	3.2460441815300315e-11	7.856052526834703e-15	0.0001784361918480267	7.268068885452315e-24	4.608062579321929e-14	6.955786946455486e-15	8.580524886315336e-14	1.8268936738987638e-16
16400000	0.0049107818715421045	1.9407359286498163e-49	-8.642542148025412e-41	3.2460441815300315e-11	7.856052526834703e-15	0.0001784361918480267	3.371369878570104e-24	4.608062579321929e-14	6.955786946455486e-15	8.580524886315336e-14	1.8268936738987638e-16
16500000	0.0049107818715421045	1.9407359286498166e-49	-8.695356982999985e-41	3.2460441815300315e-11	7.856052526834703e-15	0.0001784361918480267	1.2157193013120739e-24	4.608062579321929e-14	6.955786946455487e-15	8.580524886315338e-14	1.826893673898764e-16
16600000	0.0049107818715421045	1.940735928649817e-49	-8.748171817975659e-41	3.2460441815300315e-11	7.856052526834703e-15	0.0001784361918480267	7.8571209800580405e-25	4.608062579321929e-14	6.955786946455487e-15	8.580524886315338e-14	1.826893673898764e-16
16700000	0.0049107818715421045	1.9407359286498174e-49	-8.80098665295057e-41	3.2460441815300315e-11	7.856052526834703e-15	0.0001784361918480267	7.947529178124953e-25	4.608062579321929e-14	6.955786946455488e-15	8.580524886315338e-14	1.826893673898764e-16
16800000	0.0049107818715421045	1.9407359286498178e-49	-8.85380148792411e-41	3.2460441815300315e-11	7.856052526834703e-15	0.0001784361918480267	8.034274461412685e-25	4.608062579321929e-14	6.955786946455488e-15	8.580524886315339e-14	1.8268936738987643e-16
16900000	0.0049107818715421045	1.940735928649818e-49	-8.906616322896299e-41	3.2460441815300315e-11	7.856052526834703e-15	0.0001784361918480267	8.11741287580334e-25	4.608062579321929e-14	6.955786946455488e-15	8.580524886315339e-14	1.8268936738987643e-16
17000000	0.0049107818715421045	1.940735928649818e-49	-8.959431157867157e-41	3.2460441815300315e-11	7.856052526834703e-15	0.0001784361918480267	8.197000467179018e-25	4.608062579321929e-14	6.955786946455488e-15	8.580524886315339e-14	1.8268936738987643e-16
17100000	0.0049107818715421045	1.9407359286498185e-49	-9.012245992836707e-41	3.2460441815300315e-11	7.856052526834703e-15	0.0001784361918480267	8.273093281421822e-25	4.608062579321929e-14	6.9557869464554885e-15	8.580524886315339e-14	1.8268936738987643e-16
17200000	0.0049107818715421045	1.940735928649819e-49	-9.065060827804969e-41	3.2460441815300315e-11	7.856052526834703e-15	0.0001784361918480267	8.34574736441385e-25	4.608062579321929e-14	6.9557869464554885e-15	8.58052488631534e-14	1.8268936738987645e-16
17300000	0.0049107818715421045	1.940735928649819e-49	-9.117875662771964e-41	3.2460441815300315e-11	7.856052526834703e-15	0.0001784361918480267	8.415018762037203e-25	4.608062579321929e-14	6.9557869464554885e-15	8.58052488631534e-14	1.8268936738987645e-16
17400000	0.0049107818715421045	1.940735928649819e-49	-9.170690497737713e-41	3.2460441815300315e-11	7.856052526834703e-15	0.0001784361918480267	8.480963520173984e-25	4.608062579321929e-14	6.9557869464554885e-15	8.58052488631534e-14	1.8268936738987645e-16
17500000	0.0049107818715421045	1.9407359286498193e-49	-9.223505332702237e-41	3.2460441815300315e-11	7.856052526834703e-15	0.0001784361918480267	8.543637684706294e-25	4.608062579321929e-14	6.955786946455489e-15	8.58052488631534e-14	1.8268936738987645e-16
17600000	0.0049107818715421045	1.9407359286498193e-49	-9.276320167665557e-41	3.2460441815300315e-11	7.856052526834703e-15	0.0001784361918480267	8.603097301516233e-25	4.608062579321929e-14	6.955786946455489e-15	8.58052488631534e-14	1.8268936738987645e-16
17700000	0.0049107818715421045	1.9407359286498193e-49	-9.329135002627693e-41	3.2460441815300315e-11	7.856052526834703e-15	0.0001784361918480267	8.6593984164859e-25	4.608062579321929e-14	6.955786946455489e-15	8.58052488631534e-14	1.8268936738987645e-16
17800000	0.0049107818715421045	1.9407359286498197e-49	-9.381949837588668e-41	3.2460441815300315e-11	7.856052526834703e-15	0.0001784361918480267	8.712597075497402e-25	4.608062579321929e-14	6.955786946455489e-15	8.58052488631534e-14	1.8268936738987645e-16
17900000	0.0049107818715421045	1.9407359286498197e-49	-9.434764672548504e-41	3.2460441815300315e-11	7.856052526834703e-15	0.0001784361918480267	8.762749324432834e-25	4.608062579321929e-14	6.955786946455489e-15	8.58052488631534e-14	1.8268936738987645e-16
18000000	0.0049107818715421045	1.9407359286498197e-49	-9.487579507507216e-41	3.2460441815300315e-11	7.856052526834703e-15	0.0001784361918480267	8.809911209174301e-25	4.608062579321929e-14	6.955786946455489e-15	8.58052488631534e-14	1.8268936738987645e-16
18100000	0.0049107818715421045	1.9407359286498197e-49	-9.54039434246483e-41	3.2460441815300315e-11	7.856052526834703e-15	0.0001784361918480267	8.854138775603901e-25	4.608062579321929e-14	6.955786946455489e-15	8.58052488631534e-14	1.8268936738987645e-16
18200000	0.0049107818715421045	1.9407359286498197e-49	-9.593209177421368e-41	3.2460441815300315e-11	7.856052526834703e-15	0.0001784361918480267	8.895488069603737e-25	4.608062579321929e-14	6.955786946455489e-15	8.58052488631534e-14	1.8268936738987645e-16
18300000	0.0049107818715421045	1.9407359286498197e-49	-9.646024012376848e-41	3.2460441815300315e-11	7.856052526834703e-15	0.0001784361918480267	8.93401513705591e-25	4.608062579321929e-14	6.955786946455489e-15	8.58052488631534e-14	1.8268936738987645e-16
18400000	0.0049107818715421045	1.9407359286498197e-49	-9.698838847331292e-41	3.2460441815300315e-11	7.856052526834703e-15	0.0001784361918480267	8.969776023842518e-25	4.608062579321929e-14	6.955786946455489e-15	8.58052488631534e-14	1.8268936738987645e-16
18500000	0.0049107818715421045	1.9407359286498193e-49	-9.75165368228472e-41	3.2460441815300315e-11	7.856052526834703e-15	0.0001784361918480267	9.002826775845666e-25	4.608062579321929e-14	6.955786946455489e-15	8.58052488631534e-14	1.8268936738987645e-16
18600000	0.0049107818715421045	1.9407359286498193e-49	-9.804468517237156e-41	3.2460441815300315e-11	7.856052526834703e-15	0.0001784361918480267	9.033223438947453e-25	4.608062579321929e-14	6.955786946455489e-15	8.58052488631534e-14	1.8268936738987645e-16
18700000	0.0049107818715421045	1.9407359286498193e-49	-9.857283352188618e-41	3.2460441815300315e-11	7.856052526834703e-15	0.0001784361918480267	9.061022059029981e-25	4.608062579321929e-14	6.955786946455489e-15	8.58052488631534e-14	1.8268936738987645e-16
18800000	0.0049107818715421045	1.9407359286498193e-49	-9.910098187139127e-41	3.2460441815300315e-11	7.856052526834703e-15	0.0001784361918480267	9.086278681975351e-25	4.608062579321929e-14	6.9557869464554885e-15	8.58052488631534e-14	1.8268936738987645e-16
18900000	0.0049107818715421045	1.940735928649819e-49	-9.962913022088705e-41	3.2460441815300315e-11	7.856052526834703e-15	0.0001784361918480267	9.109049353665662e-25	4.608062579321929e-14	6.9557869464554885e-15	8.58052488631534e-14	1.8268936738987645e-16
19000000	0.0049107818715421045	1.940735928649819e-49	-1.0015727857037374e-40	3.2460441815300315e-11	7.856052526834703e-15	0.0001784361918480267	9.129390119983017e-25	4.608062579321929e-14	6.9557869464554885e-15	8.58052488631534e-14	1.8268936738987645e-16
19100000	0.0049107818715421045	1.9407359286498185e-49	-1.0068542691985154e-40	3.2460441815300315e-11	7.856052526834703e-15	0.0001784361918480267	9.147357026809515e-25	4.608062579321929e-14	6.9557869464554885e-15	8.580524886315339e-14	1.8268936738987645e-16
19200000	0.0049107818715421045	1.9407359286498185e-49	-1.0121357526932065e-40	3.2460441815300315e-11	7.856052526834703e-15	0.0001784361918480267	9.163006120027261e-25	4.608062579321929e-14	6.9557869464554885e-15	8.580524886315339e-14	1.8268936738987643e-16
19300000	0.0049107818715421045	1.940735928649818e-49	-1.0174172361878128e-40	3.2460441815300315e-11	7.856052526834703e-15	0.0001784361918480267	9.176393445518352e-25	4.608062579321929e-14	6.955786946455488e-15	8.580524886315339e-14	1.8268936738987643e-16
19400000	0.0049107818715421045	1.940735928649818e-49	-1.0226987196823367e-40	3.2460441815300315e-11	7.856052526834703e-15	0.0001784361918480267	9.18757504916489e-25	4.608062579321929e-14	6.955786946455488e-15	8.580524886315339e-14	1.8268936738987643e-16
19500000	0.0049107818715421045	1.9407359286498178e-49	-1.0279802031767799e-40	3.2460441815300315e-11	7.856052526834703e-15	0.0001784361918480267	9.196606976848977e-25	4.608062579321929e-14	6.955786946455488e-15	8.580524886315339e-14	1.8268936738987643e-16
19600000	0.0049107818715421045	1.9407359286498174e-49	-1.033261686671145e-40	3.2460441815300315e-11	7.856052526834703e-15	0.0001784361918480267	9.203545274452713e-25	4.608062579321929e-14	6.955786946455488e-15	8.580524886315339e-14	1.826893673898764e-16
19700000	0.0049107818715421045	1.9407359286498174e-49	-1.0385431701654333e-40	3.2460441815300315e-11	7.856052526834703e-15	0.0001784361918480267	9.208445987858201e-25	4.608062579321929e-14	6.955786946455487e-15	8.580524886315338e-14	1.826893673898764e-16
19800000	0.0049107818715421045	1.940735928649817e-49	-1.0438246536596477e-40	3.2460441815300315e-11	7.856052526834703e-15	0.0001784361918480267	9.21136516294754e-25	4.608062579321929e-14	6.955786946455487e-15	8.580524886315338e-14	1.826893673898764e-16
19900000	0.0049107818715421045	1.9407359286498166e-49	-1.0491061371537899e-40	3.2460441815300315e-11	7.856052526834703e-15	0.0001784361918480267	9.212358845602831e-25	4.608062579321929e-14	6.955786946455487e-15	8.580524886315338e-14	1.826893673898764e-16
20000000	0.0049107818715421045	1.9407359286498163e-49	-1.0543876206478621e-40	3.2460441815300315e-11	7.856052526834703e-15	0.0001784361918480267	9.211483081706175e-25	4.608062579321929e-14	6.955786946455486e-15	8.580524886315338e-14	1.8268936738987638e-16
20100000	0.0049107818715421045	1.9407359286498163e-49	-1.0596691041418665e-40	3.2460441815300315e-11	7.856052526834703e-15	0.0001784361918480267	9.208793917139674e-25	4.608062579321929e-14	6.955786946455486e-15	8.580524886315336e-14	1.8268936738987638e-16
20200000	0.0049107818715421045	1.940735928649816e-49	-1.064950587635805e-40	3.2460441815300315e-11	7.856052526834703e-15	0.0001784361918480267	9.204347397785428e-25	4.608062579321929e-14	6.955786946455486e-15	8.580524886315336e-14	1.8268936738987638e-16
20300000	0.0049107818715421045	1.9407359286498155e-49	-1.0702320711296796e-40	3.2460441815300315e-11	7.856052526834703e-15	0.0001784361918480267	9.19819956952554e-25	4.608062579321929e-14	6.955786946455485e-15	8.580524886315336e-14	1.8268936738987636e-16
20400000	0.0049107818715421045	1.940735928649815e-49	-1.0755135546234928e-40	3.2460441815300315e-11	7.856052526834703e-15	0.0001784361918480267	9.19040647824211e-25	4.608062579321929e-14	6.955786946455485e-15	8.580524886315335e-14	1.8268936738987636e-16
20500000	0.0049107818715421045	1.9407359286498147e-49	-1.0807950381172464e-40	3.2460441815300315e-11	7.856052526834703e-15	0.0001784361918480267	9.181024169817236e-25	4.608062579321929e-14	6.9557869464554846e-15	8.580524886315335e-14	1.8268936738987636e-16
20600000	0.0049107818715421045	1.9407359286498144e-49	-1.0860765216109426e-40	3.2460441815300315e-11	7.856052526834703e-15	0.0001784361918480267	9.170108690133023e-25	4.608062579321929e-14	6.9557869464554846e-15	8.580524886315335e-14	1.8268936738987633e-16
20700000	0.0049107818715421045	1.940735928649814e-49	-1.0913580051045833e-40	3.2460441815300315e-11	7.856052526834703e-15	0.0001784361918480267	9.15771608507157e-25	4.608062579321929e-14	6.955786946455484e-15	8.580524886315334e-14	1.8268936738987633e-16
20800000	0.0049107818715421045	1.9407359286498136e-49	-1.0966394885981709e-40	3.2460441815300315e-11	7.856052526834703e-15	0.0001784361918480267	9.14390240051498e-25	4.608062579321929e-14	6.955786946455484e-15	8.580524886315334e-14	1.8268936738987633e-16
20900000	0.0049107818715421045	1.9407359286498132e-49	-1.1019209720917076e-40	3.2460441815300315e-11	7.856052526834703e-15	0.0001784361918480267	9.128723682345351e-25	4.608062579321929e-14	6.955786946455484e-15	8.580524886315334e-14	1.826893673898763e-16
21000000	0.0049107818715421045	1.940735928649813e-49	-1.107202455585195e-40	3.2460441815300315e-11	7.856052526834703e-15	0.0001784361918480267	9.112235976444788e-25	4.608062579321929e-14	6.955786946455483e-15	8.580524886315333e-14	1.826893673898763e-16
21100000	0.0049107818715421045	1.9407359286498125e-49	-1.1124839390786355e-40	3.2460441815300315e-11	7.856052526834703e-15	0.0001784361918480267	9.094495328695387e-25	4.608062579321929e-14	6.955786946455483e-15	8.580524886315333e-14	1.8268936738987628e-16
21200000	0.0049107818715421045	1.9407359286498117e-49	-1.1177654225720312e-40	3.2460441815300315e-11	7.856052526834703e-15	0.0001784361918480267	9.075557784979252e-25	4.608062579321929e-14	6.955786946455482e-15	8.580524886315333e-14	1.8268936738987628e-16
21300000	0.0049107818715421045	1.9407359286498113e-49	-1.1230469060653842e-40	3.2460441815300315e-11	7.856052526834703e-15	0.0001784361918480267	9.055479391178485e-25	4.608062579321929e-14	6.955786946455482e-15	8.580524886315331e-14	1.8268936738987628e-16
21400000	0.0049107818715421045	1.940735928649811e-49	-1.1283283895586965e-40	3.2460441815300315e-11	7.856052526834703e-15	0.0001784361918480267	9.034316193175185e-25	4.608062579321929e-14	6.9557869464554814e-15	8.580524886315331e-14	1.8268936738987626e-16
21500000	0.0049107818715421045	1.9407359286498106e-49	-1.1336098730519704e-40	3.2460441815300315e-11	7.856052526834703e-15	0.0001784361918480267	9.012124236851453e-25	4.608062579321929e-14	6.9557869464554814e-15	8.58052488631533e-14	1.8268936738987626e-16
21600000	0.0049107818715421045	1.94073592864981e-49	-1.1388913565452078e-40	3.2460441815300315e-11	7.856052526834703e-15	0.0001784361918480267	8.988959568089392e-25	4.608062579321929e-14	6.955786946455481e-15	8.58052488631533e-14	1.8268936738987623e-16
21700000	0.0049107818715421045	1.9407359286498094e-49	-1.144172840038411e-40	3.2460441815300315e-11	7.856052526834703e-15	0.0001784361918480267	8.9648782327711e-25	4.608062579321929e-14	6.955786946455481e-15	8.58052488631533e-14	1.8268936738987623e-16
21800000	0.0049107818715421045	1.940735928649809e-49	-1.1494543235315817e-40	3.2460441815300315e-11	7.856052526834703e-15	0.0001784361918480267	8.939936276778682e-25	4.608062579321929e-14	6.95578694645548e-15	8.580524886315329e-14	1.826893673898762e-16
21900000	0.0049107818715421045	1.9407359286498087e-49	-1.1547358070247224e-40	3.2460441815300315e-11	7.856052526834703e-15	0.0001784361918480267	8.914189745994235e-25	4.608062579321929e-14	6.955786946455479e-15	8.580524886315329e-14	1.826893673898762e-16
22000000	0.0049107818715421045	1.9407359286498083e-49	-1.160017290517835e-40	3.2460441815300315e-11	7.856052526834703e-15	0.0001784361918480267	8.887694686299863e-25	4.608062579321929e-14	6.955786946455479e-15	8.580524886315328e-14	1.8268936738987618e-16
22100000	0.0049107818715421045	1.9407359286498075e-49	-1.1652987740109217e-40	3.2460441815300315e-11	7.856052526834703e-15	0.0001784361918480267	8.860507143577665e-25	4.608062579321929e-14	6.955786946455478e-15	8.580524886315328e-14	1.8268936738987618e-16
22200000	0.0049107818715421045	1.940735928649807e-49	-1.1705802575039846e-40	3.2460441815300315e-11	7.856052526834703e-15	0.0001784361918480267	8.832683163709741e-25	4.608062579321929e-14	6.955786946455478e-15	8.580524886315326e-14	1.8268936738987616e-16
22300000	0.0049107818715421045	1.9407359286498068e-49	-1.1758617409970258e-40	3.2460441815300315e-11	7.856052526834703e-15	0.0001784361918480267	8.804278792578196e-25	4.608062579321929e-14	6.9557869464554775e-15	8.580524886315326e-14	1.8268936738987616e-16
22400000	0.0049107818715421045	1.940735928649806e-49	-1.1811432244900473e-40	3.2460441815300315e-11	7.856052526834703e-15	0.0001784361918480267	8.775350076065127e-25	4.608062579321929e-14	6.9557869464554775e-15	8.580524886315326e-14	1.8268936738987613e-16
22500000	0.0049107818715421045	1.9407359286498056e-49	-1.1864247079830512e-40	3.2460441815300315e-11	7.856052526834703e-15	0.0001784361918480267	8.745953060052638e-25	4.608062579321929e-14	6.955786946455477e-15	8.580524886315325e-14	1.8268936738987613e-16
22600000	0.0049107818715421045	1.9407359286498052e-49	-1.1917061914760398e-40	3.2460441815300315e-11	7.856052526834703e-15	0.0001784361918480267	8.71614379042283e-25	4.608062579321929e-14	6.955786946455476e-15	8.580524886315325e-14	1.826893673898761e-16
22700000	0.0049107818715421045	1.9407359286498045e-49	-1.196987674969015e-40	3.2460441815300315e-11	7.856052526834703e-15	0.0001784361918480267	8.685978313057801e-25	4.608062579321929e-14	6.955786946455476e-15	8.580524886315324e-14	1.826893673898761e-16
22800000	0.0049107818715421045	1.940735928649804e-49	-1.202269158461979e-40	3.2460441815300315e-11	7.856052526834703e-15	0.0001784361918480267	8.655512673839653e-25	4.608062579321929e-14	6.955786946455475e-15	8.580524886315324e-14	1.8268936738987608e-16
22900000	0.0049107818715421045	1.9407359286498037e-49	-1.2075506419549338e-40	3.2460441815300315e-11	7.856052526834703e-15	0.0001784361918480267	8.62480291865049e-25	4.608062579321929e-14	6.955786946455475e-15	8.580524886315322e-14	1.8268936738987608e-16
23000000	0.0049107818715421045	1.940735928649803e-49	-1.2128321254478814e-40	3.2460441815300315e-11	7.856052526834703e-15	0.0001784361918480267	8.59390509337241e-25	4.608062579321929e-14	6.955786946455474e-15	8.580524886315322e-14	1.8268936738987606e-16
23100000	0.0049107818715421045	1.9407359286498026e-49	-1.2181136089408243e-40	3.2460441815300315e-11	7.856052526834703e-15	0.0001784361918480267	8.562875243887515e-25	4.608062579321929e-14	6.955786946455474e-15	8.580524886315321e-14	1.8268936738987606e-16
23200000	0.0049107818715421045	1.9407359286498022e-49	-1.2233950924337642e-40	3.2460441815300315e-11	7.856052526834703e-15	0.0001784361918480267	8.531769416077905e-25	4.608062579321929e-14	6.9557869464554735e-15	8.580524886315321e-14	1.8268936738987604e-16
23300000	0.0049107818715421045	1.9407359286498015e-49	-1.2286765759267035e-40	3.2460441815300315e-11	7.856052526834703e-15	0.0001784361918480267	8.500643655825682e-25	4.608062579321929e-14	6.955786946455473e-15	8.580524886315321e-14	1.8268936738987604e-16
23400000	0.0049107818715421045	1.940735928649801e-49	-1.233958059419644e-40	3.2460441815300315e-11	7.856052526834703e-15	0.0001784361918480267	8.469554009012948e-25	4.608062579321929e-14	6.955786946455473e-15	8.58052488631532e-14	1.82689367389876e-16
23500000	0.0049107818715421045	1.9407359286498007e-49	-1.239239542912588e-40	3.2460441815300315e-11	7.856052526834703e-15	0.0001784361918480267	8.438556521521802e-25	4.608062579321929e-14	6.955786946455472e-15	8.58052488631532e-14	1.82689367389876e-16
23600000	0.0049107818715421045	1.9407359286498e-49	-1.2445210264055377e-40	3.2460441815300315e-11	7.856052526834703e-15	0.0001784361918480267	8.407707239234347e-25	4.608062579321929e-14	6.955786946455472e-15	8.580524886315319e-14	1.8268936738987599e-16
23700000	0.0049107818715421045	1.9407359286497996e-49	-1.249802509898495e-40	3.2460441815300315e-11	7.856052526834703e-15	0.0001784361918480267	8.377062208032681e-25	4.608062579321929e-14	6.955786946455471e-15	8.580524886315319e-14	1.8268936738987599e-16
23800000	0.0049107818715421045	1.9407359286497988e-49	-1.255083993391462e-40	3.2460441815300315e-11	7.856052526834703e-15	0.0001784361918480267	8.346677473798908e-25	4.608062579321929e-14	6.95578694645547e-15	8.580524886315317e-14	1.8268936738987596e-16
23900000	0.0049107818715421045	1.9407359286497984e-49	-1.2603654768844408e-40	3.2460441815300315e-11	7.856052526834703e-15	0.0001784361918480267	8.316609082415127e-25	4.608062579321929e-14	6.95578694645547e-15	8.580524886315317e-14	1.8268936738987596e-16
24000000	0.0049107818715421045	1.940735928649798e-49	-1.2656469603774335e-40	3.2460441815300315e-11	7.856052526834703e-15	0.0001784361918480267	8.286913079763441e-25	4.608062579321929e-14	6.9557869464554696e-15	8.580524886315316e-14	1.8268936738987594e-16
24100000	0.0049107818715421045	1.9407359286497973e-49	-1.2709284438704423e-40	3.2460441815300315e-11	7.856052526834703e-15	0.0001784361918480267	8.25764551172595e-25	4.608062579321929e-14	6.9557869464554696e-15	8.580524886315316e-14	1.8268936738987594e-16
24200000	0.0049107818715421045	1.940735928649797e-49	-1.2762099273634693e-40	3.2460441815300315e-11	7.856052526834703e-15	0.0001784361918480267	8.228862424184754e-25	4.608062579321929e-14	6.955786946455469e-15	8.580524886315316e-14	1.826893673898759e-16
24300000	0.0049107818715421045	1.9407359286497965e-49	-1.2814914108565164e-40	3.2460441815300315e-11	7.856052526834703e-15	0.0001784361918480267	8.200619863021955e-25	4.608062579321929e-14	6.955786946455469e-15	8.580524886315315e-14	1.826893673898759e-16
24400000	0.0049107818715421045	1.940735928649796e-49	-1.286772894349586e-40	3.2460441815300315e-11	7.856052526834703e-15	0.0001784361918480267	8.172973874119655e-25	4.608062579321929e-14	6.955786946455468e-15	8.580524886315315e-14	1.826893673898759e-16
24500000	0.0049107818715421045	1.9407359286497954e-49	-1.29205437784268e-40	3.2460441815300315e-11	7.856052526834703e-15	0.0001784361918480267	8.145980503359953e-25	4.608062579321929e-14	6.955786946455467e-15	8.580524886315314e-14	1.8268936738987589e-16
24600000	0.0049107818715421045	1.940735928649795e-49	-1.2973358613358004e-40	3.2460441815300315e-11	7.856052526834703e-15	0.0001784361918480267	8.119695796624951e-25	4.608062579321929e-14	6.955786946455467e-15	8.580524886315314e-14	1.8268936738987589e-16
24700000	0.0049107818715421045	1.9407359286497946e-49	-1.3026173448289497e-40	3.2460441815300315e-11	7.856052526834703e-15	0.0001784361918480267	8.094175799796751e-25	4.608062579321929e-14	6.9557869464554664e-15	8.580524886315312e-14	1.8268936738987586e-16
24800000	0.0049107818715421045	1.940735928649794e-49	-1.3078988283221296e-40	3.2460441815300315e-11	7.856052526834703e-15	0.0001784361918480267	8.0694765587574525e-25	4.608062579321929e-14	6.9557869464554664e-15	8.580524886315312e-14	1.8268936738987586e-16
24900000	0.0049107818715421045	1.9407359286497935e-49	-1.3131803118153424e-40	3.2460441815300315e-11	7.856052526834703e-15	0.0001784361918480267	8.045654119389156e-25	4.608062579321929e-14	6.955786946455466e-15	8.580524886315312e-14	1.8268936738987584e-16
25000000	0.0049107818715421045	1.940735928649793e-49	-1.31846179530859e-40	3.2460441815300315e-11	7.856052526834703e-15	0.0001784361918480267	8.022764527573965e-25	4.608062579321929e-14	6.955786946455466e-15	8.580524886315311e-14	1.8268936738987584e-16
25100000	0.0049107818715421045	1.9407359286497927e-49	-1.3237432788018749e-40	3.2460441815300315e-11	7.856052526834703e-15	0.0001784361918480267	8.000863829193978e-25	4.608062579321929e-14	6.955786946455465e-15	8.580524886315311e-14	1.8268936738987581e-16
25200000	0.0049107818715421045	1.9407359286497923e-49	-1.3290247622951988e-40	3.2460441815300315e-11	7.856052526834703e-15	0.0001784361918480267	7.980008070131298e-25	4.608062579321929e-14	6.955786946455465e-15	8.58052488631531e-14	1.8268936738987581e-16
25300000	0.0049107818715421045	1.9407359286497916e-49	-1.3343062457885638e-40	3.2460441815300315e-11	7.856052526834703e-15	0.0001784361918480267	7.960253296268024e-25	4.608062579321929e-14	6.955786946455464e-15	8.58052488631531e-14	1.8268936738987581e-16
25400000	0.0049107818715421045	1.9407359286497912e-49	-1.3395877292819721e-40	3.2460441815300315e-11	7.856052526834703e-15	0.0001784361918480267	7.941655553486259e-25	4.608062579321929e-14	6.955786946455464e-15	8.58052488631531e-14	1.826893673898758e-16
25500000	0.0049107818715421045	1.940735928649791e-49	-1.344869212775426e-40	3.2460441815300315e-11	7.856052526834703e-15	0.0001784361918480267	7.924270887668103e-25	4.608062579321929e-14	6.955786946455463e-15	8.580524886315309e-14	1.826893673898758e-16
25600000	0.0049107818715421045	1.9407359286497904e-49	-1.3501506962689276e-40	3.2460441815300315e-11	7.856052526834703e-15	0.0001784361918480267	7.908155344695656e-25	4.608062579321929e-14	6.955786946455463e-15	8.580524886315309e-14	1.8268936738987576e-16
25700000	0.0049107818715421045	1.94073592864979e-49	-1.3554321797624786e-40	3.2460441815300315e-11	7.856052526834703e-15	0.0001784361918480267	7.893364970451021e-25	4.608062579321929e-14	6.9557869464554625e-15	8.580524886315309e-14	1.8268936738987576e-16
25800000	0.0049107818715421045	1.9407359286497897e-49	-1.3607136632560814e-40	3.2460441815300315e-11	7.856052526834703e-15	0.0001784361918480267	7.879955810816298e-25	4.608062579321929e-14	6.9557869464554625e-15	8.580524886315307e-14	1.8268936738987576e-16
25900000	0.0049107818715421045	1.9407359286497893e-49	-1.3659951467497379e-40	3.2460441815300315e-11	7.856052526834703e-15	0.0001784361918480267	7.867983911673588e-25	4.608062579321929e-14	6.9557869464554625e-15	8.580524886315307e-14	1.8268936738987574e-16
26000000	0.0049107818715421045	1.940735928649789e-49	-1.3712766302434504e-40	3.2460441815300315e-11	7.856052526834703e-15	0.0001784361918480267	7.857505318904992e-25	4.608062579321929e-14	6.955786946455462e-15	8.580524886315307e-14	1.8268936738987574e-16
26100000	0.0049107818715421045	1.9407359286497885e-49	-1.376558113737221e-40	3.2460441815300315e-11	7.856052526834703e-15	0.0001784361918480267	7.848576078392612e-25	4.608062579321929e-14	6.955786946455462e-15	8.580524886315306e-14	1.8268936738987571e-16
26200000	0.0049107818715421045	1.940735928649788e-49	-1.3818395972310516e-40	3.2460441815300315e-11	7.856052526834703e-15	0.0001784361918480267	7.841252236018546e-25	4.608062579321929e-14	6.955786946455461e-15	8.580524886315306e-14	1.8268936738987571e-16
26300000	0.0049107818715421045	1.9407359286497878e-49	-1.3871210807249446e-40	3.2460441815300315e-11	7.856052526834703e-15	0.0001784361918480267	7.8355898376649e-25	4.608062579321929e-14	6.955786946455461e-15	8.580524886315306e-14	1.8268936738987571e-16
26400000	0.0049107818715421045	1.9407359286497874e-49	-1.3924025642189019e-40	3.2460441815300315e-11	7.856052526834703e-15	0.0001784361918480267	7.83164492921377e-25	4.608062579321929e-14	6.955786946455461e-15	8.580524886315305e-14	1.826893673898757e-16
26500000	0.0049107818715421045	1.9407359286497874e-49	-1.3976840477129256e-40	3.2460441815300315e-11	7.856052526834703e-15	0.0001784361918480267	7.82947355654726e-25	4.608062579321929e-14	6.95578694645546e-15	8.580524886315305e-14	1.826893673898757e-16
26600000	0.0049107818715421045	1.940735928649787e-49	-1.4029655312070078e-40	3.2460441815300315e-11	7.856052526834703e-15	0.0001784361918480267	7.829041109775245e-25	4.608062579321929e-14	6.95578694645546e-15	8.580524886315305e-14	1.826893673898757e-16
26700000	0.0049107818715421045	1.9407359286497866e-49	-1.4082470147010001e-40	3.2460441815300315e-11	7.856052526834703e-15	0.0001784361918480267	7.829048776297851e-25	4.608062579321929e-14	6.95578694645546e-15	8.580524886315305e-14	1.826893673898757e-16
26800000	0.0049107818715421045	1.9407359286497863e-49	-1.4135284981948556e-40	3.2460441815300315e-11	7.856052526834703e-15	0.0001784361918480267	7.829056132220123e-25	4.608062579321929e-14	6.955786946455459e-15	8.580524886315304e-14	1.8268936738987567e-16
26900000	0.0049107818715421045	1.9407359286497863e-49	-1.4188099816885759e-40	3.2460441815300315e-11	7.856052526834703e-15	0.0001784361918480267	7.829063182294523e-25	4.608062579321929e-14	6.955786946455459e-15	8.580524886315304e-14	1.8268936738987567e-16
27000000	0.0049107818715421045	1.940735928649786e-49	-1.4240914651821632e-40	3.2460441815300315e-11	7.856052526834703e-15	0.0001784361918480267	7.829069931273514e-25	4.608062579321929e-14	6.955786946455459e-15	8.580524886315304e-14	1.8268936738987567e-16
27100000	0.0049107818715421045	1.9407359286497855e-49	-1.4293729486756196e-40	3.2460441815300315e-11	7.856052526834703e-15	0.0001784361918480267	7.8290763839095615e-25	4.608062579321929e-14	6.9557869464554586e-15	8.580524886315304e-14	1.8268936738987567e-16
27200000	0.0049107818715421045	1.9407359286497855e-49	-1.4346544321689473e-40	3.2460441815300315e-11	7.856052526834703e-15	0.0001784361918480267	7.829082544955129e-25	4.608062579321929e-14	6.9557869464554586e-15	8.580524886315304e-14	1.8268936738987564e-16
27300000	0.0049107818715421045	1.940735928649785e-49	-1.439935915662148e-40	3.2460441815300315e-11	7.856052526834703e-15	0.0001784361918480267	7.82908841916268e-25	4.608062579321929e-14	6.9557869464554586e-15	8.580524886315302e-14	1.8268936738987564e-16
27400000	0.0049107818715421045	1.9407359286497847e-49	-1.4452173991552244e-40	3.2460441815300315e-11	7.856052526834703e-15	0.0001784361918480267	7.829094011284677e-25	4.608062579321929e-14	6.9557869464554586e-15	8.580524886315302e-14	1.8268936738987564e-16
27500000	0.0049107818715421045	1.9407359286497847e-49	-1.4504988826481783e-40	3.2460441815300315e-11	7.856052526834703e-15	0.0001784361918480267	7.829099326073585e-25	4.608062579321929e-14	6.955786946455458e-15	8.580524886315302e-14	1.8268936738987564e-16
27600000	0.0049107818715421045	1.9407359286497844e-49	-1.4557803661410118e-40	3.2460441815300315e-11	7.856052526834703e-15	0.0001784361918480267	7.829104368281868e-25	4.608062579321929e-14	6.955786946455458e-15	8.580524886315302e-14	1.8268936738987564e-16
27700000	0.0049107818715421045	1.9407359286497844e-49	-1.461061849633727e-40	3.2460441815300315e-11	7.856052526834703e-15	0.0001784361918480267	7.82910914266199e-25	4.608062579321929e-14	6.955786946455458e-15	8.580524886315302e-14	1.8268936738987564e-16
27800000	0.0049107818715421045	1.9407359286497844e-49	-1.4663433331263257e-40	3.2460441815300315e-11	7.856052526834703e-15	0.0001784361918480267	7.829113653966414e-25	4.608062579321929e-14	6.955786946455458e-15	8.580524886315302e-14	1.8268936738987562e-16
27900000	0.0049107818715421045	1.940735928649784e-49	-1.4716248166188107e-40	3.2460441815300315e-11	7.856052526834703e-15	0.0001784361918480267	7.829117906947603e-25	4.608062579321929e-14	6.955786946455458e-15	8.580524886315301e-14	1.8268936738987562e-16
28000000	0.0049107818715421045	1.940735928649784e-49	-1.4769063001111835e-40	3.2460441815300315e-11	7.856052526834703e-15	0.0001784361918480267	7.829121906358023e-25	4.608062579321929e-14	6.955786946455457e-15	8.580524886315301e-14	1.8268936738987562e-16
28100000	0.0049107818715421045	1.9407359286497836e-49	-1.4821877836034464e-40	3.2460441815300315e-11	7.856052526834703e-15	0.0001784361918480267	7.829125656950136e-25	4.608062579321929e-14	6.955786946455457e-15	8.580524886315301e-14	1.8268936738987562e-16
28200000	0.0049107818715421045	1.9407359286497836e-49	-1.4874692670956016e-40	3.2460441815300315e-11	7.856052526834703e-15	0.0001784361918480267	7.829129163476406e-25	4.608062579321929e-14	6.955786946455457e-15	8.580524886315301e-14	1.8268936738987562e-16
28300000	0.0049107818715421045	1.9407359286497836e-49	-1.492750750587651e-40	3.2460441815300315e-11	7.856052526834703e-15	0.0001784361918480267	7.829132430689298e-25	4.608062579321929e-14	6.955786946455457e-15	8.580524886315301e-14	1.8268936738987562e-16
28400000	0.0049107818715421045	1.9407359286497832e-49	-1.4980322340795968e-40	3.2460441815300315e-11	7.856052526834703e-15	0.0001784361918480267	7.829135463341274e-25	4.608062579321929e-14	6.955786946455457e-15	8.580524886315301e-14	1.8268936738987562e-16
28500000	0.0049107818715421045	1.9407359286497832e-49	-1.503313717571441e-40	3.2460441815300315e-11	7.856052526834703e-15	0.0001784361918480267	7.829138266184799e-25	4.608062579321929e-14	6.955786946455457e-15	8.580524886315301e-14	1.8268936738987562e-16
28600000	0.0049107818715421045	1.9407359286497832e-49	-1.508595201063186e-40	3.2460441815300315e-11	7.856052526834703e-15	0.0001784361918480267	7.829140843972336e-25	4.608062579321929e-14	6.955786946455457e-15	8.580524886315301e-14	1.826893673898756e-16
28700000	0.0049107818715421045	1.9407359286497832e-49	-1.5138766845548337e-40	3.2460441815300315e-11	7.856052526834703e-15	0.0001784361918480267	7.829143201456349e-25	4.608062579321929e-14	6.955786946455457e-15	8.580524886315301e-14	1.826893673898756e-16
28800000	0.0049107818715421045	1.940735928649783e-49	-1.5191581680463861e-40	3.2460441815300315e-11	7.856052526834703e-15	0.0001784361918480267	7.829145343389302e-25	4.608062579321929e-14	6.955786946455457e-15	8.580524886315301e-14	1.826893673898756e-16
28900000	0.0049107818715421045	1.940735928649783e-49	-1.5244396515378454e-40	3.2460441815300315e-11	7.856052526834703e-15	0.0001784361918480267	7.82914727452366e-25	4.608062579321929e-14	6.955786946455456e-15	8.580524886315301e-14	1.826893673898756e-16
29000000	0.0049107818715421045	1.940735928649783e-49	-1.5297211350292137e-40	3.2460441815300315e-11	7.856052526834703e-15	0.0001784361918480267	7.829148999611884e-25	4.608062579321929e-14	6.955786946455456e-15	8.5805248863153e-14	1.826893673898756e-16
29100000	0.0049107818715421045	1.940735928649783e-49	-1.5350026185204931e-40	3.2460441815300315e-11	7.856052526834703e-15	0.0001784361918480267	7.82915052340644e-25	4.608062579321929e-14	6.955786946455456e-15	8.5805248863153e-14	1.826893673898756e-16
29200000	0.0049107818715421045	1.940735928649783e-49	-1.5402841020116854e-40	3.2460441815300315e-11	7.856052526834703e-15	0.0001784361918480267	7.82915185065979e-25	4.608062579321929e-14	6.955786946455456e-15	8.5805248863153e-14	1.826893673898756e-16
29300000	0.0049107818715421045	1.940735928649783e-49	-1.5455655855027934e-40	3.2460441815300315e-11	7.856052526834703e-15	0.0001784361918480267	7.8291529861244e-25	4.608062579321929e-14	6.955786946455456e-15	8.5805248863153e-14	1.826893673898756e-16
29400000	0.0049107818715421045	1.940735928649783e-49	-1.5508470689938187e-40	3.2460441815300315e-11	7.856052526834703e-15	0.0001784361918480267	7.829153934552731e-25	4.608062579321929e-14	6.955786946455456e-15	8.5805248863153e-14	1.826893673898756e-16
29500000	0.0049107818715421045	1.9407359286497825e-49	-1.5561285524847633e-40	3.2460441815300315e-11	7.856052526834703e-15	0.0001784361918480267	7.82915470069725e-25	4.608062579321929e-14	6.955786946455456e-15	8.5805248863153e-14	1.826893673898756e-16
29600000	0.0049107818715421045	1.9407359286497825e-49	-1.5614100359756295e-40	3.2460441815300315e-11	7.856052526834703e-15	0.0001784361918480267	7.829155289310418e-25	4.608062579321929e-14	6.955786946455456e-15	8.5805248863153e-14	1.826893673898756e-16
29700000	0.0049107818715421045	1.9407359286497825e-49	-1.5666915194664196e-40	3.2460441815300315e-11	7.856052526834703e-15	0.0001784361918480267	7.829155705144701e-25	4.608062579321929e-14	6.955786946455456e-15	8.5805248863153e-14	1.826893673898756e-16
29800000	0.0049107818715421045	1.9407359286497825e-49	-1.5719730029571353e-40	3.2460441815300315e-11	7.856052526834703e-15	0.0001784361918480267	7.8291559529525605e-25	4.608062579321929e-14	6.955786946455456e-15	8.5805248863153e-14	1.826893673898756e-16
29900000	0.0049107818715421045	1.9407359286497825e-49	-1.577254486447779e-40	3.2460441815300315e-11	7.856052526834703e-15	0.0001784361918480267	7.8291560374864615e-25	4.608062579321929e-14	6.955786946455456e-15	8.5805248863153e-14	1.826893673898756e-16
30000000	0.0049107818715421045	1.9407359286497825e-49	-1.5825359699383526e-40	3.2460441815300315e-11	7.856052526834703e-15	0.0001784361918480267	7.829155963498868e-25	4.608062579321929e-14	6.955786946455456e-15	8.5805248863153e-14	1.826893673898756e-16
30100000	0.0049107818715421045	1.9407359286497825e-49	-1.5878174534288583e-40	3.2460441815300315e-11	7.856052526834703e-15	0.0001784361918480267	7.829155735742244e-25	4.608062579321929e-14	6.955786946455456e-15	8.5805248863153e-14	1.826893673898756e-16
30200000	0.0049107818715421045	1.9407359286497825e-49	-1.5930989369192982e-40	3.2460441815300315e-11	7.856052526834703e-15	0.0001784361918480267	7.829155358969051e-25	4.608062579321929e-14	6.955786946455456e-15	8.5805248863153e-14	1.826893673898756e-16
30300000	0.0049107818715421045	1.9407359286497825e-49	-1.5983804204096745e-40	3.2460441815300315e-11	7.856052526834703e-15	0.0001784361918480267	7.829154837931756e-25	4.608062579321929e-14	6.955786946455456e-15	8.5805248863153e-14	1.826893673898756e-16
30400000	0.0049107818715421045	1.9407359286497825e-49	-1.603661903899989e-40	3.2460441815300315e-11	7.856052526834703e-15	0.0001784361918480267	7.829154177382821e-25	4.608062579321929e-14	6.955786946455456e-15	8.5805248863153e-14	1.826893673898756e-16
30500000	0.0049107818715421045	1.940735928649783e-49	-1.6089433873902441e-40	3.2460441815300315e-11	7.856052526834703e-15	0.0001784361918480267	7.82915338207471e-25	4.608062579321929e-14	6.955786946455456e-15	8.5805248863153e-14	1.826893673898756e-16
30600000	0.0049107818715421045	1.940735928649783e-49	-1.6142248708804415e-40	3.2460441815300315e-11	7.856052526834703e-15	0.0001784361918480267	7.829152456759886e-25	4.608062579321929e-14	6.955786946455456e-15	8.5805248863153e-14	1.826893673898756e-16
30700000	0.0049107818715421045	1.940735928649783e-49	-1.619506354370584e-40	3.2460441815300315e-11	7.856052526834703e-15	0.0001784361918480267	7.8291514061908145e-25	4.608062579321929e-14	6.955786946455456e-15	8.5805248863153e-14	1.826893673898756e-16
30800000	0.0049107818715421045	1.940735928649783e-49	-1.6247878378606729e-40	3.2460441815300315e-11	7.856052526834703e-15	0.0001784361918480267	7.829150235119958e-25	4.608062579321929e-14	6.955786946455456e-15	8.5805248863153e-14	1.826893673898756e-16
30900000	0.0049107818715421045	1.940735928649783e-49	-1.6300693213507108e-40	3.2460441815300315e-11	7.856052526834703e-15	0.0001784361918480267	7.829148948299781e-25	4.608062579321929e-14	6.955786946455456e-15	8.5805248863153e-14	1.826893673898756e-16
31000000	0.0049107818715421045	1.940735928649783e-49	-1.6353508048406999e-40	3.2460441815300315e-11	7.856052526834703e-15	0.0001784361918480267	7.829147550482747e-25	4.608062579321929e-14	6.955786946455456e-15	8.580524886315301e-14	1.826893673898756e-16
31100000	0.0049107818715421045	1.940735928649783e-49	-1.6406322883306418e-40	3.2460441815300315e-11	7.856052526834703e-15	0.0001784361918480267	7.829146046421318e-25	4.608062579321929e-14	6.955786946455456e-15	8.580524886315301e-14	1.8268936738987562e-16
31200000	0.0049107818715421045	1.940735928649783e-49	-1.6459137718205389e-40	3.2460441815300315e-11	7.856052526834703e-15	0.0001784361918480267	7.829144440867961e-25	4.608062579321929e-14	6.955786946455457e-15	8.580524886315301e-14	1.8268936738987562e-16
31300000	0.0049107818715421045	1.9407359286497832e-49	-1.6511952553103933e-40	3.2460441815300315e-11	7.856052526834703e-15	0.0001784361918480267	7.829142738575138e-25	4.608062579321929e-14	6.955786946455457e-15	8.580524886315301e-14	1.8268936738987562e-16
31400000	0.0049107818715421045	1.9407359286497832e-49	-1.6564767388002072e-40	3.2460441815300315e-11	7.856052526834703e-15	0.0001784361918480267	7.829140944295313e-25	4.608062579321929e-14	6.955786946455457e-15	8.580524886315301e-14	1.8268936738987562e-16
31500000	0.0049107818715421045	1.9407359286497832e-49	-1.6617582222899825e-40	3.2460441815300315e-11	7.856052526834703e-15	0.0001784361918480267	7.82913906278095e-25	4.608062579321929e-14	6.955786946455457e-15	8.580524886315301e-14	1.8268936738987562e-16
31600000	0.0049107818715421045	1.9407359286497832e-49	-1.6670397057797213e-40	3.2460441815300315e-11	7.856052526834703e-15	0.0001784361918480267	7.829137098784512e-25	4.608062579321929e-14	6.955786946455457e-15	8.580524886315301e-14	1.8268936738987562e-16
31700000	0.0049107818715421045	1.9407359286497832e-49	-1.6723211892694257e-40	3.2460441815300315e-11	7.856052526834703e-15	0.0001784361918480267	7.829135057058463e-25	4.608062579321929e-14	6.955786946455457e-15	8.580524886315301e-14	1.8268936738987562e-16
31800000	0.0049107818715421045	1.9407359286497836e-49	-1.677602672759098e-40	3.2460441815300315e-11	7.856052526834703e-15	0.0001784361918480267	7.829132942355267e-25	4.608062579321929e-14	6.955786946455457e-15	8.580524886315301e-14	1.8268936738987562e-16
31900000	0.0049107818715421045	1.9407359286497836e-49	-1.6828841562487402e-40	3.2460441815300315e-11	7.856052526834703e-15	0.0001784361918480267	7.829130759427388e-25	4.608062579321929e-14	6.955786946455457e-15	8.580524886315301e-14	1.8268936738987562e-16
32000000	0.0049107818715421045	1.9407359286497836e-49	-1.6881656397383542e-40	3.2460441815300315e-11	7.856052526834703e-15	0.0001784361918480267	7.829128513027289e-25	4.608062579321929e-14	6.955786946455457e-15	8.580524886315301e-14	1.8268936738987562e-16
32100000	0.0049107818715421045	1.9407359286497836e-49	-1.6934471232279424e-40	3.2460441815300315e-11	7.856052526834703e-15	0.0001784361918480267	7.829126207907436e-25	4.608062579321929e-14	6.955786946455457e-15	8.580524886315301e-14	1.8268936738987562e-16
32200000	0.0049107818715421045	1.940735928649784e-49	-1.6987286067175066e-40	3.2460441815300315e-11	7.856052526834703e-15	0.0001784361918480267	7.82912384882029e-25	4.608062579321929e-14	6.955786946455457e-15	8.580524886315301e-14	1.8268936738987562e-16
32300000	0.0049107818715421045	1.940735928649784e-49	-1.7040100902070493e-40	3.2460441815300315e-11	7.856052526834703e-15	0.0001784361918480267	7.829121440518316e-25	4.608062579321929e-14	6.955786946455458e-15	8.580524886315301e-14	1.8268936738987564e-16
32400000	0.0049107818715421045	1.940735928649784e-49	-1.7092915736965722e-40	3.2460441815300315e-11	7.856052526834703e-15	0.0001784361918480267	7.8291189877539775e-25	4.608062579321929e-14	6.955786946455458e-15	8.580524886315301e-14	1.8268936738987564e-16
32500000	0.0049107818715421045	1.940735928649784e-49	-1.7145730571860777e-40	3.2460441815300315e-11	7.856052526834703e-15	0.0001784361918480267	7.829116495279739e-25	4.608062579321929e-14	6.955786946455458e-15	8.580524886315302e-14	1.8268936738987564e-16
32600000	0.0049107818715421045	1.9407359286497844e-49	-1.7198545406755676e-40	3.2460441815300315e-11	7.856052526834703e-15	0.0001784361918480267	7.829113967848063e-25	4.608062579321929e-14	6.955786946455458e-15	8.580524886315302e-14	1.8268936738987564e-16
32700000	0.0049107818715421045	1.9407359286497844e-49	-1.7251360241650441e-40	3.2460441815300315e-11	7.856052526834703e-15	0.0001784361918480267	7.829111410211415e-25	4.608062579321929e-14	6.955786946455458e-15	8.580524886315302e-14	1.8268936738987564e-16
32800000	0.0049107818715421045	1.9407359286497844e-49	-1.7304175076545095e-40	3.2460441815300315e-11	7.856052526834703e-15	0.0001784361918480267	7.829108827122257e-25	4.608062579321929e-14	6.955786946455458e-15	8.580524886315302e-14	1.8268936738987564e-16
32900000	0.0049107818715421045	1.9407359286497844e-49	-1.735698991143966e-40	3.2460441815300315e-11	7.856052526834703e-15	0.0001784361918480267	7.829106223333054e-25	4.608062579321929e-14	6.955786946455458e-15	8.580524886315302e-14	1.8268936738987564e-16
33000000	0.0049107818715421045	1.9407359286497847e-49	-1.740980474633415e-40	3.2460441815300315e-11	7.856052526834703e-15	0.0001784361918480267	7.829103603596269e-25	4.608062579321929e-14	6.955786946455458e-15	8.580524886315302e-14	1.8268936738987564e-16
33100000	0.0049107818715421045	1.9407359286497847e-49	-1.7462619581228594e-40	3.2460441815300315e-11	7.856052526834703e-15	0.0001784361918480267	7.829100972664366e-25	4.608062579321929e-14	6.955786946455458e-15	8.580524886315302e-14	1.8268936738987564e-16
33200000	0.0049107818715421045	1.9407359286497847e-49	-1.7515434416123007e-40	3.2460441815300315e-11	7.856052526834703e-15	0.0001784361918480267	7.829098335289809e-25	4.608062579321929e-14	6.9557869464554586e-15	8.580524886315302e-14	1.8268936738987567e-16
33300000	0.0049107818715421045	1.9407359286497847e-49	-1.7568249251017414e-40	3.2460441815300315e-11	7.856052526834703e-15	0.0001784361918480267	7.8290956962250615e-25	4.608062579321929e-14	6.9557869464554586e-15	8.580524886315302e-14	1.8268936738987567e-16
33400000	0.0049107818715421045	1.940735928649785e-49	-1.7621064085911833e-40	3.2460441815300315e-11	7.856052526834703e-15	0.0001784361918480267	7.829093060222587e-25	4.608062579321929e-14	6.9557869464554586e-15	8.580524886315302e-14	1.8268936738987567e-16
33500000	0.0049107818715421045	1.940735928649785e-49	-1.7673878920806287e-40	3.2460441815300315e-11	7.856052526834703e-15	0.0001784361918480267	7.82909043203485e-25	4.608062579321929e-14	6.9557869464554586e-15	8.580524886315302e-14	1.8268936738987567e-16
33600000	0.0049107818715421045	1.940735928649785e-49	-1.7726693755700798e-40	3.2460441815300315e-11	7.856052526834703e-15	0.0001784361918480267	7.8290878164143145e-25	4.608062579321929e-14	6.9557869464554586e-15	8.580524886315302e-14	1.8268936738987567e-16
33700000	0.0049107818715421045	1.940735928649785e-49	-1.7779508590595384e-40	3.2460441815300315e-11	7.856052526834703e-15	0.0001784361918480267	7.829085218113443e-25	4.608062579321929e-14	6.9557869464554586e-15	8.580524886315302e-14	1.8268936738987567e-16
33800000	0.0049107818715421045	1.9407359286497855e-49	-1.7832323425490069e-40	3.2460441815300315e-11	7.856052526834703e-15	0.0001784361918480267	7.8290826418847e-25	4.608062579321929e-14	6.9557869464554586e-15	8.580524886315304e-14	1.8268936738987567e-16
33900000	0.0049107818715421045	1.9407359286497855e-49	-1.7885138260384871e-40	3.2460441815300315e-11	7.856052526834703e-15	0.0001784361918480267	7.829080092480549e-25	4.608062579321929e-14	6.9557869464554586e-15	8.580524886315304e-14	1.8268936738987567e-16
34000000	0.0049107818715421045	1.9407359286497855e-49	-1.7937953095279812e-40	3.2460441815300315e-11	7.856052526834703e-15	0.0001784361918480267	7.8290775746534545e-25	4.608062579321929e-14	6.9557869464554586e-15	8.580524886315304e-14	1.8268936738987567e-16
34100000	0.0049107818715421045	1.9407359286497855e-49	-1.7990767930174915e-40	3.2460441815300315e-11	7.856052526834703e-15	0.0001784361918480267	7.829075093155879e-25	4.608062579321929e-14	6.9557869464554586e-15	8.580524886315304e-14	1.8268936738987567e-16
34200000	0.0049107818715421045	1.940735928649786e-49	-1.80435827650702e-40	3.2460441815300315e-11	7.856052526834703e-15	0.0001784361918480267	7.829072652740289e-25	4.608062579321929e-14	6.955786946455459e-15	8.580524886315304e-14	1.826893673898757e-16
34300000	0.0049107818715421045	1.940735928649786e-49	-1.8096397599965686e-40	3.2460441815300315e-11	7.856052526834703e-15	0.0001784361918480267	7.829070258159144e-25	4.608062579321929e-14	6.955786946455459e-15	8.580524886315304e-14	1.826893673898757e-16
34400000	0.0049107818715421045	1.940735928649786e-49	-1.8149212434861396e-40	3.2460441815300315e-11	7.856052526834703e-15	0.0001784361918480267	7.829067914164911e-25	4.608062579321929e-14	6.955786946455459e-15	8.580524886315304e-14	1.826893673898757e-16
34500000	0.0049107818715421045	1.940735928649786e-49	-1.8202027269757351e-40	3.2460441815300315e-11	7.856052526834703e-15	0.0001784361918480267	7.829065625510053e-25	4.608062579321929e-14	6.955786946455459e-15	8.580524886315304e-14	1.826893673898757e-16
34600000	0.0049107818715421045	1.9407359286497863e-49	-1.825484210465357e-40	3.2460441815300315e-11	7.856052526834703e-15	0.0001784361918480267	7.829063396947034e-25	4.608062579321929e-14	6.955786946455459e-15	8.580524886315304e-14	1.826893673898757e-16
34700000	0.0049107818715421045	1.9407359286497863e-49	-1.8307656939550076e-40	3.2460441815300315e-11	7.856052526834703e-15	0.0001784361918480267	7.829061233228317e-25	4.608062579321929e-14	6.955786946455459e-15	8.580524886315304e-14	1.826893673898757e-16
34800000	0.0049107818715421045	1.9407359286497863e-49	-1.836047177444689e-40	3.2460441815300315e-11	7.856052526834703e-15	0.0001784361918480267	7.829059139106366e-25	4.608062579321929e-14	6.955786946455459e-15	8.580524886315304e-14	1.826893673898757e-16
34900000	0.0049107818715421045	1.9407359286497863e-49	-1.8413286609344033e-40	3.2460441815300315e-11	7.856052526834703e-15	0.0001784361918480267	7.829057119333645e-25	4.608062579321929e-14	6.955786946455459e-15	8.580524886315304e-14	1.826893673898757e-16
35000000	0.0049107818715421045	1.9407359286497863e-49	-1.846610144424152e-40	3.2460441815300315e-11	7.856052526834703e-15	0.0001784361918480267	7.8290551786626175e-25	4.608062579321929e-14	6.955786946455459e-15	8.580524886315304e-14	1.826893673898757e-16
35100000	0.0049107818715421045	1.9407359286497866e-49	-1.8518916279139384e-40	3.2460441815300315e-11	7.856052526834703e-15	0.0001784361918480267	7.829053321845748e-25	4.608062579321929e-14	6.955786946455459e-15	8.580524886315305e-14	1.826893673898757e-16
35200000	0.0049107818715421045	1.9407359286497866e-49	-1.857173111403764e-40	3.2460441815300315e-11	7.856052526834703e-15	0.0001784361918480267	7.8290515536355e-25	4.608062579321929e-14	6.955786946455459e-15	8.580524886315305e-14	1.826893673898757e-16
35300000	0.0049107818715421045	1.9407359286497866e-49	-1.8624545948936302e-40	3.2460441815300315e-11	7.856052526834703e-15	0.0001784361918480267	7.829049878784336e-25	4.608062579321929e-14	6.95578694645546e-15	8.580524886315305e-14	1.8268936738987571e-16
35400000	0.0049107818715421045	1.9407359286497866e-49	-1.86773607838354e-40	3.2460441815300315e-11	7.856052526834703e-15	0.0001784361918480267	7.8290483020447215e-25	4.608062579321929e-14	6.95578694645546e-15	8.580524886315305e-14	1.8268936738987571e-16
35500000	0.0049107818715421045	1.9407359286497866e-49	-1.8730175618734953e-40	3.2460441815300315e-11	7.856052526834703e-15	0.0001784361918480267	7.829046828169119e-25	4.608062579321929e-14	6.95578694645546e-15	8.580524886315305e-14	1.8268936738987571e-16
35600000	0.0049107818715421045	1.9407359286497866e-49	-1.878299045363498e-40	3.2460441815300315e-11	7.856052526834703e-15	0.0001784361918480267	7.829045461909994e-25	4.608062579321929e-14	6.95578694645546e-15	8.580524886315305e-14	1.8268936738987571e-16
35700000	0.0049107818715421045	1.9407359286497866e-49	-1.883580528853551e-40	3.2460441815300315e-11	7.856052526834703e-15	0.0001784361918480267	7.829044208019808e-25	4.608062579321929e-14	6.95578694645546e-15	8.580524886315305e-14	1.8268936738987571e-16
35800000	0.0049107818715421045	1.940735928649787e-49	-1.888862012343655e-40	3.2460441815300315e-11	7.856052526834703e-15	0.0001784361918480267	7.829043071251027e-25	4.608062579321929e-14	6.95578694645546e-15	8.580524886315305e-14	1.8268936738987571e-16
35900000	0.0049107818715421045	1.940735928649787e-49	-1.894143495833813e-40	3.2460441815300315e-11	7.856052526834703e-15	0.0001784361918480267	7.829042056356113e-25	4.608062579321929e-14	6.95578694645546e-15	8.580524886315305e-14	1.8268936738987571e-16
36000000	0.0049107818715421045	1.940735928649787e-49	-1.899424979324027e-40	3.2460441815300315e-11	7.856052526834703e-15	0.0001784361918480267	7.82904116808753e-25	4.608062579321929e-14	6.95578694645546e-15	8.580524886315305e-14	1.8268936738987571e-16
36100000	0.0049107818715421045	1.940735928649787e-49	-1.904706462814299e-40	3.2460441815300315e-11	7.856052526834703e-15	0.0001784361918480267	7.829040411197742e-25	4.608062579321929e-14	6.95578694645546e-15	8.580524886315305e-14	1.8268936738987571e-16
36200000	0.0049107818715421045	1.940735928649787e-49	-1.909987946304631e-40	3.2460441815300315e-11	7.856052526834703e-15	0.0001784361918480267	7.829039790439214e-25	4.608062579321929e-14	6.95578694645546e-15	8.580524886315305e-14	1.8268936738987571e-16
36300000	0.0049107818715421045	1.940735928649787e-49	-1.9152694297950254e-40	3.2460441815300315e-11	7.856052526834703e-15	0.0001784361918480267	7.829039310564408e-25	4.608062579321929e-14	6.95578694645546e-15	8.580524886315305e-14	1.8268936738987571e-16
36400000	0.0049107818715421045	1.940735928649787e-49	-1.9205509132854843e-40	3.2460441815300315e-11	7.856052526834703e-15	0.0001784361918480267	7.829038976325789e-25	4.608062579321929e-14	6.95578694645546e-15	8.580524886315305e-14	1.8268936738987571e-16
36500000	0.0049107818715421045	1.940735928649787e-49	-1.925832396776009e-40	3.2460441815300315e-11	7.856052526834703e-15	0.0001784361918480267	7.8290387924758195e-25	4.608062579321929e-14	6.95578694645546e-15	8.580524886315305e-14	1.8268936738987571e-16
36600000	0.0049107818715421045	1.940735928649787e-49	-1.931113880266593e-40	3.2460441815300315e-11	7.856052526834703e-15	0.0001784361918480267	7.829038756079195e-25	4.608062579321929e-14	6.95578694645546e-15	8.580524886315305e-14	1.8268936738987571e-16
36700000	0.0049107818715421045	1.940735928649787e-49	-1.9363953637570867e-40	3.2460441815300315e-11	7.856052526834703e-15	0.0001784361918480267	7.829038756994107e-25	4.608062579321929e-14	6.95578694645546e-15	8.580524886315305e-14	1.8268936738987571e-16
36800000	0.0049107818715421045	1.940735928649787e-49	-1.9416768472474436e-40	3.2460441815300315e-11	7.856052526834703e-15	0.0001784361918480267	7.829038757871951e-25	4.608062579321929e-14	6.95578694645546e-15	8.580524886315305e-14	1.8268936738987571e-16
36900000	0.0049107818715421045	1.940735928649787e-49	-1.946958330737665e-40	3.2460441815300315e-11	7.856052526834703e-15	0.0001784361918480267	7.829038758713297e-25	4.608062579321929e-14	6.95578694645546e-15	8.580524886315305e-14	1.8268936738987571e-16
37000000	0.0049107818715421045	1.940735928649787e-49	-1.952239814227754e-40	3.2460441815300315e-11	7.856052526834703e-15	0.0001784361918480267	7.82903875951871e-25	4.608062579321929e-14	6.95578694645546e-15	8.580524886315305e-14	1.8268936738987571e-16
37100000	0.0049107818715421045	1.940735928649787e-49	-1.9575212977177117e-40	3.2460441815300315e-11	7.856052526834703e-15	0.0001784361918480267	7.829038760288757e-25	4.608062579321929e-14	6.95578694645546e-15	8.580524886315305e-14	1.8268936738987571e-16
37200000	0.0049107818715421045	1.940735928649787e-49	-1.962802781207541e-40	3.2460441815300315e-11	7.856052526834703e-15	0.0001784361918480267	7.829038761024007e-25	4.608062579321929e-14	6.95578694645546e-15	8.580524886315305e-14	1.8268936738987571e-16
37300000	0.0049107818715421045	1.940735928649787e-49	-1.968084264697243e-40	3.2460441815300315e-11	7.856052526834703e-15	0.0001784361918480267	7.829038761725026e-25	4.608062579321929e-14	6.95578694645546e-15	8.580524886315305e-14	1.8268936738987571e-16
37400000	0.0049107818715421045	1.940735928649787e-49	-1.973365748186821e-40	3.2460441815300315e-11	7.856052526834703e-15	0.0001784361918480267	7.82903876239238e-25	4.608062579321929e-14	6.95578694645546e-15	8.580524886315305e-14	1.8268936738987571e-16
37500000	0.0049107818715421045	1.940735928649787e-49	-1.9786472316762763e-40	3.2460441815300315e-11	7.856052526834703e-15	0.0001784361918480267	7.829038763026638e-25	4.608062579321929e-14	6.95578694645546e-15	8.580524886315305e-14	1.8268936738987571e-16
37600000	0.0049107818715421045	1.940735928649787e-49	-1.983928715165611e-40	3.2460441815300315e-11	7.856052526834703e-15	0.0001784361918480267	7.829038763628366e-25	4.608062579321929e-14	6.95578694645546e-15	8.580524886315305e-14	1.8268936738987571e-16
37700000	0.0049107818715421045	1.940735928649787e-49	-1.9892101986548278e-40	3.2460441815300315e-11	7.856052526834703e-15	0.0001784361918480267	7.829038764198132e-25	4.608062579321929e-14	6.95578694645546e-15	8.580524886315305e-14	1.8268936738987571e-16
37800000	0.0049107818715421045	1.940735928649787e-49	-1.994491682143928e-40	3.2460441815300315e-11	7.856052526834703e-15	0.0001784361918480267	7.829038764736503e-25	4.608062579321929e-14	6.95578694645546e-15	8.580524886315305e-14	1.8268936738987571e-16
37900000	0.0049107818715421045	1.940735928649787e-49	-1.9997731656329143e-40	3.2460441815300315e-11	7.856052526834703e-15	0.0001784361918480267	7.8290387652440455e-25	4.608062579321929e-14	6.95578694645546e-15	8.580524886315305e-14	1.8268936738987571e-16
38000000	0.0049107818715421045	1.940735928649787e-49	-2.0050546491217887e-40	3.2460441815300315e-11	7.856052526834703e-15	0.0001784361918480267	7.829038765721327e-25	4.608062579321929e-14	6.95578694645546e-15	8.580524886315305e-14	1.8268936738987571e-16
38100000	0.0049107818715421045	1.940735928649787e-49	-2.010336132610553e-40	3.2460441815300315e-11	7.856052526834703e-15	0.0001784361918480267	7.829038766168914e-25	4.608062579321929e-14	6.95578694645546e-15	8.580524886315305e-14	1.8268936738987571e-16
38200000	0.0049107818715421045	1.940735928649787e-49	-2.0156176160992097e-40	3.2460441815300315e-11	7.856052526834703e-15	0.0001784361918480267	7.829038766587376e-25	4.608062579321929e-14	6.95578694645546e-15	8.580524886315305e-14	1.8268936738987571e-16
38300000	0.0049107818715421045	1.940735928649787e-49	-2.0208990995877607e-40	3.2460441815300315e-11	7.856052526834703e-15	0.0001784361918480267	7.829038766977277e-25	4.608062579321929e-14	6.95578694645546e-15	8.580524886315305e-14	1.8268936738987571e-16
38400000	0.0049107818715421045	1.940735928649787e-49	-2.0261805830762077e-40	3.2460441815300315e-11	7.856052526834703e-15	0.0001784361918480267	7.829038767339186e-25	4.608062579321929e-14	6.95578694645546e-15	8.580524886315305e-14	1.8268936738987571e-16
38500000	0.0049107818715421045	1.940735928649787e-49	-2.0314620665645536e-40	3.2460441815300315e-11	7.856052526834703e-15	0.0001784361918480267	7.82903876767367e-25	4.608062579321929e-14	6.95578694645546e-15	8.580524886315305e-14	1.8268936738987571e-16
38600000	0.0049107818715421045	1.940735928649787e-49	-2.0367435500528e-40	3.2460441815300315e-11	7.856052526834703e-15	0.0001784361918480267	7.829038767981296e-25	4.608062579321929e-14	6.95578694645546e-15	8.580524886315305e-14	1.8268936738987571e-16
38700000	0.0049107818715421045	1.940735928649787e-49	-2.042025033540949e-40	3.2460441815300315e-11	7.856052526834703e-15	0.0001784361918480267	7.829038768262631e-25	4.608062579321929e-14	6.95578694645546e-15	8.580524886315305e-14	1.8268936738987571e-16
38800000	0.0049107818715421045	1.940735928649787e-49	-2.0473065170290027e-40	3.2460441815300315e-11	7.856052526834703e-15	0.0001784361918480267	7.829038768518243e-25	4.608062579321929e-14	6.95578694645546e-15	8.580524886315305e-14	1.8268936738987571e-16
38900000	0.0049107818715421045	1.940735928649787e-49	-2.0525880005169636e-40	3.2460441815300315e-11	7.856052526834703e-15	0.0001784361918480267	7.829038768748697e-25	4.608062579321929e-14	6.95578694645546e-15	8.580524886315305e-14	1.8268936738987571e-16
39000000	0.0049107818715421045	1.940735928649787e-49	-2.057869484004833e-40	3.2460441815300315e-11	7.856052526834703e-15	0.0001784361918480267	7.829038768954563e-25	4.608062579321929e-14	6.95578694645546e-15	8.580524886315305e-14	1.8268936738987571e-16
39100000	0.0049107818715421045	1.940735928649787e-49	-2.0631509674926138e-40	3.2460441815300315e-11	7.856052526834703e-15	0.0001784361918480267	7.829038769136407e-25	4.608062579321929e-14	6.95578694645546e-15	8.580524886315305e-14	1.8268936738987571e-16
39200000	0.0049107818715421045	1.940735928649787e-49	-2.068432450980308e-40	3.2460441815300315e-11	7.856052526834703e-15	0.0001784361918480267	7.8290387692947945e-25	4.608062579321929e-14	6.95578694645546e-15	8.580524886315305e-14	1.8268936738987571e-16
39300000	0.0049107818715421045	1.940735928649787e-49	-2.0737139344679173e-40	3.2460441815300315e-11	7.856052526834703e-15	0.0001784361918480267	7.829038769430295e-25	4.608062579321929e-14	6.95578694645546e-15	8.580524886315305e-14	1.8268936738987571e-16
39400000	0.0049107818715421045	1.940735928649787e-49	-2.0789954179554438e-40	3.2460441815300315e-11	7.856052526834703e-15	0.0001784361918480267	7.829038769543474e-25	4.608062579321929e-14	6.95578694645546e-15	8.580524886315305e-14	1.8268936738987571e-16
39500000	0.0049107818715421045	1.940735928649787e-49	-2.08427690144289e-40	3.2460441815300315e-11	7.856052526834703e-15	0.0001784361918480267	7.8290387696349e-25	4.608062579321929e-14	6.95578694645546e-15	8.580524886315305e-14	1.8268936738987571e-16
39600000	0.0049107818715421045	1.940735928649787e-49	-2.089558384930258e-40	3.2460441815300315e-11	7.856052526834703e-15	0.0001784361918480267	7.829038769705139e-25	4.608062579321929e-14	6.95578694645546e-15	8.580524886315305e-14	1.8268936738987571e-16
39700000	0.0049107818715421045	1.940735928649787e-49	-2.094839868417549e-40	3.2460441815300315e-11	7.856052526834703e-15	0.0001784361918480267	7.82903876975476e-25	4.608062579321929e-14	6.95578694645546e-15	8.580524886315305e-14	1.8268936738987571e-16
39800000	0.0049107818715421045	1.940735928649787e-49	-2.1001213519047665e-40	3.2460441815300315e-11	7.856052526834703e-15	0.0001784361918480267	7.829038769784327e-25	4.608062579321929e-14	6.95578694645546e-15	8.580524886315305e-14	1.8268936738987571e-16
39900000	0.0049107818715421045	1.940735928649787e-49	-2.1054028353919117e-40	3.2460441815300315e-11	7.856052526834703e-15	0.0001784361918480267	7.829038769794411e-25	4.608062579321929e-14	6.95578694645546e-15	8.580524886315305e-14	1.8268936738987571e-16
40000000	0.0049107818715421045	1.940735928649787e-49	-2.1106843188789864e-40	3.2460441815300315e-11	7.856052526834703e-15	0.0001784361918480267	7.829038769785575e-25	4.608062579321929e-14	6.95578694645546e-15	8.580524886315305e-14	1.8268936738987571e-16
40100000	0.0049107818715421045	1.940735928649787e-49	-2.1159658023659938e-40	3.2460441815300315e-11	7.856052526834703e-15	0.0001784361918480267	7.82903876975839e-25	4.608062579321929e-14	6.95578694645546e-15	8.580524886315305e-14	1.8268936738987571e-16
40200000	0.0049107818715421045	1.940735928649787e-49	-2.121247285852935e-40	3.2460441815300315e-11	7.856052526834703e-15	0.0001784361918480267	7.829038769713421e-25	4.608062579321929e-14	6.95578694645546e-15	8.580524886315305e-14	1.8268936738987571e-16
40300000	0.0049107818715421045	1.940735928649787e-49	-2.1265287693398128e-40	3.2460441815300315e-11	7.856052526834703e-15	0.0001784361918480267	7.829038769651236e-25	4.608062579321929e-14	6.95578694645546e-15	8.580524886315305e-14	1.8268936738987571e-16
40400000	0.0049107818715421045	1.940735928649787e-49	-2.131810252826629e-40	3.2460441815300315e-11	7.856052526834703e-15	0.0001784361918480267	7.8290387695724e-25	4.608062579321929e-14	6.95578694645546e-15	8.580524886315305e-14	1.8268936738987571e-16
40500000	0.0049107818715421045	1.940735928649787e-49	-2.137091736313385e-40	3.2460441815300315e-11	7.856052526834703e-15	0.0001784361918480267	7.829038769477484e-25	4.608062579321929e-14	6.95578694645546e-15	8.580524886315305e-14	1.8268936738987571e-16
40600000	0.0049107818715421045	1.940735928649787e-49	-2.142373219800084e-40	3.2460441815300315e-11	7.856052526834703e-15	0.0001784361918480267	7.829038769367052e-25	4.608062579321929e-14	6.95578694645546e-15	8.580524886315305e-14	1.8268936738987571e-16
40700000	0.0049107818715421045	1.940735928649787e-49	-2.147654703286728e-40	3.2460441815300315e-11	7.856052526834703e-15	0.0001784361918480267	7.829038769241672e-25	4.608062579321929e-14	6.95578694645546e-15	8.580524886315305e-14	1.8268936738987571e-16
40800000	0.0049107818715421045	1.940735928649787e-49	-2.1529361867733186e-40	3.2460441815300315e-11	7.856052526834703e-15	0.0001784361918480267	7.829038769101912e-25	4.608062579321929e-14	6.95578694645546e-15	8.580524886315305e-14	1.826893673898757e-16
40900000	0.0049107818715421045	1.940735928649787e-49	-2.158217670259858e-40	3.2460441815300315e-11	7.856052526834703e-15	0.0001784361918480267	7.829038768948339e-25	4.608062579321929e-14	6.95578694645546e-15	8.580524886315305e-14	1.826893673898757e-16
41000000	0.0049107818715421045	1.940735928649787e-49	-2.163499153746348e-40	3.2460441815300315e-11	7.856052526834703e-15	0.0001784361918480267	7.829038768781519e-25	4.608062579321929e-14	6.95578694645546e-15	8.580524886315305e-14	1.826893673898757e-16
41100000	0.0049107818715421045	1.940735928649787e-49	-2.1687806372327914e-40	3.2460441815300315e-11	7.856052526834703e-15	0.0001784361918480267	7.829038768602021e-25	4.608062579321929e-14	6.95578694645546e-15	8.580524886315305e-14	1.826893673898757e-16
41200000	0.0049107818715421045	1.940735928649787e-49	-2.1740621207191903e-40	3.2460441815300315e-11	7.856052526834703e-15	0.00017843619184802672	7.8290387684104095e-25	4.608062579321929e-14	6.95578694645546e-15	8.580524886315305e-14	1.826893673898757e-16
41300000	0.0049107818715421045	1.940735928649787e-49	-2.179343604205546e-40	3.2460441815300315e-11	7.856052526834703e-15	0.00017843619184802672	7.829038768207254e-25	4.608062579321929e-14	6.95578694645546e-15	8.580524886315305e-14	1.826893673898757e-16
41400000	0.0049107818715421045	1.940735928649787e-49	-2.1846250876918612e-40	3.2460441815300315e-11	7.856052526834703e-15	0.00017843619184802672	7.82903876799312e-25	4.608062579321929e-14	6.95578694645546e-15	8.580524886315305e-14	1.826893673898757e-16
41500000	0.0049107818715421045	1.940735928649787e-49	-2.1899065711781378e-40	3.2460441815300315e-11	7.856052526834703e-15	0.00017843619184802672	7.829038767768577e-25	4.608062579321929e-14	6.95578694645546e-15	8.580524886315305e-14	1.826893673898757e-16
41600000	0.0049107818715421045	1.940735928649787e-49	-2.1951880546643784e-40	3.2460441815300315e-11	7.856052526834703e-15	0.00017843619184802672	7.829038767534189e-25	4.608062579321929e-14	6.95578694645546e-15	8.580524886315305e-14	1.826893673898757e-16
41700000	0.0049107818715421045	1.940735928649787e-49	-2.200469538150584e-40	3.2460441815300315e-11	7.856052526834703e-15	0.00017843619184802672	7.829038767290525e-25	4.608062579321929e-14	6.95578694645546e-15	8.580524886315305e-14	1.826893673898757e-16
41800000	0.0049107818715421045	1.940735928649787e-49	-2.2057510216367578e-40	3.2460441815300315e-11	7.856052526834703e-15	0.00017843619184802672	7.829038767038153e-25	4.608062579321929e-14	6.95578694645546e-15	8.580524886315305e-14	1.826893673898757e-16
41900000	0.0049107818715421045	1.940735928649787e-49	-2.2110325051229013e-40	3.2460441815300315e-11	7.856052526834703e-15	0.00017843619184802672	7.829038766777639e-25	4.608062579321929e-14	6.95578694645546e-15	8.580524886315305e-14	1.826893673898757e-16
42000000	0.0049107818715421045	1.940735928649787e-49	-2.2163139886090168e-40	3.2460441815300315e-11	7.856052526834703e-15	0.00017843619184802672	7.82903876650955e-25	4.608062579321929e-14	6.95578694645546e-15	8.580524886315305e-14	1.826893673898757e-16
42100000	0.0049107818715421045	1.940735928649787e-49	-2.2215954720951065e-40	3.2460441815300315e-11	7.856052526834703e-15	0.00017843619184802672	7.829038766234453e-25	4.608062579321929e-14	6.955786946455459e-15	8.580524886315305e-14	1.826893673898757e-16
42200000	0.0049107818715421045	1.940735928649787e-49	-2.2268769555811722e-40	3.246044181530031e-11	7.856052526834703e-15	0.00017843619184802672	7.8290387659529155e-25	4.608062579321929e-14	6.955786946455459e-15	8.580524886315305e-14	1.826893673898757e-16
42300000	0.0049107818715421045	1.940735928649787e-49	-2.2321584390672163e-40	3.246044181530031e-11	7.856052526834703e-15	0.00017843619184802672	7.829038765665505e-25	4.608062579321929e-14	6.955786946455459e-15	8.580524886315305e-14	1.826893673898757e-16
42400000	0.0049107818715421045	1.940735928649787e-49	-2.237439922553241e-40	3.246044181530031e-11	7.856052526834703e-15	0.00017843619184802672	7.829038765372789e-25	4.608062579321929e-14	6.955786946455459e-15	8.580524886315305e-14	1.826893673898757e-16
42500000	0.0049107818715421045	1.940735928649787e-49	-2.2427214060392474e-40	3.246044181530031e-11	7.856052526834702e-15	0.00017843619184802672	7.829038765075334e-25	4.608062579321929e-14	6.955786946455459e-15	8.580524886315305e-14	1.826893673898757e-16
42600000	0.0049107818715421045	1.940735928649787e-49	-2.248002889525239e-40	3.246044181530031e-11	7.856052526834702e-15	0.00017843619184802672	7.829038764773706e-25	4.608062579321929e-14	6.955786946455459e-15	8.580524886315305e-14	1.826893673898757e-16
42700000	0.0049107818715421045	1.940735928649787e-49	-2.253284373011217e-40	3.246044181530031e-11	7.856052526834702e-15	0.00017843619184802672	7.829038764468475e-25	4.608062579321929e-14	6.955786946455459e-15	8.580524886315305e-14	1.826893673898757e-16
42800000	0.0049107818715421045	1.940735928649787e-49	-2.258565856497184e-40	3.246044181530031e-11	7.856052526834702e-15	0.00017843619184802672	7.829038764160205e-25	4.608062579321929e-14	6.955786946455459e-15	8.580524886315305e-14	1.826893673898757e-16
42900000	0.0049107818715421045	1.940735928649787e-49	-2.2638473399831414e-40	3.246044181530031e-11	7.856052526834702e-15	0.00017843619184802672	7.829038763849466e-25	4.608062579321929e-14	6.955786946455459e-15	8.580524886315305e-14	1.826893673898757e-16
43000000	0.0049107818715421045	1.9407359286497866e-49	-2.269128823469092e-40	3.246044181530031e-11	7.856052526834702e-15	0.00017843619184802672	7.829038763536823e-25	4.608062579321929e-14	6.955786946455459e-15	8.580524886315305e-14	1.826893673898757e-16
43100000	0.0049107818715421045	1.9407359286497866e-49	-2.274410306955038e-40	3.246044181530031e-11	7.856052526834702e-15	0.00017843619184802672	7.829038763222844e-25	4.608062579321929e-14	6.955786946455459e-15	8.580524886315305e-14	1.826893673898757e-16
43200000	0.0049107818715421045	1.9407359286497866e-49	-2.2796917904409804e-40	3.246044181530031e-11	7.856052526834702e-15	0.00017843619184802672	7.829038762908096e-25	4.608062579321929e-14	6.955786946455459e-15	8.580524886315305e-14	1.826893673898757e-16
43300000	0.0049107818715421045	1.9407359286497866e-49	-2.2849732739269226e-40	3.246044181530031e-11	7.856052526834702e-15	0.00017843619184802672	7.829038762593147e-25	4.608062579321929e-14	6.955786946455459e-15	8.580524886315305e-14	1.826893673898757e-16
43400000	0.0049107818715421045	1.9407359286497866e-49	-2.2902547574128663e-40	3.246044181530031e-11	7.856052526834702e-15	0.00017843619184802672	7.829038762278563e-25	4.608062579321929e-14	6.955786946455459e-15	8.580524886315305e-14	1.826893673898757e-16
43500000	0.0049107818715421045	1.9407359286497866e-49	-2.295536240898813e-40	3.246044181530031e-11	7.856052526834702e-15	0.00017843619184802672	7.829038761964911e-25	4.608062579321929e-14	6.955786946455459e-15	8.580524886315305e-14	1.826893673898757e-16
43600000	0.0049107818715421045	1.9407359286497866e-49	-2.3008177243847656e-40	3.246044181530031e-11	7.856052526834702e-15	0.00017843619184802672	7.82903876165276e-25	4.608062579321929e-14	6.955786946455459e-15	8.580524886315305e-14	1.826893673898757e-16
43700000	0.0049107818715421045	1.9407359286497866e-49	-2.3060992078707257e-40	3.246044181530031e-11	7.856052526834702e-15	0.00017843619184802672	7.829038761342675e-25	4.608062579321929e-14	6.955786946455459e-15	8.580524886315305e-14	1.826893673898757e-16
43800000	0.0049107818715421045	1.9407359286497866e-49	-2.3113806913566955e-40	3.246044181530031e-11	7.856052526834702e-15	0.00017843619184802672	7.829038761035225e-25	4.608062579321929e-14	6.955786946455459e-15	8.580524886315305e-14	1.826893673898757e-16
43900000	0.0049107818715421045	1.9407359286497866e-49	-2.3166621748426772e-40	3.246044181530031e-11	7.856052526834702e-15	0.00017843619184802672	7.829038760730975e-25	4.608062579321929e-14	6.955786946455459e-15	8.580524886315305e-14	1.826893673898757e-16
44000000	0.0049107818715421045	1.9407359286497866e-49	-2.3219436583286728e-40	3.246044181530031e-11	7.856052526834702e-15	0.00017843619184802672	7.829038760430494e-25	4.608062579321929e-14	6.955786946455459e-15	8.580524886315305e-14	1.826893673898757e-16
44100000	0.0049107818715421045	1.9407359286497866e-49	-2.3272251418146846e-40	3.246044181530031e-11	7.856052526834702e-15	0.00017843619184802672	7.829038760134349e-25	4.608062579321929e-14	6.955786946455459e-15	8.580524886315305e-14	1.826893673898757e-16
44200000	0.0049107818715421045	1.9407359286497866e-49	-2.3325066253007144e-40	3.246044181530031e-11	7.856052526834702e-15	0.00017843619184802672	7.829038759843105e-25	4.608062579321929e-14	6.955786946455459e-15	8.580524886315305e-14	1.826893673898757e-16
44300000	0.0049107818715421045	1.9407359286497866e-49	-2.337788108786764e-40	3.246044181530031e-11	7.856052526834702e-15	0.00017843619184802672	7.829038759557333e-25	4.608062579321929e-14	6.955786946455459e-15	8.580524886315305e-14	1.826893673898757e-16
44400000	0.0049107818715421045	1.9407359286497866e-49	-2.343069592272837e-40	3.246044181530031e-11	7.856052526834702e-15	0.00017843619184802672	7.829038759277597e-25	4.608062579321929e-14	6.955786946455459e-15	8.580524886315305e-14	1.826893673898757e-16
44500000	0.0049107818715421045	1.9407359286497866e-49	-2.3483510757589335e-40	3.246044181530031e-11	7.856052526834702e-15	0.00017843619184802672	7.8290387590044655e-25	4.608062579321929e-14	6.955786946455459e-15	8.580524886315305e-14	1.8268936738987567e-16
44600000	0.0049107818715421045	1.9407359286497866e-49	-2.353632559245057e-40	3.246044181530031e-11	7.856052526834702e-15	0.00017843619184802672	7.829038758738504e-25	4.608062579321929e-14	6.955786946455459e-15	8.580524886315305e-14	1.8268936738987567e-16
44700000	0.0049107818715421045	1.9407359286497866e-49	-2.3589140427312093e-40	3.246044181530031e-11	7.856052526834702e-15	0.00017843619184802672	7.829038758480283e-25	4.608062579321929e-14	6.955786946455459e-15	8.580524886315305e-14	1.8268936738987567e-16
44800000	0.0049107818715421045	1.9407359286497866e-49	-2.364195526217392e-40	3.246044181530031e-11	7.856052526834702e-15	0.00017843619184802672	7.829038758230367e-25	4.608062579321929e-14	6.955786946455459e-15	8.580524886315305e-14	1.8268936738987567e-16
44900000	0.0049107818715421045	1.9407359286497866e-49	-2.3694770097036074e-40	3.246044181530031e-11	7.856052526834702e-15	0.00017843619184802672	7.829038757989323e-25	4.608062579321929e-14	6.955786946455459e-15	8.580524886315305e-14	1.8268936738987567e-16
45000000	0.0049107818715421045	1.9407359286497866e-49	-2.3747584931898582e-40	3.246044181530031e-11	7.856052526834702e-15	0.00017843619184802672	7.82903875775772e-25	4.608062579321929e-14	6.955786946455459e-15	8.580524886315305e-14	1.8268936738987567e-16
45100000	0.0049107818715421045	1.9407359286497866e-49	-2.3800399766761458e-40	3.246044181530031e-11	7.856052526834702e-15	0.00017843619184802672	7.829038757536122e-25	4.608062579321929e-14	6.955786946455459e-15	8.580524886315305e-14	1.8268936738987567e-16
45200000	0.0049107818715421045	1.9407359286497866e-49	-2.3853214601624725e-40	3.246044181530031e-11	7.856052526834702e-15	0.00017843619184802672	7.8290387573251e-25	4.608062579321929e-14	6.955786946455459e-15	8.580524886315305e-14	1.8268936738987567e-16
45300000	0.0049107818715421045	1.9407359286497866e-49	-2.3906029436488404e-40	3.246044181530031e-11	7.856052526834702e-15	0.00017843619184802672	7.829038757125219e-25	4.608062579321929e-14	6.955786946455459e-15	8.580524886315305e-14	1.8268936738987567e-16
45400000	0.0049107818715421045	1.9407359286497866e-49	-2.395884427135252e-40	3.246044181530031e-11	7.856052526834702e-15	0.00017843619184802672	7.829038756937047e-25	4.608062579321929e-14	6.955786946455459e-15	8.580524886315305e-14	1.8268936738987567e-16
45500000	0.0049107818715421045	1.9407359286497866e-49	-2.4011659106217083e-40	3.246044181530031e-11	7.856052526834702e-15	0.00017843619184802672	7.829038756761151e-25	4.608062579321929e-14	6.955786946455459e-15	8.580524886315305e-14	1.8268936738987567e-16
45600000	0.0049107818715421045	1.9407359286497866e-49	-2.406447394108213e-40	3.246044181530031e-11	7.856052526834702e-15	0.00017843619184802672	7.829038756598097e-25	4.608062579321929e-14	6.955786946455459e-15	8.580524886315305e-14	1.8268936738987567e-16
45700000	0.0049107818715421045	1.9407359286497866e-49	-2.4117288775947667e-40	3.246044181530031e-11	7.856052526834702e-15	0.00017843619184802672	7.829038756448453e-25	4.608062579321929e-14	6.955786946455459e-15	8.580524886315305e-14	1.8268936738987567e-16
45800000	0.0049107818715421045	1.9407359286497866e-49	-2.4170103610813723e-40	3.246044181530031e-11	7.856052526834702e-15	0.00017843619184802672	7.829038756312787e-25	4.608062579321929e-14	6.955786946455459e-15	8.580524886315305e-14	1.8268936738987567e-16
45900000	0.0049107818715421045	1.9407359286497866e-49	-2.422291844568032e-40	3.246044181530031e-11	7.856052526834702e-15	0.00017843619184802672	7.829038756191665e-25	4.608062579321929e-14	6.955786946455459e-15	8.580524886315305e-14	1.8268936738987567e-16
46000000	0.0049107818715421045	1.9407359286497866e-49	-2.427573328054747e-40	3.246044181530031e-11	7.856052526834702e-15	0.00017843619184802672	7.829038756085654e-25	4.608062579321929e-14	6.955786946455459e-15	8.580524886315305e-14	1.8268936738987567e-16
46100000	0.0049107818715421045	1.9407359286497866e-49	-2.4328548115415205e-40	3.246044181530031e-11	7.856052526834702e-15	0.00017843619184802672	7.829038755995322e-25	4.608062579321929e-14	6.955786946455459e-15	8.580524886315305e-14	1.8268936738987567e-16
46200000	0.0049107818715421045	1.9407359286497866e-49	-2.438136295028354e-40	3.246044181530031e-11	7.856052526834702e-15	0.00017843619184802672	7.829038755921236e-25	4.608062579321929e-14	6.955786946455459e-15	8.580524886315305e-14	1.8268936738987567e-16
46300000	0.0049107818715421045	1.9407359286497866e-49	-2.44341777851525e-40	3.246044181530031e-11	7.856052526834702e-15	0.00017843619184802672	7.829038755863962e-25	4.608062579321929e-14	6.955786946455459e-15	8.580524886315305e-14	1.8268936738987567e-16
46400000	0.0049107818715421045	1.9407359286497866e-49	-2.44869926200221e-40	3.246044181530031e-11	7.856052526834702e-15	0.00017843619184802672	7.82903875582407e-25	4.608062579321929e-14	6.955786946455459e-15	8.580524886315305e-14	1.8268936738987567e-16
46500000	0.0049107818715421045	1.9407359286497866e-49	-2.4539807454892367e-40	3.246044181530031e-11	7.856052526834702e-15	0.00017843619184802672	7.829038755802124e-25	4.608062579321929e-14	6.955786946455459e-15	8.580524886315305e-14	1.8268936738987567e-16
46600000	0.0049107818715421045	1.9407359286497866e-49	-2.4592622289763216e-40	3.246044181530031e-11	7.856052526834702e-15	0.00017843619184802672	7.829038755797775e-25	4.608062579321929e-14	6.955786946455459e-15	8.580524886315305e-14	1.8268936738987567e-16
46700000	0.0049107818715421045	1.9407359286497866e-49	-2.4645437124633167e-40	3.246044181530031e-11	7.856052526834702e-15	0.00017843619184802672	7.829038755797879e-25	4.608062579321929e-14	6.955786946455459e-15	8.580524886315305e-14	1.8268936738987567e-16
46800000	0.0049107818715421045	1.9407359286497866e-49	-2.4698251959501752e-40	3.246044181530031e-11	7.856052526834702e-15	0.00017843619184802672	7.829038755797979e-25	4.608062579321929e-14	6.955786946455459e-15	8.580524886315305e-14	1.8268936738987567e-16
46900000	0.0049107818715421045	1.9407359286497866e-49	-2.4751066794368984e-40	3.246044181530031e-11	7.856052526834702e-15	0.00017843619184802672	7.829038755798074e-25	4.608062579321929e-14	6.955786946455459e-15	8.580524886315305e-14	1.8268936738987567e-16
47000000	0.0049107818715421045	1.9407359286497866e-49	-2.4803881629234885e-40	3.246044181530031e-11	7.856052526834702e-15	0.00017843619184802672	7.829038755798166e-25	4.608062579321929e-14	6.955786946455459e-15	8.580524886315305e-14	1.8268936738987567e-16
47100000	0.0049107818715421045	1.9407359286497866e-49	-2.4856696464099478e-40	3.246044181530031e-11	7.856052526834702e-15	0.00017843619184802672	7.829038755798253e-25	4.608062579321929e-14	6.955786946455459e-15	8.580524886315305e-14	1.8268936738987567e-16
47200000	0.0049107818715421045	1.9407359286497866e-49	-2.490951129896278e-40	3.246044181530031e-11	7.856052526834702e-15	0.00017843619184802672	7.829038755798338e-25	4.608062579321929e-14	6.955786946455459e-15	8.580524886315305e-14	1.8268936738987567e-16
47300000	0.0049107818715421045	1.9407359286497866e-49	-2.496232613382482e-40	3.246044181530031e-11	7.856052526834702e-15	0.00017843619184802672	7.829038755798417e-25	4.608062579321929e-14	6.955786946455459e-15	8.580524886315305e-14	1.8268936738987567e-16
47400000	0.0049107818715421045	1.9407359286497866e-49	-2.5015140968685612e-40	3.246044181530031e-11	7.856052526834702e-15	0.00017843619184802672	7.829038755798493e-25	4.608062579321929e-14	6.955786946455459e-15	8.580524886315305e-14	1.8268936738987567e-16
47500000	0.0049107818715421045	1.9407359286497866e-49	-2.506795580354518e-40	3.246044181530031e-11	7.856052526834702e-15	0.00017843619184802672	7.8290387557985655e-25	4.608062579321929e-14	6.955786946455459e-15	8.580524886315305e-14	1.8268936738987567e-16
47600000	0.0049107818715421045	1.9407359286497866e-49	-2.512077063840354e-40	3.246044181530031e-11	7.856052526834702e-15	0.00017843619184802672	7.829038755798633e-25	4.608062579321929e-14	6.955786946455459e-15	8.580524886315305e-14	1.8268936738987567e-16
47700000	0.0049107818715421045	1.9407359286497866e-49	-2.5173585473260723e-40	3.246044181530031e-11	7.856052526834702e-15	0.00017843619184802672	7.829038755798699e-25	4.608062579321929e-14	6.955786946455459e-15	8.580524886315305e-14	1.8268936738987567e-16
47800000	0.0049107818715421045	1.9407359286497866e-49	-2.522640030811674e-40	3.246044181530031e-11	7.856052526834702e-15	0.00017843619184802672	7.829038755798759e-25	4.608062579321929e-14	6.955786946455459e-15	8.580524886315305e-14	1.8268936738987567e-16
47900000	0.0049107818715421045	1.9407359286497866e-49	-2.5279215142971617e-40	3.246044181530031e-11	7.856052526834702e-15	0.00017843619184802672	7.829038755798817e-25	4.608062579321929e-14	6.955786946455459e-15	8.580524886315305e-14	1.8268936738987567e-16
48000000	0.0049107818715421045	1.9407359286497866e-49	-2.5332029977825378e-40	3.246044181530031e-11	7.856052526834702e-15	0.00017843619184802672	7.829038755798871e-25	4.608062579321929e-14	6.955786946455459e-15	8.580524886315305e-14	1.8268936738987567e-16
48100000	0.0049107818715421045	1.9407359286497866e-49	-2.5384844812678033e-40	3.246044181530031e-11	7.856052526834702e-15	0.00017843619184802672	7.829038755798923e-25	4.608062579321929e-14	6.955786946455459e-15	8.580524886315305e-14	1.8268936738987567e-16
48200000	0.0049107818715421045	1.9407359286497866e-49	-2.543765964752961e-40	3.246044181530031e-11	7.856052526834702e-15	0.00017843619184802672	7.82903875579897e-25	4.608062579321929e-14	6.955786946455459e-15	8.580524886315305e-14	1.8268936738987567e-16
48300000	0.0049107818715421045	1.9407359286497866e-49	-2.5490474482380138e-40	3.246044181530031e-11	7.856052526834702e-15	0.00017843619184802672	7.829038755799015e-25	4.608062579321929e-14	6.955786946455459e-15	8.580524886315305e-14	1.8268936738987567e-16
48400000	0.0049107818715421045	1.9407359286497866e-49	-2.5543289317229624e-40	3.246044181530031e-11	7.856052526834702e-15	0.00017843619184802672	7.829038755799056e-25	4.608062579321929e-14	6.955786946455459e-15	8.580524886315305e-14	1.8268936738987567e-16
48500000	0.0049107818715421045	1.9407359286497866e-49	-2.5596104152078095e-40	3.246044181530031e-11	7.856052526834702e-15	0.00017843619184802672	7.8290387557990935e-25	4.608062579321929e-14	6.955786946455459e-15	8.580524886315305e-14	1.8268936738987567e-16
48600000	0.0049107818715421045	1.9407359286497866e-49	-2.5648918986925575e-40	3.246044181530031e-11	7.856052526834702e-15	0.00017843619184802672	7.829038755799128e-25	4.608062579321929e-14	6.955786946455459e-15	8.580524886315305e-14	1.8268936738987567e-16
48700000	0.0049107818715421045	1.9407359286497866e-49	-2.570173382177208e-40	3.246044181530031e-11	7.856052526834702e-15	0.00017843619184802672	7.829038755799161e-25	4.608062579321929e-14	6.955786946455459e-15	8.580524886315305e-14	1.8268936738987567e-16
48800000	0.0049107818715421045	1.9407359286497866e-49	-2.575454865661763e-40	3.246044181530031e-11	7.856052526834702e-15	0.00017843619184802672	7.82903875579919e-25	4.608062579321929e-14	6.955786946455459e-15	8.580524886315305e-14	1.8268936738987567e-16
48900000	0.0049107818715421045	1.9407359286497866e-49	-2.580736349146225e-40	3.246044181530031e-11	7.856052526834702e-15	0.00017843619184802672	7.829038755799216e-25	4.608062579321929e-14	6.955786946455459e-15	8.580524886315305e-14	1.8268936738987567e-16
49000000	0.0049107818715421045	1.9407359286497866e-49	-2.5860178326305963e-40	3.246044181530031e-11	7.856052526834702e-15	0.00017843619184802672	7.82903875579924e-25	4.608062579321929e-14	6.955786946455459e-15	8.580524886315305e-14	1.8268936738987567e-16
49100000	0.0049107818715421045	1.9407359286497866e-49	-2.5912993161148786e-40	3.246044181530031e-11	7.856052526834702e-15	0.00017843619184802672	7.82903875579926e-25	4.608062579321929e-14	6.955786946455459e-15	8.580524886315305e-14	1.8268936738987567e-16
49200000	0.0049107818715421045	1.9407359286497866e-49	-2.596580799599074e-40	3.246044181530031e-11	7.856052526834702e-15	0.00017843619184802672	7.829038755799278e-25	4.608062579321929e-14	6.955786946455459e-15	8.580524886315305e-14	1.8268936738987567e-16
49300000	0.0049107818715421045	1.9407359286497866e-49	-2.601862283083185e-40	3.246044181530031e-11	7.856052526834702e-15	0.00017843619184802672	7.829038755799293e-25	4.608062579321929e-14	6.955786946455459e-15	8.580524886315305e-14	1.8268936738987567e-16
49400000	0.0049107818715421045	1.9407359286497866e-49	-2.6071437665672127e-40	3.246044181530031e-11	7.856052526834702e-15	0.00017843619184802672	7.829038755799306e-25	4.608062579321929e-14	6.955786946455459e-15	8.580524886315305e-14	1.8268936738987567e-16
49500000	0.0049107818715421045	1.9407359286497866e-49	-2.6124252500511605e-40	3.246044181530031e-11	7.856052526834702e-15	0.00017843619184802672	7.829038755799317e-25	4.608062579321929e-14	6.955786946455459e-15	8.580524886315305e-14	1.8268936738987567e-16
49600000	0.0049107818715421045	1.9407359286497866e-49	-2.6177067335350296e-40	3.246044181530031e-11	7.856052526834702e-15	0.00017843619184802672	7.829038755799324e-25	4.608062579321929e-14	6.955786946455459e-15	8.580524886315305e-14	1.8268936738987567e-16
49700000	0.0049107818715421045	1.9407359286497866e-49	-2.6229882170188224e-40	3.246044181530031e-11	7.856052526834702e-15	0.00017843619184802672	7.8290387557993305e-25	4.608062579321929e-14	6.955786946455459e-15	8.580524886315305e-14	1.8268936738987567e-16
49800000	0.0049107818715421045	1.9407359286497866e-49	-2.628269700502541e-40	3.246044181530031e-11	7.856052526834702e-15	0.00017843619184802672	7.829038755799333e-25	4.608062579321929e-14	6.955786946455459e-15	8.580524886315305e-14	1.8268936738987567e-16
49900000	0.0049107818715421045	1.9407359286497866e-49	-2.6335511839861875e-40	3.246044181530031e-11	7.856052526834702e-15	0.00017843619184802672	7.829038755799335e-25	4.608062579321929e-14	6.955786946455459e-15	8.580524886315305e-14	1.8268936738987567e-16
50000000	0.0049107818715421045	1.9407359286497866e-49	-2.638832667469764e-40	3.246044181530031e-11	7.856052526834702e-15	0.00017843619184802672	7.829038755799333e-25	4.608062579321929e-14	6.955786946455459e-15	8.580524886315305e-14	1.8268936738987567e-16
50100000	0.0049107818715421045	1.9407359286497863e-49	-2.6441141509532728e-40	3.246044181530031e-11	7.856052526834702e-15	0.00017843619184802672	7.8290387557993305e-25	4.608062579321929e-14	6.955786946455459e-15	8.580524886315305e-14	1.8268936738987567e-16
50200000	0.0049107818715421045	1.9407359286497863e-49	-2.6493956344367153e-40	3.246044181530031e-11	7.856052526834702e-15	0.00017843619184802672	7.829038755799325e-25	4.608062579321929e-14	6.955786946455459e-15	8.580524886315305e-14	1.8268936738987567e-16
50300000	0.0049107818715421045	1.9407359286497863e-49	-2.6546771179200946e-40	3.246044181530031e-11	7.856052526834702e-15	0.00017843619184802672	7.8290387557993185e-25	4.608062579321929e-14	6.955786946455459e-15	8.580524886315305e-14	1.8268936738987564e-16
50400000	0.0049107818715421045	1.9407359286497863e-49	-2.659958601403412e-40	3.246044181530031e-11	7.856052526834702e-15	0.00017843619184802672	7.829038755799309e-25	4.608062579321929e-14	6.955786946455459e-15	8.580524886315305e-14	1.8268936738987564e-16
50500000	0.0049107818715421045	1.9407359286497863e-49	-2.6652400848866697e-40	3.246044181530031e-11	7.856052526834702e-15	0.00017843619184802672	7.829038755799298e-25	4.608062579321929e-14	6.955786946455459e-15	8.580524886315305e-14	1.8268936738987564e-16
50600000	0.0049107818715421045	1.9407359286497863e-49	-2.6705215683698703e-40	3.246044181530031e-11	7.856052526834702e-15	0.00017843619184802672	7.829038755799286e-25	4.608062579321929e-14	6.955786946455459e-15	8.580524886315305e-14	1.8268936738987564e-16
50700000	0.0049107818715421045	1.9407359286497863e-49	-2.6758030518530156e-40	3.246044181530031e-11	7.856052526834702e-15	0.00017843619184802672	7.829038755799272e-25	4.608062579321929e-14	6.955786946455459e-15	8.580524886315305e-14	1.8268936738987564e-16
50800000	0.0049107818715421045	1.9407359286497863e-49	-2.6810845353361073e-40	3.246044181530031e-11	7.856052526834702e-15	0.00017843619184802672	7.829038755799256e-25	4.608062579321929e-14	6.955786946455459e-15	8.580524886315305e-14	1.8268936738987564e-16
50900000	0.0049107818715421045	1.9407359286497863e-49	-2.686366018819148e-40	3.246044181530031e-11	7.856052526834702e-15	0.00017843619184802672	7.829038755799239e-25	4.608062579321929e-14	6.955786946455459e-15	8.580524886315305e-14	1.8268936738987564e-16
51000000	0.0049107818715421045	1.9407359286497863e-49	-2.69164750230214e-40	3.246044181530031e-11	7.856052526834702e-15	0.00017843619184802672	7.829038755799219e-25	4.608062579321929e-14	6.955786946455459e-15	8.580524886315305e-14	1.8268936738987564e-16
51100000	0.0049107818715421045	1.9407359286497863e-49	-2.696928985785085e-40	3.246044181530031e-11	7.856052526834702e-15	0.00017843619184802672	7.829038755799199e-25	4.608062579321929e-14	6.955786946455459e-15	8.580524886315305e-14	1.8268936738987564e-16
51200000	0.0049107818715421045	1.9407359286497863e-49	-2.7022104692679847e-40	3.246044181530031e-11	7.856052526834702e-15	0.00017843619184802672	7.829038755799177e-25	4.608062579321929e-14	6.955786946455459e-15	8.580524886315305e-14	1.8268936738987564e-16
51300000	0.0049107818715421045	1.9407359286497863e-49	-2.7074919527508424e-40	3.246044181530031e-11	7.856052526834702e-15	0.00017843619184802672	7.829038755799154e-25	4.608062579321929e-14	6.955786946455459e-15	8.580524886315305e-14	1.8268936738987564e-16
51400000	0.0049107818715421045	1.9407359286497863e-49	-2.712773436233659e-40	3.246044181530031e-11	7.856052526834702e-15	0.00017843619184802672	7.829038755799129e-25	4.608062579321929e-14	6.955786946455459e-15	8.580524886315305e-14	1.8268936738987564e-16
51500000	0.0049107818715421045	1.9407359286497863e-49	-2.718054919716437e-40	3.246044181530031e-11	7.856052526834702e-15	0.00017843619184802672	7.829038755799105e-25	4.608062579321929e-14	6.955786946455459e-15	8.580524886315305e-14	1.8268936738987564e-16
51600000	0.0049107818715421045	1.9407359286497863e-49	-2.7233364031991785e-40	3.246044181530031e-11	7.856052526834702e-15	0.00017843619184802672	7.829038755799078e-25	4.608062579321929e-14	6.955786946455459e-15	8.580524886315305e-14	1.8268936738987564e-16
51700000	0.0049107818715421045	1.9407359286497863e-49	-2.728617886681886e-40	3.246044181530031e-11	7.856052526834702e-15	0.00017843619184802672	7.829038755799049e-25	4.608062579321929e-14	6.955786946455459e-15	8.580524886315305e-14	1.8268936738987564e-16
51800000	0.0049107818715421045	1.9407359286497863e-49	-2.733899370164561e-40	3.246044181530031e-11	7.856052526834702e-15	0.00017843619184802672	7.829038755799021e-25	4.608062579321929e-14	6.955786946455459e-15	8.580524886315305e-14	1.8268936738987564e-16
51900000	0.0049107818715421045	1.9407359286497863e-49	-2.7391808536472063e-40	3.246044181530031e-11	7.856052526834702e-15	0.00017843619184802672	7.829038755798992e-25	4.608062579321929e-14	6.955786946455459e-15	8.580524886315305e-14	1.8268936738987564e-16
52000000	0.0049107818715421045	1.9407359286497863e-49	-2.744462337129823e-40	3.246044181530031e-11	7.856052526834702e-15	0.00017843619184802672	7.829038755798961e-25	4.608062579321929e-14	6.955786946455459e-15	8.580524886315305e-14	1.8268936738987564e-16
52100000	0.0049107818715421045	1.9407359286497863e-49	-2.7497438206124143e-40	3.246044181530031e-11	7.856052526834702e-15	0.00017843619184802672	7.82903875579893e-25	4.608062579321929e-14	6.955786946455459e-15	8.580524886315305e-14	1.8268936738987564e-16
52200000	0.0049107818715421045	1.9407359286497863e-49	-2.755025304094981e-40	3.246044181530031e-11	7.856052526834702e-15	0.00017843619184802672	7.829038755798898e-25	4.608062579321929e-14	6.955786946455459e-15	8.580524886315305e-14	1.8268936738987564e-16
52300000	0.0049107818715421045	1.9407359286497863e-49	-2.760306787577527e-40	3.246044181530031e-11	7.856052526834702e-15	0.00017843619184802672	7.829038755798865e-25	4.608062579321929e-14	6.955786946455459e-15	8.580524886315305e-14	1.8268936738987564e-16
52400000	0.0049107818715421045	1.9407359286497863e-49	-2.7655882710600526e-40	3.246044181530031e-11	7.856052526834702e-15	0.00017843619184802672	7.829038755798832e-25	4.608062579321929e-14	6.955786946455459e-15	8.580524886315305e-14	1.8268936738987564e-16
52500000	0.0049107818715421045	1.9407359286497863e-49	-2.7708697545425608e-40	3.246044181530031e-11	7.856052526834702e-15	0.00017843619184802672	7.829038755798798e-25	4.608062579321929e-14	6.955786946455459e-15	8.580524886315305e-14	1.8268936738987564e-16
52600000	0.0049107818715421045	1.9407359286497863e-49	-2.7761512380250535e-40	3.246044181530031e-11	7.856052526834702e-15	0.00017843619184802672	7.829038755798764e-25	4.608062579321929e-14	6.955786946455459e-15	8.580524886315305e-14	1.8268936738987564e-16
52700000	0.0049107818715421045	1.9407359286497863e-49	-2.781432721507533e-40	3.246044181530031e-11	7.856052526834702e-15	0.00017843619184802672	7.829038755798729e-25	4.608062579321929e-14	6.955786946455459e-15	8.580524886315305e-14	1.8268936738987564e-16
52800000	0.0049107818715421045	1.9407359286497863e-49	-2.7867142049900013e-40	3.246044181530031e-11	7.856052526834702e-15	0.00017843619184802672	7.829038755798694e-25	4.608062579321929e-14	6.955786946455459e-15	8.580524886315305e-14	1.8268936738987564e-16
52900000	0.0049107818715421045	1.9407359286497863e-49	-2.7919956884724605e-40	3.246044181530031e-11	7.856052526834702e-15	0.00017843619184802672	7.829038755798658e-25	4.608062579321929e-14	6.955786946455459e-15	8.580524886315305e-14	1.8268936738987564e-16
53000000	0.0049107818715421045	1.9407359286497863e-49	-2.7972771719549124e-40	3.246044181530031e-11	7.856052526834702e-15	0.00017843619184802672	7.829038755798622e-25	4.608062579321929e-14	6.955786946455459e-15	8.580524886315305e-14	1.8268936738987564e-16
53100000	0.0049107818715421045	1.9407359286497863e-49	-2.80255865543736e-40	3.2460441815300315e-11	7.856052526834702e-15	0.00017843619184802672	7.8290387557985875e-25	4.608062579321929e-14	6.955786946455459e-15	8.580524886315305e-14	1.8268936738987564e-16
53200000	0.0049107818715421045	1.9407359286497863e-49	-2.807840138919804e-40	3.2460441815300315e-11	7.856052526834702e-15	0.00017843619184802672	7.829038755798552e-25	4.608062579321929e-14	6.955786946455459e-15	8.580524886315305e-14	1.8268936738987564e-16
53300000	0.0049107818715421045	1.9407359286497863e-49	-2.8131216224022473e-40	3.2460441815300315e-11	7.856052526834702e-15	0.00017843619184802672	7.829038755798516e-25	4.608062579321929e-14	6.955786946455459e-15	8.580524886315305e-14	1.8268936738987564e-16
53400000	0.0049107818715421045	1.9407359286497863e-49	-2.8184031058846923e-40	3.2460441815300315e-11	7.856052526834702e-15	0.00017843619184802672	7.82903875579848e-25	4.608062579321929e-14	6.955786946455459e-15	8.580524886315305e-14	1.8268936738987564e-16
53500000	0.0049107818715421045	1.9407359286497863e-49	-2.8236845893671405e-40	3.2460441815300315e-11	7.856052526834702e-15	0.00017843619184802672	7.829038755798444e-25	4.608062579321929e-14	6.955786946455459e-15	8.580524886315305e-14	1.8268936738987564e-16
53600000	0.0049107818715421045	1.9407359286497863e-49	-2.8289660728495944e-40	3.2460441815300315e-11	7.856052526834702e-15	0.00017843619184802672	7.829038755798408e-25	4.608062579321929e-14	6.955786946455459e-15	8.580524886315305e-14	1.8268936738987564e-16
53700000	0.0049107818715421045	1.9407359286497863e-49	-2.834247556332056e-40	3.2460441815300315e-11	7.856052526834702e-15	0.00017843619184802672	7.8290387557983735e-25	4.608062579321929e-14	6.955786946455459e-15	8.580524886315305e-14	1.8268936738987564e-16
53800000	0.0049107818715421045	1.9407359286497863e-49	-2.8395290398145276e-40	3.2460441815300315e-11	7.856052526834702e-15	0.00017843619184802672	7.829038755798339e-25	4.608062579321929e-14	6.955786946455459e-15	8.580524886315305e-14	1.8268936738987564e-16
53900000	0.0049107818715421045	1.9407359286497863e-49	-2.8448105232970105e-40	3.2460441815300315e-11	7.856052526834702e-15	0.00017843619184802672	7.829038755798304e-25	4.608062579321929e-14	6.955786946455459e-15	8.580524886315305e-14	1.8268936738987564e-16
54000000	0.0049107818715421045	1.9407359286497863e-49	-2.8500920067795076e-40	3.2460441815300315e-11	7.856052526834702e-15	0.00017843619184802672	7.82903875579827e-25	4.608062579321929e-14	6.955786946455459e-15	8.580524886315305e-14	1.8268936738987564e-16
54100000	0.0049107818715421045	1.9407359286497863e-49	-2.8553734902620207e-40	3.2460441815300315e-11	7.856052526834702e-15	0.00017843619184802672	7.829038755798236e-25	4.608062579321929e-14	6.955786946455459e-15	8.580524886315305e-14	1.8268936738987564e-16
54200000	0.0049107818715421045	1.9407359286497863e-49	-2.860654973744552e-40	3.2460441815300315e-11	7.856052526834702e-15	0.00017843619184802672	7.829038755798203e-25	4.608062579321929e-14	6.955786946455459e-15	8.580524886315305e-14	1.8268936738987564e-16
54300000	0.0049107818715421045	1.9407359286497863e-49	-2.8659364572271035e-40	3.2460441815300315e-11	7.856052526834702e-15	0.00017843619184802672	7.829038755798171e-25	4.608062579321929e-14	6.955786946455459e-15	8.580524886315305e-14	1.8268936738987564e-16
54400000	0.0049107818715421045	1.9407359286497863e-49	-2.8712179407096774e-40	3.2460441815300315e-11	7.856052526834702e-15	0.00017843619184802672	7.829038755798138e-25	4.608062579321929e-14	6.955786946455459e-15	8.580524886315305e-14	1.8268936738987564e-16
54500000	0.0049107818715421045	1.9407359286497863e-49	-2.8764994241922757e-40	3.2460441815300315e-11	7.856052526834702e-15	0.00017843619184802672	7.829038755798107e-25	4.608062579321929e-14	6.955786946455459e-15	8.580524886315305e-14	1.8268936738987564e-16
54600000	0.0049107818715421045	1.9407359286497863e-49	-2.8817809076749005e-40	3.2460441815300315e-11	7.856052526834702e-15	0.00017843619184802672	7.829038755798077e-25	4.608062579321929e-14	6.955786946455459e-15	8.580524886315305e-14	1.8268936738987564e-16
54700000	0.0049107818715421045	1.9407359286497863e-49	-2.887062391157554e-40	3.2460441815300315e-11	7.856052526834702e-15	0.00017843619184802672	7.8290387557980475e-25	4.608062579321929e-14	6.955786946455459e-15	8.580524886315305e-14	1.8268936738987564e-16
54800000	0.0049107818715421045	1.9407359286497863e-49	-2.8923438746402382e-40	3.2460441815300315e-11	7.856052526834702e-15	0.00017843619184802672	7.829038755798019e-25	4.608062579321929e-14	6.955786946455459e-15	8.580524886315305e-14	1.8268936738987564e-16
54900000	0.0049107818715421045	1.9407359286497863e-49	-2.897625358122955e-40	3.2460441815300315e-11	7.856052526834702e-15	0.00017843619184802672	7.8290387557979915e-25	4.608062579321929e-14	6.955786946455459e-15	8.580524886315305e-14	1.8268936738987564e-16
55000000	0.0049107818715421045	1.9407359286497863e-49	-2.9029068416057073e-40	3.2460441815300315e-11	7.856052526834702e-15	0.00017843619184802672	7.829038755797966e-25	4.608062579321929e-14	6.955786946455459e-15	8.580524886315305e-14	1.8268936738987564e-16
55100000	0.0049107818715421045	1.9407359286497863e-49	-2.9081883250884964e-40	3.2460441815300315e-11	7.856052526834702e-15	0.00017843619184802672	7.82903875579794e-25	4.608062579321929e-14	6.955786946455459e-15	8.580524886315305e-14	1.8268936738987564e-16
55200000	0.0049107818715421045	1.9407359286497863e-49	-2.9134698085713243e-40	3.2460441815300315e-11	7.856052526834702e-15	0.00017843619184802672	7.829038755797916e-25	4.608062579321929e-14	6.955786946455459e-15	8.580524886315305e-14	1.8268936738987564e-16
55300000	0.0049107818715421045	1.9407359286497863e-49	-2.918751292054194e-40	3.2460441815300315e-11	7.856052526834702e-15	0.00017843619184802672	7.829038755797893e-25	4.608062579321929e-14	6.955786946455459e-15	8.580524886315305e-14	1.8268936738987564e-16
55400000	0.0049107818715421045	1.9407359286497863e-49	-2.9240327755371066e-40	3.2460441815300315e-11	7.856052526834702e-15	0.00017843619184802672	7.829038755797872e-25	4.608062579321929e-14	6.955786946455459e-15	8.580524886315305e-14	1.8268936738987564e-16
55500000	0.0049107818715421045	1.9407359286497863e-49	-2.9293142590200646e-40	3.2460441815300315e-11	7.856052526834702e-15	0.00017843619184802672	7.829038755797852e-25	4.608062579321929e-14	6.955786946455459e-15	8.580524886315305e-14	1.8268936738987564e-16
55600000	0.0049107818715421045	1.9407359286497863e-49	-2.9345957425030703e-40	3.2460441815300315e-11	7.856052526834702e-15	0.00017843619184802672	7.829038755797834e-25	4.608062579321929e-14	6.955786946455459e-15	8.580524886315305e-14	1.8268936738987564e-16
55700000	0.0049107818715421045	1.9407359286497863e-49	-2.939877225986126e-40	3.2460441815300315e-11	7.856052526834702e-15	0.00017843619184802672	7.829038755797817e-25	4.608062579321929e-14	6.955786946455459e-15	8.580524886315305e-14	1.8268936738987564e-16
55800000	0.0049107818715421045	1.9407359286497863e-49	-2.9451587094692327e-40	3.2460441815300315e-11	7.856052526834702e-15	0.00017843619184802672	7.829038755797801e-25	4.608062579321929e-14	6.955786946455459e-15	8.580524886315305e-14	1.8268936738987564e-16
55900000	0.0049107818715421045	1.9407359286497863e-49	-2.950440192952394e-40	3.2460441815300315e-11	7.856052526834702e-15	0.00017843619184802672	7.829038755797788e-25	4.608062579321929e-14	6.955786946455459e-15	8.580524886315305e-14	1.8268936738987564e-16
56000000	0.0049107818715421045	1.9407359286497863e-49	-2.955721676435611e-40	3.2460441815300315e-11	7.856052526834702e-15	0.00017843619184802672	7.829038755797776e-25	4.608062579321929e-14	6.955786946455459e-15	8.580524886315305e-14	1.8268936738987564e-16
56100000	0.0049107818715421045	1.9407359286497863e-49	-2.9610031599188857e-40	3.2460441815300315e-11	7.856052526834702e-15	0.00017843619184802672	7.829038755797765e-25	4.608062579321929e-14	6.955786946455459e-15	8.580524886315305e-14	1.8268936738987564e-16
56200000	0.0049107818715421045	1.9407359286497863e-49	-2.9662846434022206e-40	3.2460441815300315e-11	7.856052526834702e-15	0.00017843619184802672	7.829038755797756e-25	4.608062579321929e-14	6.955786946455459e-15	8.580524886315305e-14	1.8268936738987564e-16
56300000	0.0049107818715421045	1.9407359286497863e-49	-2.971566126885618e-40	3.2460441815300315e-11	7.856052526834702e-15	0.00017843619184802672	7.82903875579775e-25	4.608062579321929e-14	6.955786946455459e-15	8.580524886315305e-14	1.8268936738987564e-16
56400000	0.0049107818715421045	1.9407359286497863e-49	-2.9768476103690795e-40	3.2460441815300315e-11	7.856052526834702e-15	0.00017843619184802672	7.829038755797745e-25	4.608062579321929e-14	6.955786946455459e-15	8.580524886315305e-14	1.8268936738987564e-16
56500000	0.0049107818715421045	1.9407359286497863e-49	-2.9821290938526072e-40	3.2460441815300315e-11	7.856052526834702e-15	0.00017843619184802672	7.829038755797744e-25	4.608062579321929e-14	6.955786946455459e-15	8.580524886315305e-14	1.8268936738987564e-16
56600000	0.0049107818715421045	1.9407359286497863e-49	-2.9874105773361937e-40	3.2460441815300315e-11	7.856052526834702e-15	0.00017843619184802672	7.829038755797743e-25	4.608062579321929e-14	6.955786946455459e-15	8.580524886315305e-14	1.8268936738987564e-16
56700000	0.0049107818715421045	1.9407359286497863e-49	-2.9926920608196905e-40	3.2460441815300315e-11	7.856052526834702e-15	0.00017843619184802672	7.829038755797743e-25	4.608062579321929e-14	6.955786946455459e-15	8.580524886315305e-14	1.8268936738987564e-16
56800000	0.0049107818715421045	1.9407359286497863e-49	-2.9979735443030502e-40	3.2460441815300315e-11	7.856052526834702e-15	0.00017843619184802672	7.829038755797743e-25	4.608062579321929e-14	6.955786946455459e-15	8.580524886315305e-14	1.8268936738987564e-16
56900000	0.0049107818715421045	1.9407359286497863e-49	-3.003255027786275e-40	3.2460441815300315e-11	7.856052526834702e-15	0.00017843619184802672	7.829038755797743e-25	4.608062579321929e-14	6.955786946455459e-15	8.580524886315305e-14	1.8268936738987564e-16
57000000	0.0049107818715421045	1.9407359286497863e-49	-3.0085365112693663e-40	3.2460441815300315e-11	7.856052526834702e-15	0.00017843619184802672	7.829038755797743e-25	4.608062579321929e-14	6.955786946455459e-15	8.580524886315305e-14	1.8268936738987564e-16
57100000	0.0049107818715421045	1.9407359286497863e-49	-3.013817994752327e-40	3.2460441815300315e-11	7.856052526834702e-15	0.00017843619184802672	7.829038755797743e-25	4.608062579321929e-14	6.955786946455459e-15	8.580524886315305e-14	1.8268936738987564e-16
57200000	0.0049107818715421045	1.9407359286497863e-49	-3.0190994782351588e-40	3.2460441815300315e-11	7.856052526834702e-15	0.00017843619184802672	7.829038755797743e-25	4.608062579321929e-14	6.955786946455459e-15	8.580524886315305e-14	1.8268936738987564e-16
57300000	0.0049107818715421045	1.9407359286497863e-49	-3.0243809617178643e-40	3.2460441815300315e-11	7.856052526834702e-15	0.00017843619184802672	7.829038755797743e-25	4.608062579321929e-14	6.955786946455459e-15	8.580524886315305e-14	1.8268936738987564e-16
57400000	0.0049107818715421045	1.9407359286497863e-49	-3.029662445200445e-40	3.2460441815300315e-11	7.856052526834702e-15	0.00017843619184802672	7.829038755797743e-25	4.608062579321929e-14	6.955786946455459e-15	8.580524886315305e-14	1.8268936738987564e-16
57500000	0.0049107818715421045	1.9407359286497863e-49	-3.034943928682903e-40	3.2460441815300315e-11	7.856052526834702e-15	0.00017843619184802672	7.829038755797743e-25	4.608062579321929e-14	6.955786946455459e-15	8.580524886315305e-14	1.8268936738987564e-16
57600000	0.0049107818715421045	1.9407359286497863e-49	-3.040225412165241e-40	3.2460441815300315e-11	7.856052526834702e-15	0.00017843619184802672	7.829038755797743e-25	4.608062579321929e-14	6.955786946455459e-15	8.580524886315305e-14	1.8268936738987564e-16
57700000	0.0049107818715421045	1.9407359286497863e-49	-3.0455068956474603e-40	3.2460441815300315e-11	7.856052526834702e-15	0.00017843619184802672	7.829038755797743e-25	4.608062579321929e-14	6.955786946455459e-15	8.580524886315305e-14	1.8268936738987564e-16
57800000	0.0049107818715421045	1.9407359286497863e-49	-3.0507883791295635e-40	3.2460441815300315e-11	7.856052526834702e-15	0.00017843619184802672	7.829038755797743e-25	4.608062579321929e-14	6.955786946455459e-15	8.580524886315305e-14	1.8268936738987564e-16
57900000	0.0049107818715421045	1.9407359286497863e-49	-3.0560698626115525e-40	3.2460441815300315e-11	7.856052526834702e-15	0.00017843619184802672	7.829038755797743e-25	4.608062579321929e-14	6.955786946455459e-15	8.580524886315305e-14	1.8268936738987564e-16
58000000	0.0049107818715421045	1.9407359286497863e-49	-3.0613513460934297e-40	3.2460441815300315e-11	7.856052526834702e-15	0.00017843619184802672	7.829038755797743e-25	4.608062579321929e-14	6.955786946455459e-15	8.580524886315305e-14	1.8268936738987564e-16
58100000	0.0049107818715421045	1.9407359286497863e-49	-3.066632829575197e-40	3.2460441815300315e-11	7.856052526834702e-15	0.00017843619184802672	7.829038755797743e-25	4.608062579321929e-14	6.955786946455459e-15	8.580524886315305e-14	1.8268936738987564e-16
58200000	0.0049107818715421045	1.9407359286497863e-49	-3.0719143130568563e-40	3.2460441815300315e-11	7.856052526834702e-15	0.00017843619184802672	7.829038755797743e-25	4.608062579321929e-14	6.955786946455459e-15	8.580524886315305e-14	1.8268936738987564e-16
58300000	0.0049107818715421045	1.9407359286497863e-49	-3.07719579653841e-40	3.2460441815300315e-11	7.856052526834702e-15	0.00017843619184802672	7.829038755797743e-25	4.608062579321929e-14	6.955786946455459e-15	8.580524886315305e-14	1.8268936738987564e-16
58400000	0.0049107818715421045	1.9407359286497863e-49	-3.0824772800198605e-40	3.2460441815300315e-11	7.856052526834702e-15	0.00017843619184802672	7.829038755797743e-25	4.608062579321929e-14	6.955786946455459e-15	8.580524886315305e-14	1.8268936738987564e-16
58500000	0.0049107818715421045	1.9407359286497863e-49	-3.0877587635012088e-40	3.2460441815300315e-11	7.856052526834702e-15	0.00017843619184802672	7.829038755797743e-25	4.608062579321929e-14	6.955786946455459e-15	8.580524886315305e-14	1.8268936738987564e-16
58600000	0.0049107818715421045	1.9407359286497863e-49	-3.093040246982458e-40	3.2460441815300315e-11	7.856052526834702e-15	0.00017843619184802672	7.829038755797743e-25	4.608062579321929e-14	6.955786946455459e-15	8.580524886315305e-14	1.8268936738987564e-16
58700000	0.0049107818715421045	1.9407359286497863e-49	-3.09832173046361e-40	3.2460441815300315e-11	7.856052526834702e-15	0.00017843619184802672	7.829038755797743e-25	4.608062579321929e-14	6.955786946455459e-15	8.580524886315305e-14	1.8268936738987564e-16
58800000	0.0049107818715421045	1.9407359286497863e-49	-3.103603213944667e-40	3.2460441815300315e-11	7.856052526834702e-15	0.00017843619184802672	7.829038755797743e-25	4.608062579321929e-14	6.955786946455459e-15	8.580524886315305e-14	1.8268936738987564e-16
58900000	0.0049107818715421045	1.9407359286497863e-49	-3.10888469742563e-40	3.2460441815300315e-11	7.856052526834702e-15	0.00017843619184802672	7.829038755797743e-25	4.608062579321929e-14	6.955786946455459e-15	8.580524886315305e-14	1.8268936738987564e-16
59000000	0.0049107818715421045	1.9407359286497863e-49	-3.114166180906503e-40	3.2460441815300315e-11	7.856052526834702e-15	0.00017843619184802672	7.829038755797743e-25	4.608062579321929e-14	6.955786946455459e-15	8.580524886315305e-14	1.8268936738987564e-16
59100000	0.0049107818715421045	1.9407359286497863e-49	-3.1194476643872867e-40	3.2460441815300315e-11	7.856052526834702e-15	0.00017843619184802672	7.829038755797743e-25	4.608062579321929e-14	6.955786946455459e-15	8.580524886315305e-14	1.8268936738987564e-16
59200000	0.0049107818715421045	1.9407359286497863e-49	-3.1247291478679833e-40	3.2460441815300315e-11	7.856052526834702e-15	0.00017843619184802672	7.829038755797743e-25	4.608062579321929e-14	6.955786946455459e-15	8.580524886315305e-14	1.8268936738987564e-16
59300000	0.0049107818715421045	1.9407359286497863e-49	-3.1300106313485955e-40	3.2460441815300315e-11	7.856052526834702e-15	0.00017843619184802672	7.829038755797743e-25	4.608062579321929e-14	6.955786946455459e-15	8.580524886315305e-14	1.8268936738987564e-16
59400000	0.0049107818715421045	1.9407359286497863e-49	-3.135292114829125e-40	3.2460441815300315e-11	7.856052526834702e-15	0.00017843619184802672	7.829038755797743e-25	4.608062579321929e-14	6.955786946455459e-15	8.580524886315305e-14	1.8268936738987564e-16
59500000	0.0049107818715421045	1.9407359286497863e-49	-3.140573598309574e-40	3.2460441815300315e-11	7.856052526834702e-15	0.00017843619184802672	7.829038755797743e-25	4.608062579321929e-14	6.955786946455459e-15	8.580524886315305e-14	1.8268936738987564e-16
59600000	0.0049107818715421045	1.9407359286497863e-49	-3.1458550817899446e-40	3.2460441815300315e-11	7.856052526834702e-15	0.00017843619184802672	7.829038755797743e-25	4.608062579321929e-14	6.955786946455459e-15	8.580524886315305e-14	1.8268936738987564e-16
59700000	0.0049107818715421045	1.9407359286497863e-49	-3.151136565270239e-40	3.2460441815300315e-11	7.856052526834702e-15	0.00017843619184802672	7.829038755797743e-25	4.608062579321929e-14	6.955786946455459e-15	8.580524886315305e-14	1.8268936738987564e-16
59800000	0.0049107818715421045	1.9407359286497863e-49	-3.156418048750459e-40	3.2460441815300315e-11	7.856052526834702e-15	0.00017843619184802672	7.829038755797743e-25	4.608062579321929e-14	6.955786946455459e-15	8.580524886315305e-14	1.8268936738987564e-16
59900000	0.0049107818715421045	1.9407359286497863e-49	-3.161699532230607e-40	3.2460441815300315e-11	7.856052526834702e-15	0.00017843619184802672	7.829038755797743e-25	4.608062579321929e-14	6.955786946455459e-15	8.580524886315305e-14	1.8268936738987564e-16
60000000	0.0049107818715421045	1.9407359286497863e-49	-3.166981015710685e-40	3.2460441815300315e-11	7.856052526834702e-15	0.00017843619184802672	7.829038755797743e-25	4.608062579321929e-14	6.955786946455459e-15	8.580524886315305e-14	1.8268936738987564e-16
60100000	0.0049107818715421045	1.9407359286497863e-49	-3.172262499190695e-40	3.2460441815300315e-11	7.856052526834702e-15	0.00017843619184802672	7.829038755797744e-25	4.608062579321929e-14	6.955786946455459e-15	8.580524886315305e-14	1.8268936738987564e-16
60200000	0.0049107818715421045	1.9407359286497863e-49	-3.1775439826706393e-40	3.2460441815300315e-11	7.856052526834702e-15	0.00017843619184802672	7.829038755797744e-25	4.608062579321929e-14	6.955786946455459e-15	8.580524886315305e-14	1.8268936738987564e-16
60300000	0.0049107818715421045	1.9407359286497863e-49	-3.1828254661505198e-40	3.2460441815300315e-11	7.856052526834702e-15	0.00017843619184802672	7.829038755797744e-25	4.608062579321929e-14	6.955786946455459e-15	8.580524886315305e-14	1.8268936738987564e-16
60400000	0.0049107818715421045	1.9407359286497863e-49	-3.1881069496303387e-40	3.2460441815300315e-11	7.856052526834702e-15	0.00017843619184802672	7.829038755797744e-25	4.608062579321929e-14	6.955786946455459e-15	8.580524886315305e-14	1.8268936738987564e-16
60500000	0.0049107818715421045	1.9407359286497863e-49	-3.1933884331100977e-40	3.2460441815300315e-11	7.856052526834702e-15	0.00017843619184802672	7.829038755797744e-25	4.608062579321929e-14	6.955786946455459e-15	8.580524886315305e-14	1.8268936738987564e-16
60600000	0.0049107818715421045	1.9407359286497863e-49	-3.1986699165897996e-40	3.2460441815300315e-11	7.856052526834702e-15	0.00017843619184802672	7.829038755797744e-25	4.608062579321929e-14	6.955786946455459e-15	8.580524886315305e-14	1.8268936738987564e-16
60700000	0.0049107818715421045	1.9407359286497863e-49	-3.2039514000694464e-40	3.2460441815300315e-11	7.856052526834702e-15	0.00017843619184802672	7.829038755797744e-25	4.608062579321929e-14	6.955786946455459e-15	8.580524886315305e-14	1.8268936738987564e-16
60800000	0.0049107818715421045	1.9407359286497863e-49	-3.20923288354904e-40	3.2460441815300315e-11	7.856052526834702e-15	0.00017843619184802672	7.829038755797744e-25	4.608062579321929e-14	6.955786946455459e-15	8.580524886315305e-14	1.8268936738987564e-16
60900000	0.0049107818715421045	1.9407359286497863e-49	-3.214514367028582e-40	3.2460441815300315e-11	7.856052526834702e-15	0.00017843619184802672	7.829038755797744e-25	4.608062579321929e-14	6.955786946455459e-15	8.580524886315305e-14	1.8268936738987564e-16
61000000	0.0049107818715421045	1.9407359286497863e-49	-3.2197958505080753e-40	3.2460441815300315e-11	7.856052526834702e-15	0.00017843619184802672	7.829038755797744e-25	4.608062579321929e-14	6.955786946455459e-15	8.580524886315305e-14	1.8268936738987564e-16
61100000	0.0049107818715421045	1.9407359286497863e-49	-3.2250773339875215e-40	3.2460441815300315e-11	7.856052526834702e-15	0.00017843619184802672	7.829038755797744e-25	4.608062579321929e-14	6.955786946455459e-15	8.580524886315305e-14	1.8268936738987564e-16
61200000	0.0049107818715421045	1.9407359286497863e-49	-3.230358817466923e-40	3.2460441815300315e-11	7.856052526834702e-15	0.00017843619184802672	7.829038755797744e-25	4.608062579321929e-14	6.955786946455459e-15	8.580524886315305e-14	1.8268936738987564e-16
61300000	0.0049107818715421045	1.9407359286497863e-49	-3.2356403009462817e-40	3.2460441815300315e-11	7.856052526834702e-15	0.00017843619184802672	7.829038755797744e-25	4.608062579321929e-14	6.955786946455459e-15	8.580524886315305e-14	1.8268936738987564e-16
61400000	0.0049107818715421045	1.9407359286497863e-49	-3.2409217844256e-40	3.2460441815300315e-11	7.856052526834702e-15	0.00017843619184802672	7.829038755797744e-25	4.608062579321929e-14	6.955786946455459e-15	8.580524886315305e-14	1.8268936738987564e-16
61500000	0.0049107818715421045	1.9407359286497863e-49	-3.246203267904879e-40	3.2460441815300315e-11	7.856052526834702e-15	0.00017843619184802672	7.829038755797744e-25	4.608062579321929e-14	6.955786946455459e-15	8.580524886315305e-14	1.8268936738987564e-16
61600000	0.0049107818715421045	1.9407359286497863e-49	-3.2514847513841223e-40	3.2460441815300315e-11	7.856052526834702e-15	0.00017843619184802672	7.829038755797744e-25	4.608062579321929e-14	6.955786946455459e-15	8.580524886315305e-14	1.8268936738987564e-16
61700000	0.0049107818715421045	1.9407359286497863e-49	-3.256766234863331e-40	3.2460441815300315e-11	7.856052526834702e-15	0.00017843619184802672	7.829038755797744e-25	4.608062579321929e-14	6.955786946455459e-15	8.580524886315305e-14	1.8268936738987564e-16
61800000	0.0049107818715421045	1.9407359286497863e-49	-3.2620477183425077e-40	3.2460441815300315e-11	7.856052526834702e-15	0.00017843619184802672	7.829038755797744e-25	4.608062579321929e-14	6.955786946455459e-15	8.580524886315305e-14	1.8268936738987564e-16
61900000	0.0049107818715421045	1.9407359286497863e-49	-3.267329201821654e-40	3.2460441815300315e-11	7.856052526834702e-15	0.00017843619184802672	7.829038755797744e-25	4.608062579321929e-14	6.955786946455459e-15	8.580524886315305e-14	1.8268936738987564e-16
62000000	0.0049107818715421045	1.9407359286497863e-49	-3.272610685300773e-40	3.2460441815300315e-11	7.856052526834702e-15	0.00017843619184802672	7.829038755797744e-25	4.608062579321929e-14	6.955786946455459e-15	8.580524886315305e-14	1.8268936738987564e-16
62100000	0.0049107818715421045	1.9407359286497863e-49	-3.277892168779865e-40	3.2460441815300315e-11	7.856052526834702e-15	0.00017843619184802672	7.829038755797744e-25	4.608062579321929e-14	6.955786946455459e-15	8.580524886315305e-14	1.8268936738987564e-16
62200000	0.0049107818715421045	1.9407359286497863e-49	-3.2831736522589335e-40	3.2460441815300315e-11	7.856052526834702e-15	0.00017843619184802672	7.829038755797744e-25	4.608062579321929e-14	6.955786946455459e-15	8.580524886315305e-14	1.8268936738987564e-16
62300000	0.0049107818715421045	1.9407359286497863e-49	-3.2884551357379804e-40	3.2460441815300315e-11	7.856052526834702e-15	0.00017843619184802672	7.829038755797744e-25	4.608062579321929e-14	6.955786946455459e-15	8.580524886315305e-14	1.8268936738987564e-16
62400000	0.0049107818715421045	1.9407359286497863e-49	-3.2937366192170077e-40	3.2460441815300315e-11	7.856052526834702e-15	0.00017843619184802672	7.829038755797744e-25	4.608062579321929e-14	6.955786946455459e-15	8.580524886315305e-14	1.8268936738987564e-16
62500000	0.0049107818715421045	1.9407359286497863e-49	-3.2990181026960175e-40	3.2460441815300315e-11	7.856052526834702e-15	0.00017843619184802672	7.829038755797744e-25	4.608062579321929e-14	6.955786946455459e-15	8.580524886315305e-14	1.8268936738987564e-16
62600000	0.0049107818715421045	1.9407359286497863e-49	-3.304299586175012e-40	3.2460441815300315e-11	7.856052526834702e-15	0.00017843619184802672	7.829038755797744e-25	4.608062579321929e-14	6.955786946455459e-15	8.580524886315305e-14	1.8268936738987564e-16
62700000	0.0049107818715421045	1.9407359286497863e-49	-3.3095810696539927e-40	3.2460441815300315e-11	7.856052526834702e-15	0.00017843619184802672	7.829038755797744e-25	4.608062579321929e-14	6.955786946455459e-15	8.580524886315305e-14	1.8268936738987564e-16
62800000	0.0049107818715421045	1.9407359286497863e-49	-3.3148625531329625e-40	3.246044181530031e-11	7.856052526834702e-15	0.00017843619184802672	7.829038755797744e-25	4.608062579321929e-14	6.955786946455459e-15	8.580524886315305e-14	1.8268936738987564e-16
62900000	0.0049107818715421045	1.9407359286497863e-49	-3.320144036611923e-40	3.246044181530031e-11	7.856052526834702e-15	0.00017843619184802672	7.829038755797744e-25	4.608062579321929e-14	6.955786946455459e-15	8.580524886315305e-14	1.8268936738987564e-16
63000000	0.0049107818715421045	1.9407359286497863e-49	-3.3254255200908765e-40	3.246044181530031e-11	7.856052526834702e-15	0.00017843619184802672	7.829038755797744e-25	4.608062579321929e-14	6.955786946455459e-15	8.580524886315305e-14	1.8268936738987564e-16
63100000	0.0049107818715421045	1.9407359286497863e-49	-3.330707003569825e-40	3.246044181530031e-11	7.856052526834702e-15	0.00017843619184802672	7.829038755797744e-25	4.608062579321929e-14	6.955786946455459e-15	8.580524886315305e-14	1.8268936738987564e-16
63200000	0.0049107818715421045	1.9407359286497863e-49	-3.3359884870487705e-40	3.246044181530031e-11	7.856052526834702e-15	0.00017843619184802672	7.829038755797744e-25	4.608062579321929e-14	6.955786946455459e-15	8.580524886315305e-14	1.8268936738987564e-16
63300000	0.0049107818715421045	1.9407359286497863e-49	-3.3412699705277154e-40	3.246044181530031e-11	7.856052526834702e-15	0.00017843619184802672	7.829038755797744e-25	4.608062579321929e-14	6.955786946455459e-15	8.580524886315305e-14	1.8268936738987564e-16
63400000	0.0049107818715421045	1.9407359286497863e-49	-3.346551454006662e-40	3.246044181530031e-11	7.856052526834702e-15	0.00017843619184802672	7.829038755797744e-25	4.608062579321929e-14	6.955786946455459e-15	8.580524886315305e-14	1.8268936738987564e-16
63500000	0.0049107818715421045	1.9407359286497863e-49	-3.351832937485612e-40	3.246044181530031e-11	7.856052526834702e-15	0.00017843619184802672	7.829038755797744e-25	4.608062579321929e-14	6.955786946455459e-15	8.580524886315305e-14	1.8268936738987564e-16
63600000	0.0049107818715421045	1.9407359286497863e-49	-3.357114420964567e-40	3.246044181530031e-11	7.856052526834702e-15	0.00017843619184802672	7.829038755797744e-25	4.608062579321929e-14	6.955786946455459e-15	8.580524886315305e-14	1.8268936738987564e-16
63700000	0.0049107818715421045	1.9407359286497863e-49	-3.36239590444353e-40	3.246044181530031e-11	7.856052526834702e-15	0.00017843619184802672	7.829038755797744e-25	4.608062579321929e-14	6.955786946455459e-15	8.580524886315305e-14	1.8268936738987564e-16
63800000	0.0049107818715421045	1.9407359286497863e-49	-3.3676773879225026e-40	3.246044181530031e-11	7.856052526834702e-15	0.00017843619184802672	7.829038755797744e-25	4.608062579321929e-14	6.955786946455459e-15	8.580524886315305e-14	1.8268936738987564e-16
63900000	0.0049107818715421045	1.9407359286497863e-49	-3.372958871401487e-40	3.246044181530031e-11	7.856052526834702e-15	0.00017843619184802672	7.829038755797744e-25	4.608062579321929e-14	6.955786946455459e-15	8.580524886315305e-14	1.8268936738987564e-16
64000000	0.0049107818715421045	1.9407359286497863e-49	-3.378240354880486e-40	3.246044181530031e-11	7.856052526834702e-15	0.00017843619184802672	7.829038755797744e-25	4.608062579321929e-14	6.955786946455459e-15	8.580524886315305e-14	1.8268936738987564e-16
64100000	0.0049107818715421045	1.9407359286497863e-49	-3.3835218383595e-40	3.246044181530031e-11	7.856052526834702e-15	0.00017843619184802672	7.829038755797744e-25	4.608062579321929e-14	6.955786946455459e-15	8.580524886315305e-14	1.8268936738987564e-16
64200000	0.0049107818715421045	1.9407359286497863e-49	-3.388803321838533e-40	3.246044181530031e-11	7.856052526834702e-15	0.00017843619184802672	7.829038755797744e-25	4.608062579321929e-14	6.955786946455459e-15	8.580524886315305e-14	1.8268936738987564e-16
64300000	0.0049107818715421045	1.9407359286497863e-49	-3.394084805317586e-40	3.246044181530031e-11	7.856052526834702e-15	0.00017843619184802672	7.829038755797744e-25	4.608062579321929e-14	6.955786946455459e-15	8.580524886315305e-14	1.8268936738987564e-16
64400000	0.0049107818715421045	1.9407359286497863e-49	-3.3993662887966613e-40	3.246044181530031e-11	7.856052526834702e-15	0.00017843619184802672	7.829038755797744e-25	4.608062579321929e-14	6.955786946455459e-15	8.580524886315305e-14	1.8268936738987564e-16
64500000	0.0049107818715421045	1.9407359286497863e-49	-3.4046477722757608e-40	3.246044181530031e-11	7.856052526834702e-15	0.00017843619184802672	7.829038755797744e-25	4.608062579321929e-14	6.955786946455459e-15	8.580524886315305e-14	1.8268936738987564e-16
64600000	0.0049107818715421045	1.9407359286497863e-49	-3.4099292557548872e-40	3.246044181530031e-11	7.856052526834702e-15	0.00017843619184802672	7.829038755797744e-25	4.608062579321929e-14	6.955786946455459e-15	8.580524886315305e-14	1.8268936738987564e-16
64700000	0.0049107818715421045	1.9407359286497863e-49	-3.4152107392340422e-40	3.246044181530031e-11	7.856052526834702e-15	0.00017843619184802672	7.829038755797744e-25	4.608062579321929e-14	6.955786946455459e-15	8.580524886315305e-14	1.8268936738987564e-16
64800000	0.0049107818715421045	1.9407359286497863e-49	-3.4204922227132278e-40	3.246044181530031e-11	7.856052526834702e-15	0.00017843619184802672	7.829038755797744e-25	4.608062579321929e-14	6.955786946455459e-15	8.580524886315305e-14	1.8268936738987564e-16
64900000	0.0049107818715421045	1.9407359286497863e-49	-3.4257737061924464e-40	3.246044181530031e-11	7.856052526834702e-15	0.00017843619184802672	7.829038755797744e-25	4.608062579321929e-14	6.955786946455459e-15	8.580524886315305e-14	1.8268936738987564e-16
65000000	0.0049107818715421045	1.9407359286497863e-49	-3.4310551896716997e-40	3.246044181530031e-11	7.856052526834702e-15	0.00017843619184802672	7.829038755797744e-25	4.608062579321929e-14	6.955786946455459e-15	8.580524886315305e-14	1.8268936738987564e-16
65100000	0.0049107818715421045	1.9407359286497863e-49	-3.43633667315099e-40	3.246044181530031e-11	7.856052526834702e-15	0.00017843619184802672	7.829038755797744e-25	4.608062579321929e-14	6.955786946455459e-15	8.580524886315305e-14	1.8268936738987564e-16
65200000	0.0049107818715421045	1.9407359286497863e-49	-3.44161815663032e-40	3.246044181530031e-11	7.856052526834702e-15	0.00017843619184802672	7.829038755797744e-25	4.608062579321929e-14	6.955786946455459e-15	8.580524886315305e-14	1.8268936738987564e-16
65300000	0.0049107818715421045	1.9407359286497863e-49	-3.4468996401096907e-40	3.246044181530031e-11	7.856052526834702e-15	0.00017843619184802672	7.829038755797744e-25	4.608062579321929e-14	6.955786946455459e-15	8.580524886315305e-14	1.8268936738987564e-16
65400000	0.0049107818715421045	1.9407359286497863e-49	-3.4521811235891047e-40	3.246044181530031e-11	7.856052526834702e-15	0.00017843619184802672	7.829038755797744e-25	4.608062579321929e-14	6.955786946455459e-15	8.580524886315305e-14	1.8268936738987564e-16
65500000	0.0049107818715421045	1.9407359286497863e-49	-3.4574626070685643e-40	3.246044181530031e-11	7.856052526834702e-15	0.00017843619184802672	7.829038755797744e-25	4.608062579321929e-14	6.955786946455459e-15	8.580524886315305e-14	1.8268936738987564e-16
65600000	0.0049107818715421045	1.9407359286497863e-49	-3.4627440905480717e-40	3.246044181530031e-11	7.856052526834702e-15	0.00017843619184802672	7.829038755797744e-25	4.608062579321929e-14	6.955786946455459e-15	8.580524886315305e-14	1.8268936738987564e-16
65700000	0.0049107818715421045	1.9407359286497863e-49	-3.4680255740276284e-40	3.246044181530031e-11	7.856052526834702e-15	0.00017843619184802672	7.829038755797744e-25	4.608062579321929e-14	6.955786946455459e-15	8.580524886315305e-14	1.8268936738987564e-16
65800000	0.0049107818715421045	1.9407359286497863e-49	-3.473307057507237e-40	3.246044181530031e-11	7.856052526834702e-15	0.00017843619184802672	7.829038755797744e-25	4.608062579321929e-14	6.955786946455459e-15	8.580524886315305e-14	1.8268936738987564e-16
65900000	0.0049107818715421045	1.9407359286497863e-49	-3.478588540986899e-40	3.246044181530031e-11	7.856052526834702e-15	0.00017843619184802672	7.829038755797744e-25	4.608062579321929e-14	6.955786946455459e-15	8.580524886315305e-14	1.8268936738987564e-16
66000000	0.0049107818715421045	1.9407359286497863e-49	-3.4838700244666174e-40	3.246044181530031e-11	7.856052526834702e-15	0.00017843619184802672	7.829038755797744e-25	4.608062579321929e-14	6.955786946455459e-15	8.580524886315305e-14	1.8268936738987564e-16
66100000	0.0049107818715421045	1.9407359286497863e-49	-3.489151507946394e-40	3.246044181530031e-11	7.856052526834702e-15	0.00017843619184802672	7.829038755797744e-25	4.608062579321929e-14	6.955786946455459e-15	8.580524886315305e-14	1.8268936738987564e-16
66200000	0.0049107818715421045	1.9407359286497863e-49	-3.4944329914262304e-40	3.246044181530031e-11	7.856052526834702e-15	0.00017843619184802672	7.829038755797744e-25	4.608062579321929e-14	6.955786946455459e-15	8.580524886315305e-14	1.8268936738987564e-16
66300000	0.0049107818715421045	1.9407359286497863e-49	-3.499714474906129e-40	3.246044181530031e-11	7.856052526834702e-15	0.00017843619184802672	7.829038755797744e-25	4.608062579321929e-14	6.955786946455459e-15	8.580524886315305e-14	1.8268936738987564e-16
66400000	0.0049107818715421045	1.9407359286497863e-49	-3.5049959583860917e-40	3.246044181530031e-11	7.856052526834702e-15	0.00017843619184802672	7.829038755797744e-25	4.608062579321929e-14	6.955786946455459e-15	8.580524886315305e-14	1.8268936738987564e-16
66500000	0.0049107818715421045	1.9407359286497863e-49	-3.510277441866121e-40	3.246044181530031e-11	7.856052526834702e-15	0.00017843619184802672	7.829038755797744e-25	4.608062579321929e-14	6.955786946455459e-15	8.580524886315305e-14	1.8268936738987564e-16
66600000	0.0049107818715421045	1.9407359286497863e-49	-3.515558925346209e-40	3.246044181530031e-11	7.856052526834702e-15	0.00017843619184802672	7.829038755797744e-25	4.608062579321929e-14	6.955786946455459e-15	8.580524886315305e-14	1.8268936738987564e-16
66700000	0.0049107818715421045	1.9407359286497863e-49	-3.5208404088262076e-40	3.246044181530031e-11	7.856052526834702e-15	0.00017843619184802672	7.829038755797744e-25	4.608062579321929e-14	6.955786946455459e-15	8.580524886315305e-14	1.8268936738987564e-16
66800000	0.0049107818715421045	1.9407359286497863e-49	-3.5261218923060685e-40	3.246044181530031e-11	7.856052526834702e-15	0.00017843619184802672	7.829038755797744e-25	4.608062579321929e-14	6.955786946455459e-15	8.580524886315305e-14	1.8268936738987564e-16
66900000	0.0049107818715421045	1.9407359286497863e-49	-3.5314033757857945e-40	3.246044181530031e-11	7.856052526834702e-15	0.00017843619184802672	7.829038755797744e-25	4.608062579321929e-14	6.955786946455459e-15	8.580524886315305e-14	1.8268936738987564e-16
67000000	0.0049107818715421045	1.9407359286497863e-49	-3.5366848592653875e-40	3.246044181530031e-11	7.856052526834702e-15	0.00017843619184802672	7.829038755797744e-25	4.608062579321929e-14	6.955786946455459e-15	8.580524886315305e-14	1.8268936738987564e-16
67100000	0.0049107818715421045	1.9407359286497863e-49	-3.5419663427448496e-40	3.246044181530031e-11	7.856052526834702e-15	0.00017843619184802672	7.829038755797744e-25	4.608062579321929e-14	6.955786946455459e-15	8.580524886315305e-14	1.8268936738987564e-16
67200000	0.0049107818715421045	1.9407359286497863e-49	-3.547247826224183e-40	3.246044181530031e-11	7.856052526834702e-15	0.00017843619184802672	7.829038755797744e-25	4.608062579321929e-14	6.955786946455459e-15	8.580524886315305e-14	1.8268936738987564e-16
67300000	0.0049107818715421045	1.9407359286497863e-49	-3.5525293097033895e-40	3.246044181530031e-11	7.856052526834702e-15	0.00017843619184802672	7.829038755797744e-25	4.608062579321929e-14	6.955786946455459e-15	8.580524886315305e-14	1.8268936738987564e-16
67400000	0.0049107818715421045	1.9407359286497863e-49	-3.557810793182472e-40	3.246044181530031e-11	7.856052526834702e-15	0.00017843619184802672	7.829038755797744e-25	4.608062579321929e-14	6.955786946455459e-15	8.580524886315305e-14	1.8268936738987564e-16
67500000	0.0049107818715421045	1.9407359286497863e-49	-3.563092276661431e-40	3.246044181530031e-11	7.856052526834702e-15	0.00017843619184802672	7.829038755797744e-25	4.608062579321929e-14	6.955786946455459e-15	8.580524886315305e-14	1.8268936738987564e-16
67600000	0.0049107818715421045	1.9407359286497863e-49	-3.5683737601402705e-40	3.246044181530031e-11	7.856052526834702e-15	0.00017843619184802672	7.829038755797744e-25	4.608062579321929e-14	6.955786946455459e-15	8.580524886315305e-14	1.8268936738987564e-16
67700000	0.0049107818715421045	1.9407359286497863e-49	-3.5736552436189915e-40	3.246044181530031e-11	7.856052526834702e-15	0.00017843619184802672	7.829038755797744e-25	4.608062579321929e-14	6.955786946455459e-15	8.580524886315305e-14	1.8268936738987564e-16
67800000	0.0049107818715421045	1.9407359286497863e-49	-3.5789367270975964e-40	3.246044181530031e-11	7.856052526834702e-15	0.00017843619184802672	7.829038755797744e-25	4.608062579321929e-14	6.955786946455459e-15	8.580524886315305e-14	1.8268936738987564e-16
67900000	0.0049107818715421045	1.9407359286497863e-49	-3.5842182105760866e-40	3.246044181530031e-11	7.856052526834702e-15	0.00017843619184802672	7.829038755797744e-25	4.608062579321929e-14	6.955786946455459e-15	8.580524886315305e-14	1.8268936738987564e-16
68000000	0.0049107818715421045	1.9407359286497863e-49	-3.589499694054465e-40	3.246044181530031e-11	7.856052526834702e-15	0.00017843619184802672	7.829038755797744e-25	4.608062579321929e-14	6.955786946455459e-15	8.580524886315305e-14	1.8268936738987564e-16
68100000	0.0049107818715421045	1.9407359286497863e-49	-3.594781177532734e-40	3.246044181530031e-11	7.856052526834702e-15	0.00017843619184802672	7.829038755797744e-25	4.608062579321929e-14	6.955786946455459e-15	8.580524886315305e-14	1.8268936738987564e-16
68200000	0.0049107818715421045	1.9407359286497863e-49	-3.600062661010895e-40	3.246044181530031e-11	7.856052526834702e-15	0.00017843619184802672	7.829038755797744e-25	4.608062579321929e-14	6.955786946455459e-15	8.580524886315305e-14	1.8268936738987564e-16
68300000	0.0049107818715421045	1.9407359286497863e-49	-3.60534414448895e-40	3.246044181530031e-11	7.856052526834702e-15	0.00017843619184802672	7.829038755797744e-25	4.608062579321929e-14	6.955786946455459e-15	8.580524886315305e-14	1.8268936738987564e-16
68400000	0.0049107818715421045	1.9407359286497863e-49	-3.6106256279669015e-40	3.246044181530031e-11	7.856052526834702e-15	0.00017843619184802672	7.829038755797744e-25	4.608062579321929e-14	6.955786946455459e-15	8.580524886315305e-14	1.8268936738987564e-16
68500000	0.0049107818715421045	1.9407359286497863e-49	-3.6159071114447518e-40	3.246044181530031e-11	7.856052526834702e-15	0.00017843619184802672	7.829038755797744e-25	4.608062579321929e-14	6.955786946455459e-15	8.580524886315305e-14	1.8268936738987564e-16
68600000	0.0049107818715421045	1.9407359286497863e-49	-3.621188594922502e-40	3.246044181530031e-11	7.856052526834702e-15	0.00017843619184802672	7.829038755797744e-25	4.608062579321929e-14	6.955786946455459e-15	8.580524886315305e-14	1.8268936738987564e-16
68700000	0.0049107818715421045	1.9407359286497863e-49	-3.6264700784001555e-40	3.246044181530031e-11	7.856052526834702e-15	0.00017843619184802672	7.829038755797744e-25	4.608062579321929e-14	6.955786946455459e-15	8.580524886315305e-14	1.8268936738987564e-16
68800000	0.0049107818715421045	1.9407359286497863e-49	-3.631751561877714e-40	3.246044181530031e-11	7.856052526834702e-15	0.00017843619184802672	7.829038755797744e-25	4.608062579321929e-14	6.955786946455459e-15	8.580524886315305e-14	1.8268936738987564e-16
68900000	0.0049107818715421045	1.9407359286497863e-49	-3.637033045355179e-40	3.246044181530031e-11	7.856052526834702e-15	0.00017843619184802672	7.829038755797744e-25	4.608062579321929e-14	6.955786946455459e-15	8.580524886315305e-14	1.8268936738987564e-16
69000000	0.0049107818715421045	1.9407359286497863e-49	-3.6423145288325528e-40	3.246044181530031e-11	7.856052526834702e-15	0.00017843619184802672	7.829038755797744e-25	4.608062579321929e-14	6.955786946455459e-15	8.580524886315305e-14	1.8268936738987564e-16
69100000	0.0049107818715421045	1.9407359286497863e-49	-3.647596012309838e-40	3.246044181530031e-11	7.856052526834702e-15	0.00017843619184802672	7.829038755797744e-25	4.608062579321929e-14	6.955786946455459e-15	8.580524886315305e-14	1.8268936738987564e-16
69200000	0.0049107818715421045	1.9407359286497863e-49	-3.652877495787036e-40	3.246044181530031e-11	7.856052526834702e-15	0.00017843619184802672	7.829038755797744e-25	4.608062579321929e-14	6.955786946455459e-15	8.580524886315305e-14	1.8268936738987564e-16
69300000	0.0049107818715421045	1.9407359286497863e-49	-3.65815897926415e-40	3.246044181530031e-11	7.856052526834702e-15	0.00017843619184802672	7.829038755797744e-25	4.608062579321929e-14	6.955786946455459e-15	8.580524886315305e-14	1.8268936738987564e-16
69400000	0.0049107818715421045	1.9407359286497863e-49	-3.663440462741181e-40	3.246044181530031e-11	7.856052526834702e-15	0.00017843619184802672	7.829038755797744e-25	4.608062579321929e-14	6.955786946455459e-15	8.580524886315305e-14	1.8268936738987564e-16
69500000	0.0049107818715421045	1.9407359286497863e-49	-3.668721946218131e-40	3.246044181530031e-11	7.856052526834702e-15	0.00017843619184802672	7.829038755797744e-25	4.608062579321929e-14	6.955786946455459e-15	8.580524886315305e-14	1.8268936738987564e-16
69600000	0.0049107818715421045	1.9407359286497863e-49	-3.6740034296950035e-40	3.246044181530031e-11	7.856052526834702e-15	0.00017843619184802672	7.829038755797744e-25	4.608062579321929e-14	6.955786946455459e-15	8.580524886315305e-14	1.8268936738987564e-16
69700000	0.0049107818715421045	1.9407359286497863e-49	-3.679284913171799e-40	3.246044181530031e-11	7.856052526834702e-15	0.00017843619184802672	7.829038755797744e-25	4.608062579321929e-14	6.955786946455459e-15	8.580524886315305e-14	1.8268936738987564e-16
69800000	0.0049107818715421045	1.9407359286497863e-49	-3.684566396648521e-40	3.246044181530031e-11	7.856052526834702e-15	0.00017843619184802672	7.829038755797744e-25	4.608062579321929e-14	6.955786946455459e-15	8.580524886315305e-14	1.8268936738987564e-16
69900000	0.0049107818715421045	1.9407359286497863e-49	-3.68984788012517e-40	3.246044181530031e-11	7.856052526834702e-15	0.00017843619184802672	7.829038755797744e-25	4.608062579321929e-14	6.955786946455459e-15	8.580524886315305e-14	1.8268936738987564e-16
70000000	0.0049107818715421045	1.9407359286497863e-49	-3.695129363601749e-40	3.246044181530031e-11	7.856052526834702e-15	0.00017843619184802672	7.829038755797744e-25	4.608062579321929e-14	6.955786946455459e-15	8.580524886315305e-14	1.8268936738987564e-16
70100000	0.0049107818715421045	1.9407359286497863e-49	-3.700410847078261e-40	3.246044181530031e-11	7.856052526834702e-15	0.00017843619184802672	7.829038755797744e-25	4.608062579321929e-14	6.955786946455459e-15	8.580524886315305e-14	1.8268936738987564e-16
70200000	0.0049107818715421045	1.9407359286497863e-49	-3.7056923305547066e-40	3.246044181530031e-11	7.856052526834702e-15	0.00017843619184802672	7.829038755797744e-25	4.608062579321929e-14	6.955786946455459e-15	8.580524886315305e-14	1.8268936738987564e-16
70300000	0.0049107818715421045	1.9407359286497863e-49	-3.710973814031089e-40	3.246044181530031e-11	7.856052526834702e-15	0.00017843619184802672	7.829038755797744e-25	4.608062579321929e-14	6.955786946455459e-15	8.580524886315305e-14	1.8268936738987564e-16
70400000	0.0049107818715421045	1.9407359286497863e-49	-3.716255297507409e-40	3.246044181530031e-11	7.856052526834702e-15	0.00017843619184802672	7.829038755797744e-25	4.608062579321929e-14	6.955786946455459e-15	8.580524886315305e-14	1.8268936738987564e-16
70500000	0.0049107818715421045	1.9407359286497863e-49	-3.7215367809836695e-40	3.246044181530031e-11	7.856052526834702e-15	0.00017843619184802672	7.829038755797744e-25	4.608062579321929e-14	6.955786946455459e-15	8.580524886315305e-14	1.8268936738987564e-16
70600000	0.0049107818715421045	1.9407359286497866e-49	-3.726818264459873e-40	3.246044181530031e-11	7.856052526834702e-15	0.00017843619184802672	7.829038755797744e-25	4.608062579321929e-14	6.955786946455459e-15	8.580524886315305e-14	1.8268936738987567e-16
70700000	0.0049107818715421045	1.9407359286497866e-49	-3.732099747936021e-40	3.246044181530031e-11	7.856052526834702e-15	0.00017843619184802672	7.829038755797744e-25	4.608062579321929e-14	6.955786946455459e-15	8.580524886315305e-14	1.8268936738987567e-16
70800000	0.0049107818715421045	1.9407359286497866e-49	-3.737381231412116e-40	3.246044181530031e-11	7.856052526834702e-15	0.00017843619184802672	7.829038755797744e-25	4.608062579321929e-14	6.955786946455459e-15	8.580524886315305e-14	1.8268936738987567e-16
70900000	0.0049107818715421045	1.9407359286497866e-49	-3.74266271488816e-40	3.246044181530031e-11	7.856052526834702e-15	0.00017843619184802672	7.829038755797744e-25	4.608062579321929e-14	6.955786946455459e-15	8.580524886315305e-14	1.8268936738987567e-16
71000000	0.0049107818715421045	1.9407359286497866e-49	-3.747944198364154e-40	3.246044181530031e-11	7.856052526834702e-15	0.00017843619184802672	7.829038755797744e-25	4.608062579321929e-14	6.955786946455459e-15	8.580524886315305e-14	1.8268936738987567e-16
71100000	0.0049107818715421045	1.9407359286497866e-49	-3.753225681840102e-40	3.246044181530031e-11	7.856052526834702e-15	0.00017843619184802672	7.829038755797744e-25	4.608062579321929e-14	6.955786946455459e-15	8.580524886315305e-14	1.8268936738987567e-16
71200000	0.0049107818715421045	1.9407359286497866e-49	-3.758507165316004e-40	3.246044181530031e-11	7.856052526834702e-15	0.00017843619184802672	7.829038755797744e-25	4.608062579321929e-14	6.955786946455459e-15	8.580524886315305e-14	1.8268936738987567e-16
71300000	0.0049107818715421045	1.9407359286497866e-49	-3.763788648791865e-40	3.246044181530031e-11	7.856052526834702e-15	0.00017843619184802672	7.829038755797744e-25	4.608062579321929e-14	6.955786946455459e-15	8.580524886315305e-14	1.8268936738987567e-16
71400000	0.0049107818715421045	1.9407359286497866e-49	-3.7690701322676846e-40	3.246044181530031e-11	7.856052526834702e-15	0.00017843619184802672	7.829038755797744e-25	4.608062579321929e-14	6.955786946455459e-15	8.580524886315305e-14	1.8268936738987567e-16
71500000	0.0049107818715421045	1.9407359286497866e-49	-3.7743516157434655e-40	3.246044181530031e-11	7.856052526834702e-15	0.0001784361918480267	7.829038755797744e-25	4.608062579321929e-14	6.955786946455459e-15	8.580524886315305e-14	1.8268936738987567e-16
71600000	0.0049107818715421045	1.9407359286497866e-49	-3.77963309921921e-40	3.246044181530031e-11	7.856052526834702e-15	0.0001784361918480267	7.829038755797744e-25	4.608062579321929e-14	6.955786946455459e-15	8.580524886315305e-14	1.8268936738987567e-16
71700000	0.0049107818715421045	1.9407359286497866e-49	-3.78491458269492e-40	3.246044181530031e-11	7.856052526834702e-15	0.0001784361918480267	7.829038755797744e-25	4.608062579321929e-14	6.955786946455459e-15	8.580524886315305e-14	1.8268936738987567e-16
71800000	0.0049107818715421045	1.9407359286497866e-49	-3.790196066170598e-40	3.246044181530031e-11	7.856052526834702e-15	0.0001784361918480267	7.829038755797744e-25	4.608062579321929e-14	6.955786946455459e-15	8.580524886315305e-14	1.8268936738987567e-16
71900000	0.0049107818715421045	1.9407359286497866e-49	-3.795477549646246e-40	3.246044181530031e-11	7.856052526834702e-15	0.0001784361918480267	7.829038755797744e-25	4.608062579321929e-14	6.955786946455459e-15	8.580524886315305e-14	1.8268936738987567e-16
72000000	0.0049107818715421045	1.9407359286497866e-49	-3.800759033121866e-40	3.246044181530031e-11	7.856052526834702e-15	0.0001784361918480267	7.829038755797744e-25	4.608062579321929e-14	6.955786946455459e-15	8.580524886315305e-14	1.8268936738987567e-16
72100000	0.0049107818715421045	1.9407359286497866e-49	-3.80604051659746e-40	3.246044181530031e-11	7.856052526834702e-15	0.0001784361918480267	7.829038755797744e-25	4.608062579321929e-14	6.955786946455459e-15	8.580524886315305e-14	1.8268936738987567e-16
72200000	0.0049107818715421045	1.9407359286497866e-49	-3.8113220000730296e-40	3.246044181530031e-11	7.856052526834703e-15	0.0001784361918480267	7.829038755797744e-25	4.608062579321929e-14	6.955786946455459e-15	8.580524886315305e-14	1.8268936738987567e-16
72300000	0.0049107818715421045	1.9407359286497866e-49	-3.816603483548578e-40	3.246044181530031e-11	7.856052526834703e-15	0.0001784361918480267	7.829038755797744e-25	4.608062579321929e-14	6.955786946455459e-15	8.580524886315305e-14	1.8268936738987567e-16
72400000	0.0049107818715421045	1.9407359286497866e-49	-3.821884967024107e-40	3.246044181530031e-11	7.856052526834703e-15	0.0001784361918480267	7.829038755797744e-25	4.608062579321929e-14	6.955786946455459e-15	8.580524886315305e-14	1.8268936738987567e-16
72500000	0.0049107818715421045	1.9407359286497866e-49	-3.827166450499618e-40	3.246044181530031e-11	7.856052526834703e-15	0.0001784361918480267	7.829038755797744e-25	4.608062579321929e-14	6.955786946455459e-15	8.580524886315305e-14	1.8268936738987567e-16
72600000	0.0049107818715421045	1.9407359286497866e-49	-3.8324479339751136e-40	3.246044181530031e-11	7.856052526834703e-15	0.0001784361918480267	7.829038755797744e-25	4.608062579321929e-14	6.955786946455459e-15	8.580524886315305e-14	1.8268936738987567e-16
72700000	0.0049107818715421045	1.9407359286497866e-49	-3.837729417450596e-40	3.246044181530031e-11	7.856052526834703e-15	0.0001784361918480267	7.829038755797744e-25	4.608062579321929e-14	6.955786946455459e-15	8.580524886315305e-14	1.8268936738987567e-16
72800000	0.0049107818715421045	1.9407359286497866e-49	-3.843010900926067e-40	3.246044181530031e-11	7.856052526834703e-15	0.0001784361918480267	7.829038755797744e-25	4.608062579321929e-14	6.955786946455459e-15	8.580524886315305e-14	1.8268936738987567e-16
72900000	0.0049107818715421045	1.9407359286497866e-49	-3.848292384401529e-40	3.246044181530031e-11	7.856052526834703e-15	0.0001784361918480267	7.829038755797744e-25	4.608062579321929e-14	6.955786946455459e-15	8.580524886315305e-14	1.8268936738987567e-16
73000000	0.0049107818715421045	1.9407359286497866e-49	-3.853573867876984e-40	3.246044181530031e-11	7.856052526834703e-15	0.0001784361918480267	7.829038755797744e-25	4.608062579321929e-14	6.95578694645546e-15	8.580524886315305e-14	1.8268936738987567e-16
73100000	0.0049107818715421045	1.9407359286497866e-49	-3.8588553513524345e-40	3.246044181530031e-11	7.856052526834703e-15	0.0001784361918480267	7.829038755797744e-25	4.608062579321929e-14	6.95578694645546e-15	8.580524886315305e-14	1.8268936738987567e-16
73200000	0.0049107818715421045	1.9407359286497866e-49	-3.864136834827881e-40	3.246044181530031e-11	7.856052526834703e-15	0.0001784361918480267	7.829038755797744e-25	4.608062579321929e-14	6.95578694645546e-15	8.580524886315305e-14	1.8268936738987567e-16
73300000	0.0049107818715421045	1.9407359286497866e-49	-3.869418318303328e-40	3.246044181530031e-11	7.856052526834703e-15	0.0001784361918480267	7.829038755797744e-25	4.608062579321929e-14	6.95578694645546e-15	8.580524886315305e-14	1.8268936738987567e-16
73400000	0.0049107818715421045	1.9407359286497866e-49	-3.874699801778775e-40	3.246044181530031e-11	7.856052526834703e-15	0.0001784361918480267	7.829038755797744e-25	4.608062579321929e-14	6.95578694645546e-15	8.580524886315305e-14	1.8268936738987567e-16
73500000	0.0049107818715421045	1.9407359286497866e-49	-3.8799812852542265e-40	3.246044181530031e-11	7.856052526834703e-15	0.0001784361918480267	7.829038755797744e-25	4.608062579321929e-14	6.95578694645546e-15	8.580524886315305e-14	1.8268936738987567e-16
73600000	0.0049107818715421045	1.9407359286497866e-49	-3.885262768729684e-40	3.2460441815300315e-11	7.856052526834703e-15	0.0001784361918480267	7.829038755797744e-25	4.608062579321929e-14	6.95578694645546e-15	8.580524886315305e-14	1.8268936738987567e-16
73700000	0.0049107818715421045	1.9407359286497866e-49	-3.8905442522051474e-40	3.2460441815300315e-11	7.856052526834703e-15	0.0001784361918480267	7.829038755797744e-25	4.608062579321929e-14	6.95578694645546e-15	8.580524886315305e-14	1.8268936738987567e-16
73800000	0.0049107818715421045	1.9407359286497866e-49	-3.895825735680622e-40	3.2460441815300315e-11	7.856052526834703e-15	0.0001784361918480267	7.829038755797744e-25	4.608062579321929e-14	6.95578694645546e-15	8.580524886315305e-14	1.8268936738987567e-16
73900000	0.0049107818715421045	1.9407359286497866e-49	-3.901107219156108e-40	3.2460441815300315e-11	7.856052526834703e-15	0.0001784361918480267	7.829038755797744e-25	4.608062579321929e-14	6.95578694645546e-15	8.580524886315305e-14	1.8268936738987567e-16
74000000	0.0049107818715421045	1.9407359286497866e-49	-3.906388702631608e-40	3.2460441815300315e-11	7.856052526834703e-15	0.0001784361918480267	7.829038755797744e-25	4.608062579321929e-14	6.95578694645546e-15	8.580524886315305e-14	1.8268936738987567e-16
74100000	0.0049107818715421045	1.9407359286497866e-49	-3.911670186107124e-40	3.2460441815300315e-11	7.856052526834703e-15	0.0001784361918480267	7.829038755797744e-25	4.608062579321929e-14	6.95578694645546e-15	8.580524886315305e-14	1.8268936738987567e-16
74200000	0.0049107818715421045	1.9407359286497866e-49	-3.9169516695826584e-40	3.2460441815300315e-11	7.856052526834703e-15	0.0001784361918480267	7.829038755797744e-25	4.608062579321929e-14	6.95578694645546e-15	8.580524886315305e-14	1.8268936738987567e-16
74300000	0.0049107818715421045	1.9407359286497866e-49	-3.922233153058213e-40	3.2460441815300315e-11	7.856052526834703e-15	0.0001784361918480267	7.829038755797744e-25	4.608062579321929e-14	6.95578694645546e-15	8.580524886315305e-14	1.826893673898757e-16
74400000	0.0049107818715421045	1.9407359286497866e-49	-3.927514636533789e-40	3.2460441815300315e-11	7.856052526834703e-15	0.0001784361918480267	7.829038755797744e-25	4.608062579321929e-14	6.95578694645546e-15	8.580524886315305e-14	1.826893673898757e-16
74500000	0.0049107818715421045	1.9407359286497866e-49	-3.9327961200093905e-40	3.2460441815300315e-11	7.856052526834703e-15	0.0001784361918480267	7.829038755797744e-25	4.608062579321929e-14	6.95578694645546e-15	8.580524886315305e-14	1.826893673898757e-16
74600000	0.0049107818715421045	1.9407359286497866e-49	-3.938077603485018e-40	3.2460441815300315e-11	7.856052526834703e-15	0.0001784361918480267	7.829038755797744e-25	4.608062579321929e-14	6.95578694645546e-15	8.580524886315305e-14	1.826893673898757e-16
74700000	0.0049107818715421045	1.940735928649787e-49	-3.943359086960674e-40	3.2460441815300315e-11	7.856052526834703e-15	0.0001784361918480267	7.829038755797744e-25	4.608062579321929e-14	6.95578694645546e-15	8.580524886315305e-14	1.826893673898757e-16
74800000	0.0049107818715421045	1.940735928649787e-49	-3.9486405704363615e-40	3.2460441815300315e-11	7.856052526834703e-15	0.0001784361918480267	7.829038755797744e-25	4.608062579321929e-14	6.95578694645546e-15	8.580524886315305e-14	1.826893673898757e-16
74900000	0.0049107818715421045	1.940735928649787e-49	-3.953922053912081e-40	3.2460441815300315e-11	7.856052526834703e-15	0.0001784361918480267	7.829038755797744e-25	4.608062579321929e-14	6.95578694645546e-15	8.580524886315305e-14	1.826893673898757e-16
75000000	0.0049107818715421045	1.940735928649787e-49	-3.959203537387836e-40	3.2460441815300315e-11	7.856052526834703e-15	0.0001784361918480267	7.829038755797744e-25	4.608062579321929e-14	6.95578694645546e-15	8.580524886315305e-14	1.826893673898757e-16
75100000	0.0049107818715421045	1.940735928649787e-49	-3.964485020863628e-40	3.2460441815300315e-11	7.856052526834703e-15	0.0001784361918480267	7.829038755797744e-25	4.608062579321929e-14	6.95578694645546e-15	8.580524886315305e-14	1.826893673898757e-16
75200000	0.0049107818715421045	1.940735928649787e-49	-3.969766504339459e-40	3.2460441815300315e-11	7.856052526834703e-15	0.0001784361918480267	7.829038755797744e-25	4.608062579321929e-14	6.95578694645546e-15	8.580524886315305e-14	1.826893673898757e-16
75300000	0.0049107818715421045	1.940735928649787e-49	-3.975047987815332e-40	3.2460441815300315e-11	7.856052526834703e-15	0.0001784361918480267	7.829038755797744e-25	4.608062579321929e-14	6.95578694645546e-15	8.580524886315305e-14	1.826893673898757e-16
75400000	0.0049107818715421045	1.940735928649787e-49	-3.980329471291247e-40	3.2460441815300315e-11	7.856052526834703e-15	0.0001784361918480267	7.829038755797744e-25	4.608062579321929e-14	6.95578694645546e-15	8.580524886315305e-14	1.826893673898757e-16
75500000	0.0049107818715421045	1.940735928649787e-49	-3.9856109547672086e-40	3.2460441815300315e-11	7.856052526834703e-15	0.0001784361918480267	7.829038755797744e-25	4.608062579321929e-14	6.95578694645546e-15	8.580524886315305e-14	1.826893673898757e-16
75600000	0.0049107818715421045	1.940735928649787e-49	-3.990892438243217e-40	3.2460441815300315e-11	7.856052526834703e-15	0.0001784361918480267	7.829038755797744e-25	4.608062579321929e-14	6.95578694645546e-15	8.580524886315305e-14	1.826893673898757e-16
75700000	0.0049107818715421045	1.940735928649787e-49	-3.996173921719275e-40	3.2460441815300315e-11	7.856052526834703e-15	0.0001784361918480267	7.829038755797744e-25	4.608062579321929e-14	6.95578694645546e-15	8.580524886315305e-14	1.826893673898757e-16
75800000	0.0049107818715421045	1.940735928649787e-49	-4.001455405195385e-40	3.2460441815300315e-11	7.856052526834703e-15	0.0001784361918480267	7.829038755797744e-25	4.608062579321929e-14	6.95578694645546e-15	8.580524886315305e-14	1.826893673898757e-16
75900000	0.0049107818715421045	1.940735928649787e-49	-4.006736888671549e-40	3.2460441815300315e-11	7.856052526834703e-15	0.0001784361918480267	7.829038755797744e-25	4.608062579321929e-14	6.95578694645546e-15	8.580524886315305e-14	1.826893673898757e-16
76000000	0.0049107818715421045	1.940735928649787e-49	-4.0120183721477685e-40	3.2460441815300315e-11	7.856052526834703e-15	0.0001784361918480267	7.829038755797744e-25	4.608062579321929e-14	6.95578694645546e-15	8.580524886315305e-14	1.826893673898757e-16
76100000	0.0049107818715421045	1.940735928649787e-49	-4.017299855624046e-40	3.2460441815300315e-11	7.856052526834703e-15	0.0001784361918480267	7.829038755797744e-25	4.608062579321929e-14	6.95578694645546e-15	8.580524886315305e-14	1.826893673898757e-16
76200000	0.0049107818715421045	1.940735928649787e-49	-4.022581339100384e-40	3.2460441815300315e-11	7.856052526834703e-15	0.0001784361918480267	7.829038755797744e-25	4.608062579321929e-14	6.95578694645546e-15	8.580524886315305e-14	1.826893673898757e-16
76300000	0.0049107818715421045	1.940735928649787e-49	-4.0278628225767844e-40	3.2460441815300315e-11	7.856052526834703e-15	0.0001784361918480267	7.829038755797744e-25	4.608062579321929e-14	6.95578694645546e-15	8.580524886315305e-14	1.826893673898757e-16
76400000	0.0049107818715421045	1.940735928649787e-49	-4.033144306053249e-40	3.2460441815300315e-11	7.856052526834703e-15	0.0001784361918480267	7.829038755797744e-25	4.608062579321929e-14	6.95578694645546e-15	8.580524886315305e-14	1.826893673898757e-16
76500000	0.0049107818715421045	1.940735928649787e-49	-4.0384257895297795e-40	3.2460441815300315e-11	7.856052526834703e-15	0.0001784361918480267	7.829038755797744e-25	4.608062579321929e-14	6.95578694645546e-15	8.580524886315305e-14	1.826893673898757e-16
76600000	0.0049107818715421045	1.940735928649787e-49	-4.043707273006369e-40	3.2460441815300315e-11	7.856052526834703e-15	0.0001784361918480267	7.829038755797744e-25	4.608062579321929e-14	6.95578694645546e-15	8.580524886315305e-14	1.826893673898757e-16
76700000	0.0049107818715421045	1.940735928649787e-49	-4.0489887564828685e-40	3.2460441815300315e-11	7.856052526834703e-15	0.0001784361918480267	7.829038755797744e-25	4.608062579321929e-14	6.95578694645546e-15	8.580524886315305e-14	1.826893673898757e-16
76800000	0.0049107818715421045	1.940735928649787e-49	-4.054270239959231e-40	3.2460441815300315e-11	7.856052526834703e-15	0.0001784361918480267	7.829038755797744e-25	4.608062579321929e-14	6.95578694645546e-15	8.580524886315305e-14	1.826893673898757e-16
76900000	0.0049107818715421045	1.940735928649787e-49	-4.059551723435458e-40	3.2460441815300315e-11	7.856052526834703e-15	0.0001784361918480267	7.829038755797744e-25	4.608062579321929e-14	6.95578694645546e-15	8.580524886315305e-14	1.826893673898757e-16
77000000	0.0049107818715421045	1.940735928649787e-49	-4.064833206911553e-40	3.2460441815300315e-11	7.856052526834703e-15	0.0001784361918480267	7.829038755797744e-25	4.608062579321929e-14	6.95578694645546e-15	8.580524886315305e-14	1.826893673898757e-16
77100000	0.0049107818715421045	1.940735928649787e-49	-4.070114690387517e-40	3.2460441815300315e-11	7.856052526834703e-15	0.0001784361918480267	7.829038755797744e-25	4.608062579321929e-14	6.95578694645546e-15	8.580524886315305e-14	1.826893673898757e-16
77200000	0.0049107818715421045	1.940735928649787e-49	-4.075396173863351e-40	3.2460441815300315e-11	7.856052526834703e-15	0.0001784361918480267	7.829038755797744e-25	4.608062579321929e-14	6.95578694645546e-15	8.580524886315305e-14	1.826893673898757e-16
77300000	0.0049107818715421045	1.940735928649787e-49	-4.080677657339059e-40	3.2460441815300315e-11	7.856052526834703e-15	0.0001784361918480267	7.829038755797744e-25	4.608062579321929e-14	6.95578694645546e-15	8.580524886315305e-14	1.826893673898757e-16
77400000	0.0049107818715421045	1.940735928649787e-49	-4.085959140814643e-40	3.2460441815300315e-11	7.856052526834703e-15	0.0001784361918480267	7.829038755797744e-25	4.608062579321929e-14	6.95578694645546e-15	8.580524886315305e-14	1.826893673898757e-16
77500000	0.0049107818715421045	1.940735928649787e-49	-4.091240624290104e-40	3.2460441815300315e-11	7.856052526834703e-15	0.0001784361918480267	7.829038755797744e-25	4.608062579321929e-14	6.95578694645546e-15	8.580524886315305e-14	1.826893673898757e-16
77600000	0.0049107818715421045	1.940735928649787e-49	-4.096522107765445e-40	3.2460441815300315e-11	7.856052526834703e-15	0.0001784361918480267	7.829038755797744e-25	4.608062579321929e-14	6.95578694645546e-15	8.580524886315305e-14	1.826893673898757e-16
77700000	0.0049107818715421045	1.940735928649787e-49	-4.101803591240667e-40	3.2460441815300315e-11	7.856052526834703e-15	0.0001784361918480267	7.829038755797744e-25	4.608062579321929e-14	6.95578694645546e-15	8.580524886315305e-14	1.826893673898757e-16
77800000	0.0049107818715421045	1.940735928649787e-49	-4.107085074715773e-40	3.2460441815300315e-11	7.856052526834703e-15	0.0001784361918480267	7.829038755797744e-25	4.608062579321929e-14	6.95578694645546e-15	8.580524886315305e-14	1.826893673898757e-16
77900000	0.0049107818715421045	1.940735928649787e-49	-4.112366558190765e-40	3.2460441815300315e-11	7.856052526834703e-15	0.0001784361918480267	7.829038755797744e-25	4.608062579321929e-14	6.95578694645546e-15	8.580524886315305e-14	1.826893673898757e-16
78000000	0.0049107818715421045	1.940735928649787e-49	-4.1176480416656445e-40	3.2460441815300315e-11	7.856052526834703e-15	0.0001784361918480267	7.829038755797744e-25	4.608062579321929e-14	6.95578694645546e-15	8.580524886315305e-14	1.826893673898757e-16
78100000	0.0049107818715421045	1.940735928649787e-49	-4.122929525140415e-40	3.2460441815300315e-11	7.856052526834703e-15	0.0001784361918480267	7.829038755797744e-25	4.608062579321929e-14	6.95578694645546e-15	8.580524886315305e-14	1.826893673898757e-16
78200000	0.0049107818715421045	1.940735928649787e-49	-4.128211008615078e-40	3.2460441815300315e-11	7.856052526834703e-15	0.0001784361918480267	7.829038755797744e-25	4.608062579321929e-14	6.95578694645546e-15	8.580524886315305e-14	1.826893673898757e-16
78300000	0.0049107818715421045	1.940735928649787e-49	-4.133492492089634e-40	3.2460441815300315e-11	7.856052526834703e-15	0.0001784361918480267	7.829038755797744e-25	4.608062579321929e-14	6.95578694645546e-15	8.580524886315305e-14	1.826893673898757e-16
78400000	0.0049107818715421045	1.940735928649787e-49	-4.138773975564087e-40	3.2460441815300315e-11	7.856052526834703e-15	0.0001784361918480267	7.829038755797744e-25	4.608062579321929e-14	6.95578694645546e-15	8.580524886315305e-14	1.826893673898757e-16
78500000	0.0049107818715421045	1.9407359286497874e-49	-4.1440554590384386e-40	3.2460441815300315e-11	7.856052526834703e-15	0.0001784361918480267	7.829038755797744e-25	4.608062579321929e-14	6.95578694645546e-15	8.580524886315305e-14	1.826893673898757e-16
78600000	0.0049107818715421045	1.9407359286497874e-49	-4.14933694251269e-40	3.2460441815300315e-11	7.856052526834703e-15	0.0001784361918480267	7.829038755797744e-25	4.608062579321929e-14	6.95578694645546e-15	8.580524886315305e-14	1.826893673898757e-16
78700000	0.0049107818715421045	1.9407359286497874e-49	-4.1546184259868456e-40	3.2460441815300315e-11	7.856052526834703e-15	0.0001784361918480267	7.829038755797744e-25	4.608062579321929e-14	6.95578694645546e-15	8.580524886315305e-14	1.826893673898757e-16
78800000	0.0049107818715421045	1.9407359286497874e-49	-4.159899909460905e-40	3.2460441815300315e-11	7.856052526834703e-15	0.0001784361918480267	7.829038755797744e-25	4.608062579321929e-14	6.95578694645546e-15	8.580524886315305e-14	1.826893673898757e-16
78900000	0.0049107818715421045	1.9407359286497874e-49	-4.165181392934872e-40	3.2460441815300315e-11	7.856052526834703e-15	0.0001784361918480267	7.829038755797744e-25	4.608062579321929e-14	6.95578694645546e-15	8.580524886315305e-14	1.826893673898757e-16
79000000	0.0049107818715421045	1.9407359286497874e-49	-4.1704628764087465e-40	3.2460441815300315e-11	7.856052526834703e-15	0.0001784361918480267	7.829038755797744e-25	4.608062579321929e-14	6.95578694645546e-15	8.580524886315305e-14	1.826893673898757e-16
79100000	0.0049107818715421045	1.9407359286497874e-49	-4.175744359882533e-40	3.2460441815300315e-11	7.856052526834703e-15	0.0001784361918480267	7.829038755797744e-25	4.608062579321929e-14	6.95578694645546e-15	8.580524886315305e-14	1.826893673898757e-16
79200000	0.0049107818715421045	1.9407359286497874e-49	-4.181025843356233e-40	3.2460441815300315e-11	7.856052526834703e-15	0.0001784361918480267	7.829038755797744e-25	4.608062579321929e-14	6.95578694645546e-15	8.580524886315305e-14	1.826893673898757e-16
79300000	0.0049107818715421045	1.9407359286497874e-49	-4.186307326829848e-40	3.2460441815300315e-11	7.856052526834703e-15	0.0001784361918480267	7.829038755797744e-25	4.608062579321929e-14	6.95578694645546e-15	8.580524886315305e-14	1.826893673898757e-16
79400000	0.0049107818715421045	1.9407359286497874e-49	-4.19158881030338e-40	3.2460441815300315e-11	7.856052526834703e-15	0.0001784361918480267	7.829038755797744e-25	4.608062579321929e-14	6.95578694645546e-15	8.580524886315305e-14	1.826893673898757e-16
79500000	0.0049107818715421045	1.9407359286497874e-49	-4.1968702937768325e-40	3.2460441815300315e-11	7.856052526834703e-15	0.0001784361918480267	7.829038755797744e-25	4.608062579321929e-14	6.95578694645546e-15	8.580524886315305e-14	1.826893673898757e-16
79600000	0.0049107818715421045	1.9407359286497874e-49	-4.202151777250206e-40	3.2460441815300315e-11	7.856052526834703e-15	0.0001784361918480267	7.829038755797744e-25	4.608062579321929e-14	6.95578694645546e-15	8.580524886315305e-14	1.826893673898757e-16
79700000	0.0049107818715421045	1.9407359286497874e-49	-4.207433260723503e-40	3.2460441815300315e-11	7.856052526834703e-15	0.0001784361918480267	7.829038755797744e-25	4.608062579321929e-14	6.95578694645546e-15	8.580524886315305e-14	1.826893673898757e-16
79800000	0.0049107818715421045	1.9407359286497874e-49	-4.212714744196726e-40	3.2460441815300315e-11	7.856052526834703e-15	0.0001784361918480267	7.829038755797744e-25	4.608062579321929e-14	6.95578694645546e-15	8.580524886315305e-14	1.826893673898757e-16
79900000	0.0049107818715421045	1.9407359286497874e-49	-4.2179962276698765e-40	3.2460441815300315e-11	7.856052526834703e-15	0.0001784361918480267	7.829038755797744e-25	4.608062579321929e-14	6.95578694645546e-15	8.580524886315305e-14	1.826893673898757e-16
80000000	0.0049107818715421045	1.9407359286497874e-49	-4.223277711142958e-40	3.2460441815300315e-11	7.856052526834703e-15	0.0001784361918480267	7.829038755797744e-25	4.608062579321929e-14	6.95578694645546e-15	8.580524886315305e-14	1.826893673898757e-16
80100000	0.0049107818715421045	1.9407359286497874e-49	-4.22855919461597e-40	3.2460441815300315e-11	7.856052526834703e-15	0.0001784361918480267	7.829038755797744e-25	4.608062579321929e-14	6.95578694645546e-15	8.580524886315305e-14	1.826893673898757e-16
80200000	0.0049107818715421045	1.9407359286497874e-49	-4.233840678088918e-40	3.2460441815300315e-11	7.856052526834703e-15	0.0001784361918480267	7.829038755797744e-25	4.608062579321929e-14	6.95578694645546e-15	8.580524886315305e-14	1.826893673898757e-16
80300000	0.0049107818715421045	1.9407359286497874e-49	-4.239122161561801e-40	3.2460441815300315e-11	7.856052526834703e-15	0.0001784361918480267	7.829038755797744e-25	4.608062579321929e-14	6.95578694645546e-15	8.580524886315305e-14	1.826893673898757e-16
80400000	0.0049107818715421045	1.9407359286497874e-49	-4.244403645034622e-40	3.2460441815300315e-11	7.856052526834703e-15	0.0001784361918480267	7.829038755797744e-25	4.608062579321929e-14	6.95578694645546e-15	8.580524886315305e-14	1.826893673898757e-16
80500000	0.0049107818715421045	1.9407359286497874e-49	-4.249685128507385e-40	3.2460441815300315e-11	7.856052526834703e-15	0.0001784361918480267	7.829038755797744e-25	4.608062579321929e-14	6.95578694645546e-15	8.580524886315305e-14	1.826893673898757e-16
80600000	0.0049107818715421045	1.9407359286497874e-49	-4.25496661198009e-40	3.2460441815300315e-11	7.856052526834703e-15	0.0001784361918480267	7.829038755797744e-25	4.608062579321929e-14	6.95578694645546e-15	8.580524886315305e-14	1.826893673898757e-16
80700000	0.0049107818715421045	1.9407359286497874e-49	-4.260248095452739e-40	3.2460441815300315e-11	7.856052526834703e-15	0.0001784361918480267	7.829038755797744e-25	4.608062579321929e-14	6.95578694645546e-15	8.580524886315305e-14	1.826893673898757e-16
80800000	0.0049107818715421045	1.9407359286497874e-49	-4.265529578925335e-40	3.2460441815300315e-11	7.856052526834703e-15	0.0001784361918480267	7.829038755797744e-25	4.608062579321929e-14	6.95578694645546e-15	8.580524886315305e-14	1.826893673898757e-16
80900000	0.0049107818715421045	1.9407359286497874e-49	-4.2708110623978805e-40	3.2460441815300315e-11	7.856052526834703e-15	0.0001784361918480267	7.829038755797744e-25	4.608062579321929e-14	6.95578694645546e-15	8.580524886315305e-14	1.826893673898757e-16
81000000	0.0049107818715421045	1.9407359286497874e-49	-4.276092545870377e-40	3.2460441815300315e-11	7.856052526834703e-15	0.0001784361918480267	7.829038755797744e-25	4.608062579321929e-14	6.95578694645546e-15	8.580524886315305e-14	1.826893673898757e-16
81100000	0.0049107818715421045	1.9407359286497874e-49	-4.281374029342826e-40	3.2460441815300315e-11	7.856052526834703e-15	0.0001784361918480267	7.829038755797744e-25	4.608062579321929e-14	6.95578694645546e-15	8.580524886315305e-14	1.826893673898757e-16
81200000	0.0049107818715421045	1.9407359286497874e-49	-4.28665551281523e-40	3.2460441815300315e-11	7.856052526834703e-15	0.0001784361918480267	7.829038755797744e-25	4.608062579321929e-14	6.95578694645546e-15	8.580524886315305e-14	1.826893673898757e-16
81300000	0.0049107818715421045	1.9407359286497874e-49	-4.291936996287592e-40	3.2460441815300315e-11	7.856052526834703e-15	0.0001784361918480267	7.829038755797744e-25	4.608062579321929e-14	6.95578694645546e-15	8.580524886315305e-14	1.826893673898757e-16
81400000	0.0049107818715421045	1.9407359286497874e-49	-4.297218479759913e-40	3.2460441815300315e-11	7.856052526834703e-15	0.0001784361918480267	7.829038755797744e-25	4.608062579321929e-14	6.95578694645546e-15	8.580524886315305e-14	1.826893673898757e-16
81500000	0.0049107818715421045	1.9407359286497874e-49	-4.302499963232195e-40	3.2460441815300315e-11	7.856052526834703e-15	0.0001784361918480267	7.829038755797744e-25	4.608062579321929e-14	6.95578694645546e-15	8.580524886315305e-14	1.826893673898757e-16
81600000	0.0049107818715421045	1.9407359286497874e-49	-4.307781446704441e-40	3.2460441815300315e-11	7.856052526834703e-15	0.0001784361918480267	7.829038755797744e-25	4.608062579321929e-14	6.95578694645546e-15	8.580524886315305e-14	1.826893673898757e-16
81700000	0.0049107818715421045	1.9407359286497874e-49	-4.313062930176653e-40	3.2460441815300315e-11	7.856052526834703e-15	0.0001784361918480267	7.829038755797744e-25	4.608062579321929e-14	6.95578694645546e-15	8.580524886315305e-14	1.826893673898757e-16
81800000	0.0049107818715421045	1.9407359286497874e-49	-4.318344413648832e-40	3.2460441815300315e-11	7.856052526834703e-15	0.0001784361918480267	7.829038755797744e-25	4.608062579321929e-14	6.95578694645546e-15	8.580524886315305e-14	1.826893673898757e-16
81900000	0.0049107818715421045	1.9407359286497878e-49	-4.3236258971209815e-40	3.2460441815300315e-11	7.856052526834703e-15	0.0001784361918480267	7.829038755797744e-25	4.608062579321929e-14	6.95578694645546e-15	8.580524886315305e-14	1.826893673898757e-16
82000000	0.0049107818715421045	1.9407359286497878e-49	-4.328907380593103e-40	3.2460441815300315e-11	7.856052526834703e-15	0.0001784361918480267	7.829038755797744e-25	4.608062579321929e-14	6.95578694645546e-15	8.580524886315305e-14	1.826893673898757e-16
82100000	0.0049107818715421045	1.9407359286497878e-49	-4.334188864065198e-40	3.2460441815300315e-11	7.856052526834703e-15	0.0001784361918480267	7.829038755797744e-25	4.608062579321929e-14	6.95578694645546e-15	8.580524886315305e-14	1.826893673898757e-16
82200000	0.0049107818715421045	1.9407359286497878e-49	-4.33947034753727e-40	3.2460441815300315e-11	7.856052526834703e-15	0.0001784361918480267	7.829038755797744e-25	4.608062579321929e-14	6.95578694645546e-15	8.580524886315305e-14	1.826893673898757e-16
82300000	0.0049107818715421045	1.9407359286497878e-49	-4.344751831009319e-40	3.2460441815300315e-11	7.856052526834703e-15	0.0001784361918480267	7.829038755797744e-25	4.608062579321929e-14	6.95578694645546e-15	8.580524886315305e-14	1.826893673898757e-16
82400000	0.0049107818715421045	1.9407359286497878e-49	-4.35003331448135e-40	3.2460441815300315e-11	7.856052526834703e-15	0.0001784361918480267	7.829038755797744e-25	4.608062579321929e-14	6.95578694645546e-15	8.580524886315305e-14	1.826893673898757e-16
82500000	0.0049107818715421045	1.9407359286497878e-49	-4.355314797953362e-40	3.2460441815300315e-11	7.856052526834703e-15	0.0001784361918480267	7.829038755797744e-25	4.608062579321929e-14	6.95578694645546e-15	8.580524886315306e-14	1.826893673898757e-16
82600000	0.0049107818715421045	1.9407359286497878e-49	-4.3605962814253595e-40	3.2460441815300315e-11	7.856052526834703e-15	0.0001784361918480267	7.829038755797744e-25	4.608062579321929e-14	6.95578694645546e-15	8.580524886315306e-14	1.826893673898757e-16
82700000	0.0049107818715421045	1.9407359286497878e-49	-4.365877764897343e-40	3.2460441815300315e-11	7.856052526834703e-15	0.0001784361918480267	7.829038755797744e-25	4.608062579321929e-14	6.95578694645546e-15	8.580524886315306e-14	1.826893673898757e-16
82800000	0.0049107818715421045	1.9407359286497878e-49	-4.3711592483693154e-40	3.2460441815300315e-11	7.856052526834703e-15	0.0001784361918480267	7.829038755797744e-25	4.608062579321929e-14	6.95578694645546e-15	8.580524886315306e-14	1.826893673898757e-16
82900000	0.0049107818715421045	1.9407359286497878e-49	-4.376440731841279e-40	3.2460441815300315e-11	7.856052526834703e-15	0.0001784361918480267	7.829038755797744e-25	4.608062579321929e-14	6.95578694645546e-15	8.580524886315306e-14	1.826893673898757e-16
83000000	0.0049107818715421045	1.9407359286497878e-49	-4.3817222153132355e-40	3.2460441815300315e-11	7.856052526834703e-15	0.0001784361918480267	7.829038755797744e-25	4.608062579321929e-14	6.95578694645546e-15	8.580524886315306e-14	1.826893673898757e-16
83100000	0.0049107818715421045	1.9407359286497878e-49	-4.387003698785187e-40	3.2460441815300315e-11	7.856052526834703e-15	0.00017843619184802672	7.829038755797744e-25	4.608062579321929e-14	6.95578694645546e-15	8.580524886315306e-14	1.826893673898757e-16
83200000	0.0049107818715421045	1.9407359286497878e-49	-4.392285182257135e-40	3.2460441815300315e-11	7.856052526834703e-15	0.00017843619184802672	7.829038755797744e-25	4.608062579321929e-14	6.95578694645546e-15	8.580524886315306e-14	1.826893673898757e-16
83300000	0.0049107818715421045	1.9407359286497878e-49	-4.397566665729083e-40	3.2460441815300315e-11	7.856052526834703e-15	0.00017843619184802672	7.829038755797744e-25	4.608062579321929e-14	6.95578694645546e-15	8.580524886315306e-14	1.826893673898757e-16
83400000	0.0049107818715421045	1.9407359286497878e-49	-4.402848149201032e-40	3.2460441815300315e-11	7.856052526834703e-15	0.00017843619184802672	7.829038755797744e-25	4.608062579321929e-14	6.95578694645546e-15	8.580524886315306e-14	1.826893673898757e-16
83500000	0.0049107818715421045	1.9407359286497878e-49	-4.4081296326729846e-40	3.2460441815300315e-11	7.856052526834703e-15	0.00017843619184802672	7.829038755797744e-25	4.608062579321929e-14	6.95578694645546e-15	8.580524886315306e-14	1.826893673898757e-16
83600000	0.0049107818715421045	1.9407359286497878e-49	-4.413411116144943e-40	3.2460441815300315e-11	7.856052526834703e-15	0.00017843619184802672	7.829038755797744e-25	4.608062579321929e-14	6.95578694645546e-15	8.580524886315306e-14	1.826893673898757e-16
83700000	0.0049107818715421045	1.9407359286497878e-49	-4.418692599616909e-40	3.2460441815300315e-11	7.856052526834703e-15	0.00017843619184802672	7.829038755797744e-25	4.608062579321929e-14	6.95578694645546e-15	8.580524886315306e-14	1.826893673898757e-16
83800000	0.0049107818715421045	1.9407359286497878e-49	-4.423974083088885e-40	3.2460441815300315e-11	7.856052526834703e-15	0.00017843619184802672	7.829038755797744e-25	4.608062579321929e-14	6.95578694645546e-15	8.580524886315306e-14	1.826893673898757e-16
83900000	0.0049107818715421045	1.9407359286497878e-49	-4.429255566560872e-40	3.2460441815300315e-11	7.856052526834703e-15	0.00017843619184802672	7.829038755797744e-25	4.608062579321929e-14	6.95578694645546e-15	8.580524886315306e-14	1.826893673898757e-16
84000000	0.0049107818715421045	1.9407359286497878e-49	-4.434537050032873e-40	3.2460441815300315e-11	7.856052526834703e-15	0.00017843619184802672	7.829038755797744e-25	4.608062579321929e-14	6.95578694645546e-15	8.580524886315306e-14	1.826893673898757e-16
84100000	0.0049107818715421045	1.9407359286497878e-49	-4.439818533504891e-40	3.2460441815300315e-11	7.856052526834703e-15	0.00017843619184802672	7.829038755797744e-25	4.608062579321929e-14	6.95578694645546e-15	8.580524886315306e-14	1.826893673898757e-16
84200000	0.0049107818715421045	1.9407359286497878e-49	-4.445100016976926e-40	3.2460441815300315e-11	7.856052526834703e-15	0.00017843619184802672	7.829038755797744e-25	4.608062579321929e-14	6.95578694645546e-15	8.580524886315306e-14	1.826893673898757e-16
84300000	0.0049107818715421045	1.9407359286497878e-49	-4.450381500448982e-40	3.2460441815300315e-11	7.856052526834703e-15	0.00017843619184802672	7.829038755797744e-25	4.608062579321929e-14	6.95578694645546e-15	8.580524886315306e-14	1.826893673898757e-16
84400000	0.0049107818715421045	1.9407359286497878e-49	-4.45566298392106e-40	3.2460441815300315e-11	7.856052526834703e-15	0.00017843619184802672	7.829038755797744e-25	4.608062579321929e-14	6.95578694645546e-15	8.580524886315306e-14	1.826893673898757e-16
84500000	0.0049107818715421045	1.9407359286497878e-49	-4.460944467393163e-40	3.2460441815300315e-11	7.856052526834703e-15	0.00017843619184802672	7.829038755797744e-25	4.608062579321929e-14	6.95578694645546e-15	8.580524886315306e-14	1.826893673898757e-16
84600000	0.0049107818715421045	1.9407359286497878e-49	-4.466225950865292e-40	3.2460441815300315e-11	7.856052526834703e-15	0.00017843619184802672	7.829038755797744e-25	4.608062579321929e-14	6.95578694645546e-15	8.580524886315306e-14	1.826893673898757e-16
84700000	0.0049107818715421045	1.9407359286497878e-49	-4.471507434337449e-40	3.2460441815300315e-11	7.856052526834703e-15	0.00017843619184802672	7.829038755797744e-25	4.608062579321929e-14	6.95578694645546e-15	8.580524886315306e-14	1.826893673898757e-16
84800000	0.0049107818715421045	1.9407359286497878e-49	-4.476788917809638e-40	3.2460441815300315e-11	7.856052526834703e-15	0.00017843619184802672	7.829038755797744e-25	4.608062579321929e-14	6.95578694645546e-15	8.580524886315306e-14	1.826893673898757e-16
84900000	0.0049107818715421045	1.9407359286497878e-49	-4.48207040128186e-40	3.2460441815300315e-11	7.856052526834703e-15	0.00017843619184802672	7.829038755797744e-25	4.608062579321929e-14	6.95578694645546e-15	8.580524886315306e-14	1.826893673898757e-16
85000000	0.0049107818715421045	1.940735928649788e-49	-4.487351884754116e-40	3.2460441815300315e-11	7.856052526834703e-15	0.00017843619184802672	7.829038755797744e-25	4.608062579321929e-14	6.95578694645546e-15	8.580524886315306e-14	1.826893673898757e-16
85100000	0.0049107818715421045	1.940735928649788e-49	-4.492633368226409e-40	3.2460441815300315e-11	7.856052526834703e-15	0.00017843619184802672	7.829038755797744e-25	4.608062579321929e-14	6.95578694645546e-15	8.580524886315306e-14	1.826893673898757e-16
85200000	0.0049107818715421045	1.940735928649788e-49	-4.497914851698742e-40	3.2460441815300315e-11	7.856052526834703e-15	0.00017843619184802672	7.829038755797744e-25	4.608062579321929e-14	6.95578694645546e-15	8.580524886315306e-14	1.826893673898757e-16
85300000	0.0049107818715421045	1.940735928649788e-49	-4.503196335171116e-40	3.2460441815300315e-11	7.856052526834703e-15	0.00017843619184802672	7.829038755797744e-25	4.608062579321929e-14	6.95578694645546e-15	8.580524886315306e-14	1.826893673898757e-16
85400000	0.0049107818715421045	1.940735928649788e-49	-4.508477818643533e-40	3.2460441815300315e-11	7.856052526834703e-15	0.00017843619184802672	7.829038755797744e-25	4.608062579321929e-14	6.95578694645546e-15	8.580524886315306e-14	1.826893673898757e-16
85500000	0.0049107818715421045	1.940735928649788e-49	-4.513759302115995e-40	3.2460441815300315e-11	7.856052526834703e-15	0.00017843619184802672	7.829038755797744e-25	4.608062579321929e-14	6.95578694645546e-15	8.580524886315306e-14	1.826893673898757e-16
85600000	0.0049107818715421045	1.940735928649788e-49	-4.519040785588505e-40	3.2460441815300315e-11	7.856052526834703e-15	0.00017843619184802672	7.829038755797744e-25	4.608062579321929e-14	6.95578694645546e-15	8.580524886315306e-14	1.826893673898757e-16
85700000	0.0049107818715421045	1.940735928649788e-49	-4.524322269061065e-40	3.2460441815300315e-11	7.856052526834703e-15	0.00017843619184802672	7.829038755797744e-25	4.608062579321929e-14	6.95578694645546e-15	8.580524886315306e-14	1.826893673898757e-16
85800000	0.0049107818715421045	1.940735928649788e-49	-4.5296037525336764e-40	3.2460441815300315e-11	7.856052526834703e-15	0.00017843619184802672	7.829038755797744e-25	4.608062579321929e-14	6.95578694645546e-15	8.580524886315306e-14	1.826893673898757e-16
85900000	0.0049107818715421045	1.940735928649788e-49	-4.5348852360063416e-40	3.2460441815300315e-11	7.856052526834703e-15	0.00017843619184802672	7.829038755797744e-25	4.608062579321929e-14	6.95578694645546e-15	8.580524886315306e-14	1.826893673898757e-16
86000000	0.0049107818715421045	1.940735928649788e-49	-4.540166719479062e-40	3.2460441815300315e-11	7.856052526834703e-15	0.00017843619184802672	7.829038755797744e-25	4.608062579321929e-14	6.95578694645546e-15	8.580524886315306e-14	1.826893673898757e-16
86100000	0.0049107818715421045	1.940735928649788e-49	-4.5454482029518416e-40	3.2460441815300315e-11	7.856052526834703e-15	0.00017843619184802672	7.829038755797744e-25	4.608062579321929e-14	6.95578694645546e-15	8.580524886315306e-14	1.826893673898757e-16
86200000	0.0049107818715421045	1.940735928649788e-49	-4.550729686424681e-40	3.2460441815300315e-11	7.856052526834703e-15	0.00017843619184802672	7.829038755797744e-25	4.608062579321929e-14	6.95578694645546e-15	8.580524886315306e-14	1.826893673898757e-16
86300000	0.0049107818715421045	1.940735928649788e-49	-4.556011169897582e-40	3.2460441815300315e-11	7.856052526834703e-15	0.00017843619184802672	7.829038755797744e-25	4.608062579321929e-14	6.95578694645546e-15	8.580524886315306e-14	1.826893673898757e-16
86400000	0.0049107818715421045	1.940735928649788e-49	-4.561292653370548e-40	3.2460441815300315e-11	7.856052526834703e-15	0.00017843619184802672	7.829038755797744e-25	4.608062579321929e-14	6.95578694645546e-15	8.580524886315306e-14	1.826893673898757e-16
86500000	0.0049107818715421045	1.940735928649788e-49	-4.5665741368435805e-40	3.2460441815300315e-11	7.856052526834703e-15	0.00017843619184802672	7.829038755797744e-25	4.608062579321929e-14	6.95578694645546e-15	8.580524886315306e-14	1.826893673898757e-16
86600000	0.0049107818715421045	1.940735928649788e-49	-4.571855620316663e-40	3.2460441815300315e-11	7.856052526834703e-15	0.00017843619184802672	7.829038755797744e-25	4.608062579321929e-14	6.95578694645546e-15	8.580524886315306e-14	1.826893673898757e-16
86700000	0.0049107818715421045	1.940735928649788e-49	-4.5771371037895275e-40	3.2460441815300315e-11	7.856052526834703e-15	0.00017843619184802672	7.829038755797744e-25	4.608062579321929e-14	6.95578694645546e-15	8.580524886315306e-14	1.826893673898757e-16
86800000	0.0049107818715421045	1.940735928649788e-49	-4.5824185872620915e-40	3.2460441815300315e-11	7.856052526834703e-15	0.00017843619184802672	7.829038755797744e-25	4.608062579321929e-14	6.95578694645546e-15	8.580524886315306e-14	1.826893673898757e-16
86900000	0.0049107818715421045	1.940735928649788e-49	-4.587700070734361e-40	3.2460441815300315e-11	7.856052526834703e-15	0.00017843619184802672	7.829038755797744e-25	4.608062579321929e-14	6.95578694645546e-15	8.580524886315306e-14	1.826893673898757e-16
87000000	0.0049107818715421045	1.940735928649788e-49	-4.592981554206343e-40	3.2460441815300315e-11	7.856052526834703e-15	0.00017843619184802672	7.829038755797744e-25	4.608062579321929e-14	6.95578694645546e-15	8.580524886315306e-14	1.826893673898757e-16
87100000	0.0049107818715421045	1.940735928649788e-49	-4.5982630376780446e-40	3.2460441815300315e-11	7.856052526834703e-15	0.00017843619184802672	7.829038755797744e-25	4.608062579321929e-14	6.95578694645546e-15	8.580524886315306e-14	1.826893673898757e-16
87200000	0.0049107818715421045	1.940735928649788e-49	-4.603544521149472e-40	3.2460441815300315e-11	7.856052526834703e-15	0.00017843619184802672	7.829038755797744e-25	4.608062579321929e-14	6.95578694645546e-15	8.580524886315306e-14	1.826893673898757e-16
87300000	0.0049107818715421045	1.940735928649788e-49	-4.6088260046206335e-40	3.2460441815300315e-11	7.856052526834703e-15	0.00017843619184802672	7.829038755797744e-25	4.608062579321929e-14	6.95578694645546e-15	8.580524886315306e-14	1.826893673898757e-16
87400000	0.0049107818715421045	1.940735928649788e-49	-4.614107488091535e-40	3.2460441815300315e-11	7.856052526834703e-15	0.00017843619184802672	7.829038755797744e-25	4.608062579321929e-14	6.95578694645546e-15	8.580524886315306e-14	1.826893673898757e-16
87500000	0.0049107818715421045	1.940735928649788e-49	-4.619388971562185e-40	3.2460441815300315e-11	7.856052526834703e-15	0.00017843619184802672	7.829038755797744e-25	4.608062579321929e-14	6.95578694645546e-15	8.580524886315306e-14	1.826893673898757e-16
87600000	0.0049107818715421045	1.940735928649788e-49	-4.624670455032588e-40	3.2460441815300315e-11	7.856052526834703e-15	0.00017843619184802672	7.829038755797744e-25	4.608062579321929e-14	6.95578694645546e-15	8.580524886315306e-14	1.826893673898757e-16
87700000	0.0049107818715421045	1.940735928649788e-49	-4.6299519385027525e-40	3.2460441815300315e-11	7.856052526834703e-15	0.00017843619184802672	7.829038755797744e-25	4.608062579321929e-14	6.95578694645546e-15	8.580524886315306e-14	1.826893673898757e-16
87800000	0.0049107818715421045	1.940735928649788e-49	-4.635233421972685e-40	3.2460441815300315e-11	7.856052526834703e-15	0.00017843619184802672	7.829038755797744e-25	4.608062579321929e-14	6.95578694645546e-15	8.580524886315306e-14	1.826893673898757e-16
87900000	0.0049107818715421045	1.940735928649788e-49	-4.640514905442393e-40	3.2460441815300315e-11	7.856052526834703e-15	0.00017843619184802672	7.829038755797744e-25	4.608062579321929e-14	6.95578694645546e-15	8.580524886315306e-14	1.826893673898757e-16
88000000	0.0049107818715421045	1.940735928649788e-49	-4.6457963889118825e-40	3.2460441815300315e-11	7.856052526834703e-15	0.00017843619184802672	7.829038755797744e-25	4.608062579321929e-14	6.95578694645546e-15	8.580524886315306e-14	1.826893673898757e-16
88100000	0.0049107818715421045	1.940735928649788e-49	-4.651077872381161e-40	3.2460441815300315e-11	7.856052526834703e-15	0.00017843619184802672	7.829038755797744e-25	4.608062579321929e-14	6.95578694645546e-15	8.580524886315306e-14	1.826893673898757e-16
88200000	0.0049107818715421045	1.940735928649788e-49	-4.656359355850235e-40	3.2460441815300315e-11	7.856052526834703e-15	0.00017843619184802672	7.829038755797744e-25	4.608062579321929e-14	6.95578694645546e-15	8.580524886315306e-14	1.826893673898757e-16
88300000	0.0049107818715421045	1.940735928649788e-49	-4.661640839319112e-40	3.2460441815300315e-11	7.856052526834703e-15	0.00017843619184802672	7.829038755797744e-25	4.608062579321929e-14	6.95578694645546e-15	8.580524886315306e-14	1.826893673898757e-16
88400000	0.0049107818715421045	1.940735928649788e-49	-4.666922322787799e-40	3.2460441815300315e-11	7.856052526834703e-15	0.00017843619184802672	7.829038755797744e-25	4.608062579321929e-14	6.95578694645546e-15	8.580524886315306e-14	1.826893673898757e-16
88500000	0.0049107818715421045	1.940735928649788e-49	-4.672203806256302e-40	3.2460441815300315e-11	7.856052526834703e-15	0.00017843619184802672	7.829038755797744e-25	4.608062579321929e-14	6.95578694645546e-15	8.580524886315306e-14	1.826893673898757e-16
88600000	0.0049107818715421045	1.940735928649788e-49	-4.6774852897246295e-40	3.2460441815300315e-11	7.856052526834703e-15	0.00017843619184802672	7.829038755797744e-25	4.608062579321929e-14	6.95578694645546e-15	8.580524886315306e-14	1.826893673898757e-16
88700000	0.0049107818715421045	1.940735928649788e-49	-4.6827667731927865e-40	3.2460441815300315e-11	7.856052526834703e-15	0.00017843619184802672	7.829038755797744e-25	4.608062579321929e-14	6.95578694645546e-15	8.580524886315306e-14	1.826893673898757e-16
88800000	0.0049107818715421045	1.940735928649788e-49	-4.688048256660781e-40	3.2460441815300315e-11	7.856052526834703e-15	0.00017843619184802672	7.829038755797744e-25	4.608062579321929e-14	6.95578694645546e-15	8.580524886315306e-14	1.826893673898757e-16
88900000	0.0049107818715421045	1.940735928649788e-49	-4.69332974012862e-40	3.2460441815300315e-11	7.856052526834703e-15	0.00017843619184802672	7.829038755797744e-25	4.608062579321929e-14	6.95578694645546e-15	8.580524886315306e-14	1.826893673898757e-16
89000000	0.0049107818715421045	1.940735928649788e-49	-4.6986112235963105e-40	3.2460441815300315e-11	7.856052526834703e-15	0.00017843619184802672	7.829038755797744e-25	4.608062579321929e-14	6.95578694645546e-15	8.580524886315306e-14	1.826893673898757e-16
89100000	0.0049107818715421045	1.940735928649788e-49	-4.703892707063859e-40	3.2460441815300315e-11	7.856052526834703e-15	0.00017843619184802672	7.829038755797744e-25	4.608062579321929e-14	6.95578694645546e-15	8.580524886315306e-14	1.826893673898757e-16
89200000	0.0049107818715421045	1.940735928649788e-49	-4.709174190531273e-40	3.2460441815300315e-11	7.856052526834703e-15	0.00017843619184802672	7.829038755797744e-25	4.608062579321929e-14	6.95578694645546e-15	8.580524886315306e-14	1.826893673898757e-16
89300000	0.0049107818715421045	1.940735928649788e-49	-4.714455673998559e-40	3.2460441815300315e-11	7.856052526834703e-15	0.00017843619184802672	7.829038755797744e-25	4.608062579321929e-14	6.95578694645546e-15	8.580524886315306e-14	1.826893673898757e-16
89400000	0.0049107818715421045	1.940735928649788e-49	-4.719737157465723e-40	3.2460441815300315e-11	7.856052526834703e-15	0.00017843619184802672	7.829038755797744e-25	4.608062579321929e-14	6.95578694645546e-15	8.580524886315306e-14	1.826893673898757e-16
89500000	0.0049107818715421045	1.940735928649788e-49	-4.725018640932774e-40	3.2460441815300315e-11	7.856052526834703e-15	0.00017843619184802672	7.829038755797744e-25	4.608062579321929e-14	6.95578694645546e-15	8.580524886315306e-14	1.826893673898757e-16
89600000	0.0049107818715421045	1.940735928649788e-49	-4.730300124399717e-40	3.2460441815300315e-11	7.856052526834703e-15	0.00017843619184802672	7.829038755797744e-25	4.608062579321929e-14	6.95578694645546e-15	8.580524886315306e-14	1.826893673898757e-16
89700000	0.0049107818715421045	1.940735928649788e-49	-4.735581607866561e-40	3.2460441815300315e-11	7.856052526834703e-15	0.00017843619184802672	7.829038755797744e-25	4.608062579321929e-14	6.95578694645546e-15	8.580524886315306e-14	1.826893673898757e-16
89800000	0.0049107818715421045	1.940735928649788e-49	-4.740863091333311e-40	3.2460441815300315e-11	7.856052526834703e-15	0.00017843619184802672	7.829038755797744e-25	4.608062579321929e-14	6.95578694645546e-15	8.580524886315306e-14	1.826893673898757e-16
89900000	0.0049107818715421045	1.940735928649788e-49	-4.746144574799975e-40	3.2460441815300315e-11	7.856052526834703e-15	0.00017843619184802672	7.829038755797744e-25	4.608062579321929e-14	6.95578694645546e-15	8.580524886315306e-14	1.8268936738987567e-16
90000000	0.0049107818715421045	1.940735928649788e-49	-4.751426058266558e-40	3.2460441815300315e-11	7.856052526834703e-15	0.00017843619184802672	7.829038755797744e-25	4.608062579321929e-14	6.95578694645546e-15	8.580524886315306e-14	1.8268936738987567e-16
90100000	0.0049107818715421045	1.940735928649788e-49	-4.75670754173307e-40	3.2460441815300315e-11	7.856052526834703e-15	0.00017843619184802672	7.829038755797744e-25	4.608062579321929e-14	6.95578694645546e-15	8.580524886315306e-14	1.8268936738987567e-16
90200000	0.0049107818715421045	1.940735928649788e-49	-4.7619890251995166e-40	3.2460441815300315e-11	7.856052526834703e-15	0.00017843619184802672	7.829038755797744e-25	4.608062579321929e-14	6.95578694645546e-15	8.580524886315306e-14	1.8268936738987567e-16
90300000	0.0049107818715421045	1.940735928649788e-49	-4.7672705086659036e-40	3.2460441815300315e-11	7.856052526834703e-15	0.00017843619184802672	7.829038755797744e-25	4.608062579321929e-14	6.95578694645546e-15	8.580524886315306e-14	1.8268936738987567e-16
90400000	0.0049107818715421045	1.940735928649788e-49	-4.77255199213224e-40	3.2460441815300315e-11	7.856052526834702e-15	0.00017843619184802672	7.829038755797744e-25	4.608062579321929e-14	6.95578694645546e-15	8.580524886315306e-14	1.8268936738987567e-16
90500000	0.0049107818715421045	1.940735928649788e-49	-4.777833475598531e-40	3.2460441815300315e-11	7.856052526834702e-15	0.00017843619184802672	7.829038755797744e-25	4.608062579321929e-14	6.95578694645546e-15	8.580524886315306e-14	1.8268936738987567e-16
90600000	0.0049107818715421045	1.940735928649788e-49	-4.783114959064784e-40	3.2460441815300315e-11	7.856052526834702e-15	0.00017843619184802672	7.829038755797744e-25	4.608062579321929e-14	6.95578694645546e-15	8.580524886315306e-14	1.8268936738987567e-16
90700000	0.0049107818715421045	1.940735928649788e-49	-4.788396442531006e-40	3.2460441815300315e-11	7.856052526834702e-15	0.00017843619184802672	7.829038755797744e-25	4.608062579321929e-14	6.95578694645546e-15	8.580524886315306e-14	1.8268936738987567e-16
90800000	0.0049107818715421045	1.940735928649788e-49	-4.793677925997205e-40	3.2460441815300315e-11	7.856052526834702e-15	0.00017843619184802672	7.829038755797744e-25	4.608062579321929e-14	6.95578694645546e-15	8.580524886315306e-14	1.8268936738987567e-16
90900000	0.0049107818715421045	1.940735928649788e-49	-4.798959409463386e-40	3.2460441815300315e-11	7.856052526834702e-15	0.0001784361918480267	7.829038755797744e-25	4.608062579321929e-14	6.95578694645546e-15	8.580524886315306e-14	1.8268936738987567e-16
91000000	0.0049107818715421045	1.940735928649788e-49	-4.804240892929557e-40	3.2460441815300315e-11	7.856052526834702e-15	0.0001784361918480267	7.829038755797744e-25	4.608062579321929e-14	6.95578694645546e-15	8.580524886315306e-14	1.8268936738987567e-16
91100000	0.0049107818715421045	1.940735928649788e-49	-4.8095223763957255e-40	3.2460441815300315e-11	7.856052526834702e-15	0.0001784361918480267	7.829038755797744e-25	4.608062579321929e-14	6.95578694645546e-15	8.580524886315305e-14	1.8268936738987567e-16
91200000	0.0049107818715421045	1.940735928649788e-49	-4.814803859861897e-40	3.2460441815300315e-11	7.856052526834702e-15	0.0001784361918480267	7.829038755797744e-25	4.608062579321929e-14	6.95578694645546e-15	8.580524886315305e-14	1.8268936738987567e-16
91300000	0.0049107818715421045	1.940735928649788e-49	-4.8200853433280795e-40	3.2460441815300315e-11	7.856052526834702e-15	0.0001784361918480267	7.829038755797744e-25	4.608062579321929e-14	6.95578694645546e-15	8.580524886315305e-14	1.8268936738987567e-16
91400000	0.0049107818715421045	1.940735928649788e-49	-4.82536682679428e-40	3.2460441815300315e-11	7.856052526834702e-15	0.0001784361918480267	7.829038755797744e-25	4.608062579321929e-14	6.95578694645546e-15	8.580524886315305e-14	1.8268936738987567e-16
91500000	0.0049107818715421045	1.940735928649788e-49	-4.8306483102605036e-40	3.2460441815300315e-11	7.856052526834702e-15	0.0001784361918480267	7.829038755797744e-25	4.608062579321929e-14	6.95578694645546e-15	8.580524886315305e-14	1.8268936738987567e-16
91600000	0.0049107818715421045	1.940735928649788e-49	-4.83592979372676e-40	3.2460441815300315e-11	7.856052526834702e-15	0.0001784361918480267	7.829038755797744e-25	4.608062579321929e-14	6.95578694645546e-15	8.580524886315305e-14	1.8268936738987567e-16
91700000	0.0049107818715421045	1.940735928649788e-49	-4.841211277193054e-40	3.2460441815300315e-11	7.856052526834702e-15	0.0001784361918480267	7.829038755797744e-25	4.608062579321929e-14	6.95578694645546e-15	8.580524886315305e-14	1.8268936738987567e-16
91800000	0.0049107818715421045	1.940735928649788e-49	-4.846492760659394e-40	3.2460441815300315e-11	7.856052526834702e-15	0.0001784361918480267	7.829038755797744e-25	4.608062579321929e-14	6.95578694645546e-15	8.580524886315305e-14	1.8268936738987567e-16
91900000	0.0049107818715421045	1.940735928649788e-49	-4.8517742441257865e-40	3.2460441815300315e-11	7.856052526834702e-15	0.0001784361918480267	7.829038755797744e-25	4.608062579321929e-14	6.95578694645546e-15	8.580524886315305e-14	1.8268936738987567e-16
92000000	0.0049107818715421045	1.940735928649788e-49	-4.857055727592237e-40	3.2460441815300315e-11	7.856052526834702e-15	0.0001784361918480267	7.829038755797744e-25	4.608062579321929e-14	6.95578694645546e-15	8.580524886315305e-14	1.8268936738987567e-16
92100000	0.0049107818715421045	1.940735928649788e-49	-4.862337211058755e-40	3.2460441815300315e-11	7.856052526834702e-15	0.0001784361918480267	7.829038755797744e-25	4.608062579321929e-14	6.95578694645546e-15	8.580524886315305e-14	1.8268936738987567e-16
92200000	0.0049107818715421045	1.940735928649788e-49	-4.8676186945253455e-40	3.2460441815300315e-11	7.856052526834702e-15	0.0001784361918480267	7.829038755797744e-25	4.608062579321929e-14	6.95578694645546e-15	8.580524886315305e-14	1.8268936738987567e-16
92300000	0.0049107818715421045	1.940735928649788e-49	-4.8729001779920156e-40	3.2460441815300315e-11	7.856052526834702e-15	0.0001784361918480267	7.829038755797744e-25	4.608062579321929e-14	6.95578694645546e-15	8.580524886315305e-14	1.8268936738987567e-16
92400000	0.0049107818715421045	1.940735928649788e-49	-4.878181661458773e-40	3.2460441815300315e-11	7.856052526834702e-15	0.0001784361918480267	7.829038755797744e-25	4.608062579321929e-14	6.95578694645546e-15	8.580524886315305e-14	1.8268936738987567e-16
92500000	0.0049107818715421045	1.940735928649788e-49	-4.883463144925624e-40	3.2460441815300315e-11	7.856052526834702e-15	0.0001784361918480267	7.829038755797744e-25	4.608062579321929e-14	6.95578694645546e-15	8.580524886315305e-14	1.8268936738987567e-16
92600000	0.0049107818715421045	1.940735928649788e-49	-4.888744628392576e-40	3.2460441815300315e-11	7.856052526834702e-15	0.0001784361918480267	7.829038755797744e-25	4.608062579321929e-14	6.95578694645546e-15	8.580524886315305e-14	1.8268936738987567e-16
92700000	0.0049107818715421045	1.940735928649788e-49	-4.894026111859635e-40	3.2460441815300315e-11	7.856052526834702e-15	0.0001784361918480267	7.829038755797744e-25	4.608062579321929e-14	6.95578694645546e-15	8.580524886315305e-14	1.8268936738987567e-16
92800000	0.0049107818715421045	1.940735928649788e-49	-4.89930759532681e-40	3.2460441815300315e-11	7.856052526834702e-15	0.0001784361918480267	7.829038755797744e-25	4.608062579321929e-14	6.95578694645546e-15	8.580524886315305e-14	1.8268936738987567e-16
92900000	0.0049107818715421045	1.940735928649788e-49	-4.904589078794106e-40	3.2460441815300315e-11	7.856052526834702e-15	0.0001784361918480267	7.829038755797744e-25	4.608062579321929e-14	6.95578694645546e-15	8.580524886315305e-14	1.8268936738987567e-16
93000000	0.0049107818715421045	1.940735928649788e-49	-4.9098705622615305e-40	3.2460441815300315e-11	7.856052526834702e-15	0.0001784361918480267	7.829038755797744e-25	4.608062579321929e-14	6.95578694645546e-15	8.580524886315305e-14	1.8268936738987567e-16
93100000	0.0049107818715421045	1.940735928649788e-49	-4.9151520457290904e-40	3.2460441815300315e-11	7.856052526834702e-15	0.0001784361918480267	7.829038755797744e-25	4.608062579321929e-14	6.95578694645546e-15	8.580524886315305e-14	1.8268936738987567e-16
93200000	0.0049107818715421045	1.940735928649788e-49	-4.920433529196792e-40	3.2460441815300315e-11	7.856052526834702e-15	0.0001784361918480267	7.829038755797744e-25	4.608062579321929e-14	6.95578694645546e-15	8.580524886315305e-14	1.8268936738987567e-16
93300000	0.0049107818715421045	1.940735928649788e-49	-4.9257150126646385e-40	3.2460441815300315e-11	7.856052526834702e-15	0.0001784361918480267	7.829038755797744e-25	4.608062579321929e-14	6.95578694645546e-15	8.580524886315305e-14	1.8268936738987567e-16
93400000	0.0049107818715421045	1.940735928649788e-49	-4.930996496132341e-40	3.2460441815300315e-11	7.856052526834702e-15	0.0001784361918480267	7.829038755797744e-25	4.608062579321929e-14	6.95578694645546e-15	8.580524886315305e-14	1.8268936738987567e-16
93500000	0.0049107818715421045	1.940735928649788e-49	-4.936277979599741e-40	3.2460441815300315e-11	7.856052526834702e-15	0.0001784361918480267	7.829038755797744e-25	4.608062579321929e-14	6.95578694645546e-15	8.580524886315305e-14	1.8268936738987567e-16
93600000	0.0049107818715421045	1.940735928649788e-49	-4.941559463066846e-40	3.2460441815300315e-11	7.856052526834702e-15	0.0001784361918480267	7.829038755797744e-25	4.608062579321929e-14	6.95578694645546e-15	8.580524886315305e-14	1.8268936738987567e-16
93700000	0.0049107818715421045	1.940735928649788e-49	-4.946840946533663e-40	3.2460441815300315e-11	7.856052526834702e-15	0.0001784361918480267	7.829038755797744e-25	4.608062579321929e-14	6.95578694645546e-15	8.580524886315305e-14	1.8268936738987567e-16
93800000	0.0049107818715421045	1.940735928649788e-49	-4.9521224300001975e-40	3.2460441815300315e-11	7.856052526834702e-15	0.0001784361918480267	7.829038755797744e-25	4.608062579321929e-14	6.95578694645546e-15	8.580524886315305e-14	1.8268936738987567e-16
93900000	0.0049107818715421045	1.940735928649788e-49	-4.957403913466458e-40	3.2460441815300315e-11	7.856052526834702e-15	0.0001784361918480267	7.829038755797744e-25	4.608062579321929e-14	6.95578694645546e-15	8.580524886315305e-14	1.8268936738987567e-16
94000000	0.0049107818715421045	1.940735928649788e-49	-4.962685396932451e-40	3.2460441815300315e-11	7.856052526834702e-15	0.0001784361918480267	7.829038755797744e-25	4.608062579321929e-14	6.95578694645546e-15	8.580524886315305e-14	1.8268936738987567e-16
94100000	0.0049107818715421045	1.940735928649788e-49	-4.967966880398183e-40	3.2460441815300315e-11	7.856052526834702e-15	0.0001784361918480267	7.829038755797744e-25	4.608062579321929e-14	6.95578694645546e-15	8.580524886315305e-14	1.8268936738987567e-16
94200000	0.0049107818715421045	1.940735928649788e-49	-4.9732483638636615e-40	3.2460441815300315e-11	7.856052526834702e-15	0.0001784361918480267	7.829038755797744e-25	4.608062579321929e-14	6.95578694645546e-15	8.580524886315305e-14	1.8268936738987567e-16
94300000	0.0049107818715421045	1.940735928649788e-49	-4.978529847328893e-40	3.2460441815300315e-11	7.856052526834702e-15	0.0001784361918480267	7.829038755797744e-25	4.608062579321929e-14	6.95578694645546e-15	8.580524886315305e-14	1.8268936738987567e-16
94400000	0.0049107818715421045	1.940735928649788e-49	-4.983811330793885e-40	3.2460441815300315e-11	7.856052526834702e-15	0.0001784361918480267	7.829038755797744e-25	4.608062579321929e-14	6.95578694645546e-15	8.580524886315305e-14	1.8268936738987567e-16
94500000	0.0049107818715421045	1.940735928649788e-49	-4.989092814258643e-40	3.2460441815300315e-11	7.856052526834702e-15	0.0001784361918480267	7.829038755797744e-25	4.608062579321929e-14	6.95578694645546e-15	8.580524886315305e-14	1.8268936738987567e-16
94600000	0.0049107818715421045	1.940735928649788e-49	-4.994374297723176e-40	3.2460441815300315e-11	7.856052526834702e-15	0.0001784361918480267	7.829038755797744e-25	4.608062579321929e-14	6.95578694645546e-15	8.580524886315305e-14	1.8268936738987567e-16
94700000	0.0049107818715421045	1.940735928649788e-49	-4.999655781187489e-40	3.2460441815300315e-11	7.856052526834702e-15	0.0001784361918480267	7.829038755797744e-25	4.608062579321929e-14	6.95578694645546e-15	8.580524886315305e-14	1.8268936738987567e-16
94800000	0.0049107818715421045	1.940735928649788e-49	-5.00493726465159e-40	3.2460441815300315e-11	7.856052526834702e-15	0.0001784361918480267	7.829038755797744e-25	4.608062579321929e-14	6.95578694645546e-15	8.580524886315305e-14	1.8268936738987567e-16
94900000	0.0049107818715421045	1.940735928649788e-49	-5.010218748115486e-40	3.2460441815300315e-11	7.856052526834702e-15	0.0001784361918480267	7.829038755797744e-25	4.608062579321929e-14	6.95578694645546e-15	8.580524886315305e-14	1.8268936738987567e-16
95000000	0.0049107818715421045	1.940735928649788e-49	-5.015500231579184e-40	3.2460441815300315e-11	7.856052526834702e-15	0.0001784361918480267	7.829038755797744e-25	4.608062579321929e-14	6.95578694645546e-15	8.580524886315305e-14	1.8268936738987567e-16
95100000	0.0049107818715421045	1.9407359286497878e-49	-5.02078171504269e-40	3.2460441815300315e-11	7.856052526834702e-15	0.0001784361918480267	7.829038755797744e-25	4.608062579321929e-14	6.95578694645546e-15	8.580524886315305e-14	1.8268936738987567e-16
95200000	0.0049107818715421045	1.9407359286497878e-49	-5.026063198506012e-40	3.2460441815300315e-11	7.856052526834702e-15	0.0001784361918480267	7.829038755797744e-25	4.608062579321929e-14	6.95578694645546e-15	8.580524886315305e-14	1.8268936738987567e-16
95300000	0.0049107818715421045	1.9407359286497878e-49	-5.031344681969156e-40	3.2460441815300315e-11	7.856052526834702e-15	0.0001784361918480267	7.829038755797744e-25	4.608062579321929e-14	6.95578694645546e-15	8.580524886315305e-14	1.8268936738987567e-16
95400000	0.0049107818715421045	1.9407359286497878e-49	-5.03662616543213e-40	3.2460441815300315e-11	7.856052526834702e-15	0.0001784361918480267	7.829038755797744e-25	4.608062579321929e-14	6.95578694645546e-15	8.580524886315305e-14	1.8268936738987567e-16
95500000	0.0049107818715421045	1.9407359286497878e-49	-5.0419076488949396e-40	3.2460441815300315e-11	7.856052526834702e-15	0.0001784361918480267	7.829038755797744e-25	4.608062579321929e-14	6.95578694645546e-15	8.580524886315305e-14	1.8268936738987567e-16
95600000	0.0049107818715421045	1.9407359286497878e-49	-5.0471891323575925e-40	3.2460441815300315e-11	7.856052526834702e-15	0.0001784361918480267	7.829038755797744e-25	4.608062579321929e-14	6.95578694645546e-15	8.580524886315305e-14	1.8268936738987567e-16
95700000	0.0049107818715421045	1.9407359286497878e-49	-5.052470615820096e-40	3.2460441815300315e-11	7.856052526834702e-15	0.0001784361918480267	7.829038755797744e-25	4.608062579321929e-14	6.95578694645546e-15	8.580524886315305e-14	1.8268936738987567e-16
95800000	0.0049107818715421045	1.9407359286497878e-49	-5.057752099282457e-40	3.2460441815300315e-11	7.856052526834702e-15	0.0001784361918480267	7.829038755797744e-25	4.608062579321929e-14	6.95578694645546e-15	8.580524886315305e-14	1.8268936738987567e-16
95900000	0.0049107818715421045	1.9407359286497878e-49	-5.063033582744682e-40	3.2460441815300315e-11	7.856052526834702e-15	0.0001784361918480267	7.829038755797744e-25	4.608062579321929e-14	6.95578694645546e-15	8.580524886315305e-14	1.8268936738987567e-16
96000000	0.0049107818715421045	1.9407359286497878e-49	-5.068315066206777e-40	3.2460441815300315e-11	7.856052526834702e-15	0.0001784361918480267	7.829038755797744e-25	4.608062579321929e-14	6.95578694645546e-15	8.580524886315305e-14	1.8268936738987567e-16
96100000	0.0049107818715421045	1.9407359286497878e-49	-5.07359654966875e-40	3.2460441815300315e-11	7.856052526834702e-15	0.0001784361918480267	7.829038755797744e-25	4.608062579321929e-14	6.95578694645546e-15	8.580524886315305e-14	1.8268936738987567e-16
96200000	0.0049107818715421045	1.9407359286497878e-49	-5.0788780331306086e-40	3.2460441815300315e-11	7.856052526834702e-15	0.0001784361918480267	7.829038755797744e-25	4.608062579321929e-14	6.95578694645546e-15	8.580524886315305e-14	1.8268936738987567e-16
96300000	0.0049107818715421045	1.9407359286497878e-49	-5.0841595165923585e-40	3.2460441815300315e-11	7.856052526834702e-15	0.0001784361918480267	7.829038755797744e-25	4.608062579321929e-14	6.95578694645546e-15	8.580524886315305e-14	1.8268936738987567e-16
96400000	0.0049107818715421045	1.9407359286497878e-49	-5.089441000054007e-40	3.2460441815300315e-11	7.856052526834702e-15	0.0001784361918480267	7.829038755797744e-25	4.608062579321929e-14	6.95578694645546e-15	8.580524886315305e-14	1.8268936738987567e-16
96500000	0.0049107818715421045	1.9407359286497878e-49	-5.0947224835155615e-40	3.2460441815300315e-11	7.856052526834702e-15	0.0001784361918480267	7.829038755797744e-25	4.608062579321929e-14	6.95578694645546e-15	8.580524886315305e-14	1.8268936738987567e-16
96600000	0.0049107818715421045	1.9407359286497874e-49	-5.1000039669770285e-40	3.2460441815300315e-11	7.856052526834702e-15	0.0001784361918480267	7.829038755797744e-25	4.608062579321929e-14	6.95578694645546e-15	8.580524886315305e-14	1.8268936738987567e-16
96700000	0.0049107818715421045	1.9407359286497874e-49	-5.1052854504384154e-40	3.2460441815300315e-11	7.856052526834702e-15	0.0001784361918480267	7.829038755797744e-25	4.608062579321929e-14	6.95578694645546e-15	8.580524886315305e-14	1.8268936738987567e-16
96800000	0.0049107818715421045	1.9407359286497874e-49	-5.110566933899728e-40	3.2460441815300315e-11	7.856052526834702e-15	0.0001784361918480267	7.829038755797744e-25	4.608062579321929e-14	6.95578694645546e-15	8.580524886315305e-14	1.8268936738987567e-16
96900000	0.0049107818715421045	1.9407359286497874e-49	-5.115848417360974e-40	3.2460441815300315e-11	7.856052526834702e-15	0.0001784361918480267	7.829038755797744e-25	4.608062579321929e-14	6.95578694645546e-15	8.580524886315305e-14	1.8268936738987567e-16
97000000	0.0049107818715421045	1.9407359286497874e-49	-5.121129900822161e-40	3.2460441815300315e-11	7.856052526834702e-15	0.0001784361918480267	7.829038755797744e-25	4.608062579321929e-14	6.955786946455459e-15	8.580524886315305e-14	1.8268936738987567e-16
97100000	0.0049107818715421045	1.9407359286497874e-49	-5.1264113842832946e-40	3.2460441815300315e-11	7.856052526834702e-15	0.0001784361918480267	7.829038755797744e-25	4.608062579321929e-14	6.955786946455459e-15	8.580524886315305e-14	1.826893673898757e-16
97200000	0.0049107818715421045	1.9407359286497874e-49	-5.131692867744383e-40	3.2460441815300315e-11	7.856052526834702e-15	0.0001784361918480267	7.829038755797744e-25	4.608062579321929e-14	6.955786946455459e-15	8.580524886315305e-14	1.826893673898757e-16
97300000	0.0049107818715421045	1.9407359286497874e-49	-5.1369743512054315e-40	3.2460441815300315e-11	7.856052526834702e-15	0.0001784361918480267	7.829038755797744e-25	4.608062579321929e-14	6.955786946455459e-15	8.580524886315305e-14	1.826893673898757e-16
97400000	0.0049107818715421045	1.9407359286497874e-49	-5.142255834666449e-40	3.2460441815300315e-11	7.856052526834702e-15	0.0001784361918480267	7.829038755797744e-25	4.608062579321929e-14	6.955786946455459e-15	8.580524886315305e-14	1.826893673898757e-16
97500000	0.0049107818715421045	1.9407359286497874e-49	-5.14753731812744e-40	3.2460441815300315e-11	7.856052526834702e-15	0.0001784361918480267	7.829038755797744e-25	4.608062579321929e-14	6.955786946455459e-15	8.580524886315305e-14	1.826893673898757e-16
97600000	0.0049107818715421045	1.9407359286497874e-49	-5.152818801588415e-40	3.2460441815300315e-11	7.856052526834702e-15	0.00017843619184802672	7.829038755797744e-25	4.608062579321929e-14	6.955786946455459e-15	8.580524886315306e-14	1.826893673898757e-16
97700000	0.0049107818715421045	1.9407359286497874e-49	-5.1581002850493775e-40	3.2460441815300315e-11	7.856052526834703e-15	0.00017843619184802672	7.829038755797744e-25	4.608062579321929e-14	6.955786946455459e-15	8.580524886315306e-14	1.826893673898757e-16
97800000	0.0049107818715421045	1.9407359286497874e-49	-5.1633817685103354e-40	3.2460441815300315e-11	7.856052526834703e-15	0.00017843619184802672	7.829038755797744e-25	4.608062579321929e-14	6.955786946455459e-15	8.580524886315306e-14	1.826893673898757e-16
97900000	0.0049107818715421045	1.940735928649787e-49	-5.168663251971297e-40	3.2460441815300315e-11	7.856052526834703e-15	0.00017843619184802672	7.829038755797744e-25	4.608062579321929e-14	6.955786946455459e-15	8.580524886315306e-14	1.826893673898757e-16
98000000	0.0049107818715421045	1.940735928649787e-49	-5.173944735432268e-40	3.2460441815300315e-11	7.856052526834703e-15	0.00017843619184802672	7.829038755797744e-25	4.608062579321929e-14	6.955786946455459e-15	8.580524886315306e-14	1.826893673898757e-16
98100000	0.0049107818715421045	1.940735928649787e-49	-5.179226218893254e-40	3.2460441815300315e-11	7.856052526834703e-15	0.00017843619184802672	7.829038755797744e-25	4.608062579321929e-14	6.955786946455459e-15	8.580524886315306e-14	1.826893673898757e-16
98200000	0.0049107818715421045	1.940735928649787e-49	-5.184507702354265e-40	3.2460441815300315e-11	7.856052526834703e-15	0.00017843619184802672	7.829038755797744e-25	4.608062579321929e-14	6.955786946455459e-15	8.580524886315306e-14	1.826893673898757e-16
98300000	0.0049107818715421045	1.940735928649787e-49	-5.189789185815306e-40	3.2460441815300315e-11	7.856052526834703e-15	0.00017843619184802672	7.829038755797744e-25	4.608062579321929e-14	6.955786946455459e-15	8.580524886315306e-14	1.826893673898757e-16
98400000	0.0049107818715421045	1.940735928649787e-49	-5.195070669276385e-40	3.2460441815300315e-11	7.856052526834703e-15	0.00017843619184802672	7.829038755797744e-25	4.608062579321929e-14	6.955786946455459e-15	8.580524886315306e-14	1.826893673898757e-16
98500000	0.0049107818715421045	1.940735928649787e-49	-5.200352152737507e-40	3.2460441815300315e-11	7.856052526834703e-15	0.00017843619184802672	7.829038755797744e-25	4.608062579321929e-14	6.955786946455459e-15	8.580524886315306e-14	1.826893673898757e-16
98600000	0.0049107818715421045	1.940735928649787e-49	-5.205633636198681e-40	3.2460441815300315e-11	7.856052526834703e-15	0.00017843619184802672	7.829038755797744e-25	4.608062579321929e-14	6.955786946455459e-15	8.580524886315306e-14	1.826893673898757e-16
98700000	0.0049107818715421045	1.940735928649787e-49	-5.210915119659913e-40	3.2460441815300315e-11	7.856052526834703e-15	0.00017843619184802672	7.829038755797744e-25	4.608062579321929e-14	6.955786946455459e-15	8.580524886315306e-14	1.826893673898757e-16
98800000	0.0049107818715421045	1.940735928649787e-49	-5.21619660312121e-40	3.2460441815300315e-11	7.856052526834703e-15	0.00017843619184802672	7.829038755797744e-25	4.608062579321929e-14	6.955786946455459e-15	8.580524886315306e-14	1.826893673898757e-16
98900000	0.0049107818715421045	1.940735928649787e-49	-5.221478086582579e-40	3.2460441815300315e-11	7.856052526834703e-15	0.00017843619184802672	7.829038755797744e-25	4.608062579321929e-14	6.955786946455459e-15	8.580524886315306e-14	1.826893673898757e-16
99000000	0.0049107818715421045	1.940735928649787e-49	-5.226759570044027e-40	3.2460441815300315e-11	7.856052526834703e-15	0.00017843619184802672	7.829038755797744e-25	4.608062579321929e-14	6.955786946455459e-15	8.580524886315306e-14	1.826893673898757e-16
99100000	0.0049107818715421045	1.940735928649787e-49	-5.2320410535055604e-40	3.2460441815300315e-11	7.856052526834703e-15	0.00017843619184802672	7.829038755797744e-25	4.608062579321929e-14	6.955786946455459e-15	8.580524886315306e-14	1.826893673898757e-16
99200000	0.0049107818715421045	1.940735928649787e-49	-5.237322536967187e-40	3.2460441815300315e-11	7.856052526834703e-15	0.00017843619184802672	7.829038755797744e-25	4.608062579321929e-14	6.955786946455459e-15	8.580524886315306e-14	1.826893673898757e-16
99300000	0.0049107818715421045	1.9407359286497866e-49	-5.2426040204289135e-40	3.2460441815300315e-11	7.856052526834703e-15	0.00017843619184802672	7.829038755797744e-25	4.608062579321929e-14	6.955786946455459e-15	8.580524886315306e-14	1.826893673898757e-16
99400000	0.0049107818715421045	1.9407359286497866e-49	-5.247885503890746e-40	3.2460441815300315e-11	7.856052526834703e-15	0.00017843619184802672	7.829038755797744e-25	4.608062579321929e-14	6.955786946455459e-15	8.580524886315306e-14	1.826893673898757e-16
99500000	0.0049107818715421045	1.9407359286497866e-49	-5.253166987352692e-40	3.2460441815300315e-11	7.856052526834703e-15	0.00017843619184802672	7.829038755797744e-25	4.608062579321929e-14	6.955786946455459e-15	8.580524886315306e-14	1.826893673898757e-16
99600000	0.0049107818715421045	1.9407359286497866e-49	-5.25844847081476e-40	3.2460441815300315e-11	7.856052526834703e-15	0.00017843619184802672	7.829038755797744e-25	4.608062579321929e-14	6.955786946455459e-15	8.580524886315306e-14	1.826893673898757e-16
99700000	0.0049107818715421045	1.9407359286497866e-49	-5.263729954276953e-40	3.2460441815300315e-11	7.856052526834703e-15	0.00017843619184802672	7.829038755797744e-25	4.608062579321929e-14	6.955786946455459e-15	8.580524886315306e-14	1.826893673898757e-16
99800000	0.0049107818715421045	1.9407359286497866e-49	-5.269011437739282e-40	3.2460441815300315e-11	7.856052526834703e-15	0.00017843619184802672	7.829038755797744e-25	4.608062579321929e-14	6.955786946455459e-15	8.580524886315306e-14	1.826893673898757e-16
99900000	0.0049107818715421045	1.9407359286497866e-49	-5.2742929212017526e-40	3.2460441815300315e-11	7.856052526834703e-15	0.00017843619184802672	7.829038755797744e-25	4.608062579321929e-14	6.955786946455459e-15	8.580524886315306e-14	1.826893673898757e-16
100000000	0.0049107818715421045	1.9407359286497866e-49	-5.27957440466437e-40	3.2460441815300315e-11	7.856052526834703e-15	0.00017843619184802672	7.829038755797744e-25	4.608062579321929e-14	6.955786946455459e-15	8.580524886315306e-14	1.826893673898757e-16
