# Supplementary material for: Thermodynamics Underpinning the Microbial Community‐Level Nitrogen Energy Metabolism
Source: Environ Microbiol. 2025 Feb 16;27(2):e70055. doi: 10.1111/1462-2920.70055 (PMC11830459; doi:10.1111/1462-2920.70055)
Supplement: Supplementary file 1 — Data S1. [file EMI-27-e70055-s001.zip › SI/Nnetwork/Results/kdef_-10/Iin_-5/p_0.2/O2_-3.8_H_-3.5.csv]

time	N2	N2H4	N2H5	N2O	NH2OH	NH3	NH3OH	NH4	NO	NO2	NO3
0	0.00001	0.00001	0.00001	0.00001	0.00001	0.00001	0.00001	0.00001	0.00001	0.00001	0.00001
100000	0.004999898333839677	4.327182558629741e-50	3.6446704944444997e-62	3.6530290692957234e-8	4.986508060494123e-16	1.274640526253414e-7	-1.973347573426092e-20	3.2890047950271297e-16	7.507601053804703e-11	1.4127848473300414e-10	2.591331312222885e-9
200000	0.004999898333839678	4.327182558629741e-50	3.6446704944444138e-62	3.653029069295724e-8	4.986508060494124e-16	1.2746405262534138e-7	-1.8757510023370834e-20	3.2890047949841294e-16	7.507601053804702e-11	1.4127848473300244e-10	2.5913313122228872e-9
300000	0.004999898333839678	4.32718255862974e-50	3.644670494444352e-62	3.6530290692957234e-8	4.986508060494123e-16	1.274640526253414e-7	-1.8092161768030138e-20	3.2890047949534324e-16	7.507601053804703e-11	1.4127848473300127e-10	2.591331312222887e-9
400000	0.004999898333839678	4.327182558629739e-50	3.6446704944443516e-62	3.6530290692957234e-8	4.986508060494123e-16	1.274640526253414e-7	-1.7426813512689445e-20	3.2890047949534487e-16	7.507601053804703e-11	1.412784847330013e-10	2.591331312222887e-9
500000	0.004999898333839677	4.327182558629737e-50	3.6446704944443507e-62	3.6530290692957234e-8	4.986508060494123e-16	1.274640526253414e-7	-1.676146525734875e-20	3.289004794953315e-16	7.507601053804703e-11	1.412784847330013e-10	2.591331312222887e-9
600000	0.004999898333839677	4.327182558629735e-50	3.6446704944443503e-62	3.6530290692957234e-8	4.986508060494123e-16	1.274640526253414e-7	-1.6096117002008058e-20	3.2890047949533185e-16	7.507601053804703e-11	1.412784847330013e-10	2.591331312222887e-9
700000	0.004999898333839677	4.327182558629734e-50	3.64467049444435e-62	3.6530290692957234e-8	4.986508060494123e-16	1.274640526253414e-7	-1.5430768746667365e-20	3.289004794953321e-16	7.507601053804702e-11	1.4127848473300132e-10	2.591331312222887e-9
800000	0.004999898333839676	4.327182558629733e-50	3.64467049444435e-62	3.6530290692957234e-8	4.986508060494123e-16	1.274640526253414e-7	-1.4765420491326672e-20	3.289004794953323e-16	7.507601053804702e-11	1.4127848473300132e-10	2.5913313122228864e-9
900000	0.004999898333839676	4.327182558629733e-50	3.64467049444435e-62	3.6530290692957234e-8	4.986508060494123e-16	1.274640526253414e-7	-1.4100072235985982e-20	3.289004794953324e-16	7.507601053804702e-11	1.4127848473300132e-10	2.5913313122228864e-9
1000000	0.004999898333839676	4.327182558629733e-50	3.64467049444435e-62	3.6530290692957234e-8	4.986508060494123e-16	1.274640526253414e-7	-1.3434723980645287e-20	3.289004794953325e-16	7.507601053804702e-11	1.4127848473300132e-10	2.5913313122228864e-9
1100000	0.004999898333839676	4.327182558629733e-50	3.64467049444435e-62	3.6530290692957234e-8	4.986508060494123e-16	1.274640526253414e-7	-1.2769375725304594e-20	3.289004794953325e-16	7.507601053804702e-11	1.4127848473300132e-10	2.5913313122228864e-9
1200000	0.004999898333839677	4.327182558629734e-50	3.6446704944443503e-62	3.6530290692957234e-8	4.986508060494123e-16	1.274640526253414e-7	-1.2104027469963901e-20	3.2890047949533244e-16	7.507601053804702e-11	1.4127848473300132e-10	2.5913313122228864e-9
1300000	0.004999898333839677	4.327182558629734e-50	3.6446704944443503e-62	3.6530290692957234e-8	4.986508060494123e-16	1.274640526253414e-7	-1.1438679214623208e-20	3.2890047949533234e-16	7.507601053804702e-11	1.4127848473300132e-10	2.5913313122228864e-9
1400000	0.004999898333839677	4.327182558629735e-50	3.6446704944443507e-62	3.6530290692957234e-8	4.986508060494123e-16	1.274640526253414e-7	-1.0773330959282515e-20	3.2890047949533224e-16	7.507601053804702e-11	1.4127848473300132e-10	2.5913313122228864e-9
1500000	0.004999898333839677	4.327182558629736e-50	3.6446704944443507e-62	3.6530290692957234e-8	4.986508060494123e-16	1.274640526253414e-7	-1.0107982703941823e-20	3.289004794953321e-16	7.507601053804702e-11	1.4127848473300132e-10	2.591331312222887e-9
1600000	0.004999898333839677	4.327182558629736e-50	3.644670494444351e-62	3.6530290692957234e-8	4.986508060494123e-16	1.274640526253414e-7	-9.44263444860113e-21	3.28900479495332e-16	7.507601053804702e-11	1.412784847330013e-10	2.591331312222887e-9
1700000	0.004999898333839677	4.327182558629737e-50	3.6446704944443516e-62	3.6530290692957234e-8	4.986508060494123e-16	1.274640526253414e-7	-8.777286193260437e-21	3.2890047949533185e-16	7.507601053804703e-11	1.412784847330013e-10	2.591331312222887e-9
1800000	0.004999898333839678	4.327182558629738e-50	3.6446704944443516e-62	3.6530290692957234e-8	4.986508060494123e-16	1.274640526253414e-7	-8.111937937919744e-21	3.289004794953317e-16	7.507601053804703e-11	1.412784847330013e-10	2.591331312222887e-9
1900000	0.004999898333839678	4.327182558629739e-50	3.644670494444352e-62	3.6530290692957234e-8	4.986508060494123e-16	1.274640526253414e-7	-7.44658968257905e-21	3.289004794953316e-16	7.507601053804703e-11	1.412784847330013e-10	2.591331312222887e-9
2000000	0.004999898333839678	4.327182558629739e-50	3.644670494444352e-62	3.6530290692957234e-8	4.986508060494123e-16	1.274640526253414e-7	-6.781241427238357e-21	3.289004794953315e-16	7.507601053804703e-11	1.412784847330013e-10	2.591331312222887e-9
2100000	0.004999898333839678	4.32718255862974e-50	3.6446704944443525e-62	3.6530290692957234e-8	4.986508060494123e-16	1.274640526253414e-7	-6.115893171897664e-21	3.2890047949533145e-16	7.507601053804703e-11	1.412784847330013e-10	2.591331312222887e-9
2200000	0.004999898333839678	4.32718255862974e-50	3.6446704944443525e-62	3.6530290692957234e-8	4.986508060494123e-16	1.274640526253414e-7	-5.452241270135591e-21	3.2890047949533145e-16	7.507601053804703e-11	1.412784847330013e-10	2.591331312222887e-9
2300000	0.004999898333839678	4.327182558629748e-50	3.644670494444355e-62	3.6530290692957234e-8	4.986508060494123e-16	1.274640526253414e-7	-4.840870202567035e-21	3.2890047949533145e-16	7.507601053804707e-11	1.4127848473300135e-10	2.591331312222888e-9
2400000	0.004999898333839678	4.327182558629765e-50	3.6446704944443602e-62	3.6530290692957234e-8	4.986508060494123e-16	1.274640526253414e-7	-4.3002351672315645e-21	3.2890047949533145e-16	7.507601053804715e-11	1.412784847330015e-10	2.5913313122228906e-9
2500000	0.004999898333839678	4.327182558629792e-50	3.644670494444368e-62	3.6530290692957234e-8	4.986508060494123e-16	1.274640526253414e-7	-3.823369252268403e-21	3.2890047949533145e-16	7.507601053804727e-11	1.412784847330017e-10	2.5913313122228947e-9
2600000	0.004999898333839678	4.327182558629827e-50	3.644670494444378e-62	3.6530290692957234e-8	4.986508060494123e-16	1.274640526253414e-7	-3.403305545816771e-21	3.2890047949533145e-16	7.507601053804741e-11	1.41278484733002e-10	2.5913313122229e-9
2700000	0.004999898333839678	4.327182558629869e-50	3.6446704944443905e-62	3.6530290692957234e-8	4.986508060494123e-16	1.274640526253414e-7	-3.0330771360158914e-21	3.2890047949533145e-16	7.50760105380476e-11	1.4127848473300236e-10	2.5913313122229063e-9
2800000	0.004999898333839678	4.327182558629917e-50	3.6446704944444043e-62	3.6530290692957234e-8	4.986508060494123e-16	1.274640526253414e-7	-2.705717111004985e-21	3.289004794953315e-16	7.507601053804781e-11	1.4127848473300275e-10	2.5913313122229133e-9
2900000	0.004999898333839678	4.32718255862997e-50	3.64467049444442e-62	3.6530290692957234e-8	4.986508060494123e-16	1.274640526253414e-7	-2.4142585589232753e-21	3.289004794953315e-16	7.507601053804803e-11	1.4127848473300316e-10	2.591331312222921e-9
3000000	0.004999898333839678	4.327182558630027e-50	3.6446704944444362e-62	3.6530290692957234e-8	4.986508060494123e-16	1.274640526253414e-7	-2.1517345679099833e-21	3.289004794953315e-16	7.507601053804829e-11	1.4127848473300362e-10	2.59133131222293e-9
3100000	0.004999898333839678	4.327182558630087e-50	3.644670494444454e-62	3.6530290692957234e-8	4.986508060494123e-16	1.274640526253414e-7	-1.9111782261043312e-21	3.289004794953315e-16	7.507601053804855e-11	1.4127848473300412e-10	2.591331312222939e-9
3200000	0.004999898333839678	4.32718255863015e-50	3.644670494444472e-62	3.6530290692957234e-8	4.986508060494123e-16	1.274640526253414e-7	-1.685622621645542e-21	3.289004794953315e-16	7.507601053804882e-11	1.4127848473300463e-10	2.591331312222948e-9
3300000	0.004999898333839678	4.3271825586302125e-50	3.6446704944444906e-62	3.6530290692957234e-8	4.986508060494123e-16	1.274640526253414e-7	-1.4681008426728359e-21	3.2890047949533155e-16	7.507601053804909e-11	1.4127848473300515e-10	2.5913313122229576e-9
3400000	0.004999898333839678	4.327182558630276e-50	3.6446704944445088e-62	3.6530290692957234e-8	4.986508060494123e-16	1.274640526253414e-7	-1.2516459773254361e-21	3.2890047949533155e-16	7.507601053804937e-11	1.4127848473300567e-10	2.591331312222967e-9
3500000	0.004999898333839678	4.32718255863034e-50	3.6446704944445273e-62	3.6530290692957234e-8	4.986508060494123e-16	1.274640526253414e-7	-1.0292911137425644e-21	3.2890047949533155e-16	7.507601053804964e-11	1.4127848473300618e-10	2.5913313122229766e-9
3600000	0.004999898333839678	4.327182558630401e-50	3.644670494444545e-62	3.6530290692957234e-8	4.986508060494123e-16	1.274640526253414e-7	-7.940693400634426e-22	3.2890047949533155e-16	7.50760105380499e-11	1.4127848473300667e-10	2.5913313122229857e-9
3700000	0.004999898333839678	4.327182558630458e-50	3.644670494444562e-62	3.6530290692957234e-8	4.986508060494123e-16	1.274640526253414e-7	-5.390137444272929e-22	3.289004794953316e-16	7.507601053805016e-11	1.4127848473300717e-10	2.5913313122229944e-9
3800000	0.004999898333839678	4.327182558630513e-50	3.644670494444578e-62	3.6530290692957234e-8	4.986508060494123e-16	1.274640526253414e-7	-2.571574149733371e-22	3.289004794953316e-16	7.50760105380504e-11	1.412784847330076e-10	2.5913313122230026e-9
3900000	0.004999898333839678	4.327182558630562e-50	3.644670494444592e-62	3.6530290692957234e-8	4.986508060494123e-16	1.274640526253414e-7	5.753677283149455e-23	3.289004794953316e-16	7.507601053805061e-11	1.41278484733008e-10	2.59133131222301e-9
4000000	0.004999898333839678	4.327182558630607e-50	3.644670494444605e-62	3.6530290692957234e-8	4.986508060494123e-16	1.274640526253414e-7	3.677777691302607e-22	3.289004794953316e-16	7.50760105380508e-11	1.4127848473300835e-10	2.5913313122230167e-9
4100000	0.004999898333839678	4.3271825586306455e-50	3.6446704944446167e-62	3.6530290692957234e-8	4.986508060494123e-16	1.274640526253414e-7	6.518042446056245e-22	3.289004794953316e-16	7.507601053805098e-11	1.412784847330087e-10	2.5913313122230225e-9
4200000	0.004999898333839678	4.32718255863068e-50	3.6446704944446267e-62	3.6530290692957234e-8	4.986508060494123e-16	1.274640526253414e-7	9.10461909591388e-22	3.2890047949533165e-16	7.507601053805112e-11	1.4127848473300898e-10	2.5913313122230275e-9
4300000	0.004999898333839678	4.327182558630709e-50	3.644670494444635e-62	3.6530290692957234e-8	4.986508060494123e-16	1.274640526253414e-7	1.1445964744213528e-21	3.2890047949533165e-16	7.507601053805125e-11	1.412784847330092e-10	2.591331312223032e-9
4400000	0.004999898333839678	4.327182558630734e-50	3.644670494444642e-62	3.6530290692957234e-8	4.986508060494123e-16	1.274640526253414e-7	1.355053649429321e-21	3.2890047949533165e-16	7.507601053805135e-11	1.4127848473300941e-10	2.5913313122230357e-9
4500000	0.004999898333839678	4.327182558630754e-50	3.6446704944446482e-62	3.6530290692957234e-8	4.986508060494123e-16	1.274640526253414e-7	1.5426791449490944e-21	3.2890047949533165e-16	7.507601053805144e-11	1.4127848473300957e-10	2.5913313122230386e-9
4600000	0.004999898333839678	4.327182558630769e-50	3.6446704944446526e-62	3.6530290692957234e-8	4.986508060494123e-16	1.274640526253414e-7	1.7083186713144757e-21	3.2890047949533165e-16	7.50760105380515e-11	1.412784847330097e-10	2.591331312223041e-9
4700000	0.004999898333839678	4.327182558630781e-50	3.644670494444656e-62	3.6530290692957234e-8	4.986508060494123e-16	1.274640526253414e-7	1.8528179388592657e-21	3.2890047949533165e-16	7.507601053805156e-11	1.4127848473300978e-10	2.5913313122230428e-9
4800000	0.004999898333839678	4.327182558630788e-50	3.644670494444658e-62	3.6530290692957234e-8	4.986508060494123e-16	1.274640526253414e-7	1.977022657917266e-21	3.2890047949533165e-16	7.50760105380516e-11	1.4127848473300985e-10	2.591331312223044e-9
4900000	0.004999898333839678	4.327182558630792e-50	3.644670494444659e-62	3.6530290692957234e-8	4.986508060494123e-16	1.274640526253414e-7	2.0817785388222804e-21	3.2890047949533165e-16	7.507601053805161e-11	1.4127848473300988e-10	2.5913313122230444e-9
5000000	0.004999898333839678	4.327182558630792e-50	3.644670494444659e-62	3.6530290692957234e-8	4.986508060494123e-16	1.274640526253414e-7	2.167931291908109e-21	3.2890047949533165e-16	7.507601053805161e-11	1.4127848473300988e-10	2.5913313122230444e-9
5100000	0.004999898333839678	4.327182558630789e-50	3.644670494444658e-62	3.6530290692957234e-8	4.986508060494123e-16	1.274640526253414e-7	2.2363266275085545e-21	3.2890047949533165e-16	7.50760105380516e-11	1.4127848473300985e-10	2.591331312223044e-9
5200000	0.004999898333839678	4.327182558630782e-50	3.644670494444656e-62	3.6530290692957234e-8	4.986508060494123e-16	1.274640526253414e-7	2.2878102559574187e-21	3.2890047949533165e-16	7.507601053805156e-11	1.412784847330098e-10	2.591331312223043e-9
5300000	0.004999898333839678	4.327182558630772e-50	3.6446704944446534e-62	3.6530290692957234e-8	4.986508060494123e-16	1.274640526253414e-7	2.3232278875885036e-21	3.2890047949533165e-16	7.507601053805152e-11	1.4127848473300972e-10	2.5913313122230415e-9
5400000	0.004999898333839678	4.327182558630759e-50	3.6446704944446495e-62	3.6530290692957234e-8	4.986508060494123e-16	1.274640526253414e-7	2.343425232735611e-21	3.2890047949533165e-16	7.507601053805147e-11	1.4127848473300962e-10	2.5913313122230394e-9
5500000	0.004999898333839678	4.327182558630743e-50	3.644670494444645e-62	3.6530290692957234e-8	4.986508060494123e-16	1.274640526253414e-7	2.349248001732543e-21	3.2890047949533165e-16	7.507601053805139e-11	1.412784847330095e-10	2.5913313122230374e-9
5600000	0.004999898333839678	4.327182558630724e-50	3.644670494444639e-62	3.6530290692957234e-8	4.986508060494123e-16	1.274640526253414e-7	2.341541904913101e-21	3.2890047949533165e-16	7.507601053805131e-11	1.4127848473300934e-10	2.5913313122230345e-9
5700000	0.004999898333839678	4.327182558630703e-50	3.644670494444633e-62	3.6530290692957234e-8	4.986508060494123e-16	1.274640526253414e-7	2.3211526526110876e-21	3.2890047949533165e-16	7.507601053805122e-11	1.4127848473300916e-10	2.5913313122230316e-9
5800000	0.004999898333839678	4.327182558630681e-50	3.6446704944446262e-62	3.6530290692957234e-8	4.986508060494123e-16	1.274640526253414e-7	2.288925955160304e-21	3.2890047949533165e-16	7.507601053805112e-11	1.4127848473300898e-10	2.591331312223028e-9
5900000	0.004999898333839678	4.327182558630655e-50	3.644670494444619e-62	3.6530290692957234e-8	4.986508060494123e-16	1.274640526253414e-7	2.2457075228945536e-21	3.2890047949533165e-16	7.507601053805101e-11	1.4127848473300877e-10	2.591331312223024e-9
6000000	0.004999898333839678	4.3271825586306275e-50	3.6446704944446107e-62	3.6530290692957234e-8	4.986508060494123e-16	1.274640526253414e-7	2.192343066147636e-21	3.289004794953316e-16	7.50760105380509e-11	1.4127848473300854e-10	2.59133131222302e-9
6100000	0.004999898333839678	4.327182558630598e-50	3.644670494444602e-62	3.6530290692957234e-8	4.986508060494123e-16	1.274640526253414e-7	2.1296782952533547e-21	3.289004794953316e-16	7.507601053805077e-11	1.412784847330083e-10	2.5913313122230155e-9
6200000	0.004999898333839678	4.327182558630568e-50	3.644670494444593e-62	3.6530290692957234e-8	4.986508060494123e-16	1.274640526253414e-7	2.0585589205455114e-21	3.289004794953316e-16	7.507601053805063e-11	1.4127848473300804e-10	2.591331312223011e-9
6300000	0.004999898333839677	4.327182558630534e-50	3.6446704944445835e-62	3.6530290692957234e-8	4.986508060494123e-16	1.274640526253414e-7	1.9798306523579083e-21	3.289004794953316e-16	7.50760105380505e-11	1.4127848473300779e-10	2.591331312223006e-9
6400000	0.004999898333839677	4.327182558630501e-50	3.6446704944445735e-62	3.6530290692957234e-8	4.986508060494123e-16	1.274640526253414e-7	1.8943392010243465e-21	3.289004794953316e-16	7.507601053805034e-11	1.412784847330075e-10	2.591331312223001e-9
6500000	0.004999898333839677	4.327182558630466e-50	3.6446704944445636e-62	3.6530290692957234e-8	4.986508060494123e-16	1.274640526253414e-7	1.8029302768786283e-21	3.289004794953316e-16	7.507601053805019e-11	1.4127848473300722e-10	2.591331312222996e-9
6600000	0.004999898333839677	4.32718255863043e-50	3.644670494444553e-62	3.6530290692957234e-8	4.986508060494123e-16	1.274640526253414e-7	1.7064495902545557e-21	3.289004794953316e-16	7.507601053805003e-11	1.4127848473300693e-10	2.5913313122229906e-9
6700000	0.004999898333839677	4.327182558630393e-50	3.644670494444542e-62	3.6530290692957234e-8	4.986508060494123e-16	1.274640526253414e-7	1.6057428514859307e-21	3.289004794953316e-16	7.507601053804988e-11	1.4127848473300662e-10	2.591331312222985e-9
6800000	0.004999898333839677	4.327182558630356e-50	3.6446704944445312e-62	3.6530290692957234e-8	4.986508060494123e-16	1.274640526253414e-7	1.501655770906555e-21	3.2890047949533155e-16	7.507601053804971e-11	1.4127848473300634e-10	2.5913313122229795e-9
6900000	0.004999898333839677	4.327182558630318e-50	3.64467049444452e-62	3.6530290692957234e-8	4.986508060494123e-16	1.274640526253414e-7	1.3950340588502307e-21	3.2890047949533155e-16	7.507601053804955e-11	1.4127848473300603e-10	2.5913313122229737e-9
7000000	0.004999898333839677	4.32718255863028e-50	3.6446704944445088e-62	3.653029069295723e-8	4.986508060494122e-16	1.274640526253414e-7	1.2867234256507593e-21	3.2890047949533155e-16	7.507601053804939e-11	1.4127848473300572e-10	2.591331312222968e-9
7100000	0.004999898333839677	4.327182558630241e-50	3.6446704944444975e-62	3.653029069295723e-8	4.986508060494122e-16	1.274640526253414e-7	1.1775695816419432e-21	3.2890047949533155e-16	7.507601053804922e-11	1.412784847330054e-10	2.591331312222962e-9
7200000	0.004999898333839677	4.327182558630203e-50	3.6446704944444863e-62	3.653029069295723e-8	4.986508060494122e-16	1.274640526253414e-7	1.0684182371575841e-21	3.2890047949533155e-16	7.507601053804905e-11	1.4127848473300507e-10	2.5913313122229563e-9
7300000	0.004999898333839677	4.327182558630164e-50	3.644670494444475e-62	3.653029069295723e-8	4.986508060494122e-16	1.274640526253414e-7	9.601151025314842e-22	3.2890047949533155e-16	7.507601053804888e-11	1.4127848473300476e-10	2.5913313122229505e-9
7400000	0.004999898333839677	4.327182558630126e-50	3.644670494444464e-62	3.653029069295723e-8	4.986508060494122e-16	1.274640526253414e-7	8.53505888097445e-22	3.289004794953315e-16	7.507601053804871e-11	1.4127848473300445e-10	2.591331312222945e-9
7500000	0.004999898333839677	4.327182558630089e-50	3.644670494444453e-62	3.653029069295723e-8	4.986508060494122e-16	1.274640526253414e-7	7.494363041892686e-22	3.289004794953315e-16	7.507601053804856e-11	1.4127848473300417e-10	2.5913313122229394e-9
7600000	0.004999898333839677	4.327182558630052e-50	3.6446704944444423e-62	3.653029069295723e-8	4.986508060494122e-16	1.274640526253414e-7	6.487520611407568e-22	3.289004794953315e-16	7.50760105380484e-11	1.4127848473300386e-10	2.591331312222934e-9
7700000	0.004999898333839677	4.327182558630016e-50	3.6446704944444315e-62	3.653029069295723e-8	4.986508060494122e-16	1.274640526253414e-7	5.522988692857119e-22	3.289004794953315e-16	7.507601053804824e-11	1.4127848473300357e-10	2.5913313122229286e-9
7800000	0.004999898333839677	4.327182558629981e-50	3.644670494444421e-62	3.653029069295723e-8	4.986508060494122e-16	1.274640526253414e-7	4.6092243895793525e-22	3.289004794953315e-16	7.507601053804809e-11	1.412784847330033e-10	2.5913313122229232e-9
7900000	0.004999898333839677	4.327182558629948e-50	3.6446704944444116e-62	3.653029069295723e-8	4.986508060494122e-16	1.274640526253414e-7	3.7546848049122925e-22	3.289004794953315e-16	7.507601053804794e-11	1.41278484733003e-10	2.5913313122229183e-9
8000000	0.004999898333839677	4.327182558629915e-50	3.6446704944444017e-62	3.653029069295723e-8	4.986508060494122e-16	1.274640526253414e-7	2.9678270421939554e-22	3.289004794953315e-16	7.507601053804781e-11	1.4127848473300275e-10	2.5913313122229133e-9
8100000	0.004999898333839677	4.327182558629884e-50	3.6446704944443926e-62	3.653029069295723e-8	4.986508060494122e-16	1.274640526253414e-7	2.2571082047623614e-22	3.289004794953315e-16	7.507601053804767e-11	1.4127848473300249e-10	2.5913313122229088e-9
8200000	0.004999898333839677	4.327182558629855e-50	3.6446704944443844e-62	3.653029069295723e-8	4.986508060494122e-16	1.274640526253414e-7	1.6309853959555302e-22	3.2890047949533145e-16	7.507601053804754e-11	1.4127848473300225e-10	2.591331312222904e-9
8300000	0.004999898333839677	4.327182558629827e-50	3.644670494444376e-62	3.653029069295723e-8	4.986508060494122e-16	1.274640526253414e-7	1.0979157191114802e-22	3.2890047949533145e-16	7.507601053804742e-11	1.4127848473300202e-10	2.5913313122229e-9
8400000	0.004999898333839677	4.327182558629801e-50	3.644670494444369e-62	3.653029069295723e-8	4.986508060494122e-16	1.274640526253414e-7	6.663562775682305e-23	3.2890047949533145e-16	7.507601053804732e-11	1.4127848473300181e-10	2.5913313122228963e-9
8500000	0.004999898333839677	4.327182558629779e-50	3.644670494444362e-62	3.653029069295723e-8	4.986508060494122e-16	1.274640526253414e-7	3.4476417466380056e-23	3.2890047949533145e-16	7.507601053804721e-11	1.4127848473300163e-10	2.591331312222893e-9
8600000	0.004999898333839677	4.327182558629758e-50	3.6446704944443555e-62	3.653029069295723e-8	4.986508060494122e-16	1.274640526253414e-7	1.4159651373620943e-23	3.2890047949533145e-16	7.507601053804712e-11	1.4127848473300145e-10	2.5913313122228897e-9
8700000	0.004999898333839677	4.327182558629739e-50	3.6446704944443503e-62	3.653029069295723e-8	4.986508060494122e-16	1.274640526253414e-7	6.531039812347629e-24	3.2890047949533145e-16	7.507601053804703e-11	1.412784847330013e-10	2.591331312222887e-9
8800000	0.004999898333839677	4.327182558629723e-50	3.6446704944443455e-62	3.653029069295723e-8	4.986508060494122e-16	1.274640526253414e-7	6.55295763747408e-24	3.2890047949533145e-16	7.507601053804697e-11	1.4127848473300117e-10	2.5913313122228848e-9
8900000	0.004999898333839677	4.327182558629707e-50	3.6446704944443412e-62	3.653029069295723e-8	4.986508060494122e-16	1.274640526253414e-7	6.61169794604171e-24	3.2890047949533145e-16	7.50760105380469e-11	1.4127848473300107e-10	2.5913313122228823e-9
9000000	0.004999898333839677	4.327182558629694e-50	3.644670494444337e-62	3.653029069295723e-8	4.986508060494122e-16	1.274640526253414e-7	6.665264450826612e-24	3.2890047949533145e-16	7.507601053804684e-11	1.4127848473300094e-10	2.5913313122228802e-9
9100000	0.004999898333839677	4.327182558629682e-50	3.6446704944443335e-62	3.653029069295723e-8	4.986508060494122e-16	1.274640526253414e-7	6.713828230252563e-24	3.2890047949533145e-16	7.507601053804679e-11	1.4127848473300083e-10	2.5913313122228786e-9
9200000	0.004999898333839677	4.32718255862967e-50	3.64467049444433e-62	3.653029069295723e-8	4.986508060494122e-16	1.274640526253414e-7	6.757560362743341e-24	3.2890047949533145e-16	7.507601053804674e-11	1.4127848473300075e-10	2.591331312222877e-9
9300000	0.004999898333839677	4.327182558629661e-50	3.6446704944443274e-62	3.653029069295723e-8	4.986508060494122e-16	1.274640526253414e-7	6.796631926722721e-24	3.2890047949533145e-16	7.50760105380467e-11	1.4127848473300068e-10	2.5913313122228753e-9
9400000	0.004999898333839677	4.327182558629652e-50	3.644670494444325e-62	3.653029069295723e-8	4.986508060494122e-16	1.274640526253414e-7	6.831214000614483e-24	3.2890047949533145e-16	7.507601053804666e-11	1.412784847330006e-10	2.591331312222874e-9
9500000	0.004999898333839677	4.327182558629644e-50	3.6446704944443222e-62	3.653029069295723e-8	4.986508060494122e-16	1.274640526253414e-7	6.861477662842403e-24	3.2890047949533145e-16	7.507601053804662e-11	1.4127848473300055e-10	2.5913313122228728e-9
9600000	0.004999898333839677	4.327182558629637e-50	3.6446704944443205e-62	3.653029069295723e-8	4.986508060494122e-16	1.274640526253414e-7	6.887593991830259e-24	3.2890047949533145e-16	7.50760105380466e-11	1.4127848473300047e-10	2.591331312222872e-9
9700000	0.004999898333839677	4.327182558629631e-50	3.6446704944443188e-62	3.653029069295723e-8	4.986508060494122e-16	1.274640526253414e-7	6.909734066001828e-24	3.2890047949533145e-16	7.507601053804657e-11	1.4127848473300044e-10	2.591331312222871e-9
9800000	0.004999898333839677	4.327182558629628e-50	3.6446704944443175e-62	3.653029069295723e-8	4.986508060494122e-16	1.274640526253414e-7	6.928068963780886e-24	3.2890047949533145e-16	7.507601053804656e-11	1.412784847330004e-10	2.5913313122228703e-9
9900000	0.004999898333839677	4.327182558629624e-50	3.644670494444316e-62	3.653029069295723e-8	4.986508060494122e-16	1.274640526253414e-7	6.94276976359121e-24	3.2890047949533145e-16	7.507601053804654e-11	1.4127848473300037e-10	2.59133131222287e-9
10000000	0.004999898333839677	4.327182558629621e-50	3.6446704944443157e-62	3.653029069295723e-8	4.986508060494122e-16	1.274640526253414e-7	6.95400754385658e-24	3.2890047949533145e-16	7.507601053804653e-11	1.4127848473300034e-10	2.5913313122228695e-9
10100000	0.004999898333839677	4.327182558629619e-50	3.644670494444315e-62	3.653029069295723e-8	4.986508060494122e-16	1.274640526253414e-7	6.961953383000772e-24	3.2890047949533145e-16	7.507601053804652e-11	1.4127848473300032e-10	2.591331312222869e-9
10200000	0.004999898333839677	4.327182558629617e-50	3.6446704944443145e-62	3.653029069295723e-8	4.986508060494122e-16	1.274640526253414e-7	6.96677835944756e-24	3.2890047949533145e-16	7.50760105380465e-11	1.4127848473300032e-10	2.5913313122228686e-9
10300000	0.004999898333839677	4.327182558629617e-50	3.6446704944443145e-62	3.653029069295723e-8	4.986508060494122e-16	1.274640526253414e-7	6.968653551620726e-24	3.2890047949533145e-16	7.50760105380465e-11	1.4127848473300032e-10	2.5913313122228686e-9
10400000	0.004999898333839677	4.327182558629617e-50	3.6446704944443145e-62	3.653029069295723e-8	4.986508060494122e-16	1.274640526253414e-7	6.967750037944047e-24	3.2890047949533145e-16	7.50760105380465e-11	1.4127848473300032e-10	2.5913313122228686e-9
10500000	0.004999898333839677	4.327182558629618e-50	3.644670494444315e-62	3.653029069295723e-8	4.986508060494122e-16	1.274640526253414e-7	6.964238896841296e-24	3.2890047949533145e-16	7.507601053804652e-11	1.4127848473300032e-10	2.591331312222869e-9
10600000	0.004999898333839677	4.32718255862962e-50	3.6446704944443153e-62	3.653029069295723e-8	4.986508060494122e-16	1.274640526253414e-7	6.958291206736254e-24	3.2890047949533145e-16	7.507601053804652e-11	1.4127848473300034e-10	2.591331312222869e-9
10700000	0.004999898333839677	4.327182558629622e-50	3.644670494444316e-62	3.653029069295723e-8	4.986508060494122e-16	1.274640526253414e-7	6.950078046052696e-24	3.2890047949533145e-16	7.507601053804653e-11	1.4127848473300034e-10	2.5913313122228695e-9
10800000	0.004999898333839677	4.327182558629625e-50	3.644670494444317e-62	3.653029069295723e-8	4.986508060494122e-16	1.274640526253414e-7	6.9397704932144e-24	3.2890047949533145e-16	7.507601053804654e-11	1.4127848473300037e-10	2.59133131222287e-9
10900000	0.004999898333839677	4.327182558629628e-50	3.644670494444318e-62	3.653029069295723e-8	4.986508060494122e-16	1.274640526253414e-7	6.927539626645144e-24	3.2890047949533145e-16	7.507601053804656e-11	1.412784847330004e-10	2.5913313122228703e-9
11000000	0.004999898333839677	4.327182558629631e-50	3.6446704944443188e-62	3.653029069295723e-8	4.986508060494122e-16	1.274640526253414e-7	6.913556524768705e-24	3.2890047949533145e-16	7.507601053804657e-11	1.4127848473300042e-10	2.5913313122228707e-9
11100000	0.004999898333839677	4.327182558629635e-50	3.64467049444432e-62	3.653029069295723e-8	4.986508060494122e-16	1.274640526253414e-7	6.89799226600886e-24	3.2890047949533145e-16	7.507601053804658e-11	1.4127848473300047e-10	2.5913313122228715e-9
11200000	0.004999898333839677	4.32718255862964e-50	3.6446704944443214e-62	3.653029069295723e-8	4.986508060494122e-16	1.274640526253414e-7	6.881017928789386e-24	3.2890047949533145e-16	7.507601053804661e-11	1.412784847330005e-10	2.591331312222872e-9
11300000	0.004999898333839677	4.327182558629644e-50	3.6446704944443227e-62	3.653029069295723e-8	4.986508060494122e-16	1.274640526253414e-7	6.86280459153406e-24	3.2890047949533145e-16	7.507601053804662e-11	1.4127848473300052e-10	2.5913313122228728e-9
11400000	0.004999898333839677	4.327182558629649e-50	3.6446704944443244e-62	3.653029069295723e-8	4.986508060494122e-16	1.274640526253414e-7	6.84352333266666e-24	3.2890047949533145e-16	7.507601053804665e-11	1.4127848473300057e-10	2.5913313122228736e-9
11500000	0.004999898333839677	4.327182558629654e-50	3.6446704944443257e-62	3.653029069295723e-8	4.986508060494122e-16	1.274640526253414e-7	6.823345230610962e-24	3.2890047949533145e-16	7.507601053804667e-11	1.4127848473300063e-10	2.5913313122228744e-9
11600000	0.004999898333839677	4.32718255862966e-50	3.6446704944443274e-62	3.653029069295723e-8	4.986508060494122e-16	1.274640526253414e-7	6.802441363790745e-24	3.2890047949533145e-16	7.507601053804668e-11	1.4127848473300065e-10	2.5913313122228753e-9
11700000	0.004999898333839677	4.327182558629666e-50	3.644670494444329e-62	3.653029069295723e-8	4.986508060494122e-16	1.274640526253414e-7	6.780982810629786e-24	3.2890047949533145e-16	7.507601053804671e-11	1.412784847330007e-10	2.591331312222876e-9
11800000	0.004999898333839677	4.32718255862967e-50	3.644670494444331e-62	3.653029069295723e-8	4.986508060494123e-16	1.274640526253414e-7	6.759140649551862e-24	3.2890047949533145e-16	7.507601053804674e-11	1.4127848473300075e-10	2.591331312222877e-9
11900000	0.004999898333839677	4.327182558629676e-50	3.6446704944443326e-62	3.6530290692957234e-8	4.986508060494123e-16	1.274640526253414e-7	6.737085958980748e-24	3.2890047949533145e-16	7.507601053804676e-11	1.412784847330008e-10	2.5913313122228777e-9
12000000	0.004999898333839677	4.327182558629682e-50	3.6446704944443343e-62	3.6530290692957234e-8	4.986508060494123e-16	1.274640526253414e-7	6.714989817340225e-24	3.2890047949533145e-16	7.507601053804679e-11	1.4127848473300083e-10	2.5913313122228786e-9
12100000	0.004999898333839677	4.327182558629687e-50	3.644670494444336e-62	3.6530290692957234e-8	4.986508060494123e-16	1.274640526253414e-7	6.693023303054067e-24	3.2890047949533145e-16	7.507601053804681e-11	1.4127848473300088e-10	2.5913313122228794e-9
12200000	0.004999898333839677	4.327182558629693e-50	3.6446704944443373e-62	3.6530290692957234e-8	4.986508060494123e-16	1.274640526253414e-7	6.671357494546052e-24	3.2890047949533145e-16	7.507601053804684e-11	1.4127848473300094e-10	2.5913313122228802e-9
12300000	0.004999898333839677	4.327182558629699e-50	3.644670494444339e-62	3.6530290692957234e-8	4.986508060494123e-16	1.274640526253414e-7	6.65016347023996e-24	3.2890047949533145e-16	7.507601053804687e-11	1.41278484733001e-10	2.591331312222881e-9
12400000	0.004999898333839677	4.327182558629704e-50	3.644670494444341e-62	3.6530290692957234e-8	4.986508060494123e-16	1.274640526253414e-7	6.629612308559564e-24	3.2890047949533145e-16	7.507601053804688e-11	1.4127848473300101e-10	2.591331312222882e-9
12500000	0.004999898333839677	4.327182558629709e-50	3.644670494444342e-62	3.6530290692957234e-8	4.986508060494123e-16	1.274640526253414e-7	6.609875087928644e-24	3.2890047949533145e-16	7.50760105380469e-11	1.4127848473300107e-10	2.5913313122228823e-9
12600000	0.004999898333839677	4.327182558629714e-50	3.644670494444344e-62	3.6530290692957234e-8	4.986508060494123e-16	1.274640526253414e-7	6.591122886770976e-24	3.2890047949533145e-16	7.507601053804693e-11	1.412784847330011e-10	2.591331312222883e-9
12700000	0.004999898333839677	4.327182558629719e-50	3.644670494444345e-62	3.6530290692957234e-8	4.986508060494123e-16	1.274640526253414e-7	6.573526783510339e-24	3.2890047949533145e-16	7.507601053804694e-11	1.4127848473300114e-10	2.591331312222884e-9
12800000	0.004999898333839677	4.327182558629723e-50	3.6446704944443464e-62	3.6530290692957234e-8	4.986508060494123e-16	1.274640526253414e-7	6.5572578565705085e-24	3.2890047949533145e-16	7.507601053804697e-11	1.4127848473300117e-10	2.5913313122228844e-9
12900000	0.004999898333839677	4.327182558629726e-50	3.6446704944443473e-62	3.6530290692957234e-8	4.986508060494123e-16	1.274640526253414e-7	6.542487184375262e-24	3.2890047949533145e-16	7.507601053804698e-11	1.412784847330012e-10	2.591331312222885e-9
13000000	0.004999898333839677	4.32718255862973e-50	3.6446704944443486e-62	3.6530290692957234e-8	4.986508060494123e-16	1.274640526253414e-7	6.5293858453483766e-24	3.2890047949533145e-16	7.5076010538047e-11	1.4127848473300122e-10	2.5913313122228856e-9
13100000	0.004999898333839677	4.327182558629733e-50	3.6446704944443494e-62	3.6530290692957234e-8	4.986508060494123e-16	1.274640526253414e-7	6.518124917913631e-24	3.2890047949533145e-16	7.507601053804701e-11	1.4127848473300125e-10	2.591331312222886e-9
13200000	0.004999898333839677	4.327182558629735e-50	3.64467049444435e-62	3.6530290692957234e-8	4.986508060494123e-16	1.274640526253414e-7	6.5088754804948e-24	3.2890047949533145e-16	7.507601053804702e-11	1.4127848473300127e-10	2.5913313122228864e-9
13300000	0.004999898333839677	4.327182558629737e-50	3.6446704944443507e-62	3.6530290692957234e-8	4.986508060494123e-16	1.274640526253414e-7	6.501808611515663e-24	3.2890047949533145e-16	7.507601053804702e-11	1.4127848473300127e-10	2.5913313122228864e-9
13400000	0.004999898333839677	4.327182558629738e-50	3.644670494444351e-62	3.6530290692957234e-8	4.986508060494123e-16	1.274640526253414e-7	6.497095389399997e-24	3.2890047949533145e-16	7.507601053804703e-11	1.412784847330013e-10	2.591331312222887e-9
13500000	0.004999898333839677	4.327182558629739e-50	3.644670494444351e-62	3.6530290692957234e-8	4.986508060494123e-16	1.274640526253414e-7	6.4949068925715774e-24	3.2890047949533145e-16	7.507601053804703e-11	1.412784847330013e-10	2.591331312222887e-9
13600000	0.004999898333839677	4.327182558629739e-50	3.644670494444351e-62	3.6530290692957234e-8	4.986508060494123e-16	1.274640526253414e-7	6.4947767238304036e-24	3.2890047949533145e-16	7.507601053804703e-11	1.412784847330013e-10	2.591331312222887e-9
13700000	0.004999898333839677	4.327182558629739e-50	3.644670494444351e-62	3.6530290692957234e-8	4.986508060494123e-16	1.274640526253414e-7	6.494789526287492e-24	3.2890047949533145e-16	7.507601053804703e-11	1.412784847330013e-10	2.591331312222887e-9
13800000	0.004999898333839677	4.327182558629739e-50	3.644670494444351e-62	3.6530290692957234e-8	4.986508060494123e-16	1.274640526253414e-7	6.494801805172231e-24	3.2890047949533145e-16	7.507601053804703e-11	1.412784847330013e-10	2.591331312222887e-9
13900000	0.004999898333839677	4.327182558629739e-50	3.644670494444351e-62	3.6530290692957234e-8	4.986508060494123e-16	1.274640526253414e-7	6.4948135685407296e-24	3.2890047949533145e-16	7.507601053804703e-11	1.412784847330013e-10	2.591331312222887e-9
14000000	0.004999898333839677	4.327182558629739e-50	3.644670494444351e-62	3.6530290692957234e-8	4.986508060494123e-16	1.274640526253414e-7	6.494824824449101e-24	3.2890047949533145e-16	7.507601053804703e-11	1.412784847330013e-10	2.591331312222887e-9
14100000	0.004999898333839677	4.327182558629739e-50	3.644670494444351e-62	3.6530290692957234e-8	4.986508060494123e-16	1.274640526253414e-7	6.494835580953454e-24	3.2890047949533145e-16	7.507601053804703e-11	1.412784847330013e-10	2.591331312222887e-9
14200000	0.004999898333839677	4.327182558629739e-50	3.644670494444351e-62	3.6530290692957234e-8	4.986508060494123e-16	1.274640526253414e-7	6.494845846109901e-24	3.2890047949533145e-16	7.507601053804703e-11	1.412784847330013e-10	2.591331312222887e-9
14300000	0.004999898333839677	4.327182558629739e-50	3.644670494444351e-62	3.6530290692957234e-8	4.986508060494123e-16	1.274640526253414e-7	6.494855627974551e-24	3.2890047949533145e-16	7.507601053804703e-11	1.412784847330013e-10	2.591331312222887e-9
14400000	0.004999898333839677	4.327182558629739e-50	3.644670494444351e-62	3.6530290692957234e-8	4.986508060494123e-16	1.274640526253414e-7	6.4948649346035156e-24	3.2890047949533145e-16	7.507601053804703e-11	1.412784847330013e-10	2.591331312222887e-9
14500000	0.004999898333839677	4.327182558629739e-50	3.644670494444351e-62	3.6530290692957234e-8	4.986508060494123e-16	1.274640526253414e-7	6.4948737740529065e-24	3.2890047949533145e-16	7.507601053804703e-11	1.412784847330013e-10	2.591331312222887e-9
14600000	0.004999898333839677	4.327182558629739e-50	3.644670494444351e-62	3.6530290692957234e-8	4.986508060494123e-16	1.274640526253414e-7	6.494882154378833e-24	3.2890047949533145e-16	7.507601053804703e-11	1.412784847330013e-10	2.591331312222887e-9
14700000	0.004999898333839677	4.327182558629739e-50	3.644670494444351e-62	3.6530290692957234e-8	4.986508060494123e-16	1.274640526253414e-7	6.494890083637407e-24	3.2890047949533145e-16	7.507601053804703e-11	1.412784847330013e-10	2.591331312222887e-9
14800000	0.004999898333839677	4.327182558629739e-50	3.644670494444351e-62	3.6530290692957234e-8	4.986508060494123e-16	1.274640526253414e-7	6.494897569884738e-24	3.2890047949533145e-16	7.507601053804703e-11	1.412784847330013e-10	2.591331312222887e-9
14900000	0.004999898333839677	4.327182558629739e-50	3.644670494444351e-62	3.6530290692957234e-8	4.986508060494123e-16	1.274640526253414e-7	6.4949046211769376e-24	3.2890047949533145e-16	7.507601053804703e-11	1.412784847330013e-10	2.591331312222887e-9
15000000	0.004999898333839677	4.327182558629739e-50	3.644670494444351e-62	3.6530290692957234e-8	4.986508060494123e-16	1.274640526253414e-7	6.494911245570117e-24	3.2890047949533145e-16	7.507601053804703e-11	1.412784847330013e-10	2.591331312222887e-9
15100000	0.004999898333839677	4.327182558629739e-50	3.644670494444351e-62	3.6530290692957234e-8	4.986508060494123e-16	1.274640526253414e-7	6.494917451120386e-24	3.2890047949533145e-16	7.507601053804703e-11	1.412784847330013e-10	2.591331312222887e-9
15200000	0.004999898333839677	4.327182558629739e-50	3.644670494444351e-62	3.6530290692957234e-8	4.986508060494123e-16	1.274640526253414e-7	6.494923245883856e-24	3.2890047949533145e-16	7.507601053804703e-11	1.412784847330013e-10	2.591331312222887e-9
15300000	0.004999898333839677	4.327182558629739e-50	3.6446704944443516e-62	3.6530290692957234e-8	4.986508060494123e-16	1.274640526253414e-7	6.494928637916638e-24	3.2890047949533145e-16	7.507601053804703e-11	1.412784847330013e-10	2.591331312222887e-9
15400000	0.004999898333839677	4.327182558629739e-50	3.6446704944443516e-62	3.6530290692957234e-8	4.986508060494123e-16	1.274640526253414e-7	6.494933635274842e-24	3.2890047949533145e-16	7.507601053804703e-11	1.412784847330013e-10	2.591331312222887e-9
15500000	0.004999898333839677	4.327182558629739e-50	3.6446704944443516e-62	3.6530290692957234e-8	4.986508060494123e-16	1.274640526253414e-7	6.494938246014579e-24	3.2890047949533145e-16	7.507601053804703e-11	1.412784847330013e-10	2.591331312222887e-9
15600000	0.004999898333839677	4.327182558629739e-50	3.6446704944443516e-62	3.6530290692957234e-8	4.986508060494123e-16	1.274640526253414e-7	6.4949424781919596e-24	3.2890047949533145e-16	7.507601053804703e-11	1.412784847330013e-10	2.591331312222887e-9
15700000	0.004999898333839677	4.327182558629739e-50	3.6446704944443516e-62	3.6530290692957234e-8	4.986508060494123e-16	1.274640526253414e-7	6.494946339863096e-24	3.2890047949533145e-16	7.507601053804703e-11	1.412784847330013e-10	2.591331312222887e-9
15800000	0.004999898333839677	4.327182558629739e-50	3.6446704944443516e-62	3.6530290692957234e-8	4.986508060494123e-16	1.274640526253414e-7	6.4949498390840965e-24	3.2890047949533145e-16	7.507601053804703e-11	1.412784847330013e-10	2.591331312222887e-9
15900000	0.004999898333839677	4.327182558629739e-50	3.6446704944443516e-62	3.6530290692957234e-8	4.986508060494123e-16	1.274640526253414e-7	6.494952983911074e-24	3.2890047949533145e-16	7.507601053804703e-11	1.412784847330013e-10	2.591331312222887e-9
16000000	0.004999898333839677	4.327182558629739e-50	3.6446704944443516e-62	3.6530290692957234e-8	4.986508060494123e-16	1.274640526253414e-7	6.494955782400138e-24	3.2890047949533145e-16	7.507601053804703e-11	1.412784847330013e-10	2.591331312222887e-9
16100000	0.004999898333839677	4.327182558629739e-50	3.6446704944443516e-62	3.6530290692957234e-8	4.986508060494123e-16	1.274640526253414e-7	6.4949582426074e-24	3.2890047949533145e-16	7.507601053804703e-11	1.412784847330013e-10	2.591331312222887e-9
16200000	0.004999898333839677	4.327182558629739e-50	3.6446704944443516e-62	3.6530290692957234e-8	4.986508060494123e-16	1.274640526253414e-7	6.494960372588971e-24	3.2890047949533145e-16	7.507601053804703e-11	1.412784847330013e-10	2.591331312222887e-9
16300000	0.004999898333839677	4.327182558629739e-50	3.6446704944443516e-62	3.6530290692957234e-8	4.986508060494123e-16	1.274640526253414e-7	6.494962180400961e-24	3.2890047949533145e-16	7.507601053804703e-11	1.412784847330013e-10	2.591331312222887e-9
16400000	0.004999898333839677	4.327182558629739e-50	3.6446704944443516e-62	3.6530290692957234e-8	4.986508060494123e-16	1.274640526253414e-7	6.494963674099481e-24	3.2890047949533145e-16	7.507601053804703e-11	1.412784847330013e-10	2.591331312222887e-9
16500000	0.004999898333839677	4.327182558629739e-50	3.6446704944443516e-62	3.6530290692957234e-8	4.986508060494123e-16	1.274640526253414e-7	6.494964861740642e-24	3.2890047949533145e-16	7.507601053804703e-11	1.412784847330013e-10	2.591331312222887e-9
16600000	0.004999898333839677	4.327182558629739e-50	3.6446704944443516e-62	3.6530290692957234e-8	4.986508060494123e-16	1.274640526253414e-7	6.494965751380554e-24	3.2890047949533145e-16	7.507601053804703e-11	1.412784847330013e-10	2.591331312222887e-9
16700000	0.004999898333839677	4.327182558629739e-50	3.6446704944443516e-62	3.6530290692957234e-8	4.986508060494123e-16	1.274640526253414e-7	6.494966351075329e-24	3.2890047949533145e-16	7.507601053804703e-11	1.412784847330013e-10	2.591331312222887e-9
16800000	0.004999898333839677	4.327182558629739e-50	3.6446704944443516e-62	3.6530290692957234e-8	4.986508060494123e-16	1.274640526253414e-7	6.494966668881077e-24	3.2890047949533145e-16	7.507601053804703e-11	1.412784847330013e-10	2.591331312222887e-9
16900000	0.004999898333839677	4.327182558629739e-50	3.6446704944443516e-62	3.6530290692957234e-8	4.986508060494123e-16	1.274640526253414e-7	6.494966712853909e-24	3.2890047949533145e-16	7.507601053804703e-11	1.412784847330013e-10	2.591331312222887e-9
17000000	0.004999898333839677	4.327182558629739e-50	3.6446704944443516e-62	3.6530290692957234e-8	4.986508060494123e-16	1.274640526253414e-7	6.494966491049935e-24	3.2890047949533145e-16	7.507601053804703e-11	1.412784847330013e-10	2.591331312222887e-9
17100000	0.004999898333839677	4.327182558629739e-50	3.644670494444351e-62	3.6530290692957234e-8	4.986508060494123e-16	1.274640526253414e-7	6.494966011525267e-24	3.2890047949533145e-16	7.507601053804703e-11	1.412784847330013e-10	2.591331312222887e-9
17200000	0.004999898333839677	4.327182558629739e-50	3.644670494444351e-62	3.6530290692957234e-8	4.986508060494123e-16	1.274640526253414e-7	6.4949652823360156e-24	3.2890047949533145e-16	7.507601053804703e-11	1.412784847330013e-10	2.591331312222887e-9
17300000	0.004999898333839677	4.327182558629739e-50	3.644670494444351e-62	3.6530290692957234e-8	4.986508060494123e-16	1.274640526253414e-7	6.494964311538291e-24	3.2890047949533145e-16	7.507601053804703e-11	1.412784847330013e-10	2.591331312222887e-9
17400000	0.004999898333839677	4.327182558629739e-50	3.644670494444351e-62	3.6530290692957234e-8	4.986508060494123e-16	1.274640526253414e-7	6.494963107188204e-24	3.2890047949533145e-16	7.507601053804703e-11	1.412784847330013e-10	2.591331312222887e-9
17500000	0.004999898333839677	4.327182558629739e-50	3.644670494444351e-62	3.6530290692957234e-8	4.986508060494123e-16	1.274640526253414e-7	6.494961677341865e-24	3.2890047949533145e-16	7.507601053804703e-11	1.412784847330013e-10	2.591331312222887e-9
17600000	0.004999898333839677	4.327182558629739e-50	3.644670494444351e-62	3.6530290692957234e-8	4.986508060494123e-16	1.274640526253414e-7	6.4949600300553864e-24	3.2890047949533145e-16	7.507601053804703e-11	1.412784847330013e-10	2.591331312222887e-9
17700000	0.004999898333839677	4.327182558629739e-50	3.644670494444351e-62	3.6530290692957234e-8	4.986508060494123e-16	1.274640526253414e-7	6.494958173384877e-24	3.2890047949533145e-16	7.507601053804703e-11	1.412784847330013e-10	2.591331312222887e-9
17800000	0.004999898333839677	4.327182558629739e-50	3.644670494444351e-62	3.6530290692957234e-8	4.986508060494123e-16	1.274640526253414e-7	6.494956115386449e-24	3.2890047949533145e-16	7.507601053804703e-11	1.412784847330013e-10	2.591331312222887e-9
17900000	0.004999898333839677	4.327182558629739e-50	3.644670494444351e-62	3.6530290692957234e-8	4.986508060494123e-16	1.274640526253414e-7	6.494953864116212e-24	3.2890047949533145e-16	7.507601053804703e-11	1.412784847330013e-10	2.591331312222887e-9
18000000	0.004999898333839677	4.327182558629739e-50	3.644670494444351e-62	3.6530290692957234e-8	4.986508060494123e-16	1.274640526253414e-7	6.4949514276302784e-24	3.2890047949533145e-16	7.507601053804703e-11	1.412784847330013e-10	2.591331312222887e-9
18100000	0.004999898333839677	4.327182558629739e-50	3.644670494444351e-62	3.6530290692957234e-8	4.986508060494123e-16	1.274640526253414e-7	6.494948813984757e-24	3.2890047949533145e-16	7.507601053804703e-11	1.412784847330013e-10	2.591331312222887e-9
18200000	0.004999898333839677	4.327182558629739e-50	3.644670494444351e-62	3.6530290692957234e-8	4.986508060494123e-16	1.274640526253414e-7	6.49494603123576e-24	3.2890047949533145e-16	7.507601053804703e-11	1.412784847330013e-10	2.591331312222887e-9
18300000	0.004999898333839677	4.327182558629739e-50	3.644670494444351e-62	3.6530290692957234e-8	4.986508060494123e-16	1.274640526253414e-7	6.4949430874393976e-24	3.2890047949533145e-16	7.507601053804703e-11	1.412784847330013e-10	2.591331312222887e-9
18400000	0.004999898333839677	4.327182558629739e-50	3.644670494444351e-62	3.6530290692957234e-8	4.986508060494123e-16	1.274640526253414e-7	6.49493999065178e-24	3.2890047949533145e-16	7.507601053804703e-11	1.412784847330013e-10	2.591331312222887e-9
18500000	0.004999898333839677	4.327182558629739e-50	3.644670494444351e-62	3.6530290692957234e-8	4.986508060494123e-16	1.274640526253414e-7	6.49493674892902e-24	3.2890047949533145e-16	7.507601053804703e-11	1.412784847330013e-10	2.591331312222887e-9
18600000	0.004999898333839677	4.327182558629739e-50	3.644670494444351e-62	3.6530290692957234e-8	4.986508060494123e-16	1.274640526253414e-7	6.4949333703272264e-24	3.2890047949533145e-16	7.507601053804703e-11	1.412784847330013e-10	2.591331312222887e-9
18700000	0.004999898333839677	4.327182558629739e-50	3.644670494444351e-62	3.6530290692957234e-8	4.986508060494123e-16	1.274640526253414e-7	6.49492986290251e-24	3.2890047949533145e-16	7.507601053804703e-11	1.412784847330013e-10	2.591331312222887e-9
18800000	0.004999898333839677	4.327182558629739e-50	3.644670494444351e-62	3.6530290692957234e-8	4.986508060494123e-16	1.274640526253414e-7	6.494926234710983e-24	3.2890047949533145e-16	7.507601053804703e-11	1.412784847330013e-10	2.591331312222887e-9
18900000	0.004999898333839677	4.327182558629739e-50	3.644670494444351e-62	3.6530290692957234e-8	4.986508060494123e-16	1.274640526253414e-7	6.4949224938087544e-24	3.2890047949533145e-16	7.507601053804703e-11	1.412784847330013e-10	2.591331312222887e-9
19000000	0.004999898333839677	4.327182558629739e-50	3.644670494444351e-62	3.6530290692957234e-8	4.986508060494123e-16	1.274640526253414e-7	6.494918648251937e-24	3.2890047949533145e-16	7.507601053804703e-11	1.412784847330013e-10	2.591331312222887e-9
19100000	0.004999898333839677	4.327182558629739e-50	3.644670494444351e-62	3.6530290692957234e-8	4.986508060494123e-16	1.274640526253414e-7	6.49491470609664e-24	3.2890047949533145e-16	7.507601053804703e-11	1.412784847330013e-10	2.591331312222887e-9
19200000	0.004999898333839677	4.327182558629739e-50	3.644670494444351e-62	3.6530290692957234e-8	4.986508060494123e-16	1.274640526253414e-7	6.494910675398974e-24	3.2890047949533145e-16	7.507601053804703e-11	1.412784847330013e-10	2.591331312222887e-9
19300000	0.004999898333839677	4.327182558629739e-50	3.644670494444351e-62	3.6530290692957234e-8	4.986508060494123e-16	1.274640526253414e-7	6.494906564215051e-24	3.2890047949533145e-16	7.507601053804703e-11	1.412784847330013e-10	2.591331312222887e-9
19400000	0.004999898333839677	4.327182558629739e-50	3.644670494444351e-62	3.6530290692957234e-8	4.986508060494123e-16	1.274640526253414e-7	6.494902380600981e-24	3.2890047949533145e-16	7.507601053804703e-11	1.412784847330013e-10	2.591331312222887e-9
19500000	0.004999898333839677	4.327182558629739e-50	3.644670494444351e-62	3.6530290692957234e-8	4.986508060494123e-16	1.274640526253414e-7	6.494898132612875e-24	3.2890047949533145e-16	7.507601053804703e-11	1.412784847330013e-10	2.591331312222887e-9
19600000	0.004999898333839677	4.327182558629739e-50	3.644670494444351e-62	3.6530290692957234e-8	4.986508060494123e-16	1.274640526253414e-7	6.4948938283068434e-24	3.2890047949533145e-16	7.507601053804703e-11	1.412784847330013e-10	2.591331312222887e-9
19700000	0.004999898333839677	4.327182558629739e-50	3.644670494444351e-62	3.6530290692957234e-8	4.986508060494123e-16	1.274640526253414e-7	6.494889475738998e-24	3.2890047949533145e-16	7.507601053804703e-11	1.412784847330013e-10	2.591331312222887e-9
19800000	0.004999898333839677	4.327182558629739e-50	3.644670494444351e-62	3.6530290692957234e-8	4.986508060494123e-16	1.274640526253414e-7	6.494885082965448e-24	3.2890047949533145e-16	7.507601053804703e-11	1.412784847330013e-10	2.591331312222887e-9
19900000	0.004999898333839677	4.327182558629739e-50	3.644670494444351e-62	3.6530290692957234e-8	4.986508060494123e-16	1.274640526253414e-7	6.494880658042306e-24	3.2890047949533145e-16	7.507601053804703e-11	1.412784847330013e-10	2.591331312222887e-9
20000000	0.004999898333839677	4.327182558629739e-50	3.644670494444351e-62	3.6530290692957234e-8	4.986508060494123e-16	1.274640526253414e-7	6.494876209025681e-24	3.2890047949533145e-16	7.507601053804703e-11	1.412784847330013e-10	2.591331312222887e-9
20100000	0.004999898333839677	4.327182558629739e-50	3.644670494444351e-62	3.6530290692957234e-8	4.986508060494123e-16	1.274640526253414e-7	6.4948717439716845e-24	3.2890047949533145e-16	7.507601053804703e-11	1.412784847330013e-10	2.591331312222887e-9
20200000	0.004999898333839677	4.327182558629739e-50	3.644670494444351e-62	3.6530290692957234e-8	4.986508060494123e-16	1.274640526253414e-7	6.494867270936428e-24	3.2890047949533145e-16	7.507601053804703e-11	1.412784847330013e-10	2.591331312222887e-9
20300000	0.004999898333839677	4.327182558629738e-50	3.644670494444351e-62	3.6530290692957234e-8	4.986508060494123e-16	1.274640526253414e-7	6.494862797976021e-24	3.2890047949533145e-16	7.507601053804703e-11	1.412784847330013e-10	2.591331312222887e-9
20400000	0.004999898333839677	4.327182558629738e-50	3.644670494444351e-62	3.6530290692957234e-8	4.986508060494123e-16	1.274640526253414e-7	6.4948583331465754e-24	3.2890047949533145e-16	7.507601053804703e-11	1.412784847330013e-10	2.591331312222887e-9
20500000	0.004999898333839677	4.327182558629738e-50	3.644670494444351e-62	3.6530290692957234e-8	4.986508060494123e-16	1.274640526253414e-7	6.494853884504201e-24	3.2890047949533145e-16	7.507601053804703e-11	1.412784847330013e-10	2.591331312222887e-9
20600000	0.004999898333839677	4.327182558629738e-50	3.644670494444351e-62	3.6530290692957234e-8	4.986508060494123e-16	1.274640526253414e-7	6.494849460105009e-24	3.2890047949533145e-16	7.507601053804703e-11	1.412784847330013e-10	2.591331312222887e-9
20700000	0.004999898333839677	4.327182558629738e-50	3.644670494444351e-62	3.6530290692957234e-8	4.986508060494123e-16	1.274640526253414e-7	6.4948450680051104e-24	3.2890047949533145e-16	7.507601053804703e-11	1.412784847330013e-10	2.591331312222887e-9
20800000	0.004999898333839677	4.327182558629738e-50	3.644670494444351e-62	3.6530290692957234e-8	4.986508060494123e-16	1.274640526253414e-7	6.494840716260616e-24	3.2890047949533145e-16	7.507601053804703e-11	1.412784847330013e-10	2.591331312222887e-9
20900000	0.004999898333839677	4.327182558629738e-50	3.644670494444351e-62	3.6530290692957234e-8	4.986508060494123e-16	1.274640526253414e-7	6.4948364129276356e-24	3.2890047949533145e-16	7.507601053804703e-11	1.412784847330013e-10	2.591331312222887e-9
21000000	0.004999898333839677	4.327182558629738e-50	3.644670494444351e-62	3.6530290692957234e-8	4.986508060494123e-16	1.274640526253414e-7	6.494832166062281e-24	3.2890047949533145e-16	7.507601053804703e-11	1.412784847330013e-10	2.591331312222887e-9
21100000	0.004999898333839677	4.327182558629738e-50	3.6446704944443507e-62	3.6530290692957234e-8	4.986508060494123e-16	1.274640526253414e-7	6.494827983720663e-24	3.2890047949533145e-16	7.507601053804703e-11	1.412784847330013e-10	2.591331312222887e-9
21200000	0.004999898333839677	4.327182558629738e-50	3.6446704944443507e-62	3.6530290692957234e-8	4.986508060494123e-16	1.274640526253414e-7	6.4948238739588915e-24	3.2890047949533145e-16	7.507601053804703e-11	1.412784847330013e-10	2.591331312222887e-9
21300000	0.004999898333839677	4.327182558629738e-50	3.6446704944443507e-62	3.6530290692957234e-8	4.986508060494123e-16	1.274640526253414e-7	6.4948198448330785e-24	3.2890047949533145e-16	7.507601053804703e-11	1.412784847330013e-10	2.591331312222887e-9
21400000	0.004999898333839677	4.327182558629738e-50	3.6446704944443507e-62	3.6530290692957234e-8	4.986508060494123e-16	1.274640526253414e-7	6.4948159043993334e-24	3.2890047949533145e-16	7.507601053804703e-11	1.412784847330013e-10	2.591331312222887e-9
21500000	0.004999898333839677	4.327182558629738e-50	3.6446704944443507e-62	3.6530290692957234e-8	4.986508060494123e-16	1.274640526253414e-7	6.4948120607137684e-24	3.2890047949533145e-16	7.507601053804703e-11	1.412784847330013e-10	2.591331312222887e-9
21600000	0.004999898333839677	4.327182558629738e-50	3.6446704944443507e-62	3.6530290692957234e-8	4.986508060494123e-16	1.274640526253414e-7	6.494808321832492e-24	3.2890047949533145e-16	7.507601053804703e-11	1.412784847330013e-10	2.591331312222887e-9
21700000	0.004999898333839677	4.327182558629738e-50	3.6446704944443507e-62	3.6530290692957234e-8	4.986508060494123e-16	1.274640526253414e-7	6.4948046958116184e-24	3.2890047949533145e-16	7.507601053804703e-11	1.412784847330013e-10	2.591331312222887e-9
21800000	0.004999898333839677	4.327182558629738e-50	3.6446704944443507e-62	3.6530290692957234e-8	4.986508060494123e-16	1.274640526253414e-7	6.494801190707255e-24	3.2890047949533145e-16	7.507601053804703e-11	1.412784847330013e-10	2.591331312222887e-9
21900000	0.004999898333839677	4.327182558629738e-50	3.6446704944443507e-62	3.6530290692957234e-8	4.986508060494123e-16	1.274640526253414e-7	6.494797814575515e-24	3.2890047949533145e-16	7.507601053804703e-11	1.412784847330013e-10	2.591331312222887e-9
22000000	0.004999898333839677	4.327182558629738e-50	3.6446704944443507e-62	3.6530290692957234e-8	4.986508060494123e-16	1.274640526253414e-7	6.494794575472508e-24	3.2890047949533145e-16	7.507601053804703e-11	1.412784847330013e-10	2.591331312222887e-9
22100000	0.004999898333839677	4.327182558629738e-50	3.6446704944443507e-62	3.6530290692957234e-8	4.986508060494123e-16	1.274640526253414e-7	6.4947914814543445e-24	3.2890047949533145e-16	7.507601053804703e-11	1.412784847330013e-10	2.591331312222887e-9
22200000	0.004999898333839677	4.327182558629738e-50	3.6446704944443507e-62	3.6530290692957234e-8	4.986508060494123e-16	1.274640526253414e-7	6.494788540577136e-24	3.2890047949533145e-16	7.507601053804703e-11	1.412784847330013e-10	2.591331312222887e-9
22300000	0.004999898333839677	4.327182558629738e-50	3.6446704944443507e-62	3.6530290692957234e-8	4.986508060494123e-16	1.274640526253414e-7	6.494785760896993e-24	3.2890047949533145e-16	7.507601053804703e-11	1.412784847330013e-10	2.591331312222887e-9
22400000	0.004999898333839677	4.327182558629738e-50	3.6446704944443507e-62	3.6530290692957234e-8	4.986508060494123e-16	1.274640526253414e-7	6.494783150470026e-24	3.2890047949533145e-16	7.507601053804703e-11	1.412784847330013e-10	2.591331312222887e-9
22500000	0.004999898333839677	4.327182558629738e-50	3.6446704944443507e-62	3.6530290692957234e-8	4.986508060494123e-16	1.274640526253414e-7	6.494780717352346e-24	3.2890047949533145e-16	7.507601053804703e-11	1.412784847330013e-10	2.591331312222887e-9
22600000	0.004999898333839677	4.327182558629738e-50	3.6446704944443507e-62	3.6530290692957234e-8	4.986508060494123e-16	1.274640526253414e-7	6.494778469600064e-24	3.2890047949533145e-16	7.507601053804703e-11	1.412784847330013e-10	2.591331312222887e-9
22700000	0.004999898333839677	4.327182558629738e-50	3.6446704944443507e-62	3.6530290692957234e-8	4.986508060494123e-16	1.274640526253414e-7	6.494776415269291e-24	3.2890047949533145e-16	7.507601053804703e-11	1.412784847330013e-10	2.591331312222887e-9
22800000	0.004999898333839677	4.327182558629738e-50	3.6446704944443507e-62	3.6530290692957234e-8	4.986508060494123e-16	1.274640526253414e-7	6.494774562416137e-24	3.2890047949533145e-16	7.507601053804703e-11	1.412784847330013e-10	2.591331312222887e-9
22900000	0.004999898333839677	4.327182558629738e-50	3.6446704944443507e-62	3.6530290692957234e-8	4.986508060494123e-16	1.274640526253414e-7	6.494772919096713e-24	3.2890047949533145e-16	7.507601053804703e-11	1.412784847330013e-10	2.591331312222887e-9
23000000	0.004999898333839677	4.327182558629738e-50	3.6446704944443507e-62	3.6530290692957234e-8	4.986508060494123e-16	1.274640526253414e-7	6.49477149336713e-24	3.2890047949533145e-16	7.507601053804703e-11	1.412784847330013e-10	2.591331312222887e-9
23100000	0.004999898333839677	4.327182558629738e-50	3.6446704944443507e-62	3.6530290692957234e-8	4.986508060494123e-16	1.274640526253414e-7	6.494770293283499e-24	3.2890047949533145e-16	7.507601053804703e-11	1.412784847330013e-10	2.591331312222887e-9
23200000	0.004999898333839677	4.327182558629738e-50	3.6446704944443507e-62	3.6530290692957234e-8	4.986508060494123e-16	1.274640526253414e-7	6.4947693269019305e-24	3.2890047949533145e-16	7.507601053804703e-11	1.412784847330013e-10	2.591331312222887e-9
23300000	0.004999898333839677	4.327182558629738e-50	3.6446704944443507e-62	3.6530290692957234e-8	4.986508060494123e-16	1.274640526253414e-7	6.494768602278535e-24	3.2890047949533145e-16	7.507601053804703e-11	1.412784847330013e-10	2.591331312222887e-9
23400000	0.004999898333839677	4.327182558629738e-50	3.6446704944443507e-62	3.6530290692957234e-8	4.986508060494123e-16	1.274640526253414e-7	6.4947681274694226e-24	3.2890047949533145e-16	7.507601053804703e-11	1.412784847330013e-10	2.591331312222887e-9
23500000	0.004999898333839677	4.327182558629738e-50	3.6446704944443507e-62	3.6530290692957234e-8	4.986508060494123e-16	1.274640526253414e-7	6.494767910530706e-24	3.2890047949533145e-16	7.507601053804703e-11	1.412784847330013e-10	2.591331312222887e-9
23600000	0.004999898333839677	4.327182558629738e-50	3.6446704944443507e-62	3.6530290692957234e-8	4.986508060494123e-16	1.274640526253414e-7	6.494767897742353e-24	3.2890047949533145e-16	7.507601053804703e-11	1.412784847330013e-10	2.591331312222887e-9
23700000	0.004999898333839677	4.327182558629738e-50	3.6446704944443507e-62	3.6530290692957234e-8	4.986508060494123e-16	1.274640526253414e-7	6.494767898959118e-24	3.2890047949533145e-16	7.507601053804703e-11	1.412784847330013e-10	2.591331312222887e-9
23800000	0.004999898333839677	4.327182558629738e-50	3.6446704944443507e-62	3.6530290692957234e-8	4.986508060494123e-16	1.274640526253414e-7	6.4947679001261225e-24	3.2890047949533145e-16	7.507601053804703e-11	1.412784847330013e-10	2.591331312222887e-9
23900000	0.004999898333839677	4.327182558629738e-50	3.6446704944443507e-62	3.6530290692957234e-8	4.986508060494123e-16	1.274640526253414e-7	6.4947679012441316e-24	3.2890047949533145e-16	7.507601053804703e-11	1.412784847330013e-10	2.591331312222887e-9
24000000	0.004999898333839677	4.327182558629738e-50	3.6446704944443507e-62	3.6530290692957234e-8	4.986508060494123e-16	1.274640526253414e-7	6.494767902313911e-24	3.2890047949533145e-16	7.507601053804703e-11	1.412784847330013e-10	2.591331312222887e-9
24100000	0.004999898333839677	4.327182558629738e-50	3.6446704944443507e-62	3.6530290692957234e-8	4.986508060494123e-16	1.274640526253414e-7	6.494767903336226e-24	3.2890047949533145e-16	7.507601053804703e-11	1.412784847330013e-10	2.591331312222887e-9
24200000	0.004999898333839677	4.327182558629738e-50	3.6446704944443507e-62	3.6530290692957234e-8	4.986508060494123e-16	1.274640526253414e-7	6.494767904311843e-24	3.2890047949533145e-16	7.507601053804703e-11	1.412784847330013e-10	2.591331312222887e-9
24300000	0.004999898333839677	4.327182558629738e-50	3.6446704944443507e-62	3.6530290692957234e-8	4.986508060494123e-16	1.274640526253414e-7	6.494767905241527e-24	3.2890047949533145e-16	7.507601053804703e-11	1.412784847330013e-10	2.591331312222887e-9
24400000	0.004999898333839677	4.327182558629738e-50	3.6446704944443507e-62	3.6530290692957234e-8	4.986508060494123e-16	1.274640526253414e-7	6.494767906126045e-24	3.2890047949533145e-16	7.507601053804703e-11	1.412784847330013e-10	2.591331312222887e-9
24500000	0.004999898333839677	4.327182558629738e-50	3.6446704944443507e-62	3.6530290692957234e-8	4.986508060494123e-16	1.274640526253414e-7	6.49476790696616e-24	3.2890047949533145e-16	7.507601053804703e-11	1.412784847330013e-10	2.591331312222887e-9
24600000	0.004999898333839677	4.327182558629738e-50	3.6446704944443507e-62	3.6530290692957234e-8	4.986508060494123e-16	1.274640526253414e-7	6.494767907762641e-24	3.2890047949533145e-16	7.507601053804703e-11	1.412784847330013e-10	2.591331312222887e-9
24700000	0.004999898333839677	4.327182558629738e-50	3.6446704944443507e-62	3.6530290692957234e-8	4.986508060494123e-16	1.274640526253414e-7	6.494767908516251e-24	3.2890047949533145e-16	7.507601053804703e-11	1.412784847330013e-10	2.591331312222887e-9
24800000	0.004999898333839677	4.327182558629738e-50	3.6446704944443507e-62	3.6530290692957234e-8	4.986508060494123e-16	1.274640526253414e-7	6.4947679092277564e-24	3.2890047949533145e-16	7.507601053804703e-11	1.412784847330013e-10	2.591331312222887e-9
24900000	0.004999898333839677	4.327182558629738e-50	3.6446704944443507e-62	3.6530290692957234e-8	4.986508060494123e-16	1.274640526253414e-7	6.494767909897924e-24	3.2890047949533145e-16	7.507601053804703e-11	1.412784847330013e-10	2.591331312222887e-9
25000000	0.004999898333839677	4.327182558629738e-50	3.6446704944443507e-62	3.6530290692957234e-8	4.986508060494123e-16	1.274640526253414e-7	6.494767910527518e-24	3.2890047949533145e-16	7.507601053804703e-11	1.412784847330013e-10	2.591331312222887e-9
25100000	0.004999898333839677	4.327182558629738e-50	3.6446704944443507e-62	3.6530290692957234e-8	4.986508060494123e-16	1.274640526253414e-7	6.494767911117305e-24	3.2890047949533145e-16	7.507601053804703e-11	1.412784847330013e-10	2.591331312222887e-9
25200000	0.004999898333839677	4.327182558629738e-50	3.6446704944443507e-62	3.6530290692957234e-8	4.986508060494123e-16	1.274640526253414e-7	6.4947679116680496e-24	3.2890047949533145e-16	7.507601053804703e-11	1.412784847330013e-10	2.591331312222887e-9
25300000	0.004999898333839677	4.327182558629738e-50	3.6446704944443507e-62	3.6530290692957234e-8	4.986508060494123e-16	1.274640526253414e-7	6.494767912180519e-24	3.2890047949533145e-16	7.507601053804703e-11	1.412784847330013e-10	2.591331312222887e-9
25400000	0.004999898333839677	4.327182558629738e-50	3.6446704944443507e-62	3.6530290692957234e-8	4.986508060494123e-16	1.274640526253414e-7	6.494767912655477e-24	3.2890047949533145e-16	7.507601053804703e-11	1.412784847330013e-10	2.591331312222887e-9
25500000	0.004999898333839677	4.327182558629738e-50	3.6446704944443507e-62	3.6530290692957234e-8	4.986508060494123e-16	1.274640526253414e-7	6.494767913093691e-24	3.2890047949533145e-16	7.507601053804703e-11	1.412784847330013e-10	2.591331312222887e-9
25600000	0.004999898333839677	4.327182558629738e-50	3.6446704944443507e-62	3.6530290692957234e-8	4.986508060494123e-16	1.274640526253414e-7	6.4947679134959264e-24	3.2890047949533145e-16	7.507601053804703e-11	1.412784847330013e-10	2.591331312222887e-9
25700000	0.004999898333839677	4.327182558629738e-50	3.6446704944443507e-62	3.6530290692957234e-8	4.986508060494123e-16	1.274640526253414e-7	6.494767913862947e-24	3.2890047949533145e-16	7.507601053804703e-11	1.412784847330013e-10	2.591331312222887e-9
25800000	0.004999898333839677	4.327182558629738e-50	3.6446704944443507e-62	3.6530290692957234e-8	4.986508060494123e-16	1.274640526253414e-7	6.494767914195521e-24	3.2890047949533145e-16	7.507601053804703e-11	1.412784847330013e-10	2.591331312222887e-9
25900000	0.004999898333839677	4.327182558629738e-50	3.6446704944443507e-62	3.6530290692957234e-8	4.986508060494123e-16	1.274640526253414e-7	6.494767914494413e-24	3.2890047949533145e-16	7.507601053804703e-11	1.412784847330013e-10	2.591331312222887e-9
26000000	0.004999898333839677	4.327182558629738e-50	3.6446704944443507e-62	3.6530290692957234e-8	4.986508060494123e-16	1.274640526253414e-7	6.494767914760388e-24	3.2890047949533145e-16	7.507601053804703e-11	1.412784847330013e-10	2.591331312222887e-9
26100000	0.004999898333839677	4.327182558629738e-50	3.6446704944443507e-62	3.6530290692957234e-8	4.986508060494123e-16	1.274640526253414e-7	6.494767914994213e-24	3.2890047949533145e-16	7.507601053804703e-11	1.412784847330013e-10	2.591331312222887e-9
26200000	0.004999898333839677	4.327182558629738e-50	3.6446704944443507e-62	3.6530290692957234e-8	4.986508060494123e-16	1.274640526253414e-7	6.494767915196652e-24	3.2890047949533145e-16	7.507601053804703e-11	1.412784847330013e-10	2.591331312222887e-9
26300000	0.004999898333839677	4.327182558629738e-50	3.6446704944443507e-62	3.6530290692957234e-8	4.986508060494123e-16	1.274640526253414e-7	6.494767915368472e-24	3.2890047949533145e-16	7.507601053804703e-11	1.412784847330013e-10	2.591331312222887e-9
26400000	0.004999898333839677	4.327182558629738e-50	3.6446704944443507e-62	3.6530290692957234e-8	4.986508060494123e-16	1.274640526253414e-7	6.494767915510439e-24	3.2890047949533145e-16	7.507601053804703e-11	1.412784847330013e-10	2.591331312222887e-9
26500000	0.004999898333839677	4.327182558629738e-50	3.6446704944443507e-62	3.6530290692957234e-8	4.986508060494123e-16	1.274640526253414e-7	6.494767915623317e-24	3.2890047949533145e-16	7.507601053804703e-11	1.412784847330013e-10	2.591331312222887e-9
26600000	0.004999898333839677	4.327182558629738e-50	3.6446704944443507e-62	3.6530290692957234e-8	4.986508060494123e-16	1.274640526253414e-7	6.4947679157078725e-24	3.2890047949533145e-16	7.507601053804703e-11	1.412784847330013e-10	2.591331312222887e-9
26700000	0.004999898333839677	4.327182558629738e-50	3.6446704944443507e-62	3.6530290692957234e-8	4.986508060494123e-16	1.274640526253414e-7	6.4947679157648715e-24	3.2890047949533145e-16	7.507601053804703e-11	1.412784847330013e-10	2.591331312222887e-9
26800000	0.004999898333839677	4.327182558629738e-50	3.6446704944443507e-62	3.6530290692957234e-8	4.986508060494123e-16	1.274640526253414e-7	6.4947679157950795e-24	3.2890047949533145e-16	7.507601053804703e-11	1.412784847330013e-10	2.591331312222887e-9
26900000	0.004999898333839677	4.327182558629738e-50	3.6446704944443507e-62	3.6530290692957234e-8	4.986508060494123e-16	1.274640526253414e-7	6.494767915799262e-24	3.2890047949533145e-16	7.507601053804703e-11	1.412784847330013e-10	2.591331312222887e-9
27000000	0.004999898333839677	4.327182558629738e-50	3.6446704944443507e-62	3.6530290692957234e-8	4.986508060494123e-16	1.274640526253414e-7	6.494767915778185e-24	3.2890047949533145e-16	7.507601053804703e-11	1.412784847330013e-10	2.591331312222887e-9
27100000	0.004999898333839677	4.327182558629738e-50	3.6446704944443507e-62	3.6530290692957234e-8	4.986508060494123e-16	1.274640526253414e-7	6.494767915732613e-24	3.2890047949533145e-16	7.507601053804703e-11	1.412784847330013e-10	2.591331312222887e-9
27200000	0.004999898333839677	4.327182558629738e-50	3.6446704944443507e-62	3.6530290692957234e-8	4.986508060494123e-16	1.274640526253414e-7	6.494767915663313e-24	3.2890047949533145e-16	7.507601053804703e-11	1.412784847330013e-10	2.591331312222887e-9
27300000	0.004999898333839677	4.327182558629738e-50	3.6446704944443507e-62	3.6530290692957234e-8	4.986508060494123e-16	1.274640526253414e-7	6.494767915571051e-24	3.2890047949533145e-16	7.507601053804703e-11	1.412784847330013e-10	2.591331312222887e-9
27400000	0.004999898333839677	4.327182558629738e-50	3.6446704944443507e-62	3.6530290692957234e-8	4.986508060494123e-16	1.274640526253414e-7	6.494767915456591e-24	3.2890047949533145e-16	7.507601053804703e-11	1.412784847330013e-10	2.591331312222887e-9
27500000	0.004999898333839677	4.327182558629738e-50	3.6446704944443507e-62	3.6530290692957234e-8	4.986508060494123e-16	1.274640526253414e-7	6.4947679153207e-24	3.2890047949533145e-16	7.507601053804703e-11	1.412784847330013e-10	2.591331312222887e-9
27600000	0.004999898333839677	4.327182558629738e-50	3.6446704944443507e-62	3.6530290692957234e-8	4.986508060494123e-16	1.274640526253414e-7	6.4947679151641424e-24	3.2890047949533145e-16	7.507601053804703e-11	1.412784847330013e-10	2.591331312222887e-9
27700000	0.004999898333839677	4.327182558629738e-50	3.6446704944443507e-62	3.6530290692957234e-8	4.986508060494123e-16	1.274640526253414e-7	6.494767914987685e-24	3.2890047949533145e-16	7.507601053804703e-11	1.412784847330013e-10	2.591331312222887e-9
27800000	0.004999898333839677	4.327182558629738e-50	3.6446704944443507e-62	3.6530290692957234e-8	4.986508060494123e-16	1.274640526253414e-7	6.494767914792094e-24	3.2890047949533145e-16	7.507601053804703e-11	1.412784847330013e-10	2.591331312222887e-9
27900000	0.004999898333839677	4.327182558629738e-50	3.6446704944443507e-62	3.6530290692957234e-8	4.986508060494123e-16	1.274640526253414e-7	6.4947679145781335e-24	3.2890047949533145e-16	7.507601053804703e-11	1.412784847330013e-10	2.591331312222887e-9
28000000	0.004999898333839677	4.327182558629738e-50	3.6446704944443507e-62	3.6530290692957234e-8	4.986508060494123e-16	1.274640526253414e-7	6.49476791434657e-24	3.2890047949533145e-16	7.507601053804703e-11	1.412784847330013e-10	2.591331312222887e-9
28100000	0.004999898333839677	4.327182558629738e-50	3.6446704944443507e-62	3.6530290692957234e-8	4.986508060494123e-16	1.274640526253414e-7	6.494767914098169e-24	3.2890047949533145e-16	7.507601053804703e-11	1.412784847330013e-10	2.591331312222887e-9
28200000	0.004999898333839677	4.327182558629738e-50	3.6446704944443507e-62	3.6530290692957234e-8	4.986508060494123e-16	1.274640526253414e-7	6.494767913833696e-24	3.2890047949533145e-16	7.507601053804703e-11	1.412784847330013e-10	2.591331312222887e-9
28300000	0.004999898333839677	4.327182558629738e-50	3.6446704944443507e-62	3.6530290692957234e-8	4.986508060494123e-16	1.274640526253414e-7	6.494767913553917e-24	3.2890047949533145e-16	7.507601053804703e-11	1.412784847330013e-10	2.591331312222887e-9
28400000	0.004999898333839677	4.327182558629738e-50	3.6446704944443507e-62	3.6530290692957234e-8	4.986508060494123e-16	1.274640526253414e-7	6.494767913259598e-24	3.2890047949533145e-16	7.507601053804703e-11	1.412784847330013e-10	2.591331312222887e-9
28500000	0.004999898333839677	4.327182558629738e-50	3.6446704944443507e-62	3.6530290692957234e-8	4.986508060494123e-16	1.274640526253414e-7	6.4947679129515035e-24	3.2890047949533145e-16	7.507601053804703e-11	1.412784847330013e-10	2.591331312222887e-9
28600000	0.004999898333839677	4.327182558629738e-50	3.6446704944443507e-62	3.6530290692957234e-8	4.986508060494123e-16	1.274640526253414e-7	6.4947679126303996e-24	3.2890047949533145e-16	7.507601053804703e-11	1.412784847330013e-10	2.591331312222887e-9
28700000	0.004999898333839677	4.327182558629738e-50	3.6446704944443507e-62	3.6530290692957234e-8	4.986508060494123e-16	1.274640526253414e-7	6.494767912297053e-24	3.2890047949533145e-16	7.507601053804703e-11	1.412784847330013e-10	2.591331312222887e-9
28800000	0.004999898333839677	4.327182558629737e-50	3.6446704944443507e-62	3.6530290692957234e-8	4.986508060494123e-16	1.274640526253414e-7	6.494767911952228e-24	3.2890047949533145e-16	7.507601053804703e-11	1.412784847330013e-10	2.591331312222887e-9
28900000	0.004999898333839677	4.327182558629737e-50	3.6446704944443507e-62	3.6530290692957234e-8	4.986508060494123e-16	1.274640526253414e-7	6.494767911596691e-24	3.2890047949533145e-16	7.507601053804703e-11	1.412784847330013e-10	2.591331312222887e-9
29000000	0.004999898333839677	4.327182558629737e-50	3.6446704944443507e-62	3.6530290692957234e-8	4.986508060494123e-16	1.274640526253414e-7	6.494767911231208e-24	3.2890047949533145e-16	7.507601053804703e-11	1.412784847330013e-10	2.591331312222887e-9
29100000	0.004999898333839677	4.327182558629737e-50	3.6446704944443507e-62	3.6530290692957234e-8	4.986508060494123e-16	1.274640526253414e-7	6.4947679108565434e-24	3.2890047949533145e-16	7.507601053804703e-11	1.4127848473300127e-10	2.591331312222887e-9
29200000	0.004999898333839677	4.327182558629737e-50	3.6446704944443507e-62	3.6530290692957234e-8	4.986508060494123e-16	1.274640526253414e-7	6.494767910473464e-24	3.2890047949533145e-16	7.507601053804703e-11	1.4127848473300127e-10	2.591331312222887e-9
29300000	0.004999898333839677	4.327182558629737e-50	3.6446704944443507e-62	3.6530290692957234e-8	4.986508060494123e-16	1.274640526253414e-7	6.494767910082735e-24	3.2890047949533145e-16	7.507601053804703e-11	1.4127848473300127e-10	2.591331312222887e-9
29400000	0.004999898333839677	4.327182558629737e-50	3.6446704944443507e-62	3.6530290692957234e-8	4.986508060494123e-16	1.274640526253414e-7	6.494767909685122e-24	3.2890047949533145e-16	7.507601053804703e-11	1.4127848473300127e-10	2.591331312222887e-9
29500000	0.004999898333839677	4.327182558629737e-50	3.6446704944443507e-62	3.6530290692957234e-8	4.986508060494123e-16	1.274640526253414e-7	6.494767909281391e-24	3.2890047949533145e-16	7.507601053804703e-11	1.4127848473300127e-10	2.591331312222887e-9
29600000	0.004999898333839677	4.327182558629737e-50	3.6446704944443507e-62	3.6530290692957234e-8	4.986508060494123e-16	1.274640526253414e-7	6.4947679088723075e-24	3.2890047949533145e-16	7.507601053804703e-11	1.4127848473300127e-10	2.591331312222887e-9
29700000	0.004999898333839677	4.327182558629737e-50	3.6446704944443507e-62	3.6530290692957234e-8	4.986508060494123e-16	1.274640526253414e-7	6.494767908458637e-24	3.2890047949533145e-16	7.507601053804703e-11	1.4127848473300127e-10	2.591331312222887e-9
29800000	0.004999898333839677	4.327182558629737e-50	3.6446704944443507e-62	3.6530290692957234e-8	4.986508060494124e-16	1.274640526253414e-7	6.4947679080411455e-24	3.2890047949533145e-16	7.507601053804703e-11	1.4127848473300127e-10	2.591331312222887e-9
29900000	0.004999898333839677	4.327182558629737e-50	3.6446704944443507e-62	3.6530290692957234e-8	4.986508060494124e-16	1.274640526253414e-7	6.4947679076205985e-24	3.2890047949533145e-16	7.507601053804703e-11	1.4127848473300127e-10	2.591331312222887e-9
30000000	0.004999898333839677	4.327182558629737e-50	3.6446704944443507e-62	3.6530290692957234e-8	4.986508060494124e-16	1.274640526253414e-7	6.4947679071977614e-24	3.2890047949533145e-16	7.507601053804703e-11	1.4127848473300127e-10	2.591331312222887e-9
30100000	0.004999898333839677	4.327182558629737e-50	3.6446704944443507e-62	3.6530290692957234e-8	4.986508060494124e-16	1.274640526253414e-7	6.4947679067734e-24	3.2890047949533145e-16	7.507601053804703e-11	1.4127848473300127e-10	2.591331312222887e-9
30200000	0.004999898333839677	4.327182558629737e-50	3.6446704944443507e-62	3.6530290692957234e-8	4.986508060494124e-16	1.274640526253414e-7	6.49476790634828e-24	3.2890047949533145e-16	7.507601053804703e-11	1.4127848473300127e-10	2.591331312222887e-9
30300000	0.004999898333839677	4.327182558629737e-50	3.6446704944443507e-62	3.6530290692957234e-8	4.986508060494124e-16	1.274640526253414e-7	6.494767905923168e-24	3.2890047949533145e-16	7.507601053804703e-11	1.4127848473300127e-10	2.591331312222887e-9
30400000	0.004999898333839677	4.327182558629737e-50	3.6446704944443507e-62	3.6530290692957234e-8	4.986508060494124e-16	1.274640526253414e-7	6.4947679054988275e-24	3.2890047949533145e-16	7.507601053804703e-11	1.4127848473300127e-10	2.591331312222887e-9
30500000	0.004999898333839677	4.327182558629737e-50	3.6446704944443507e-62	3.6530290692957234e-8	4.986508060494124e-16	1.274640526253414e-7	6.494767905076026e-24	3.2890047949533145e-16	7.507601053804703e-11	1.4127848473300127e-10	2.591331312222887e-9
30600000	0.004999898333839677	4.327182558629737e-50	3.6446704944443507e-62	3.6530290692957234e-8	4.986508060494124e-16	1.274640526253414e-7	6.4947679046555286e-24	3.2890047949533145e-16	7.507601053804703e-11	1.4127848473300127e-10	2.591331312222887e-9
30700000	0.004999898333839677	4.327182558629737e-50	3.6446704944443507e-62	3.6530290692957234e-8	4.986508060494124e-16	1.274640526253414e-7	6.494767904238101e-24	3.2890047949533145e-16	7.507601053804703e-11	1.4127848473300127e-10	2.591331312222887e-9
30800000	0.004999898333839677	4.327182558629737e-50	3.6446704944443507e-62	3.6530290692957234e-8	4.986508060494124e-16	1.274640526253414e-7	6.4947679038245084e-24	3.2890047949533145e-16	7.507601053804703e-11	1.4127848473300127e-10	2.591331312222887e-9
30900000	0.004999898333839677	4.327182558629737e-50	3.6446704944443507e-62	3.6530290692957234e-8	4.986508060494124e-16	1.274640526253414e-7	6.494767903415518e-24	3.2890047949533145e-16	7.507601053804703e-11	1.4127848473300127e-10	2.591331312222887e-9
31000000	0.004999898333839677	4.327182558629737e-50	3.6446704944443507e-62	3.6530290692957234e-8	4.986508060494124e-16	1.274640526253414e-7	6.4947679030118936e-24	3.2890047949533145e-16	7.507601053804703e-11	1.4127848473300127e-10	2.591331312222887e-9
31100000	0.004999898333839677	4.327182558629737e-50	3.6446704944443507e-62	3.6530290692957234e-8	4.986508060494124e-16	1.274640526253414e-7	6.494767902614402e-24	3.2890047949533145e-16	7.507601053804703e-11	1.4127848473300127e-10	2.591331312222887e-9
31200000	0.004999898333839677	4.327182558629737e-50	3.6446704944443507e-62	3.6530290692957234e-8	4.986508060494124e-16	1.274640526253414e-7	6.494767902223808e-24	3.2890047949533145e-16	7.507601053804703e-11	1.4127848473300127e-10	2.591331312222887e-9
31300000	0.004999898333839677	4.327182558629737e-50	3.6446704944443507e-62	3.6530290692957234e-8	4.986508060494124e-16	1.274640526253414e-7	6.494767901840877e-24	3.2890047949533145e-16	7.507601053804703e-11	1.4127848473300127e-10	2.591331312222887e-9
31400000	0.004999898333839677	4.327182558629737e-50	3.6446704944443507e-62	3.6530290692957234e-8	4.986508060494124e-16	1.274640526253414e-7	6.494767901466377e-24	3.2890047949533145e-16	7.507601053804703e-11	1.4127848473300127e-10	2.591331312222887e-9
31500000	0.004999898333839677	4.327182558629737e-50	3.6446704944443507e-62	3.6530290692957234e-8	4.986508060494124e-16	1.274640526253414e-7	6.494767901101071e-24	3.2890047949533145e-16	7.507601053804703e-11	1.4127848473300127e-10	2.591331312222887e-9
31600000	0.004999898333839677	4.327182558629737e-50	3.6446704944443507e-62	3.6530290692957234e-8	4.986508060494124e-16	1.274640526253414e-7	6.494767900745726e-24	3.2890047949533145e-16	7.507601053804703e-11	1.4127848473300127e-10	2.591331312222887e-9
31700000	0.004999898333839677	4.327182558629737e-50	3.6446704944443507e-62	3.6530290692957234e-8	4.986508060494124e-16	1.274640526253414e-7	6.494767900401108e-24	3.2890047949533145e-16	7.507601053804703e-11	1.4127848473300127e-10	2.591331312222887e-9
31800000	0.004999898333839677	4.327182558629737e-50	3.6446704944443507e-62	3.6530290692957234e-8	4.986508060494124e-16	1.274640526253414e-7	6.494767900067981e-24	3.2890047949533145e-16	7.507601053804703e-11	1.4127848473300127e-10	2.591331312222887e-9
31900000	0.004999898333839677	4.327182558629737e-50	3.6446704944443507e-62	3.6530290692957234e-8	4.986508060494124e-16	1.274640526253414e-7	6.494767899747113e-24	3.2890047949533145e-16	7.507601053804703e-11	1.4127848473300127e-10	2.591331312222887e-9
32000000	0.004999898333839677	4.327182558629737e-50	3.6446704944443507e-62	3.6530290692957234e-8	4.986508060494124e-16	1.274640526253414e-7	6.494767899439267e-24	3.2890047949533145e-16	7.507601053804703e-11	1.4127848473300127e-10	2.591331312222887e-9
32100000	0.004999898333839677	4.327182558629737e-50	3.6446704944443507e-62	3.6530290692957234e-8	4.986508060494124e-16	1.274640526253414e-7	6.4947678991452115e-24	3.2890047949533145e-16	7.507601053804703e-11	1.4127848473300127e-10	2.591331312222887e-9
32200000	0.004999898333839677	4.327182558629737e-50	3.6446704944443507e-62	3.6530290692957234e-8	4.986508060494124e-16	1.274640526253414e-7	6.49476789886571e-24	3.2890047949533145e-16	7.507601053804703e-11	1.4127848473300127e-10	2.591331312222887e-9
32300000	0.004999898333839677	4.327182558629737e-50	3.6446704944443507e-62	3.6530290692957234e-8	4.986508060494124e-16	1.274640526253414e-7	6.4947678986015284e-24	3.2890047949533145e-16	7.507601053804703e-11	1.4127848473300127e-10	2.591331312222887e-9
32400000	0.004999898333839677	4.327182558629737e-50	3.6446704944443507e-62	3.6530290692957234e-8	4.986508060494124e-16	1.274640526253414e-7	6.494767898353433e-24	3.2890047949533145e-16	7.507601053804703e-11	1.4127848473300127e-10	2.591331312222887e-9
32500000	0.004999898333839677	4.327182558629737e-50	3.6446704944443507e-62	3.6530290692957234e-8	4.986508060494124e-16	1.274640526253414e-7	6.49476789812219e-24	3.2890047949533145e-16	7.507601053804703e-11	1.4127848473300127e-10	2.591331312222887e-9
32600000	0.004999898333839677	4.327182558629737e-50	3.6446704944443507e-62	3.6530290692957234e-8	4.986508060494124e-16	1.274640526253414e-7	6.494767897908564e-24	3.2890047949533145e-16	7.507601053804703e-11	1.4127848473300127e-10	2.591331312222887e-9
32700000	0.004999898333839677	4.327182558629737e-50	3.6446704944443507e-62	3.6530290692957234e-8	4.986508060494124e-16	1.274640526253414e-7	6.494767897713321e-24	3.2890047949533145e-16	7.507601053804703e-11	1.4127848473300127e-10	2.591331312222887e-9
32800000	0.004999898333839677	4.327182558629737e-50	3.6446704944443507e-62	3.6530290692957234e-8	4.986508060494124e-16	1.274640526253414e-7	6.494767897537226e-24	3.2890047949533145e-16	7.507601053804703e-11	1.4127848473300127e-10	2.591331312222887e-9
32900000	0.004999898333839677	4.327182558629737e-50	3.6446704944443507e-62	3.6530290692957234e-8	4.986508060494124e-16	1.274640526253414e-7	6.4947678973810464e-24	3.2890047949533145e-16	7.507601053804703e-11	1.4127848473300127e-10	2.591331312222887e-9
33000000	0.004999898333839677	4.327182558629737e-50	3.6446704944443507e-62	3.6530290692957234e-8	4.986508060494124e-16	1.274640526253414e-7	6.4947678972455465e-24	3.2890047949533145e-16	7.507601053804703e-11	1.4127848473300127e-10	2.591331312222887e-9
33100000	0.004999898333839677	4.327182558629737e-50	3.6446704944443507e-62	3.6530290692957234e-8	4.986508060494124e-16	1.274640526253414e-7	6.494767897131493e-24	3.2890047949533145e-16	7.507601053804703e-11	1.4127848473300127e-10	2.591331312222887e-9
33200000	0.004999898333839677	4.327182558629737e-50	3.6446704944443507e-62	3.6530290692957234e-8	4.986508060494124e-16	1.274640526253414e-7	6.49476789703965e-24	3.2890047949533145e-16	7.507601053804703e-11	1.4127848473300127e-10	2.591331312222887e-9
33300000	0.004999898333839677	4.327182558629737e-50	3.6446704944443507e-62	3.6530290692957234e-8	4.986508060494124e-16	1.274640526253414e-7	6.4947678969707835e-24	3.2890047949533145e-16	7.507601053804703e-11	1.4127848473300127e-10	2.591331312222887e-9
33400000	0.004999898333839677	4.327182558629737e-50	3.6446704944443507e-62	3.6530290692957234e-8	4.986508060494124e-16	1.274640526253414e-7	6.494767896925661e-24	3.2890047949533145e-16	7.507601053804703e-11	1.4127848473300127e-10	2.591331312222887e-9
33500000	0.004999898333839677	4.327182558629737e-50	3.6446704944443507e-62	3.6530290692957234e-8	4.986508060494124e-16	1.274640526253414e-7	6.4947678969050454e-24	3.2890047949533145e-16	7.507601053804703e-11	1.4127848473300127e-10	2.591331312222887e-9
33600000	0.004999898333839677	4.327182558629737e-50	3.6446704944443507e-62	3.6530290692957234e-8	4.986508060494124e-16	1.274640526253414e-7	6.494767896903833e-24	3.2890047949533145e-16	7.507601053804703e-11	1.4127848473300127e-10	2.591331312222887e-9
33700000	0.004999898333839677	4.327182558629737e-50	3.6446704944443507e-62	3.6530290692957234e-8	4.986508060494124e-16	1.274640526253414e-7	6.494767896903952e-24	3.2890047949533145e-16	7.507601053804703e-11	1.4127848473300127e-10	2.591331312222887e-9
33800000	0.004999898333839677	4.327182558629737e-50	3.6446704944443507e-62	3.6530290692957234e-8	4.986508060494124e-16	1.274640526253414e-7	6.494767896904066e-24	3.2890047949533145e-16	7.507601053804703e-11	1.4127848473300127e-10	2.591331312222887e-9
33900000	0.004999898333839677	4.327182558629737e-50	3.6446704944443507e-62	3.6530290692957234e-8	4.986508060494124e-16	1.274640526253414e-7	6.494767896904175e-24	3.2890047949533145e-16	7.507601053804703e-11	1.4127848473300127e-10	2.591331312222887e-9
34000000	0.004999898333839677	4.327182558629737e-50	3.6446704944443507e-62	3.6530290692957234e-8	4.986508060494124e-16	1.274640526253414e-7	6.494767896904279e-24	3.2890047949533145e-16	7.507601053804703e-11	1.4127848473300127e-10	2.591331312222887e-9
34100000	0.004999898333839677	4.327182558629737e-50	3.6446704944443507e-62	3.6530290692957234e-8	4.986508060494124e-16	1.274640526253414e-7	6.494767896904379e-24	3.2890047949533145e-16	7.507601053804703e-11	1.4127848473300127e-10	2.591331312222887e-9
34200000	0.004999898333839677	4.327182558629737e-50	3.6446704944443507e-62	3.6530290692957234e-8	4.986508060494124e-16	1.274640526253414e-7	6.4947678969044746e-24	3.2890047949533145e-16	7.507601053804703e-11	1.4127848473300127e-10	2.591331312222887e-9
34300000	0.004999898333839677	4.327182558629737e-50	3.6446704944443507e-62	3.6530290692957234e-8	4.986508060494124e-16	1.274640526253414e-7	6.494767896904565e-24	3.2890047949533145e-16	7.507601053804703e-11	1.4127848473300127e-10	2.591331312222887e-9
34400000	0.004999898333839677	4.327182558629737e-50	3.6446704944443507e-62	3.6530290692957234e-8	4.986508060494124e-16	1.274640526253414e-7	6.4947678969046516e-24	3.2890047949533145e-16	7.507601053804703e-11	1.4127848473300127e-10	2.591331312222887e-9
34500000	0.004999898333839677	4.327182558629737e-50	3.6446704944443507e-62	3.6530290692957234e-8	4.986508060494124e-16	1.274640526253414e-7	6.494767896904733e-24	3.2890047949533145e-16	7.507601053804703e-11	1.4127848473300127e-10	2.591331312222887e-9
34600000	0.004999898333839677	4.327182558629737e-50	3.6446704944443507e-62	3.6530290692957234e-8	4.986508060494124e-16	1.274640526253414e-7	6.494767896904811e-24	3.2890047949533145e-16	7.507601053804703e-11	1.4127848473300127e-10	2.591331312222887e-9
34700000	0.004999898333839677	4.327182558629737e-50	3.6446704944443507e-62	3.6530290692957234e-8	4.986508060494124e-16	1.274640526253414e-7	6.4947678969048845e-24	3.2890047949533145e-16	7.507601053804703e-11	1.4127848473300127e-10	2.591331312222887e-9
34800000	0.004999898333839677	4.327182558629737e-50	3.6446704944443507e-62	3.6530290692957234e-8	4.986508060494124e-16	1.274640526253414e-7	6.494767896904954e-24	3.2890047949533145e-16	7.507601053804703e-11	1.4127848473300127e-10	2.591331312222887e-9
34900000	0.004999898333839677	4.327182558629737e-50	3.6446704944443507e-62	3.6530290692957234e-8	4.986508060494124e-16	1.274640526253414e-7	6.49476789690502e-24	3.2890047949533145e-16	7.507601053804703e-11	1.4127848473300127e-10	2.591331312222887e-9
35000000	0.004999898333839677	4.327182558629737e-50	3.6446704944443507e-62	3.6530290692957234e-8	4.986508060494124e-16	1.274640526253414e-7	6.494767896905081e-24	3.2890047949533145e-16	7.507601053804703e-11	1.4127848473300127e-10	2.591331312222887e-9
35100000	0.004999898333839677	4.327182558629737e-50	3.6446704944443507e-62	3.6530290692957234e-8	4.986508060494124e-16	1.274640526253414e-7	6.494767896905139e-24	3.2890047949533145e-16	7.507601053804703e-11	1.4127848473300127e-10	2.591331312222887e-9
35200000	0.004999898333839677	4.327182558629737e-50	3.6446704944443507e-62	3.6530290692957234e-8	4.986508060494124e-16	1.274640526253414e-7	6.494767896905192e-24	3.2890047949533145e-16	7.507601053804703e-11	1.4127848473300127e-10	2.591331312222887e-9
35300000	0.004999898333839677	4.327182558629737e-50	3.6446704944443507e-62	3.6530290692957234e-8	4.986508060494124e-16	1.274640526253414e-7	6.494767896905242e-24	3.2890047949533145e-16	7.507601053804703e-11	1.4127848473300127e-10	2.591331312222887e-9
35400000	0.004999898333839677	4.327182558629737e-50	3.6446704944443507e-62	3.6530290692957234e-8	4.986508060494124e-16	1.274640526253414e-7	6.4947678969052886e-24	3.2890047949533145e-16	7.507601053804703e-11	1.4127848473300127e-10	2.591331312222887e-9
35500000	0.004999898333839677	4.327182558629737e-50	3.6446704944443507e-62	3.6530290692957234e-8	4.986508060494124e-16	1.274640526253414e-7	6.494767896905331e-24	3.2890047949533145e-16	7.507601053804703e-11	1.4127848473300127e-10	2.591331312222887e-9
35600000	0.004999898333839677	4.327182558629737e-50	3.6446704944443507e-62	3.6530290692957234e-8	4.986508060494124e-16	1.274640526253414e-7	6.494767896905371e-24	3.2890047949533145e-16	7.507601053804703e-11	1.4127848473300127e-10	2.591331312222887e-9
35700000	0.004999898333839677	4.327182558629737e-50	3.6446704944443507e-62	3.6530290692957234e-8	4.986508060494124e-16	1.274640526253414e-7	6.494767896905406e-24	3.2890047949533145e-16	7.507601053804703e-11	1.4127848473300127e-10	2.591331312222887e-9
35800000	0.004999898333839677	4.327182558629737e-50	3.6446704944443507e-62	3.6530290692957234e-8	4.986508060494124e-16	1.274640526253414e-7	6.494767896905439e-24	3.2890047949533145e-16	7.507601053804703e-11	1.4127848473300127e-10	2.591331312222887e-9
35900000	0.004999898333839677	4.327182558629737e-50	3.6446704944443507e-62	3.6530290692957234e-8	4.986508060494124e-16	1.274640526253414e-7	6.494767896905468e-24	3.2890047949533145e-16	7.507601053804703e-11	1.4127848473300127e-10	2.591331312222887e-9
36000000	0.004999898333839677	4.327182558629737e-50	3.6446704944443507e-62	3.6530290692957234e-8	4.986508060494124e-16	1.274640526253414e-7	6.494767896905494e-24	3.2890047949533145e-16	7.507601053804703e-11	1.4127848473300127e-10	2.591331312222887e-9
36100000	0.004999898333839677	4.327182558629737e-50	3.6446704944443507e-62	3.6530290692957234e-8	4.986508060494124e-16	1.274640526253414e-7	6.494767896905517e-24	3.2890047949533145e-16	7.507601053804703e-11	1.4127848473300127e-10	2.591331312222887e-9
36200000	0.004999898333839677	4.327182558629737e-50	3.6446704944443507e-62	3.6530290692957234e-8	4.986508060494124e-16	1.274640526253414e-7	6.494767896905537e-24	3.2890047949533145e-16	7.507601053804703e-11	1.4127848473300127e-10	2.591331312222887e-9
36300000	0.004999898333839677	4.327182558629737e-50	3.6446704944443507e-62	3.6530290692957234e-8	4.986508060494124e-16	1.274640526253414e-7	6.494767896905553e-24	3.2890047949533145e-16	7.507601053804703e-11	1.4127848473300127e-10	2.591331312222887e-9
36400000	0.004999898333839677	4.327182558629737e-50	3.6446704944443507e-62	3.6530290692957234e-8	4.986508060494124e-16	1.274640526253414e-7	6.494767896905567e-24	3.2890047949533145e-16	7.507601053804703e-11	1.4127848473300127e-10	2.591331312222887e-9
36500000	0.004999898333839677	4.327182558629737e-50	3.6446704944443507e-62	3.6530290692957234e-8	4.986508060494124e-16	1.274640526253414e-7	6.494767896905578e-24	3.2890047949533145e-16	7.507601053804703e-11	1.4127848473300127e-10	2.591331312222887e-9
36600000	0.004999898333839677	4.327182558629737e-50	3.6446704944443507e-62	3.6530290692957234e-8	4.986508060494124e-16	1.274640526253414e-7	6.494767896905587e-24	3.2890047949533145e-16	7.507601053804703e-11	1.4127848473300127e-10	2.591331312222887e-9
36700000	0.004999898333839677	4.327182558629737e-50	3.6446704944443507e-62	3.6530290692957234e-8	4.986508060494124e-16	1.274640526253414e-7	6.494767896905592e-24	3.2890047949533145e-16	7.507601053804703e-11	1.4127848473300127e-10	2.591331312222887e-9
36800000	0.004999898333839677	4.327182558629737e-50	3.6446704944443507e-62	3.6530290692957234e-8	4.986508060494124e-16	1.274640526253414e-7	6.494767896905595e-24	3.2890047949533145e-16	7.507601053804703e-11	1.4127848473300127e-10	2.591331312222887e-9
36900000	0.004999898333839677	4.327182558629737e-50	3.6446704944443507e-62	3.6530290692957234e-8	4.986508060494124e-16	1.274640526253414e-7	6.494767896905596e-24	3.2890047949533145e-16	7.507601053804703e-11	1.4127848473300127e-10	2.591331312222887e-9
37000000	0.004999898333839677	4.327182558629737e-50	3.6446704944443507e-62	3.6530290692957234e-8	4.986508060494124e-16	1.274640526253414e-7	6.4947678969055935e-24	3.2890047949533145e-16	7.507601053804703e-11	1.4127848473300127e-10	2.591331312222887e-9
37100000	0.004999898333839677	4.327182558629737e-50	3.6446704944443507e-62	3.6530290692957234e-8	4.986508060494124e-16	1.274640526253414e-7	6.494767896905589e-24	3.2890047949533145e-16	7.507601053804703e-11	1.4127848473300127e-10	2.591331312222887e-9
37200000	0.004999898333839677	4.327182558629737e-50	3.6446704944443507e-62	3.6530290692957234e-8	4.986508060494124e-16	1.274640526253414e-7	6.4947678969055825e-24	3.2890047949533145e-16	7.507601053804703e-11	1.4127848473300127e-10	2.591331312222887e-9
37300000	0.004999898333839677	4.327182558629737e-50	3.6446704944443507e-62	3.6530290692957234e-8	4.986508060494124e-16	1.274640526253414e-7	6.494767896905574e-24	3.2890047949533145e-16	7.507601053804703e-11	1.4127848473300127e-10	2.591331312222887e-9
37400000	0.004999898333839677	4.327182558629737e-50	3.6446704944443507e-62	3.6530290692957234e-8	4.986508060494124e-16	1.274640526253414e-7	6.494767896905562e-24	3.2890047949533145e-16	7.507601053804703e-11	1.4127848473300127e-10	2.591331312222887e-9
37500000	0.004999898333839677	4.327182558629737e-50	3.6446704944443507e-62	3.6530290692957234e-8	4.986508060494124e-16	1.274640526253414e-7	6.494767896905549e-24	3.2890047949533145e-16	7.507601053804703e-11	1.4127848473300127e-10	2.591331312222887e-9
37600000	0.004999898333839677	4.327182558629737e-50	3.6446704944443507e-62	3.6530290692957234e-8	4.986508060494124e-16	1.274640526253414e-7	6.494767896905534e-24	3.2890047949533145e-16	7.507601053804703e-11	1.4127848473300127e-10	2.591331312222887e-9
37700000	0.004999898333839677	4.327182558629737e-50	3.6446704944443507e-62	3.6530290692957234e-8	4.986508060494124e-16	1.274640526253414e-7	6.494767896905516e-24	3.2890047949533145e-16	7.507601053804703e-11	1.4127848473300127e-10	2.591331312222887e-9
37800000	0.004999898333839677	4.327182558629737e-50	3.6446704944443507e-62	3.6530290692957234e-8	4.986508060494124e-16	1.274640526253414e-7	6.494767896905497e-24	3.2890047949533145e-16	7.507601053804703e-11	1.4127848473300127e-10	2.591331312222887e-9
37900000	0.004999898333839677	4.327182558629737e-50	3.6446704944443507e-62	3.6530290692957234e-8	4.986508060494124e-16	1.274640526253414e-7	6.494767896905477e-24	3.2890047949533145e-16	7.507601053804703e-11	1.4127848473300127e-10	2.591331312222887e-9
38000000	0.004999898333839677	4.327182558629737e-50	3.6446704944443507e-62	3.6530290692957234e-8	4.986508060494124e-16	1.274640526253414e-7	6.494767896905454e-24	3.2890047949533145e-16	7.507601053804703e-11	1.4127848473300127e-10	2.591331312222887e-9
38100000	0.004999898333839677	4.327182558629737e-50	3.6446704944443507e-62	3.6530290692957234e-8	4.986508060494124e-16	1.274640526253414e-7	6.49476789690543e-24	3.2890047949533145e-16	7.507601053804703e-11	1.4127848473300127e-10	2.591331312222887e-9
38200000	0.004999898333839677	4.327182558629737e-50	3.6446704944443507e-62	3.6530290692957234e-8	4.986508060494124e-16	1.274640526253414e-7	6.494767896905404e-24	3.2890047949533145e-16	7.507601053804703e-11	1.4127848473300127e-10	2.591331312222887e-9
38300000	0.004999898333839677	4.327182558629737e-50	3.6446704944443507e-62	3.6530290692957234e-8	4.986508060494124e-16	1.274640526253414e-7	6.494767896905377e-24	3.2890047949533145e-16	7.507601053804703e-11	1.4127848473300127e-10	2.591331312222887e-9
38400000	0.004999898333839677	4.327182558629737e-50	3.6446704944443507e-62	3.6530290692957234e-8	4.986508060494124e-16	1.274640526253414e-7	6.494767896905348e-24	3.2890047949533145e-16	7.507601053804703e-11	1.4127848473300127e-10	2.591331312222887e-9
38500000	0.004999898333839677	4.327182558629737e-50	3.6446704944443507e-62	3.6530290692957234e-8	4.986508060494124e-16	1.274640526253414e-7	6.494767896905318e-24	3.2890047949533145e-16	7.507601053804703e-11	1.4127848473300127e-10	2.591331312222887e-9
38600000	0.004999898333839677	4.327182558629737e-50	3.6446704944443507e-62	3.6530290692957234e-8	4.986508060494124e-16	1.274640526253414e-7	6.4947678969052864e-24	3.2890047949533145e-16	7.507601053804703e-11	1.4127848473300127e-10	2.591331312222887e-9
38700000	0.004999898333839677	4.327182558629737e-50	3.6446704944443507e-62	3.6530290692957234e-8	4.986508060494124e-16	1.274640526253414e-7	6.494767896905254e-24	3.2890047949533145e-16	7.507601053804703e-11	1.4127848473300127e-10	2.591331312222887e-9
38800000	0.004999898333839677	4.327182558629737e-50	3.6446704944443507e-62	3.6530290692957234e-8	4.986508060494124e-16	1.274640526253414e-7	6.49476789690522e-24	3.2890047949533145e-16	7.507601053804703e-11	1.4127848473300127e-10	2.591331312222887e-9
38900000	0.004999898333839677	4.327182558629737e-50	3.6446704944443507e-62	3.6530290692957234e-8	4.986508060494124e-16	1.274640526253414e-7	6.494767896905186e-24	3.2890047949533145e-16	7.507601053804703e-11	1.4127848473300127e-10	2.591331312222887e-9
39000000	0.004999898333839677	4.327182558629737e-50	3.6446704944443507e-62	3.6530290692957234e-8	4.986508060494124e-16	1.274640526253414e-7	6.4947678969051505e-24	3.2890047949533145e-16	7.507601053804703e-11	1.4127848473300127e-10	2.591331312222887e-9
39100000	0.004999898333839677	4.327182558629737e-50	3.6446704944443507e-62	3.6530290692957234e-8	4.986508060494124e-16	1.274640526253414e-7	6.494767896905114e-24	3.2890047949533145e-16	7.507601053804703e-11	1.4127848473300127e-10	2.591331312222887e-9
39200000	0.004999898333839677	4.327182558629737e-50	3.6446704944443507e-62	3.6530290692957234e-8	4.986508060494124e-16	1.274640526253414e-7	6.494767896905076e-24	3.2890047949533145e-16	7.507601053804703e-11	1.4127848473300127e-10	2.591331312222887e-9
39300000	0.004999898333839677	4.327182558629737e-50	3.6446704944443507e-62	3.6530290692957234e-8	4.986508060494124e-16	1.274640526253414e-7	6.494767896905038e-24	3.2890047949533145e-16	7.507601053804703e-11	1.412784847330013e-10	2.591331312222887e-9
39400000	0.004999898333839677	4.327182558629737e-50	3.6446704944443507e-62	3.6530290692957234e-8	4.986508060494124e-16	1.274640526253414e-7	6.494767896904999e-24	3.2890047949533145e-16	7.507601053804703e-11	1.412784847330013e-10	2.591331312222887e-9
39500000	0.004999898333839677	4.327182558629737e-50	3.6446704944443507e-62	3.6530290692957234e-8	4.986508060494124e-16	1.274640526253414e-7	6.49476789690496e-24	3.2890047949533145e-16	7.507601053804703e-11	1.412784847330013e-10	2.591331312222887e-9
39600000	0.004999898333839677	4.327182558629737e-50	3.6446704944443507e-62	3.6530290692957234e-8	4.986508060494124e-16	1.274640526253414e-7	6.49476789690492e-24	3.2890047949533145e-16	7.507601053804703e-11	1.412784847330013e-10	2.591331312222887e-9
39700000	0.004999898333839677	4.327182558629737e-50	3.6446704944443507e-62	3.6530290692957234e-8	4.986508060494124e-16	1.274640526253414e-7	6.49476789690488e-24	3.2890047949533145e-16	7.507601053804703e-11	1.412784847330013e-10	2.591331312222887e-9
39800000	0.004999898333839677	4.327182558629737e-50	3.6446704944443507e-62	3.6530290692957234e-8	4.986508060494124e-16	1.274640526253414e-7	6.494767896904839e-24	3.2890047949533145e-16	7.507601053804703e-11	1.412784847330013e-10	2.591331312222887e-9
39900000	0.004999898333839677	4.327182558629737e-50	3.6446704944443507e-62	3.6530290692957234e-8	4.986508060494124e-16	1.274640526253414e-7	6.494767896904798e-24	3.2890047949533145e-16	7.507601053804703e-11	1.412784847330013e-10	2.591331312222887e-9
40000000	0.004999898333839677	4.327182558629737e-50	3.6446704944443507e-62	3.6530290692957234e-8	4.986508060494124e-16	1.274640526253414e-7	6.494767896904757e-24	3.2890047949533145e-16	7.507601053804703e-11	1.412784847330013e-10	2.591331312222887e-9
40100000	0.004999898333839677	4.327182558629737e-50	3.6446704944443507e-62	3.6530290692957234e-8	4.986508060494124e-16	1.274640526253414e-7	6.4947678969047155e-24	3.2890047949533145e-16	7.507601053804703e-11	1.412784847330013e-10	2.591331312222887e-9
40200000	0.004999898333839677	4.327182558629737e-50	3.6446704944443507e-62	3.6530290692957234e-8	4.986508060494124e-16	1.274640526253414e-7	6.494767896904674e-24	3.2890047949533145e-16	7.507601053804703e-11	1.412784847330013e-10	2.591331312222887e-9
40300000	0.004999898333839677	4.327182558629737e-50	3.6446704944443507e-62	3.6530290692957234e-8	4.986508060494124e-16	1.274640526253414e-7	6.4947678969046325e-24	3.2890047949533145e-16	7.507601053804703e-11	1.412784847330013e-10	2.591331312222887e-9
40400000	0.004999898333839677	4.327182558629737e-50	3.6446704944443507e-62	3.6530290692957234e-8	4.986508060494124e-16	1.274640526253414e-7	6.4947678969045914e-24	3.2890047949533145e-16	7.507601053804703e-11	1.412784847330013e-10	2.591331312222887e-9
40500000	0.004999898333839677	4.327182558629737e-50	3.6446704944443507e-62	3.6530290692957234e-8	4.986508060494124e-16	1.274640526253414e-7	6.49476789690455e-24	3.2890047949533145e-16	7.507601053804703e-11	1.412784847330013e-10	2.591331312222887e-9
40600000	0.004999898333839677	4.327182558629737e-50	3.6446704944443507e-62	3.6530290692957234e-8	4.986508060494124e-16	1.274640526253414e-7	6.494767896904509e-24	3.2890047949533145e-16	7.507601053804703e-11	1.412784847330013e-10	2.591331312222887e-9
40700000	0.004999898333839677	4.327182558629737e-50	3.6446704944443507e-62	3.6530290692957234e-8	4.986508060494123e-16	1.274640526253414e-7	6.494767896904468e-24	3.2890047949533145e-16	7.507601053804703e-11	1.412784847330013e-10	2.591331312222887e-9
40800000	0.004999898333839677	4.327182558629737e-50	3.6446704944443507e-62	3.6530290692957234e-8	4.986508060494123e-16	1.274640526253414e-7	6.4947678969044275e-24	3.2890047949533145e-16	7.507601053804703e-11	1.412784847330013e-10	2.591331312222887e-9
40900000	0.004999898333839677	4.327182558629737e-50	3.6446704944443507e-62	3.6530290692957234e-8	4.986508060494123e-16	1.274640526253414e-7	6.494767896904388e-24	3.2890047949533145e-16	7.507601053804703e-11	1.412784847330013e-10	2.591331312222887e-9
41000000	0.004999898333839677	4.327182558629737e-50	3.6446704944443507e-62	3.6530290692957234e-8	4.986508060494123e-16	1.274640526253414e-7	6.494767896904349e-24	3.2890047949533145e-16	7.507601053804703e-11	1.412784847330013e-10	2.591331312222887e-9
41100000	0.004999898333839677	4.327182558629737e-50	3.6446704944443507e-62	3.6530290692957234e-8	4.986508060494123e-16	1.274640526253414e-7	6.49476789690431e-24	3.2890047949533145e-16	7.507601053804703e-11	1.412784847330013e-10	2.591331312222887e-9
41200000	0.004999898333839677	4.327182558629737e-50	3.6446704944443507e-62	3.6530290692957234e-8	4.986508060494123e-16	1.274640526253414e-7	6.494767896904272e-24	3.2890047949533145e-16	7.507601053804703e-11	1.412784847330013e-10	2.591331312222887e-9
41300000	0.004999898333839677	4.327182558629737e-50	3.6446704944443507e-62	3.6530290692957234e-8	4.986508060494123e-16	1.274640526253414e-7	6.494767896904234e-24	3.2890047949533145e-16	7.507601053804703e-11	1.412784847330013e-10	2.591331312222887e-9
41400000	0.004999898333839677	4.327182558629737e-50	3.6446704944443507e-62	3.6530290692957234e-8	4.986508060494123e-16	1.274640526253414e-7	6.4947678969041976e-24	3.2890047949533145e-16	7.507601053804703e-11	1.412784847330013e-10	2.591331312222887e-9
41500000	0.004999898333839677	4.327182558629737e-50	3.6446704944443507e-62	3.6530290692957234e-8	4.986508060494123e-16	1.274640526253414e-7	6.494767896904162e-24	3.2890047949533145e-16	7.507601053804703e-11	1.412784847330013e-10	2.591331312222887e-9
41600000	0.004999898333839677	4.327182558629737e-50	3.6446704944443507e-62	3.6530290692957234e-8	4.986508060494123e-16	1.274640526253414e-7	6.494767896904128e-24	3.2890047949533145e-16	7.507601053804703e-11	1.412784847330013e-10	2.591331312222887e-9
41700000	0.004999898333839677	4.327182558629737e-50	3.6446704944443507e-62	3.6530290692957234e-8	4.986508060494123e-16	1.274640526253414e-7	6.494767896904094e-24	3.2890047949533145e-16	7.507601053804703e-11	1.412784847330013e-10	2.591331312222887e-9
41800000	0.004999898333839677	4.327182558629737e-50	3.6446704944443507e-62	3.6530290692957234e-8	4.986508060494123e-16	1.274640526253414e-7	6.494767896904062e-24	3.2890047949533145e-16	7.507601053804703e-11	1.412784847330013e-10	2.591331312222887e-9
41900000	0.004999898333839677	4.327182558629737e-50	3.6446704944443507e-62	3.6530290692957234e-8	4.986508060494123e-16	1.274640526253414e-7	6.49476789690403e-24	3.2890047949533145e-16	7.507601053804703e-11	1.412784847330013e-10	2.591331312222887e-9
42000000	0.004999898333839677	4.327182558629737e-50	3.6446704944443507e-62	3.6530290692957234e-8	4.986508060494123e-16	1.274640526253414e-7	6.494767896904e-24	3.2890047949533145e-16	7.507601053804703e-11	1.412784847330013e-10	2.591331312222887e-9
42100000	0.004999898333839677	4.327182558629737e-50	3.6446704944443507e-62	3.6530290692957234e-8	4.986508060494123e-16	1.274640526253414e-7	6.494767896903971e-24	3.2890047949533145e-16	7.507601053804703e-11	1.412784847330013e-10	2.591331312222887e-9
42200000	0.004999898333839677	4.327182558629737e-50	3.6446704944443507e-62	3.6530290692957234e-8	4.986508060494123e-16	1.274640526253414e-7	6.494767896903944e-24	3.2890047949533145e-16	7.507601053804703e-11	1.412784847330013e-10	2.591331312222887e-9
42300000	0.004999898333839677	4.327182558629737e-50	3.6446704944443507e-62	3.6530290692957234e-8	4.986508060494123e-16	1.274640526253414e-7	6.4947678969039184e-24	3.2890047949533145e-16	7.507601053804703e-11	1.412784847330013e-10	2.591331312222887e-9
42400000	0.004999898333839677	4.327182558629737e-50	3.6446704944443507e-62	3.6530290692957234e-8	4.986508060494123e-16	1.274640526253414e-7	6.494767896903894e-24	3.2890047949533145e-16	7.507601053804703e-11	1.412784847330013e-10	2.591331312222887e-9
42500000	0.004999898333839677	4.327182558629737e-50	3.6446704944443507e-62	3.6530290692957234e-8	4.986508060494123e-16	1.274640526253414e-7	6.494767896903872e-24	3.2890047949533145e-16	7.507601053804703e-11	1.412784847330013e-10	2.591331312222887e-9
42600000	0.004999898333839677	4.327182558629737e-50	3.6446704944443507e-62	3.6530290692957234e-8	4.986508060494123e-16	1.274640526253414e-7	6.494767896903851e-24	3.2890047949533145e-16	7.507601053804703e-11	1.412784847330013e-10	2.591331312222887e-9
42700000	0.004999898333839677	4.327182558629737e-50	3.6446704944443507e-62	3.6530290692957234e-8	4.986508060494123e-16	1.274640526253414e-7	6.494767896903832e-24	3.2890047949533145e-16	7.507601053804703e-11	1.412784847330013e-10	2.591331312222887e-9
42800000	0.004999898333839677	4.327182558629737e-50	3.6446704944443507e-62	3.6530290692957234e-8	4.986508060494123e-16	1.274640526253414e-7	6.494767896903815e-24	3.2890047949533145e-16	7.507601053804703e-11	1.412784847330013e-10	2.591331312222887e-9
42900000	0.004999898333839677	4.327182558629737e-50	3.6446704944443507e-62	3.6530290692957234e-8	4.986508060494123e-16	1.274640526253414e-7	6.4947678969037994e-24	3.2890047949533145e-16	7.507601053804703e-11	1.412784847330013e-10	2.591331312222887e-9
43000000	0.004999898333839677	4.327182558629737e-50	3.6446704944443507e-62	3.6530290692957234e-8	4.986508060494123e-16	1.274640526253414e-7	6.494767896903786e-24	3.2890047949533145e-16	7.507601053804703e-11	1.412784847330013e-10	2.591331312222887e-9
43100000	0.004999898333839677	4.327182558629737e-50	3.6446704944443507e-62	3.6530290692957234e-8	4.986508060494123e-16	1.274640526253414e-7	6.494767896903775e-24	3.2890047949533145e-16	7.507601053804703e-11	1.412784847330013e-10	2.591331312222887e-9
43200000	0.004999898333839677	4.327182558629737e-50	3.6446704944443507e-62	3.6530290692957234e-8	4.986508060494123e-16	1.274640526253414e-7	6.494767896903766e-24	3.2890047949533145e-16	7.507601053804703e-11	1.412784847330013e-10	2.591331312222887e-9
43300000	0.004999898333839677	4.327182558629737e-50	3.6446704944443507e-62	3.6530290692957234e-8	4.986508060494123e-16	1.274640526253414e-7	6.49476789690376e-24	3.2890047949533145e-16	7.507601053804703e-11	1.412784847330013e-10	2.591331312222887e-9
43400000	0.004999898333839677	4.327182558629737e-50	3.6446704944443507e-62	3.6530290692957234e-8	4.986508060494123e-16	1.274640526253414e-7	6.494767896903755e-24	3.2890047949533145e-16	7.507601053804703e-11	1.412784847330013e-10	2.591331312222887e-9
43500000	0.004999898333839677	4.327182558629737e-50	3.6446704944443507e-62	3.6530290692957234e-8	4.986508060494123e-16	1.274640526253414e-7	6.494767896903753e-24	3.2890047949533145e-16	7.507601053804703e-11	1.412784847330013e-10	2.591331312222887e-9
43600000	0.004999898333839677	4.327182558629737e-50	3.6446704944443507e-62	3.6530290692957234e-8	4.986508060494123e-16	1.274640526253414e-7	6.494767896903753e-24	3.2890047949533145e-16	7.507601053804703e-11	1.412784847330013e-10	2.591331312222887e-9
43700000	0.004999898333839677	4.327182558629737e-50	3.6446704944443507e-62	3.6530290692957234e-8	4.986508060494123e-16	1.274640526253414e-7	6.494767896903753e-24	3.2890047949533145e-16	7.507601053804703e-11	1.412784847330013e-10	2.591331312222887e-9
43800000	0.004999898333839677	4.327182558629737e-50	3.6446704944443507e-62	3.6530290692957234e-8	4.986508060494123e-16	1.274640526253414e-7	6.494767896903753e-24	3.2890047949533145e-16	7.507601053804703e-11	1.412784847330013e-10	2.591331312222887e-9
43900000	0.004999898333839677	4.327182558629737e-50	3.6446704944443507e-62	3.6530290692957234e-8	4.986508060494123e-16	1.274640526253414e-7	6.494767896903753e-24	3.2890047949533145e-16	7.507601053804703e-11	1.412784847330013e-10	2.591331312222887e-9
44000000	0.004999898333839677	4.327182558629737e-50	3.6446704944443507e-62	3.6530290692957234e-8	4.986508060494123e-16	1.274640526253414e-7	6.494767896903753e-24	3.2890047949533145e-16	7.507601053804703e-11	1.412784847330013e-10	2.591331312222887e-9
44100000	0.004999898333839677	4.327182558629737e-50	3.6446704944443507e-62	3.6530290692957234e-8	4.986508060494123e-16	1.274640526253414e-7	6.494767896903753e-24	3.2890047949533145e-16	7.507601053804703e-11	1.412784847330013e-10	2.591331312222887e-9
44200000	0.004999898333839677	4.327182558629737e-50	3.6446704944443507e-62	3.6530290692957234e-8	4.986508060494123e-16	1.274640526253414e-7	6.494767896903753e-24	3.2890047949533145e-16	7.507601053804703e-11	1.412784847330013e-10	2.591331312222887e-9
44300000	0.004999898333839677	4.327182558629737e-50	3.6446704944443507e-62	3.6530290692957234e-8	4.986508060494123e-16	1.274640526253414e-7	6.494767896903753e-24	3.2890047949533145e-16	7.507601053804703e-11	1.412784847330013e-10	2.591331312222887e-9
44400000	0.004999898333839677	4.327182558629737e-50	3.6446704944443507e-62	3.6530290692957234e-8	4.986508060494123e-16	1.274640526253414e-7	6.494767896903753e-24	3.2890047949533145e-16	7.507601053804703e-11	1.412784847330013e-10	2.591331312222887e-9
44500000	0.004999898333839677	4.327182558629737e-50	3.6446704944443507e-62	3.6530290692957234e-8	4.986508060494123e-16	1.274640526253414e-7	6.494767896903753e-24	3.2890047949533145e-16	7.507601053804703e-11	1.412784847330013e-10	2.591331312222887e-9
44600000	0.004999898333839677	4.327182558629737e-50	3.6446704944443507e-62	3.6530290692957234e-8	4.986508060494123e-16	1.274640526253414e-7	6.494767896903753e-24	3.2890047949533145e-16	7.507601053804703e-11	1.412784847330013e-10	2.591331312222887e-9
44700000	0.004999898333839677	4.327182558629737e-50	3.6446704944443507e-62	3.6530290692957234e-8	4.986508060494123e-16	1.274640526253414e-7	6.494767896903753e-24	3.2890047949533145e-16	7.507601053804703e-11	1.412784847330013e-10	2.591331312222887e-9
44800000	0.004999898333839677	4.327182558629737e-50	3.6446704944443507e-62	3.6530290692957234e-8	4.986508060494123e-16	1.274640526253414e-7	6.494767896903753e-24	3.2890047949533145e-16	7.507601053804703e-11	1.412784847330013e-10	2.591331312222887e-9
44900000	0.004999898333839677	4.327182558629737e-50	3.6446704944443507e-62	3.6530290692957234e-8	4.986508060494123e-16	1.274640526253414e-7	6.494767896903753e-24	3.2890047949533145e-16	7.507601053804703e-11	1.412784847330013e-10	2.591331312222887e-9
45000000	0.004999898333839677	4.327182558629737e-50	3.6446704944443507e-62	3.6530290692957234e-8	4.986508060494123e-16	1.274640526253414e-7	6.494767896903753e-24	3.2890047949533145e-16	7.507601053804703e-11	1.412784847330013e-10	2.591331312222887e-9
45100000	0.004999898333839677	4.327182558629737e-50	3.6446704944443507e-62	3.6530290692957234e-8	4.986508060494123e-16	1.274640526253414e-7	6.494767896903753e-24	3.2890047949533145e-16	7.507601053804703e-11	1.412784847330013e-10	2.591331312222887e-9
45200000	0.004999898333839677	4.327182558629737e-50	3.6446704944443507e-62	3.6530290692957234e-8	4.986508060494123e-16	1.274640526253414e-7	6.494767896903754e-24	3.2890047949533145e-16	7.507601053804703e-11	1.412784847330013e-10	2.591331312222887e-9
45300000	0.004999898333839677	4.327182558629737e-50	3.6446704944443507e-62	3.6530290692957234e-8	4.986508060494123e-16	1.274640526253414e-7	6.494767896903754e-24	3.2890047949533145e-16	7.507601053804703e-11	1.412784847330013e-10	2.591331312222887e-9
45400000	0.004999898333839677	4.327182558629737e-50	3.6446704944443507e-62	3.6530290692957234e-8	4.986508060494123e-16	1.274640526253414e-7	6.494767896903754e-24	3.2890047949533145e-16	7.507601053804703e-11	1.412784847330013e-10	2.591331312222887e-9
45500000	0.004999898333839677	4.327182558629737e-50	3.6446704944443507e-62	3.6530290692957234e-8	4.986508060494123e-16	1.274640526253414e-7	6.494767896903754e-24	3.2890047949533145e-16	7.507601053804703e-11	1.412784847330013e-10	2.591331312222887e-9
45600000	0.004999898333839677	4.327182558629737e-50	3.6446704944443507e-62	3.6530290692957234e-8	4.986508060494123e-16	1.274640526253414e-7	6.494767896903754e-24	3.2890047949533145e-16	7.507601053804703e-11	1.412784847330013e-10	2.591331312222887e-9
45700000	0.004999898333839677	4.327182558629737e-50	3.6446704944443507e-62	3.6530290692957234e-8	4.986508060494123e-16	1.274640526253414e-7	6.494767896903754e-24	3.2890047949533145e-16	7.507601053804703e-11	1.412784847330013e-10	2.591331312222887e-9
45800000	0.004999898333839677	4.327182558629737e-50	3.6446704944443507e-62	3.6530290692957234e-8	4.986508060494123e-16	1.274640526253414e-7	6.494767896903754e-24	3.2890047949533145e-16	7.507601053804703e-11	1.412784847330013e-10	2.591331312222887e-9
45900000	0.004999898333839677	4.327182558629737e-50	3.6446704944443507e-62	3.6530290692957234e-8	4.986508060494123e-16	1.274640526253414e-7	6.494767896903754e-24	3.2890047949533145e-16	7.507601053804703e-11	1.412784847330013e-10	2.591331312222887e-9
46000000	0.004999898333839677	4.327182558629737e-50	3.6446704944443507e-62	3.6530290692957234e-8	4.986508060494123e-16	1.274640526253414e-7	6.494767896903754e-24	3.2890047949533145e-16	7.507601053804703e-11	1.412784847330013e-10	2.591331312222887e-9
46100000	0.004999898333839677	4.327182558629737e-50	3.6446704944443507e-62	3.6530290692957234e-8	4.986508060494123e-16	1.274640526253414e-7	6.494767896903754e-24	3.2890047949533145e-16	7.507601053804703e-11	1.412784847330013e-10	2.591331312222887e-9
46200000	0.004999898333839677	4.327182558629737e-50	3.6446704944443507e-62	3.6530290692957234e-8	4.986508060494123e-16	1.274640526253414e-7	6.494767896903754e-24	3.2890047949533145e-16	7.507601053804703e-11	1.412784847330013e-10	2.591331312222887e-9
46300000	0.004999898333839677	4.327182558629737e-50	3.6446704944443507e-62	3.6530290692957234e-8	4.986508060494123e-16	1.274640526253414e-7	6.494767896903754e-24	3.2890047949533145e-16	7.507601053804703e-11	1.412784847330013e-10	2.591331312222887e-9
46400000	0.004999898333839677	4.327182558629737e-50	3.6446704944443507e-62	3.6530290692957234e-8	4.986508060494123e-16	1.274640526253414e-7	6.494767896903754e-24	3.2890047949533145e-16	7.507601053804703e-11	1.412784847330013e-10	2.591331312222887e-9
46500000	0.004999898333839677	4.327182558629737e-50	3.6446704944443507e-62	3.6530290692957234e-8	4.986508060494123e-16	1.274640526253414e-7	6.494767896903754e-24	3.2890047949533145e-16	7.507601053804703e-11	1.412784847330013e-10	2.591331312222887e-9
46600000	0.004999898333839677	4.327182558629737e-50	3.6446704944443507e-62	3.6530290692957234e-8	4.986508060494123e-16	1.274640526253414e-7	6.494767896903754e-24	3.2890047949533145e-16	7.507601053804703e-11	1.412784847330013e-10	2.591331312222887e-9
46700000	0.004999898333839677	4.327182558629737e-50	3.6446704944443507e-62	3.6530290692957234e-8	4.986508060494123e-16	1.274640526253414e-7	6.494767896903754e-24	3.2890047949533145e-16	7.507601053804703e-11	1.412784847330013e-10	2.591331312222887e-9
46800000	0.004999898333839677	4.327182558629737e-50	3.6446704944443507e-62	3.6530290692957234e-8	4.986508060494123e-16	1.274640526253414e-7	6.494767896903754e-24	3.2890047949533145e-16	7.507601053804703e-11	1.412784847330013e-10	2.591331312222887e-9
46900000	0.004999898333839677	4.327182558629737e-50	3.6446704944443507e-62	3.6530290692957234e-8	4.986508060494123e-16	1.274640526253414e-7	6.494767896903754e-24	3.2890047949533145e-16	7.507601053804703e-11	1.412784847330013e-10	2.591331312222887e-9
47000000	0.004999898333839677	4.327182558629737e-50	3.6446704944443507e-62	3.6530290692957234e-8	4.986508060494123e-16	1.274640526253414e-7	6.494767896903754e-24	3.2890047949533145e-16	7.507601053804703e-11	1.412784847330013e-10	2.591331312222887e-9
47100000	0.004999898333839677	4.327182558629737e-50	3.6446704944443507e-62	3.6530290692957234e-8	4.986508060494123e-16	1.274640526253414e-7	6.494767896903754e-24	3.2890047949533145e-16	7.507601053804703e-11	1.412784847330013e-10	2.591331312222887e-9
47200000	0.004999898333839677	4.327182558629737e-50	3.6446704944443507e-62	3.6530290692957234e-8	4.986508060494123e-16	1.274640526253414e-7	6.494767896903754e-24	3.2890047949533145e-16	7.507601053804703e-11	1.412784847330013e-10	2.591331312222887e-9
47300000	0.004999898333839677	4.327182558629737e-50	3.6446704944443507e-62	3.6530290692957234e-8	4.986508060494123e-16	1.274640526253414e-7	6.494767896903754e-24	3.2890047949533145e-16	7.507601053804703e-11	1.412784847330013e-10	2.591331312222887e-9
47400000	0.004999898333839677	4.327182558629737e-50	3.6446704944443507e-62	3.6530290692957234e-8	4.986508060494123e-16	1.274640526253414e-7	6.494767896903754e-24	3.2890047949533145e-16	7.507601053804703e-11	1.412784847330013e-10	2.591331312222887e-9
47500000	0.004999898333839677	4.327182558629737e-50	3.6446704944443507e-62	3.6530290692957234e-8	4.986508060494123e-16	1.274640526253414e-7	6.494767896903754e-24	3.2890047949533145e-16	7.507601053804703e-11	1.412784847330013e-10	2.591331312222887e-9
47600000	0.004999898333839677	4.327182558629737e-50	3.6446704944443507e-62	3.6530290692957234e-8	4.986508060494123e-16	1.274640526253414e-7	6.494767896903754e-24	3.2890047949533145e-16	7.507601053804703e-11	1.412784847330013e-10	2.591331312222887e-9
47700000	0.004999898333839677	4.327182558629737e-50	3.6446704944443507e-62	3.6530290692957234e-8	4.986508060494123e-16	1.274640526253414e-7	6.494767896903754e-24	3.2890047949533145e-16	7.507601053804703e-11	1.412784847330013e-10	2.591331312222887e-9
47800000	0.004999898333839677	4.327182558629737e-50	3.6446704944443507e-62	3.6530290692957234e-8	4.986508060494123e-16	1.274640526253414e-7	6.494767896903754e-24	3.2890047949533145e-16	7.507601053804703e-11	1.412784847330013e-10	2.591331312222887e-9
47900000	0.004999898333839677	4.327182558629737e-50	3.6446704944443507e-62	3.6530290692957234e-8	4.986508060494123e-16	1.274640526253414e-7	6.494767896903754e-24	3.2890047949533145e-16	7.507601053804703e-11	1.412784847330013e-10	2.591331312222887e-9
48000000	0.004999898333839677	4.327182558629737e-50	3.6446704944443507e-62	3.6530290692957234e-8	4.986508060494123e-16	1.274640526253414e-7	6.494767896903754e-24	3.2890047949533145e-16	7.507601053804703e-11	1.412784847330013e-10	2.591331312222887e-9
48100000	0.004999898333839677	4.327182558629737e-50	3.6446704944443507e-62	3.6530290692957234e-8	4.986508060494123e-16	1.274640526253414e-7	6.494767896903754e-24	3.2890047949533145e-16	7.507601053804703e-11	1.412784847330013e-10	2.591331312222887e-9
48200000	0.004999898333839677	4.327182558629737e-50	3.6446704944443507e-62	3.6530290692957234e-8	4.986508060494123e-16	1.274640526253414e-7	6.494767896903754e-24	3.2890047949533145e-16	7.507601053804703e-11	1.412784847330013e-10	2.591331312222887e-9
48300000	0.004999898333839677	4.327182558629737e-50	3.6446704944443507e-62	3.6530290692957234e-8	4.986508060494123e-16	1.274640526253414e-7	6.494767896903754e-24	3.2890047949533145e-16	7.507601053804703e-11	1.412784847330013e-10	2.591331312222887e-9
48400000	0.004999898333839677	4.327182558629737e-50	3.6446704944443507e-62	3.6530290692957234e-8	4.986508060494123e-16	1.274640526253414e-7	6.494767896903754e-24	3.2890047949533145e-16	7.507601053804703e-11	1.412784847330013e-10	2.591331312222887e-9
48500000	0.004999898333839677	4.327182558629737e-50	3.6446704944443507e-62	3.6530290692957234e-8	4.986508060494123e-16	1.274640526253414e-7	6.494767896903754e-24	3.2890047949533145e-16	7.507601053804703e-11	1.412784847330013e-10	2.591331312222887e-9
48600000	0.004999898333839677	4.327182558629737e-50	3.6446704944443507e-62	3.6530290692957234e-8	4.986508060494123e-16	1.274640526253414e-7	6.494767896903754e-24	3.2890047949533145e-16	7.507601053804703e-11	1.412784847330013e-10	2.591331312222887e-9
48700000	0.004999898333839677	4.327182558629737e-50	3.6446704944443507e-62	3.6530290692957234e-8	4.986508060494123e-16	1.274640526253414e-7	6.494767896903754e-24	3.2890047949533145e-16	7.507601053804703e-11	1.412784847330013e-10	2.591331312222887e-9
48800000	0.004999898333839677	4.327182558629737e-50	3.6446704944443507e-62	3.6530290692957234e-8	4.986508060494123e-16	1.274640526253414e-7	6.494767896903754e-24	3.2890047949533145e-16	7.507601053804703e-11	1.412784847330013e-10	2.591331312222887e-9
48900000	0.004999898333839677	4.327182558629737e-50	3.6446704944443507e-62	3.6530290692957234e-8	4.986508060494123e-16	1.274640526253414e-7	6.494767896903754e-24	3.2890047949533145e-16	7.507601053804703e-11	1.412784847330013e-10	2.591331312222887e-9
49000000	0.004999898333839677	4.327182558629737e-50	3.6446704944443507e-62	3.6530290692957234e-8	4.986508060494123e-16	1.274640526253414e-7	6.494767896903754e-24	3.2890047949533145e-16	7.507601053804703e-11	1.412784847330013e-10	2.591331312222887e-9
49100000	0.004999898333839677	4.327182558629738e-50	3.6446704944443507e-62	3.6530290692957234e-8	4.986508060494123e-16	1.274640526253414e-7	6.494767896903754e-24	3.2890047949533145e-16	7.507601053804703e-11	1.412784847330013e-10	2.591331312222887e-9
49200000	0.004999898333839677	4.327182558629738e-50	3.6446704944443507e-62	3.6530290692957234e-8	4.986508060494123e-16	1.274640526253414e-7	6.494767896903754e-24	3.2890047949533145e-16	7.507601053804703e-11	1.412784847330013e-10	2.591331312222887e-9
49300000	0.004999898333839677	4.327182558629738e-50	3.6446704944443507e-62	3.6530290692957234e-8	4.986508060494123e-16	1.274640526253414e-7	6.494767896903754e-24	3.2890047949533145e-16	7.507601053804703e-11	1.412784847330013e-10	2.591331312222887e-9
49400000	0.004999898333839677	4.327182558629738e-50	3.6446704944443507e-62	3.6530290692957234e-8	4.986508060494123e-16	1.274640526253414e-7	6.494767896903754e-24	3.2890047949533145e-16	7.507601053804703e-11	1.412784847330013e-10	2.591331312222887e-9
49500000	0.004999898333839677	4.327182558629738e-50	3.6446704944443507e-62	3.6530290692957234e-8	4.986508060494123e-16	1.274640526253414e-7	6.494767896903754e-24	3.2890047949533145e-16	7.507601053804703e-11	1.412784847330013e-10	2.591331312222887e-9
49600000	0.004999898333839677	4.327182558629738e-50	3.6446704944443507e-62	3.6530290692957234e-8	4.986508060494123e-16	1.274640526253414e-7	6.494767896903754e-24	3.2890047949533145e-16	7.507601053804703e-11	1.412784847330013e-10	2.591331312222887e-9
49700000	0.004999898333839677	4.327182558629738e-50	3.6446704944443507e-62	3.6530290692957234e-8	4.986508060494123e-16	1.274640526253414e-7	6.494767896903754e-24	3.2890047949533145e-16	7.507601053804703e-11	1.412784847330013e-10	2.591331312222887e-9
49800000	0.004999898333839677	4.327182558629738e-50	3.6446704944443507e-62	3.6530290692957234e-8	4.986508060494123e-16	1.274640526253414e-7	6.494767896903754e-24	3.2890047949533145e-16	7.507601053804703e-11	1.412784847330013e-10	2.591331312222887e-9
49900000	0.004999898333839677	4.327182558629738e-50	3.6446704944443507e-62	3.6530290692957234e-8	4.986508060494123e-16	1.274640526253414e-7	6.494767896903754e-24	3.2890047949533145e-16	7.507601053804703e-11	1.412784847330013e-10	2.591331312222887e-9
50000000	0.004999898333839677	4.327182558629738e-50	3.6446704944443507e-62	3.6530290692957234e-8	4.986508060494123e-16	1.274640526253414e-7	6.494767896903754e-24	3.2890047949533145e-16	7.507601053804703e-11	1.412784847330013e-10	2.591331312222887e-9
50100000	0.004999898333839677	4.327182558629738e-50	3.6446704944443507e-62	3.6530290692957234e-8	4.986508060494123e-16	1.274640526253414e-7	6.494767896903754e-24	3.2890047949533145e-16	7.507601053804703e-11	1.412784847330013e-10	2.591331312222887e-9
50200000	0.004999898333839677	4.327182558629738e-50	3.6446704944443507e-62	3.6530290692957234e-8	4.986508060494123e-16	1.274640526253414e-7	6.494767896903754e-24	3.2890047949533145e-16	7.507601053804703e-11	1.412784847330013e-10	2.591331312222887e-9
50300000	0.004999898333839677	4.327182558629738e-50	3.6446704944443507e-62	3.6530290692957234e-8	4.986508060494123e-16	1.274640526253414e-7	6.494767896903754e-24	3.2890047949533145e-16	7.507601053804703e-11	1.412784847330013e-10	2.591331312222887e-9
50400000	0.004999898333839677	4.327182558629738e-50	3.6446704944443507e-62	3.6530290692957234e-8	4.986508060494123e-16	1.274640526253414e-7	6.494767896903754e-24	3.2890047949533145e-16	7.507601053804703e-11	1.412784847330013e-10	2.591331312222887e-9
50500000	0.004999898333839677	4.327182558629738e-50	3.6446704944443507e-62	3.6530290692957234e-8	4.986508060494123e-16	1.274640526253414e-7	6.494767896903754e-24	3.2890047949533145e-16	7.507601053804703e-11	1.412784847330013e-10	2.591331312222887e-9
50600000	0.004999898333839677	4.327182558629738e-50	3.6446704944443507e-62	3.6530290692957234e-8	4.986508060494123e-16	1.274640526253414e-7	6.494767896903754e-24	3.2890047949533145e-16	7.507601053804703e-11	1.412784847330013e-10	2.591331312222887e-9
50700000	0.004999898333839677	4.327182558629738e-50	3.6446704944443507e-62	3.6530290692957234e-8	4.986508060494123e-16	1.274640526253414e-7	6.494767896903754e-24	3.2890047949533145e-16	7.507601053804703e-11	1.412784847330013e-10	2.591331312222887e-9
50800000	0.004999898333839677	4.327182558629738e-50	3.6446704944443507e-62	3.6530290692957234e-8	4.986508060494123e-16	1.274640526253414e-7	6.494767896903754e-24	3.2890047949533145e-16	7.507601053804703e-11	1.412784847330013e-10	2.591331312222887e-9
50900000	0.004999898333839677	4.327182558629738e-50	3.6446704944443507e-62	3.6530290692957234e-8	4.986508060494123e-16	1.274640526253414e-7	6.494767896903754e-24	3.2890047949533145e-16	7.507601053804703e-11	1.412784847330013e-10	2.591331312222887e-9
51000000	0.004999898333839677	4.327182558629738e-50	3.6446704944443507e-62	3.6530290692957234e-8	4.986508060494123e-16	1.274640526253414e-7	6.494767896903754e-24	3.2890047949533145e-16	7.507601053804703e-11	1.412784847330013e-10	2.591331312222887e-9
51100000	0.004999898333839677	4.327182558629738e-50	3.6446704944443507e-62	3.6530290692957234e-8	4.986508060494123e-16	1.274640526253414e-7	6.494767896903754e-24	3.2890047949533145e-16	7.507601053804703e-11	1.412784847330013e-10	2.591331312222887e-9
51200000	0.004999898333839677	4.327182558629738e-50	3.6446704944443507e-62	3.6530290692957234e-8	4.986508060494123e-16	1.274640526253414e-7	6.494767896903754e-24	3.2890047949533145e-16	7.507601053804703e-11	1.412784847330013e-10	2.591331312222887e-9
51300000	0.004999898333839677	4.327182558629738e-50	3.6446704944443507e-62	3.6530290692957234e-8	4.986508060494123e-16	1.274640526253414e-7	6.494767896903754e-24	3.2890047949533145e-16	7.507601053804703e-11	1.412784847330013e-10	2.591331312222887e-9
51400000	0.004999898333839677	4.327182558629738e-50	3.6446704944443507e-62	3.6530290692957234e-8	4.986508060494123e-16	1.274640526253414e-7	6.494767896903754e-24	3.2890047949533145e-16	7.507601053804703e-11	1.412784847330013e-10	2.591331312222887e-9
51500000	0.004999898333839677	4.327182558629738e-50	3.6446704944443507e-62	3.6530290692957234e-8	4.986508060494123e-16	1.274640526253414e-7	6.494767896903754e-24	3.2890047949533145e-16	7.507601053804703e-11	1.412784847330013e-10	2.591331312222887e-9
51600000	0.004999898333839677	4.327182558629738e-50	3.6446704944443507e-62	3.6530290692957234e-8	4.986508060494123e-16	1.274640526253414e-7	6.494767896903754e-24	3.2890047949533145e-16	7.507601053804703e-11	1.412784847330013e-10	2.591331312222887e-9
51700000	0.004999898333839677	4.327182558629738e-50	3.6446704944443507e-62	3.6530290692957234e-8	4.986508060494123e-16	1.274640526253414e-7	6.494767896903754e-24	3.2890047949533145e-16	7.507601053804703e-11	1.412784847330013e-10	2.591331312222887e-9
51800000	0.004999898333839677	4.327182558629738e-50	3.6446704944443507e-62	3.6530290692957234e-8	4.986508060494123e-16	1.274640526253414e-7	6.494767896903754e-24	3.2890047949533145e-16	7.507601053804703e-11	1.412784847330013e-10	2.591331312222887e-9
51900000	0.004999898333839677	4.327182558629738e-50	3.6446704944443507e-62	3.6530290692957234e-8	4.986508060494123e-16	1.274640526253414e-7	6.494767896903754e-24	3.2890047949533145e-16	7.507601053804703e-11	1.412784847330013e-10	2.591331312222887e-9
52000000	0.004999898333839677	4.327182558629738e-50	3.6446704944443507e-62	3.6530290692957234e-8	4.986508060494123e-16	1.274640526253414e-7	6.494767896903754e-24	3.2890047949533145e-16	7.507601053804703e-11	1.412784847330013e-10	2.591331312222887e-9
52100000	0.004999898333839677	4.327182558629738e-50	3.6446704944443507e-62	3.6530290692957234e-8	4.986508060494123e-16	1.274640526253414e-7	6.494767896903754e-24	3.2890047949533145e-16	7.507601053804703e-11	1.412784847330013e-10	2.591331312222887e-9
52200000	0.004999898333839677	4.327182558629738e-50	3.6446704944443507e-62	3.6530290692957234e-8	4.986508060494123e-16	1.274640526253414e-7	6.494767896903754e-24	3.2890047949533145e-16	7.507601053804703e-11	1.412784847330013e-10	2.591331312222887e-9
52300000	0.004999898333839677	4.327182558629738e-50	3.6446704944443507e-62	3.6530290692957234e-8	4.986508060494123e-16	1.274640526253414e-7	6.494767896903754e-24	3.2890047949533145e-16	7.507601053804703e-11	1.412784847330013e-10	2.591331312222887e-9
52400000	0.004999898333839677	4.327182558629738e-50	3.6446704944443507e-62	3.6530290692957234e-8	4.986508060494123e-16	1.274640526253414e-7	6.494767896903754e-24	3.2890047949533145e-16	7.507601053804703e-11	1.412784847330013e-10	2.591331312222887e-9
52500000	0.004999898333839677	4.327182558629738e-50	3.6446704944443507e-62	3.6530290692957234e-8	4.986508060494123e-16	1.274640526253414e-7	6.494767896903754e-24	3.2890047949533145e-16	7.507601053804703e-11	1.412784847330013e-10	2.591331312222887e-9
52600000	0.004999898333839677	4.327182558629738e-50	3.6446704944443507e-62	3.6530290692957234e-8	4.986508060494123e-16	1.274640526253414e-7	6.494767896903754e-24	3.2890047949533145e-16	7.507601053804703e-11	1.412784847330013e-10	2.591331312222887e-9
52700000	0.004999898333839677	4.327182558629738e-50	3.6446704944443507e-62	3.6530290692957234e-8	4.986508060494123e-16	1.274640526253414e-7	6.494767896903754e-24	3.2890047949533145e-16	7.507601053804703e-11	1.412784847330013e-10	2.591331312222887e-9
52800000	0.004999898333839677	4.327182558629738e-50	3.6446704944443507e-62	3.6530290692957234e-8	4.986508060494123e-16	1.274640526253414e-7	6.494767896903754e-24	3.2890047949533145e-16	7.507601053804703e-11	1.412784847330013e-10	2.591331312222887e-9
52900000	0.004999898333839677	4.327182558629738e-50	3.6446704944443507e-62	3.6530290692957234e-8	4.986508060494123e-16	1.274640526253414e-7	6.494767896903754e-24	3.2890047949533145e-16	7.507601053804703e-11	1.412784847330013e-10	2.591331312222887e-9
53000000	0.004999898333839677	4.327182558629738e-50	3.6446704944443507e-62	3.6530290692957234e-8	4.986508060494123e-16	1.274640526253414e-7	6.494767896903754e-24	3.2890047949533145e-16	7.507601053804703e-11	1.412784847330013e-10	2.591331312222887e-9
53100000	0.004999898333839677	4.327182558629738e-50	3.6446704944443507e-62	3.6530290692957234e-8	4.986508060494123e-16	1.274640526253414e-7	6.494767896903754e-24	3.2890047949533145e-16	7.507601053804703e-11	1.412784847330013e-10	2.591331312222887e-9
53200000	0.004999898333839677	4.327182558629738e-50	3.6446704944443507e-62	3.6530290692957234e-8	4.986508060494123e-16	1.274640526253414e-7	6.494767896903754e-24	3.2890047949533145e-16	7.507601053804703e-11	1.412784847330013e-10	2.591331312222887e-9
53300000	0.004999898333839677	4.327182558629738e-50	3.6446704944443507e-62	3.6530290692957234e-8	4.986508060494123e-16	1.274640526253414e-7	6.494767896903754e-24	3.2890047949533145e-16	7.507601053804703e-11	1.412784847330013e-10	2.591331312222887e-9
53400000	0.004999898333839677	4.327182558629738e-50	3.6446704944443507e-62	3.6530290692957234e-8	4.986508060494123e-16	1.274640526253414e-7	6.494767896903754e-24	3.2890047949533145e-16	7.507601053804703e-11	1.412784847330013e-10	2.591331312222887e-9
53500000	0.004999898333839677	4.327182558629738e-50	3.6446704944443507e-62	3.6530290692957234e-8	4.986508060494123e-16	1.274640526253414e-7	6.494767896903754e-24	3.2890047949533145e-16	7.507601053804703e-11	1.412784847330013e-10	2.591331312222887e-9
53600000	0.004999898333839677	4.327182558629738e-50	3.6446704944443507e-62	3.6530290692957234e-8	4.986508060494123e-16	1.274640526253414e-7	6.494767896903754e-24	3.2890047949533145e-16	7.507601053804703e-11	1.412784847330013e-10	2.591331312222887e-9
53700000	0.004999898333839677	4.327182558629738e-50	3.6446704944443507e-62	3.6530290692957234e-8	4.986508060494123e-16	1.274640526253414e-7	6.494767896903754e-24	3.2890047949533145e-16	7.507601053804703e-11	1.412784847330013e-10	2.591331312222887e-9
53800000	0.004999898333839677	4.327182558629738e-50	3.6446704944443507e-62	3.6530290692957234e-8	4.986508060494123e-16	1.274640526253414e-7	6.494767896903754e-24	3.2890047949533145e-16	7.507601053804703e-11	1.412784847330013e-10	2.591331312222887e-9
53900000	0.004999898333839677	4.327182558629738e-50	3.6446704944443507e-62	3.6530290692957234e-8	4.986508060494123e-16	1.274640526253414e-7	6.494767896903754e-24	3.2890047949533145e-16	7.507601053804703e-11	1.412784847330013e-10	2.591331312222887e-9
54000000	0.004999898333839677	4.327182558629738e-50	3.6446704944443507e-62	3.6530290692957234e-8	4.986508060494123e-16	1.274640526253414e-7	6.494767896903754e-24	3.2890047949533145e-16	7.507601053804703e-11	1.412784847330013e-10	2.591331312222887e-9
54100000	0.004999898333839677	4.327182558629738e-50	3.6446704944443507e-62	3.6530290692957234e-8	4.986508060494123e-16	1.274640526253414e-7	6.494767896903754e-24	3.2890047949533145e-16	7.507601053804703e-11	1.412784847330013e-10	2.591331312222887e-9
54200000	0.004999898333839677	4.327182558629738e-50	3.6446704944443507e-62	3.6530290692957234e-8	4.986508060494123e-16	1.274640526253414e-7	6.494767896903754e-24	3.2890047949533145e-16	7.507601053804703e-11	1.412784847330013e-10	2.591331312222887e-9
54300000	0.004999898333839677	4.327182558629738e-50	3.6446704944443507e-62	3.6530290692957234e-8	4.986508060494123e-16	1.274640526253414e-7	6.494767896903754e-24	3.2890047949533145e-16	7.507601053804703e-11	1.412784847330013e-10	2.591331312222887e-9
54400000	0.004999898333839677	4.327182558629738e-50	3.6446704944443507e-62	3.6530290692957234e-8	4.986508060494123e-16	1.274640526253414e-7	6.494767896903754e-24	3.2890047949533145e-16	7.507601053804703e-11	1.412784847330013e-10	2.591331312222887e-9
54500000	0.004999898333839677	4.327182558629738e-50	3.6446704944443507e-62	3.6530290692957234e-8	4.986508060494123e-16	1.274640526253414e-7	6.494767896903754e-24	3.2890047949533145e-16	7.507601053804703e-11	1.412784847330013e-10	2.591331312222887e-9
54600000	0.004999898333839677	4.327182558629738e-50	3.6446704944443507e-62	3.6530290692957234e-8	4.986508060494123e-16	1.274640526253414e-7	6.494767896903754e-24	3.2890047949533145e-16	7.507601053804703e-11	1.412784847330013e-10	2.591331312222887e-9
54700000	0.004999898333839677	4.327182558629738e-50	3.6446704944443507e-62	3.6530290692957234e-8	4.986508060494123e-16	1.274640526253414e-7	6.494767896903754e-24	3.2890047949533145e-16	7.507601053804703e-11	1.412784847330013e-10	2.591331312222887e-9
54800000	0.004999898333839677	4.327182558629738e-50	3.6446704944443507e-62	3.6530290692957234e-8	4.986508060494123e-16	1.274640526253414e-7	6.494767896903754e-24	3.2890047949533145e-16	7.507601053804703e-11	1.412784847330013e-10	2.591331312222887e-9
54900000	0.004999898333839677	4.327182558629738e-50	3.6446704944443507e-62	3.6530290692957234e-8	4.986508060494123e-16	1.274640526253414e-7	6.494767896903754e-24	3.2890047949533145e-16	7.507601053804703e-11	1.412784847330013e-10	2.591331312222887e-9
55000000	0.004999898333839677	4.327182558629738e-50	3.6446704944443507e-62	3.6530290692957234e-8	4.986508060494123e-16	1.274640526253414e-7	6.494767896903754e-24	3.2890047949533145e-16	7.507601053804703e-11	1.412784847330013e-10	2.591331312222887e-9
55100000	0.004999898333839677	4.327182558629738e-50	3.6446704944443507e-62	3.6530290692957234e-8	4.986508060494123e-16	1.274640526253414e-7	6.494767896903754e-24	3.2890047949533145e-16	7.507601053804703e-11	1.412784847330013e-10	2.591331312222887e-9
55200000	0.004999898333839677	4.327182558629738e-50	3.6446704944443507e-62	3.6530290692957234e-8	4.986508060494123e-16	1.274640526253414e-7	6.494767896903754e-24	3.2890047949533145e-16	7.507601053804703e-11	1.412784847330013e-10	2.591331312222887e-9
55300000	0.004999898333839677	4.327182558629738e-50	3.6446704944443507e-62	3.6530290692957234e-8	4.986508060494123e-16	1.274640526253414e-7	6.494767896903754e-24	3.2890047949533145e-16	7.507601053804703e-11	1.412784847330013e-10	2.591331312222887e-9
55400000	0.004999898333839677	4.327182558629738e-50	3.6446704944443507e-62	3.6530290692957234e-8	4.986508060494123e-16	1.274640526253414e-7	6.494767896903754e-24	3.2890047949533145e-16	7.507601053804703e-11	1.412784847330013e-10	2.591331312222887e-9
55500000	0.004999898333839677	4.327182558629738e-50	3.6446704944443507e-62	3.6530290692957234e-8	4.986508060494123e-16	1.274640526253414e-7	6.494767896903754e-24	3.2890047949533145e-16	7.507601053804703e-11	1.412784847330013e-10	2.591331312222887e-9
55600000	0.004999898333839677	4.327182558629738e-50	3.6446704944443507e-62	3.6530290692957234e-8	4.986508060494123e-16	1.274640526253414e-7	6.494767896903754e-24	3.2890047949533145e-16	7.507601053804703e-11	1.412784847330013e-10	2.591331312222887e-9
55700000	0.004999898333839677	4.327182558629738e-50	3.6446704944443507e-62	3.6530290692957234e-8	4.986508060494123e-16	1.274640526253414e-7	6.494767896903754e-24	3.2890047949533145e-16	7.507601053804703e-11	1.412784847330013e-10	2.591331312222887e-9
55800000	0.004999898333839677	4.327182558629738e-50	3.6446704944443507e-62	3.6530290692957234e-8	4.986508060494123e-16	1.274640526253414e-7	6.494767896903754e-24	3.2890047949533145e-16	7.507601053804703e-11	1.412784847330013e-10	2.591331312222887e-9
55900000	0.004999898333839677	4.327182558629738e-50	3.6446704944443507e-62	3.6530290692957234e-8	4.986508060494123e-16	1.274640526253414e-7	6.494767896903754e-24	3.2890047949533145e-16	7.507601053804703e-11	1.412784847330013e-10	2.591331312222887e-9
56000000	0.004999898333839677	4.327182558629738e-50	3.6446704944443507e-62	3.6530290692957234e-8	4.986508060494123e-16	1.274640526253414e-7	6.494767896903754e-24	3.2890047949533145e-16	7.507601053804703e-11	1.412784847330013e-10	2.591331312222887e-9
56100000	0.004999898333839677	4.327182558629738e-50	3.6446704944443507e-62	3.6530290692957234e-8	4.986508060494123e-16	1.274640526253414e-7	6.494767896903754e-24	3.2890047949533145e-16	7.507601053804703e-11	1.412784847330013e-10	2.591331312222887e-9
56200000	0.004999898333839677	4.327182558629738e-50	3.6446704944443507e-62	3.6530290692957234e-8	4.986508060494123e-16	1.274640526253414e-7	6.494767896903754e-24	3.2890047949533145e-16	7.507601053804703e-11	1.412784847330013e-10	2.591331312222887e-9
56300000	0.004999898333839677	4.327182558629738e-50	3.6446704944443507e-62	3.6530290692957234e-8	4.986508060494123e-16	1.274640526253414e-7	6.494767896903754e-24	3.2890047949533145e-16	7.507601053804703e-11	1.412784847330013e-10	2.591331312222887e-9
56400000	0.004999898333839677	4.327182558629738e-50	3.6446704944443507e-62	3.6530290692957234e-8	4.986508060494123e-16	1.274640526253414e-7	6.494767896903754e-24	3.2890047949533145e-16	7.507601053804703e-11	1.412784847330013e-10	2.591331312222887e-9
56500000	0.004999898333839677	4.327182558629738e-50	3.6446704944443507e-62	3.6530290692957234e-8	4.986508060494123e-16	1.274640526253414e-7	6.494767896903754e-24	3.2890047949533145e-16	7.507601053804703e-11	1.412784847330013e-10	2.591331312222887e-9
56600000	0.004999898333839677	4.327182558629738e-50	3.6446704944443507e-62	3.6530290692957234e-8	4.986508060494123e-16	1.274640526253414e-7	6.494767896903754e-24	3.2890047949533145e-16	7.507601053804703e-11	1.412784847330013e-10	2.591331312222887e-9
56700000	0.004999898333839677	4.327182558629738e-50	3.6446704944443507e-62	3.6530290692957234e-8	4.986508060494123e-16	1.274640526253414e-7	6.494767896903754e-24	3.2890047949533145e-16	7.507601053804703e-11	1.412784847330013e-10	2.591331312222887e-9
56800000	0.004999898333839677	4.327182558629738e-50	3.6446704944443507e-62	3.6530290692957234e-8	4.986508060494123e-16	1.274640526253414e-7	6.494767896903754e-24	3.2890047949533145e-16	7.507601053804703e-11	1.412784847330013e-10	2.591331312222887e-9
56900000	0.004999898333839677	4.327182558629738e-50	3.6446704944443507e-62	3.6530290692957234e-8	4.986508060494123e-16	1.274640526253414e-7	6.494767896903754e-24	3.2890047949533145e-16	7.507601053804703e-11	1.412784847330013e-10	2.591331312222887e-9
57000000	0.004999898333839677	4.327182558629738e-50	3.6446704944443507e-62	3.6530290692957234e-8	4.986508060494123e-16	1.274640526253414e-7	6.494767896903754e-24	3.2890047949533145e-16	7.507601053804703e-11	1.412784847330013e-10	2.591331312222887e-9
57100000	0.004999898333839677	4.327182558629738e-50	3.6446704944443507e-62	3.6530290692957234e-8	4.986508060494123e-16	1.274640526253414e-7	6.494767896903754e-24	3.2890047949533145e-16	7.507601053804703e-11	1.412784847330013e-10	2.591331312222887e-9
57200000	0.004999898333839677	4.327182558629738e-50	3.6446704944443507e-62	3.6530290692957234e-8	4.986508060494123e-16	1.274640526253414e-7	6.494767896903754e-24	3.2890047949533145e-16	7.507601053804703e-11	1.412784847330013e-10	2.591331312222887e-9
57300000	0.004999898333839677	4.327182558629738e-50	3.6446704944443507e-62	3.6530290692957234e-8	4.986508060494123e-16	1.274640526253414e-7	6.494767896903754e-24	3.2890047949533145e-16	7.507601053804703e-11	1.412784847330013e-10	2.591331312222887e-9
57400000	0.004999898333839677	4.327182558629738e-50	3.6446704944443507e-62	3.6530290692957234e-8	4.986508060494123e-16	1.274640526253414e-7	6.494767896903754e-24	3.2890047949533145e-16	7.507601053804703e-11	1.412784847330013e-10	2.591331312222887e-9
57500000	0.004999898333839677	4.327182558629738e-50	3.6446704944443507e-62	3.6530290692957234e-8	4.986508060494123e-16	1.274640526253414e-7	6.494767896903754e-24	3.2890047949533145e-16	7.507601053804703e-11	1.412784847330013e-10	2.591331312222887e-9
57600000	0.004999898333839677	4.327182558629738e-50	3.6446704944443507e-62	3.6530290692957234e-8	4.986508060494123e-16	1.274640526253414e-7	6.494767896903754e-24	3.2890047949533145e-16	7.507601053804703e-11	1.412784847330013e-10	2.591331312222887e-9
57700000	0.004999898333839677	4.327182558629738e-50	3.6446704944443507e-62	3.6530290692957234e-8	4.986508060494123e-16	1.274640526253414e-7	6.494767896903754e-24	3.2890047949533145e-16	7.507601053804703e-11	1.412784847330013e-10	2.591331312222887e-9
57800000	0.004999898333839677	4.327182558629738e-50	3.6446704944443507e-62	3.6530290692957234e-8	4.986508060494123e-16	1.274640526253414e-7	6.494767896903754e-24	3.2890047949533145e-16	7.507601053804703e-11	1.412784847330013e-10	2.591331312222887e-9
57900000	0.004999898333839677	4.327182558629738e-50	3.6446704944443507e-62	3.6530290692957234e-8	4.986508060494123e-16	1.274640526253414e-7	6.494767896903754e-24	3.2890047949533145e-16	7.507601053804703e-11	1.412784847330013e-10	2.591331312222887e-9
58000000	0.004999898333839677	4.327182558629738e-50	3.6446704944443507e-62	3.6530290692957234e-8	4.986508060494123e-16	1.274640526253414e-7	6.494767896903754e-24	3.2890047949533145e-16	7.507601053804703e-11	1.412784847330013e-10	2.591331312222887e-9
58100000	0.004999898333839677	4.327182558629738e-50	3.6446704944443507e-62	3.6530290692957234e-8	4.986508060494123e-16	1.274640526253414e-7	6.494767896903754e-24	3.2890047949533145e-16	7.507601053804703e-11	1.412784847330013e-10	2.591331312222887e-9
58200000	0.004999898333839677	4.327182558629738e-50	3.6446704944443507e-62	3.6530290692957234e-8	4.986508060494123e-16	1.274640526253414e-7	6.494767896903753e-24	3.2890047949533145e-16	7.507601053804703e-11	1.412784847330013e-10	2.591331312222887e-9
58300000	0.004999898333839677	4.327182558629738e-50	3.6446704944443507e-62	3.6530290692957234e-8	4.986508060494123e-16	1.274640526253414e-7	6.494767896903753e-24	3.2890047949533145e-16	7.507601053804703e-11	1.412784847330013e-10	2.591331312222887e-9
58400000	0.004999898333839677	4.327182558629738e-50	3.6446704944443507e-62	3.6530290692957234e-8	4.986508060494123e-16	1.274640526253414e-7	6.494767896903753e-24	3.2890047949533145e-16	7.507601053804703e-11	1.412784847330013e-10	2.591331312222887e-9
58500000	0.004999898333839677	4.327182558629738e-50	3.6446704944443507e-62	3.6530290692957234e-8	4.986508060494123e-16	1.274640526253414e-7	6.494767896903753e-24	3.2890047949533145e-16	7.507601053804703e-11	1.412784847330013e-10	2.591331312222887e-9
58600000	0.004999898333839677	4.327182558629738e-50	3.6446704944443507e-62	3.6530290692957234e-8	4.986508060494123e-16	1.274640526253414e-7	6.494767896903753e-24	3.2890047949533145e-16	7.507601053804703e-11	1.412784847330013e-10	2.591331312222887e-9
58700000	0.004999898333839677	4.327182558629738e-50	3.6446704944443507e-62	3.6530290692957234e-8	4.986508060494123e-16	1.274640526253414e-7	6.494767896903753e-24	3.2890047949533145e-16	7.507601053804703e-11	1.412784847330013e-10	2.591331312222887e-9
58800000	0.004999898333839677	4.327182558629738e-50	3.6446704944443507e-62	3.6530290692957234e-8	4.986508060494123e-16	1.274640526253414e-7	6.494767896903753e-24	3.2890047949533145e-16	7.507601053804703e-11	1.412784847330013e-10	2.591331312222887e-9
58900000	0.004999898333839677	4.327182558629738e-50	3.6446704944443507e-62	3.6530290692957234e-8	4.986508060494123e-16	1.274640526253414e-7	6.494767896903753e-24	3.2890047949533145e-16	7.507601053804703e-11	1.412784847330013e-10	2.591331312222887e-9
59000000	0.004999898333839677	4.327182558629738e-50	3.644670494444351e-62	3.6530290692957234e-8	4.986508060494123e-16	1.274640526253414e-7	6.494767896903753e-24	3.2890047949533145e-16	7.507601053804703e-11	1.412784847330013e-10	2.591331312222887e-9
59100000	0.004999898333839677	4.327182558629738e-50	3.644670494444351e-62	3.6530290692957234e-8	4.986508060494123e-16	1.274640526253414e-7	6.494767896903753e-24	3.2890047949533145e-16	7.507601053804703e-11	1.412784847330013e-10	2.591331312222887e-9
59200000	0.004999898333839677	4.327182558629738e-50	3.644670494444351e-62	3.6530290692957234e-8	4.986508060494123e-16	1.274640526253414e-7	6.494767896903753e-24	3.2890047949533145e-16	7.507601053804703e-11	1.412784847330013e-10	2.591331312222887e-9
59300000	0.004999898333839677	4.327182558629738e-50	3.644670494444351e-62	3.6530290692957234e-8	4.986508060494123e-16	1.274640526253414e-7	6.494767896903753e-24	3.2890047949533145e-16	7.507601053804703e-11	1.4127848473300127e-10	2.591331312222887e-9
59400000	0.004999898333839677	4.327182558629738e-50	3.644670494444351e-62	3.6530290692957234e-8	4.986508060494123e-16	1.274640526253414e-7	6.494767896903753e-24	3.2890047949533145e-16	7.507601053804703e-11	1.4127848473300127e-10	2.591331312222887e-9
59500000	0.004999898333839677	4.327182558629738e-50	3.644670494444351e-62	3.6530290692957234e-8	4.986508060494123e-16	1.274640526253414e-7	6.494767896903753e-24	3.2890047949533145e-16	7.507601053804703e-11	1.4127848473300127e-10	2.591331312222887e-9
59600000	0.004999898333839677	4.327182558629738e-50	3.644670494444351e-62	3.6530290692957234e-8	4.986508060494123e-16	1.274640526253414e-7	6.494767896903753e-24	3.2890047949533145e-16	7.507601053804703e-11	1.4127848473300127e-10	2.591331312222887e-9
59700000	0.004999898333839677	4.327182558629738e-50	3.644670494444351e-62	3.6530290692957234e-8	4.986508060494123e-16	1.274640526253414e-7	6.494767896903753e-24	3.2890047949533145e-16	7.507601053804703e-11	1.4127848473300127e-10	2.591331312222887e-9
59800000	0.004999898333839677	4.327182558629738e-50	3.644670494444351e-62	3.6530290692957234e-8	4.986508060494123e-16	1.274640526253414e-7	6.494767896903753e-24	3.2890047949533145e-16	7.507601053804703e-11	1.4127848473300127e-10	2.591331312222887e-9
59900000	0.004999898333839677	4.327182558629738e-50	3.644670494444351e-62	3.6530290692957234e-8	4.986508060494123e-16	1.274640526253414e-7	6.494767896903753e-24	3.2890047949533145e-16	7.507601053804703e-11	1.4127848473300127e-10	2.591331312222887e-9
60000000	0.004999898333839677	4.327182558629738e-50	3.644670494444351e-62	3.6530290692957234e-8	4.986508060494123e-16	1.274640526253414e-7	6.494767896903753e-24	3.2890047949533145e-16	7.507601053804703e-11	1.4127848473300127e-10	2.591331312222887e-9
60100000	0.004999898333839677	4.327182558629738e-50	3.644670494444351e-62	3.6530290692957234e-8	4.986508060494123e-16	1.274640526253414e-7	6.494767896903753e-24	3.2890047949533145e-16	7.507601053804703e-11	1.4127848473300127e-10	2.591331312222887e-9
60200000	0.004999898333839677	4.327182558629738e-50	3.644670494444351e-62	3.6530290692957234e-8	4.986508060494123e-16	1.274640526253414e-7	6.494767896903753e-24	3.2890047949533145e-16	7.507601053804703e-11	1.4127848473300127e-10	2.591331312222887e-9
60300000	0.004999898333839677	4.327182558629738e-50	3.644670494444351e-62	3.6530290692957234e-8	4.986508060494123e-16	1.274640526253414e-7	6.494767896903753e-24	3.2890047949533145e-16	7.507601053804703e-11	1.4127848473300127e-10	2.591331312222887e-9
60400000	0.004999898333839677	4.327182558629738e-50	3.644670494444351e-62	3.6530290692957234e-8	4.986508060494123e-16	1.274640526253414e-7	6.494767896903753e-24	3.2890047949533145e-16	7.507601053804703e-11	1.4127848473300127e-10	2.591331312222887e-9
60500000	0.004999898333839677	4.327182558629737e-50	3.644670494444351e-62	3.6530290692957234e-8	4.986508060494123e-16	1.274640526253414e-7	6.494767896903753e-24	3.2890047949533145e-16	7.507601053804703e-11	1.4127848473300127e-10	2.591331312222887e-9
60600000	0.004999898333839677	4.327182558629737e-50	3.644670494444351e-62	3.6530290692957234e-8	4.986508060494123e-16	1.274640526253414e-7	6.494767896903753e-24	3.2890047949533145e-16	7.507601053804703e-11	1.4127848473300127e-10	2.591331312222887e-9
60700000	0.004999898333839677	4.327182558629737e-50	3.644670494444351e-62	3.6530290692957234e-8	4.986508060494123e-16	1.274640526253414e-7	6.494767896903753e-24	3.2890047949533145e-16	7.507601053804703e-11	1.4127848473300127e-10	2.591331312222887e-9
60800000	0.004999898333839677	4.327182558629737e-50	3.644670494444351e-62	3.6530290692957234e-8	4.986508060494123e-16	1.274640526253414e-7	6.494767896903753e-24	3.2890047949533145e-16	7.507601053804703e-11	1.4127848473300127e-10	2.591331312222887e-9
60900000	0.004999898333839677	4.327182558629737e-50	3.644670494444351e-62	3.6530290692957234e-8	4.986508060494123e-16	1.274640526253414e-7	6.494767896903753e-24	3.2890047949533145e-16	7.507601053804703e-11	1.4127848473300127e-10	2.591331312222887e-9
61000000	0.004999898333839677	4.327182558629737e-50	3.644670494444351e-62	3.6530290692957234e-8	4.986508060494123e-16	1.274640526253414e-7	6.494767896903753e-24	3.2890047949533145e-16	7.507601053804703e-11	1.4127848473300127e-10	2.591331312222887e-9
61100000	0.004999898333839677	4.327182558629737e-50	3.644670494444351e-62	3.6530290692957234e-8	4.986508060494123e-16	1.274640526253414e-7	6.494767896903753e-24	3.2890047949533145e-16	7.507601053804703e-11	1.4127848473300127e-10	2.591331312222887e-9
61200000	0.004999898333839677	4.327182558629737e-50	3.644670494444351e-62	3.6530290692957234e-8	4.986508060494123e-16	1.274640526253414e-7	6.494767896903753e-24	3.2890047949533145e-16	7.507601053804703e-11	1.4127848473300127e-10	2.591331312222887e-9
61300000	0.004999898333839677	4.327182558629737e-50	3.644670494444351e-62	3.6530290692957234e-8	4.986508060494123e-16	1.274640526253414e-7	6.494767896903753e-24	3.2890047949533145e-16	7.507601053804703e-11	1.4127848473300127e-10	2.591331312222887e-9
61400000	0.004999898333839677	4.327182558629737e-50	3.644670494444351e-62	3.6530290692957234e-8	4.986508060494123e-16	1.274640526253414e-7	6.494767896903753e-24	3.2890047949533145e-16	7.507601053804703e-11	1.4127848473300127e-10	2.591331312222887e-9
61500000	0.004999898333839677	4.327182558629737e-50	3.644670494444351e-62	3.6530290692957234e-8	4.986508060494123e-16	1.274640526253414e-7	6.4947678969037524e-24	3.2890047949533145e-16	7.507601053804703e-11	1.4127848473300127e-10	2.591331312222887e-9
61600000	0.004999898333839677	4.327182558629737e-50	3.644670494444351e-62	3.6530290692957234e-8	4.986508060494123e-16	1.274640526253414e-7	6.4947678969037524e-24	3.2890047949533145e-16	7.507601053804703e-11	1.4127848473300127e-10	2.591331312222887e-9
61700000	0.004999898333839677	4.327182558629737e-50	3.644670494444351e-62	3.6530290692957234e-8	4.986508060494123e-16	1.274640526253414e-7	6.4947678969037524e-24	3.2890047949533145e-16	7.507601053804703e-11	1.4127848473300127e-10	2.591331312222887e-9
61800000	0.004999898333839677	4.327182558629737e-50	3.644670494444351e-62	3.6530290692957234e-8	4.986508060494123e-16	1.274640526253414e-7	6.4947678969037524e-24	3.2890047949533145e-16	7.507601053804703e-11	1.4127848473300127e-10	2.591331312222887e-9
61900000	0.004999898333839677	4.327182558629737e-50	3.644670494444351e-62	3.6530290692957234e-8	4.986508060494123e-16	1.274640526253414e-7	6.4947678969037524e-24	3.2890047949533145e-16	7.507601053804703e-11	1.4127848473300127e-10	2.591331312222887e-9
62000000	0.004999898333839677	4.327182558629737e-50	3.644670494444351e-62	3.6530290692957234e-8	4.986508060494123e-16	1.274640526253414e-7	6.4947678969037524e-24	3.2890047949533145e-16	7.507601053804703e-11	1.4127848473300127e-10	2.591331312222887e-9
62100000	0.004999898333839677	4.327182558629737e-50	3.644670494444351e-62	3.6530290692957234e-8	4.986508060494123e-16	1.274640526253414e-7	6.4947678969037524e-24	3.2890047949533145e-16	7.507601053804703e-11	1.4127848473300127e-10	2.591331312222887e-9
62200000	0.004999898333839677	4.327182558629737e-50	3.644670494444351e-62	3.6530290692957234e-8	4.986508060494123e-16	1.274640526253414e-7	6.4947678969037524e-24	3.2890047949533145e-16	7.507601053804703e-11	1.4127848473300127e-10	2.591331312222887e-9
62300000	0.004999898333839677	4.327182558629737e-50	3.644670494444351e-62	3.6530290692957234e-8	4.986508060494123e-16	1.274640526253414e-7	6.4947678969037524e-24	3.2890047949533145e-16	7.507601053804703e-11	1.4127848473300127e-10	2.591331312222887e-9
62400000	0.004999898333839677	4.327182558629737e-50	3.644670494444351e-62	3.6530290692957234e-8	4.986508060494123e-16	1.274640526253414e-7	6.4947678969037524e-24	3.2890047949533145e-16	7.507601053804703e-11	1.4127848473300127e-10	2.591331312222887e-9
62500000	0.004999898333839677	4.327182558629737e-50	3.644670494444351e-62	3.6530290692957234e-8	4.986508060494123e-16	1.274640526253414e-7	6.4947678969037524e-24	3.2890047949533145e-16	7.507601053804703e-11	1.4127848473300127e-10	2.591331312222887e-9
62600000	0.004999898333839677	4.327182558629737e-50	3.644670494444351e-62	3.6530290692957234e-8	4.986508060494123e-16	1.274640526253414e-7	6.4947678969037524e-24	3.2890047949533145e-16	7.507601053804703e-11	1.4127848473300127e-10	2.591331312222887e-9
62700000	0.004999898333839677	4.327182558629737e-50	3.644670494444351e-62	3.6530290692957234e-8	4.986508060494123e-16	1.274640526253414e-7	6.4947678969037524e-24	3.2890047949533145e-16	7.507601053804703e-11	1.4127848473300127e-10	2.591331312222887e-9
62800000	0.004999898333839677	4.327182558629737e-50	3.644670494444351e-62	3.6530290692957234e-8	4.986508060494123e-16	1.274640526253414e-7	6.4947678969037524e-24	3.2890047949533145e-16	7.507601053804703e-11	1.4127848473300127e-10	2.591331312222887e-9
62900000	0.004999898333839677	4.327182558629737e-50	3.644670494444351e-62	3.6530290692957234e-8	4.986508060494123e-16	1.274640526253414e-7	6.4947678969037524e-24	3.2890047949533145e-16	7.507601053804703e-11	1.4127848473300127e-10	2.591331312222887e-9
63000000	0.004999898333839677	4.327182558629737e-50	3.644670494444351e-62	3.6530290692957234e-8	4.986508060494123e-16	1.274640526253414e-7	6.4947678969037524e-24	3.2890047949533145e-16	7.507601053804703e-11	1.4127848473300127e-10	2.591331312222887e-9
63100000	0.004999898333839677	4.327182558629737e-50	3.644670494444351e-62	3.6530290692957234e-8	4.986508060494123e-16	1.274640526253414e-7	6.4947678969037524e-24	3.2890047949533145e-16	7.507601053804703e-11	1.4127848473300127e-10	2.591331312222887e-9
63200000	0.004999898333839677	4.327182558629737e-50	3.644670494444351e-62	3.6530290692957234e-8	4.986508060494123e-16	1.274640526253414e-7	6.4947678969037524e-24	3.2890047949533145e-16	7.507601053804703e-11	1.4127848473300127e-10	2.591331312222887e-9
63300000	0.004999898333839677	4.327182558629737e-50	3.644670494444351e-62	3.6530290692957234e-8	4.986508060494123e-16	1.274640526253414e-7	6.4947678969037524e-24	3.2890047949533145e-16	7.507601053804703e-11	1.4127848473300127e-10	2.591331312222887e-9
63400000	0.004999898333839677	4.327182558629737e-50	3.644670494444351e-62	3.6530290692957234e-8	4.986508060494123e-16	1.274640526253414e-7	6.4947678969037524e-24	3.2890047949533145e-16	7.507601053804703e-11	1.4127848473300127e-10	2.591331312222887e-9
63500000	0.004999898333839677	4.327182558629737e-50	3.644670494444351e-62	3.6530290692957234e-8	4.986508060494123e-16	1.274640526253414e-7	6.4947678969037524e-24	3.2890047949533145e-16	7.507601053804703e-11	1.4127848473300127e-10	2.591331312222887e-9
63600000	0.004999898333839677	4.327182558629737e-50	3.644670494444351e-62	3.6530290692957234e-8	4.986508060494123e-16	1.274640526253414e-7	6.4947678969037524e-24	3.2890047949533145e-16	7.507601053804703e-11	1.4127848473300127e-10	2.591331312222887e-9
63700000	0.004999898333839677	4.327182558629737e-50	3.644670494444351e-62	3.6530290692957234e-8	4.986508060494123e-16	1.274640526253414e-7	6.4947678969037524e-24	3.2890047949533145e-16	7.507601053804703e-11	1.4127848473300127e-10	2.591331312222887e-9
63800000	0.004999898333839677	4.327182558629737e-50	3.644670494444351e-62	3.6530290692957234e-8	4.986508060494123e-16	1.274640526253414e-7	6.4947678969037524e-24	3.2890047949533145e-16	7.507601053804703e-11	1.4127848473300127e-10	2.591331312222887e-9
63900000	0.004999898333839677	4.327182558629737e-50	3.644670494444351e-62	3.6530290692957234e-8	4.986508060494123e-16	1.274640526253414e-7	6.4947678969037524e-24	3.2890047949533145e-16	7.507601053804703e-11	1.4127848473300127e-10	2.591331312222887e-9
64000000	0.004999898333839677	4.327182558629737e-50	3.644670494444351e-62	3.6530290692957234e-8	4.986508060494123e-16	1.274640526253414e-7	6.4947678969037524e-24	3.2890047949533145e-16	7.507601053804703e-11	1.4127848473300127e-10	2.591331312222887e-9
64100000	0.004999898333839677	4.327182558629737e-50	3.644670494444351e-62	3.6530290692957234e-8	4.986508060494123e-16	1.274640526253414e-7	6.4947678969037524e-24	3.2890047949533145e-16	7.507601053804703e-11	1.4127848473300127e-10	2.591331312222887e-9
64200000	0.004999898333839677	4.327182558629737e-50	3.644670494444351e-62	3.6530290692957234e-8	4.986508060494123e-16	1.274640526253414e-7	6.4947678969037524e-24	3.2890047949533145e-16	7.507601053804703e-11	1.4127848473300127e-10	2.591331312222887e-9
64300000	0.004999898333839677	4.327182558629737e-50	3.644670494444351e-62	3.6530290692957234e-8	4.986508060494123e-16	1.274640526253414e-7	6.4947678969037524e-24	3.2890047949533145e-16	7.507601053804703e-11	1.4127848473300127e-10	2.591331312222887e-9
64400000	0.004999898333839677	4.327182558629737e-50	3.644670494444351e-62	3.6530290692957234e-8	4.986508060494123e-16	1.274640526253414e-7	6.4947678969037524e-24	3.2890047949533145e-16	7.507601053804703e-11	1.4127848473300127e-10	2.591331312222887e-9
64500000	0.004999898333839677	4.327182558629737e-50	3.644670494444351e-62	3.6530290692957234e-8	4.986508060494123e-16	1.274640526253414e-7	6.4947678969037524e-24	3.2890047949533145e-16	7.507601053804703e-11	1.4127848473300127e-10	2.591331312222887e-9
64600000	0.004999898333839677	4.327182558629737e-50	3.644670494444351e-62	3.6530290692957234e-8	4.986508060494123e-16	1.274640526253414e-7	6.4947678969037524e-24	3.2890047949533145e-16	7.507601053804703e-11	1.4127848473300127e-10	2.591331312222887e-9
64700000	0.004999898333839677	4.327182558629737e-50	3.644670494444351e-62	3.6530290692957234e-8	4.986508060494123e-16	1.274640526253414e-7	6.4947678969037524e-24	3.2890047949533145e-16	7.507601053804703e-11	1.4127848473300127e-10	2.591331312222887e-9
64800000	0.004999898333839677	4.327182558629737e-50	3.644670494444351e-62	3.6530290692957234e-8	4.986508060494123e-16	1.274640526253414e-7	6.4947678969037524e-24	3.2890047949533145e-16	7.507601053804703e-11	1.4127848473300127e-10	2.591331312222887e-9
64900000	0.004999898333839677	4.327182558629737e-50	3.644670494444351e-62	3.6530290692957234e-8	4.986508060494123e-16	1.274640526253414e-7	6.4947678969037524e-24	3.2890047949533145e-16	7.507601053804703e-11	1.4127848473300127e-10	2.591331312222887e-9
65000000	0.004999898333839677	4.327182558629737e-50	3.644670494444351e-62	3.6530290692957234e-8	4.986508060494123e-16	1.274640526253414e-7	6.4947678969037524e-24	3.2890047949533145e-16	7.507601053804703e-11	1.4127848473300127e-10	2.591331312222887e-9
65100000	0.004999898333839677	4.327182558629737e-50	3.644670494444351e-62	3.6530290692957234e-8	4.986508060494123e-16	1.274640526253414e-7	6.4947678969037524e-24	3.2890047949533145e-16	7.507601053804703e-11	1.4127848473300127e-10	2.591331312222887e-9
65200000	0.004999898333839677	4.327182558629737e-50	3.644670494444351e-62	3.6530290692957234e-8	4.986508060494123e-16	1.274640526253414e-7	6.4947678969037524e-24	3.2890047949533145e-16	7.507601053804703e-11	1.4127848473300127e-10	2.591331312222887e-9
65300000	0.004999898333839677	4.327182558629737e-50	3.644670494444351e-62	3.6530290692957234e-8	4.986508060494123e-16	1.274640526253414e-7	6.4947678969037524e-24	3.2890047949533145e-16	7.507601053804703e-11	1.4127848473300127e-10	2.591331312222887e-9
65400000	0.004999898333839677	4.327182558629737e-50	3.644670494444351e-62	3.6530290692957234e-8	4.986508060494123e-16	1.274640526253414e-7	6.4947678969037524e-24	3.2890047949533145e-16	7.507601053804703e-11	1.4127848473300127e-10	2.591331312222887e-9
65500000	0.004999898333839677	4.327182558629737e-50	3.644670494444351e-62	3.6530290692957234e-8	4.986508060494123e-16	1.274640526253414e-7	6.4947678969037524e-24	3.2890047949533145e-16	7.507601053804703e-11	1.4127848473300127e-10	2.591331312222887e-9
65600000	0.004999898333839677	4.327182558629737e-50	3.644670494444351e-62	3.6530290692957234e-8	4.986508060494123e-16	1.274640526253414e-7	6.4947678969037524e-24	3.2890047949533145e-16	7.507601053804703e-11	1.4127848473300127e-10	2.591331312222887e-9
65700000	0.004999898333839677	4.327182558629737e-50	3.644670494444351e-62	3.6530290692957234e-8	4.986508060494123e-16	1.274640526253414e-7	6.4947678969037524e-24	3.2890047949533145e-16	7.507601053804703e-11	1.4127848473300127e-10	2.591331312222887e-9
65800000	0.004999898333839677	4.327182558629737e-50	3.644670494444351e-62	3.6530290692957234e-8	4.986508060494123e-16	1.274640526253414e-7	6.4947678969037524e-24	3.2890047949533145e-16	7.507601053804703e-11	1.4127848473300127e-10	2.591331312222887e-9
65900000	0.004999898333839677	4.327182558629737e-50	3.644670494444351e-62	3.6530290692957234e-8	4.986508060494123e-16	1.274640526253414e-7	6.4947678969037524e-24	3.2890047949533145e-16	7.507601053804703e-11	1.4127848473300127e-10	2.591331312222887e-9
66000000	0.004999898333839677	4.327182558629737e-50	3.644670494444351e-62	3.6530290692957234e-8	4.986508060494123e-16	1.274640526253414e-7	6.4947678969037524e-24	3.2890047949533145e-16	7.507601053804703e-11	1.4127848473300127e-10	2.591331312222887e-9
66100000	0.004999898333839677	4.327182558629737e-50	3.644670494444351e-62	3.6530290692957234e-8	4.986508060494123e-16	1.274640526253414e-7	6.4947678969037524e-24	3.2890047949533145e-16	7.507601053804703e-11	1.4127848473300127e-10	2.591331312222887e-9
66200000	0.004999898333839677	4.327182558629737e-50	3.644670494444351e-62	3.6530290692957234e-8	4.986508060494123e-16	1.274640526253414e-7	6.4947678969037524e-24	3.2890047949533145e-16	7.507601053804703e-11	1.4127848473300127e-10	2.591331312222887e-9
66300000	0.004999898333839677	4.327182558629737e-50	3.644670494444351e-62	3.6530290692957234e-8	4.986508060494123e-16	1.274640526253414e-7	6.4947678969037524e-24	3.2890047949533145e-16	7.507601053804703e-11	1.4127848473300127e-10	2.591331312222887e-9
66400000	0.004999898333839677	4.327182558629737e-50	3.644670494444351e-62	3.6530290692957234e-8	4.986508060494123e-16	1.274640526253414e-7	6.4947678969037524e-24	3.2890047949533145e-16	7.507601053804703e-11	1.4127848473300127e-10	2.591331312222887e-9
66500000	0.004999898333839677	4.327182558629737e-50	3.644670494444351e-62	3.6530290692957234e-8	4.986508060494123e-16	1.274640526253414e-7	6.4947678969037524e-24	3.2890047949533145e-16	7.507601053804703e-11	1.4127848473300127e-10	2.591331312222887e-9
66600000	0.004999898333839677	4.327182558629737e-50	3.644670494444351e-62	3.6530290692957234e-8	4.986508060494123e-16	1.274640526253414e-7	6.4947678969037524e-24	3.2890047949533145e-16	7.507601053804703e-11	1.4127848473300127e-10	2.591331312222887e-9
66700000	0.004999898333839677	4.327182558629737e-50	3.644670494444351e-62	3.6530290692957234e-8	4.986508060494123e-16	1.274640526253414e-7	6.4947678969037524e-24	3.2890047949533145e-16	7.507601053804703e-11	1.4127848473300127e-10	2.591331312222887e-9
66800000	0.004999898333839677	4.327182558629737e-50	3.644670494444351e-62	3.6530290692957234e-8	4.986508060494123e-16	1.274640526253414e-7	6.4947678969037524e-24	3.2890047949533145e-16	7.507601053804703e-11	1.4127848473300127e-10	2.591331312222887e-9
66900000	0.004999898333839677	4.327182558629737e-50	3.644670494444351e-62	3.6530290692957234e-8	4.986508060494123e-16	1.274640526253414e-7	6.4947678969037524e-24	3.2890047949533145e-16	7.507601053804703e-11	1.4127848473300127e-10	2.591331312222887e-9
67000000	0.004999898333839677	4.327182558629737e-50	3.644670494444351e-62	3.6530290692957234e-8	4.986508060494123e-16	1.274640526253414e-7	6.4947678969037524e-24	3.2890047949533145e-16	7.507601053804703e-11	1.4127848473300127e-10	2.591331312222887e-9
67100000	0.004999898333839677	4.327182558629737e-50	3.644670494444351e-62	3.6530290692957234e-8	4.986508060494123e-16	1.274640526253414e-7	6.4947678969037524e-24	3.2890047949533145e-16	7.507601053804703e-11	1.4127848473300127e-10	2.591331312222887e-9
67200000	0.004999898333839677	4.327182558629737e-50	3.644670494444351e-62	3.6530290692957234e-8	4.986508060494123e-16	1.274640526253414e-7	6.4947678969037524e-24	3.2890047949533145e-16	7.507601053804703e-11	1.4127848473300127e-10	2.591331312222887e-9
67300000	0.004999898333839677	4.327182558629737e-50	3.644670494444351e-62	3.6530290692957234e-8	4.986508060494123e-16	1.274640526253414e-7	6.4947678969037524e-24	3.2890047949533145e-16	7.507601053804703e-11	1.4127848473300127e-10	2.591331312222887e-9
67400000	0.004999898333839677	4.327182558629737e-50	3.644670494444351e-62	3.6530290692957234e-8	4.986508060494123e-16	1.274640526253414e-7	6.4947678969037524e-24	3.2890047949533145e-16	7.507601053804703e-11	1.4127848473300127e-10	2.591331312222887e-9
67500000	0.004999898333839677	4.327182558629737e-50	3.644670494444351e-62	3.6530290692957234e-8	4.986508060494123e-16	1.274640526253414e-7	6.4947678969037524e-24	3.2890047949533145e-16	7.507601053804703e-11	1.4127848473300127e-10	2.591331312222887e-9
67600000	0.004999898333839677	4.327182558629737e-50	3.644670494444351e-62	3.6530290692957234e-8	4.986508060494123e-16	1.274640526253414e-7	6.4947678969037524e-24	3.2890047949533145e-16	7.507601053804703e-11	1.4127848473300127e-10	2.591331312222887e-9
67700000	0.004999898333839677	4.327182558629737e-50	3.644670494444351e-62	3.6530290692957234e-8	4.986508060494123e-16	1.274640526253414e-7	6.4947678969037524e-24	3.2890047949533145e-16	7.507601053804703e-11	1.4127848473300127e-10	2.591331312222887e-9
67800000	0.004999898333839677	4.327182558629737e-50	3.644670494444351e-62	3.6530290692957234e-8	4.986508060494123e-16	1.274640526253414e-7	6.4947678969037524e-24	3.2890047949533145e-16	7.507601053804703e-11	1.4127848473300127e-10	2.591331312222887e-9
67900000	0.004999898333839677	4.327182558629737e-50	3.644670494444351e-62	3.6530290692957234e-8	4.986508060494123e-16	1.274640526253414e-7	6.4947678969037524e-24	3.2890047949533145e-16	7.507601053804703e-11	1.4127848473300127e-10	2.591331312222887e-9
68000000	0.004999898333839677	4.327182558629737e-50	3.644670494444351e-62	3.6530290692957234e-8	4.986508060494123e-16	1.274640526253414e-7	6.4947678969037524e-24	3.2890047949533145e-16	7.507601053804703e-11	1.4127848473300127e-10	2.591331312222887e-9
68100000	0.004999898333839677	4.327182558629737e-50	3.644670494444351e-62	3.6530290692957234e-8	4.986508060494123e-16	1.274640526253414e-7	6.4947678969037524e-24	3.2890047949533145e-16	7.507601053804703e-11	1.4127848473300127e-10	2.591331312222887e-9
68200000	0.004999898333839677	4.327182558629737e-50	3.644670494444351e-62	3.6530290692957234e-8	4.986508060494123e-16	1.274640526253414e-7	6.4947678969037524e-24	3.2890047949533145e-16	7.507601053804703e-11	1.4127848473300127e-10	2.591331312222887e-9
68300000	0.004999898333839677	4.327182558629737e-50	3.644670494444351e-62	3.6530290692957234e-8	4.986508060494123e-16	1.274640526253414e-7	6.4947678969037524e-24	3.2890047949533145e-16	7.507601053804703e-11	1.4127848473300127e-10	2.591331312222887e-9
68400000	0.004999898333839677	4.327182558629737e-50	3.644670494444351e-62	3.6530290692957234e-8	4.986508060494123e-16	1.274640526253414e-7	6.4947678969037524e-24	3.2890047949533145e-16	7.507601053804703e-11	1.4127848473300127e-10	2.591331312222887e-9
68500000	0.004999898333839677	4.327182558629737e-50	3.644670494444351e-62	3.6530290692957234e-8	4.986508060494123e-16	1.274640526253414e-7	6.4947678969037524e-24	3.2890047949533145e-16	7.507601053804703e-11	1.4127848473300127e-10	2.591331312222887e-9
68600000	0.004999898333839677	4.327182558629737e-50	3.644670494444351e-62	3.6530290692957234e-8	4.986508060494123e-16	1.274640526253414e-7	6.4947678969037524e-24	3.2890047949533145e-16	7.507601053804703e-11	1.4127848473300127e-10	2.591331312222887e-9
68700000	0.004999898333839677	4.327182558629737e-50	3.644670494444351e-62	3.6530290692957234e-8	4.986508060494123e-16	1.274640526253414e-7	6.4947678969037524e-24	3.2890047949533145e-16	7.507601053804703e-11	1.4127848473300127e-10	2.591331312222887e-9
68800000	0.004999898333839677	4.327182558629737e-50	3.644670494444351e-62	3.6530290692957234e-8	4.986508060494123e-16	1.274640526253414e-7	6.4947678969037524e-24	3.2890047949533145e-16	7.507601053804703e-11	1.4127848473300127e-10	2.591331312222887e-9
68900000	0.004999898333839677	4.327182558629737e-50	3.644670494444351e-62	3.6530290692957234e-8	4.986508060494123e-16	1.274640526253414e-7	6.4947678969037524e-24	3.2890047949533145e-16	7.507601053804703e-11	1.4127848473300127e-10	2.591331312222887e-9
69000000	0.004999898333839677	4.327182558629737e-50	3.644670494444351e-62	3.6530290692957234e-8	4.986508060494123e-16	1.274640526253414e-7	6.4947678969037524e-24	3.2890047949533145e-16	7.507601053804703e-11	1.4127848473300127e-10	2.591331312222887e-9
69100000	0.004999898333839677	4.327182558629737e-50	3.644670494444351e-62	3.6530290692957234e-8	4.986508060494123e-16	1.274640526253414e-7	6.4947678969037524e-24	3.2890047949533145e-16	7.507601053804703e-11	1.4127848473300127e-10	2.591331312222887e-9
69200000	0.004999898333839677	4.327182558629737e-50	3.644670494444351e-62	3.6530290692957234e-8	4.986508060494123e-16	1.274640526253414e-7	6.4947678969037524e-24	3.2890047949533145e-16	7.507601053804703e-11	1.4127848473300127e-10	2.591331312222887e-9
69300000	0.004999898333839677	4.327182558629737e-50	3.644670494444351e-62	3.6530290692957234e-8	4.986508060494123e-16	1.274640526253414e-7	6.4947678969037524e-24	3.2890047949533145e-16	7.507601053804703e-11	1.4127848473300127e-10	2.591331312222887e-9
69400000	0.004999898333839677	4.327182558629737e-50	3.644670494444351e-62	3.6530290692957234e-8	4.986508060494123e-16	1.274640526253414e-7	6.4947678969037524e-24	3.2890047949533145e-16	7.507601053804703e-11	1.4127848473300127e-10	2.591331312222887e-9
69500000	0.004999898333839677	4.327182558629737e-50	3.644670494444351e-62	3.6530290692957234e-8	4.986508060494123e-16	1.274640526253414e-7	6.4947678969037524e-24	3.2890047949533145e-16	7.507601053804703e-11	1.4127848473300127e-10	2.591331312222887e-9
69600000	0.004999898333839677	4.327182558629737e-50	3.6446704944443507e-62	3.6530290692957234e-8	4.986508060494123e-16	1.274640526253414e-7	6.4947678969037524e-24	3.2890047949533145e-16	7.507601053804703e-11	1.4127848473300127e-10	2.591331312222887e-9
69700000	0.004999898333839677	4.327182558629737e-50	3.6446704944443507e-62	3.6530290692957234e-8	4.986508060494123e-16	1.274640526253414e-7	6.4947678969037524e-24	3.2890047949533145e-16	7.507601053804703e-11	1.4127848473300127e-10	2.591331312222887e-9
69800000	0.004999898333839677	4.327182558629738e-50	3.6446704944443507e-62	3.6530290692957234e-8	4.986508060494123e-16	1.274640526253414e-7	6.4947678969037524e-24	3.2890047949533145e-16	7.507601053804703e-11	1.4127848473300127e-10	2.591331312222887e-9
69900000	0.004999898333839677	4.327182558629738e-50	3.6446704944443507e-62	3.6530290692957234e-8	4.986508060494123e-16	1.274640526253414e-7	6.4947678969037524e-24	3.2890047949533145e-16	7.507601053804703e-11	1.4127848473300127e-10	2.591331312222887e-9
70000000	0.004999898333839677	4.327182558629738e-50	3.6446704944443507e-62	3.6530290692957234e-8	4.986508060494123e-16	1.274640526253414e-7	6.4947678969037524e-24	3.2890047949533145e-16	7.507601053804703e-11	1.412784847330013e-10	2.591331312222887e-9
70100000	0.004999898333839677	4.327182558629738e-50	3.6446704944443507e-62	3.6530290692957234e-8	4.986508060494123e-16	1.274640526253414e-7	6.4947678969037524e-24	3.2890047949533145e-16	7.507601053804703e-11	1.412784847330013e-10	2.591331312222887e-9
70200000	0.004999898333839677	4.327182558629738e-50	3.6446704944443507e-62	3.6530290692957234e-8	4.986508060494123e-16	1.274640526253414e-7	6.4947678969037524e-24	3.2890047949533145e-16	7.507601053804703e-11	1.412784847330013e-10	2.591331312222887e-9
70300000	0.004999898333839677	4.327182558629738e-50	3.6446704944443507e-62	3.6530290692957234e-8	4.986508060494123e-16	1.274640526253414e-7	6.4947678969037524e-24	3.2890047949533145e-16	7.507601053804703e-11	1.412784847330013e-10	2.591331312222887e-9
70400000	0.004999898333839677	4.327182558629738e-50	3.6446704944443507e-62	3.6530290692957234e-8	4.986508060494123e-16	1.274640526253414e-7	6.494767896903753e-24	3.2890047949533145e-16	7.507601053804703e-11	1.412784847330013e-10	2.591331312222887e-9
70500000	0.004999898333839677	4.327182558629738e-50	3.6446704944443507e-62	3.6530290692957234e-8	4.986508060494123e-16	1.274640526253414e-7	6.494767896903753e-24	3.2890047949533145e-16	7.507601053804703e-11	1.412784847330013e-10	2.591331312222887e-9
70600000	0.004999898333839677	4.327182558629738e-50	3.6446704944443507e-62	3.6530290692957234e-8	4.986508060494123e-16	1.274640526253414e-7	6.494767896903753e-24	3.2890047949533145e-16	7.507601053804703e-11	1.412784847330013e-10	2.591331312222887e-9
70700000	0.004999898333839677	4.327182558629738e-50	3.6446704944443507e-62	3.6530290692957234e-8	4.986508060494123e-16	1.274640526253414e-7	6.494767896903753e-24	3.2890047949533145e-16	7.507601053804703e-11	1.412784847330013e-10	2.591331312222887e-9
70800000	0.004999898333839677	4.327182558629738e-50	3.6446704944443507e-62	3.6530290692957234e-8	4.986508060494123e-16	1.274640526253414e-7	6.494767896903753e-24	3.2890047949533145e-16	7.507601053804703e-11	1.412784847330013e-10	2.591331312222887e-9
70900000	0.004999898333839677	4.327182558629738e-50	3.6446704944443507e-62	3.6530290692957234e-8	4.986508060494123e-16	1.274640526253414e-7	6.494767896903753e-24	3.2890047949533145e-16	7.507601053804703e-11	1.412784847330013e-10	2.591331312222887e-9
71000000	0.004999898333839677	4.327182558629738e-50	3.6446704944443507e-62	3.6530290692957234e-8	4.986508060494123e-16	1.274640526253414e-7	6.494767896903753e-24	3.2890047949533145e-16	7.507601053804703e-11	1.412784847330013e-10	2.591331312222887e-9
71100000	0.004999898333839677	4.327182558629738e-50	3.6446704944443507e-62	3.6530290692957234e-8	4.986508060494123e-16	1.274640526253414e-7	6.494767896903753e-24	3.2890047949533145e-16	7.507601053804703e-11	1.412784847330013e-10	2.591331312222887e-9
71200000	0.004999898333839677	4.327182558629738e-50	3.6446704944443507e-62	3.6530290692957234e-8	4.986508060494123e-16	1.274640526253414e-7	6.494767896903753e-24	3.2890047949533145e-16	7.507601053804703e-11	1.412784847330013e-10	2.591331312222887e-9
71300000	0.004999898333839677	4.327182558629738e-50	3.6446704944443507e-62	3.6530290692957234e-8	4.986508060494123e-16	1.274640526253414e-7	6.494767896903753e-24	3.2890047949533145e-16	7.507601053804703e-11	1.412784847330013e-10	2.591331312222887e-9
71400000	0.004999898333839677	4.327182558629738e-50	3.6446704944443507e-62	3.6530290692957234e-8	4.986508060494123e-16	1.274640526253414e-7	6.494767896903753e-24	3.2890047949533145e-16	7.507601053804703e-11	1.412784847330013e-10	2.591331312222887e-9
71500000	0.004999898333839677	4.327182558629738e-50	3.6446704944443507e-62	3.6530290692957234e-8	4.986508060494123e-16	1.274640526253414e-7	6.494767896903753e-24	3.2890047949533145e-16	7.507601053804703e-11	1.412784847330013e-10	2.591331312222887e-9
71600000	0.004999898333839677	4.327182558629738e-50	3.6446704944443507e-62	3.6530290692957234e-8	4.986508060494123e-16	1.274640526253414e-7	6.494767896903753e-24	3.2890047949533145e-16	7.507601053804703e-11	1.412784847330013e-10	2.591331312222887e-9
71700000	0.004999898333839677	4.327182558629738e-50	3.6446704944443507e-62	3.6530290692957234e-8	4.986508060494123e-16	1.274640526253414e-7	6.494767896903753e-24	3.2890047949533145e-16	7.507601053804703e-11	1.412784847330013e-10	2.591331312222887e-9
71800000	0.004999898333839677	4.327182558629738e-50	3.6446704944443507e-62	3.6530290692957234e-8	4.986508060494123e-16	1.274640526253414e-7	6.494767896903753e-24	3.2890047949533145e-16	7.507601053804703e-11	1.412784847330013e-10	2.591331312222887e-9
71900000	0.004999898333839677	4.327182558629738e-50	3.6446704944443507e-62	3.6530290692957234e-8	4.986508060494123e-16	1.274640526253414e-7	6.494767896903753e-24	3.2890047949533145e-16	7.507601053804703e-11	1.412784847330013e-10	2.591331312222887e-9
72000000	0.004999898333839677	4.327182558629738e-50	3.6446704944443507e-62	3.6530290692957234e-8	4.986508060494123e-16	1.274640526253414e-7	6.494767896903753e-24	3.2890047949533145e-16	7.507601053804703e-11	1.412784847330013e-10	2.591331312222887e-9
72100000	0.004999898333839677	4.327182558629738e-50	3.6446704944443507e-62	3.6530290692957234e-8	4.986508060494123e-16	1.274640526253414e-7	6.494767896903753e-24	3.2890047949533145e-16	7.507601053804703e-11	1.412784847330013e-10	2.591331312222887e-9
72200000	0.004999898333839677	4.327182558629738e-50	3.6446704944443507e-62	3.6530290692957234e-8	4.986508060494123e-16	1.274640526253414e-7	6.494767896903753e-24	3.2890047949533145e-16	7.507601053804703e-11	1.412784847330013e-10	2.591331312222887e-9
72300000	0.004999898333839677	4.327182558629738e-50	3.6446704944443507e-62	3.6530290692957234e-8	4.986508060494123e-16	1.274640526253414e-7	6.494767896903753e-24	3.2890047949533145e-16	7.507601053804703e-11	1.412784847330013e-10	2.591331312222887e-9
72400000	0.004999898333839677	4.327182558629738e-50	3.6446704944443507e-62	3.6530290692957234e-8	4.986508060494123e-16	1.274640526253414e-7	6.494767896903753e-24	3.2890047949533145e-16	7.507601053804703e-11	1.412784847330013e-10	2.591331312222887e-9
72500000	0.004999898333839677	4.327182558629738e-50	3.6446704944443507e-62	3.6530290692957234e-8	4.986508060494123e-16	1.274640526253414e-7	6.494767896903753e-24	3.2890047949533145e-16	7.507601053804703e-11	1.412784847330013e-10	2.591331312222887e-9
72600000	0.004999898333839677	4.327182558629738e-50	3.6446704944443507e-62	3.6530290692957234e-8	4.986508060494123e-16	1.274640526253414e-7	6.494767896903753e-24	3.2890047949533145e-16	7.507601053804703e-11	1.412784847330013e-10	2.591331312222887e-9
72700000	0.004999898333839677	4.327182558629738e-50	3.6446704944443507e-62	3.6530290692957234e-8	4.986508060494123e-16	1.274640526253414e-7	6.494767896903753e-24	3.2890047949533145e-16	7.507601053804703e-11	1.412784847330013e-10	2.591331312222887e-9
72800000	0.004999898333839677	4.327182558629738e-50	3.6446704944443507e-62	3.6530290692957234e-8	4.986508060494123e-16	1.274640526253414e-7	6.494767896903753e-24	3.2890047949533145e-16	7.507601053804703e-11	1.412784847330013e-10	2.591331312222887e-9
72900000	0.004999898333839677	4.327182558629738e-50	3.6446704944443507e-62	3.6530290692957234e-8	4.986508060494123e-16	1.274640526253414e-7	6.494767896903753e-24	3.2890047949533145e-16	7.507601053804703e-11	1.412784847330013e-10	2.591331312222887e-9
73000000	0.004999898333839677	4.327182558629738e-50	3.6446704944443507e-62	3.6530290692957234e-8	4.986508060494123e-16	1.274640526253414e-7	6.494767896903753e-24	3.2890047949533145e-16	7.507601053804703e-11	1.412784847330013e-10	2.591331312222887e-9
73100000	0.004999898333839677	4.327182558629738e-50	3.6446704944443507e-62	3.6530290692957234e-8	4.986508060494123e-16	1.274640526253414e-7	6.494767896903753e-24	3.2890047949533145e-16	7.507601053804703e-11	1.412784847330013e-10	2.591331312222887e-9
73200000	0.004999898333839677	4.327182558629738e-50	3.6446704944443507e-62	3.6530290692957234e-8	4.986508060494123e-16	1.274640526253414e-7	6.494767896903753e-24	3.2890047949533145e-16	7.507601053804703e-11	1.412784847330013e-10	2.591331312222887e-9
73300000	0.004999898333839677	4.327182558629738e-50	3.6446704944443507e-62	3.6530290692957234e-8	4.986508060494123e-16	1.274640526253414e-7	6.494767896903753e-24	3.2890047949533145e-16	7.507601053804703e-11	1.412784847330013e-10	2.591331312222887e-9
73400000	0.004999898333839677	4.327182558629738e-50	3.6446704944443507e-62	3.6530290692957234e-8	4.986508060494123e-16	1.274640526253414e-7	6.494767896903753e-24	3.2890047949533145e-16	7.507601053804703e-11	1.412784847330013e-10	2.591331312222887e-9
73500000	0.004999898333839677	4.327182558629738e-50	3.6446704944443507e-62	3.6530290692957234e-8	4.986508060494123e-16	1.274640526253414e-7	6.494767896903753e-24	3.2890047949533145e-16	7.507601053804703e-11	1.412784847330013e-10	2.591331312222887e-9
73600000	0.004999898333839677	4.327182558629738e-50	3.6446704944443507e-62	3.6530290692957234e-8	4.986508060494123e-16	1.274640526253414e-7	6.494767896903753e-24	3.2890047949533145e-16	7.507601053804703e-11	1.412784847330013e-10	2.591331312222887e-9
73700000	0.004999898333839677	4.327182558629738e-50	3.6446704944443507e-62	3.6530290692957234e-8	4.986508060494123e-16	1.274640526253414e-7	6.494767896903753e-24	3.2890047949533145e-16	7.507601053804703e-11	1.412784847330013e-10	2.591331312222887e-9
73800000	0.004999898333839677	4.327182558629738e-50	3.6446704944443507e-62	3.6530290692957234e-8	4.986508060494123e-16	1.274640526253414e-7	6.494767896903753e-24	3.2890047949533145e-16	7.507601053804703e-11	1.412784847330013e-10	2.591331312222887e-9
73900000	0.004999898333839677	4.327182558629738e-50	3.6446704944443507e-62	3.6530290692957234e-8	4.986508060494123e-16	1.274640526253414e-7	6.494767896903753e-24	3.2890047949533145e-16	7.507601053804703e-11	1.412784847330013e-10	2.591331312222887e-9
74000000	0.004999898333839677	4.327182558629738e-50	3.6446704944443507e-62	3.6530290692957234e-8	4.986508060494123e-16	1.274640526253414e-7	6.494767896903753e-24	3.2890047949533145e-16	7.507601053804703e-11	1.412784847330013e-10	2.591331312222887e-9
74100000	0.004999898333839677	4.327182558629738e-50	3.6446704944443507e-62	3.6530290692957234e-8	4.986508060494123e-16	1.274640526253414e-7	6.494767896903753e-24	3.2890047949533145e-16	7.507601053804703e-11	1.412784847330013e-10	2.591331312222887e-9
74200000	0.004999898333839677	4.327182558629738e-50	3.6446704944443507e-62	3.6530290692957234e-8	4.986508060494123e-16	1.274640526253414e-7	6.494767896903753e-24	3.2890047949533145e-16	7.507601053804703e-11	1.412784847330013e-10	2.591331312222887e-9
74300000	0.004999898333839677	4.327182558629738e-50	3.6446704944443507e-62	3.6530290692957234e-8	4.986508060494123e-16	1.274640526253414e-7	6.494767896903753e-24	3.2890047949533145e-16	7.507601053804703e-11	1.412784847330013e-10	2.591331312222887e-9
74400000	0.004999898333839677	4.327182558629738e-50	3.6446704944443507e-62	3.6530290692957234e-8	4.986508060494123e-16	1.274640526253414e-7	6.494767896903753e-24	3.2890047949533145e-16	7.507601053804703e-11	1.412784847330013e-10	2.591331312222887e-9
74500000	0.004999898333839677	4.327182558629738e-50	3.6446704944443507e-62	3.6530290692957234e-8	4.986508060494123e-16	1.274640526253414e-7	6.494767896903753e-24	3.2890047949533145e-16	7.507601053804703e-11	1.412784847330013e-10	2.591331312222887e-9
74600000	0.004999898333839677	4.327182558629738e-50	3.6446704944443507e-62	3.6530290692957234e-8	4.986508060494123e-16	1.274640526253414e-7	6.494767896903753e-24	3.2890047949533145e-16	7.507601053804703e-11	1.412784847330013e-10	2.591331312222887e-9
74700000	0.004999898333839677	4.327182558629738e-50	3.6446704944443507e-62	3.6530290692957234e-8	4.986508060494123e-16	1.274640526253414e-7	6.494767896903753e-24	3.2890047949533145e-16	7.507601053804703e-11	1.412784847330013e-10	2.591331312222887e-9
74800000	0.004999898333839677	4.327182558629738e-50	3.6446704944443507e-62	3.6530290692957234e-8	4.986508060494123e-16	1.274640526253414e-7	6.494767896903753e-24	3.2890047949533145e-16	7.507601053804703e-11	1.412784847330013e-10	2.591331312222887e-9
74900000	0.004999898333839677	4.327182558629738e-50	3.6446704944443507e-62	3.6530290692957234e-8	4.986508060494123e-16	1.274640526253414e-7	6.494767896903753e-24	3.2890047949533145e-16	7.507601053804703e-11	1.412784847330013e-10	2.591331312222887e-9
75000000	0.004999898333839677	4.327182558629738e-50	3.6446704944443507e-62	3.6530290692957234e-8	4.986508060494123e-16	1.274640526253414e-7	6.494767896903753e-24	3.2890047949533145e-16	7.507601053804703e-11	1.412784847330013e-10	2.591331312222887e-9
75100000	0.004999898333839677	4.327182558629738e-50	3.6446704944443507e-62	3.6530290692957234e-8	4.986508060494123e-16	1.274640526253414e-7	6.494767896903753e-24	3.2890047949533145e-16	7.507601053804703e-11	1.412784847330013e-10	2.591331312222887e-9
75200000	0.004999898333839677	4.327182558629738e-50	3.6446704944443507e-62	3.6530290692957234e-8	4.986508060494123e-16	1.274640526253414e-7	6.494767896903753e-24	3.2890047949533145e-16	7.507601053804703e-11	1.412784847330013e-10	2.591331312222887e-9
75300000	0.004999898333839677	4.327182558629738e-50	3.6446704944443507e-62	3.6530290692957234e-8	4.986508060494123e-16	1.274640526253414e-7	6.494767896903753e-24	3.2890047949533145e-16	7.507601053804703e-11	1.412784847330013e-10	2.591331312222887e-9
75400000	0.004999898333839677	4.327182558629738e-50	3.6446704944443507e-62	3.6530290692957234e-8	4.986508060494123e-16	1.274640526253414e-7	6.494767896903753e-24	3.2890047949533145e-16	7.507601053804703e-11	1.412784847330013e-10	2.591331312222887e-9
75500000	0.004999898333839677	4.327182558629738e-50	3.6446704944443507e-62	3.6530290692957234e-8	4.986508060494123e-16	1.274640526253414e-7	6.494767896903753e-24	3.2890047949533145e-16	7.507601053804703e-11	1.412784847330013e-10	2.591331312222887e-9
75600000	0.004999898333839677	4.327182558629738e-50	3.6446704944443507e-62	3.6530290692957234e-8	4.986508060494123e-16	1.274640526253414e-7	6.494767896903753e-24	3.2890047949533145e-16	7.507601053804703e-11	1.412784847330013e-10	2.591331312222887e-9
75700000	0.004999898333839677	4.327182558629738e-50	3.6446704944443507e-62	3.6530290692957234e-8	4.986508060494123e-16	1.274640526253414e-7	6.494767896903753e-24	3.2890047949533145e-16	7.507601053804703e-11	1.412784847330013e-10	2.591331312222887e-9
75800000	0.004999898333839677	4.327182558629738e-50	3.6446704944443507e-62	3.6530290692957234e-8	4.986508060494123e-16	1.274640526253414e-7	6.494767896903753e-24	3.2890047949533145e-16	7.507601053804703e-11	1.412784847330013e-10	2.591331312222887e-9
75900000	0.004999898333839677	4.327182558629738e-50	3.6446704944443507e-62	3.6530290692957234e-8	4.986508060494123e-16	1.274640526253414e-7	6.494767896903753e-24	3.2890047949533145e-16	7.507601053804703e-11	1.412784847330013e-10	2.591331312222887e-9
76000000	0.004999898333839677	4.327182558629738e-50	3.6446704944443507e-62	3.6530290692957234e-8	4.986508060494123e-16	1.274640526253414e-7	6.494767896903753e-24	3.2890047949533145e-16	7.507601053804703e-11	1.412784847330013e-10	2.591331312222887e-9
76100000	0.004999898333839677	4.327182558629738e-50	3.6446704944443507e-62	3.6530290692957234e-8	4.986508060494123e-16	1.274640526253414e-7	6.494767896903753e-24	3.2890047949533145e-16	7.507601053804703e-11	1.412784847330013e-10	2.591331312222887e-9
76200000	0.004999898333839677	4.327182558629738e-50	3.6446704944443507e-62	3.6530290692957234e-8	4.986508060494123e-16	1.274640526253414e-7	6.494767896903753e-24	3.2890047949533145e-16	7.507601053804703e-11	1.412784847330013e-10	2.591331312222887e-9
76300000	0.004999898333839677	4.327182558629738e-50	3.6446704944443507e-62	3.6530290692957234e-8	4.986508060494123e-16	1.274640526253414e-7	6.494767896903753e-24	3.2890047949533145e-16	7.507601053804703e-11	1.412784847330013e-10	2.591331312222887e-9
76400000	0.004999898333839677	4.327182558629738e-50	3.6446704944443507e-62	3.6530290692957234e-8	4.986508060494123e-16	1.274640526253414e-7	6.494767896903753e-24	3.2890047949533145e-16	7.507601053804703e-11	1.412784847330013e-10	2.591331312222887e-9
76500000	0.004999898333839677	4.327182558629738e-50	3.6446704944443507e-62	3.6530290692957234e-8	4.986508060494123e-16	1.274640526253414e-7	6.494767896903753e-24	3.2890047949533145e-16	7.507601053804703e-11	1.412784847330013e-10	2.591331312222887e-9
76600000	0.004999898333839677	4.327182558629738e-50	3.6446704944443507e-62	3.6530290692957234e-8	4.986508060494123e-16	1.274640526253414e-7	6.494767896903753e-24	3.2890047949533145e-16	7.507601053804703e-11	1.412784847330013e-10	2.591331312222887e-9
76700000	0.004999898333839677	4.327182558629738e-50	3.6446704944443507e-62	3.6530290692957234e-8	4.986508060494123e-16	1.274640526253414e-7	6.494767896903753e-24	3.2890047949533145e-16	7.507601053804703e-11	1.412784847330013e-10	2.591331312222887e-9
76800000	0.004999898333839677	4.327182558629738e-50	3.6446704944443507e-62	3.6530290692957234e-8	4.986508060494123e-16	1.274640526253414e-7	6.494767896903753e-24	3.2890047949533145e-16	7.507601053804703e-11	1.412784847330013e-10	2.591331312222887e-9
76900000	0.004999898333839677	4.327182558629738e-50	3.6446704944443507e-62	3.6530290692957234e-8	4.986508060494123e-16	1.274640526253414e-7	6.494767896903753e-24	3.2890047949533145e-16	7.507601053804703e-11	1.412784847330013e-10	2.591331312222887e-9
77000000	0.004999898333839677	4.327182558629738e-50	3.6446704944443507e-62	3.6530290692957234e-8	4.986508060494123e-16	1.274640526253414e-7	6.494767896903753e-24	3.2890047949533145e-16	7.507601053804703e-11	1.412784847330013e-10	2.591331312222887e-9
77100000	0.004999898333839677	4.327182558629738e-50	3.6446704944443507e-62	3.6530290692957234e-8	4.986508060494123e-16	1.274640526253414e-7	6.494767896903753e-24	3.2890047949533145e-16	7.507601053804703e-11	1.412784847330013e-10	2.591331312222887e-9
77200000	0.004999898333839677	4.327182558629738e-50	3.6446704944443507e-62	3.6530290692957234e-8	4.986508060494123e-16	1.274640526253414e-7	6.494767896903753e-24	3.2890047949533145e-16	7.507601053804703e-11	1.412784847330013e-10	2.591331312222887e-9
77300000	0.004999898333839677	4.327182558629738e-50	3.6446704944443507e-62	3.6530290692957234e-8	4.986508060494123e-16	1.274640526253414e-7	6.494767896903753e-24	3.2890047949533145e-16	7.507601053804703e-11	1.412784847330013e-10	2.591331312222887e-9
77400000	0.004999898333839677	4.327182558629738e-50	3.6446704944443507e-62	3.6530290692957234e-8	4.986508060494123e-16	1.274640526253414e-7	6.494767896903753e-24	3.2890047949533145e-16	7.507601053804703e-11	1.412784847330013e-10	2.591331312222887e-9
77500000	0.004999898333839677	4.327182558629738e-50	3.6446704944443507e-62	3.6530290692957234e-8	4.986508060494123e-16	1.274640526253414e-7	6.494767896903753e-24	3.2890047949533145e-16	7.507601053804703e-11	1.412784847330013e-10	2.591331312222887e-9
77600000	0.004999898333839677	4.327182558629738e-50	3.6446704944443507e-62	3.6530290692957234e-8	4.986508060494123e-16	1.274640526253414e-7	6.494767896903753e-24	3.2890047949533145e-16	7.507601053804703e-11	1.412784847330013e-10	2.591331312222887e-9
77700000	0.004999898333839677	4.327182558629738e-50	3.6446704944443507e-62	3.6530290692957234e-8	4.986508060494123e-16	1.274640526253414e-7	6.494767896903753e-24	3.2890047949533145e-16	7.507601053804703e-11	1.412784847330013e-10	2.591331312222887e-9
77800000	0.004999898333839677	4.327182558629738e-50	3.6446704944443507e-62	3.6530290692957234e-8	4.986508060494123e-16	1.274640526253414e-7	6.494767896903753e-24	3.2890047949533145e-16	7.507601053804703e-11	1.412784847330013e-10	2.591331312222887e-9
77900000	0.004999898333839677	4.327182558629738e-50	3.6446704944443507e-62	3.6530290692957234e-8	4.986508060494123e-16	1.274640526253414e-7	6.494767896903753e-24	3.2890047949533145e-16	7.507601053804703e-11	1.412784847330013e-10	2.591331312222887e-9
78000000	0.004999898333839677	4.327182558629738e-50	3.6446704944443507e-62	3.6530290692957234e-8	4.986508060494123e-16	1.274640526253414e-7	6.494767896903753e-24	3.2890047949533145e-16	7.507601053804703e-11	1.412784847330013e-10	2.591331312222887e-9
78100000	0.004999898333839677	4.327182558629738e-50	3.6446704944443507e-62	3.6530290692957234e-8	4.986508060494123e-16	1.274640526253414e-7	6.494767896903753e-24	3.2890047949533145e-16	7.507601053804703e-11	1.412784847330013e-10	2.591331312222887e-9
78200000	0.004999898333839677	4.327182558629738e-50	3.6446704944443507e-62	3.6530290692957234e-8	4.986508060494123e-16	1.274640526253414e-7	6.494767896903753e-24	3.2890047949533145e-16	7.507601053804703e-11	1.412784847330013e-10	2.591331312222887e-9
78300000	0.004999898333839677	4.327182558629738e-50	3.6446704944443507e-62	3.6530290692957234e-8	4.986508060494123e-16	1.274640526253414e-7	6.494767896903753e-24	3.2890047949533145e-16	7.507601053804703e-11	1.412784847330013e-10	2.591331312222887e-9
78400000	0.004999898333839677	4.327182558629738e-50	3.6446704944443507e-62	3.6530290692957234e-8	4.986508060494123e-16	1.274640526253414e-7	6.494767896903753e-24	3.2890047949533145e-16	7.507601053804703e-11	1.412784847330013e-10	2.591331312222887e-9
78500000	0.004999898333839677	4.327182558629738e-50	3.6446704944443507e-62	3.6530290692957234e-8	4.986508060494123e-16	1.274640526253414e-7	6.494767896903753e-24	3.2890047949533145e-16	7.507601053804703e-11	1.412784847330013e-10	2.591331312222887e-9
78600000	0.004999898333839677	4.327182558629738e-50	3.6446704944443507e-62	3.6530290692957234e-8	4.986508060494123e-16	1.274640526253414e-7	6.494767896903753e-24	3.2890047949533145e-16	7.507601053804703e-11	1.412784847330013e-10	2.591331312222887e-9
78700000	0.004999898333839677	4.327182558629738e-50	3.6446704944443507e-62	3.6530290692957234e-8	4.986508060494123e-16	1.274640526253414e-7	6.494767896903753e-24	3.2890047949533145e-16	7.507601053804703e-11	1.412784847330013e-10	2.591331312222887e-9
78800000	0.004999898333839677	4.327182558629738e-50	3.6446704944443507e-62	3.6530290692957234e-8	4.986508060494123e-16	1.274640526253414e-7	6.494767896903753e-24	3.2890047949533145e-16	7.507601053804703e-11	1.412784847330013e-10	2.591331312222887e-9
78900000	0.004999898333839677	4.327182558629738e-50	3.6446704944443507e-62	3.6530290692957234e-8	4.986508060494123e-16	1.274640526253414e-7	6.494767896903753e-24	3.2890047949533145e-16	7.507601053804703e-11	1.412784847330013e-10	2.591331312222887e-9
79000000	0.004999898333839677	4.327182558629738e-50	3.6446704944443507e-62	3.6530290692957234e-8	4.986508060494123e-16	1.274640526253414e-7	6.494767896903753e-24	3.2890047949533145e-16	7.507601053804703e-11	1.412784847330013e-10	2.591331312222887e-9
79100000	0.004999898333839677	4.327182558629738e-50	3.6446704944443507e-62	3.6530290692957234e-8	4.986508060494123e-16	1.274640526253414e-7	6.494767896903753e-24	3.2890047949533145e-16	7.507601053804703e-11	1.412784847330013e-10	2.591331312222887e-9
79200000	0.004999898333839677	4.327182558629738e-50	3.6446704944443507e-62	3.6530290692957234e-8	4.986508060494123e-16	1.274640526253414e-7	6.494767896903753e-24	3.2890047949533145e-16	7.507601053804703e-11	1.412784847330013e-10	2.591331312222887e-9
79300000	0.004999898333839677	4.327182558629738e-50	3.6446704944443507e-62	3.6530290692957234e-8	4.986508060494123e-16	1.274640526253414e-7	6.494767896903753e-24	3.2890047949533145e-16	7.507601053804703e-11	1.412784847330013e-10	2.591331312222887e-9
79400000	0.004999898333839677	4.327182558629738e-50	3.6446704944443507e-62	3.6530290692957234e-8	4.986508060494123e-16	1.274640526253414e-7	6.494767896903753e-24	3.2890047949533145e-16	7.507601053804703e-11	1.412784847330013e-10	2.591331312222887e-9
79500000	0.004999898333839677	4.327182558629738e-50	3.6446704944443507e-62	3.6530290692957234e-8	4.986508060494123e-16	1.274640526253414e-7	6.494767896903753e-24	3.2890047949533145e-16	7.507601053804703e-11	1.412784847330013e-10	2.591331312222887e-9
79600000	0.004999898333839677	4.327182558629738e-50	3.6446704944443507e-62	3.6530290692957234e-8	4.986508060494123e-16	1.274640526253414e-7	6.494767896903753e-24	3.2890047949533145e-16	7.507601053804703e-11	1.412784847330013e-10	2.591331312222887e-9
79700000	0.004999898333839677	4.327182558629738e-50	3.6446704944443507e-62	3.6530290692957234e-8	4.986508060494123e-16	1.274640526253414e-7	6.494767896903753e-24	3.2890047949533145e-16	7.507601053804703e-11	1.412784847330013e-10	2.591331312222887e-9
79800000	0.004999898333839677	4.327182558629738e-50	3.6446704944443507e-62	3.6530290692957234e-8	4.986508060494123e-16	1.274640526253414e-7	6.494767896903753e-24	3.2890047949533145e-16	7.507601053804703e-11	1.412784847330013e-10	2.591331312222887e-9
79900000	0.004999898333839677	4.327182558629738e-50	3.6446704944443507e-62	3.6530290692957234e-8	4.986508060494123e-16	1.274640526253414e-7	6.494767896903753e-24	3.2890047949533145e-16	7.507601053804703e-11	1.412784847330013e-10	2.591331312222887e-9
80000000	0.004999898333839677	4.327182558629738e-50	3.6446704944443507e-62	3.6530290692957234e-8	4.986508060494123e-16	1.274640526253414e-7	6.494767896903753e-24	3.2890047949533145e-16	7.507601053804703e-11	1.412784847330013e-10	2.591331312222887e-9
80100000	0.004999898333839677	4.327182558629738e-50	3.6446704944443507e-62	3.6530290692957234e-8	4.986508060494123e-16	1.274640526253414e-7	6.494767896903753e-24	3.2890047949533145e-16	7.507601053804703e-11	1.412784847330013e-10	2.591331312222887e-9
80200000	0.004999898333839677	4.327182558629738e-50	3.6446704944443507e-62	3.6530290692957234e-8	4.986508060494123e-16	1.274640526253414e-7	6.494767896903753e-24	3.2890047949533145e-16	7.507601053804703e-11	1.412784847330013e-10	2.591331312222887e-9
80300000	0.004999898333839677	4.327182558629738e-50	3.6446704944443507e-62	3.6530290692957234e-8	4.986508060494123e-16	1.274640526253414e-7	6.494767896903753e-24	3.2890047949533145e-16	7.507601053804703e-11	1.412784847330013e-10	2.591331312222887e-9
80400000	0.004999898333839677	4.327182558629738e-50	3.6446704944443507e-62	3.6530290692957234e-8	4.986508060494123e-16	1.274640526253414e-7	6.494767896903753e-24	3.2890047949533145e-16	7.507601053804703e-11	1.412784847330013e-10	2.591331312222887e-9
80500000	0.004999898333839677	4.327182558629738e-50	3.6446704944443507e-62	3.6530290692957234e-8	4.986508060494123e-16	1.274640526253414e-7	6.494767896903753e-24	3.2890047949533145e-16	7.507601053804703e-11	1.412784847330013e-10	2.591331312222887e-9
80600000	0.004999898333839677	4.327182558629738e-50	3.6446704944443507e-62	3.6530290692957234e-8	4.986508060494123e-16	1.274640526253414e-7	6.494767896903753e-24	3.2890047949533145e-16	7.507601053804703e-11	1.412784847330013e-10	2.591331312222887e-9
80700000	0.004999898333839677	4.327182558629738e-50	3.6446704944443507e-62	3.6530290692957234e-8	4.986508060494123e-16	1.274640526253414e-7	6.494767896903753e-24	3.2890047949533145e-16	7.507601053804703e-11	1.412784847330013e-10	2.591331312222887e-9
80800000	0.004999898333839677	4.327182558629738e-50	3.6446704944443507e-62	3.6530290692957234e-8	4.986508060494123e-16	1.274640526253414e-7	6.494767896903753e-24	3.2890047949533145e-16	7.507601053804703e-11	1.412784847330013e-10	2.591331312222887e-9
80900000	0.004999898333839677	4.327182558629738e-50	3.6446704944443507e-62	3.6530290692957234e-8	4.986508060494123e-16	1.274640526253414e-7	6.494767896903753e-24	3.2890047949533145e-16	7.507601053804703e-11	1.412784847330013e-10	2.591331312222887e-9
81000000	0.004999898333839677	4.327182558629738e-50	3.6446704944443507e-62	3.6530290692957234e-8	4.986508060494123e-16	1.274640526253414e-7	6.494767896903753e-24	3.2890047949533145e-16	7.507601053804703e-11	1.412784847330013e-10	2.591331312222887e-9
81100000	0.004999898333839677	4.327182558629738e-50	3.6446704944443507e-62	3.6530290692957234e-8	4.986508060494123e-16	1.274640526253414e-7	6.494767896903753e-24	3.2890047949533145e-16	7.507601053804703e-11	1.412784847330013e-10	2.591331312222887e-9
81200000	0.004999898333839677	4.327182558629738e-50	3.6446704944443507e-62	3.6530290692957234e-8	4.986508060494123e-16	1.274640526253414e-7	6.494767896903753e-24	3.2890047949533145e-16	7.507601053804703e-11	1.412784847330013e-10	2.591331312222887e-9
81300000	0.004999898333839677	4.327182558629738e-50	3.6446704944443507e-62	3.6530290692957234e-8	4.986508060494123e-16	1.274640526253414e-7	6.494767896903753e-24	3.2890047949533145e-16	7.507601053804703e-11	1.412784847330013e-10	2.591331312222887e-9
81400000	0.004999898333839677	4.327182558629738e-50	3.6446704944443507e-62	3.6530290692957234e-8	4.986508060494123e-16	1.274640526253414e-7	6.494767896903753e-24	3.2890047949533145e-16	7.507601053804703e-11	1.412784847330013e-10	2.591331312222887e-9
81500000	0.004999898333839677	4.327182558629738e-50	3.6446704944443507e-62	3.6530290692957234e-8	4.986508060494123e-16	1.274640526253414e-7	6.494767896903753e-24	3.2890047949533145e-16	7.507601053804703e-11	1.412784847330013e-10	2.591331312222887e-9
81600000	0.004999898333839677	4.327182558629738e-50	3.6446704944443507e-62	3.6530290692957234e-8	4.986508060494123e-16	1.274640526253414e-7	6.494767896903753e-24	3.2890047949533145e-16	7.507601053804703e-11	1.412784847330013e-10	2.591331312222887e-9
81700000	0.004999898333839677	4.327182558629738e-50	3.6446704944443507e-62	3.6530290692957234e-8	4.986508060494123e-16	1.274640526253414e-7	6.494767896903753e-24	3.2890047949533145e-16	7.507601053804703e-11	1.412784847330013e-10	2.591331312222887e-9
81800000	0.004999898333839677	4.327182558629738e-50	3.6446704944443507e-62	3.6530290692957234e-8	4.986508060494123e-16	1.274640526253414e-7	6.494767896903753e-24	3.2890047949533145e-16	7.507601053804703e-11	1.412784847330013e-10	2.591331312222887e-9
81900000	0.004999898333839677	4.327182558629738e-50	3.6446704944443507e-62	3.6530290692957234e-8	4.986508060494123e-16	1.274640526253414e-7	6.494767896903753e-24	3.2890047949533145e-16	7.507601053804703e-11	1.412784847330013e-10	2.591331312222887e-9
82000000	0.004999898333839677	4.327182558629738e-50	3.6446704944443507e-62	3.6530290692957234e-8	4.986508060494123e-16	1.274640526253414e-7	6.494767896903753e-24	3.2890047949533145e-16	7.507601053804703e-11	1.412784847330013e-10	2.591331312222887e-9
82100000	0.004999898333839677	4.327182558629738e-50	3.6446704944443507e-62	3.6530290692957234e-8	4.986508060494123e-16	1.274640526253414e-7	6.494767896903753e-24	3.2890047949533145e-16	7.507601053804703e-11	1.412784847330013e-10	2.591331312222887e-9
82200000	0.004999898333839677	4.327182558629738e-50	3.6446704944443507e-62	3.6530290692957234e-8	4.986508060494123e-16	1.274640526253414e-7	6.494767896903753e-24	3.2890047949533145e-16	7.507601053804703e-11	1.412784847330013e-10	2.591331312222887e-9
82300000	0.004999898333839677	4.327182558629738e-50	3.6446704944443507e-62	3.6530290692957234e-8	4.986508060494123e-16	1.274640526253414e-7	6.494767896903753e-24	3.2890047949533145e-16	7.507601053804703e-11	1.412784847330013e-10	2.591331312222887e-9
82400000	0.004999898333839677	4.327182558629738e-50	3.6446704944443507e-62	3.6530290692957234e-8	4.986508060494123e-16	1.274640526253414e-7	6.494767896903753e-24	3.2890047949533145e-16	7.507601053804703e-11	1.412784847330013e-10	2.591331312222887e-9
82500000	0.004999898333839677	4.327182558629738e-50	3.6446704944443507e-62	3.6530290692957234e-8	4.986508060494123e-16	1.274640526253414e-7	6.494767896903753e-24	3.2890047949533145e-16	7.507601053804703e-11	1.412784847330013e-10	2.591331312222887e-9
82600000	0.004999898333839677	4.327182558629738e-50	3.6446704944443507e-62	3.6530290692957234e-8	4.986508060494123e-16	1.274640526253414e-7	6.494767896903753e-24	3.2890047949533145e-16	7.507601053804703e-11	1.412784847330013e-10	2.591331312222887e-9
82700000	0.004999898333839677	4.327182558629738e-50	3.6446704944443507e-62	3.6530290692957234e-8	4.986508060494123e-16	1.274640526253414e-7	6.494767896903753e-24	3.2890047949533145e-16	7.507601053804703e-11	1.412784847330013e-10	2.591331312222887e-9
82800000	0.004999898333839677	4.327182558629738e-50	3.6446704944443507e-62	3.6530290692957234e-8	4.986508060494123e-16	1.274640526253414e-7	6.494767896903753e-24	3.2890047949533145e-16	7.507601053804703e-11	1.412784847330013e-10	2.591331312222887e-9
82900000	0.004999898333839677	4.327182558629738e-50	3.6446704944443507e-62	3.6530290692957234e-8	4.986508060494123e-16	1.274640526253414e-7	6.494767896903753e-24	3.2890047949533145e-16	7.507601053804703e-11	1.412784847330013e-10	2.591331312222887e-9
83000000	0.004999898333839677	4.327182558629738e-50	3.6446704944443507e-62	3.6530290692957234e-8	4.986508060494123e-16	1.274640526253414e-7	6.494767896903753e-24	3.2890047949533145e-16	7.507601053804703e-11	1.412784847330013e-10	2.591331312222887e-9
83100000	0.004999898333839677	4.327182558629738e-50	3.6446704944443507e-62	3.6530290692957234e-8	4.986508060494123e-16	1.274640526253414e-7	6.494767896903753e-24	3.2890047949533145e-16	7.507601053804703e-11	1.412784847330013e-10	2.591331312222887e-9
83200000	0.004999898333839677	4.327182558629738e-50	3.6446704944443507e-62	3.6530290692957234e-8	4.986508060494123e-16	1.274640526253414e-7	6.494767896903753e-24	3.2890047949533145e-16	7.507601053804703e-11	1.412784847330013e-10	2.591331312222887e-9
83300000	0.004999898333839677	4.327182558629738e-50	3.6446704944443507e-62	3.6530290692957234e-8	4.986508060494123e-16	1.274640526253414e-7	6.494767896903753e-24	3.2890047949533145e-16	7.507601053804703e-11	1.412784847330013e-10	2.591331312222887e-9
83400000	0.004999898333839677	4.327182558629738e-50	3.6446704944443507e-62	3.6530290692957234e-8	4.986508060494123e-16	1.274640526253414e-7	6.494767896903753e-24	3.2890047949533145e-16	7.507601053804703e-11	1.412784847330013e-10	2.591331312222887e-9
83500000	0.004999898333839677	4.327182558629738e-50	3.6446704944443507e-62	3.6530290692957234e-8	4.986508060494123e-16	1.274640526253414e-7	6.494767896903753e-24	3.2890047949533145e-16	7.507601053804703e-11	1.412784847330013e-10	2.591331312222887e-9
83600000	0.004999898333839677	4.327182558629738e-50	3.6446704944443507e-62	3.6530290692957234e-8	4.986508060494123e-16	1.274640526253414e-7	6.494767896903753e-24	3.2890047949533145e-16	7.507601053804703e-11	1.412784847330013e-10	2.591331312222887e-9
83700000	0.004999898333839677	4.327182558629738e-50	3.6446704944443507e-62	3.6530290692957234e-8	4.986508060494123e-16	1.274640526253414e-7	6.494767896903753e-24	3.2890047949533145e-16	7.507601053804703e-11	1.412784847330013e-10	2.591331312222887e-9
83800000	0.004999898333839677	4.327182558629738e-50	3.6446704944443507e-62	3.6530290692957234e-8	4.986508060494123e-16	1.274640526253414e-7	6.494767896903753e-24	3.2890047949533145e-16	7.507601053804703e-11	1.412784847330013e-10	2.591331312222887e-9
83900000	0.004999898333839677	4.327182558629738e-50	3.6446704944443507e-62	3.6530290692957234e-8	4.986508060494123e-16	1.274640526253414e-7	6.494767896903753e-24	3.2890047949533145e-16	7.507601053804703e-11	1.412784847330013e-10	2.591331312222887e-9
84000000	0.004999898333839677	4.327182558629738e-50	3.6446704944443507e-62	3.6530290692957234e-8	4.986508060494123e-16	1.274640526253414e-7	6.494767896903753e-24	3.2890047949533145e-16	7.507601053804703e-11	1.412784847330013e-10	2.591331312222887e-9
84100000	0.004999898333839677	4.327182558629738e-50	3.6446704944443507e-62	3.6530290692957234e-8	4.986508060494123e-16	1.274640526253414e-7	6.494767896903753e-24	3.2890047949533145e-16	7.507601053804703e-11	1.412784847330013e-10	2.591331312222887e-9
84200000	0.004999898333839677	4.327182558629738e-50	3.6446704944443507e-62	3.6530290692957234e-8	4.986508060494123e-16	1.274640526253414e-7	6.494767896903753e-24	3.2890047949533145e-16	7.507601053804703e-11	1.412784847330013e-10	2.591331312222887e-9
84300000	0.004999898333839677	4.327182558629738e-50	3.6446704944443507e-62	3.6530290692957234e-8	4.986508060494123e-16	1.274640526253414e-7	6.494767896903753e-24	3.2890047949533145e-16	7.507601053804703e-11	1.412784847330013e-10	2.591331312222887e-9
84400000	0.004999898333839677	4.327182558629738e-50	3.6446704944443507e-62	3.6530290692957234e-8	4.986508060494123e-16	1.274640526253414e-7	6.494767896903753e-24	3.2890047949533145e-16	7.507601053804703e-11	1.412784847330013e-10	2.591331312222887e-9
84500000	0.004999898333839677	4.327182558629738e-50	3.6446704944443507e-62	3.6530290692957234e-8	4.986508060494123e-16	1.274640526253414e-7	6.494767896903753e-24	3.2890047949533145e-16	7.507601053804703e-11	1.412784847330013e-10	2.591331312222887e-9
84600000	0.004999898333839677	4.327182558629738e-50	3.6446704944443507e-62	3.6530290692957234e-8	4.986508060494123e-16	1.274640526253414e-7	6.494767896903753e-24	3.2890047949533145e-16	7.507601053804703e-11	1.412784847330013e-10	2.591331312222887e-9
84700000	0.004999898333839677	4.327182558629738e-50	3.6446704944443507e-62	3.6530290692957234e-8	4.986508060494123e-16	1.274640526253414e-7	6.494767896903753e-24	3.2890047949533145e-16	7.507601053804703e-11	1.412784847330013e-10	2.591331312222887e-9
84800000	0.004999898333839677	4.327182558629738e-50	3.6446704944443507e-62	3.6530290692957234e-8	4.986508060494123e-16	1.274640526253414e-7	6.494767896903753e-24	3.2890047949533145e-16	7.507601053804703e-11	1.412784847330013e-10	2.591331312222887e-9
84900000	0.004999898333839677	4.327182558629738e-50	3.6446704944443507e-62	3.6530290692957234e-8	4.986508060494123e-16	1.274640526253414e-7	6.494767896903753e-24	3.2890047949533145e-16	7.507601053804703e-11	1.412784847330013e-10	2.591331312222887e-9
85000000	0.004999898333839677	4.327182558629738e-50	3.6446704944443507e-62	3.6530290692957234e-8	4.986508060494123e-16	1.274640526253414e-7	6.494767896903753e-24	3.2890047949533145e-16	7.507601053804703e-11	1.412784847330013e-10	2.591331312222887e-9
85100000	0.004999898333839677	4.327182558629738e-50	3.6446704944443507e-62	3.6530290692957234e-8	4.986508060494123e-16	1.274640526253414e-7	6.494767896903753e-24	3.2890047949533145e-16	7.507601053804703e-11	1.412784847330013e-10	2.591331312222887e-9
85200000	0.004999898333839677	4.327182558629738e-50	3.6446704944443507e-62	3.6530290692957234e-8	4.986508060494123e-16	1.274640526253414e-7	6.494767896903753e-24	3.2890047949533145e-16	7.507601053804703e-11	1.412784847330013e-10	2.591331312222887e-9
85300000	0.004999898333839677	4.327182558629738e-50	3.6446704944443507e-62	3.6530290692957234e-8	4.986508060494123e-16	1.274640526253414e-7	6.494767896903753e-24	3.2890047949533145e-16	7.507601053804703e-11	1.412784847330013e-10	2.591331312222887e-9
85400000	0.004999898333839677	4.327182558629738e-50	3.6446704944443507e-62	3.6530290692957234e-8	4.986508060494123e-16	1.274640526253414e-7	6.494767896903753e-24	3.2890047949533145e-16	7.507601053804703e-11	1.412784847330013e-10	2.591331312222887e-9
85500000	0.004999898333839677	4.327182558629738e-50	3.6446704944443507e-62	3.6530290692957234e-8	4.986508060494123e-16	1.274640526253414e-7	6.494767896903753e-24	3.2890047949533145e-16	7.507601053804703e-11	1.412784847330013e-10	2.591331312222887e-9
85600000	0.004999898333839677	4.327182558629738e-50	3.6446704944443507e-62	3.6530290692957234e-8	4.986508060494123e-16	1.274640526253414e-7	6.494767896903753e-24	3.2890047949533145e-16	7.507601053804703e-11	1.412784847330013e-10	2.591331312222887e-9
85700000	0.004999898333839677	4.327182558629738e-50	3.6446704944443507e-62	3.6530290692957234e-8	4.986508060494123e-16	1.274640526253414e-7	6.494767896903753e-24	3.2890047949533145e-16	7.507601053804703e-11	1.412784847330013e-10	2.591331312222887e-9
85800000	0.004999898333839677	4.327182558629738e-50	3.6446704944443507e-62	3.6530290692957234e-8	4.986508060494123e-16	1.274640526253414e-7	6.494767896903753e-24	3.2890047949533145e-16	7.507601053804703e-11	1.412784847330013e-10	2.591331312222887e-9
85900000	0.004999898333839677	4.327182558629738e-50	3.6446704944443507e-62	3.6530290692957234e-8	4.986508060494123e-16	1.274640526253414e-7	6.494767896903753e-24	3.2890047949533145e-16	7.507601053804703e-11	1.412784847330013e-10	2.591331312222887e-9
86000000	0.004999898333839677	4.327182558629738e-50	3.6446704944443507e-62	3.6530290692957234e-8	4.986508060494123e-16	1.274640526253414e-7	6.494767896903753e-24	3.2890047949533145e-16	7.507601053804703e-11	1.412784847330013e-10	2.591331312222887e-9
86100000	0.004999898333839677	4.327182558629738e-50	3.6446704944443507e-62	3.6530290692957234e-8	4.986508060494123e-16	1.274640526253414e-7	6.494767896903753e-24	3.2890047949533145e-16	7.507601053804703e-11	1.412784847330013e-10	2.591331312222887e-9
86200000	0.004999898333839677	4.327182558629738e-50	3.6446704944443507e-62	3.6530290692957234e-8	4.986508060494123e-16	1.274640526253414e-7	6.494767896903753e-24	3.2890047949533145e-16	7.507601053804703e-11	1.412784847330013e-10	2.591331312222887e-9
86300000	0.004999898333839677	4.327182558629738e-50	3.6446704944443507e-62	3.6530290692957234e-8	4.986508060494123e-16	1.274640526253414e-7	6.494767896903753e-24	3.2890047949533145e-16	7.507601053804703e-11	1.412784847330013e-10	2.591331312222887e-9
86400000	0.004999898333839677	4.327182558629738e-50	3.6446704944443507e-62	3.6530290692957234e-8	4.986508060494123e-16	1.274640526253414e-7	6.494767896903753e-24	3.2890047949533145e-16	7.507601053804703e-11	1.412784847330013e-10	2.591331312222887e-9
86500000	0.004999898333839677	4.327182558629738e-50	3.6446704944443507e-62	3.6530290692957234e-8	4.986508060494123e-16	1.274640526253414e-7	6.494767896903753e-24	3.2890047949533145e-16	7.507601053804703e-11	1.412784847330013e-10	2.591331312222887e-9
86600000	0.004999898333839677	4.327182558629738e-50	3.6446704944443507e-62	3.6530290692957234e-8	4.986508060494123e-16	1.274640526253414e-7	6.494767896903753e-24	3.2890047949533145e-16	7.507601053804703e-11	1.412784847330013e-10	2.591331312222887e-9
86700000	0.004999898333839677	4.327182558629738e-50	3.6446704944443507e-62	3.6530290692957234e-8	4.986508060494123e-16	1.274640526253414e-7	6.494767896903753e-24	3.2890047949533145e-16	7.507601053804703e-11	1.412784847330013e-10	2.591331312222887e-9
86800000	0.004999898333839677	4.327182558629738e-50	3.6446704944443507e-62	3.6530290692957234e-8	4.986508060494123e-16	1.274640526253414e-7	6.494767896903753e-24	3.2890047949533145e-16	7.507601053804703e-11	1.412784847330013e-10	2.591331312222887e-9
86900000	0.004999898333839677	4.327182558629738e-50	3.6446704944443507e-62	3.6530290692957234e-8	4.986508060494123e-16	1.274640526253414e-7	6.494767896903753e-24	3.2890047949533145e-16	7.507601053804703e-11	1.412784847330013e-10	2.591331312222887e-9
87000000	0.004999898333839677	4.327182558629738e-50	3.6446704944443507e-62	3.6530290692957234e-8	4.986508060494123e-16	1.274640526253414e-7	6.494767896903753e-24	3.2890047949533145e-16	7.507601053804703e-11	1.412784847330013e-10	2.591331312222887e-9
87100000	0.004999898333839677	4.327182558629738e-50	3.6446704944443507e-62	3.6530290692957234e-8	4.986508060494123e-16	1.274640526253414e-7	6.494767896903753e-24	3.2890047949533145e-16	7.507601053804703e-11	1.412784847330013e-10	2.591331312222887e-9
87200000	0.004999898333839677	4.327182558629738e-50	3.6446704944443507e-62	3.6530290692957234e-8	4.986508060494123e-16	1.274640526253414e-7	6.494767896903753e-24	3.2890047949533145e-16	7.507601053804703e-11	1.412784847330013e-10	2.591331312222887e-9
87300000	0.004999898333839677	4.327182558629738e-50	3.6446704944443507e-62	3.6530290692957234e-8	4.986508060494123e-16	1.274640526253414e-7	6.494767896903753e-24	3.2890047949533145e-16	7.507601053804703e-11	1.412784847330013e-10	2.591331312222887e-9
87400000	0.004999898333839677	4.327182558629738e-50	3.6446704944443507e-62	3.6530290692957234e-8	4.986508060494123e-16	1.274640526253414e-7	6.494767896903753e-24	3.2890047949533145e-16	7.507601053804703e-11	1.412784847330013e-10	2.591331312222887e-9
87500000	0.004999898333839677	4.327182558629738e-50	3.6446704944443507e-62	3.6530290692957234e-8	4.986508060494123e-16	1.274640526253414e-7	6.494767896903753e-24	3.2890047949533145e-16	7.507601053804703e-11	1.412784847330013e-10	2.591331312222887e-9
87600000	0.004999898333839677	4.327182558629738e-50	3.6446704944443507e-62	3.6530290692957234e-8	4.986508060494123e-16	1.274640526253414e-7	6.494767896903753e-24	3.2890047949533145e-16	7.507601053804703e-11	1.412784847330013e-10	2.591331312222887e-9
87700000	0.004999898333839677	4.327182558629738e-50	3.6446704944443507e-62	3.6530290692957234e-8	4.986508060494123e-16	1.274640526253414e-7	6.494767896903753e-24	3.2890047949533145e-16	7.507601053804703e-11	1.412784847330013e-10	2.591331312222887e-9
87800000	0.004999898333839677	4.327182558629738e-50	3.6446704944443507e-62	3.6530290692957234e-8	4.986508060494123e-16	1.274640526253414e-7	6.494767896903753e-24	3.2890047949533145e-16	7.507601053804703e-11	1.412784847330013e-10	2.591331312222887e-9
87900000	0.004999898333839677	4.327182558629738e-50	3.6446704944443507e-62	3.6530290692957234e-8	4.986508060494123e-16	1.274640526253414e-7	6.494767896903753e-24	3.2890047949533145e-16	7.507601053804703e-11	1.412784847330013e-10	2.591331312222887e-9
88000000	0.004999898333839677	4.327182558629738e-50	3.6446704944443507e-62	3.6530290692957234e-8	4.986508060494123e-16	1.274640526253414e-7	6.494767896903753e-24	3.2890047949533145e-16	7.507601053804703e-11	1.412784847330013e-10	2.591331312222887e-9
88100000	0.004999898333839677	4.327182558629738e-50	3.6446704944443507e-62	3.6530290692957234e-8	4.986508060494123e-16	1.274640526253414e-7	6.494767896903753e-24	3.2890047949533145e-16	7.507601053804703e-11	1.412784847330013e-10	2.591331312222887e-9
88200000	0.004999898333839677	4.327182558629738e-50	3.6446704944443507e-62	3.6530290692957234e-8	4.986508060494123e-16	1.274640526253414e-7	6.494767896903753e-24	3.2890047949533145e-16	7.507601053804703e-11	1.412784847330013e-10	2.591331312222887e-9
88300000	0.004999898333839677	4.327182558629738e-50	3.6446704944443507e-62	3.6530290692957234e-8	4.986508060494123e-16	1.274640526253414e-7	6.494767896903754e-24	3.2890047949533145e-16	7.507601053804703e-11	1.412784847330013e-10	2.591331312222887e-9
88400000	0.004999898333839677	4.327182558629738e-50	3.6446704944443507e-62	3.6530290692957234e-8	4.986508060494123e-16	1.274640526253414e-7	6.494767896903754e-24	3.2890047949533145e-16	7.507601053804703e-11	1.412784847330013e-10	2.591331312222887e-9
88500000	0.004999898333839677	4.327182558629738e-50	3.6446704944443507e-62	3.6530290692957234e-8	4.986508060494123e-16	1.274640526253414e-7	6.494767896903754e-24	3.2890047949533145e-16	7.507601053804703e-11	1.412784847330013e-10	2.591331312222887e-9
88600000	0.004999898333839677	4.327182558629738e-50	3.6446704944443507e-62	3.6530290692957234e-8	4.986508060494123e-16	1.274640526253414e-7	6.494767896903754e-24	3.2890047949533145e-16	7.507601053804703e-11	1.412784847330013e-10	2.591331312222887e-9
88700000	0.004999898333839677	4.327182558629738e-50	3.6446704944443507e-62	3.6530290692957234e-8	4.986508060494123e-16	1.274640526253414e-7	6.494767896903754e-24	3.2890047949533145e-16	7.507601053804703e-11	1.412784847330013e-10	2.591331312222887e-9
88800000	0.004999898333839677	4.327182558629738e-50	3.6446704944443507e-62	3.6530290692957234e-8	4.986508060494123e-16	1.274640526253414e-7	6.494767896903754e-24	3.2890047949533145e-16	7.507601053804703e-11	1.412784847330013e-10	2.591331312222887e-9
88900000	0.004999898333839677	4.327182558629738e-50	3.6446704944443507e-62	3.6530290692957234e-8	4.986508060494123e-16	1.274640526253414e-7	6.494767896903754e-24	3.2890047949533145e-16	7.507601053804703e-11	1.412784847330013e-10	2.591331312222887e-9
89000000	0.004999898333839677	4.327182558629738e-50	3.6446704944443507e-62	3.6530290692957234e-8	4.986508060494123e-16	1.274640526253414e-7	6.494767896903754e-24	3.2890047949533145e-16	7.507601053804703e-11	1.412784847330013e-10	2.591331312222887e-9
89100000	0.004999898333839677	4.327182558629738e-50	3.6446704944443507e-62	3.6530290692957234e-8	4.986508060494123e-16	1.274640526253414e-7	6.494767896903754e-24	3.2890047949533145e-16	7.507601053804703e-11	1.412784847330013e-10	2.591331312222887e-9
89200000	0.004999898333839677	4.327182558629738e-50	3.6446704944443507e-62	3.6530290692957234e-8	4.986508060494123e-16	1.274640526253414e-7	6.494767896903754e-24	3.2890047949533145e-16	7.507601053804703e-11	1.412784847330013e-10	2.591331312222887e-9
89300000	0.004999898333839677	4.327182558629738e-50	3.6446704944443507e-62	3.6530290692957234e-8	4.986508060494123e-16	1.274640526253414e-7	6.494767896903754e-24	3.2890047949533145e-16	7.507601053804703e-11	1.412784847330013e-10	2.591331312222887e-9
89400000	0.004999898333839677	4.327182558629738e-50	3.6446704944443507e-62	3.6530290692957234e-8	4.986508060494123e-16	1.274640526253414e-7	6.494767896903754e-24	3.2890047949533145e-16	7.507601053804703e-11	1.412784847330013e-10	2.591331312222887e-9
89500000	0.004999898333839677	4.327182558629738e-50	3.6446704944443507e-62	3.6530290692957234e-8	4.986508060494123e-16	1.274640526253414e-7	6.494767896903754e-24	3.2890047949533145e-16	7.507601053804703e-11	1.412784847330013e-10	2.591331312222887e-9
89600000	0.004999898333839677	4.327182558629738e-50	3.6446704944443507e-62	3.6530290692957234e-8	4.986508060494123e-16	1.274640526253414e-7	6.494767896903754e-24	3.2890047949533145e-16	7.507601053804703e-11	1.412784847330013e-10	2.591331312222887e-9
89700000	0.004999898333839677	4.327182558629738e-50	3.6446704944443507e-62	3.6530290692957234e-8	4.986508060494123e-16	1.274640526253414e-7	6.494767896903754e-24	3.2890047949533145e-16	7.507601053804703e-11	1.412784847330013e-10	2.591331312222887e-9
89800000	0.004999898333839677	4.327182558629738e-50	3.6446704944443507e-62	3.6530290692957234e-8	4.986508060494123e-16	1.274640526253414e-7	6.494767896903754e-24	3.2890047949533145e-16	7.507601053804703e-11	1.412784847330013e-10	2.591331312222887e-9
89900000	0.004999898333839677	4.327182558629738e-50	3.6446704944443507e-62	3.6530290692957234e-8	4.986508060494123e-16	1.274640526253414e-7	6.494767896903754e-24	3.2890047949533145e-16	7.507601053804703e-11	1.412784847330013e-10	2.591331312222887e-9
90000000	0.004999898333839677	4.327182558629738e-50	3.6446704944443507e-62	3.6530290692957234e-8	4.986508060494123e-16	1.274640526253414e-7	6.494767896903754e-24	3.2890047949533145e-16	7.507601053804703e-11	1.412784847330013e-10	2.591331312222887e-9
90100000	0.004999898333839677	4.327182558629738e-50	3.6446704944443507e-62	3.6530290692957234e-8	4.986508060494123e-16	1.274640526253414e-7	6.494767896903754e-24	3.2890047949533145e-16	7.507601053804703e-11	1.412784847330013e-10	2.591331312222887e-9
90200000	0.004999898333839677	4.327182558629738e-50	3.6446704944443507e-62	3.6530290692957234e-8	4.986508060494123e-16	1.274640526253414e-7	6.494767896903754e-24	3.2890047949533145e-16	7.507601053804703e-11	1.412784847330013e-10	2.591331312222887e-9
90300000	0.004999898333839677	4.327182558629738e-50	3.6446704944443507e-62	3.6530290692957234e-8	4.986508060494123e-16	1.274640526253414e-7	6.494767896903754e-24	3.2890047949533145e-16	7.507601053804703e-11	1.412784847330013e-10	2.591331312222887e-9
90400000	0.004999898333839677	4.327182558629738e-50	3.6446704944443507e-62	3.6530290692957234e-8	4.986508060494123e-16	1.274640526253414e-7	6.494767896903754e-24	3.2890047949533145e-16	7.507601053804703e-11	1.412784847330013e-10	2.591331312222887e-9
90500000	0.004999898333839677	4.327182558629738e-50	3.6446704944443507e-62	3.6530290692957234e-8	4.986508060494123e-16	1.274640526253414e-7	6.494767896903754e-24	3.2890047949533145e-16	7.507601053804703e-11	1.412784847330013e-10	2.591331312222887e-9
90600000	0.004999898333839677	4.327182558629738e-50	3.6446704944443507e-62	3.6530290692957234e-8	4.986508060494123e-16	1.274640526253414e-7	6.494767896903754e-24	3.2890047949533145e-16	7.507601053804703e-11	1.412784847330013e-10	2.591331312222887e-9
90700000	0.004999898333839677	4.327182558629738e-50	3.6446704944443507e-62	3.6530290692957234e-8	4.986508060494123e-16	1.274640526253414e-7	6.494767896903754e-24	3.2890047949533145e-16	7.507601053804703e-11	1.412784847330013e-10	2.591331312222887e-9
90800000	0.004999898333839677	4.327182558629738e-50	3.6446704944443507e-62	3.6530290692957234e-8	4.986508060494123e-16	1.274640526253414e-7	6.494767896903754e-24	3.2890047949533145e-16	7.507601053804703e-11	1.412784847330013e-10	2.591331312222887e-9
90900000	0.004999898333839677	4.327182558629738e-50	3.6446704944443507e-62	3.6530290692957234e-8	4.986508060494123e-16	1.274640526253414e-7	6.494767896903754e-24	3.2890047949533145e-16	7.507601053804703e-11	1.412784847330013e-10	2.591331312222887e-9
91000000	0.004999898333839677	4.327182558629738e-50	3.6446704944443507e-62	3.6530290692957234e-8	4.986508060494123e-16	1.274640526253414e-7	6.494767896903754e-24	3.2890047949533145e-16	7.507601053804703e-11	1.412784847330013e-10	2.591331312222887e-9
91100000	0.004999898333839677	4.327182558629738e-50	3.6446704944443507e-62	3.6530290692957234e-8	4.986508060494123e-16	1.274640526253414e-7	6.494767896903754e-24	3.2890047949533145e-16	7.507601053804703e-11	1.412784847330013e-10	2.591331312222887e-9
91200000	0.004999898333839677	4.327182558629738e-50	3.6446704944443507e-62	3.6530290692957234e-8	4.986508060494123e-16	1.274640526253414e-7	6.494767896903754e-24	3.2890047949533145e-16	7.507601053804703e-11	1.412784847330013e-10	2.591331312222887e-9
91300000	0.004999898333839677	4.327182558629738e-50	3.6446704944443507e-62	3.6530290692957234e-8	4.986508060494123e-16	1.274640526253414e-7	6.494767896903754e-24	3.2890047949533145e-16	7.507601053804703e-11	1.412784847330013e-10	2.591331312222887e-9
91400000	0.004999898333839677	4.327182558629738e-50	3.6446704944443507e-62	3.6530290692957234e-8	4.986508060494123e-16	1.274640526253414e-7	6.494767896903754e-24	3.2890047949533145e-16	7.507601053804703e-11	1.412784847330013e-10	2.591331312222887e-9
91500000	0.004999898333839677	4.327182558629738e-50	3.6446704944443507e-62	3.6530290692957234e-8	4.986508060494123e-16	1.274640526253414e-7	6.494767896903754e-24	3.2890047949533145e-16	7.507601053804703e-11	1.412784847330013e-10	2.591331312222887e-9
91600000	0.004999898333839677	4.327182558629738e-50	3.6446704944443507e-62	3.6530290692957234e-8	4.986508060494123e-16	1.274640526253414e-7	6.494767896903754e-24	3.2890047949533145e-16	7.507601053804703e-11	1.412784847330013e-10	2.591331312222887e-9
91700000	0.004999898333839677	4.327182558629738e-50	3.6446704944443507e-62	3.6530290692957234e-8	4.986508060494123e-16	1.274640526253414e-7	6.494767896903754e-24	3.2890047949533145e-16	7.507601053804703e-11	1.412784847330013e-10	2.591331312222887e-9
91800000	0.004999898333839677	4.327182558629738e-50	3.6446704944443507e-62	3.6530290692957234e-8	4.986508060494123e-16	1.274640526253414e-7	6.494767896903754e-24	3.2890047949533145e-16	7.507601053804703e-11	1.412784847330013e-10	2.591331312222887e-9
91900000	0.004999898333839677	4.327182558629738e-50	3.6446704944443507e-62	3.6530290692957234e-8	4.986508060494123e-16	1.274640526253414e-7	6.494767896903754e-24	3.2890047949533145e-16	7.507601053804703e-11	1.412784847330013e-10	2.591331312222887e-9
92000000	0.004999898333839677	4.327182558629738e-50	3.6446704944443507e-62	3.6530290692957234e-8	4.986508060494123e-16	1.274640526253414e-7	6.494767896903754e-24	3.2890047949533145e-16	7.507601053804703e-11	1.412784847330013e-10	2.591331312222887e-9
92100000	0.004999898333839677	4.327182558629738e-50	3.6446704944443507e-62	3.6530290692957234e-8	4.986508060494123e-16	1.274640526253414e-7	6.494767896903754e-24	3.2890047949533145e-16	7.507601053804703e-11	1.412784847330013e-10	2.591331312222887e-9
92200000	0.004999898333839677	4.327182558629738e-50	3.6446704944443507e-62	3.6530290692957234e-8	4.986508060494123e-16	1.274640526253414e-7	6.494767896903754e-24	3.2890047949533145e-16	7.507601053804703e-11	1.412784847330013e-10	2.591331312222887e-9
92300000	0.004999898333839677	4.327182558629738e-50	3.6446704944443507e-62	3.6530290692957234e-8	4.986508060494123e-16	1.274640526253414e-7	6.494767896903754e-24	3.2890047949533145e-16	7.507601053804703e-11	1.412784847330013e-10	2.591331312222887e-9
92400000	0.004999898333839677	4.327182558629738e-50	3.6446704944443507e-62	3.6530290692957234e-8	4.986508060494123e-16	1.274640526253414e-7	6.494767896903754e-24	3.2890047949533145e-16	7.507601053804703e-11	1.412784847330013e-10	2.591331312222887e-9
92500000	0.004999898333839677	4.327182558629738e-50	3.6446704944443507e-62	3.6530290692957234e-8	4.986508060494123e-16	1.274640526253414e-7	6.494767896903754e-24	3.2890047949533145e-16	7.507601053804703e-11	1.412784847330013e-10	2.591331312222887e-9
92600000	0.004999898333839677	4.327182558629738e-50	3.6446704944443507e-62	3.6530290692957234e-8	4.986508060494123e-16	1.274640526253414e-7	6.494767896903754e-24	3.2890047949533145e-16	7.507601053804703e-11	1.412784847330013e-10	2.591331312222887e-9
92700000	0.004999898333839677	4.327182558629738e-50	3.6446704944443507e-62	3.6530290692957234e-8	4.986508060494123e-16	1.274640526253414e-7	6.494767896903754e-24	3.2890047949533145e-16	7.507601053804703e-11	1.412784847330013e-10	2.591331312222887e-9
92800000	0.004999898333839677	4.327182558629738e-50	3.6446704944443507e-62	3.6530290692957234e-8	4.986508060494123e-16	1.274640526253414e-7	6.494767896903754e-24	3.2890047949533145e-16	7.507601053804703e-11	1.412784847330013e-10	2.591331312222887e-9
92900000	0.004999898333839677	4.327182558629738e-50	3.6446704944443507e-62	3.6530290692957234e-8	4.986508060494123e-16	1.274640526253414e-7	6.494767896903754e-24	3.2890047949533145e-16	7.507601053804703e-11	1.412784847330013e-10	2.591331312222887e-9
93000000	0.004999898333839677	4.327182558629738e-50	3.6446704944443507e-62	3.6530290692957234e-8	4.986508060494123e-16	1.274640526253414e-7	6.494767896903754e-24	3.2890047949533145e-16	7.507601053804703e-11	1.412784847330013e-10	2.591331312222887e-9
93100000	0.004999898333839677	4.327182558629738e-50	3.6446704944443507e-62	3.6530290692957234e-8	4.986508060494123e-16	1.274640526253414e-7	6.494767896903754e-24	3.2890047949533145e-16	7.507601053804703e-11	1.412784847330013e-10	2.591331312222887e-9
93200000	0.004999898333839677	4.327182558629738e-50	3.6446704944443507e-62	3.6530290692957234e-8	4.986508060494123e-16	1.274640526253414e-7	6.494767896903754e-24	3.2890047949533145e-16	7.507601053804703e-11	1.412784847330013e-10	2.591331312222887e-9
93300000	0.004999898333839677	4.327182558629738e-50	3.6446704944443507e-62	3.6530290692957234e-8	4.986508060494123e-16	1.274640526253414e-7	6.494767896903754e-24	3.2890047949533145e-16	7.507601053804703e-11	1.412784847330013e-10	2.591331312222887e-9
93400000	0.004999898333839677	4.327182558629738e-50	3.6446704944443507e-62	3.6530290692957234e-8	4.986508060494123e-16	1.274640526253414e-7	6.494767896903754e-24	3.2890047949533145e-16	7.507601053804703e-11	1.412784847330013e-10	2.591331312222887e-9
93500000	0.004999898333839677	4.327182558629738e-50	3.6446704944443507e-62	3.6530290692957234e-8	4.986508060494123e-16	1.274640526253414e-7	6.494767896903754e-24	3.2890047949533145e-16	7.507601053804703e-11	1.412784847330013e-10	2.591331312222887e-9
93600000	0.004999898333839677	4.327182558629738e-50	3.6446704944443507e-62	3.6530290692957234e-8	4.986508060494123e-16	1.274640526253414e-7	6.494767896903754e-24	3.2890047949533145e-16	7.507601053804703e-11	1.412784847330013e-10	2.591331312222887e-9
93700000	0.004999898333839677	4.327182558629738e-50	3.6446704944443507e-62	3.6530290692957234e-8	4.986508060494123e-16	1.274640526253414e-7	6.494767896903754e-24	3.2890047949533145e-16	7.507601053804703e-11	1.412784847330013e-10	2.591331312222887e-9
93800000	0.004999898333839677	4.327182558629738e-50	3.6446704944443507e-62	3.6530290692957234e-8	4.986508060494123e-16	1.274640526253414e-7	6.494767896903754e-24	3.2890047949533145e-16	7.507601053804703e-11	1.412784847330013e-10	2.591331312222887e-9
93900000	0.004999898333839677	4.327182558629738e-50	3.6446704944443507e-62	3.6530290692957234e-8	4.986508060494123e-16	1.274640526253414e-7	6.494767896903754e-24	3.2890047949533145e-16	7.507601053804703e-11	1.412784847330013e-10	2.591331312222887e-9
94000000	0.004999898333839677	4.327182558629738e-50	3.6446704944443507e-62	3.6530290692957234e-8	4.986508060494123e-16	1.274640526253414e-7	6.494767896903754e-24	3.2890047949533145e-16	7.507601053804703e-11	1.412784847330013e-10	2.591331312222887e-9
94100000	0.004999898333839677	4.327182558629738e-50	3.6446704944443507e-62	3.6530290692957234e-8	4.986508060494123e-16	1.274640526253414e-7	6.494767896903754e-24	3.2890047949533145e-16	7.507601053804703e-11	1.412784847330013e-10	2.591331312222887e-9
94200000	0.004999898333839677	4.327182558629738e-50	3.6446704944443507e-62	3.6530290692957234e-8	4.986508060494123e-16	1.274640526253414e-7	6.494767896903754e-24	3.2890047949533145e-16	7.507601053804703e-11	1.412784847330013e-10	2.591331312222887e-9
94300000	0.004999898333839677	4.327182558629738e-50	3.6446704944443507e-62	3.6530290692957234e-8	4.986508060494123e-16	1.274640526253414e-7	6.494767896903754e-24	3.2890047949533145e-16	7.507601053804703e-11	1.412784847330013e-10	2.591331312222887e-9
94400000	0.004999898333839677	4.327182558629738e-50	3.6446704944443507e-62	3.6530290692957234e-8	4.986508060494123e-16	1.274640526253414e-7	6.494767896903754e-24	3.2890047949533145e-16	7.507601053804703e-11	1.412784847330013e-10	2.591331312222887e-9
94500000	0.004999898333839677	4.327182558629738e-50	3.6446704944443507e-62	3.6530290692957234e-8	4.986508060494123e-16	1.274640526253414e-7	6.494767896903754e-24	3.2890047949533145e-16	7.507601053804703e-11	1.412784847330013e-10	2.591331312222887e-9
94600000	0.004999898333839677	4.327182558629738e-50	3.6446704944443507e-62	3.6530290692957234e-8	4.986508060494123e-16	1.274640526253414e-7	6.494767896903754e-24	3.2890047949533145e-16	7.507601053804703e-11	1.412784847330013e-10	2.591331312222887e-9
94700000	0.004999898333839677	4.327182558629738e-50	3.6446704944443507e-62	3.6530290692957234e-8	4.986508060494123e-16	1.274640526253414e-7	6.494767896903754e-24	3.2890047949533145e-16	7.507601053804703e-11	1.412784847330013e-10	2.591331312222887e-9
94800000	0.004999898333839677	4.327182558629738e-50	3.6446704944443507e-62	3.6530290692957234e-8	4.986508060494123e-16	1.274640526253414e-7	6.494767896903754e-24	3.2890047949533145e-16	7.507601053804703e-11	1.412784847330013e-10	2.591331312222887e-9
94900000	0.004999898333839677	4.327182558629738e-50	3.6446704944443507e-62	3.6530290692957234e-8	4.986508060494123e-16	1.274640526253414e-7	6.494767896903754e-24	3.2890047949533145e-16	7.507601053804703e-11	1.412784847330013e-10	2.591331312222887e-9
95000000	0.004999898333839677	4.327182558629738e-50	3.6446704944443507e-62	3.6530290692957234e-8	4.986508060494123e-16	1.274640526253414e-7	6.494767896903754e-24	3.2890047949533145e-16	7.507601053804703e-11	1.412784847330013e-10	2.591331312222887e-9
95100000	0.004999898333839677	4.327182558629738e-50	3.6446704944443507e-62	3.6530290692957234e-8	4.986508060494123e-16	1.274640526253414e-7	6.494767896903754e-24	3.2890047949533145e-16	7.507601053804703e-11	1.412784847330013e-10	2.591331312222887e-9
95200000	0.004999898333839677	4.327182558629738e-50	3.6446704944443507e-62	3.6530290692957234e-8	4.986508060494123e-16	1.274640526253414e-7	6.494767896903754e-24	3.2890047949533145e-16	7.507601053804703e-11	1.412784847330013e-10	2.591331312222887e-9
95300000	0.004999898333839677	4.327182558629738e-50	3.6446704944443507e-62	3.6530290692957234e-8	4.986508060494123e-16	1.274640526253414e-7	6.494767896903754e-24	3.2890047949533145e-16	7.507601053804703e-11	1.412784847330013e-10	2.591331312222887e-9
95400000	0.004999898333839677	4.327182558629738e-50	3.6446704944443507e-62	3.6530290692957234e-8	4.986508060494123e-16	1.274640526253414e-7	6.494767896903754e-24	3.2890047949533145e-16	7.507601053804703e-11	1.412784847330013e-10	2.591331312222887e-9
95500000	0.004999898333839677	4.327182558629738e-50	3.6446704944443507e-62	3.6530290692957234e-8	4.986508060494123e-16	1.274640526253414e-7	6.494767896903754e-24	3.2890047949533145e-16	7.507601053804703e-11	1.412784847330013e-10	2.591331312222887e-9
95600000	0.004999898333839677	4.327182558629738e-50	3.6446704944443507e-62	3.6530290692957234e-8	4.986508060494123e-16	1.274640526253414e-7	6.494767896903754e-24	3.2890047949533145e-16	7.507601053804703e-11	1.412784847330013e-10	2.591331312222887e-9
95700000	0.004999898333839677	4.327182558629738e-50	3.6446704944443507e-62	3.6530290692957234e-8	4.986508060494123e-16	1.274640526253414e-7	6.494767896903754e-24	3.2890047949533145e-16	7.507601053804703e-11	1.412784847330013e-10	2.591331312222887e-9
95800000	0.004999898333839677	4.327182558629738e-50	3.6446704944443507e-62	3.6530290692957234e-8	4.986508060494123e-16	1.274640526253414e-7	6.494767896903754e-24	3.2890047949533145e-16	7.507601053804703e-11	1.412784847330013e-10	2.591331312222887e-9
95900000	0.004999898333839677	4.327182558629738e-50	3.6446704944443507e-62	3.6530290692957234e-8	4.986508060494123e-16	1.274640526253414e-7	6.494767896903754e-24	3.2890047949533145e-16	7.507601053804703e-11	1.412784847330013e-10	2.591331312222887e-9
96000000	0.004999898333839677	4.327182558629738e-50	3.6446704944443507e-62	3.6530290692957234e-8	4.986508060494123e-16	1.274640526253414e-7	6.494767896903754e-24	3.2890047949533145e-16	7.507601053804703e-11	1.412784847330013e-10	2.591331312222887e-9
96100000	0.004999898333839677	4.327182558629738e-50	3.6446704944443507e-62	3.6530290692957234e-8	4.986508060494123e-16	1.274640526253414e-7	6.494767896903754e-24	3.2890047949533145e-16	7.507601053804703e-11	1.412784847330013e-10	2.591331312222887e-9
96200000	0.004999898333839677	4.327182558629738e-50	3.6446704944443507e-62	3.6530290692957234e-8	4.986508060494123e-16	1.274640526253414e-7	6.494767896903754e-24	3.2890047949533145e-16	7.507601053804703e-11	1.412784847330013e-10	2.591331312222887e-9
96300000	0.004999898333839677	4.327182558629738e-50	3.6446704944443507e-62	3.6530290692957234e-8	4.986508060494123e-16	1.274640526253414e-7	6.494767896903754e-24	3.2890047949533145e-16	7.507601053804703e-11	1.412784847330013e-10	2.591331312222887e-9
96400000	0.004999898333839677	4.327182558629738e-50	3.6446704944443507e-62	3.6530290692957234e-8	4.986508060494123e-16	1.274640526253414e-7	6.494767896903754e-24	3.2890047949533145e-16	7.507601053804703e-11	1.412784847330013e-10	2.591331312222887e-9
96500000	0.004999898333839677	4.327182558629738e-50	3.6446704944443507e-62	3.6530290692957234e-8	4.986508060494123e-16	1.274640526253414e-7	6.494767896903754e-24	3.2890047949533145e-16	7.507601053804703e-11	1.412784847330013e-10	2.591331312222887e-9
96600000	0.004999898333839677	4.327182558629738e-50	3.6446704944443507e-62	3.6530290692957234e-8	4.986508060494123e-16	1.274640526253414e-7	6.494767896903754e-24	3.2890047949533145e-16	7.507601053804703e-11	1.412784847330013e-10	2.591331312222887e-9
96700000	0.004999898333839677	4.327182558629738e-50	3.6446704944443507e-62	3.6530290692957234e-8	4.986508060494123e-16	1.274640526253414e-7	6.494767896903754e-24	3.2890047949533145e-16	7.507601053804703e-11	1.412784847330013e-10	2.591331312222887e-9
96800000	0.004999898333839677	4.327182558629738e-50	3.6446704944443507e-62	3.6530290692957234e-8	4.986508060494123e-16	1.274640526253414e-7	6.494767896903754e-24	3.2890047949533145e-16	7.507601053804703e-11	1.412784847330013e-10	2.591331312222887e-9
96900000	0.004999898333839677	4.327182558629738e-50	3.6446704944443507e-62	3.6530290692957234e-8	4.986508060494123e-16	1.274640526253414e-7	6.494767896903754e-24	3.2890047949533145e-16	7.507601053804703e-11	1.412784847330013e-10	2.591331312222887e-9
97000000	0.004999898333839677	4.327182558629738e-50	3.6446704944443507e-62	3.6530290692957234e-8	4.986508060494123e-16	1.274640526253414e-7	6.494767896903754e-24	3.2890047949533145e-16	7.507601053804703e-11	1.412784847330013e-10	2.591331312222887e-9
97100000	0.004999898333839677	4.327182558629738e-50	3.6446704944443507e-62	3.6530290692957234e-8	4.986508060494123e-16	1.274640526253414e-7	6.494767896903754e-24	3.2890047949533145e-16	7.507601053804703e-11	1.412784847330013e-10	2.591331312222887e-9
97200000	0.004999898333839677	4.327182558629738e-50	3.6446704944443507e-62	3.6530290692957234e-8	4.986508060494123e-16	1.274640526253414e-7	6.494767896903754e-24	3.2890047949533145e-16	7.507601053804703e-11	1.412784847330013e-10	2.591331312222887e-9
97300000	0.004999898333839677	4.327182558629738e-50	3.6446704944443507e-62	3.6530290692957234e-8	4.986508060494123e-16	1.274640526253414e-7	6.494767896903754e-24	3.2890047949533145e-16	7.507601053804703e-11	1.412784847330013e-10	2.591331312222887e-9
97400000	0.004999898333839677	4.327182558629738e-50	3.6446704944443507e-62	3.6530290692957234e-8	4.986508060494123e-16	1.274640526253414e-7	6.494767896903754e-24	3.2890047949533145e-16	7.507601053804703e-11	1.412784847330013e-10	2.591331312222887e-9
97500000	0.004999898333839677	4.327182558629738e-50	3.6446704944443507e-62	3.6530290692957234e-8	4.986508060494123e-16	1.274640526253414e-7	6.494767896903754e-24	3.2890047949533145e-16	7.507601053804703e-11	1.412784847330013e-10	2.591331312222887e-9
97600000	0.004999898333839677	4.327182558629738e-50	3.6446704944443507e-62	3.6530290692957234e-8	4.986508060494123e-16	1.274640526253414e-7	6.494767896903754e-24	3.2890047949533145e-16	7.507601053804703e-11	1.412784847330013e-10	2.591331312222887e-9
97700000	0.004999898333839677	4.327182558629738e-50	3.6446704944443507e-62	3.6530290692957234e-8	4.986508060494123e-16	1.274640526253414e-7	6.494767896903754e-24	3.2890047949533145e-16	7.507601053804703e-11	1.412784847330013e-10	2.591331312222887e-9
97800000	0.004999898333839677	4.327182558629738e-50	3.6446704944443507e-62	3.6530290692957234e-8	4.986508060494123e-16	1.274640526253414e-7	6.494767896903754e-24	3.2890047949533145e-16	7.507601053804703e-11	1.412784847330013e-10	2.591331312222887e-9
97900000	0.004999898333839677	4.327182558629738e-50	3.6446704944443507e-62	3.6530290692957234e-8	4.986508060494123e-16	1.274640526253414e-7	6.494767896903754e-24	3.2890047949533145e-16	7.507601053804703e-11	1.412784847330013e-10	2.591331312222887e-9
98000000	0.004999898333839677	4.327182558629738e-50	3.6446704944443507e-62	3.6530290692957234e-8	4.986508060494123e-16	1.274640526253414e-7	6.494767896903754e-24	3.2890047949533145e-16	7.507601053804703e-11	1.412784847330013e-10	2.591331312222887e-9
98100000	0.004999898333839677	4.327182558629738e-50	3.6446704944443507e-62	3.6530290692957234e-8	4.986508060494123e-16	1.274640526253414e-7	6.494767896903754e-24	3.2890047949533145e-16	7.507601053804703e-11	1.412784847330013e-10	2.591331312222887e-9
98200000	0.004999898333839677	4.327182558629738e-50	3.6446704944443507e-62	3.6530290692957234e-8	4.986508060494123e-16	1.274640526253414e-7	6.494767896903754e-24	3.2890047949533145e-16	7.507601053804703e-11	1.412784847330013e-10	2.591331312222887e-9
98300000	0.004999898333839677	4.327182558629738e-50	3.6446704944443507e-62	3.6530290692957234e-8	4.986508060494123e-16	1.274640526253414e-7	6.494767896903754e-24	3.2890047949533145e-16	7.507601053804703e-11	1.412784847330013e-10	2.591331312222887e-9
98400000	0.004999898333839677	4.327182558629738e-50	3.6446704944443507e-62	3.6530290692957234e-8	4.986508060494123e-16	1.274640526253414e-7	6.494767896903754e-24	3.2890047949533145e-16	7.507601053804703e-11	1.412784847330013e-10	2.591331312222887e-9
98500000	0.004999898333839677	4.327182558629738e-50	3.6446704944443507e-62	3.6530290692957234e-8	4.986508060494123e-16	1.274640526253414e-7	6.494767896903754e-24	3.2890047949533145e-16	7.507601053804703e-11	1.412784847330013e-10	2.591331312222887e-9
98600000	0.004999898333839677	4.327182558629738e-50	3.6446704944443507e-62	3.6530290692957234e-8	4.986508060494123e-16	1.274640526253414e-7	6.494767896903754e-24	3.2890047949533145e-16	7.507601053804703e-11	1.412784847330013e-10	2.591331312222887e-9
98700000	0.004999898333839677	4.327182558629738e-50	3.6446704944443507e-62	3.6530290692957234e-8	4.986508060494123e-16	1.274640526253414e-7	6.494767896903754e-24	3.2890047949533145e-16	7.507601053804703e-11	1.412784847330013e-10	2.591331312222887e-9
98800000	0.004999898333839677	4.327182558629738e-50	3.6446704944443507e-62	3.6530290692957234e-8	4.986508060494123e-16	1.274640526253414e-7	6.494767896903754e-24	3.2890047949533145e-16	7.507601053804703e-11	1.412784847330013e-10	2.591331312222887e-9
98900000	0.004999898333839677	4.327182558629738e-50	3.6446704944443507e-62	3.6530290692957234e-8	4.986508060494123e-16	1.274640526253414e-7	6.494767896903754e-24	3.2890047949533145e-16	7.507601053804703e-11	1.412784847330013e-10	2.591331312222887e-9
99000000	0.004999898333839677	4.327182558629738e-50	3.6446704944443507e-62	3.6530290692957234e-8	4.986508060494123e-16	1.274640526253414e-7	6.494767896903754e-24	3.2890047949533145e-16	7.507601053804703e-11	1.412784847330013e-10	2.591331312222887e-9
99100000	0.004999898333839677	4.327182558629738e-50	3.6446704944443507e-62	3.6530290692957234e-8	4.986508060494123e-16	1.274640526253414e-7	6.494767896903754e-24	3.2890047949533145e-16	7.507601053804703e-11	1.412784847330013e-10	2.591331312222887e-9
99200000	0.004999898333839677	4.327182558629738e-50	3.6446704944443507e-62	3.6530290692957234e-8	4.986508060494123e-16	1.274640526253414e-7	6.494767896903754e-24	3.2890047949533145e-16	7.507601053804703e-11	1.412784847330013e-10	2.591331312222887e-9
99300000	0.004999898333839677	4.327182558629738e-50	3.6446704944443507e-62	3.6530290692957234e-8	4.986508060494123e-16	1.274640526253414e-7	6.494767896903754e-24	3.2890047949533145e-16	7.507601053804703e-11	1.412784847330013e-10	2.591331312222887e-9
99400000	0.004999898333839677	4.327182558629738e-50	3.6446704944443507e-62	3.6530290692957234e-8	4.986508060494123e-16	1.274640526253414e-7	6.494767896903754e-24	3.2890047949533145e-16	7.507601053804703e-11	1.412784847330013e-10	2.591331312222887e-9
99500000	0.004999898333839677	4.327182558629738e-50	3.6446704944443507e-62	3.6530290692957234e-8	4.986508060494123e-16	1.274640526253414e-7	6.494767896903754e-24	3.2890047949533145e-16	7.507601053804703e-11	1.412784847330013e-10	2.591331312222887e-9
99600000	0.004999898333839677	4.327182558629738e-50	3.6446704944443507e-62	3.6530290692957234e-8	4.986508060494123e-16	1.274640526253414e-7	6.494767896903754e-24	3.2890047949533145e-16	7.507601053804703e-11	1.412784847330013e-10	2.591331312222887e-9
99700000	0.004999898333839677	4.327182558629738e-50	3.6446704944443507e-62	3.6530290692957234e-8	4.986508060494123e-16	1.274640526253414e-7	6.494767896903754e-24	3.2890047949533145e-16	7.507601053804703e-11	1.412784847330013e-10	2.591331312222887e-9
99800000	0.004999898333839677	4.327182558629738e-50	3.6446704944443507e-62	3.6530290692957234e-8	4.986508060494123e-16	1.274640526253414e-7	6.494767896903754e-24	3.2890047949533145e-16	7.507601053804703e-11	1.412784847330013e-10	2.591331312222887e-9
99900000	0.004999898333839677	4.327182558629738e-50	3.6446704944443507e-62	3.6530290692957234e-8	4.986508060494123e-16	1.274640526253414e-7	6.494767896903754e-24	3.2890047949533145e-16	7.507601053804703e-11	1.412784847330013e-10	2.591331312222887e-9
100000000	0.004999898333839677	4.327182558629738e-50	3.6446704944443507e-62	3.6530290692957234e-8	4.986508060494123e-16	1.274640526253414e-7	6.494767896903754e-24	3.2890047949533145e-16	7.507601053804703e-11	1.412784847330013e-10	2.591331312222887e-9
