# Supplementary material for: Thermodynamics Underpinning the Microbial Community‐Level Nitrogen Energy Metabolism
Source: Environ Microbiol. 2025 Feb 16;27(2):e70055. doi: 10.1111/1462-2920.70055 (PMC11830459; doi:10.1111/1462-2920.70055)
Supplement: Supplementary file 1 — Data S1. [file EMI-27-e70055-s001.zip › SI/Nnetwork/Results/kdef_-10/Iin_-5/p_0.2/O2_-8.8_H_-12..csv]

time	N2	N2H4	N2H5	N2O	NH2OH	NH3	NH3OH	NH4	NO	NO2	NO3
0	0.00001	0.00001	0.00001	0.00001	0.00001	0.00001	0.00001	0.00001	0.00001	0.00001	0.00001
100000	0.004654219053886071	1.7599316590962345e-49	-1.386532607081566e-49	7.064724281539428e-12	1.2119135652627378e-14	0.0006915618780595078	-7.400255939984257e-20	5.6476659207474105e-21	1.1050464107767794e-15	2.426637150145696e-14	1.412197177218497e-15
200000	0.004654219053886071	1.759931659096235e-49	-3.893481556737987e-49	7.064724281539428e-12	1.211913565262736e-14	0.0006915618780595077	-7.400255939606437e-20	5.647663476098696e-21	1.1050464107767796e-15	2.4266371501454108e-14	1.4121971772184063e-15
300000	0.00465421905388607	1.759931659096235e-49	-6.400430309430517e-49	7.064724281539428e-12	1.2119135652627152e-14	0.0006915618780595077	-7.400255939228615e-20	5.647632253268154e-21	1.1050464107767796e-15	2.4266371501417647e-14	1.4121971772172504e-15
400000	0.004654219053886071	1.7599316590962352e-49	-8.907378517221386e-49	7.064724281539428e-12	1.211913565262715e-14	0.0006915618780595078	-7.400255938850794e-20	5.6476319086538785e-21	1.1050464107767796e-15	2.426637150141725e-14	1.4121971772172378e-15
500000	0.004654219053886071	1.7599316590962356e-49	-1.1414326837195073e-48	7.064724281539428e-12	1.211913565262715e-14	0.0006915618780595078	-7.400255938472973e-20	5.647631871625529e-21	1.1050464107767796e-15	2.4266371501417208e-14	1.4121971772172364e-15
600000	0.004654219053886071	1.7599316590962356e-49	-1.3921275161381308e-48	7.064724281539428e-12	1.2119135652627152e-14	0.000691561878059508	-7.400255938095152e-20	5.6476318785587984e-21	1.1050464107767796e-15	2.426637150141722e-14	1.4121971772172368e-15
700000	0.004654219053886072	1.7599316590962356e-49	-1.6428223473292092e-48	7.064724281539428e-12	1.2119135652627152e-14	0.000691561878059508	-7.40025593771733e-20	5.647631883577266e-21	1.1050464107767796e-15	2.4266371501417227e-14	1.412197177217237e-15
800000	0.004654219053886072	1.759931659096236e-49	-1.8935171774212418e-48	7.064724281539428e-12	1.2119135652627152e-14	0.000691561878059508	-7.400255937339509e-20	5.6476318868813744e-21	1.1050464107767796e-15	2.4266371501417233e-14	1.4121971772172372e-15
900000	0.004654219053886072	1.759931659096236e-49	-2.14421200654273e-48	7.064724281539428e-12	1.2119135652627152e-14	0.000691561878059508	-7.400255936961688e-20	5.647631888671565e-21	1.1050464107767796e-15	2.4266371501417236e-14	1.4121971772172372e-15
1000000	0.004654219053886072	1.759931659096236e-49	-2.394906834822172e-48	7.064724281539428e-12	1.2119135652627152e-14	0.000691561878059508	-7.400255936583867e-20	5.64763188914828e-21	1.1050464107767796e-15	2.4266371501417236e-14	1.4121971772172372e-15
1100000	0.004654219053886072	1.759931659096236e-49	-2.6456016623880688e-48	7.064724281539428e-12	1.2119135652627152e-14	0.000691561878059508	-7.400255936206045e-20	5.647631888511961e-21	1.1050464107767796e-15	2.4266371501417236e-14	1.4121971772172372e-15
1200000	0.004654219053886072	1.7599316590962356e-49	-2.896296489368919e-48	7.064724281539428e-12	1.2119135652627152e-14	0.000691561878059508	-7.400255935828224e-20	5.64763188696305e-21	1.1050464107767796e-15	2.4266371501417233e-14	1.4121971772172372e-15
1300000	0.004654219053886072	1.7599316590962356e-49	-3.146991315893223e-48	7.064724281539428e-12	1.2119135652627152e-14	0.000691561878059508	-7.400255935450403e-20	5.64763188470199e-21	1.1050464107767796e-15	2.426637150141723e-14	1.412197177217237e-15
1400000	0.004654219053886072	1.7599316590962356e-49	-3.39768614208948e-48	7.064724281539428e-12	1.2119135652627152e-14	0.000691561878059508	-7.400255935072581e-20	5.647631881929222e-21	1.1050464107767796e-15	2.4266371501417224e-14	1.412197177217237e-15
1500000	0.004654219053886071	1.7599316590962352e-49	-3.6483809680861905e-48	7.064724281539428e-12	1.2119135652627152e-14	0.000691561878059508	-7.40025593469476e-20	5.647631878845188e-21	1.1050464107767796e-15	2.426637150141722e-14	1.4121971772172368e-15
1600000	0.004654219053886071	1.7599316590962352e-49	-3.899075794011853e-48	7.064724281539428e-12	1.2119135652627152e-14	0.000691561878059508	-7.400255934316939e-20	5.64763187565033e-21	1.1050464107767796e-15	2.4266371501417214e-14	1.4121971772172366e-15
1700000	0.004654219053886071	1.7599316590962352e-49	-4.149770619994968e-48	7.064724281539428e-12	1.211913565262715e-14	0.0006915618780595078	-7.400255933939118e-20	5.64763187254509e-21	1.1050464107767796e-15	2.426637150141721e-14	1.4121971772172366e-15
1800000	0.004654219053886071	1.759931659096235e-49	-4.4004654461640363e-48	7.064724281539428e-12	1.211913565262715e-14	0.0006915618780595078	-7.400255933561296e-20	5.64763186972991e-21	1.1050464107767796e-15	2.4266371501417205e-14	1.4121971772172364e-15
1900000	0.004654219053886071	1.759931659096235e-49	-4.6511602726475556e-48	7.064724281539428e-12	1.211913565262715e-14	0.0006915618780595078	-7.400255933183475e-20	5.647631867405232e-21	1.1050464107767796e-15	2.4266371501417202e-14	1.4121971772172362e-15
2000000	0.004654219053886071	1.759931659096235e-49	-4.901855099574027e-48	7.064724281539428e-12	1.211913565262715e-14	0.0006915618780595078	-7.400255932805654e-20	5.647631865771497e-21	1.1050464107767796e-15	2.42663715014172e-14	1.4121971772172362e-15
2100000	0.004654219053886071	1.759931659096235e-49	-5.15254992707195e-48	7.064724281539428e-12	1.211913565262715e-14	0.0006915618780595078	-7.400255932427832e-20	5.647631865029149e-21	1.1050464107767796e-15	2.42663715014172e-14	1.4121971772172362e-15
2200000	0.004654219053886071	1.759931659096235e-49	-5.4032447545918575e-48	7.064724281539428e-12	1.211913565262715e-14	0.0006915618780595078	-7.400255932050011e-20	5.64763186500934e-21	1.1050464107767796e-15	2.42663715014172e-14	1.4121971772172362e-15
2300000	0.004654219053886071	1.759931659096235e-49	-5.653939580807626e-48	7.064724281539428e-12	1.211913565262715e-14	0.0006915618780595078	-7.40025593167219e-20	5.647631865013394e-21	1.1050464107767796e-15	2.42663715014172e-14	1.4121971772172362e-15
2400000	0.004654219053886071	1.759931659096235e-49	-5.904634405798922e-48	7.064724281539428e-12	1.211913565262715e-14	0.0006915618780595078	-7.400255931294369e-20	5.6476318650163226e-21	1.1050464107767796e-15	2.42663715014172e-14	1.4121971772172362e-15
2500000	0.004654219053886071	1.759931659096235e-49	-6.155329229694246e-48	7.064724281539428e-12	1.211913565262715e-14	0.0006915618780595078	-7.400255930916547e-20	5.6476318650182455e-21	1.1050464107767796e-15	2.42663715014172e-14	1.4121971772172362e-15
2600000	0.004654219053886071	1.759931659096235e-49	-6.406024052622096e-48	7.064724281539428e-12	1.211913565262715e-14	0.0006915618780595078	-7.400255930538726e-20	5.647631865019279e-21	1.1050464107767796e-15	2.42663715014172e-14	1.4121971772172362e-15
2700000	0.004654219053886071	1.759931659096235e-49	-6.656718874710973e-48	7.064724281539428e-12	1.211913565262715e-14	0.0006915618780595078	-7.400255930160905e-20	5.647631865019543e-21	1.1050464107767796e-15	2.42663715014172e-14	1.4121971772172362e-15
2800000	0.004654219053886071	1.759931659096235e-49	-6.907413696089375e-48	7.064724281539428e-12	1.211913565262715e-14	0.0006915618780595078	-7.400255929783083e-20	5.647631865019154e-21	1.1050464107767796e-15	2.42663715014172e-14	1.4121971772172362e-15
2900000	0.004654219053886071	1.759931659096235e-49	-7.158108516885803e-48	7.064724281539428e-12	1.211913565262715e-14	0.0006915618780595078	-7.400255929405262e-20	5.647631865018231e-21	1.1050464107767796e-15	2.42663715014172e-14	1.4121971772172362e-15
3000000	0.004654219053886071	1.759931659096235e-49	-7.408803337228758e-48	7.064724281539428e-12	1.211913565262715e-14	0.0006915618780595078	-7.400255929027441e-20	5.647631865016891e-21	1.1050464107767796e-15	2.42663715014172e-14	1.4121971772172362e-15
3100000	0.004654219053886071	1.759931659096235e-49	-7.659498157246739e-48	7.064724281539428e-12	1.211913565262715e-14	0.0006915618780595078	-7.400255928649619e-20	5.647631865015253e-21	1.1050464107767796e-15	2.42663715014172e-14	1.4121971772172362e-15
3200000	0.004654219053886071	1.759931659096235e-49	-7.910192977068243e-48	7.064724281539428e-12	1.211913565262715e-14	0.0006915618780595078	-7.400255928271798e-20	5.6476318650134344e-21	1.1050464107767796e-15	2.42663715014172e-14	1.4121971772172362e-15
3300000	0.004654219053886071	1.759931659096235e-49	-8.160887796821773e-48	7.064724281539428e-12	1.211913565262715e-14	0.0006915618780595078	-7.400255927893977e-20	5.647631865011554e-21	1.1050464107767796e-15	2.42663715014172e-14	1.4121971772172362e-15
3400000	0.004654219053886071	1.759931659096235e-49	-8.411582616635828e-48	7.064724281539428e-12	1.211913565262715e-14	0.0006915618780595078	-7.400255927516155e-20	5.647631865009728e-21	1.1050464107767796e-15	2.42663715014172e-14	1.4121971772172362e-15
3500000	0.004654219053886071	1.759931659096235e-49	-8.662277436638907e-48	7.064724281539428e-12	1.211913565262715e-14	0.0006915618780595078	-7.400255927138335e-20	5.6476318650080764e-21	1.1050464107767796e-15	2.42663715014172e-14	1.4121971772172362e-15
3600000	0.004654219053886071	1.759931659096235e-49	-8.912972256959509e-48	7.064724281539428e-12	1.211913565262715e-14	0.0006915618780595078	-7.400255926760513e-20	5.647631865006716e-21	1.1050464107767796e-15	2.42663715014172e-14	1.4121971772172362e-15
3700000	0.004654219053886071	1.759931659096235e-49	-9.163667077726136e-48	7.064724281539428e-12	1.211913565262715e-14	0.0006915618780595078	-7.400255926382691e-20	5.647631865005765e-21	1.1050464107767796e-15	2.42663715014172e-14	1.4121971772172362e-15
3800000	0.004654219053886071	1.759931659096235e-49	-9.414361899067288e-48	7.064724281539428e-12	1.211913565262715e-14	0.0006915618780595078	-7.40025592600487e-20	5.6476318650053425e-21	1.1050464107767796e-15	2.42663715014172e-14	1.4121971772172362e-15
3900000	0.004654219053886071	1.759931659096235e-49	-9.665056720846304e-48	7.064724281539428e-12	1.211913565262715e-14	0.0006915618780595078	-7.400255925627049e-20	5.647631865005334e-21	1.1050464107767796e-15	2.42663715014172e-14	1.4121971772172362e-15
4000000	0.004654219053886071	1.759931659096235e-49	-9.915751542597327e-48	7.064724281539428e-12	1.211913565262715e-14	0.0006915618780595078	-7.400255925249227e-20	5.647631865005337e-21	1.1050464107767796e-15	2.42663715014172e-14	1.4121971772172362e-15
4100000	0.004654219053886071	1.759931659096235e-49	-1.0166446364307584e-47	7.064724281539428e-12	1.211913565262715e-14	0.0006915618780595078	-7.400255924871407e-20	5.64763186500534e-21	1.1050464107767796e-15	2.42663715014172e-14	1.4121971772172362e-15
4200000	0.004654219053886071	1.759931659096235e-49	-1.0417141185977694e-47	7.064724281539428e-12	1.211913565262715e-14	0.0006915618780595078	-7.400255924493585e-20	5.647631865005343e-21	1.1050464107767796e-15	2.42663715014172e-14	1.4121971772172362e-15
4300000	0.004654219053886071	1.759931659096235e-49	-1.0667836007608292e-47	7.064724281539428e-12	1.211913565262715e-14	0.0006915618780595078	-7.400255924115763e-20	5.6476318650053455e-21	1.1050464107767796e-15	2.42663715014172e-14	1.4121971772172362e-15
4400000	0.004654219053886071	1.759931659096235e-49	-1.0918530829200001e-47	7.064724281539428e-12	1.211913565262715e-14	0.0006915618780595078	-7.400255923737943e-20	5.6476318650053485e-21	1.1050464107767796e-15	2.42663715014172e-14	1.4121971772172362e-15
4500000	0.004654219053886071	1.759931659096235e-49	-1.1169225650753458e-47	7.064724281539428e-12	1.211913565262715e-14	0.0006915618780595078	-7.400255923360121e-20	5.647631865005351e-21	1.1050464107767796e-15	2.42663715014172e-14	1.4121971772172362e-15
4600000	0.004654219053886071	1.759931659096235e-49	-1.1419920472269285e-47	7.064724281539428e-12	1.211913565262715e-14	0.0006915618780595078	-7.400255922982299e-20	5.647631865005354e-21	1.1050464107767796e-15	2.42663715014172e-14	1.4121971772172362e-15
4700000	0.004654219053886071	1.759931659096235e-49	-1.1670615293748114e-47	7.064724281539428e-12	1.211913565262715e-14	0.0006915618780595078	-7.400255922604479e-20	5.647631865005356e-21	1.1050464107767796e-15	2.42663715014172e-14	1.4121971772172362e-15
4800000	0.004654219053886071	1.759931659096235e-49	-1.1921310115190568e-47	7.064724281539428e-12	1.211913565262715e-14	0.0006915618780595078	-7.400255922226657e-20	5.647631865005358e-21	1.1050464107767796e-15	2.42663715014172e-14	1.4121971772172362e-15
4900000	0.004654219053886071	1.759931659096235e-49	-1.2172004936597284e-47	7.064724281539428e-12	1.211913565262715e-14	0.0006915618780595078	-7.400255921848835e-20	5.64763186500536e-21	1.1050464107767796e-15	2.42663715014172e-14	1.4121971772172362e-15
5000000	0.004654219053886071	1.759931659096235e-49	-1.2422699757968888e-47	7.064724281539428e-12	1.211913565262715e-14	0.0006915618780595078	-7.400255921471015e-20	5.647631865005362e-21	1.1050464107767796e-15	2.42663715014172e-14	1.4121971772172362e-15
5100000	0.004654219053886071	1.759931659096235e-49	-1.2673394579306005e-47	7.064724281539428e-12	1.211913565262715e-14	0.0006915618780595078	-7.400255921093193e-20	5.6476318650053636e-21	1.1050464107767796e-15	2.42663715014172e-14	1.4121971772172362e-15
5200000	0.004654219053886071	1.759931659096235e-49	-1.2924089400609268e-47	7.064724281539427e-12	1.211913565262715e-14	0.0006915618780595078	-7.400255920715371e-20	5.647631865005366e-21	1.1050464107767796e-15	2.42663715014172e-14	1.4121971772172362e-15
5300000	0.004654219053886071	1.759931659096235e-49	-1.31747842218793e-47	7.064724281539427e-12	1.211913565262715e-14	0.0006915618780595078	-7.400255920337551e-20	5.647631865005367e-21	1.1050464107767796e-15	2.42663715014172e-14	1.4121971772172362e-15
5400000	0.004654219053886071	1.759931659096235e-49	-1.3425479043116735e-47	7.064724281539427e-12	1.211913565262715e-14	0.0006915618780595078	-7.400255919959729e-20	5.647631865005369e-21	1.1050464107767796e-15	2.42663715014172e-14	1.4121971772172362e-15
5500000	0.004654219053886071	1.759931659096235e-49	-1.3676173864322202e-47	7.064724281539427e-12	1.211913565262715e-14	0.0006915618780595078	-7.400255919581907e-20	5.64763186500537e-21	1.1050464107767796e-15	2.42663715014172e-14	1.4121971772172362e-15
5600000	0.004654219053886071	1.759931659096235e-49	-1.3926868685496324e-47	7.064724281539427e-12	1.211913565262715e-14	0.0006915618780595078	-7.400255919204087e-20	5.647631865005371e-21	1.1050464107767796e-15	2.42663715014172e-14	1.4121971772172362e-15
5700000	0.004654219053886071	1.759931659096235e-49	-1.4177563506639736e-47	7.064724281539427e-12	1.211913565262715e-14	0.0006915618780595078	-7.400255918826265e-20	5.6476318650053726e-21	1.1050464107767796e-15	2.42663715014172e-14	1.4121971772172362e-15
5800000	0.004654219053886071	1.759931659096235e-49	-1.4428258327753063e-47	7.064724281539427e-12	1.211913565262715e-14	0.0006915618780595078	-7.400255918448444e-20	5.647631865005374e-21	1.1050464107767796e-15	2.42663715014172e-14	1.4121971772172362e-15
5900000	0.004654219053886071	1.759931659096235e-49	-1.4678953148836935e-47	7.064724281539427e-12	1.211913565262715e-14	0.0006915618780595078	-7.400255918070623e-20	5.647631865005375e-21	1.1050464107767796e-15	2.42663715014172e-14	1.4121971772172362e-15
6000000	0.004654219053886071	1.759931659096235e-49	-1.4929647969891977e-47	7.064724281539427e-12	1.211913565262715e-14	0.0006915618780595078	-7.400255917692801e-20	5.647631865005376e-21	1.1050464107767796e-15	2.42663715014172e-14	1.4121971772172362e-15
6100000	0.004654219053886071	1.759931659096235e-49	-1.5180342790918826e-47	7.064724281539427e-12	1.211913565262715e-14	0.0006915618780595078	-7.40025591731498e-20	5.6476318650053764e-21	1.1050464107767796e-15	2.42663715014172e-14	1.4121971772172362e-15
6200000	0.004654219053886071	1.759931659096235e-49	-1.5431037611918101e-47	7.064724281539427e-12	1.211913565262715e-14	0.0006915618780595078	-7.400255916937159e-20	5.647631865005377e-21	1.1050464107767796e-15	2.42663715014172e-14	1.4121971772172362e-15
6300000	0.004654219053886071	1.759931659096235e-49	-1.568173243289044e-47	7.064724281539427e-12	1.211913565262715e-14	0.0006915618780595078	-7.400255916559337e-20	5.647631865005378e-21	1.1050464107767796e-15	2.42663715014172e-14	1.4121971772172362e-15
6400000	0.004654219053886071	1.759931659096235e-49	-1.5932427253836463e-47	7.064724281539427e-12	1.211913565262715e-14	0.0006915618780595078	-7.400255916181517e-20	5.647631865005379e-21	1.1050464107767796e-15	2.42663715014172e-14	1.4121971772172362e-15
6500000	0.004654219053886071	1.759931659096235e-49	-1.6183122074756804e-47	7.064724281539427e-12	1.211913565262715e-14	0.0006915618780595078	-7.400255915803695e-20	5.6476318650053794e-21	1.1050464107767796e-15	2.42663715014172e-14	1.4121971772172362e-15
6600000	0.004654219053886071	1.759931659096235e-49	-1.643381689565209e-47	7.064724281539427e-12	1.211913565262715e-14	0.0006915618780595078	-7.400255915425873e-20	5.6476318650053794e-21	1.1050464107767796e-15	2.42663715014172e-14	1.4121971772172362e-15
6700000	0.004654219053886071	1.759931659096235e-49	-1.6684511716522947e-47	7.064724281539427e-12	1.211913565262715e-14	0.0006915618780595078	-7.400255915048053e-20	5.64763186500538e-21	1.1050464107767796e-15	2.42663715014172e-14	1.4121971772172362e-15
6800000	0.004654219053886071	1.759931659096235e-49	-1.6935206537370012e-47	7.064724281539427e-12	1.211913565262715e-14	0.0006915618780595078	-7.400255914670231e-20	5.64763186500538e-21	1.1050464107767796e-15	2.42663715014172e-14	1.4121971772172362e-15
6900000	0.00465421905388607	1.759931659096235e-49	-1.7185901358193905e-47	7.064724281539427e-12	1.211913565262715e-14	0.0006915618780595078	-7.40025591429241e-20	5.647631865005381e-21	1.1050464107767796e-15	2.42663715014172e-14	1.4121971772172362e-15
7000000	0.00465421905388607	1.759931659096235e-49	-1.7436596178995258e-47	7.064724281539427e-12	1.211913565262715e-14	0.0006915618780595078	-7.400255913914589e-20	5.647631865005381e-21	1.1050464107767796e-15	2.42663715014172e-14	1.4121971772172362e-15
7100000	0.00465421905388607	1.759931659096235e-49	-1.76872909997747e-47	7.064724281539427e-12	1.211913565262715e-14	0.0006915618780595078	-7.400255913536767e-20	5.647631865005381e-21	1.1050464107767796e-15	2.42663715014172e-14	1.4121971772172362e-15
7200000	0.00465421905388607	1.759931659096235e-49	-1.7937985820532858e-47	7.064724281539427e-12	1.211913565262715e-14	0.0006915618780595078	-7.400255913158946e-20	5.647631865005381e-21	1.1050464107767796e-15	2.42663715014172e-14	1.4121971772172362e-15
7300000	0.00465421905388607	1.759931659096235e-49	-1.8188680641270364e-47	7.064724281539427e-12	1.211913565262715e-14	0.0006915618780595078	-7.400255912781125e-20	5.647631865005381e-21	1.1050464107767796e-15	2.42663715014172e-14	1.4121971772172362e-15
7400000	0.00465421905388607	1.759931659096235e-49	-1.8439375461987841e-47	7.064724281539427e-12	1.211913565262715e-14	0.0006915618780595078	-7.400255912403303e-20	5.64763186500538e-21	1.1050464107767796e-15	2.42663715014172e-14	1.4121971772172362e-15
7500000	0.00465421905388607	1.759931659096235e-49	-1.8690070282685925e-47	7.064724281539427e-12	1.211913565262715e-14	0.0006915618780595078	-7.400255912025482e-20	5.64763186500538e-21	1.1050464107767796e-15	2.42663715014172e-14	1.4121971772172362e-15
7600000	0.00465421905388607	1.759931659096235e-49	-1.894076510336524e-47	7.064724281539427e-12	1.211913565262715e-14	0.0006915618780595078	-7.400255911647661e-20	5.64763186500538e-21	1.1050464107767796e-15	2.42663715014172e-14	1.4121971772172362e-15
7700000	0.00465421905388607	1.759931659096235e-49	-1.9191459924026415e-47	7.064724281539427e-12	1.211913565262715e-14	0.0006915618780595078	-7.400255911269839e-20	5.6476318650053794e-21	1.1050464107767796e-15	2.42663715014172e-14	1.4121971772172362e-15
7800000	0.00465421905388607	1.759931659096235e-49	-1.9442154744670077e-47	7.064724281539427e-12	1.211913565262715e-14	0.0006915618780595078	-7.400255910892018e-20	5.6476318650053794e-21	1.1050464107767796e-15	2.42663715014172e-14	1.4121971772172362e-15
7900000	0.00465421905388607	1.759931659096235e-49	-1.9692849565296859e-47	7.064724281539427e-12	1.211913565262715e-14	0.0006915618780595078	-7.400255910514197e-20	5.647631865005379e-21	1.1050464107767796e-15	2.42663715014172e-14	1.4121971772172362e-15
8000000	0.00465421905388607	1.759931659096235e-49	-1.9943544385907385e-47	7.064724281539427e-12	1.211913565262715e-14	0.0006915618780595078	-7.400255910136375e-20	5.647631865005379e-21	1.1050464107767796e-15	2.42663715014172e-14	1.4121971772172362e-15
8100000	0.00465421905388607	1.759931659096235e-49	-2.019423920650229e-47	7.064724281539427e-12	1.211913565262715e-14	0.0006915618780595078	-7.400255909758554e-20	5.647631865005378e-21	1.1050464107767796e-15	2.42663715014172e-14	1.4121971772172362e-15
8200000	0.00465421905388607	1.759931659096235e-49	-2.0444934027082196e-47	7.064724281539427e-12	1.211913565262715e-14	0.0006915618780595078	-7.400255909380733e-20	5.647631865005377e-21	1.1050464107767796e-15	2.42663715014172e-14	1.4121971772172362e-15
8300000	0.00465421905388607	1.759931659096235e-49	-2.0695628847647735e-47	7.064724281539427e-12	1.211913565262715e-14	0.0006915618780595078	-7.400255909002911e-20	5.6476318650053764e-21	1.1050464107767796e-15	2.42663715014172e-14	1.4121971772172362e-15
8400000	0.00465421905388607	1.759931659096235e-49	-2.0946323668199535e-47	7.064724281539427e-12	1.211913565262715e-14	0.0006915618780595078	-7.40025590862509e-20	5.6476318650053764e-21	1.1050464107767794e-15	2.42663715014172e-14	1.4121971772172362e-15
8500000	0.00465421905388607	1.759931659096235e-49	-2.1197018488738224e-47	7.064724281539427e-12	1.211913565262715e-14	0.0006915618780595078	-7.400255908247269e-20	5.647631865005376e-21	1.1050464107767794e-15	2.42663715014172e-14	1.4121971772172362e-15
8600000	0.00465421905388607	1.759931659096235e-49	-2.1447713309264432e-47	7.064724281539427e-12	1.211913565262715e-14	0.0006915618780595078	-7.400255907869448e-20	5.647631865005375e-21	1.1050464107767794e-15	2.42663715014172e-14	1.4121971772172362e-15
8700000	0.00465421905388607	1.759931659096235e-49	-2.1698408129778786e-47	7.064724281539427e-12	1.211913565262715e-14	0.0006915618780595078	-7.400255907491626e-20	5.647631865005374e-21	1.1050464107767794e-15	2.42663715014172e-14	1.4121971772172362e-15
8800000	0.00465421905388607	1.759931659096235e-49	-2.1949102950281917e-47	7.064724281539427e-12	1.211913565262715e-14	0.0006915618780595078	-7.400255907113805e-20	5.647631865005373e-21	1.1050464107767794e-15	2.42663715014172e-14	1.4121971772172362e-15
8900000	0.00465421905388607	1.759931659096235e-49	-2.219979777077445e-47	7.064724281539427e-12	1.211913565262715e-14	0.0006915618780595078	-7.400255906735984e-20	5.647631865005372e-21	1.1050464107767794e-15	2.42663715014172e-14	1.4121971772172362e-15
9000000	0.00465421905388607	1.759931659096235e-49	-2.2450492591257026e-47	7.064724281539427e-12	1.211913565262715e-14	0.0006915618780595078	-7.400255906358162e-20	5.647631865005371e-21	1.1050464107767794e-15	2.42663715014172e-14	1.4121971772172362e-15
9100000	0.00465421905388607	1.759931659096235e-49	-2.2701187411730255e-47	7.064724281539427e-12	1.211913565262715e-14	0.0006915618780595078	-7.400255905980341e-20	5.64763186500537e-21	1.1050464107767794e-15	2.42663715014172e-14	1.4121971772172362e-15
9200000	0.00465421905388607	1.759931659096235e-49	-2.295188223219477e-47	7.064724281539427e-12	1.211913565262715e-14	0.0006915618780595078	-7.40025590560252e-20	5.6476318650053696e-21	1.1050464107767794e-15	2.42663715014172e-14	1.4121971772172362e-15
9300000	0.00465421905388607	1.759931659096235e-49	-2.320257705265121e-47	7.064724281539427e-12	1.211913565262715e-14	0.0006915618780595078	-7.400255905224698e-20	5.647631865005368e-21	1.1050464107767794e-15	2.42663715014172e-14	1.4121971772172362e-15
9400000	0.00465421905388607	1.759931659096235e-49	-2.3453271873100197e-47	7.064724281539427e-12	1.211913565262715e-14	0.0006915618780595078	-7.400255904846877e-20	5.647631865005367e-21	1.1050464107767794e-15	2.42663715014172e-14	1.4121971772172362e-15
9500000	0.00465421905388607	1.759931659096235e-49	-2.370396669354236e-47	7.064724281539427e-12	1.211913565262715e-14	0.0006915618780595078	-7.400255904469056e-20	5.6476318650053666e-21	1.1050464107767794e-15	2.42663715014172e-14	1.4121971772172362e-15
9600000	0.00465421905388607	1.759931659096235e-49	-2.395466151397833e-47	7.064724281539427e-12	1.211913565262715e-14	0.0006915618780595078	-7.400255904091234e-20	5.647631865005365e-21	1.1050464107767794e-15	2.42663715014172e-14	1.4121971772172362e-15
9700000	0.00465421905388607	1.759931659096235e-49	-2.4205356334408735e-47	7.064724281539427e-12	1.211913565262715e-14	0.0006915618780595078	-7.400255903713413e-20	5.647631865005364e-21	1.1050464107767794e-15	2.42663715014172e-14	1.4121971772172362e-15
9800000	0.00465421905388607	1.759931659096235e-49	-2.4456051154834193e-47	7.064724281539427e-12	1.211913565262715e-14	0.0006915618780595078	-7.400255903335592e-20	5.6476318650053636e-21	1.1050464107767794e-15	2.42663715014172e-14	1.4121971772172362e-15
9900000	0.00465421905388607	1.759931659096235e-49	-2.4706745975255353e-47	7.064724281539427e-12	1.211913565262715e-14	0.0006915618780595078	-7.40025590295777e-20	5.647631865005362e-21	1.1050464107767794e-15	2.42663715014172e-14	1.4121971772172362e-15
10000000	0.00465421905388607	1.759931659096235e-49	-2.4957440795672827e-47	7.064724281539427e-12	1.211913565262715e-14	0.0006915618780595078	-7.40025590257995e-20	5.647631865005361e-21	1.1050464107767794e-15	2.42663715014172e-14	1.4121971772172362e-15
10100000	0.00465421905388607	1.759931659096235e-49	-2.520813561608725e-47	7.064724281539427e-12	1.211913565262715e-14	0.0006915618780595078	-7.400255902202128e-20	5.64763186500536e-21	1.1050464107767794e-15	2.42663715014172e-14	1.4121971772172362e-15
10200000	0.00465421905388607	1.7599316590962345e-49	-2.545883043649925e-47	7.064724281539427e-12	1.211913565262715e-14	0.0006915618780595078	-7.400255901824306e-20	5.647631865005359e-21	1.1050464107767794e-15	2.42663715014172e-14	1.4121971772172362e-15
10300000	0.00465421905388607	1.7599316590962345e-49	-2.570952525690945e-47	7.064724281539427e-12	1.211913565262715e-14	0.0006915618780595078	-7.400255901446486e-20	5.6476318650053576e-21	1.1050464107767794e-15	2.42663715014172e-14	1.4121971772172362e-15
10400000	0.00465421905388607	1.7599316590962345e-49	-2.5960220077318495e-47	7.064724281539427e-12	1.2119135652627149e-14	0.0006915618780595078	-7.400255901068664e-20	5.647631865005357e-21	1.1050464107767794e-15	2.42663715014172e-14	1.4121971772172362e-15
10500000	0.00465421905388607	1.7599316590962345e-49	-2.6210914897726995e-47	7.064724281539427e-12	1.2119135652627149e-14	0.0006915618780595077	-7.400255900690843e-20	5.647631865005355e-21	1.1050464107767794e-15	2.42663715014172e-14	1.4121971772172362e-15
10600000	0.00465421905388607	1.7599316590962345e-49	-2.646160971813559e-47	7.064724281539427e-12	1.2119135652627149e-14	0.0006915618780595077	-7.400255900313022e-20	5.6476318650053546e-21	1.1050464107767794e-15	2.42663715014172e-14	1.4121971772172362e-15
10700000	0.00465421905388607	1.7599316590962345e-49	-2.6712304538544904e-47	7.064724281539427e-12	1.2119135652627149e-14	0.0006915618780595077	-7.4002558999352e-20	5.647631865005353e-21	1.1050464107767794e-15	2.4266371501417195e-14	1.412197177217236e-15
10800000	0.00465421905388607	1.7599316590962345e-49	-2.696299935895557e-47	7.064724281539427e-12	1.2119135652627149e-14	0.0006915618780595077	-7.40025589955738e-20	5.647631865005352e-21	1.1050464107767794e-15	2.4266371501417195e-14	1.412197177217236e-15
10900000	0.00465421905388607	1.7599316590962345e-49	-2.721369417936821e-47	7.064724281539427e-12	1.2119135652627149e-14	0.0006915618780595077	-7.400255899179558e-20	5.647631865005351e-21	1.1050464107767794e-15	2.4266371501417195e-14	1.412197177217236e-15
11000000	0.00465421905388607	1.7599316590962345e-49	-2.7464388999783453e-47	7.064724281539427e-12	1.2119135652627149e-14	0.0006915618780595077	-7.400255898801736e-20	5.64763186500535e-21	1.1050464107767794e-15	2.4266371501417195e-14	1.412197177217236e-15
11100000	0.00465421905388607	1.7599316590962345e-49	-2.7715083820201934e-47	7.064724281539427e-12	1.2119135652627149e-14	0.0006915618780595077	-7.400255898423916e-20	5.6476318650053485e-21	1.1050464107767794e-15	2.4266371501417195e-14	1.412197177217236e-15
11200000	0.00465421905388607	1.7599316590962345e-49	-2.796577864062428e-47	7.064724281539427e-12	1.2119135652627149e-14	0.0006915618780595077	-7.400255898046094e-20	5.647631865005348e-21	1.1050464107767794e-15	2.4266371501417195e-14	1.412197177217236e-15
11300000	0.00465421905388607	1.7599316590962345e-49	-2.821647346105112e-47	7.064724281539427e-12	1.2119135652627149e-14	0.0006915618780595077	-7.400255897668272e-20	5.647631865005346e-21	1.1050464107767794e-15	2.4266371501417195e-14	1.412197177217236e-15
11400000	0.00465421905388607	1.7599316590962345e-49	-2.8467168281483077e-47	7.064724281539427e-12	1.2119135652627149e-14	0.0006915618780595077	-7.400255897290452e-20	5.6476318650053455e-21	1.1050464107767794e-15	2.4266371501417195e-14	1.412197177217236e-15
11500000	0.00465421905388607	1.7599316590962345e-49	-2.8717863101920786e-47	7.064724281539427e-12	1.2119135652627149e-14	0.0006915618780595077	-7.40025589691263e-20	5.647631865005345e-21	1.1050464107767794e-15	2.4266371501417195e-14	1.412197177217236e-15
11600000	0.00465421905388607	1.7599316590962345e-49	-2.896855792236487e-47	7.064724281539427e-12	1.2119135652627149e-14	0.0006915618780595077	-7.400255896534808e-20	5.647631865005343e-21	1.1050464107767794e-15	2.4266371501417195e-14	1.412197177217236e-15
11700000	0.00465421905388607	1.7599316590962345e-49	-2.9219252742815963e-47	7.064724281539427e-12	1.2119135652627149e-14	0.0006915618780595077	-7.400255896156988e-20	5.6476318650053425e-21	1.1050464107767794e-15	2.4266371501417195e-14	1.412197177217236e-15
11800000	0.00465421905388607	1.7599316590962345e-49	-2.946994756327469e-47	7.064724281539427e-12	1.2119135652627149e-14	0.0006915618780595077	-7.400255895779166e-20	5.647631865005342e-21	1.1050464107767794e-15	2.4266371501417195e-14	1.412197177217236e-15
11900000	0.00465421905388607	1.7599316590962345e-49	-2.9720642383741685e-47	7.064724281539427e-12	1.2119135652627149e-14	0.0006915618780595077	-7.400255895401344e-20	5.647631865005341e-21	1.1050464107767794e-15	2.4266371501417195e-14	1.412197177217236e-15
12000000	0.00465421905388607	1.7599316590962345e-49	-2.997133720421757e-47	7.064724281539427e-12	1.2119135652627149e-14	0.0006915618780595077	-7.400255895023524e-20	5.6476318650053395e-21	1.1050464107767794e-15	2.4266371501417195e-14	1.412197177217236e-15
12100000	0.00465421905388607	1.7599316590962345e-49	-3.0222032024702977e-47	7.064724281539427e-12	1.2119135652627149e-14	0.0006915618780595077	-7.400255894645702e-20	5.647631865005339e-21	1.1050464107767794e-15	2.4266371501417195e-14	1.412197177217236e-15
12200000	0.00465421905388607	1.7599316590962345e-49	-3.047272684519853e-47	7.064724281539427e-12	1.2119135652627149e-14	0.0006915618780595077	-7.40025589426788e-20	5.647631865005338e-21	1.1050464107767794e-15	2.4266371501417195e-14	1.412197177217236e-15
12300000	0.00465421905388607	1.7599316590962345e-49	-3.072342166570487e-47	7.064724281539427e-12	1.2119135652627149e-14	0.0006915618780595077	-7.40025589389006e-20	5.647631865005337e-21	1.1050464107767794e-15	2.4266371501417195e-14	1.412197177217236e-15
12400000	0.00465421905388607	1.7599316590962345e-49	-3.097411648622261e-47	7.064724281539427e-12	1.2119135652627149e-14	0.0006915618780595077	-7.400255893512238e-20	5.6476318650053365e-21	1.1050464107767794e-15	2.4266371501417195e-14	1.412197177217236e-15
12500000	0.00465421905388607	1.7599316590962345e-49	-3.122481130675239e-47	7.064724281539427e-12	1.2119135652627149e-14	0.0006915618780595077	-7.400255893134416e-20	5.647631865005336e-21	1.1050464107767794e-15	2.4266371501417195e-14	1.412197177217236e-15
12600000	0.00465421905388607	1.7599316590962345e-49	-3.1475506127294833e-47	7.064724281539427e-12	1.2119135652627149e-14	0.0006915618780595077	-7.400255892756596e-20	5.647631865005335e-21	1.1050464107767794e-15	2.4266371501417195e-14	1.412197177217236e-15
12700000	0.00465421905388607	1.7599316590962345e-49	-3.172620094785057e-47	7.064724281539427e-12	1.2119135652627149e-14	0.0006915618780595077	-7.400255892378774e-20	5.647631865005334e-21	1.1050464107767794e-15	2.4266371501417195e-14	1.412197177217236e-15
12800000	0.00465421905388607	1.7599316590962345e-49	-3.197689576842023e-47	7.064724281539427e-12	1.2119135652627149e-14	0.0006915618780595077	-7.400255892000952e-20	5.6476318650053335e-21	1.1050464107767794e-15	2.4266371501417195e-14	1.412197177217236e-15
12900000	0.00465421905388607	1.7599316590962345e-49	-3.222759058900444e-47	7.064724281539427e-12	1.2119135652627149e-14	0.0006915618780595077	-7.400255891623132e-20	5.6476318650053335e-21	1.1050464107767794e-15	2.4266371501417195e-14	1.412197177217236e-15
13000000	0.00465421905388607	1.7599316590962345e-49	-3.247828540960383e-47	7.064724281539427e-12	1.2119135652627149e-14	0.0006915618780595077	-7.40025589124531e-20	5.647631865005333e-21	1.1050464107767794e-15	2.4266371501417195e-14	1.412197177217236e-15
13100000	0.00465421905388607	1.7599316590962345e-49	-3.2728980230219027e-47	7.064724281539427e-12	1.2119135652627149e-14	0.0006915618780595077	-7.400255890867488e-20	5.647631865005332e-21	1.1050464107767794e-15	2.4266371501417195e-14	1.412197177217236e-15
13200000	0.00465421905388607	1.7599316590962345e-49	-3.297967505085066e-47	7.064724281539427e-12	1.2119135652627149e-14	0.0006915618780595077	-7.400255890489668e-20	5.647631865005332e-21	1.1050464107767794e-15	2.4266371501417195e-14	1.412197177217236e-15
13300000	0.00465421905388607	1.7599316590962345e-49	-3.323036987149936e-47	7.064724281539427e-12	1.2119135652627149e-14	0.0006915618780595077	-7.400255890111846e-20	5.647631865005331e-21	1.1050464107767794e-15	2.4266371501417195e-14	1.412197177217236e-15
13400000	0.00465421905388607	1.7599316590962345e-49	-3.3481064692165755e-47	7.064724281539427e-12	1.2119135652627149e-14	0.0006915618780595077	-7.400255889734025e-20	5.647631865005331e-21	1.1050464107767794e-15	2.4266371501417195e-14	1.412197177217236e-15
13500000	0.00465421905388607	1.7599316590962345e-49	-3.373175951285047e-47	7.064724281539427e-12	1.2119135652627149e-14	0.0006915618780595077	-7.400255889356204e-20	5.6476318650053305e-21	1.1050464107767794e-15	2.4266371501417195e-14	1.412197177217236e-15
13600000	0.00465421905388607	1.7599316590962345e-49	-3.398245433355414e-47	7.064724281539427e-12	1.2119135652627149e-14	0.0006915618780595077	-7.400255888978382e-20	5.6476318650053305e-21	1.1050464107767794e-15	2.4266371501417195e-14	1.412197177217236e-15
13700000	0.00465421905388607	1.7599316590962345e-49	-3.4233149154277383e-47	7.064724281539427e-12	1.2119135652627149e-14	0.0006915618780595077	-7.40025588860056e-20	5.6476318650053305e-21	1.1050464107767794e-15	2.4266371501417195e-14	1.412197177217236e-15
13800000	0.00465421905388607	1.7599316590962345e-49	-3.448384397502084e-47	7.064724281539427e-12	1.2119135652627149e-14	0.0006915618780595077	-7.40025588822274e-20	5.6476318650053305e-21	1.1050464107767794e-15	2.4266371501417195e-14	1.412197177217236e-15
13900000	0.00465421905388607	1.7599316590962345e-49	-3.4734538795764393e-47	7.064724281539427e-12	1.2119135652627149e-14	0.0006915618780595077	-7.400255887844918e-20	5.6476318650053305e-21	1.1050464107767794e-15	2.4266371501417195e-14	1.412197177217236e-15
14000000	0.00465421905388607	1.7599316590962345e-49	-3.4985233616467654e-47	7.064724281539427e-12	1.2119135652627149e-14	0.0006915618780595077	-7.400255887467097e-20	5.6476318650053305e-21	1.1050464107767794e-15	2.4266371501417195e-14	1.412197177217236e-15
14100000	0.00465421905388607	1.7599316590962345e-49	-3.5235928437130146e-47	7.064724281539427e-12	1.2119135652627149e-14	0.0006915618780595077	-7.400255887089276e-20	5.6476318650053305e-21	1.1050464107767794e-15	2.4266371501417195e-14	1.412197177217236e-15
14200000	0.00465421905388607	1.7599316590962345e-49	-3.548662325775249e-47	7.064724281539427e-12	1.2119135652627149e-14	0.0006915618780595077	-7.400255886711454e-20	5.6476318650053305e-21	1.1050464107767794e-15	2.4266371501417195e-14	1.412197177217236e-15
14300000	0.00465421905388607	1.7599316590962345e-49	-3.573731807833532e-47	7.064724281539427e-12	1.2119135652627149e-14	0.0006915618780595077	-7.400255886333633e-20	5.6476318650053305e-21	1.1050464107767794e-15	2.4266371501417195e-14	1.412197177217236e-15
14400000	0.00465421905388607	1.7599316590962345e-49	-3.5988012898879264e-47	7.064724281539427e-12	1.2119135652627149e-14	0.0006915618780595077	-7.400255885955812e-20	5.6476318650053305e-21	1.1050464107767794e-15	2.4266371501417195e-14	1.412197177217236e-15
14500000	0.00465421905388607	1.7599316590962345e-49	-3.6238707719384955e-47	7.064724281539427e-12	1.2119135652627149e-14	0.0006915618780595077	-7.40025588557799e-20	5.6476318650053305e-21	1.1050464107767794e-15	2.4266371501417195e-14	1.412197177217236e-15
14600000	0.00465421905388607	1.7599316590962345e-49	-3.6489402539853016e-47	7.064724281539427e-12	1.2119135652627149e-14	0.0006915618780595077	-7.400255885200169e-20	5.6476318650053305e-21	1.1050464107767794e-15	2.4266371501417195e-14	1.412197177217236e-15
14700000	0.00465421905388607	1.7599316590962345e-49	-3.674009736028408e-47	7.064724281539427e-12	1.2119135652627149e-14	0.0006915618780595077	-7.400255884822348e-20	5.6476318650053305e-21	1.1050464107767794e-15	2.4266371501417195e-14	1.412197177217236e-15
14800000	0.00465421905388607	1.7599316590962345e-49	-3.699079218067877e-47	7.064724281539427e-12	1.2119135652627149e-14	0.0006915618780595077	-7.400255884444527e-20	5.6476318650053305e-21	1.1050464107767794e-15	2.4266371501417195e-14	1.412197177217236e-15
14900000	0.00465421905388607	1.7599316590962345e-49	-3.724148700103772e-47	7.064724281539427e-12	1.2119135652627149e-14	0.0006915618780595077	-7.400255884066705e-20	5.6476318650053305e-21	1.1050464107767794e-15	2.4266371501417195e-14	1.412197177217236e-15
15000000	0.00465421905388607	1.7599316590962345e-49	-3.749218182136156e-47	7.064724281539427e-12	1.2119135652627149e-14	0.0006915618780595077	-7.400255883688884e-20	5.6476318650053305e-21	1.1050464107767794e-15	2.4266371501417195e-14	1.412197177217236e-15
15100000	0.00465421905388607	1.7599316590962345e-49	-3.774287664165091e-47	7.064724281539427e-12	1.2119135652627149e-14	0.0006915618780595077	-7.400255883311063e-20	5.6476318650053305e-21	1.1050464107767794e-15	2.4266371501417195e-14	1.412197177217236e-15
15200000	0.00465421905388607	1.7599316590962345e-49	-3.7993571461906404e-47	7.064724281539427e-12	1.2119135652627149e-14	0.0006915618780595077	-7.400255882933241e-20	5.6476318650053305e-21	1.1050464107767794e-15	2.4266371501417195e-14	1.412197177217236e-15
15300000	0.00465421905388607	1.7599316590962345e-49	-3.824426628212867e-47	7.064724281539427e-12	1.2119135652627149e-14	0.0006915618780595077	-7.40025588255542e-20	5.6476318650053305e-21	1.1050464107767794e-15	2.4266371501417195e-14	1.412197177217236e-15
15400000	0.00465421905388607	1.7599316590962345e-49	-3.8494961102318344e-47	7.064724281539427e-12	1.2119135652627149e-14	0.0006915618780595077	-7.400255882177599e-20	5.6476318650053305e-21	1.1050464107767794e-15	2.4266371501417195e-14	1.412197177217236e-15
15500000	0.00465421905388607	1.7599316590962345e-49	-3.874565592247604e-47	7.064724281539427e-12	1.2119135652627149e-14	0.0006915618780595077	-7.400255881799777e-20	5.6476318650053305e-21	1.1050464107767794e-15	2.4266371501417195e-14	1.412197177217236e-15
15600000	0.00465421905388607	1.7599316590962345e-49	-3.89963507426024e-47	7.064724281539427e-12	1.2119135652627149e-14	0.0006915618780595077	-7.400255881421956e-20	5.6476318650053305e-21	1.1050464107767794e-15	2.4266371501417195e-14	1.412197177217236e-15
15700000	0.00465421905388607	1.7599316590962345e-49	-3.9247045562698044e-47	7.064724281539427e-12	1.2119135652627149e-14	0.0006915618780595077	-7.400255881044135e-20	5.6476318650053305e-21	1.1050464107767794e-15	2.4266371501417195e-14	1.412197177217236e-15
15800000	0.00465421905388607	1.7599316590962345e-49	-3.9497740382763607e-47	7.064724281539427e-12	1.2119135652627149e-14	0.0006915618780595077	-7.400255880666313e-20	5.6476318650053305e-21	1.1050464107767794e-15	2.4266371501417195e-14	1.412197177217236e-15
15900000	0.00465421905388607	1.7599316590962345e-49	-3.9748435202799713e-47	7.064724281539427e-12	1.2119135652627149e-14	0.0006915618780595077	-7.400255880288492e-20	5.6476318650053305e-21	1.1050464107767794e-15	2.4266371501417195e-14	1.412197177217236e-15
16000000	0.00465421905388607	1.7599316590962345e-49	-3.9999130022806994e-47	7.064724281539427e-12	1.2119135652627149e-14	0.0006915618780595077	-7.400255879910671e-20	5.6476318650053305e-21	1.1050464107767794e-15	2.4266371501417195e-14	1.412197177217236e-15
16100000	0.00465421905388607	1.7599316590962345e-49	-4.024982484278607e-47	7.064724281539427e-12	1.2119135652627149e-14	0.0006915618780595077	-7.400255879532849e-20	5.6476318650053305e-21	1.1050464107767794e-15	2.4266371501417195e-14	1.412197177217236e-15
16200000	0.00465421905388607	1.7599316590962345e-49	-4.0500519662737583e-47	7.064724281539427e-12	1.2119135652627149e-14	0.0006915618780595077	-7.400255879155029e-20	5.6476318650053305e-21	1.1050464107767794e-15	2.4266371501417195e-14	1.412197177217236e-15
16300000	0.00465421905388607	1.7599316590962345e-49	-4.0751214482662156e-47	7.064724281539427e-12	1.2119135652627149e-14	0.0006915618780595077	-7.400255878777207e-20	5.6476318650053305e-21	1.1050464107767794e-15	2.4266371501417195e-14	1.412197177217236e-15
16400000	0.00465421905388607	1.7599316590962345e-49	-4.1001909302560413e-47	7.064724281539427e-12	1.2119135652627149e-14	0.0006915618780595077	-7.400255878399386e-20	5.6476318650053305e-21	1.1050464107767794e-15	2.4266371501417195e-14	1.412197177217236e-15
16500000	0.00465421905388607	1.7599316590962345e-49	-4.125260412243299e-47	7.064724281539427e-12	1.2119135652627149e-14	0.0006915618780595077	-7.400255878021565e-20	5.6476318650053305e-21	1.1050464107767794e-15	2.4266371501417195e-14	1.412197177217236e-15
16600000	0.00465421905388607	1.7599316590962345e-49	-4.1503298942280504e-47	7.064724281539427e-12	1.2119135652627149e-14	0.0006915618780595077	-7.400255877643743e-20	5.6476318650053305e-21	1.1050464107767794e-15	2.4266371501417195e-14	1.412197177217236e-15
16700000	0.00465421905388607	1.7599316590962345e-49	-4.1753993762103603e-47	7.064724281539427e-12	1.2119135652627149e-14	0.0006915618780595077	-7.400255877265922e-20	5.6476318650053305e-21	1.1050464107767794e-15	2.4266371501417195e-14	1.412197177217236e-15
16800000	0.00465421905388607	1.7599316590962345e-49	-4.20046885819029e-47	7.064724281539427e-12	1.2119135652627149e-14	0.0006915618780595077	-7.400255876888101e-20	5.6476318650053305e-21	1.1050464107767794e-15	2.4266371501417195e-14	1.412197177217236e-15
16900000	0.00465421905388607	1.7599316590962345e-49	-4.2255383401679024e-47	7.064724281539427e-12	1.2119135652627149e-14	0.0006915618780595077	-7.400255876510279e-20	5.6476318650053305e-21	1.1050464107767794e-15	2.4266371501417195e-14	1.412197177217236e-15
17000000	0.00465421905388607	1.7599316590962345e-49	-4.250607822143261e-47	7.064724281539427e-12	1.2119135652627149e-14	0.0006915618780595077	-7.400255876132458e-20	5.6476318650053305e-21	1.1050464107767794e-15	2.4266371501417195e-14	1.412197177217236e-15
17100000	0.00465421905388607	1.7599316590962345e-49	-4.275677304116429e-47	7.064724281539427e-12	1.2119135652627149e-14	0.0006915618780595077	-7.400255875754637e-20	5.6476318650053305e-21	1.1050464107767794e-15	2.4266371501417195e-14	1.412197177217236e-15
17200000	0.00465421905388607	1.7599316590962345e-49	-4.3007467860874683e-47	7.064724281539427e-12	1.2119135652627149e-14	0.0006915618780595077	-7.400255875376815e-20	5.6476318650053305e-21	1.1050464107767794e-15	2.4266371501417195e-14	1.412197177217236e-15
17300000	0.00465421905388607	1.7599316590962345e-49	-4.325816268056442e-47	7.064724281539427e-12	1.2119135652627149e-14	0.0006915618780595077	-7.400255874998995e-20	5.6476318650053305e-21	1.1050464107767794e-15	2.4266371501417195e-14	1.412197177217236e-15
17400000	0.00465421905388607	1.7599316590962345e-49	-4.3508857500234136e-47	7.064724281539427e-12	1.2119135652627149e-14	0.0006915618780595077	-7.400255874621173e-20	5.6476318650053305e-21	1.1050464107767794e-15	2.4266371501417195e-14	1.412197177217236e-15
17500000	0.00465421905388607	1.7599316590962345e-49	-4.375955231988445e-47	7.064724281539427e-12	1.2119135652627149e-14	0.0006915618780595077	-7.400255874243351e-20	5.6476318650053305e-21	1.1050464107767794e-15	2.4266371501417195e-14	1.412197177217236e-15
17600000	0.00465421905388607	1.7599316590962345e-49	-4.4010247139516e-47	7.064724281539427e-12	1.2119135652627149e-14	0.0006915618780595077	-7.40025587386553e-20	5.6476318650053305e-21	1.1050464107767794e-15	2.4266371501417195e-14	1.412197177217236e-15
17700000	0.00465421905388607	1.7599316590962345e-49	-4.426094195912941e-47	7.064724281539427e-12	1.2119135652627149e-14	0.0006915618780595077	-7.400255873487709e-20	5.6476318650053305e-21	1.1050464107767794e-15	2.4266371501417195e-14	1.412197177217236e-15
17800000	0.00465421905388607	1.7599316590962345e-49	-4.45116367787253e-47	7.064724281539427e-12	1.2119135652627149e-14	0.0006915618780595077	-7.400255873109887e-20	5.6476318650053305e-21	1.1050464107767794e-15	2.4266371501417195e-14	1.412197177217236e-15
17900000	0.00465421905388607	1.7599316590962345e-49	-4.476233159830432e-47	7.064724281539427e-12	1.2119135652627149e-14	0.0006915618780595077	-7.400255872732067e-20	5.6476318650053305e-21	1.1050464107767794e-15	2.4266371501417195e-14	1.412197177217236e-15
18000000	0.00465421905388607	1.7599316590962345e-49	-4.501302641786708e-47	7.064724281539427e-12	1.2119135652627149e-14	0.0006915618780595077	-7.400255872354245e-20	5.6476318650053305e-21	1.1050464107767794e-15	2.4266371501417195e-14	1.412197177217236e-15
18100000	0.00465421905388607	1.7599316590962345e-49	-4.526372123741422e-47	7.064724281539427e-12	1.2119135652627149e-14	0.0006915618780595077	-7.400255871976423e-20	5.6476318650053305e-21	1.1050464107767794e-15	2.4266371501417195e-14	1.412197177217236e-15
18200000	0.00465421905388607	1.7599316590962345e-49	-4.551441605694636e-47	7.064724281539427e-12	1.2119135652627149e-14	0.0006915618780595077	-7.400255871598603e-20	5.6476318650053305e-21	1.1050464107767794e-15	2.4266371501417195e-14	1.412197177217236e-15
18300000	0.00465421905388607	1.7599316590962345e-49	-4.576511087646414e-47	7.064724281539427e-12	1.2119135652627149e-14	0.0006915618780595077	-7.400255871220781e-20	5.6476318650053305e-21	1.1050464107767794e-15	2.4266371501417195e-14	1.412197177217236e-15
18400000	0.00465421905388607	1.7599316590962345e-49	-4.601580569596817e-47	7.064724281539427e-12	1.2119135652627149e-14	0.0006915618780595077	-7.400255870842959e-20	5.6476318650053305e-21	1.1050464107767794e-15	2.4266371501417195e-14	1.412197177217236e-15
18500000	0.00465421905388607	1.7599316590962345e-49	-4.62665005154591e-47	7.064724281539427e-12	1.2119135652627149e-14	0.0006915618780595077	-7.400255870465139e-20	5.6476318650053305e-21	1.1050464107767794e-15	2.4266371501417195e-14	1.412197177217236e-15
18600000	0.00465421905388607	1.7599316590962345e-49	-4.651719533493754e-47	7.064724281539427e-12	1.2119135652627149e-14	0.0006915618780595077	-7.400255870087317e-20	5.6476318650053305e-21	1.1050464107767794e-15	2.4266371501417195e-14	1.412197177217236e-15
18700000	0.00465421905388607	1.7599316590962345e-49	-4.676789015440413e-47	7.064724281539427e-12	1.2119135652627149e-14	0.0006915618780595077	-7.400255869709495e-20	5.6476318650053305e-21	1.1050464107767794e-15	2.4266371501417195e-14	1.412197177217236e-15
18800000	0.00465421905388607	1.7599316590962345e-49	-4.701858497385948e-47	7.064724281539427e-12	1.2119135652627149e-14	0.0006915618780595077	-7.400255869331675e-20	5.6476318650053305e-21	1.1050464107767794e-15	2.4266371501417195e-14	1.412197177217236e-15
18900000	0.00465421905388607	1.7599316590962345e-49	-4.726927979330425e-47	7.064724281539427e-12	1.2119135652627149e-14	0.0006915618780595077	-7.400255868953853e-20	5.6476318650053305e-21	1.1050464107767794e-15	2.4266371501417195e-14	1.412197177217236e-15
19000000	0.00465421905388607	1.7599316590962345e-49	-4.751997461273906e-47	7.064724281539427e-12	1.2119135652627149e-14	0.0006915618780595077	-7.400255868576031e-20	5.6476318650053305e-21	1.1050464107767794e-15	2.4266371501417195e-14	1.412197177217236e-15
19100000	0.00465421905388607	1.7599316590962345e-49	-4.777066943216452e-47	7.064724281539427e-12	1.2119135652627149e-14	0.0006915618780595077	-7.400255868198211e-20	5.6476318650053305e-21	1.1050464107767794e-15	2.4266371501417195e-14	1.412197177217236e-15
19200000	0.00465421905388607	1.7599316590962345e-49	-4.802136425158128e-47	7.064724281539427e-12	1.2119135652627149e-14	0.0006915618780595077	-7.400255867820389e-20	5.6476318650053305e-21	1.1050464107767794e-15	2.4266371501417195e-14	1.412197177217236e-15
19300000	0.00465421905388607	1.7599316590962345e-49	-4.827205907098995e-47	7.064724281539427e-12	1.2119135652627149e-14	0.0006915618780595077	-7.400255867442567e-20	5.6476318650053305e-21	1.1050464107767794e-15	2.4266371501417195e-14	1.412197177217236e-15
19400000	0.00465421905388607	1.7599316590962345e-49	-4.852275389039117e-47	7.064724281539427e-12	1.2119135652627149e-14	0.0006915618780595077	-7.400255867064747e-20	5.6476318650053305e-21	1.1050464107767794e-15	2.4266371501417195e-14	1.412197177217236e-15
19500000	0.00465421905388607	1.7599316590962345e-49	-4.877344870978557e-47	7.064724281539427e-12	1.2119135652627149e-14	0.0006915618780595077	-7.400255866686925e-20	5.6476318650053305e-21	1.1050464107767794e-15	2.4266371501417195e-14	1.412197177217236e-15
19600000	0.00465421905388607	1.7599316590962345e-49	-4.902414352917377e-47	7.064724281539427e-12	1.2119135652627149e-14	0.0006915618780595077	-7.400255866309104e-20	5.6476318650053305e-21	1.1050464107767794e-15	2.4266371501417195e-14	1.412197177217236e-15
19700000	0.00465421905388607	1.7599316590962345e-49	-4.927483834855641e-47	7.064724281539427e-12	1.2119135652627149e-14	0.0006915618780595077	-7.400255865931283e-20	5.6476318650053305e-21	1.1050464107767794e-15	2.4266371501417195e-14	1.412197177217236e-15
19800000	0.00465421905388607	1.7599316590962345e-49	-4.952553316793411e-47	7.064724281539427e-12	1.2119135652627149e-14	0.0006915618780595077	-7.400255865553461e-20	5.6476318650053305e-21	1.1050464107767794e-15	2.4266371501417195e-14	1.412197177217236e-15
19900000	0.00465421905388607	1.7599316590962345e-49	-4.97762279873075e-47	7.064724281539427e-12	1.2119135652627149e-14	0.0006915618780595077	-7.40025586517564e-20	5.6476318650053305e-21	1.1050464107767794e-15	2.4266371501417195e-14	1.4121971772172362e-15
20000000	0.00465421905388607	1.7599316590962345e-49	-5.00269228066772e-47	7.064724281539427e-12	1.2119135652627149e-14	0.0006915618780595077	-7.400255864797819e-20	5.6476318650053305e-21	1.1050464107767794e-15	2.4266371501417195e-14	1.4121971772172362e-15
20100000	0.00465421905388607	1.7599316590962345e-49	-5.027761762604386e-47	7.064724281539427e-12	1.2119135652627149e-14	0.0006915618780595077	-7.400255864419997e-20	5.6476318650053305e-21	1.1050464107767794e-15	2.4266371501417195e-14	1.4121971772172362e-15
20200000	0.004654219053886071	1.7599316590962345e-49	-5.052831244540809e-47	7.064724281539427e-12	1.2119135652627149e-14	0.0006915618780595077	-7.400255864042176e-20	5.6476318650053305e-21	1.1050464107767794e-15	2.4266371501417195e-14	1.4121971772172362e-15
20300000	0.004654219053886071	1.7599316590962345e-49	-5.077900726477053e-47	7.064724281539427e-12	1.2119135652627149e-14	0.0006915618780595077	-7.400255863664355e-20	5.6476318650053305e-21	1.1050464107767794e-15	2.4266371501417195e-14	1.4121971772172362e-15
20400000	0.004654219053886071	1.7599316590962345e-49	-5.102970208413181e-47	7.064724281539427e-12	1.2119135652627149e-14	0.0006915618780595077	-7.400255863286533e-20	5.6476318650053305e-21	1.1050464107767794e-15	2.4266371501417195e-14	1.4121971772172362e-15
20500000	0.004654219053886071	1.7599316590962345e-49	-5.128039690349255e-47	7.064724281539427e-12	1.2119135652627149e-14	0.0006915618780595077	-7.400255862908713e-20	5.6476318650053305e-21	1.1050464107767794e-15	2.4266371501417195e-14	1.4121971772172362e-15
20600000	0.004654219053886071	1.759931659096235e-49	-5.153109172285337e-47	7.064724281539427e-12	1.2119135652627149e-14	0.0006915618780595077	-7.400255862530891e-20	5.6476318650053305e-21	1.1050464107767794e-15	2.4266371501417195e-14	1.4121971772172362e-15
20700000	0.004654219053886071	1.759931659096235e-49	-5.178178654221493e-47	7.064724281539427e-12	1.211913565262715e-14	0.0006915618780595077	-7.40025586215307e-20	5.6476318650053305e-21	1.1050464107767794e-15	2.4266371501417195e-14	1.4121971772172362e-15
20800000	0.004654219053886071	1.759931659096235e-49	-5.203248136157782e-47	7.064724281539427e-12	1.211913565262715e-14	0.0006915618780595077	-7.400255861775249e-20	5.6476318650053305e-21	1.1050464107767794e-15	2.4266371501417195e-14	1.4121971772172362e-15
20900000	0.004654219053886071	1.759931659096235e-49	-5.22831761809427e-47	7.064724281539428e-12	1.211913565262715e-14	0.0006915618780595077	-7.400255861397427e-20	5.6476318650053305e-21	1.1050464107767794e-15	2.4266371501417195e-14	1.4121971772172362e-15
21000000	0.004654219053886071	1.759931659096235e-49	-5.253387100031017e-47	7.064724281539428e-12	1.211913565262715e-14	0.0006915618780595077	-7.400255861019606e-20	5.6476318650053305e-21	1.1050464107767794e-15	2.4266371501417195e-14	1.4121971772172362e-15
21100000	0.004654219053886071	1.759931659096235e-49	-5.27845658196809e-47	7.064724281539428e-12	1.211913565262715e-14	0.0006915618780595077	-7.400255860641785e-20	5.6476318650053305e-21	1.1050464107767794e-15	2.4266371501417195e-14	1.4121971772172362e-15
21200000	0.004654219053886071	1.759931659096235e-49	-5.303526063905547e-47	7.064724281539428e-12	1.211913565262715e-14	0.0006915618780595077	-7.400255860263963e-20	5.6476318650053305e-21	1.1050464107767794e-15	2.4266371501417195e-14	1.4121971772172362e-15
21300000	0.004654219053886071	1.759931659096235e-49	-5.328595545843454e-47	7.064724281539428e-12	1.211913565262715e-14	0.0006915618780595077	-7.400255859886142e-20	5.6476318650053305e-21	1.1050464107767794e-15	2.4266371501417195e-14	1.4121971772172362e-15
21400000	0.004654219053886071	1.759931659096235e-49	-5.353665027781873e-47	7.064724281539428e-12	1.211913565262715e-14	0.0006915618780595077	-7.400255859508321e-20	5.6476318650053305e-21	1.1050464107767794e-15	2.4266371501417195e-14	1.4121971772172362e-15
21500000	0.004654219053886071	1.759931659096235e-49	-5.378734509720868e-47	7.064724281539428e-12	1.211913565262715e-14	0.0006915618780595077	-7.400255859130499e-20	5.6476318650053305e-21	1.1050464107767794e-15	2.4266371501417195e-14	1.4121971772172362e-15
21600000	0.004654219053886071	1.759931659096235e-49	-5.4038039916605e-47	7.064724281539428e-12	1.211913565262715e-14	0.0006915618780595077	-7.400255858752678e-20	5.6476318650053305e-21	1.1050464107767794e-15	2.4266371501417195e-14	1.4121971772172362e-15
21700000	0.004654219053886071	1.759931659096235e-49	-5.428873473600832e-47	7.064724281539428e-12	1.211913565262715e-14	0.0006915618780595077	-7.400255858374857e-20	5.6476318650053305e-21	1.1050464107767794e-15	2.4266371501417195e-14	1.4121971772172362e-15
21800000	0.004654219053886071	1.759931659096235e-49	-5.4539429555419285e-47	7.064724281539428e-12	1.211913565262715e-14	0.0006915618780595077	-7.400255857997035e-20	5.6476318650053305e-21	1.1050464107767794e-15	2.4266371501417195e-14	1.4121971772172362e-15
21900000	0.004654219053886071	1.759931659096235e-49	-5.479012437483852e-47	7.064724281539428e-12	1.211913565262715e-14	0.0006915618780595077	-7.400255857619214e-20	5.6476318650053305e-21	1.1050464107767794e-15	2.4266371501417195e-14	1.4121971772172362e-15
22000000	0.004654219053886071	1.759931659096235e-49	-5.504081919426663e-47	7.064724281539428e-12	1.211913565262715e-14	0.0006915618780595077	-7.400255857241393e-20	5.6476318650053305e-21	1.1050464107767794e-15	2.4266371501417195e-14	1.4121971772172362e-15
22100000	0.004654219053886071	1.759931659096235e-49	-5.529151401370427e-47	7.064724281539428e-12	1.211913565262715e-14	0.0006915618780595077	-7.400255856863571e-20	5.6476318650053305e-21	1.1050464107767794e-15	2.4266371501417195e-14	1.4121971772172362e-15
22200000	0.004654219053886071	1.759931659096235e-49	-5.554220883315207e-47	7.064724281539428e-12	1.211913565262715e-14	0.0006915618780595077	-7.40025585648575e-20	5.6476318650053305e-21	1.1050464107767794e-15	2.4266371501417195e-14	1.4121971772172362e-15
22300000	0.004654219053886071	1.759931659096235e-49	-5.579290365261063e-47	7.064724281539428e-12	1.211913565262715e-14	0.0006915618780595077	-7.400255856107929e-20	5.6476318650053305e-21	1.1050464107767794e-15	2.4266371501417195e-14	1.4121971772172362e-15
22400000	0.004654219053886071	1.759931659096235e-49	-5.604359847208062e-47	7.064724281539428e-12	1.211913565262715e-14	0.0006915618780595077	-7.400255855730108e-20	5.6476318650053305e-21	1.1050464107767794e-15	2.4266371501417195e-14	1.4121971772172362e-15
22500000	0.004654219053886071	1.759931659096235e-49	-5.629429329156262e-47	7.064724281539428e-12	1.211913565262715e-14	0.0006915618780595077	-7.400255855352286e-20	5.6476318650053305e-21	1.1050464107767794e-15	2.4266371501417195e-14	1.4121971772172362e-15
22600000	0.004654219053886071	1.759931659096235e-49	-5.65449881110573e-47	7.064724281539428e-12	1.211913565262715e-14	0.0006915618780595077	-7.400255854974465e-20	5.6476318650053305e-21	1.1050464107767794e-15	2.4266371501417195e-14	1.4121971772172362e-15
22700000	0.004654219053886071	1.759931659096235e-49	-5.679568293056528e-47	7.064724281539428e-12	1.211913565262715e-14	0.0006915618780595077	-7.400255854596644e-20	5.6476318650053305e-21	1.1050464107767794e-15	2.4266371501417195e-14	1.4121971772172362e-15
22800000	0.004654219053886071	1.759931659096235e-49	-5.704637775008717e-47	7.064724281539428e-12	1.211913565262715e-14	0.0006915618780595077	-7.400255854218822e-20	5.6476318650053305e-21	1.1050464107767794e-15	2.4266371501417195e-14	1.4121971772172362e-15
22900000	0.004654219053886071	1.759931659096235e-49	-5.729707256962361e-47	7.064724281539428e-12	1.211913565262715e-14	0.0006915618780595077	-7.400255853841001e-20	5.6476318650053305e-21	1.1050464107767794e-15	2.4266371501417195e-14	1.4121971772172362e-15
23000000	0.004654219053886071	1.759931659096235e-49	-5.754776738917524e-47	7.064724281539428e-12	1.211913565262715e-14	0.0006915618780595077	-7.40025585346318e-20	5.6476318650053305e-21	1.1050464107767794e-15	2.4266371501417195e-14	1.4121971772172362e-15
23100000	0.004654219053886071	1.759931659096235e-49	-5.779846220874267e-47	7.064724281539428e-12	1.211913565262715e-14	0.0006915618780595077	-7.400255853085358e-20	5.6476318650053305e-21	1.1050464107767794e-15	2.4266371501417195e-14	1.4121971772172362e-15
23200000	0.004654219053886071	1.759931659096235e-49	-5.804915702832654e-47	7.064724281539428e-12	1.211913565262715e-14	0.0006915618780595077	-7.400255852707537e-20	5.6476318650053305e-21	1.1050464107767794e-15	2.4266371501417195e-14	1.4121971772172362e-15
23300000	0.004654219053886071	1.759931659096235e-49	-5.829985184792747e-47	7.064724281539428e-12	1.211913565262715e-14	0.0006915618780595077	-7.400255852329716e-20	5.6476318650053305e-21	1.1050464107767794e-15	2.4266371501417195e-14	1.4121971772172362e-15
23400000	0.004654219053886071	1.759931659096235e-49	-5.85505466675461e-47	7.064724281539428e-12	1.211913565262715e-14	0.0006915618780595077	-7.400255851951894e-20	5.6476318650053305e-21	1.1050464107767794e-15	2.4266371501417195e-14	1.4121971772172362e-15
23500000	0.004654219053886071	1.759931659096235e-49	-5.880124148718305e-47	7.064724281539428e-12	1.211913565262715e-14	0.0006915618780595077	-7.400255851574074e-20	5.6476318650053305e-21	1.1050464107767794e-15	2.4266371501417195e-14	1.4121971772172362e-15
23600000	0.004654219053886071	1.759931659096235e-49	-5.905193630683895e-47	7.064724281539428e-12	1.211913565262715e-14	0.0006915618780595077	-7.400255851196252e-20	5.6476318650053305e-21	1.1050464107767794e-15	2.4266371501417195e-14	1.4121971772172362e-15
23700000	0.004654219053886071	1.759931659096235e-49	-5.930263112651443e-47	7.064724281539428e-12	1.211913565262715e-14	0.0006915618780595077	-7.40025585081843e-20	5.6476318650053305e-21	1.1050464107767794e-15	2.4266371501417195e-14	1.4121971772172362e-15
23800000	0.004654219053886071	1.759931659096235e-49	-5.955332594621012e-47	7.064724281539428e-12	1.211913565262715e-14	0.0006915618780595077	-7.40025585044061e-20	5.6476318650053305e-21	1.1050464107767794e-15	2.4266371501417195e-14	1.4121971772172362e-15
23900000	0.004654219053886071	1.759931659096235e-49	-5.980402076590591e-47	7.064724281539428e-12	1.211913565262715e-14	0.0006915618780595077	-7.400255850062788e-20	5.6476318650053305e-21	1.1050464107767794e-15	2.4266371501417195e-14	1.4121971772172362e-15
24000000	0.004654219053886071	1.759931659096235e-49	-6.00547155855614e-47	7.064724281539428e-12	1.211913565262715e-14	0.0006915618780595077	-7.400255849684966e-20	5.6476318650053305e-21	1.1050464107767794e-15	2.4266371501417195e-14	1.4121971772172362e-15
24100000	0.004654219053886071	1.759931659096235e-49	-6.030541040517613e-47	7.064724281539428e-12	1.211913565262715e-14	0.0006915618780595077	-7.400255849307146e-20	5.6476318650053305e-21	1.1050464107767794e-15	2.4266371501417195e-14	1.4121971772172362e-15
24200000	0.004654219053886071	1.759931659096235e-49	-6.055610522475071e-47	7.064724281539428e-12	1.211913565262715e-14	0.0006915618780595077	-7.400255848929324e-20	5.6476318650053305e-21	1.1050464107767794e-15	2.4266371501417195e-14	1.4121971772172362e-15
24300000	0.004654219053886071	1.759931659096235e-49	-6.080680004428577e-47	7.064724281539428e-12	1.211913565262715e-14	0.0006915618780595077	-7.400255848551502e-20	5.6476318650053305e-21	1.1050464107767794e-15	2.4266371501417195e-14	1.4121971772172362e-15
24400000	0.004654219053886071	1.759931659096235e-49	-6.105749486378196e-47	7.064724281539428e-12	1.211913565262715e-14	0.0006915618780595077	-7.400255848173682e-20	5.6476318650053305e-21	1.1050464107767794e-15	2.4266371501417195e-14	1.4121971772172362e-15
24500000	0.004654219053886071	1.759931659096235e-49	-6.130818968323987e-47	7.064724281539428e-12	1.211913565262715e-14	0.0006915618780595077	-7.40025584779586e-20	5.6476318650053305e-21	1.1050464107767794e-15	2.4266371501417195e-14	1.4121971772172362e-15
24600000	0.004654219053886071	1.759931659096235e-49	-6.155888450266018e-47	7.064724281539428e-12	1.211913565262715e-14	0.0006915618780595077	-7.400255847418038e-20	5.6476318650053305e-21	1.1050464107767794e-15	2.4266371501417195e-14	1.4121971772172362e-15
24700000	0.004654219053886071	1.759931659096235e-49	-6.180957932204348e-47	7.064724281539428e-12	1.211913565262715e-14	0.0006915618780595077	-7.400255847040218e-20	5.6476318650053305e-21	1.1050464107767794e-15	2.4266371501417195e-14	1.4121971772172362e-15
24800000	0.004654219053886071	1.759931659096235e-49	-6.20602741413904e-47	7.064724281539428e-12	1.211913565262715e-14	0.0006915618780595077	-7.400255846662396e-20	5.6476318650053305e-21	1.1050464107767794e-15	2.4266371501417195e-14	1.4121971772172362e-15
24900000	0.004654219053886071	1.759931659096235e-49	-6.231096896070158e-47	7.064724281539428e-12	1.211913565262715e-14	0.0006915618780595077	-7.400255846284574e-20	5.6476318650053305e-21	1.1050464107767794e-15	2.4266371501417195e-14	1.4121971772172362e-15
25000000	0.004654219053886071	1.759931659096235e-49	-6.256166377997765e-47	7.064724281539428e-12	1.211913565262715e-14	0.0006915618780595077	-7.400255845906754e-20	5.6476318650053305e-21	1.1050464107767794e-15	2.4266371501417195e-14	1.4121971772172362e-15
25100000	0.004654219053886071	1.759931659096235e-49	-6.281235859921924e-47	7.064724281539428e-12	1.211913565262715e-14	0.0006915618780595077	-7.400255845528932e-20	5.6476318650053305e-21	1.1050464107767794e-15	2.4266371501417195e-14	1.4121971772172362e-15
25200000	0.004654219053886071	1.759931659096235e-49	-6.306305341842697e-47	7.064724281539428e-12	1.211913565262715e-14	0.0006915618780595077	-7.40025584515111e-20	5.6476318650053305e-21	1.1050464107767794e-15	2.4266371501417195e-14	1.4121971772172362e-15
25300000	0.004654219053886071	1.759931659096235e-49	-6.331374823760147e-47	7.064724281539428e-12	1.211913565262715e-14	0.0006915618780595077	-7.40025584477329e-20	5.6476318650053305e-21	1.1050464107767794e-15	2.4266371501417195e-14	1.4121971772172362e-15
25400000	0.004654219053886071	1.759931659096235e-49	-6.356444305674338e-47	7.064724281539428e-12	1.211913565262715e-14	0.0006915618780595077	-7.400255844395468e-20	5.6476318650053305e-21	1.1050464107767794e-15	2.4266371501417195e-14	1.4121971772172362e-15
25500000	0.004654219053886071	1.759931659096235e-49	-6.381513787585331e-47	7.064724281539428e-12	1.211913565262715e-14	0.0006915618780595077	-7.400255844017646e-20	5.6476318650053305e-21	1.1050464107767794e-15	2.4266371501417195e-14	1.4121971772172362e-15
25600000	0.004654219053886071	1.759931659096235e-49	-6.40658326949319e-47	7.064724281539428e-12	1.211913565262715e-14	0.0006915618780595077	-7.400255843639826e-20	5.6476318650053305e-21	1.1050464107767794e-15	2.4266371501417195e-14	1.4121971772172362e-15
25700000	0.004654219053886071	1.759931659096235e-49	-6.431652751397978e-47	7.064724281539428e-12	1.211913565262715e-14	0.0006915618780595077	-7.400255843262004e-20	5.6476318650053305e-21	1.1050464107767794e-15	2.4266371501417195e-14	1.4121971772172362e-15
25800000	0.004654219053886071	1.759931659096235e-49	-6.456722233299758e-47	7.064724281539428e-12	1.211913565262715e-14	0.0006915618780595077	-7.400255842884183e-20	5.6476318650053305e-21	1.1050464107767794e-15	2.4266371501417195e-14	1.4121971772172362e-15
25900000	0.004654219053886071	1.759931659096235e-49	-6.481791715198591e-47	7.064724281539428e-12	1.211913565262715e-14	0.0006915618780595077	-7.400255842506362e-20	5.6476318650053305e-21	1.1050464107767794e-15	2.4266371501417195e-14	1.4121971772172362e-15
26000000	0.004654219053886071	1.759931659096235e-49	-6.506861197094543e-47	7.064724281539428e-12	1.211913565262715e-14	0.0006915618780595077	-7.40025584212854e-20	5.6476318650053305e-21	1.1050464107767794e-15	2.4266371501417195e-14	1.4121971772172362e-15
26100000	0.004654219053886071	1.759931659096235e-49	-6.531930678987674e-47	7.064724281539428e-12	1.211913565262715e-14	0.0006915618780595077	-7.400255841750719e-20	5.6476318650053305e-21	1.1050464107767794e-15	2.4266371501417195e-14	1.4121971772172362e-15
26200000	0.004654219053886071	1.759931659096235e-49	-6.557000160878049e-47	7.064724281539428e-12	1.211913565262715e-14	0.0006915618780595077	-7.400255841372898e-20	5.6476318650053305e-21	1.1050464107767794e-15	2.4266371501417195e-14	1.4121971772172362e-15
26300000	0.004654219053886071	1.759931659096235e-49	-6.582069642765729e-47	7.064724281539428e-12	1.211913565262715e-14	0.0006915618780595077	-7.400255840995076e-20	5.6476318650053305e-21	1.1050464107767794e-15	2.4266371501417195e-14	1.4121971772172362e-15
26400000	0.004654219053886071	1.7599316590962352e-49	-6.607139124650779e-47	7.064724281539428e-12	1.211913565262715e-14	0.0006915618780595077	-7.400255840617256e-20	5.6476318650053305e-21	1.1050464107767794e-15	2.4266371501417195e-14	1.4121971772172362e-15
26500000	0.004654219053886071	1.7599316590962352e-49	-6.63220860653326e-47	7.064724281539428e-12	1.211913565262715e-14	0.0006915618780595077	-7.400255840239434e-20	5.6476318650053305e-21	1.1050464107767794e-15	2.4266371501417195e-14	1.4121971772172362e-15
26600000	0.004654219053886071	1.7599316590962352e-49	-6.657278088413235e-47	7.064724281539428e-12	1.211913565262715e-14	0.0006915618780595077	-7.400255839861612e-20	5.6476318650053305e-21	1.1050464107767794e-15	2.4266371501417195e-14	1.4121971772172362e-15
26700000	0.004654219053886071	1.7599316590962352e-49	-6.682347570290768e-47	7.064724281539428e-12	1.211913565262715e-14	0.0006915618780595077	-7.400255839483792e-20	5.6476318650053305e-21	1.1050464107767794e-15	2.4266371501417195e-14	1.4121971772172362e-15
26800000	0.004654219053886071	1.7599316590962352e-49	-6.707417052165921e-47	7.064724281539428e-12	1.211913565262715e-14	0.0006915618780595077	-7.40025583910597e-20	5.6476318650053305e-21	1.1050464107767794e-15	2.4266371501417195e-14	1.4121971772172362e-15
26900000	0.004654219053886071	1.7599316590962352e-49	-6.732486534038757e-47	7.064724281539428e-12	1.211913565262715e-14	0.0006915618780595077	-7.400255838728148e-20	5.6476318650053305e-21	1.1050464107767794e-15	2.4266371501417195e-14	1.4121971772172362e-15
27000000	0.004654219053886071	1.7599316590962352e-49	-6.757556015909339e-47	7.064724281539428e-12	1.211913565262715e-14	0.0006915618780595077	-7.400255838350328e-20	5.6476318650053305e-21	1.1050464107767794e-15	2.4266371501417195e-14	1.4121971772172362e-15
27100000	0.004654219053886071	1.7599316590962352e-49	-6.78262549777773e-47	7.064724281539428e-12	1.211913565262715e-14	0.0006915618780595077	-7.400255837972506e-20	5.6476318650053305e-21	1.1050464107767794e-15	2.4266371501417195e-14	1.4121971772172362e-15
27200000	0.004654219053886071	1.7599316590962352e-49	-6.807694979643994e-47	7.064724281539428e-12	1.211913565262715e-14	0.0006915618780595077	-7.400255837594685e-20	5.6476318650053305e-21	1.1050464107767794e-15	2.4266371501417195e-14	1.4121971772172362e-15
27300000	0.004654219053886071	1.7599316590962352e-49	-6.832764461508191e-47	7.0647242815394285e-12	1.211913565262715e-14	0.0006915618780595077	-7.400255837216864e-20	5.6476318650053305e-21	1.1050464107767794e-15	2.4266371501417195e-14	1.4121971772172362e-15
27400000	0.004654219053886071	1.7599316590962352e-49	-6.857833943370385e-47	7.0647242815394285e-12	1.211913565262715e-14	0.0006915618780595077	-7.400255836839042e-20	5.6476318650053305e-21	1.1050464107767794e-15	2.4266371501417195e-14	1.4121971772172362e-15
27500000	0.004654219053886071	1.7599316590962352e-49	-6.88290342523064e-47	7.0647242815394285e-12	1.211913565262715e-14	0.0006915618780595077	-7.40025583646122e-20	5.6476318650053305e-21	1.1050464107767794e-15	2.4266371501417195e-14	1.4121971772172362e-15
27600000	0.004654219053886071	1.7599316590962352e-49	-6.907972907089018e-47	7.0647242815394285e-12	1.211913565262715e-14	0.0006915618780595077	-7.4002558360834e-20	5.6476318650053305e-21	1.1050464107767794e-15	2.4266371501417195e-14	1.4121971772172362e-15
27700000	0.004654219053886071	1.7599316590962352e-49	-6.933042388945583e-47	7.0647242815394285e-12	1.211913565262715e-14	0.0006915618780595077	-7.400255835705578e-20	5.6476318650053305e-21	1.1050464107767794e-15	2.4266371501417195e-14	1.4121971772172362e-15
27800000	0.004654219053886071	1.7599316590962352e-49	-6.958111870800396e-47	7.0647242815394285e-12	1.211913565262715e-14	0.0006915618780595077	-7.400255835327757e-20	5.6476318650053305e-21	1.1050464107767794e-15	2.4266371501417195e-14	1.4121971772172362e-15
27900000	0.004654219053886071	1.7599316590962352e-49	-6.983181352653521e-47	7.0647242815394285e-12	1.211913565262715e-14	0.0006915618780595077	-7.400255834949936e-20	5.6476318650053305e-21	1.1050464107767794e-15	2.4266371501417195e-14	1.4121971772172362e-15
28000000	0.004654219053886071	1.7599316590962352e-49	-7.008250834505021e-47	7.0647242815394285e-12	1.211913565262715e-14	0.0006915618780595077	-7.400255834572114e-20	5.6476318650053305e-21	1.1050464107767794e-15	2.4266371501417195e-14	1.4121971772172362e-15
28100000	0.004654219053886071	1.7599316590962352e-49	-7.033320316354957e-47	7.0647242815394285e-12	1.211913565262715e-14	0.0006915618780595077	-7.400255834194293e-20	5.6476318650053305e-21	1.1050464107767794e-15	2.4266371501417195e-14	1.4121971772172362e-15
28200000	0.004654219053886071	1.7599316590962352e-49	-7.058389798203396e-47	7.0647242815394285e-12	1.211913565262715e-14	0.0006915618780595077	-7.400255833816472e-20	5.6476318650053305e-21	1.1050464107767794e-15	2.4266371501417195e-14	1.4121971772172362e-15
28300000	0.004654219053886071	1.7599316590962352e-49	-7.083459280050396e-47	7.0647242815394285e-12	1.211913565262715e-14	0.0006915618780595077	-7.40025583343865e-20	5.6476318650053305e-21	1.1050464107767794e-15	2.4266371501417195e-14	1.4121971772172364e-15
28400000	0.004654219053886071	1.7599316590962352e-49	-7.108528761896023e-47	7.0647242815394285e-12	1.211913565262715e-14	0.0006915618780595077	-7.400255833060829e-20	5.6476318650053305e-21	1.1050464107767794e-15	2.4266371501417195e-14	1.4121971772172364e-15
28500000	0.004654219053886071	1.7599316590962352e-49	-7.133598243740338e-47	7.0647242815394285e-12	1.211913565262715e-14	0.0006915618780595077	-7.400255832683008e-20	5.6476318650053305e-21	1.1050464107767794e-15	2.4266371501417195e-14	1.4121971772172364e-15
28600000	0.004654219053886071	1.7599316590962352e-49	-7.158667725583406e-47	7.0647242815394285e-12	1.211913565262715e-14	0.0006915618780595077	-7.400255832305187e-20	5.6476318650053305e-21	1.1050464107767794e-15	2.4266371501417195e-14	1.4121971772172364e-15
28700000	0.004654219053886071	1.7599316590962352e-49	-7.183737207425289e-47	7.0647242815394285e-12	1.211913565262715e-14	0.0006915618780595077	-7.400255831927365e-20	5.6476318650053305e-21	1.1050464107767794e-15	2.4266371501417195e-14	1.4121971772172364e-15
28800000	0.004654219053886071	1.7599316590962352e-49	-7.208806689266049e-47	7.0647242815394285e-12	1.211913565262715e-14	0.0006915618780595077	-7.400255831549544e-20	5.6476318650053305e-21	1.1050464107767794e-15	2.4266371501417195e-14	1.4121971772172364e-15
28900000	0.004654219053886071	1.7599316590962352e-49	-7.2338761711057485e-47	7.0647242815394285e-12	1.211913565262715e-14	0.0006915618780595077	-7.400255831171723e-20	5.6476318650053305e-21	1.1050464107767794e-15	2.4266371501417195e-14	1.4121971772172364e-15
29000000	0.004654219053886071	1.7599316590962352e-49	-7.258945652944453e-47	7.0647242815394285e-12	1.211913565262715e-14	0.0006915618780595077	-7.400255830793901e-20	5.6476318650053305e-21	1.1050464107767794e-15	2.4266371501417195e-14	1.4121971772172364e-15
29100000	0.004654219053886071	1.7599316590962352e-49	-7.284015134782222e-47	7.0647242815394285e-12	1.211913565262715e-14	0.0006915618780595077	-7.40025583041608e-20	5.6476318650053305e-21	1.1050464107767794e-15	2.4266371501417195e-14	1.4121971772172364e-15
29200000	0.004654219053886071	1.7599316590962352e-49	-7.309084616619122e-47	7.0647242815394285e-12	1.211913565262715e-14	0.0006915618780595077	-7.400255830038259e-20	5.6476318650053305e-21	1.1050464107767794e-15	2.4266371501417195e-14	1.4121971772172364e-15
29300000	0.004654219053886071	1.7599316590962352e-49	-7.334154098455212e-47	7.0647242815394285e-12	1.211913565262715e-14	0.0006915618780595077	-7.400255829660437e-20	5.6476318650053305e-21	1.1050464107767794e-15	2.4266371501417195e-14	1.4121971772172364e-15
29400000	0.004654219053886071	1.7599316590962352e-49	-7.359223580290558e-47	7.0647242815394285e-12	1.211913565262715e-14	0.0006915618780595077	-7.400255829282616e-20	5.6476318650053305e-21	1.1050464107767794e-15	2.4266371501417195e-14	1.4121971772172364e-15
29500000	0.004654219053886071	1.7599316590962356e-49	-7.384293062125221e-47	7.0647242815394285e-12	1.211913565262715e-14	0.0006915618780595077	-7.400255828904795e-20	5.6476318650053305e-21	1.1050464107767794e-15	2.4266371501417195e-14	1.4121971772172364e-15
29600000	0.004654219053886071	1.7599316590962356e-49	-7.409362543959264e-47	7.0647242815394285e-12	1.211913565262715e-14	0.0006915618780595077	-7.400255828526973e-20	5.6476318650053305e-21	1.1050464107767794e-15	2.4266371501417195e-14	1.4121971772172364e-15
29700000	0.004654219053886071	1.7599316590962356e-49	-7.434432025792751e-47	7.0647242815394285e-12	1.211913565262715e-14	0.0006915618780595078	-7.400255828149152e-20	5.6476318650053305e-21	1.1050464107767794e-15	2.4266371501417195e-14	1.4121971772172364e-15
29800000	0.004654219053886071	1.7599316590962356e-49	-7.459501507625744e-47	7.0647242815394285e-12	1.211913565262715e-14	0.0006915618780595078	-7.400255827771331e-20	5.6476318650053305e-21	1.1050464107767794e-15	2.4266371501417195e-14	1.4121971772172364e-15
29900000	0.004654219053886071	1.7599316590962356e-49	-7.484570989458307e-47	7.0647242815394285e-12	1.211913565262715e-14	0.0006915618780595078	-7.400255827393509e-20	5.6476318650053305e-21	1.1050464107767794e-15	2.4266371501417195e-14	1.4121971772172364e-15
30000000	0.004654219053886071	1.7599316590962356e-49	-7.509640471290501e-47	7.0647242815394285e-12	1.211913565262715e-14	0.0006915618780595078	-7.400255827015689e-20	5.6476318650053305e-21	1.1050464107767794e-15	2.4266371501417195e-14	1.4121971772172364e-15
30100000	0.004654219053886071	1.7599316590962356e-49	-7.53470995312239e-47	7.0647242815394285e-12	1.211913565262715e-14	0.0006915618780595078	-7.400255826637867e-20	5.6476318650053305e-21	1.1050464107767794e-15	2.4266371501417195e-14	1.4121971772172364e-15
30200000	0.004654219053886071	1.7599316590962356e-49	-7.559779434954037e-47	7.0647242815394285e-12	1.211913565262715e-14	0.0006915618780595078	-7.400255826260045e-20	5.6476318650053305e-21	1.1050464107767796e-15	2.4266371501417195e-14	1.4121971772172364e-15
30300000	0.004654219053886071	1.7599316590962356e-49	-7.584848916785505e-47	7.0647242815394285e-12	1.211913565262715e-14	0.0006915618780595078	-7.400255825882225e-20	5.6476318650053305e-21	1.1050464107767796e-15	2.4266371501417195e-14	1.4121971772172364e-15
30400000	0.004654219053886071	1.7599316590962356e-49	-7.609918398616855e-47	7.0647242815394285e-12	1.211913565262715e-14	0.0006915618780595078	-7.400255825504403e-20	5.6476318650053305e-21	1.1050464107767796e-15	2.42663715014172e-14	1.4121971772172364e-15
30500000	0.004654219053886071	1.7599316590962356e-49	-7.634987880448152e-47	7.0647242815394285e-12	1.211913565262715e-14	0.0006915618780595078	-7.400255825126582e-20	5.6476318650053305e-21	1.1050464107767796e-15	2.42663715014172e-14	1.4121971772172364e-15
30600000	0.004654219053886071	1.7599316590962356e-49	-7.6600573622794585e-47	7.0647242815394285e-12	1.211913565262715e-14	0.0006915618780595078	-7.400255824748761e-20	5.6476318650053305e-21	1.1050464107767796e-15	2.42663715014172e-14	1.4121971772172364e-15
30700000	0.004654219053886071	1.7599316590962356e-49	-7.685126844110837e-47	7.0647242815394285e-12	1.211913565262715e-14	0.0006915618780595078	-7.400255824370939e-20	5.6476318650053305e-21	1.1050464107767796e-15	2.42663715014172e-14	1.4121971772172364e-15
30800000	0.004654219053886071	1.7599316590962356e-49	-7.710196325942351e-47	7.0647242815394285e-12	1.211913565262715e-14	0.0006915618780595078	-7.400255823993118e-20	5.6476318650053305e-21	1.1050464107767796e-15	2.42663715014172e-14	1.4121971772172364e-15
30900000	0.004654219053886071	1.7599316590962356e-49	-7.735265807774062e-47	7.0647242815394285e-12	1.211913565262715e-14	0.0006915618780595078	-7.400255823615297e-20	5.6476318650053305e-21	1.1050464107767796e-15	2.42663715014172e-14	1.4121971772172364e-15
31000000	0.004654219053886071	1.7599316590962356e-49	-7.760335289606033e-47	7.0647242815394285e-12	1.211913565262715e-14	0.0006915618780595078	-7.400255823237475e-20	5.6476318650053305e-21	1.1050464107767796e-15	2.42663715014172e-14	1.4121971772172364e-15
31100000	0.004654219053886071	1.7599316590962356e-49	-7.7854047714383275e-47	7.0647242815394285e-12	1.211913565262715e-14	0.0006915618780595078	-7.400255822859655e-20	5.6476318650053305e-21	1.1050464107767796e-15	2.42663715014172e-14	1.4121971772172364e-15
31200000	0.004654219053886071	1.7599316590962356e-49	-7.810474253271009e-47	7.0647242815394285e-12	1.211913565262715e-14	0.0006915618780595078	-7.400255822481833e-20	5.6476318650053305e-21	1.1050464107767796e-15	2.42663715014172e-14	1.4121971772172364e-15
31300000	0.004654219053886071	1.7599316590962356e-49	-7.8355437351041395e-47	7.0647242815394285e-12	1.211913565262715e-14	0.0006915618780595078	-7.400255822104011e-20	5.6476318650053305e-21	1.1050464107767796e-15	2.42663715014172e-14	1.4121971772172364e-15
31400000	0.004654219053886071	1.7599316590962356e-49	-7.860613216937783e-47	7.0647242815394285e-12	1.211913565262715e-14	0.0006915618780595078	-7.40025582172619e-20	5.6476318650053305e-21	1.1050464107767796e-15	2.42663715014172e-14	1.4121971772172364e-15
31500000	0.004654219053886071	1.7599316590962356e-49	-7.885682698772e-47	7.0647242815394285e-12	1.211913565262715e-14	0.0006915618780595078	-7.400255821348369e-20	5.6476318650053305e-21	1.1050464107767796e-15	2.42663715014172e-14	1.4121971772172364e-15
31600000	0.004654219053886071	1.7599316590962356e-49	-7.910752180606856e-47	7.0647242815394285e-12	1.211913565262715e-14	0.0006915618780595078	-7.400255820970547e-20	5.6476318650053305e-21	1.1050464107767796e-15	2.42663715014172e-14	1.4121971772172364e-15
31700000	0.004654219053886071	1.7599316590962356e-49	-7.935821662442411e-47	7.0647242815394285e-12	1.211913565262715e-14	0.0006915618780595078	-7.400255820592727e-20	5.6476318650053305e-21	1.1050464107767796e-15	2.42663715014172e-14	1.4121971772172364e-15
31800000	0.004654219053886071	1.7599316590962356e-49	-7.960891144278731e-47	7.0647242815394285e-12	1.211913565262715e-14	0.0006915618780595078	-7.400255820214905e-20	5.6476318650053305e-21	1.1050464107767796e-15	2.42663715014172e-14	1.4121971772172364e-15
31900000	0.004654219053886071	1.7599316590962356e-49	-7.985960626115878e-47	7.0647242815394285e-12	1.211913565262715e-14	0.0006915618780595078	-7.400255819837083e-20	5.6476318650053305e-21	1.1050464107767796e-15	2.42663715014172e-14	1.4121971772172364e-15
32000000	0.004654219053886071	1.7599316590962356e-49	-8.011030107953913e-47	7.0647242815394285e-12	1.211913565262715e-14	0.0006915618780595078	-7.400255819459263e-20	5.6476318650053305e-21	1.1050464107767796e-15	2.42663715014172e-14	1.4121971772172364e-15
32100000	0.004654219053886071	1.7599316590962356e-49	-8.0360995897929e-47	7.0647242815394285e-12	1.211913565262715e-14	0.0006915618780595078	-7.400255819081441e-20	5.6476318650053305e-21	1.1050464107767796e-15	2.42663715014172e-14	1.4121971772172364e-15
32200000	0.004654219053886071	1.7599316590962356e-49	-8.061169071632903e-47	7.0647242815394285e-12	1.211913565262715e-14	0.0006915618780595078	-7.400255818703619e-20	5.6476318650053305e-21	1.1050464107767796e-15	2.42663715014172e-14	1.4121971772172364e-15
32300000	0.004654219053886071	1.759931659096236e-49	-8.086238553473984e-47	7.0647242815394285e-12	1.211913565262715e-14	0.0006915618780595078	-7.400255818325799e-20	5.6476318650053305e-21	1.1050464107767796e-15	2.42663715014172e-14	1.4121971772172364e-15
32400000	0.004654219053886071	1.759931659096236e-49	-8.111308035316205e-47	7.0647242815394285e-12	1.211913565262715e-14	0.0006915618780595078	-7.400255817947977e-20	5.6476318650053305e-21	1.1050464107767796e-15	2.42663715014172e-14	1.4121971772172364e-15
32500000	0.004654219053886071	1.759931659096236e-49	-8.136377517159629e-47	7.0647242815394285e-12	1.211913565262715e-14	0.0006915618780595078	-7.400255817570155e-20	5.6476318650053305e-21	1.1050464107767796e-15	2.42663715014172e-14	1.4121971772172364e-15
32600000	0.004654219053886071	1.759931659096236e-49	-8.16144699900432e-47	7.0647242815394285e-12	1.211913565262715e-14	0.0006915618780595078	-7.400255817192335e-20	5.6476318650053305e-21	1.1050464107767796e-15	2.42663715014172e-14	1.4121971772172364e-15
32700000	0.004654219053886071	1.759931659096236e-49	-8.186516480850341e-47	7.0647242815394285e-12	1.211913565262715e-14	0.0006915618780595078	-7.400255816814513e-20	5.6476318650053305e-21	1.1050464107767796e-15	2.42663715014172e-14	1.4121971772172364e-15
32800000	0.004654219053886071	1.759931659096236e-49	-8.211585962697754e-47	7.0647242815394285e-12	1.211913565262715e-14	0.0006915618780595078	-7.400255816436691e-20	5.6476318650053305e-21	1.1050464107767796e-15	2.42663715014172e-14	1.4121971772172364e-15
32900000	0.004654219053886071	1.759931659096236e-49	-8.236655444546622e-47	7.0647242815394285e-12	1.211913565262715e-14	0.0006915618780595078	-7.400255816058871e-20	5.6476318650053305e-21	1.1050464107767796e-15	2.42663715014172e-14	1.4121971772172364e-15
33000000	0.004654219053886071	1.759931659096236e-49	-8.261724926397008e-47	7.0647242815394285e-12	1.211913565262715e-14	0.0006915618780595078	-7.400255815681049e-20	5.6476318650053305e-21	1.1050464107767796e-15	2.42663715014172e-14	1.4121971772172364e-15
33100000	0.004654219053886071	1.759931659096236e-49	-8.286794408248974e-47	7.0647242815394285e-12	1.211913565262715e-14	0.0006915618780595078	-7.400255815303227e-20	5.6476318650053305e-21	1.1050464107767796e-15	2.42663715014172e-14	1.4121971772172364e-15
33200000	0.004654219053886071	1.759931659096236e-49	-8.311863890102584e-47	7.0647242815394285e-12	1.211913565262715e-14	0.0006915618780595078	-7.400255814925407e-20	5.6476318650053305e-21	1.1050464107767796e-15	2.42663715014172e-14	1.4121971772172364e-15
33300000	0.004654219053886071	1.759931659096236e-49	-8.336933371957901e-47	7.0647242815394285e-12	1.211913565262715e-14	0.0006915618780595078	-7.400255814547585e-20	5.6476318650053305e-21	1.1050464107767796e-15	2.42663715014172e-14	1.4121971772172364e-15
33400000	0.004654219053886071	1.759931659096236e-49	-8.362002853814988e-47	7.0647242815394285e-12	1.211913565262715e-14	0.0006915618780595078	-7.400255814169764e-20	5.6476318650053305e-21	1.1050464107767796e-15	2.42663715014172e-14	1.4121971772172364e-15
33500000	0.004654219053886071	1.759931659096236e-49	-8.387072335673906e-47	7.0647242815394285e-12	1.211913565262715e-14	0.0006915618780595078	-7.400255813791943e-20	5.6476318650053305e-21	1.1050464107767796e-15	2.42663715014172e-14	1.4121971772172364e-15
33600000	0.004654219053886071	1.759931659096236e-49	-8.412141817534719e-47	7.0647242815394285e-12	1.211913565262715e-14	0.0006915618780595078	-7.400255813414121e-20	5.6476318650053305e-21	1.1050464107767796e-15	2.42663715014172e-14	1.4121971772172364e-15
33700000	0.004654219053886071	1.759931659096236e-49	-8.437211299397491e-47	7.0647242815394285e-12	1.211913565262715e-14	0.0006915618780595078	-7.4002558130363e-20	5.6476318650053305e-21	1.1050464107767796e-15	2.42663715014172e-14	1.4121971772172364e-15
33800000	0.004654219053886071	1.759931659096236e-49	-8.462280781262284e-47	7.0647242815394285e-12	1.211913565262715e-14	0.0006915618780595078	-7.400255812658479e-20	5.6476318650053305e-21	1.1050464107767796e-15	2.42663715014172e-14	1.4121971772172364e-15
33900000	0.004654219053886071	1.759931659096236e-49	-8.487350263127086e-47	7.0647242815394285e-12	1.211913565262715e-14	0.0006915618780595078	-7.400255812280657e-20	5.6476318650053305e-21	1.1050464107767796e-15	2.42663715014172e-14	1.4121971772172364e-15
34000000	0.004654219053886071	1.759931659096236e-49	-8.512419744987858e-47	7.0647242815394285e-12	1.211913565262715e-14	0.0006915618780595078	-7.400255811902836e-20	5.6476318650053305e-21	1.1050464107767796e-15	2.42663715014172e-14	1.4121971772172364e-15
34100000	0.004654219053886071	1.759931659096236e-49	-8.537489226844555e-47	7.0647242815394285e-12	1.211913565262715e-14	0.0006915618780595078	-7.400255811525015e-20	5.6476318650053305e-21	1.1050464107767796e-15	2.42663715014172e-14	1.4121971772172364e-15
34200000	0.004654219053886071	1.759931659096236e-49	-8.562558708697236e-47	7.0647242815394285e-12	1.211913565262715e-14	0.0006915618780595078	-7.400255811147193e-20	5.6476318650053305e-21	1.1050464107767796e-15	2.42663715014172e-14	1.4121971772172364e-15
34300000	0.004654219053886071	1.759931659096236e-49	-8.587628190545966e-47	7.0647242815394285e-12	1.211913565262715e-14	0.0006915618780595078	-7.400255810769372e-20	5.6476318650053305e-21	1.1050464107767796e-15	2.42663715014172e-14	1.4121971772172364e-15
34400000	0.004654219053886071	1.759931659096236e-49	-8.612697672390807e-47	7.0647242815394285e-12	1.211913565262715e-14	0.0006915618780595078	-7.400255810391551e-20	5.6476318650053305e-21	1.1050464107767796e-15	2.42663715014172e-14	1.4121971772172364e-15
34500000	0.004654219053886071	1.759931659096236e-49	-8.637767154231823e-47	7.0647242815394285e-12	1.211913565262715e-14	0.0006915618780595078	-7.40025581001373e-20	5.6476318650053305e-21	1.1050464107767796e-15	2.42663715014172e-14	1.4121971772172364e-15
34600000	0.004654219053886071	1.759931659096236e-49	-8.662836636069076e-47	7.0647242815394285e-12	1.211913565262715e-14	0.0006915618780595078	-7.400255809635908e-20	5.6476318650053305e-21	1.1050464107767796e-15	2.42663715014172e-14	1.4121971772172364e-15
34700000	0.004654219053886071	1.759931659096236e-49	-8.68790611790263e-47	7.0647242815394285e-12	1.211913565262715e-14	0.0006915618780595078	-7.400255809258087e-20	5.6476318650053305e-21	1.1050464107767796e-15	2.42663715014172e-14	1.4121971772172364e-15
34800000	0.004654219053886071	1.759931659096236e-49	-8.712975599732545e-47	7.0647242815394285e-12	1.211913565262715e-14	0.0006915618780595078	-7.400255808880266e-20	5.6476318650053305e-21	1.1050464107767796e-15	2.42663715014172e-14	1.4121971772172364e-15
34900000	0.004654219053886071	1.759931659096236e-49	-8.738045081558888e-47	7.0647242815394285e-12	1.211913565262715e-14	0.0006915618780595078	-7.400255808502444e-20	5.6476318650053305e-21	1.1050464107767796e-15	2.42663715014172e-14	1.4121971772172364e-15
35000000	0.004654219053886071	1.759931659096236e-49	-8.763114563381718e-47	7.0647242815394285e-12	1.211913565262715e-14	0.0006915618780595078	-7.400255808124623e-20	5.6476318650053305e-21	1.1050464107767796e-15	2.42663715014172e-14	1.4121971772172364e-15
35100000	0.004654219053886071	1.759931659096236e-49	-8.788184045201099e-47	7.0647242815394285e-12	1.211913565262715e-14	0.0006915618780595078	-7.400255807746802e-20	5.6476318650053305e-21	1.1050464107767796e-15	2.42663715014172e-14	1.4121971772172364e-15
35200000	0.004654219053886071	1.759931659096236e-49	-8.813253527017096e-47	7.0647242815394285e-12	1.211913565262715e-14	0.0006915618780595078	-7.40025580736898e-20	5.6476318650053305e-21	1.1050464107767796e-15	2.42663715014172e-14	1.4121971772172364e-15
35300000	0.004654219053886071	1.759931659096236e-49	-8.83832300882977e-47	7.0647242815394285e-12	1.211913565262715e-14	0.0006915618780595078	-7.400255806991159e-20	5.6476318650053305e-21	1.1050464107767796e-15	2.42663715014172e-14	1.4121971772172364e-15
35400000	0.004654219053886071	1.759931659096236e-49	-8.863392490639183e-47	7.0647242815394285e-12	1.211913565262715e-14	0.0006915618780595078	-7.400255806613338e-20	5.6476318650053305e-21	1.1050464107767796e-15	2.42663715014172e-14	1.4121971772172364e-15
35500000	0.004654219053886071	1.759931659096236e-49	-8.8884619724454e-47	7.0647242815394285e-12	1.211913565262715e-14	0.0006915618780595078	-7.400255806235516e-20	5.6476318650053305e-21	1.1050464107767796e-15	2.42663715014172e-14	1.4121971772172364e-15
35600000	0.004654219053886071	1.759931659096236e-49	-8.913531454248483e-47	7.0647242815394285e-12	1.211913565262715e-14	0.0006915618780595078	-7.400255805857695e-20	5.6476318650053305e-21	1.1050464107767796e-15	2.42663715014172e-14	1.4121971772172364e-15
35700000	0.004654219053886071	1.759931659096236e-49	-8.938600936048494e-47	7.0647242815394285e-12	1.211913565262715e-14	0.0006915618780595078	-7.400255805479874e-20	5.6476318650053305e-21	1.1050464107767796e-15	2.42663715014172e-14	1.4121971772172364e-15
35800000	0.004654219053886071	1.759931659096236e-49	-8.963670417845497e-47	7.0647242815394285e-12	1.211913565262715e-14	0.0006915618780595078	-7.400255805102052e-20	5.6476318650053305e-21	1.1050464107767796e-15	2.42663715014172e-14	1.4121971772172364e-15
35900000	0.004654219053886071	1.759931659096236e-49	-8.988739899639554e-47	7.0647242815394285e-12	1.211913565262715e-14	0.0006915618780595078	-7.400255804724231e-20	5.6476318650053305e-21	1.1050464107767796e-15	2.42663715014172e-14	1.4121971772172364e-15
36000000	0.004654219053886071	1.759931659096236e-49	-9.01380938143073e-47	7.0647242815394285e-12	1.211913565262715e-14	0.0006915618780595078	-7.40025580434641e-20	5.6476318650053305e-21	1.1050464107767796e-15	2.42663715014172e-14	1.4121971772172364e-15
36100000	0.004654219053886071	1.759931659096236e-49	-9.038878863219084e-47	7.0647242815394285e-12	1.211913565262715e-14	0.0006915618780595078	-7.400255803968588e-20	5.6476318650053305e-21	1.1050464107767796e-15	2.42663715014172e-14	1.4121971772172364e-15
36200000	0.004654219053886071	1.759931659096236e-49	-9.063948345004683e-47	7.0647242815394285e-12	1.211913565262715e-14	0.0006915618780595078	-7.400255803590768e-20	5.6476318650053305e-21	1.1050464107767796e-15	2.42663715014172e-14	1.4121971772172364e-15
36300000	0.004654219053886071	1.759931659096236e-49	-9.089017826787587e-47	7.0647242815394285e-12	1.211913565262715e-14	0.0006915618780595078	-7.400255803212946e-20	5.6476318650053305e-21	1.1050464107767796e-15	2.42663715014172e-14	1.4121971772172364e-15
36400000	0.004654219053886071	1.759931659096236e-49	-9.114087308567858e-47	7.0647242815394285e-12	1.211913565262715e-14	0.0006915618780595078	-7.400255802835125e-20	5.6476318650053305e-21	1.1050464107767796e-15	2.42663715014172e-14	1.4121971772172364e-15
36500000	0.004654219053886071	1.759931659096236e-49	-9.139156790345564e-47	7.0647242815394285e-12	1.211913565262715e-14	0.0006915618780595078	-7.400255802457304e-20	5.6476318650053305e-21	1.1050464107767796e-15	2.42663715014172e-14	1.4121971772172364e-15
36600000	0.004654219053886071	1.759931659096236e-49	-9.164226272120763e-47	7.0647242815394285e-12	1.211913565262715e-14	0.0006915618780595078	-7.400255802079482e-20	5.6476318650053305e-21	1.1050464107767796e-15	2.42663715014172e-14	1.4121971772172364e-15
36700000	0.004654219053886071	1.759931659096236e-49	-9.189295753893518e-47	7.0647242815394285e-12	1.211913565262715e-14	0.0006915618780595078	-7.400255801701661e-20	5.6476318650053305e-21	1.1050464107767796e-15	2.42663715014172e-14	1.4121971772172364e-15
36800000	0.004654219053886071	1.759931659096236e-49	-9.214365235663897e-47	7.0647242815394285e-12	1.211913565262715e-14	0.0006915618780595078	-7.40025580132384e-20	5.6476318650053305e-21	1.1050464107767796e-15	2.42663715014172e-14	1.4121971772172364e-15
36900000	0.004654219053886071	1.759931659096236e-49	-9.239434717431955e-47	7.0647242815394285e-12	1.211913565262715e-14	0.0006915618780595078	-7.400255800946018e-20	5.6476318650053305e-21	1.1050464107767796e-15	2.42663715014172e-14	1.4121971772172364e-15
37000000	0.004654219053886071	1.759931659096236e-49	-9.264504199197761e-47	7.0647242815394285e-12	1.211913565262715e-14	0.0006915618780595078	-7.400255800568197e-20	5.6476318650053305e-21	1.1050464107767796e-15	2.42663715014172e-14	1.4121971772172364e-15
37100000	0.004654219053886071	1.759931659096236e-49	-9.289573680961376e-47	7.0647242815394285e-12	1.211913565262715e-14	0.0006915618780595078	-7.400255800190376e-20	5.6476318650053305e-21	1.1050464107767796e-15	2.42663715014172e-14	1.4121971772172364e-15
37200000	0.004654219053886071	1.759931659096236e-49	-9.314643162722861e-47	7.0647242815394285e-12	1.211913565262715e-14	0.0006915618780595078	-7.400255799812554e-20	5.6476318650053305e-21	1.1050464107767796e-15	2.42663715014172e-14	1.4121971772172364e-15
37300000	0.004654219053886071	1.759931659096236e-49	-9.339712644482283e-47	7.0647242815394285e-12	1.211913565262715e-14	0.0006915618780595078	-7.400255799434734e-20	5.6476318650053305e-21	1.1050464107767796e-15	2.42663715014172e-14	1.4121971772172364e-15
37400000	0.004654219053886071	1.759931659096236e-49	-9.3647821262397e-47	7.0647242815394285e-12	1.211913565262715e-14	0.0006915618780595078	-7.400255799056912e-20	5.6476318650053305e-21	1.1050464107767796e-15	2.42663715014172e-14	1.4121971772172364e-15
37500000	0.004654219053886071	1.759931659096236e-49	-9.38985160799518e-47	7.0647242815394285e-12	1.211913565262715e-14	0.0006915618780595078	-7.40025579867909e-20	5.6476318650053305e-21	1.1050464107767796e-15	2.42663715014172e-14	1.4121971772172364e-15
37600000	0.004654219053886071	1.7599316590962356e-49	-9.414921089748781e-47	7.0647242815394285e-12	1.211913565262715e-14	0.0006915618780595078	-7.40025579830127e-20	5.6476318650053305e-21	1.1050464107767796e-15	2.42663715014172e-14	1.4121971772172364e-15
37700000	0.004654219053886071	1.7599316590962356e-49	-9.439990571500568e-47	7.0647242815394285e-12	1.211913565262715e-14	0.0006915618780595078	-7.400255797923448e-20	5.6476318650053305e-21	1.1050464107767796e-15	2.42663715014172e-14	1.4121971772172364e-15
37800000	0.004654219053886071	1.7599316590962356e-49	-9.465060053250605e-47	7.064724281539428e-12	1.211913565262715e-14	0.0006915618780595078	-7.400255797545626e-20	5.6476318650053305e-21	1.1050464107767796e-15	2.42663715014172e-14	1.4121971772172362e-15
37900000	0.004654219053886071	1.7599316590962356e-49	-9.490129534998954e-47	7.064724281539428e-12	1.211913565262715e-14	0.0006915618780595078	-7.400255797167806e-20	5.6476318650053305e-21	1.1050464107767796e-15	2.42663715014172e-14	1.4121971772172362e-15
38000000	0.004654219053886071	1.7599316590962356e-49	-9.515199016745677e-47	7.064724281539428e-12	1.211913565262715e-14	0.0006915618780595078	-7.400255796789984e-20	5.6476318650053305e-21	1.1050464107767796e-15	2.42663715014172e-14	1.4121971772172362e-15
38100000	0.004654219053886071	1.7599316590962356e-49	-9.540268498490837e-47	7.064724281539428e-12	1.211913565262715e-14	0.0006915618780595078	-7.400255796412162e-20	5.6476318650053305e-21	1.1050464107767796e-15	2.42663715014172e-14	1.4121971772172362e-15
38200000	0.004654219053886071	1.7599316590962356e-49	-9.565337980234499e-47	7.064724281539428e-12	1.211913565262715e-14	0.0006915618780595078	-7.400255796034342e-20	5.6476318650053305e-21	1.1050464107767796e-15	2.42663715014172e-14	1.4121971772172362e-15
38300000	0.004654219053886071	1.7599316590962356e-49	-9.590407461976722e-47	7.064724281539428e-12	1.211913565262715e-14	0.0006915618780595078	-7.40025579565652e-20	5.6476318650053305e-21	1.1050464107767796e-15	2.42663715014172e-14	1.4121971772172362e-15
38400000	0.004654219053886071	1.7599316590962356e-49	-9.615476943717574e-47	7.064724281539428e-12	1.211913565262715e-14	0.0006915618780595078	-7.400255795278698e-20	5.6476318650053305e-21	1.1050464107767796e-15	2.42663715014172e-14	1.4121971772172362e-15
38500000	0.004654219053886071	1.7599316590962356e-49	-9.640546425457111e-47	7.064724281539428e-12	1.211913565262715e-14	0.0006915618780595078	-7.400255794900878e-20	5.6476318650053305e-21	1.1050464107767796e-15	2.42663715014172e-14	1.4121971772172362e-15
38600000	0.004654219053886071	1.7599316590962356e-49	-9.665615907195404e-47	7.064724281539428e-12	1.211913565262715e-14	0.0006915618780595078	-7.400255794523056e-20	5.6476318650053305e-21	1.1050464107767796e-15	2.42663715014172e-14	1.4121971772172362e-15
38700000	0.004654219053886071	1.7599316590962356e-49	-9.690685388932509e-47	7.064724281539428e-12	1.211913565262715e-14	0.0006915618780595078	-7.400255794145234e-20	5.6476318650053305e-21	1.1050464107767796e-15	2.42663715014172e-14	1.4121971772172362e-15
38800000	0.004654219053886071	1.7599316590962356e-49	-9.715754870668493e-47	7.064724281539428e-12	1.211913565262715e-14	0.0006915618780595078	-7.400255793767414e-20	5.6476318650053305e-21	1.1050464107767796e-15	2.42663715014172e-14	1.4121971772172362e-15
38900000	0.004654219053886071	1.7599316590962356e-49	-9.740824352403416e-47	7.064724281539428e-12	1.211913565262715e-14	0.0006915618780595078	-7.400255793389592e-20	5.6476318650053305e-21	1.1050464107767796e-15	2.42663715014172e-14	1.4121971772172362e-15
39000000	0.004654219053886071	1.7599316590962356e-49	-9.765893834137343e-47	7.064724281539428e-12	1.211913565262715e-14	0.0006915618780595078	-7.40025579301177e-20	5.6476318650053305e-21	1.1050464107767796e-15	2.42663715014172e-14	1.4121971772172362e-15
39100000	0.004654219053886071	1.7599316590962356e-49	-9.790963315870336e-47	7.064724281539428e-12	1.211913565262715e-14	0.0006915618780595078	-7.40025579263395e-20	5.6476318650053305e-21	1.1050464107767796e-15	2.42663715014172e-14	1.4121971772172362e-15
39200000	0.004654219053886071	1.7599316590962356e-49	-9.816032797602459e-47	7.064724281539428e-12	1.211913565262715e-14	0.0006915618780595078	-7.400255792256128e-20	5.6476318650053305e-21	1.1050464107767796e-15	2.42663715014172e-14	1.4121971772172362e-15
39300000	0.004654219053886071	1.7599316590962356e-49	-9.841102279333774e-47	7.064724281539428e-12	1.211913565262715e-14	0.0006915618780595078	-7.400255791878306e-20	5.6476318650053305e-21	1.1050464107767796e-15	2.42663715014172e-14	1.4121971772172362e-15
39400000	0.004654219053886071	1.7599316590962352e-49	-9.866171761064343e-47	7.064724281539428e-12	1.211913565262715e-14	0.0006915618780595078	-7.400255791500486e-20	5.6476318650053305e-21	1.1050464107767796e-15	2.42663715014172e-14	1.4121971772172362e-15
39500000	0.004654219053886071	1.7599316590962352e-49	-9.891241242794228e-47	7.064724281539428e-12	1.211913565262715e-14	0.0006915618780595078	-7.400255791122664e-20	5.6476318650053305e-21	1.1050464107767796e-15	2.42663715014172e-14	1.4121971772172362e-15
39600000	0.004654219053886071	1.7599316590962352e-49	-9.916310724523496e-47	7.064724281539428e-12	1.211913565262715e-14	0.0006915618780595078	-7.400255790744843e-20	5.6476318650053305e-21	1.1050464107767796e-15	2.42663715014172e-14	1.4121971772172362e-15
39700000	0.00465421905388607	1.7599316590962352e-49	-9.941380206252207e-47	7.064724281539428e-12	1.211913565262715e-14	0.0006915618780595078	-7.400255790367022e-20	5.6476318650053305e-21	1.1050464107767796e-15	2.42663715014172e-14	1.4121971772172362e-15
39800000	0.00465421905388607	1.7599316590962352e-49	-9.966449687980423e-47	7.064724281539428e-12	1.211913565262715e-14	0.0006915618780595078	-7.4002557899892e-20	5.6476318650053305e-21	1.1050464107767796e-15	2.42663715014172e-14	1.4121971772172362e-15
39900000	0.00465421905388607	1.7599316590962352e-49	-9.991519169708208e-47	7.064724281539428e-12	1.211913565262715e-14	0.0006915618780595078	-7.400255789611379e-20	5.6476318650053305e-21	1.1050464107767796e-15	2.42663715014172e-14	1.4121971772172362e-15
40000000	0.00465421905388607	1.7599316590962352e-49	-1.0016588651435627e-46	7.064724281539428e-12	1.211913565262715e-14	0.0006915618780595078	-7.400255789233558e-20	5.64763186500533e-21	1.1050464107767796e-15	2.42663715014172e-14	1.4121971772172362e-15
40100000	0.00465421905388607	1.7599316590962352e-49	-1.004165813316274e-46	7.064724281539428e-12	1.211913565262715e-14	0.0006915618780595078	-7.400255788855736e-20	5.64763186500533e-21	1.1050464107767796e-15	2.42663715014172e-14	1.4121971772172362e-15
40200000	0.00465421905388607	1.7599316590962352e-49	-1.006672761488961e-46	7.064724281539428e-12	1.211913565262715e-14	0.0006915618780595078	-7.400255788477915e-20	5.64763186500533e-21	1.1050464107767796e-15	2.42663715014172e-14	1.4121971772172362e-15
40300000	0.00465421905388607	1.7599316590962352e-49	-1.0091797096616302e-46	7.064724281539428e-12	1.2119135652627149e-14	0.0006915618780595078	-7.400255788100094e-20	5.64763186500533e-21	1.1050464107767796e-15	2.42663715014172e-14	1.4121971772172362e-15
40400000	0.00465421905388607	1.7599316590962352e-49	-1.0116866578342876e-46	7.064724281539428e-12	1.2119135652627149e-14	0.0006915618780595077	-7.400255787722272e-20	5.64763186500533e-21	1.1050464107767796e-15	2.42663715014172e-14	1.4121971772172362e-15
40500000	0.00465421905388607	1.7599316590962352e-49	-1.0141936060069396e-46	7.064724281539428e-12	1.2119135652627149e-14	0.0006915618780595077	-7.400255787344452e-20	5.64763186500533e-21	1.1050464107767796e-15	2.42663715014172e-14	1.4121971772172362e-15
40600000	0.00465421905388607	1.7599316590962352e-49	-1.0167005541795925e-46	7.064724281539428e-12	1.2119135652627149e-14	0.0006915618780595077	-7.40025578696663e-20	5.64763186500533e-21	1.1050464107767796e-15	2.42663715014172e-14	1.4121971772172362e-15
40700000	0.00465421905388607	1.7599316590962352e-49	-1.0192075023522526e-46	7.064724281539428e-12	1.2119135652627149e-14	0.0006915618780595077	-7.400255786588808e-20	5.64763186500533e-21	1.1050464107767796e-15	2.42663715014172e-14	1.4121971772172362e-15
40800000	0.00465421905388607	1.7599316590962352e-49	-1.0217144505249264e-46	7.064724281539428e-12	1.2119135652627149e-14	0.0006915618780595077	-7.400255786210988e-20	5.64763186500533e-21	1.1050464107767796e-15	2.42663715014172e-14	1.4121971772172362e-15
40900000	0.00465421905388607	1.7599316590962352e-49	-1.0242213986976198e-46	7.064724281539428e-12	1.2119135652627149e-14	0.0006915618780595077	-7.400255785833166e-20	5.64763186500533e-21	1.1050464107767796e-15	2.42663715014172e-14	1.4121971772172362e-15
41000000	0.00465421905388607	1.759931659096235e-49	-1.0267283468703394e-46	7.064724281539428e-12	1.2119135652627149e-14	0.0006915618780595077	-7.400255785455345e-20	5.64763186500533e-21	1.1050464107767796e-15	2.4266371501417195e-14	1.4121971772172362e-15
41100000	0.00465421905388607	1.759931659096235e-49	-1.0292352950430911e-46	7.064724281539428e-12	1.2119135652627149e-14	0.0006915618780595077	-7.400255785077524e-20	5.64763186500533e-21	1.1050464107767796e-15	2.4266371501417195e-14	1.4121971772172362e-15
41200000	0.00465421905388607	1.759931659096235e-49	-1.0317422432158818e-46	7.064724281539428e-12	1.2119135652627149e-14	0.0006915618780595077	-7.400255784699702e-20	5.64763186500533e-21	1.1050464107767796e-15	2.4266371501417195e-14	1.4121971772172362e-15
41300000	0.00465421905388607	1.759931659096235e-49	-1.0342491913887171e-46	7.064724281539428e-12	1.2119135652627149e-14	0.0006915618780595077	-7.40025578432188e-20	5.64763186500533e-21	1.1050464107767796e-15	2.4266371501417195e-14	1.4121971772172362e-15
41400000	0.00465421905388607	1.759931659096235e-49	-1.0367561395616036e-46	7.064724281539428e-12	1.2119135652627149e-14	0.0006915618780595077	-7.40025578394406e-20	5.64763186500533e-21	1.1050464107767796e-15	2.4266371501417195e-14	1.412197177217236e-15
41500000	0.00465421905388607	1.759931659096235e-49	-1.0392630877345479e-46	7.064724281539428e-12	1.2119135652627149e-14	0.0006915618780595077	-7.400255783566238e-20	5.64763186500533e-21	1.1050464107767796e-15	2.4266371501417195e-14	1.412197177217236e-15
41600000	0.00465421905388607	1.759931659096235e-49	-1.0417700359075557e-46	7.064724281539428e-12	1.2119135652627149e-14	0.0006915618780595077	-7.400255783188417e-20	5.64763186500533e-21	1.1050464107767796e-15	2.4266371501417195e-14	1.412197177217236e-15
41700000	0.00465421905388607	1.759931659096235e-49	-1.0442769840806336e-46	7.064724281539427e-12	1.2119135652627149e-14	0.0006915618780595077	-7.400255782810596e-20	5.64763186500533e-21	1.1050464107767796e-15	2.4266371501417195e-14	1.412197177217236e-15
41800000	0.00465421905388607	1.759931659096235e-49	-1.046783932253788e-46	7.064724281539427e-12	1.2119135652627149e-14	0.0006915618780595077	-7.400255782432774e-20	5.64763186500533e-21	1.1050464107767796e-15	2.4266371501417195e-14	1.412197177217236e-15
41900000	0.00465421905388607	1.759931659096235e-49	-1.049290880427025e-46	7.064724281539427e-12	1.2119135652627149e-14	0.0006915618780595077	-7.400255782054953e-20	5.64763186500533e-21	1.1050464107767796e-15	2.4266371501417195e-14	1.412197177217236e-15
42000000	0.00465421905388607	1.759931659096235e-49	-1.0517978286003508e-46	7.064724281539427e-12	1.2119135652627149e-14	0.0006915618780595077	-7.400255781677132e-20	5.64763186500533e-21	1.1050464107767796e-15	2.4266371501417195e-14	1.412197177217236e-15
42100000	0.00465421905388607	1.759931659096235e-49	-1.0543047767737718e-46	7.064724281539427e-12	1.2119135652627149e-14	0.0006915618780595077	-7.40025578129931e-20	5.64763186500533e-21	1.1050464107767796e-15	2.4266371501417195e-14	1.412197177217236e-15
42200000	0.00465421905388607	1.759931659096235e-49	-1.0568117249472945e-46	7.064724281539427e-12	1.2119135652627149e-14	0.0006915618780595077	-7.400255780921489e-20	5.64763186500533e-21	1.1050464107767796e-15	2.4266371501417195e-14	1.412197177217236e-15
42300000	0.00465421905388607	1.759931659096235e-49	-1.0593186731209248e-46	7.064724281539427e-12	1.2119135652627149e-14	0.0006915618780595077	-7.400255780543668e-20	5.64763186500533e-21	1.1050464107767796e-15	2.4266371501417195e-14	1.412197177217236e-15
42400000	0.00465421905388607	1.759931659096235e-49	-1.0618256212946693e-46	7.064724281539427e-12	1.2119135652627149e-14	0.0006915618780595077	-7.400255780165847e-20	5.64763186500533e-21	1.1050464107767796e-15	2.4266371501417195e-14	1.412197177217236e-15
42500000	0.00465421905388607	1.759931659096235e-49	-1.0643325694685342e-46	7.064724281539427e-12	1.2119135652627149e-14	0.0006915618780595077	-7.400255779788025e-20	5.64763186500533e-21	1.1050464107767796e-15	2.4266371501417195e-14	1.412197177217236e-15
42600000	0.00465421905388607	1.759931659096235e-49	-1.0668395176425256e-46	7.064724281539427e-12	1.2119135652627149e-14	0.0006915618780595077	-7.400255779410204e-20	5.64763186500533e-21	1.1050464107767796e-15	2.4266371501417195e-14	1.412197177217236e-15
42700000	0.00465421905388607	1.7599316590962345e-49	-1.06934646581665e-46	7.064724281539427e-12	1.2119135652627149e-14	0.0006915618780595077	-7.400255779032383e-20	5.64763186500533e-21	1.1050464107767796e-15	2.4266371501417195e-14	1.412197177217236e-15
42800000	0.00465421905388607	1.7599316590962345e-49	-1.0718534139909136e-46	7.064724281539427e-12	1.2119135652627149e-14	0.0006915618780595077	-7.400255778654561e-20	5.64763186500533e-21	1.1050464107767796e-15	2.4266371501417195e-14	1.412197177217236e-15
42900000	0.00465421905388607	1.7599316590962345e-49	-1.0743603621653228e-46	7.064724281539427e-12	1.2119135652627149e-14	0.0006915618780595077	-7.40025577827674e-20	5.64763186500533e-21	1.1050464107767796e-15	2.4266371501417195e-14	1.412197177217236e-15
43000000	0.00465421905388607	1.7599316590962345e-49	-1.0768673103398837e-46	7.064724281539427e-12	1.2119135652627149e-14	0.0006915618780595077	-7.400255777898919e-20	5.64763186500533e-21	1.1050464107767796e-15	2.4266371501417195e-14	1.412197177217236e-15
43100000	0.00465421905388607	1.7599316590962345e-49	-1.0793742585146027e-46	7.064724281539427e-12	1.2119135652627149e-14	0.0006915618780595077	-7.400255777521097e-20	5.64763186500533e-21	1.1050464107767796e-15	2.4266371501417195e-14	1.412197177217236e-15
43200000	0.00465421905388607	1.7599316590962345e-49	-1.081881206689486e-46	7.064724281539427e-12	1.2119135652627149e-14	0.0006915618780595077	-7.400255777143276e-20	5.64763186500533e-21	1.1050464107767796e-15	2.4266371501417195e-14	1.412197177217236e-15
43300000	0.00465421905388607	1.7599316590962345e-49	-1.08438815486454e-46	7.064724281539427e-12	1.2119135652627149e-14	0.0006915618780595077	-7.400255776765455e-20	5.64763186500533e-21	1.1050464107767796e-15	2.4266371501417195e-14	1.412197177217236e-15
43400000	0.00465421905388607	1.7599316590962345e-49	-1.086895103039771e-46	7.064724281539427e-12	1.2119135652627149e-14	0.0006915618780595077	-7.400255776387633e-20	5.64763186500533e-21	1.1050464107767796e-15	2.4266371501417195e-14	1.412197177217236e-15
43500000	0.00465421905388607	1.7599316590962345e-49	-1.0894020512151853e-46	7.064724281539427e-12	1.2119135652627149e-14	0.0006915618780595077	-7.400255776009813e-20	5.64763186500533e-21	1.1050464107767796e-15	2.4266371501417195e-14	1.412197177217236e-15
43600000	0.00465421905388607	1.7599316590962345e-49	-1.0919089993907889e-46	7.064724281539427e-12	1.2119135652627149e-14	0.0006915618780595077	-7.400255775631991e-20	5.64763186500533e-21	1.1050464107767796e-15	2.4266371501417195e-14	1.412197177217236e-15
43700000	0.00465421905388607	1.7599316590962345e-49	-1.0944159475665885e-46	7.064724281539427e-12	1.2119135652627149e-14	0.0006915618780595077	-7.400255775254169e-20	5.64763186500533e-21	1.1050464107767796e-15	2.4266371501417195e-14	1.412197177217236e-15
43800000	0.00465421905388607	1.7599316590962345e-49	-1.09692289574259e-46	7.064724281539427e-12	1.2119135652627149e-14	0.0006915618780595077	-7.400255774876349e-20	5.64763186500533e-21	1.1050464107767796e-15	2.4266371501417195e-14	1.412197177217236e-15
43900000	0.00465421905388607	1.7599316590962345e-49	-1.0994298439185925e-46	7.064724281539427e-12	1.2119135652627149e-14	0.0006915618780595077	-7.400255774498527e-20	5.64763186500533e-21	1.1050464107767796e-15	2.4266371501417195e-14	1.412197177217236e-15
44000000	0.00465421905388607	1.7599316590962345e-49	-1.1019367920941923e-46	7.064724281539427e-12	1.2119135652627149e-14	0.0006915618780595077	-7.400255774120705e-20	5.64763186500533e-21	1.1050464107767796e-15	2.4266371501417195e-14	1.412197177217236e-15
44100000	0.00465421905388607	1.7599316590962345e-49	-1.1044437402693842e-46	7.064724281539427e-12	1.2119135652627149e-14	0.0006915618780595077	-7.400255773742885e-20	5.64763186500533e-21	1.1050464107767796e-15	2.4266371501417195e-14	1.412197177217236e-15
44200000	0.00465421905388607	1.7599316590962345e-49	-1.1069506884441747e-46	7.064724281539427e-12	1.2119135652627149e-14	0.0006915618780595077	-7.400255773365063e-20	5.64763186500533e-21	1.1050464107767796e-15	2.4266371501417195e-14	1.412197177217236e-15
44300000	0.00465421905388607	1.7599316590962345e-49	-1.10945763661857e-46	7.064724281539427e-12	1.2119135652627149e-14	0.0006915618780595077	-7.400255772987241e-20	5.64763186500533e-21	1.1050464107767796e-15	2.4266371501417195e-14	1.412197177217236e-15
44400000	0.00465421905388607	1.7599316590962345e-49	-1.1119645847925766e-46	7.064724281539427e-12	1.2119135652627149e-14	0.0006915618780595077	-7.400255772609421e-20	5.64763186500533e-21	1.1050464107767796e-15	2.4266371501417195e-14	1.412197177217236e-15
44500000	0.00465421905388607	1.7599316590962345e-49	-1.1144715329662005e-46	7.064724281539427e-12	1.2119135652627149e-14	0.0006915618780595077	-7.400255772231599e-20	5.64763186500533e-21	1.1050464107767796e-15	2.4266371501417195e-14	1.412197177217236e-15
44600000	0.00465421905388607	1.7599316590962345e-49	-1.1169784811394481e-46	7.064724281539427e-12	1.2119135652627149e-14	0.0006915618780595077	-7.400255771853777e-20	5.64763186500533e-21	1.1050464107767796e-15	2.4266371501417195e-14	1.412197177217236e-15
44700000	0.00465421905388607	1.7599316590962345e-49	-1.1194854293123257e-46	7.064724281539427e-12	1.2119135652627149e-14	0.0006915618780595077	-7.400255771475957e-20	5.64763186500533e-21	1.1050464107767796e-15	2.4266371501417195e-14	1.412197177217236e-15
44800000	0.00465421905388607	1.7599316590962345e-49	-1.1219923774848397e-46	7.064724281539427e-12	1.2119135652627149e-14	0.0006915618780595077	-7.400255771098135e-20	5.64763186500533e-21	1.1050464107767796e-15	2.4266371501417195e-14	1.412197177217236e-15
44900000	0.00465421905388607	1.7599316590962345e-49	-1.1244993256569962e-46	7.064724281539427e-12	1.2119135652627149e-14	0.0006915618780595077	-7.400255770720313e-20	5.64763186500533e-21	1.1050464107767796e-15	2.4266371501417195e-14	1.412197177217236e-15
45000000	0.00465421905388607	1.7599316590962345e-49	-1.1270062738288016e-46	7.064724281539427e-12	1.2119135652627149e-14	0.0006915618780595077	-7.400255770342493e-20	5.64763186500533e-21	1.1050464107767796e-15	2.4266371501417195e-14	1.412197177217236e-15
45100000	0.00465421905388607	1.7599316590962345e-49	-1.129513222000262e-46	7.064724281539427e-12	1.2119135652627149e-14	0.0006915618780595077	-7.400255769964671e-20	5.64763186500533e-21	1.1050464107767796e-15	2.4266371501417195e-14	1.412197177217236e-15
45200000	0.00465421905388607	1.7599316590962345e-49	-1.1320201701713842e-46	7.064724281539427e-12	1.2119135652627149e-14	0.0006915618780595077	-7.400255769586849e-20	5.64763186500533e-21	1.1050464107767796e-15	2.4266371501417195e-14	1.412197177217236e-15
45300000	0.00465421905388607	1.7599316590962345e-49	-1.1345271183421739e-46	7.064724281539427e-12	1.2119135652627149e-14	0.0006915618780595077	-7.400255769209029e-20	5.64763186500533e-21	1.1050464107767796e-15	2.4266371501417195e-14	1.412197177217236e-15
45400000	0.00465421905388607	1.7599316590962345e-49	-1.1370340665126375e-46	7.064724281539427e-12	1.2119135652627149e-14	0.0006915618780595077	-7.400255768831207e-20	5.64763186500533e-21	1.1050464107767796e-15	2.4266371501417195e-14	1.412197177217236e-15
45500000	0.00465421905388607	1.7599316590962345e-49	-1.1395410146827816e-46	7.064724281539427e-12	1.2119135652627149e-14	0.0006915618780595077	-7.400255768453385e-20	5.64763186500533e-21	1.1050464107767796e-15	2.4266371501417195e-14	1.412197177217236e-15
45600000	0.00465421905388607	1.7599316590962345e-49	-1.1420479628526122e-46	7.064724281539427e-12	1.2119135652627149e-14	0.0006915618780595077	-7.400255768075565e-20	5.64763186500533e-21	1.1050464107767796e-15	2.4266371501417195e-14	1.412197177217236e-15
45700000	0.00465421905388607	1.7599316590962345e-49	-1.1445549110221357e-46	7.064724281539427e-12	1.2119135652627149e-14	0.0006915618780595077	-7.400255767697743e-20	5.64763186500533e-21	1.1050464107767796e-15	2.4266371501417195e-14	1.412197177217236e-15
45800000	0.00465421905388607	1.7599316590962345e-49	-1.1470618591913582e-46	7.064724281539427e-12	1.2119135652627149e-14	0.0006915618780595077	-7.400255767319922e-20	5.64763186500533e-21	1.1050464107767796e-15	2.4266371501417195e-14	1.412197177217236e-15
45900000	0.00465421905388607	1.7599316590962345e-49	-1.1495688073602865e-46	7.064724281539427e-12	1.2119135652627149e-14	0.0006915618780595077	-7.400255766942101e-20	5.64763186500533e-21	1.1050464107767796e-15	2.4266371501417195e-14	1.412197177217236e-15
46000000	0.00465421905388607	1.7599316590962345e-49	-1.1520757555289262e-46	7.064724281539427e-12	1.2119135652627149e-14	0.0006915618780595077	-7.400255766564279e-20	5.64763186500533e-21	1.1050464107767796e-15	2.4266371501417195e-14	1.412197177217236e-15
46100000	0.00465421905388607	1.7599316590962345e-49	-1.154582703697284e-46	7.064724281539427e-12	1.2119135652627149e-14	0.0006915618780595077	-7.400255766186458e-20	5.64763186500533e-21	1.1050464107767796e-15	2.4266371501417195e-14	1.412197177217236e-15
46200000	0.00465421905388607	1.7599316590962345e-49	-1.1570896518653662e-46	7.064724281539427e-12	1.2119135652627149e-14	0.0006915618780595077	-7.400255765808637e-20	5.64763186500533e-21	1.1050464107767796e-15	2.4266371501417195e-14	1.412197177217236e-15
46300000	0.00465421905388607	1.7599316590962345e-49	-1.159596600033179e-46	7.064724281539427e-12	1.2119135652627149e-14	0.0006915618780595077	-7.400255765430815e-20	5.64763186500533e-21	1.1050464107767796e-15	2.4266371501417195e-14	1.412197177217236e-15
46400000	0.00465421905388607	1.7599316590962345e-49	-1.1621035482007285e-46	7.064724281539427e-12	1.2119135652627149e-14	0.0006915618780595077	-7.400255765052995e-20	5.64763186500533e-21	1.1050464107767796e-15	2.4266371501417195e-14	1.412197177217236e-15
46500000	0.00465421905388607	1.7599316590962345e-49	-1.1646104963680213e-46	7.064724281539427e-12	1.2119135652627149e-14	0.0006915618780595077	-7.400255764675173e-20	5.64763186500533e-21	1.1050464107767796e-15	2.4266371501417195e-14	1.412197177217236e-15
46600000	0.00465421905388607	1.7599316590962345e-49	-1.1671174445350636e-46	7.064724281539427e-12	1.2119135652627149e-14	0.0006915618780595077	-7.400255764297351e-20	5.64763186500533e-21	1.1050464107767796e-15	2.4266371501417195e-14	1.412197177217236e-15
46700000	0.00465421905388607	1.7599316590962345e-49	-1.1696243927018616e-46	7.064724281539427e-12	1.2119135652627149e-14	0.0006915618780595077	-7.400255763919531e-20	5.64763186500533e-21	1.1050464107767796e-15	2.4266371501417195e-14	1.412197177217236e-15
46800000	0.00465421905388607	1.7599316590962345e-49	-1.1721313408684217e-46	7.064724281539427e-12	1.2119135652627149e-14	0.0006915618780595077	-7.400255763541709e-20	5.64763186500533e-21	1.1050464107767796e-15	2.4266371501417195e-14	1.412197177217236e-15
46900000	0.00465421905388607	1.7599316590962345e-49	-1.1746382890347499e-46	7.064724281539427e-12	1.2119135652627149e-14	0.0006915618780595077	-7.400255763163887e-20	5.64763186500533e-21	1.1050464107767796e-15	2.4266371501417195e-14	1.412197177217236e-15
47000000	0.00465421905388607	1.7599316590962345e-49	-1.1771452372008527e-46	7.064724281539427e-12	1.2119135652627149e-14	0.0006915618780595077	-7.400255762786067e-20	5.64763186500533e-21	1.1050464107767796e-15	2.4266371501417195e-14	1.412197177217236e-15
47100000	0.00465421905388607	1.7599316590962345e-49	-1.1796521853667366e-46	7.064724281539427e-12	1.2119135652627149e-14	0.0006915618780595077	-7.400255762408245e-20	5.64763186500533e-21	1.1050464107767796e-15	2.4266371501417195e-14	1.412197177217236e-15
47200000	0.00465421905388607	1.7599316590962345e-49	-1.1821591335324075e-46	7.064724281539427e-12	1.2119135652627149e-14	0.0006915618780595077	-7.400255762030424e-20	5.64763186500533e-21	1.1050464107767796e-15	2.4266371501417195e-14	1.412197177217236e-15
47300000	0.00465421905388607	1.7599316590962345e-49	-1.184666081697872e-46	7.064724281539427e-12	1.2119135652627149e-14	0.0006915618780595077	-7.400255761652603e-20	5.64763186500533e-21	1.1050464107767796e-15	2.4266371501417195e-14	1.412197177217236e-15
47400000	0.00465421905388607	1.7599316590962345e-49	-1.1871730298631361e-46	7.064724281539427e-12	1.2119135652627149e-14	0.0006915618780595077	-7.400255761274781e-20	5.64763186500533e-21	1.1050464107767796e-15	2.4266371501417195e-14	1.412197177217236e-15
47500000	0.00465421905388607	1.7599316590962345e-49	-1.1896799780282063e-46	7.064724281539427e-12	1.2119135652627149e-14	0.0006915618780595077	-7.40025576089696e-20	5.64763186500533e-21	1.1050464107767796e-15	2.4266371501417195e-14	1.412197177217236e-15
47600000	0.00465421905388607	1.7599316590962345e-49	-1.1921869261930888e-46	7.064724281539427e-12	1.2119135652627149e-14	0.0006915618780595077	-7.400255760519139e-20	5.64763186500533e-21	1.1050464107767796e-15	2.4266371501417195e-14	1.412197177217236e-15
47700000	0.00465421905388607	1.7599316590962345e-49	-1.19469387435779e-46	7.064724281539427e-12	1.2119135652627149e-14	0.0006915618780595077	-7.400255760141317e-20	5.64763186500533e-21	1.1050464107767796e-15	2.4266371501417195e-14	1.412197177217236e-15
47800000	0.00465421905388607	1.7599316590962345e-49	-1.197200822522316e-46	7.064724281539427e-12	1.2119135652627149e-14	0.0006915618780595077	-7.400255759763496e-20	5.64763186500533e-21	1.1050464107767796e-15	2.4266371501417195e-14	1.412197177217236e-15
47900000	0.00465421905388607	1.7599316590962345e-49	-1.199707770686673e-46	7.064724281539427e-12	1.2119135652627149e-14	0.0006915618780595077	-7.400255759385675e-20	5.64763186500533e-21	1.1050464107767796e-15	2.4266371501417195e-14	1.412197177217236e-15
48000000	0.00465421905388607	1.7599316590962345e-49	-1.2022147188508678e-46	7.064724281539427e-12	1.2119135652627149e-14	0.0006915618780595077	-7.400255759007853e-20	5.64763186500533e-21	1.1050464107767796e-15	2.4266371501417195e-14	1.412197177217236e-15
48100000	0.00465421905388607	1.7599316590962345e-49	-1.2047216670149061e-46	7.064724281539427e-12	1.2119135652627149e-14	0.0006915618780595077	-7.400255758630032e-20	5.64763186500533e-21	1.1050464107767796e-15	2.4266371501417195e-14	1.412197177217236e-15
48200000	0.00465421905388607	1.7599316590962345e-49	-1.2072286151787947e-46	7.064724281539427e-12	1.2119135652627149e-14	0.0006915618780595077	-7.400255758252211e-20	5.64763186500533e-21	1.1050464107767796e-15	2.4266371501417195e-14	1.412197177217236e-15
48300000	0.00465421905388607	1.7599316590962345e-49	-1.2097355633425394e-46	7.064724281539427e-12	1.2119135652627149e-14	0.0006915618780595077	-7.40025575787439e-20	5.64763186500533e-21	1.1050464107767796e-15	2.4266371501417195e-14	1.412197177217236e-15
48400000	0.00465421905388607	1.7599316590962345e-49	-1.2122425115061468e-46	7.064724281539427e-12	1.2119135652627149e-14	0.0006915618780595077	-7.400255757496568e-20	5.64763186500533e-21	1.1050464107767796e-15	2.4266371501417195e-14	1.412197177217236e-15
48500000	0.00465421905388607	1.7599316590962345e-49	-1.2147494596696231e-46	7.064724281539427e-12	1.2119135652627149e-14	0.0006915618780595077	-7.400255757118747e-20	5.64763186500533e-21	1.1050464107767796e-15	2.4266371501417195e-14	1.412197177217236e-15
48600000	0.00465421905388607	1.7599316590962345e-49	-1.2172564078329744e-46	7.064724281539427e-12	1.2119135652627149e-14	0.0006915618780595077	-7.400255756740926e-20	5.64763186500533e-21	1.1050464107767796e-15	2.4266371501417195e-14	1.412197177217236e-15
48700000	0.00465421905388607	1.7599316590962345e-49	-1.2197633559962075e-46	7.064724281539428e-12	1.2119135652627149e-14	0.0006915618780595077	-7.400255756363104e-20	5.64763186500533e-21	1.1050464107767796e-15	2.4266371501417195e-14	1.412197177217236e-15
48800000	0.00465421905388607	1.7599316590962345e-49	-1.222270304159328e-46	7.064724281539428e-12	1.2119135652627149e-14	0.0006915618780595077	-7.400255755985283e-20	5.64763186500533e-21	1.1050464107767796e-15	2.4266371501417195e-14	1.412197177217236e-15
48900000	0.00465421905388607	1.7599316590962345e-49	-1.224777252322343e-46	7.064724281539428e-12	1.2119135652627149e-14	0.0006915618780595077	-7.400255755607462e-20	5.64763186500533e-21	1.1050464107767796e-15	2.4266371501417195e-14	1.412197177217236e-15
49000000	0.00465421905388607	1.7599316590962345e-49	-1.2272842004852578e-46	7.064724281539428e-12	1.2119135652627149e-14	0.0006915618780595077	-7.40025575522964e-20	5.64763186500533e-21	1.1050464107767796e-15	2.4266371501417195e-14	1.412197177217236e-15
49100000	0.00465421905388607	1.7599316590962345e-49	-1.2297911486480796e-46	7.064724281539428e-12	1.2119135652627149e-14	0.0006915618780595077	-7.400255754851819e-20	5.64763186500533e-21	1.1050464107767796e-15	2.4266371501417195e-14	1.412197177217236e-15
49200000	0.00465421905388607	1.7599316590962345e-49	-1.2322980968108142e-46	7.064724281539428e-12	1.2119135652627149e-14	0.0006915618780595077	-7.400255754473998e-20	5.64763186500533e-21	1.1050464107767796e-15	2.4266371501417195e-14	1.412197177217236e-15
49300000	0.00465421905388607	1.7599316590962345e-49	-1.234805044973468e-46	7.064724281539428e-12	1.2119135652627149e-14	0.0006915618780595077	-7.400255754096176e-20	5.64763186500533e-21	1.1050464107767796e-15	2.4266371501417195e-14	1.412197177217236e-15
49400000	0.00465421905388607	1.7599316590962345e-49	-1.2373119931360472e-46	7.064724281539428e-12	1.2119135652627149e-14	0.0006915618780595077	-7.400255753718355e-20	5.64763186500533e-21	1.1050464107767796e-15	2.4266371501417195e-14	1.412197177217236e-15
49500000	0.00465421905388607	1.759931659096235e-49	-1.2398189412985581e-46	7.064724281539428e-12	1.2119135652627149e-14	0.0006915618780595077	-7.400255753340534e-20	5.64763186500533e-21	1.1050464107767796e-15	2.4266371501417195e-14	1.412197177217236e-15
49600000	0.00465421905388607	1.759931659096235e-49	-1.2423258894610073e-46	7.064724281539428e-12	1.2119135652627149e-14	0.0006915618780595077	-7.400255752962712e-20	5.64763186500533e-21	1.1050464107767796e-15	2.4266371501417195e-14	1.412197177217236e-15
49700000	0.00465421905388607	1.759931659096235e-49	-1.2448328376234006e-46	7.064724281539428e-12	1.2119135652627149e-14	0.0006915618780595077	-7.400255752584892e-20	5.64763186500533e-21	1.1050464107767796e-15	2.4266371501417195e-14	1.412197177217236e-15
49800000	0.00465421905388607	1.759931659096235e-49	-1.2473397857857447e-46	7.064724281539428e-12	1.2119135652627149e-14	0.0006915618780595077	-7.40025575220707e-20	5.64763186500533e-21	1.1050464107767796e-15	2.4266371501417195e-14	1.412197177217236e-15
49900000	0.00465421905388607	1.759931659096235e-49	-1.2498467339480455e-46	7.064724281539428e-12	1.2119135652627149e-14	0.0006915618780595077	-7.400255751829248e-20	5.64763186500533e-21	1.1050464107767796e-15	2.4266371501417195e-14	1.412197177217236e-15
50000000	0.00465421905388607	1.759931659096235e-49	-1.2523536821103097e-46	7.064724281539428e-12	1.211913565262715e-14	0.0006915618780595077	-7.400255751451428e-20	5.64763186500533e-21	1.1050464107767796e-15	2.4266371501417195e-14	1.412197177217236e-15
50100000	0.00465421905388607	1.759931659096235e-49	-1.2548606302725433e-46	7.064724281539428e-12	1.211913565262715e-14	0.0006915618780595077	-7.400255751073606e-20	5.64763186500533e-21	1.1050464107767796e-15	2.4266371501417195e-14	1.412197177217236e-15
50200000	0.00465421905388607	1.759931659096235e-49	-1.2573675784347527e-46	7.064724281539428e-12	1.211913565262715e-14	0.0006915618780595077	-7.400255750695784e-20	5.6476318650053305e-21	1.1050464107767796e-15	2.4266371501417195e-14	1.412197177217236e-15
50300000	0.004654219053886071	1.759931659096235e-49	-1.2598745265969442e-46	7.064724281539428e-12	1.211913565262715e-14	0.0006915618780595077	-7.400255750317964e-20	5.6476318650053305e-21	1.1050464107767796e-15	2.4266371501417195e-14	1.412197177217236e-15
50400000	0.004654219053886071	1.759931659096235e-49	-1.2623814747591238e-46	7.064724281539428e-12	1.211913565262715e-14	0.0006915618780595077	-7.400255749940142e-20	5.6476318650053305e-21	1.1050464107767796e-15	2.4266371501417195e-14	1.4121971772172362e-15
50500000	0.004654219053886071	1.759931659096235e-49	-1.2648884229212983e-46	7.064724281539428e-12	1.211913565262715e-14	0.0006915618780595077	-7.400255749562321e-20	5.6476318650053305e-21	1.1050464107767796e-15	2.4266371501417195e-14	1.4121971772172362e-15
50600000	0.004654219053886071	1.759931659096235e-49	-1.2673953710834736e-46	7.064724281539428e-12	1.211913565262715e-14	0.0006915618780595077	-7.4002557491845e-20	5.6476318650053305e-21	1.1050464107767796e-15	2.4266371501417195e-14	1.4121971772172362e-15
50700000	0.004654219053886071	1.759931659096235e-49	-1.2699023192456562e-46	7.064724281539428e-12	1.211913565262715e-14	0.0006915618780595077	-7.400255748806678e-20	5.6476318650053305e-21	1.1050464107767796e-15	2.4266371501417195e-14	1.4121971772172362e-15
50800000	0.004654219053886071	1.759931659096235e-49	-1.2724092674078521e-46	7.064724281539428e-12	1.211913565262715e-14	0.0006915618780595077	-7.400255748428857e-20	5.6476318650053305e-21	1.1050464107767796e-15	2.4266371501417195e-14	1.4121971772172362e-15
50900000	0.004654219053886071	1.759931659096235e-49	-1.2749162155700679e-46	7.064724281539428e-12	1.211913565262715e-14	0.0006915618780595077	-7.400255748051036e-20	5.6476318650053305e-21	1.1050464107767796e-15	2.4266371501417195e-14	1.4121971772172362e-15
51000000	0.004654219053886071	1.759931659096235e-49	-1.2774231637323097e-46	7.064724281539428e-12	1.211913565262715e-14	0.0006915618780595077	-7.400255747673214e-20	5.6476318650053305e-21	1.1050464107767796e-15	2.4266371501417195e-14	1.4121971772172362e-15
51100000	0.004654219053886071	1.759931659096235e-49	-1.2799301118945838e-46	7.064724281539428e-12	1.211913565262715e-14	0.0006915618780595077	-7.400255747295394e-20	5.6476318650053305e-21	1.1050464107767796e-15	2.4266371501417195e-14	1.4121971772172362e-15
51200000	0.004654219053886071	1.759931659096235e-49	-1.2824370600568968e-46	7.064724281539428e-12	1.211913565262715e-14	0.0006915618780595077	-7.400255746917572e-20	5.6476318650053305e-21	1.1050464107767796e-15	2.4266371501417195e-14	1.4121971772172362e-15
51300000	0.004654219053886071	1.759931659096235e-49	-1.2849440082192546e-46	7.064724281539428e-12	1.211913565262715e-14	0.0006915618780595077	-7.40025574653975e-20	5.6476318650053305e-21	1.1050464107767796e-15	2.4266371501417195e-14	1.4121971772172362e-15
51400000	0.004654219053886071	1.759931659096235e-49	-1.2874509563816635e-46	7.064724281539428e-12	1.211913565262715e-14	0.0006915618780595077	-7.40025574616193e-20	5.6476318650053305e-21	1.1050464107767796e-15	2.4266371501417195e-14	1.4121971772172362e-15
51500000	0.004654219053886071	1.759931659096235e-49	-1.28995790454413e-46	7.064724281539428e-12	1.211913565262715e-14	0.0006915618780595077	-7.400255745784108e-20	5.6476318650053305e-21	1.1050464107767796e-15	2.4266371501417195e-14	1.4121971772172362e-15
51600000	0.004654219053886071	1.759931659096235e-49	-1.2924648527066601e-46	7.064724281539428e-12	1.211913565262715e-14	0.0006915618780595077	-7.400255745406286e-20	5.6476318650053305e-21	1.1050464107767796e-15	2.4266371501417195e-14	1.4121971772172362e-15
51700000	0.004654219053886071	1.759931659096235e-49	-1.2949718008692604e-46	7.064724281539428e-12	1.211913565262715e-14	0.0006915618780595077	-7.400255745028466e-20	5.6476318650053305e-21	1.1050464107767796e-15	2.4266371501417195e-14	1.4121971772172362e-15
51800000	0.004654219053886071	1.759931659096235e-49	-1.297478749031937e-46	7.0647242815394285e-12	1.211913565262715e-14	0.0006915618780595077	-7.400255744650644e-20	5.6476318650053305e-21	1.1050464107767796e-15	2.4266371501417195e-14	1.4121971772172362e-15
51900000	0.004654219053886071	1.759931659096235e-49	-1.2999856971946964e-46	7.0647242815394285e-12	1.211913565262715e-14	0.0006915618780595077	-7.400255744272822e-20	5.6476318650053305e-21	1.1050464107767796e-15	2.4266371501417195e-14	1.4121971772172362e-15
52000000	0.004654219053886071	1.759931659096235e-49	-1.3024926453575446e-46	7.0647242815394285e-12	1.211913565262715e-14	0.0006915618780595077	-7.400255743895002e-20	5.6476318650053305e-21	1.1050464107767796e-15	2.4266371501417195e-14	1.4121971772172362e-15
52100000	0.004654219053886071	1.759931659096235e-49	-1.304999593520488e-46	7.0647242815394285e-12	1.211913565262715e-14	0.0006915618780595077	-7.40025574351718e-20	5.6476318650053305e-21	1.1050464107767796e-15	2.4266371501417195e-14	1.4121971772172362e-15
52200000	0.004654219053886071	1.7599316590962352e-49	-1.307506541683533e-46	7.0647242815394285e-12	1.211913565262715e-14	0.0006915618780595077	-7.400255743139358e-20	5.6476318650053305e-21	1.1050464107767796e-15	2.4266371501417195e-14	1.4121971772172362e-15
52300000	0.004654219053886071	1.7599316590962352e-49	-1.3100134898466857e-46	7.0647242815394285e-12	1.211913565262715e-14	0.0006915618780595077	-7.400255742761538e-20	5.6476318650053305e-21	1.1050464107767796e-15	2.4266371501417195e-14	1.4121971772172362e-15
52400000	0.004654219053886071	1.7599316590962352e-49	-1.3125204380099526e-46	7.0647242815394285e-12	1.211913565262715e-14	0.0006915618780595077	-7.400255742383716e-20	5.6476318650053305e-21	1.1050464107767796e-15	2.4266371501417195e-14	1.4121971772172362e-15
52500000	0.004654219053886071	1.7599316590962352e-49	-1.3150273861733397e-46	7.0647242815394285e-12	1.211913565262715e-14	0.0006915618780595077	-7.400255742005894e-20	5.6476318650053305e-21	1.1050464107767796e-15	2.4266371501417195e-14	1.4121971772172362e-15
52600000	0.004654219053886071	1.7599316590962352e-49	-1.3175343343368536e-46	7.0647242815394285e-12	1.211913565262715e-14	0.0006915618780595077	-7.400255741628074e-20	5.6476318650053305e-21	1.1050464107767796e-15	2.4266371501417195e-14	1.4121971772172362e-15
52700000	0.004654219053886071	1.7599316590962352e-49	-1.3200412825005002e-46	7.0647242815394285e-12	1.211913565262715e-14	0.0006915618780595077	-7.400255741250252e-20	5.6476318650053305e-21	1.1050464107767796e-15	2.4266371501417195e-14	1.4121971772172362e-15
52800000	0.004654219053886071	1.7599316590962352e-49	-1.3225482306642862e-46	7.0647242815394285e-12	1.211913565262715e-14	0.0006915618780595077	-7.40025574087243e-20	5.6476318650053305e-21	1.1050464107767796e-15	2.4266371501417195e-14	1.4121971772172362e-15
52900000	0.004654219053886071	1.7599316590962352e-49	-1.3250551788282177e-46	7.0647242815394285e-12	1.211913565262715e-14	0.0006915618780595077	-7.40025574049461e-20	5.6476318650053305e-21	1.1050464107767796e-15	2.4266371501417195e-14	1.4121971772172362e-15
53000000	0.004654219053886071	1.7599316590962352e-49	-1.327562126992301e-46	7.0647242815394285e-12	1.211913565262715e-14	0.0006915618780595077	-7.400255740116788e-20	5.6476318650053305e-21	1.1050464107767796e-15	2.4266371501417195e-14	1.4121971772172362e-15
53100000	0.004654219053886071	1.7599316590962352e-49	-1.3300690751565424e-46	7.0647242815394285e-12	1.211913565262715e-14	0.0006915618780595077	-7.400255739738966e-20	5.6476318650053305e-21	1.1050464107767796e-15	2.4266371501417195e-14	1.4121971772172362e-15
53200000	0.004654219053886071	1.7599316590962352e-49	-1.332576023320948e-46	7.0647242815394285e-12	1.211913565262715e-14	0.0006915618780595077	-7.400255739361146e-20	5.6476318650053305e-21	1.1050464107767796e-15	2.4266371501417195e-14	1.4121971772172362e-15
53300000	0.004654219053886071	1.7599316590962352e-49	-1.3350829714855245e-46	7.0647242815394285e-12	1.211913565262715e-14	0.0006915618780595077	-7.400255738983324e-20	5.6476318650053305e-21	1.1050464107767796e-15	2.4266371501417195e-14	1.4121971772172362e-15
53400000	0.004654219053886071	1.7599316590962352e-49	-1.3375899196502777e-46	7.0647242815394285e-12	1.211913565262715e-14	0.0006915618780595077	-7.400255738605503e-20	5.6476318650053305e-21	1.1050464107767796e-15	2.4266371501417195e-14	1.4121971772172362e-15
53500000	0.004654219053886071	1.7599316590962352e-49	-1.3400968678152143e-46	7.0647242815394285e-12	1.211913565262715e-14	0.0006915618780595077	-7.400255738227682e-20	5.6476318650053305e-21	1.1050464107767796e-15	2.4266371501417195e-14	1.4121971772172362e-15
53600000	0.004654219053886071	1.7599316590962352e-49	-1.3426038159803403e-46	7.0647242815394285e-12	1.211913565262715e-14	0.0006915618780595077	-7.40025573784986e-20	5.6476318650053305e-21	1.1050464107767796e-15	2.4266371501417195e-14	1.4121971772172362e-15
53700000	0.004654219053886071	1.7599316590962352e-49	-1.3451107641456621e-46	7.0647242815394285e-12	1.211913565262715e-14	0.0006915618780595077	-7.400255737472039e-20	5.6476318650053305e-21	1.1050464107767796e-15	2.4266371501417195e-14	1.4121971772172362e-15
53800000	0.004654219053886071	1.7599316590962352e-49	-1.347617712311186e-46	7.0647242815394285e-12	1.211913565262715e-14	0.0006915618780595077	-7.400255737094218e-20	5.6476318650053305e-21	1.1050464107767796e-15	2.4266371501417195e-14	1.4121971772172362e-15
53900000	0.004654219053886071	1.7599316590962352e-49	-1.350124660476711e-46	7.0647242815394285e-12	1.211913565262715e-14	0.0006915618780595077	-7.400255736716396e-20	5.6476318650053305e-21	1.1050464107767796e-15	2.4266371501417195e-14	1.4121971772172362e-15
54000000	0.004654219053886071	1.7599316590962352e-49	-1.352631608641833e-46	7.0647242815394285e-12	1.211913565262715e-14	0.0006915618780595077	-7.400255736338575e-20	5.6476318650053305e-21	1.1050464107767796e-15	2.4266371501417195e-14	1.4121971772172362e-15
54100000	0.004654219053886071	1.7599316590962352e-49	-1.3551385568065473e-46	7.0647242815394285e-12	1.211913565262715e-14	0.0006915618780595077	-7.400255735960754e-20	5.6476318650053305e-21	1.1050464107767796e-15	2.4266371501417195e-14	1.4121971772172362e-15
54200000	0.004654219053886071	1.7599316590962352e-49	-1.35764550497086e-46	7.0647242815394285e-12	1.211913565262715e-14	0.0006915618780595077	-7.400255735582932e-20	5.6476318650053305e-21	1.1050464107767796e-15	2.4266371501417195e-14	1.4121971772172362e-15
54300000	0.004654219053886071	1.7599316590962352e-49	-1.3601524531347776e-46	7.0647242815394285e-12	1.211913565262715e-14	0.0006915618780595077	-7.400255735205111e-20	5.6476318650053305e-21	1.1050464107767796e-15	2.4266371501417195e-14	1.4121971772172362e-15
54400000	0.004654219053886071	1.7599316590962352e-49	-1.3626594012983067e-46	7.0647242815394285e-12	1.211913565262715e-14	0.0006915618780595077	-7.40025573482729e-20	5.6476318650053305e-21	1.1050464107767796e-15	2.4266371501417195e-14	1.4121971772172362e-15
54500000	0.004654219053886071	1.7599316590962352e-49	-1.365166349461453e-46	7.0647242815394285e-12	1.211913565262715e-14	0.0006915618780595077	-7.400255734449468e-20	5.6476318650053305e-21	1.1050464107767796e-15	2.4266371501417195e-14	1.4121971772172362e-15
54600000	0.004654219053886071	1.7599316590962352e-49	-1.3676732976242228e-46	7.0647242815394285e-12	1.211913565262715e-14	0.0006915618780595077	-7.400255734071647e-20	5.6476318650053305e-21	1.1050464107767796e-15	2.4266371501417195e-14	1.4121971772172362e-15
54700000	0.004654219053886071	1.7599316590962352e-49	-1.370180245786623e-46	7.0647242815394285e-12	1.211913565262715e-14	0.0006915618780595077	-7.400255733693826e-20	5.6476318650053305e-21	1.1050464107767796e-15	2.4266371501417195e-14	1.4121971772172362e-15
54800000	0.004654219053886071	1.7599316590962352e-49	-1.3726871939486592e-46	7.0647242815394285e-12	1.211913565262715e-14	0.0006915618780595077	-7.400255733316005e-20	5.6476318650053305e-21	1.1050464107767796e-15	2.4266371501417195e-14	1.4121971772172362e-15
54900000	0.004654219053886071	1.7599316590962352e-49	-1.375194142110338e-46	7.0647242815394285e-12	1.211913565262715e-14	0.0006915618780595077	-7.400255732938183e-20	5.6476318650053305e-21	1.1050464107767796e-15	2.4266371501417195e-14	1.4121971772172362e-15
55000000	0.004654219053886071	1.7599316590962352e-49	-1.3777010902716659e-46	7.0647242815394285e-12	1.211913565262715e-14	0.0006915618780595077	-7.400255732560362e-20	5.6476318650053305e-21	1.1050464107767796e-15	2.4266371501417195e-14	1.4121971772172362e-15
55100000	0.004654219053886071	1.7599316590962352e-49	-1.3802080384326487e-46	7.0647242815394285e-12	1.211913565262715e-14	0.0006915618780595077	-7.40025573218254e-20	5.6476318650053305e-21	1.1050464107767796e-15	2.4266371501417195e-14	1.4121971772172362e-15
55200000	0.004654219053886071	1.7599316590962352e-49	-1.382714986593293e-46	7.0647242815394285e-12	1.211913565262715e-14	0.0006915618780595077	-7.400255731804719e-20	5.6476318650053305e-21	1.1050464107767796e-15	2.4266371501417195e-14	1.4121971772172362e-15
55300000	0.004654219053886071	1.7599316590962352e-49	-1.3852219347536051e-46	7.0647242815394285e-12	1.211913565262715e-14	0.0006915618780595077	-7.400255731426898e-20	5.6476318650053305e-21	1.1050464107767796e-15	2.4266371501417195e-14	1.4121971772172362e-15
55400000	0.004654219053886071	1.7599316590962352e-49	-1.387728882913591e-46	7.0647242815394285e-12	1.211913565262715e-14	0.0006915618780595077	-7.400255731049077e-20	5.6476318650053305e-21	1.1050464107767796e-15	2.4266371501417195e-14	1.4121971772172362e-15
55500000	0.004654219053886071	1.7599316590962352e-49	-1.3902358310732576e-46	7.0647242815394285e-12	1.211913565262715e-14	0.0006915618780595077	-7.400255730671255e-20	5.6476318650053305e-21	1.1050464107767796e-15	2.4266371501417195e-14	1.4121971772172362e-15
55600000	0.004654219053886071	1.7599316590962352e-49	-1.3927427792326104e-46	7.0647242815394285e-12	1.211913565262715e-14	0.0006915618780595077	-7.400255730293434e-20	5.6476318650053305e-21	1.1050464107767796e-15	2.4266371501417195e-14	1.4121971772172362e-15
55700000	0.004654219053886071	1.7599316590962352e-49	-1.3952497273916563e-46	7.0647242815394285e-12	1.211913565262715e-14	0.0006915618780595077	-7.400255729915613e-20	5.6476318650053305e-21	1.1050464107767796e-15	2.4266371501417195e-14	1.4121971772172362e-15
55800000	0.004654219053886071	1.7599316590962352e-49	-1.3977566755504012e-46	7.0647242815394285e-12	1.211913565262715e-14	0.0006915618780595077	-7.400255729537791e-20	5.6476318650053305e-21	1.1050464107767796e-15	2.4266371501417195e-14	1.4121971772172362e-15
55900000	0.004654219053886071	1.7599316590962352e-49	-1.4002636237088516e-46	7.0647242815394285e-12	1.211913565262715e-14	0.0006915618780595077	-7.40025572915997e-20	5.6476318650053305e-21	1.1050464107767796e-15	2.4266371501417195e-14	1.4121971772172362e-15
56000000	0.004654219053886071	1.7599316590962352e-49	-1.402770571867014e-46	7.0647242815394285e-12	1.211913565262715e-14	0.0006915618780595077	-7.400255728782149e-20	5.6476318650053305e-21	1.1050464107767796e-15	2.4266371501417195e-14	1.4121971772172362e-15
56100000	0.004654219053886071	1.7599316590962352e-49	-1.405277520024894e-46	7.0647242815394285e-12	1.211913565262715e-14	0.0006915618780595077	-7.400255728404327e-20	5.6476318650053305e-21	1.1050464107767796e-15	2.4266371501417195e-14	1.4121971772172362e-15
56200000	0.004654219053886071	1.7599316590962352e-49	-1.4077844681824985e-46	7.0647242815394285e-12	1.211913565262715e-14	0.0006915618780595077	-7.400255728026507e-20	5.6476318650053305e-21	1.1050464107767796e-15	2.4266371501417195e-14	1.4121971772172362e-15
56300000	0.004654219053886071	1.7599316590962352e-49	-1.4102914163398337e-46	7.0647242815394285e-12	1.211913565262715e-14	0.0006915618780595077	-7.400255727648685e-20	5.6476318650053305e-21	1.1050464107767796e-15	2.4266371501417195e-14	1.4121971772172362e-15
56400000	0.004654219053886071	1.7599316590962352e-49	-1.4127983644969056e-46	7.0647242815394285e-12	1.211913565262715e-14	0.0006915618780595077	-7.400255727270864e-20	5.6476318650053305e-21	1.1050464107767796e-15	2.4266371501417195e-14	1.4121971772172362e-15
56500000	0.004654219053886071	1.7599316590962352e-49	-1.4153053126537207e-46	7.0647242815394285e-12	1.211913565262715e-14	0.0006915618780595077	-7.400255726893043e-20	5.6476318650053305e-21	1.1050464107767796e-15	2.4266371501417195e-14	1.4121971772172362e-15
56600000	0.004654219053886071	1.7599316590962352e-49	-1.4178122608102852e-46	7.0647242815394285e-12	1.211913565262715e-14	0.0006915618780595077	-7.400255726515221e-20	5.6476318650053305e-21	1.1050464107767796e-15	2.4266371501417195e-14	1.4121971772172362e-15
56700000	0.004654219053886071	1.7599316590962352e-49	-1.4203192089666055e-46	7.0647242815394285e-12	1.211913565262715e-14	0.0006915618780595077	-7.4002557261374e-20	5.6476318650053305e-21	1.1050464107767796e-15	2.4266371501417195e-14	1.4121971772172362e-15
56800000	0.004654219053886071	1.7599316590962352e-49	-1.4228261571226879e-46	7.0647242815394285e-12	1.211913565262715e-14	0.0006915618780595077	-7.400255725759579e-20	5.6476318650053305e-21	1.1050464107767796e-15	2.4266371501417195e-14	1.4121971772172362e-15
56900000	0.004654219053886071	1.7599316590962352e-49	-1.4253331052785385e-46	7.0647242815394285e-12	1.211913565262715e-14	0.0006915618780595077	-7.400255725381757e-20	5.6476318650053305e-21	1.1050464107767796e-15	2.4266371501417195e-14	1.4121971772172362e-15
57000000	0.004654219053886071	1.7599316590962352e-49	-1.4278400534341639e-46	7.0647242815394285e-12	1.211913565262715e-14	0.0006915618780595077	-7.400255725003936e-20	5.6476318650053305e-21	1.1050464107767796e-15	2.4266371501417195e-14	1.4121971772172362e-15
57100000	0.004654219053886071	1.7599316590962352e-49	-1.43034700158957e-46	7.0647242815394285e-12	1.211913565262715e-14	0.0006915618780595077	-7.400255724626115e-20	5.6476318650053305e-21	1.1050464107767796e-15	2.4266371501417195e-14	1.4121971772172362e-15
57200000	0.004654219053886071	1.7599316590962352e-49	-1.4328539497447632e-46	7.0647242815394285e-12	1.211913565262715e-14	0.0006915618780595077	-7.400255724248293e-20	5.6476318650053305e-21	1.1050464107767796e-15	2.4266371501417195e-14	1.4121971772172362e-15
57300000	0.004654219053886071	1.7599316590962352e-49	-1.43536089789975e-46	7.0647242815394285e-12	1.211913565262715e-14	0.0006915618780595077	-7.400255723870473e-20	5.6476318650053305e-21	1.1050464107767796e-15	2.4266371501417195e-14	1.4121971772172362e-15
57400000	0.004654219053886071	1.7599316590962352e-49	-1.4378678460545365e-46	7.0647242815394285e-12	1.211913565262715e-14	0.0006915618780595077	-7.400255723492651e-20	5.6476318650053305e-21	1.1050464107767796e-15	2.4266371501417195e-14	1.4121971772172362e-15
57500000	0.004654219053886071	1.7599316590962352e-49	-1.440374794209129e-46	7.0647242815394285e-12	1.211913565262715e-14	0.0006915618780595077	-7.400255723114829e-20	5.6476318650053305e-21	1.1050464107767796e-15	2.4266371501417195e-14	1.4121971772172362e-15
57600000	0.004654219053886071	1.7599316590962352e-49	-1.442881742363534e-46	7.0647242815394285e-12	1.211913565262715e-14	0.0006915618780595077	-7.400255722737009e-20	5.6476318650053305e-21	1.1050464107767796e-15	2.4266371501417195e-14	1.4121971772172362e-15
57700000	0.004654219053886071	1.7599316590962352e-49	-1.4453886905177575e-46	7.0647242815394285e-12	1.211913565262715e-14	0.0006915618780595077	-7.400255722359187e-20	5.6476318650053305e-21	1.1050464107767796e-15	2.4266371501417195e-14	1.4121971772172362e-15
57800000	0.004654219053886071	1.7599316590962352e-49	-1.4478956386718057e-46	7.0647242815394285e-12	1.211913565262715e-14	0.0006915618780595077	-7.400255721981365e-20	5.6476318650053305e-21	1.1050464107767796e-15	2.4266371501417195e-14	1.4121971772172362e-15
57900000	0.004654219053886071	1.7599316590962352e-49	-1.4504025868256854e-46	7.0647242815394285e-12	1.211913565262715e-14	0.0006915618780595077	-7.400255721603545e-20	5.6476318650053305e-21	1.1050464107767796e-15	2.4266371501417195e-14	1.4121971772172362e-15
58000000	0.004654219053886071	1.7599316590962352e-49	-1.4529095349794023e-46	7.0647242815394285e-12	1.211913565262715e-14	0.0006915618780595077	-7.400255721225723e-20	5.6476318650053305e-21	1.1050464107767796e-15	2.4266371501417195e-14	1.4121971772172362e-15
58100000	0.004654219053886071	1.7599316590962352e-49	-1.455416483132963e-46	7.0647242815394285e-12	1.211913565262715e-14	0.0006915618780595077	-7.400255720847901e-20	5.6476318650053305e-21	1.1050464107767796e-15	2.4266371501417195e-14	1.4121971772172362e-15
58200000	0.004654219053886071	1.7599316590962352e-49	-1.4579234312863738e-46	7.0647242815394285e-12	1.211913565262715e-14	0.0006915618780595077	-7.400255720470081e-20	5.6476318650053305e-21	1.1050464107767796e-15	2.4266371501417195e-14	1.4121971772172362e-15
58300000	0.004654219053886071	1.7599316590962352e-49	-1.460430379439641e-46	7.0647242815394285e-12	1.211913565262715e-14	0.0006915618780595077	-7.400255720092259e-20	5.6476318650053305e-21	1.1050464107767796e-15	2.4266371501417195e-14	1.4121971772172362e-15
58400000	0.004654219053886071	1.7599316590962352e-49	-1.4629373275927706e-46	7.0647242815394285e-12	1.211913565262715e-14	0.0006915618780595077	-7.400255719714437e-20	5.6476318650053305e-21	1.1050464107767796e-15	2.4266371501417195e-14	1.4121971772172364e-15
58500000	0.004654219053886071	1.7599316590962352e-49	-1.4654442757457694e-46	7.0647242815394285e-12	1.211913565262715e-14	0.0006915618780595077	-7.400255719336617e-20	5.6476318650053305e-21	1.1050464107767796e-15	2.4266371501417195e-14	1.4121971772172364e-15
58600000	0.004654219053886071	1.7599316590962352e-49	-1.467951223898643e-46	7.0647242815394285e-12	1.211913565262715e-14	0.0006915618780595077	-7.400255718958795e-20	5.6476318650053305e-21	1.1050464107767796e-15	2.4266371501417195e-14	1.4121971772172364e-15
58700000	0.004654219053886071	1.7599316590962352e-49	-1.4704581720513983e-46	7.0647242815394285e-12	1.211913565262715e-14	0.0006915618780595077	-7.400255718580973e-20	5.6476318650053305e-21	1.1050464107767796e-15	2.4266371501417195e-14	1.4121971772172364e-15
58800000	0.004654219053886071	1.7599316590962352e-49	-1.4729651202040413e-46	7.0647242815394285e-12	1.211913565262715e-14	0.0006915618780595077	-7.400255718203153e-20	5.6476318650053305e-21	1.1050464107767796e-15	2.4266371501417195e-14	1.4121971772172364e-15
58900000	0.004654219053886071	1.7599316590962352e-49	-1.4754720683565785e-46	7.0647242815394285e-12	1.211913565262715e-14	0.0006915618780595077	-7.400255717825331e-20	5.6476318650053305e-21	1.1050464107767796e-15	2.4266371501417195e-14	1.4121971772172364e-15
59000000	0.004654219053886071	1.7599316590962352e-49	-1.4779790165090158e-46	7.0647242815394285e-12	1.211913565262715e-14	0.0006915618780595077	-7.400255717447509e-20	5.6476318650053305e-21	1.1050464107767796e-15	2.4266371501417195e-14	1.4121971772172364e-15
59100000	0.004654219053886071	1.7599316590962352e-49	-1.48048596466136e-46	7.0647242815394285e-12	1.211913565262715e-14	0.0006915618780595077	-7.400255717069689e-20	5.6476318650053305e-21	1.1050464107767796e-15	2.4266371501417195e-14	1.4121971772172364e-15
59200000	0.004654219053886071	1.7599316590962352e-49	-1.4829929128136167e-46	7.0647242815394285e-12	1.211913565262715e-14	0.0006915618780595077	-7.400255716691867e-20	5.6476318650053305e-21	1.1050464107767796e-15	2.4266371501417195e-14	1.4121971772172364e-15
59300000	0.004654219053886071	1.7599316590962352e-49	-1.4854998609657928e-46	7.0647242815394285e-12	1.211913565262715e-14	0.0006915618780595077	-7.400255716314045e-20	5.6476318650053305e-21	1.1050464107767796e-15	2.4266371501417195e-14	1.4121971772172364e-15
59400000	0.004654219053886071	1.7599316590962352e-49	-1.4880068091178945e-46	7.0647242815394285e-12	1.211913565262715e-14	0.0006915618780595077	-7.400255715936225e-20	5.6476318650053305e-21	1.1050464107767796e-15	2.4266371501417195e-14	1.4121971772172364e-15
59500000	0.004654219053886071	1.7599316590962352e-49	-1.4905137572699278e-46	7.0647242815394285e-12	1.211913565262715e-14	0.0006915618780595077	-7.400255715558403e-20	5.6476318650053305e-21	1.1050464107767796e-15	2.4266371501417195e-14	1.4121971772172364e-15
59600000	0.004654219053886071	1.7599316590962352e-49	-1.4930207054218992e-46	7.0647242815394285e-12	1.211913565262715e-14	0.0006915618780595077	-7.400255715180582e-20	5.6476318650053305e-21	1.1050464107767796e-15	2.4266371501417195e-14	1.4121971772172364e-15
59700000	0.004654219053886071	1.7599316590962352e-49	-1.495527653573815e-46	7.0647242815394285e-12	1.211913565262715e-14	0.0006915618780595077	-7.400255714802761e-20	5.6476318650053305e-21	1.1050464107767796e-15	2.4266371501417195e-14	1.4121971772172364e-15
59800000	0.004654219053886071	1.7599316590962352e-49	-1.4980346017256814e-46	7.0647242815394285e-12	1.211913565262715e-14	0.0006915618780595078	-7.400255714424939e-20	5.6476318650053305e-21	1.1050464107767796e-15	2.4266371501417195e-14	1.4121971772172364e-15
59900000	0.004654219053886071	1.7599316590962352e-49	-1.5005415498775045e-46	7.0647242815394285e-12	1.211913565262715e-14	0.0006915618780595078	-7.400255714047118e-20	5.6476318650053305e-21	1.1050464107767796e-15	2.4266371501417195e-14	1.4121971772172364e-15
60000000	0.004654219053886071	1.7599316590962352e-49	-1.5030484980292911e-46	7.0647242815394285e-12	1.211913565262715e-14	0.0006915618780595078	-7.400255713669297e-20	5.6476318650053305e-21	1.1050464107767796e-15	2.4266371501417195e-14	1.4121971772172364e-15
60100000	0.004654219053886071	1.7599316590962352e-49	-1.505555446181047e-46	7.0647242815394285e-12	1.211913565262715e-14	0.0006915618780595078	-7.400255713291475e-20	5.6476318650053305e-21	1.1050464107767796e-15	2.42663715014172e-14	1.4121971772172364e-15
60200000	0.004654219053886071	1.7599316590962352e-49	-1.5080623943327787e-46	7.0647242815394285e-12	1.211913565262715e-14	0.0006915618780595078	-7.400255712913654e-20	5.6476318650053305e-21	1.1050464107767796e-15	2.42663715014172e-14	1.4121971772172364e-15
60300000	0.004654219053886071	1.7599316590962352e-49	-1.5105693424844926e-46	7.0647242815394285e-12	1.211913565262715e-14	0.0006915618780595078	-7.400255712535833e-20	5.6476318650053305e-21	1.1050464107767796e-15	2.42663715014172e-14	1.4121971772172364e-15
60400000	0.004654219053886071	1.759931659096235e-49	-1.5130762906361946e-46	7.0647242815394285e-12	1.211913565262715e-14	0.0006915618780595078	-7.400255712158011e-20	5.6476318650053305e-21	1.1050464107767796e-15	2.42663715014172e-14	1.4121971772172364e-15
60500000	0.004654219053886071	1.759931659096235e-49	-1.5155832387878913e-46	7.0647242815394285e-12	1.211913565262715e-14	0.0006915618780595078	-7.400255711780191e-20	5.6476318650053305e-21	1.1050464107767796e-15	2.42663715014172e-14	1.4121971772172364e-15
60600000	0.004654219053886071	1.759931659096235e-49	-1.518090186939589e-46	7.064724281539428e-12	1.211913565262715e-14	0.0006915618780595078	-7.400255711402369e-20	5.6476318650053305e-21	1.1050464107767796e-15	2.42663715014172e-14	1.4121971772172364e-15
60700000	0.004654219053886071	1.759931659096235e-49	-1.520597135091294e-46	7.064724281539428e-12	1.211913565262715e-14	0.0006915618780595078	-7.400255711024547e-20	5.6476318650053305e-21	1.1050464107767796e-15	2.42663715014172e-14	1.4121971772172364e-15
60800000	0.004654219053886071	1.759931659096235e-49	-1.5231040832430123e-46	7.064724281539428e-12	1.211913565262715e-14	0.0006915618780595078	-7.400255710646727e-20	5.6476318650053305e-21	1.1050464107767796e-15	2.42663715014172e-14	1.4121971772172364e-15
60900000	0.004654219053886071	1.759931659096235e-49	-1.5256110313947504e-46	7.064724281539428e-12	1.211913565262715e-14	0.0006915618780595078	-7.400255710268905e-20	5.6476318650053305e-21	1.1050464107767796e-15	2.42663715014172e-14	1.4121971772172364e-15
61000000	0.004654219053886071	1.759931659096235e-49	-1.5281179795465146e-46	7.064724281539428e-12	1.211913565262715e-14	0.0006915618780595078	-7.400255709891084e-20	5.6476318650053305e-21	1.1050464107767796e-15	2.42663715014172e-14	1.4121971772172364e-15
61100000	0.004654219053886071	1.759931659096235e-49	-1.5306249276983111e-46	7.064724281539428e-12	1.211913565262715e-14	0.0006915618780595078	-7.400255709513263e-20	5.6476318650053305e-21	1.1050464107767796e-15	2.42663715014172e-14	1.4121971772172364e-15
61200000	0.004654219053886071	1.759931659096235e-49	-1.5331318758501463e-46	7.064724281539428e-12	1.211913565262715e-14	0.0006915618780595078	-7.400255709135441e-20	5.6476318650053305e-21	1.1050464107767796e-15	2.42663715014172e-14	1.4121971772172364e-15
61300000	0.004654219053886071	1.759931659096235e-49	-1.5356388240020263e-46	7.064724281539428e-12	1.211913565262715e-14	0.0006915618780595078	-7.40025570875762e-20	5.6476318650053305e-21	1.1050464107767796e-15	2.42663715014172e-14	1.4121971772172364e-15
61400000	0.004654219053886071	1.759931659096235e-49	-1.5381457721539577e-46	7.064724281539428e-12	1.211913565262715e-14	0.0006915618780595078	-7.400255708379799e-20	5.6476318650053305e-21	1.1050464107767796e-15	2.42663715014172e-14	1.4121971772172364e-15
61500000	0.004654219053886071	1.759931659096235e-49	-1.5406527203059464e-46	7.064724281539428e-12	1.211913565262715e-14	0.0006915618780595078	-7.400255708001977e-20	5.6476318650053305e-21	1.1050464107767796e-15	2.42663715014172e-14	1.4121971772172364e-15
61600000	0.004654219053886071	1.759931659096235e-49	-1.543159668457999e-46	7.064724281539428e-12	1.211913565262715e-14	0.0006915618780595078	-7.400255707624156e-20	5.6476318650053305e-21	1.1050464107767796e-15	2.42663715014172e-14	1.4121971772172364e-15
61700000	0.004654219053886071	1.759931659096235e-49	-1.5456666166101216e-46	7.064724281539428e-12	1.211913565262715e-14	0.0006915618780595078	-7.400255707246335e-20	5.6476318650053305e-21	1.1050464107767796e-15	2.42663715014172e-14	1.4121971772172364e-15
61800000	0.004654219053886071	1.759931659096235e-49	-1.5481735647623207e-46	7.064724281539428e-12	1.211913565262715e-14	0.0006915618780595078	-7.400255706868513e-20	5.6476318650053305e-21	1.1050464107767796e-15	2.42663715014172e-14	1.4121971772172364e-15
61900000	0.004654219053886071	1.759931659096235e-49	-1.5506805129146024e-46	7.064724281539428e-12	1.211913565262715e-14	0.0006915618780595078	-7.400255706490692e-20	5.6476318650053305e-21	1.1050464107767796e-15	2.42663715014172e-14	1.4121971772172364e-15
62000000	0.004654219053886071	1.759931659096235e-49	-1.553187461066973e-46	7.064724281539428e-12	1.211913565262715e-14	0.0006915618780595078	-7.400255706112871e-20	5.6476318650053305e-21	1.1050464107767796e-15	2.42663715014172e-14	1.4121971772172364e-15
62100000	0.004654219053886071	1.759931659096235e-49	-1.5556944092194386e-46	7.064724281539428e-12	1.211913565262715e-14	0.0006915618780595078	-7.40025570573505e-20	5.6476318650053305e-21	1.1050464107767796e-15	2.42663715014172e-14	1.4121971772172364e-15
62200000	0.004654219053886071	1.759931659096235e-49	-1.558201357372006e-46	7.064724281539428e-12	1.211913565262715e-14	0.0006915618780595078	-7.400255705357228e-20	5.6476318650053305e-21	1.1050464107767796e-15	2.42663715014172e-14	1.4121971772172364e-15
62300000	0.004654219053886071	1.759931659096235e-49	-1.5607083055246811e-46	7.064724281539428e-12	1.211913565262715e-14	0.0006915618780595078	-7.400255704979407e-20	5.6476318650053305e-21	1.1050464107767796e-15	2.42663715014172e-14	1.4121971772172364e-15
62400000	0.004654219053886071	1.759931659096235e-49	-1.5632152536774702e-46	7.064724281539428e-12	1.211913565262715e-14	0.0006915618780595078	-7.400255704601586e-20	5.6476318650053305e-21	1.1050464107767796e-15	2.42663715014172e-14	1.4121971772172364e-15
62500000	0.004654219053886071	1.759931659096235e-49	-1.5657222018303796e-46	7.064724281539428e-12	1.211913565262715e-14	0.0006915618780595078	-7.400255704223764e-20	5.6476318650053305e-21	1.1050464107767796e-15	2.42663715014172e-14	1.4121971772172364e-15
62600000	0.004654219053886071	1.759931659096235e-49	-1.5682291499834159e-46	7.064724281539428e-12	1.211913565262715e-14	0.0006915618780595078	-7.400255703845943e-20	5.6476318650053305e-21	1.1050464107767796e-15	2.42663715014172e-14	1.4121971772172364e-15
62700000	0.004654219053886071	1.759931659096235e-49	-1.570736098136585e-46	7.064724281539428e-12	1.211913565262715e-14	0.0006915618780595078	-7.400255703468122e-20	5.6476318650053305e-21	1.1050464107767796e-15	2.42663715014172e-14	1.4121971772172364e-15
62800000	0.004654219053886071	1.759931659096235e-49	-1.5732430462898933e-46	7.064724281539428e-12	1.211913565262715e-14	0.0006915618780595078	-7.4002557030903e-20	5.6476318650053305e-21	1.1050464107767796e-15	2.42663715014172e-14	1.4121971772172364e-15
62900000	0.004654219053886071	1.759931659096235e-49	-1.575749994443347e-46	7.064724281539428e-12	1.211913565262715e-14	0.0006915618780595078	-7.400255702712479e-20	5.6476318650053305e-21	1.1050464107767796e-15	2.42663715014172e-14	1.4121971772172364e-15
63000000	0.004654219053886071	1.759931659096235e-49	-1.5782569425969527e-46	7.064724281539428e-12	1.211913565262715e-14	0.0006915618780595078	-7.400255702334658e-20	5.6476318650053305e-21	1.1050464107767796e-15	2.42663715014172e-14	1.4121971772172364e-15
63100000	0.004654219053886071	1.759931659096235e-49	-1.5807638907507164e-46	7.064724281539428e-12	1.211913565262715e-14	0.0006915618780595078	-7.400255701956836e-20	5.6476318650053305e-21	1.1050464107767796e-15	2.42663715014172e-14	1.4121971772172364e-15
63200000	0.004654219053886071	1.759931659096235e-49	-1.5832708389046445e-46	7.064724281539428e-12	1.211913565262715e-14	0.0006915618780595078	-7.400255701579015e-20	5.6476318650053305e-21	1.1050464107767796e-15	2.42663715014172e-14	1.4121971772172364e-15
63300000	0.004654219053886071	1.759931659096235e-49	-1.5857777870587431e-46	7.064724281539428e-12	1.211913565262715e-14	0.0006915618780595078	-7.400255701201194e-20	5.6476318650053305e-21	1.1050464107767796e-15	2.42663715014172e-14	1.4121971772172364e-15
63400000	0.004654219053886071	1.759931659096235e-49	-1.5882847352130187e-46	7.064724281539428e-12	1.211913565262715e-14	0.0006915618780595078	-7.400255700823372e-20	5.6476318650053305e-21	1.1050464107767796e-15	2.42663715014172e-14	1.4121971772172364e-15
63500000	0.004654219053886071	1.759931659096235e-49	-1.5907916833674777e-46	7.064724281539428e-12	1.211913565262715e-14	0.0006915618780595078	-7.400255700445552e-20	5.6476318650053305e-21	1.1050464107767796e-15	2.42663715014172e-14	1.4121971772172364e-15
63600000	0.004654219053886071	1.759931659096235e-49	-1.5932986315221261e-46	7.064724281539428e-12	1.211913565262715e-14	0.0006915618780595078	-7.40025570006773e-20	5.6476318650053305e-21	1.1050464107767796e-15	2.42663715014172e-14	1.4121971772172364e-15
63700000	0.004654219053886071	1.759931659096235e-49	-1.5958055796769703e-46	7.064724281539428e-12	1.211913565262715e-14	0.0006915618780595078	-7.400255699689908e-20	5.6476318650053305e-21	1.1050464107767796e-15	2.42663715014172e-14	1.4121971772172364e-15
63800000	0.004654219053886071	1.759931659096235e-49	-1.5983125278320166e-46	7.064724281539428e-12	1.211913565262715e-14	0.0006915618780595078	-7.400255699312088e-20	5.6476318650053305e-21	1.1050464107767796e-15	2.42663715014172e-14	1.4121971772172364e-15
63900000	0.004654219053886071	1.759931659096235e-49	-1.6008194759870637e-46	7.064724281539428e-12	1.211913565262715e-14	0.0006915618780595078	-7.400255698934266e-20	5.6476318650053305e-21	1.1050464107767796e-15	2.42663715014172e-14	1.4121971772172364e-15
64000000	0.004654219053886071	1.759931659096235e-49	-1.6033264241417082e-46	7.064724281539428e-12	1.211913565262715e-14	0.0006915618780595078	-7.400255698556444e-20	5.6476318650053305e-21	1.1050464107767796e-15	2.42663715014172e-14	1.4121971772172364e-15
64100000	0.004654219053886071	1.759931659096235e-49	-1.6058333722959447e-46	7.064724281539428e-12	1.211913565262715e-14	0.0006915618780595078	-7.400255698178624e-20	5.6476318650053305e-21	1.1050464107767796e-15	2.42663715014172e-14	1.4121971772172364e-15
64200000	0.004654219053886071	1.759931659096235e-49	-1.6083403204497798e-46	7.064724281539428e-12	1.211913565262715e-14	0.0006915618780595078	-7.400255697800802e-20	5.6476318650053305e-21	1.1050464107767796e-15	2.42663715014172e-14	1.4121971772172364e-15
64300000	0.004654219053886071	1.759931659096235e-49	-1.61084726860322e-46	7.064724281539428e-12	1.211913565262715e-14	0.0006915618780595078	-7.40025569742298e-20	5.6476318650053305e-21	1.1050464107767796e-15	2.42663715014172e-14	1.4121971772172364e-15
64400000	0.004654219053886071	1.759931659096235e-49	-1.6133542167562712e-46	7.064724281539428e-12	1.211913565262715e-14	0.0006915618780595078	-7.40025569704516e-20	5.6476318650053305e-21	1.1050464107767796e-15	2.42663715014172e-14	1.4121971772172364e-15
64500000	0.004654219053886071	1.759931659096235e-49	-1.6158611649089397e-46	7.064724281539428e-12	1.211913565262715e-14	0.0006915618780595078	-7.400255696667338e-20	5.6476318650053305e-21	1.1050464107767796e-15	2.42663715014172e-14	1.4121971772172364e-15
64600000	0.004654219053886071	1.759931659096235e-49	-1.618368113061232e-46	7.064724281539428e-12	1.211913565262715e-14	0.0006915618780595078	-7.400255696289516e-20	5.6476318650053305e-21	1.1050464107767796e-15	2.42663715014172e-14	1.4121971772172364e-15
64700000	0.004654219053886071	1.759931659096235e-49	-1.6208750612131544e-46	7.064724281539428e-12	1.211913565262715e-14	0.0006915618780595078	-7.400255695911696e-20	5.6476318650053305e-21	1.1050464107767796e-15	2.42663715014172e-14	1.4121971772172364e-15
64800000	0.004654219053886071	1.759931659096235e-49	-1.623382009364713e-46	7.064724281539428e-12	1.211913565262715e-14	0.0006915618780595078	-7.400255695533874e-20	5.6476318650053305e-21	1.1050464107767796e-15	2.42663715014172e-14	1.4121971772172364e-15
64900000	0.004654219053886071	1.759931659096235e-49	-1.6258889575159143e-46	7.064724281539428e-12	1.211913565262715e-14	0.0006915618780595078	-7.400255695156052e-20	5.6476318650053305e-21	1.1050464107767796e-15	2.42663715014172e-14	1.4121971772172364e-15
65000000	0.004654219053886071	1.759931659096235e-49	-1.6283959056667643e-46	7.064724281539428e-12	1.211913565262715e-14	0.0006915618780595078	-7.400255694778232e-20	5.6476318650053305e-21	1.1050464107767796e-15	2.42663715014172e-14	1.4121971772172364e-15
65100000	0.004654219053886071	1.759931659096235e-49	-1.6309028538172696e-46	7.064724281539428e-12	1.211913565262715e-14	0.0006915618780595078	-7.40025569440041e-20	5.6476318650053305e-21	1.1050464107767796e-15	2.42663715014172e-14	1.4121971772172364e-15
65200000	0.004654219053886071	1.759931659096235e-49	-1.6334098019674362e-46	7.064724281539428e-12	1.211913565262715e-14	0.0006915618780595078	-7.400255694022588e-20	5.6476318650053305e-21	1.1050464107767796e-15	2.42663715014172e-14	1.4121971772172364e-15
65300000	0.004654219053886071	1.759931659096235e-49	-1.6359167501172707e-46	7.064724281539428e-12	1.211913565262715e-14	0.0006915618780595078	-7.400255693644768e-20	5.6476318650053305e-21	1.1050464107767796e-15	2.42663715014172e-14	1.4121971772172364e-15
65400000	0.004654219053886071	1.759931659096235e-49	-1.6384236982667791e-46	7.064724281539428e-12	1.211913565262715e-14	0.0006915618780595078	-7.400255693266946e-20	5.6476318650053305e-21	1.1050464107767796e-15	2.42663715014172e-14	1.4121971772172364e-15
65500000	0.004654219053886071	1.759931659096235e-49	-1.6409306464159678e-46	7.064724281539428e-12	1.211913565262715e-14	0.0006915618780595078	-7.400255692889124e-20	5.6476318650053305e-21	1.1050464107767796e-15	2.42663715014172e-14	1.4121971772172364e-15
65600000	0.004654219053886071	1.759931659096235e-49	-1.6434375945648431e-46	7.064724281539428e-12	1.211913565262715e-14	0.0006915618780595078	-7.400255692511304e-20	5.6476318650053305e-21	1.1050464107767796e-15	2.42663715014172e-14	1.4121971772172364e-15
65700000	0.004654219053886071	1.759931659096235e-49	-1.6459445427134113e-46	7.064724281539428e-12	1.211913565262715e-14	0.0006915618780595078	-7.400255692133482e-20	5.6476318650053305e-21	1.1050464107767796e-15	2.42663715014172e-14	1.4121971772172364e-15
65800000	0.004654219053886071	1.759931659096235e-49	-1.6484514908616785e-46	7.064724281539428e-12	1.211913565262715e-14	0.0006915618780595078	-7.40025569175566e-20	5.6476318650053305e-21	1.1050464107767796e-15	2.42663715014172e-14	1.4121971772172364e-15
65900000	0.004654219053886071	1.759931659096235e-49	-1.6509584390096514e-46	7.064724281539428e-12	1.211913565262715e-14	0.0006915618780595078	-7.40025569137784e-20	5.6476318650053305e-21	1.1050464107767796e-15	2.42663715014172e-14	1.4121971772172364e-15
66000000	0.004654219053886071	1.759931659096235e-49	-1.6534653871573358e-46	7.064724281539428e-12	1.211913565262715e-14	0.0006915618780595078	-7.400255691000018e-20	5.6476318650053305e-21	1.1050464107767796e-15	2.42663715014172e-14	1.4121971772172364e-15
66100000	0.004654219053886071	1.759931659096235e-49	-1.6559723353047383e-46	7.064724281539428e-12	1.211913565262715e-14	0.0006915618780595078	-7.400255690622197e-20	5.6476318650053305e-21	1.1050464107767796e-15	2.42663715014172e-14	1.4121971772172364e-15
66200000	0.004654219053886071	1.759931659096235e-49	-1.6584792834518652e-46	7.064724281539428e-12	1.211913565262715e-14	0.0006915618780595078	-7.400255690244376e-20	5.6476318650053305e-21	1.1050464107767796e-15	2.42663715014172e-14	1.4121971772172364e-15
66300000	0.004654219053886071	1.759931659096235e-49	-1.6609862315987226e-46	7.064724281539428e-12	1.211913565262715e-14	0.0006915618780595078	-7.400255689866554e-20	5.6476318650053305e-21	1.1050464107767796e-15	2.42663715014172e-14	1.4121971772172364e-15
66400000	0.004654219053886071	1.759931659096235e-49	-1.663493179745317e-46	7.064724281539428e-12	1.211913565262715e-14	0.0006915618780595078	-7.400255689488734e-20	5.6476318650053305e-21	1.1050464107767796e-15	2.42663715014172e-14	1.4121971772172364e-15
66500000	0.004654219053886071	1.759931659096235e-49	-1.6660001278916544e-46	7.064724281539428e-12	1.211913565262715e-14	0.0006915618780595078	-7.400255689110912e-20	5.6476318650053305e-21	1.1050464107767796e-15	2.42663715014172e-14	1.4121971772172364e-15
66600000	0.004654219053886071	1.759931659096235e-49	-1.6685070760377413e-46	7.064724281539428e-12	1.211913565262715e-14	0.0006915618780595078	-7.40025568873309e-20	5.6476318650053305e-21	1.1050464107767796e-15	2.42663715014172e-14	1.4121971772172364e-15
66700000	0.004654219053886071	1.759931659096235e-49	-1.671014024183584e-46	7.064724281539428e-12	1.211913565262715e-14	0.0006915618780595078	-7.40025568835527e-20	5.6476318650053305e-21	1.1050464107767796e-15	2.42663715014172e-14	1.4121971772172364e-15
66800000	0.004654219053886071	1.759931659096235e-49	-1.6735209723291887e-46	7.064724281539428e-12	1.211913565262715e-14	0.0006915618780595078	-7.400255687977448e-20	5.6476318650053305e-21	1.1050464107767796e-15	2.42663715014172e-14	1.4121971772172364e-15
66900000	0.004654219053886071	1.759931659096235e-49	-1.6760279204745617e-46	7.064724281539428e-12	1.211913565262715e-14	0.0006915618780595078	-7.400255687599626e-20	5.6476318650053305e-21	1.1050464107767796e-15	2.42663715014172e-14	1.4121971772172364e-15
67000000	0.004654219053886071	1.759931659096235e-49	-1.6785348686197093e-46	7.064724281539428e-12	1.211913565262715e-14	0.0006915618780595078	-7.400255687221806e-20	5.6476318650053305e-21	1.1050464107767796e-15	2.42663715014172e-14	1.4121971772172364e-15
67100000	0.004654219053886071	1.759931659096235e-49	-1.6810418167646377e-46	7.064724281539427e-12	1.211913565262715e-14	0.0006915618780595078	-7.400255686843984e-20	5.6476318650053305e-21	1.1050464107767796e-15	2.42663715014172e-14	1.4121971772172364e-15
67200000	0.004654219053886071	1.759931659096235e-49	-1.6835487649093534e-46	7.064724281539427e-12	1.211913565262715e-14	0.0006915618780595078	-7.400255686466163e-20	5.6476318650053305e-21	1.1050464107767796e-15	2.42663715014172e-14	1.4121971772172364e-15
67300000	0.004654219053886071	1.759931659096235e-49	-1.6860557130538626e-46	7.064724281539427e-12	1.211913565262715e-14	0.0006915618780595078	-7.400255686088342e-20	5.6476318650053305e-21	1.1050464107767796e-15	2.42663715014172e-14	1.4121971772172364e-15
67400000	0.004654219053886071	1.759931659096235e-49	-1.6885626611981714e-46	7.064724281539427e-12	1.211913565262715e-14	0.0006915618780595078	-7.40025568571052e-20	5.6476318650053305e-21	1.1050464107767796e-15	2.42663715014172e-14	1.4121971772172364e-15
67500000	0.004654219053886071	1.759931659096235e-49	-1.6910696093422862e-46	7.064724281539427e-12	1.211913565262715e-14	0.0006915618780595078	-7.400255685332699e-20	5.6476318650053305e-21	1.1050464107767796e-15	2.42663715014172e-14	1.4121971772172364e-15
67600000	0.004654219053886071	1.759931659096235e-49	-1.6935765574862135e-46	7.064724281539427e-12	1.211913565262715e-14	0.0006915618780595078	-7.400255684954878e-20	5.6476318650053305e-21	1.1050464107767796e-15	2.42663715014172e-14	1.4121971772172364e-15
67700000	0.004654219053886071	1.759931659096235e-49	-1.6960835056299592e-46	7.064724281539427e-12	1.211913565262715e-14	0.0006915618780595078	-7.400255684577056e-20	5.6476318650053305e-21	1.1050464107767796e-15	2.42663715014172e-14	1.4121971772172364e-15
67800000	0.004654219053886071	1.759931659096235e-49	-1.69859045377353e-46	7.064724281539427e-12	1.211913565262715e-14	0.0006915618780595078	-7.400255684199235e-20	5.6476318650053305e-21	1.1050464107767796e-15	2.42663715014172e-14	1.4121971772172362e-15
67900000	0.004654219053886071	1.759931659096235e-49	-1.7010974019169319e-46	7.064724281539427e-12	1.211913565262715e-14	0.0006915618780595078	-7.400255683821414e-20	5.6476318650053305e-21	1.1050464107767796e-15	2.42663715014172e-14	1.4121971772172362e-15
68000000	0.004654219053886071	1.759931659096235e-49	-1.7036043500601712e-46	7.064724281539427e-12	1.211913565262715e-14	0.0006915618780595078	-7.400255683443592e-20	5.6476318650053305e-21	1.1050464107767796e-15	2.42663715014172e-14	1.4121971772172362e-15
68100000	0.004654219053886071	1.759931659096235e-49	-1.7061112982032543e-46	7.064724281539427e-12	1.211913565262715e-14	0.0006915618780595078	-7.400255683065771e-20	5.6476318650053305e-21	1.1050464107767796e-15	2.42663715014172e-14	1.4121971772172362e-15
68200000	0.004654219053886071	1.759931659096235e-49	-1.7086182463461875e-46	7.064724281539427e-12	1.211913565262715e-14	0.0006915618780595078	-7.40025568268795e-20	5.6476318650053305e-21	1.1050464107767796e-15	2.42663715014172e-14	1.4121971772172362e-15
68300000	0.004654219053886071	1.759931659096235e-49	-1.711125194488977e-46	7.064724281539427e-12	1.211913565262715e-14	0.0006915618780595078	-7.400255682310128e-20	5.6476318650053305e-21	1.1050464107767796e-15	2.42663715014172e-14	1.4121971772172362e-15
68400000	0.004654219053886071	1.759931659096235e-49	-1.7136321426316289e-46	7.064724281539427e-12	1.211913565262715e-14	0.0006915618780595078	-7.400255681932307e-20	5.6476318650053305e-21	1.1050464107767796e-15	2.42663715014172e-14	1.4121971772172362e-15
68500000	0.004654219053886071	1.759931659096235e-49	-1.71613909077415e-46	7.064724281539427e-12	1.211913565262715e-14	0.0006915618780595078	-7.400255681554486e-20	5.6476318650053305e-21	1.1050464107767796e-15	2.42663715014172e-14	1.4121971772172362e-15
68600000	0.004654219053886071	1.759931659096235e-49	-1.718646038916546e-46	7.064724281539427e-12	1.211913565262715e-14	0.0006915618780595078	-7.400255681176665e-20	5.6476318650053305e-21	1.1050464107767796e-15	2.42663715014172e-14	1.4121971772172362e-15
68700000	0.004654219053886071	1.759931659096235e-49	-1.7211529870588237e-46	7.064724281539427e-12	1.211913565262715e-14	0.0006915618780595078	-7.400255680798843e-20	5.6476318650053305e-21	1.1050464107767796e-15	2.42663715014172e-14	1.4121971772172362e-15
68800000	0.004654219053886071	1.759931659096235e-49	-1.723659935200989e-46	7.064724281539427e-12	1.211913565262715e-14	0.0006915618780595078	-7.400255680421022e-20	5.6476318650053305e-21	1.1050464107767796e-15	2.42663715014172e-14	1.4121971772172362e-15
68900000	0.004654219053886071	1.759931659096235e-49	-1.7261668833430485e-46	7.064724281539427e-12	1.211913565262715e-14	0.0006915618780595078	-7.400255680043201e-20	5.6476318650053305e-21	1.1050464107767796e-15	2.42663715014172e-14	1.4121971772172362e-15
69000000	0.004654219053886071	1.759931659096235e-49	-1.7286738314850082e-46	7.064724281539427e-12	1.211913565262715e-14	0.0006915618780595078	-7.400255679665379e-20	5.6476318650053305e-21	1.1050464107767796e-15	2.42663715014172e-14	1.4121971772172362e-15
69100000	0.004654219053886071	1.759931659096235e-49	-1.7311807796268745e-46	7.064724281539427e-12	1.211913565262715e-14	0.0006915618780595078	-7.400255679287558e-20	5.6476318650053305e-21	1.1050464107767796e-15	2.42663715014172e-14	1.4121971772172362e-15
69200000	0.004654219053886071	1.759931659096235e-49	-1.7336877277686539e-46	7.064724281539427e-12	1.211913565262715e-14	0.0006915618780595078	-7.400255678909737e-20	5.6476318650053305e-21	1.1050464107767796e-15	2.42663715014172e-14	1.4121971772172362e-15
69300000	0.004654219053886071	1.759931659096235e-49	-1.7361946759103524e-46	7.064724281539427e-12	1.211913565262715e-14	0.0006915618780595078	-7.400255678531915e-20	5.6476318650053305e-21	1.1050464107767796e-15	2.42663715014172e-14	1.4121971772172362e-15
69400000	0.004654219053886071	1.759931659096235e-49	-1.7387016240519762e-46	7.064724281539427e-12	1.211913565262715e-14	0.0006915618780595078	-7.400255678154094e-20	5.6476318650053305e-21	1.1050464107767796e-15	2.42663715014172e-14	1.4121971772172362e-15
69500000	0.004654219053886071	1.759931659096235e-49	-1.741208572193532e-46	7.064724281539427e-12	1.211913565262715e-14	0.0006915618780595078	-7.400255677776273e-20	5.6476318650053305e-21	1.1050464107767796e-15	2.42663715014172e-14	1.4121971772172362e-15
69600000	0.004654219053886071	1.759931659096235e-49	-1.7437155203350257e-46	7.064724281539427e-12	1.211913565262715e-14	0.0006915618780595078	-7.400255677398451e-20	5.6476318650053305e-21	1.1050464107767796e-15	2.42663715014172e-14	1.4121971772172362e-15
69700000	0.00465421905388607	1.759931659096235e-49	-1.7462224684764638e-46	7.064724281539427e-12	1.211913565262715e-14	0.0006915618780595078	-7.40025567702063e-20	5.6476318650053305e-21	1.1050464107767796e-15	2.42663715014172e-14	1.4121971772172362e-15
69800000	0.00465421905388607	1.759931659096235e-49	-1.7487294166178525e-46	7.064724281539427e-12	1.211913565262715e-14	0.0006915618780595078	-7.400255676642809e-20	5.6476318650053305e-21	1.1050464107767796e-15	2.42663715014172e-14	1.4121971772172362e-15
69900000	0.00465421905388607	1.759931659096235e-49	-1.751236364759198e-46	7.064724281539427e-12	1.211913565262715e-14	0.0006915618780595078	-7.400255676264987e-20	5.64763186500533e-21	1.1050464107767796e-15	2.42663715014172e-14	1.4121971772172362e-15
70000000	0.00465421905388607	1.759931659096235e-49	-1.753743312900507e-46	7.064724281539427e-12	1.211913565262715e-14	0.0006915618780595078	-7.400255675887167e-20	5.64763186500533e-21	1.1050464107767796e-15	2.42663715014172e-14	1.4121971772172362e-15
70100000	0.00465421905388607	1.759931659096235e-49	-1.7562502610417852e-46	7.064724281539427e-12	1.211913565262715e-14	0.0006915618780595078	-7.400255675509345e-20	5.64763186500533e-21	1.1050464107767796e-15	2.42663715014172e-14	1.4121971772172362e-15
70200000	0.00465421905388607	1.759931659096235e-49	-1.7587572091830394e-46	7.064724281539427e-12	1.2119135652627149e-14	0.0006915618780595078	-7.400255675131523e-20	5.64763186500533e-21	1.1050464107767796e-15	2.42663715014172e-14	1.4121971772172362e-15
70300000	0.00465421905388607	1.759931659096235e-49	-1.7612641573242752e-46	7.064724281539427e-12	1.2119135652627149e-14	0.0006915618780595077	-7.400255674753703e-20	5.64763186500533e-21	1.1050464107767796e-15	2.42663715014172e-14	1.4121971772172362e-15
70400000	0.00465421905388607	1.7599316590962345e-49	-1.7637711054654998e-46	7.064724281539427e-12	1.2119135652627149e-14	0.0006915618780595077	-7.400255674375881e-20	5.64763186500533e-21	1.1050464107767796e-15	2.42663715014172e-14	1.4121971772172362e-15
70500000	0.00465421905388607	1.7599316590962345e-49	-1.766278053606719e-46	7.064724281539427e-12	1.2119135652627149e-14	0.0006915618780595077	-7.40025567399806e-20	5.64763186500533e-21	1.1050464107767796e-15	2.4266371501417195e-14	1.4121971772172362e-15
70600000	0.00465421905388607	1.7599316590962345e-49	-1.768785001747939e-46	7.064724281539427e-12	1.2119135652627149e-14	0.0006915618780595077	-7.400255673620239e-20	5.64763186500533e-21	1.1050464107767796e-15	2.4266371501417195e-14	1.4121971772172362e-15
70700000	0.00465421905388607	1.7599316590962345e-49	-1.771291949889166e-46	7.064724281539427e-12	1.2119135652627149e-14	0.0006915618780595077	-7.400255673242417e-20	5.64763186500533e-21	1.1050464107767796e-15	2.4266371501417195e-14	1.4121971772172362e-15
70800000	0.00465421905388607	1.7599316590962345e-49	-1.7737988980304066e-46	7.064724281539427e-12	1.2119135652627149e-14	0.0006915618780595077	-7.400255672864596e-20	5.64763186500533e-21	1.1050464107767796e-15	2.4266371501417195e-14	1.4121971772172362e-15
70900000	0.00465421905388607	1.7599316590962345e-49	-1.7763058461716674e-46	7.064724281539427e-12	1.2119135652627149e-14	0.0006915618780595077	-7.400255672486775e-20	5.64763186500533e-21	1.1050464107767796e-15	2.4266371501417195e-14	1.4121971772172362e-15
71000000	0.00465421905388607	1.7599316590962345e-49	-1.7788127943129538e-46	7.064724281539427e-12	1.2119135652627149e-14	0.0006915618780595077	-7.400255672108953e-20	5.64763186500533e-21	1.1050464107767796e-15	2.4266371501417195e-14	1.4121971772172362e-15
71100000	0.00465421905388607	1.7599316590962345e-49	-1.7813197424542725e-46	7.064724281539427e-12	1.2119135652627149e-14	0.0006915618780595077	-7.400255671731133e-20	5.64763186500533e-21	1.1050464107767796e-15	2.4266371501417195e-14	1.4121971772172362e-15
71200000	0.00465421905388607	1.7599316590962345e-49	-1.78382669059563e-46	7.064724281539427e-12	1.2119135652627149e-14	0.0006915618780595077	-7.400255671353311e-20	5.64763186500533e-21	1.1050464107767796e-15	2.4266371501417195e-14	1.4121971772172362e-15
71300000	0.00465421905388607	1.7599316590962345e-49	-1.7863336387370328e-46	7.064724281539427e-12	1.2119135652627149e-14	0.0006915618780595077	-7.400255670975489e-20	5.64763186500533e-21	1.1050464107767796e-15	2.4266371501417195e-14	1.4121971772172362e-15
71400000	0.00465421905388607	1.7599316590962345e-49	-1.7888405868784864e-46	7.064724281539426e-12	1.2119135652627149e-14	0.0006915618780595077	-7.400255670597669e-20	5.64763186500533e-21	1.1050464107767796e-15	2.4266371501417195e-14	1.412197177217236e-15
71500000	0.00465421905388607	1.7599316590962345e-49	-1.7913475350199973e-46	7.064724281539426e-12	1.2119135652627149e-14	0.0006915618780595077	-7.400255670219847e-20	5.64763186500533e-21	1.1050464107767796e-15	2.4266371501417195e-14	1.412197177217236e-15
71600000	0.00465421905388607	1.7599316590962345e-49	-1.7938544831615723e-46	7.064724281539426e-12	1.2119135652627149e-14	0.0006915618780595077	-7.400255669842025e-20	5.64763186500533e-21	1.1050464107767796e-15	2.4266371501417195e-14	1.412197177217236e-15
71700000	0.00465421905388607	1.7599316590962345e-49	-1.7963614313032173e-46	7.064724281539426e-12	1.2119135652627149e-14	0.0006915618780595077	-7.400255669464205e-20	5.64763186500533e-21	1.1050464107767796e-15	2.4266371501417195e-14	1.412197177217236e-15
71800000	0.00465421905388607	1.7599316590962345e-49	-1.7988683794449385e-46	7.064724281539426e-12	1.2119135652627149e-14	0.0006915618780595077	-7.400255669086383e-20	5.64763186500533e-21	1.1050464107767796e-15	2.4266371501417195e-14	1.412197177217236e-15
71900000	0.00465421905388607	1.7599316590962345e-49	-1.8013753275867426e-46	7.064724281539426e-12	1.2119135652627149e-14	0.0006915618780595077	-7.400255668708561e-20	5.64763186500533e-21	1.1050464107767796e-15	2.4266371501417195e-14	1.412197177217236e-15
72000000	0.00465421905388607	1.7599316590962345e-49	-1.8038822757286354e-46	7.064724281539426e-12	1.2119135652627149e-14	0.0006915618780595077	-7.400255668330741e-20	5.64763186500533e-21	1.1050464107767796e-15	2.4266371501417195e-14	1.412197177217236e-15
72100000	0.00465421905388607	1.7599316590962345e-49	-1.806389223870624e-46	7.064724281539426e-12	1.2119135652627149e-14	0.0006915618780595077	-7.400255667952919e-20	5.64763186500533e-21	1.1050464107767796e-15	2.4266371501417195e-14	1.412197177217236e-15
72200000	0.00465421905388607	1.7599316590962345e-49	-1.8088961720127134e-46	7.064724281539426e-12	1.2119135652627149e-14	0.0006915618780595077	-7.400255667575097e-20	5.64763186500533e-21	1.1050464107767796e-15	2.4266371501417195e-14	1.412197177217236e-15
72300000	0.00465421905388607	1.7599316590962345e-49	-1.8114031201549107e-46	7.064724281539426e-12	1.2119135652627149e-14	0.0006915618780595077	-7.400255667197277e-20	5.64763186500533e-21	1.1050464107767796e-15	2.4266371501417195e-14	1.412197177217236e-15
72400000	0.00465421905388607	1.7599316590962345e-49	-1.8139100682972224e-46	7.064724281539426e-12	1.2119135652627149e-14	0.0006915618780595077	-7.400255666819455e-20	5.64763186500533e-21	1.1050464107767796e-15	2.4266371501417195e-14	1.412197177217236e-15
72500000	0.00465421905388607	1.7599316590962345e-49	-1.8164170164396542e-46	7.064724281539426e-12	1.2119135652627149e-14	0.0006915618780595077	-7.400255666441633e-20	5.64763186500533e-21	1.1050464107767796e-15	2.4266371501417195e-14	1.412197177217236e-15
72600000	0.00465421905388607	1.7599316590962345e-49	-1.8189239645822125e-46	7.064724281539426e-12	1.2119135652627149e-14	0.0006915618780595077	-7.400255666063813e-20	5.64763186500533e-21	1.1050464107767796e-15	2.4266371501417195e-14	1.412197177217236e-15
72700000	0.00465421905388607	1.7599316590962345e-49	-1.821430912724904e-46	7.064724281539426e-12	1.2119135652627149e-14	0.0006915618780595077	-7.400255665685991e-20	5.64763186500533e-21	1.1050464107767796e-15	2.4266371501417195e-14	1.412197177217236e-15
72800000	0.00465421905388607	1.7599316590962345e-49	-1.8239378608677346e-46	7.064724281539426e-12	1.2119135652627149e-14	0.0006915618780595077	-7.400255665308169e-20	5.64763186500533e-21	1.1050464107767796e-15	2.4266371501417195e-14	1.412197177217236e-15
72900000	0.00465421905388607	1.7599316590962345e-49	-1.826444809010711e-46	7.064724281539426e-12	1.2119135652627149e-14	0.0006915618780595077	-7.400255664930349e-20	5.64763186500533e-21	1.1050464107767796e-15	2.4266371501417195e-14	1.412197177217236e-15
73000000	0.00465421905388607	1.7599316590962345e-49	-1.828951757153839e-46	7.064724281539426e-12	1.2119135652627149e-14	0.0006915618780595077	-7.400255664552527e-20	5.64763186500533e-21	1.1050464107767796e-15	2.4266371501417195e-14	1.412197177217236e-15
73100000	0.00465421905388607	1.7599316590962345e-49	-1.831458705297125e-46	7.064724281539426e-12	1.2119135652627149e-14	0.0006915618780595077	-7.400255664174705e-20	5.64763186500533e-21	1.1050464107767796e-15	2.4266371501417195e-14	1.412197177217236e-15
73200000	0.00465421905388607	1.7599316590962345e-49	-1.8339656534405754e-46	7.064724281539426e-12	1.2119135652627149e-14	0.0006915618780595077	-7.400255663796885e-20	5.64763186500533e-21	1.1050464107767796e-15	2.4266371501417195e-14	1.412197177217236e-15
73300000	0.00465421905388607	1.7599316590962345e-49	-1.8364726015841962e-46	7.064724281539426e-12	1.2119135652627149e-14	0.0006915618780595077	-7.400255663419063e-20	5.64763186500533e-21	1.1050464107767796e-15	2.4266371501417195e-14	1.412197177217236e-15
73400000	0.00465421905388607	1.7599316590962345e-49	-1.8389795497279944e-46	7.064724281539426e-12	1.2119135652627149e-14	0.0006915618780595077	-7.400255663041242e-20	5.64763186500533e-21	1.1050464107767796e-15	2.4266371501417195e-14	1.412197177217236e-15
73500000	0.00465421905388607	1.7599316590962345e-49	-1.8414864978719754e-46	7.064724281539426e-12	1.2119135652627149e-14	0.0006915618780595077	-7.400255662663421e-20	5.64763186500533e-21	1.1050464107767796e-15	2.4266371501417195e-14	1.412197177217236e-15
73600000	0.00465421905388607	1.7599316590962345e-49	-1.843993446016146e-46	7.064724281539426e-12	1.2119135652627149e-14	0.0006915618780595077	-7.400255662285599e-20	5.64763186500533e-21	1.1050464107767796e-15	2.4266371501417195e-14	1.412197177217236e-15
73700000	0.00465421905388607	1.7599316590962345e-49	-1.846500394160513e-46	7.064724281539426e-12	1.2119135652627149e-14	0.0006915618780595077	-7.400255661907778e-20	5.64763186500533e-21	1.1050464107767796e-15	2.4266371501417195e-14	1.412197177217236e-15
73800000	0.00465421905388607	1.7599316590962345e-49	-1.8490073423050812e-46	7.064724281539426e-12	1.2119135652627149e-14	0.0006915618780595077	-7.400255661529957e-20	5.64763186500533e-21	1.1050464107767796e-15	2.4266371501417195e-14	1.412197177217236e-15
73900000	0.00465421905388607	1.7599316590962345e-49	-1.851514290449651e-46	7.064724281539426e-12	1.2119135652627149e-14	0.0006915618780595077	-7.400255661152135e-20	5.64763186500533e-21	1.1050464107767796e-15	2.4266371501417195e-14	1.412197177217236e-15
74000000	0.00465421905388607	1.7599316590962345e-49	-1.8540212385938176e-46	7.064724281539426e-12	1.2119135652627149e-14	0.0006915618780595077	-7.400255660774314e-20	5.64763186500533e-21	1.1050464107767796e-15	2.4266371501417195e-14	1.412197177217236e-15
74100000	0.00465421905388607	1.7599316590962345e-49	-1.8565281867375765e-46	7.064724281539426e-12	1.2119135652627149e-14	0.0006915618780595077	-7.400255660396493e-20	5.64763186500533e-21	1.1050464107767796e-15	2.4266371501417195e-14	1.412197177217236e-15
74200000	0.00465421905388607	1.7599316590962345e-49	-1.859035134880934e-46	7.064724281539426e-12	1.2119135652627149e-14	0.0006915618780595077	-7.400255660018671e-20	5.64763186500533e-21	1.1050464107767796e-15	2.4266371501417195e-14	1.412197177217236e-15
74300000	0.00465421905388607	1.7599316590962345e-49	-1.8615420830238963e-46	7.064724281539426e-12	1.2119135652627149e-14	0.0006915618780595077	-7.40025565964085e-20	5.64763186500533e-21	1.1050464107767796e-15	2.4266371501417195e-14	1.412197177217236e-15
74400000	0.00465421905388607	1.7599316590962345e-49	-1.86404903116647e-46	7.064724281539426e-12	1.2119135652627149e-14	0.0006915618780595077	-7.400255659263029e-20	5.64763186500533e-21	1.1050464107767796e-15	2.4266371501417195e-14	1.412197177217236e-15
74500000	0.00465421905388607	1.7599316590962345e-49	-1.866555979308661e-46	7.064724281539426e-12	1.2119135652627149e-14	0.0006915618780595077	-7.400255658885207e-20	5.64763186500533e-21	1.1050464107767796e-15	2.4266371501417195e-14	1.412197177217236e-15
74600000	0.00465421905388607	1.7599316590962345e-49	-1.869062927450476e-46	7.064724281539426e-12	1.2119135652627149e-14	0.0006915618780595077	-7.400255658507386e-20	5.64763186500533e-21	1.1050464107767796e-15	2.4266371501417195e-14	1.412197177217236e-15
74700000	0.00465421905388607	1.7599316590962345e-49	-1.8715698755919205e-46	7.064724281539426e-12	1.2119135652627149e-14	0.0006915618780595077	-7.400255658129565e-20	5.64763186500533e-21	1.1050464107767796e-15	2.4266371501417195e-14	1.412197177217236e-15
74800000	0.00465421905388607	1.7599316590962345e-49	-1.874076823733001e-46	7.064724281539426e-12	1.2119135652627149e-14	0.0006915618780595077	-7.400255657751744e-20	5.64763186500533e-21	1.1050464107767796e-15	2.4266371501417195e-14	1.412197177217236e-15
74900000	0.00465421905388607	1.7599316590962345e-49	-1.8765837718737248e-46	7.064724281539426e-12	1.2119135652627149e-14	0.0006915618780595077	-7.400255657373922e-20	5.64763186500533e-21	1.1050464107767796e-15	2.4266371501417195e-14	1.412197177217236e-15
75000000	0.00465421905388607	1.7599316590962345e-49	-1.8790907200140972e-46	7.064724281539426e-12	1.2119135652627149e-14	0.0006915618780595077	-7.400255656996101e-20	5.64763186500533e-21	1.1050464107767796e-15	2.4266371501417195e-14	1.412197177217236e-15
75100000	0.00465421905388607	1.7599316590962345e-49	-1.881597668154125e-46	7.064724281539426e-12	1.2119135652627149e-14	0.0006915618780595077	-7.40025565661828e-20	5.64763186500533e-21	1.1050464107767796e-15	2.4266371501417195e-14	1.412197177217236e-15
75200000	0.00465421905388607	1.7599316590962345e-49	-1.884104616293814e-46	7.064724281539426e-12	1.2119135652627149e-14	0.0006915618780595077	-7.400255656240458e-20	5.64763186500533e-21	1.1050464107767796e-15	2.4266371501417195e-14	1.412197177217236e-15
75300000	0.00465421905388607	1.7599316590962345e-49	-1.8866115644331706e-46	7.064724281539426e-12	1.2119135652627149e-14	0.0006915618780595077	-7.400255655862637e-20	5.64763186500533e-21	1.1050464107767796e-15	2.4266371501417195e-14	1.412197177217236e-15
75400000	0.00465421905388607	1.7599316590962345e-49	-1.8891185125722015e-46	7.064724281539426e-12	1.2119135652627149e-14	0.0006915618780595077	-7.400255655484816e-20	5.64763186500533e-21	1.1050464107767796e-15	2.4266371501417195e-14	1.412197177217236e-15
75500000	0.00465421905388607	1.7599316590962345e-49	-1.8916254607109124e-46	7.064724281539426e-12	1.2119135652627149e-14	0.0006915618780595077	-7.400255655106994e-20	5.64763186500533e-21	1.1050464107767796e-15	2.4266371501417195e-14	1.412197177217236e-15
75600000	0.00465421905388607	1.7599316590962345e-49	-1.89413240884931e-46	7.064724281539426e-12	1.2119135652627149e-14	0.0006915618780595077	-7.400255654729173e-20	5.64763186500533e-21	1.1050464107767796e-15	2.4266371501417195e-14	1.412197177217236e-15
75700000	0.00465421905388607	1.7599316590962345e-49	-1.8966393569874007e-46	7.064724281539426e-12	1.2119135652627149e-14	0.0006915618780595077	-7.400255654351352e-20	5.64763186500533e-21	1.1050464107767796e-15	2.4266371501417195e-14	1.412197177217236e-15
75800000	0.00465421905388607	1.7599316590962345e-49	-1.89914630512519e-46	7.064724281539426e-12	1.2119135652627149e-14	0.0006915618780595077	-7.40025565397353e-20	5.64763186500533e-21	1.1050464107767796e-15	2.4266371501417195e-14	1.412197177217236e-15
75900000	0.00465421905388607	1.7599316590962345e-49	-1.9016532532626856e-46	7.064724281539426e-12	1.2119135652627149e-14	0.0006915618780595077	-7.40025565359571e-20	5.64763186500533e-21	1.1050464107767796e-15	2.4266371501417195e-14	1.412197177217236e-15
76000000	0.00465421905388607	1.7599316590962345e-49	-1.9041602013998924e-46	7.064724281539426e-12	1.2119135652627149e-14	0.0006915618780595077	-7.400255653217888e-20	5.64763186500533e-21	1.1050464107767796e-15	2.4266371501417195e-14	1.412197177217236e-15
76100000	0.00465421905388607	1.7599316590962345e-49	-1.9066671495368173e-46	7.064724281539426e-12	1.2119135652627149e-14	0.0006915618780595077	-7.400255652840066e-20	5.64763186500533e-21	1.1050464107767796e-15	2.4266371501417195e-14	1.412197177217236e-15
76200000	0.00465421905388607	1.7599316590962345e-49	-1.9091740976734664e-46	7.064724281539426e-12	1.2119135652627149e-14	0.0006915618780595077	-7.400255652462246e-20	5.64763186500533e-21	1.1050464107767796e-15	2.4266371501417195e-14	1.412197177217236e-15
76300000	0.00465421905388607	1.7599316590962345e-49	-1.911681045809846e-46	7.064724281539426e-12	1.2119135652627149e-14	0.0006915618780595077	-7.400255652084424e-20	5.64763186500533e-21	1.1050464107767796e-15	2.4266371501417195e-14	1.412197177217236e-15
76400000	0.00465421905388607	1.7599316590962345e-49	-1.9141879939459626e-46	7.064724281539426e-12	1.2119135652627149e-14	0.0006915618780595077	-7.400255651706603e-20	5.64763186500533e-21	1.1050464107767796e-15	2.4266371501417195e-14	1.412197177217236e-15
76500000	0.00465421905388607	1.7599316590962345e-49	-1.9166949420818225e-46	7.064724281539426e-12	1.2119135652627149e-14	0.0006915618780595077	-7.400255651328782e-20	5.64763186500533e-21	1.1050464107767796e-15	2.4266371501417195e-14	1.412197177217236e-15
76600000	0.00465421905388607	1.7599316590962345e-49	-1.919201890217432e-46	7.064724281539426e-12	1.2119135652627149e-14	0.0006915618780595077	-7.40025565095096e-20	5.64763186500533e-21	1.1050464107767796e-15	2.4266371501417195e-14	1.412197177217236e-15
76700000	0.00465421905388607	1.7599316590962345e-49	-1.9217088383527968e-46	7.064724281539426e-12	1.2119135652627149e-14	0.0006915618780595077	-7.400255650573139e-20	5.64763186500533e-21	1.1050464107767796e-15	2.4266371501417195e-14	1.412197177217236e-15
76800000	0.00465421905388607	1.7599316590962345e-49	-1.924215786487924e-46	7.064724281539426e-12	1.2119135652627149e-14	0.0006915618780595077	-7.400255650195318e-20	5.64763186500533e-21	1.1050464107767796e-15	2.4266371501417195e-14	1.412197177217236e-15
76900000	0.00465421905388607	1.7599316590962345e-49	-1.9267227346228194e-46	7.064724281539426e-12	1.2119135652627149e-14	0.0006915618780595077	-7.400255649817496e-20	5.64763186500533e-21	1.1050464107767796e-15	2.4266371501417195e-14	1.412197177217236e-15
77000000	0.00465421905388607	1.7599316590962345e-49	-1.929229682757489e-46	7.064724281539426e-12	1.2119135652627149e-14	0.0006915618780595077	-7.400255649439675e-20	5.64763186500533e-21	1.1050464107767796e-15	2.4266371501417195e-14	1.412197177217236e-15
77100000	0.00465421905388607	1.7599316590962345e-49	-1.93173663089194e-46	7.064724281539426e-12	1.2119135652627149e-14	0.0006915618780595077	-7.400255649061854e-20	5.64763186500533e-21	1.1050464107767796e-15	2.4266371501417195e-14	1.412197177217236e-15
77200000	0.00465421905388607	1.7599316590962345e-49	-1.934243579026178e-46	7.064724281539426e-12	1.2119135652627149e-14	0.0006915618780595077	-7.400255648684032e-20	5.64763186500533e-21	1.1050464107767796e-15	2.4266371501417195e-14	1.412197177217236e-15
77300000	0.00465421905388607	1.7599316590962345e-49	-1.9367505271602092e-46	7.064724281539426e-12	1.2119135652627149e-14	0.0006915618780595077	-7.400255648306212e-20	5.64763186500533e-21	1.1050464107767796e-15	2.4266371501417195e-14	1.412197177217236e-15
77400000	0.00465421905388607	1.7599316590962345e-49	-1.9392574752940404e-46	7.064724281539426e-12	1.2119135652627149e-14	0.0006915618780595077	-7.40025564792839e-20	5.64763186500533e-21	1.1050464107767796e-15	2.4266371501417195e-14	1.412197177217236e-15
77500000	0.00465421905388607	1.7599316590962345e-49	-1.941764423427678e-46	7.064724281539426e-12	1.2119135652627149e-14	0.0006915618780595077	-7.400255647550568e-20	5.64763186500533e-21	1.1050464107767796e-15	2.4266371501417195e-14	1.412197177217236e-15
77600000	0.00465421905388607	1.7599316590962345e-49	-1.9442713715611273e-46	7.064724281539426e-12	1.2119135652627149e-14	0.0006915618780595077	-7.400255647172748e-20	5.64763186500533e-21	1.1050464107767796e-15	2.4266371501417195e-14	1.412197177217236e-15
77700000	0.00465421905388607	1.7599316590962345e-49	-1.9467783196943954e-46	7.064724281539426e-12	1.2119135652627149e-14	0.0006915618780595077	-7.400255646794926e-20	5.64763186500533e-21	1.1050464107767796e-15	2.4266371501417195e-14	1.412197177217236e-15
77800000	0.00465421905388607	1.7599316590962345e-49	-1.9492852678274884e-46	7.064724281539427e-12	1.2119135652627149e-14	0.0006915618780595077	-7.400255646417104e-20	5.64763186500533e-21	1.1050464107767796e-15	2.4266371501417195e-14	1.412197177217236e-15
77900000	0.00465421905388607	1.7599316590962345e-49	-1.9517922159604126e-46	7.064724281539427e-12	1.2119135652627149e-14	0.0006915618780595077	-7.400255646039284e-20	5.64763186500533e-21	1.1050464107767796e-15	2.4266371501417195e-14	1.412197177217236e-15
78000000	0.00465421905388607	1.7599316590962345e-49	-1.9542991640931743e-46	7.064724281539427e-12	1.2119135652627149e-14	0.0006915618780595077	-7.400255645661462e-20	5.64763186500533e-21	1.1050464107767796e-15	2.4266371501417195e-14	1.412197177217236e-15
78100000	0.00465421905388607	1.7599316590962345e-49	-1.95680611222578e-46	7.064724281539427e-12	1.2119135652627149e-14	0.0006915618780595077	-7.40025564528364e-20	5.64763186500533e-21	1.1050464107767796e-15	2.4266371501417195e-14	1.412197177217236e-15
78200000	0.00465421905388607	1.7599316590962345e-49	-1.9593130603582355e-46	7.064724281539427e-12	1.2119135652627149e-14	0.0006915618780595077	-7.40025564490582e-20	5.64763186500533e-21	1.1050464107767796e-15	2.4266371501417195e-14	1.412197177217236e-15
78300000	0.00465421905388607	1.7599316590962345e-49	-1.9618200084905472e-46	7.064724281539427e-12	1.2119135652627149e-14	0.0006915618780595077	-7.400255644527998e-20	5.64763186500533e-21	1.1050464107767796e-15	2.4266371501417195e-14	1.412197177217236e-15
78400000	0.00465421905388607	1.7599316590962345e-49	-1.9643269566227216e-46	7.064724281539427e-12	1.2119135652627149e-14	0.0006915618780595077	-7.400255644150176e-20	5.64763186500533e-21	1.1050464107767794e-15	2.4266371501417195e-14	1.412197177217236e-15
78500000	0.00465421905388607	1.7599316590962345e-49	-1.966833904754765e-46	7.064724281539427e-12	1.2119135652627149e-14	0.0006915618780595077	-7.400255643772356e-20	5.64763186500533e-21	1.1050464107767794e-15	2.4266371501417195e-14	1.412197177217236e-15
78600000	0.00465421905388607	1.7599316590962345e-49	-1.9693408528866833e-46	7.064724281539427e-12	1.2119135652627149e-14	0.0006915618780595077	-7.400255643394534e-20	5.64763186500533e-21	1.1050464107767794e-15	2.4266371501417195e-14	1.412197177217236e-15
78700000	0.00465421905388607	1.759931659096235e-49	-1.971847801018483e-46	7.064724281539427e-12	1.2119135652627149e-14	0.0006915618780595077	-7.400255643016712e-20	5.64763186500533e-21	1.1050464107767794e-15	2.4266371501417195e-14	1.412197177217236e-15
78800000	0.00465421905388607	1.759931659096235e-49	-1.974354749150171e-46	7.064724281539427e-12	1.2119135652627149e-14	0.0006915618780595077	-7.400255642638892e-20	5.64763186500533e-21	1.1050464107767794e-15	2.4266371501417195e-14	1.412197177217236e-15
78900000	0.00465421905388607	1.759931659096235e-49	-1.976861697281753e-46	7.064724281539427e-12	1.2119135652627149e-14	0.0006915618780595077	-7.40025564226107e-20	5.64763186500533e-21	1.1050464107767794e-15	2.4266371501417195e-14	1.412197177217236e-15
79000000	0.00465421905388607	1.759931659096235e-49	-1.979368645413235e-46	7.064724281539427e-12	1.2119135652627149e-14	0.0006915618780595077	-7.400255641883248e-20	5.64763186500533e-21	1.1050464107767794e-15	2.4266371501417195e-14	1.412197177217236e-15
79100000	0.00465421905388607	1.759931659096235e-49	-1.9818755935446237e-46	7.064724281539427e-12	1.2119135652627149e-14	0.0006915618780595077	-7.400255641505428e-20	5.64763186500533e-21	1.1050464107767794e-15	2.4266371501417195e-14	1.412197177217236e-15
79200000	0.00465421905388607	1.759931659096235e-49	-1.9843825416759253e-46	7.064724281539427e-12	1.2119135652627149e-14	0.0006915618780595077	-7.400255641127606e-20	5.64763186500533e-21	1.1050464107767794e-15	2.4266371501417195e-14	1.412197177217236e-15
79300000	0.00465421905388607	1.759931659096235e-49	-1.986889489807146e-46	7.064724281539427e-12	1.2119135652627149e-14	0.0006915618780595077	-7.400255640749784e-20	5.64763186500533e-21	1.1050464107767794e-15	2.4266371501417195e-14	1.412197177217236e-15
79400000	0.00465421905388607	1.759931659096235e-49	-1.9893964379382924e-46	7.064724281539427e-12	1.2119135652627149e-14	0.0006915618780595077	-7.400255640371964e-20	5.64763186500533e-21	1.1050464107767794e-15	2.4266371501417195e-14	1.412197177217236e-15
79500000	0.00465421905388607	1.759931659096235e-49	-1.9919033860693703e-46	7.064724281539427e-12	1.2119135652627149e-14	0.0006915618780595077	-7.400255639994142e-20	5.64763186500533e-21	1.1050464107767794e-15	2.4266371501417195e-14	1.412197177217236e-15
79600000	0.00465421905388607	1.759931659096235e-49	-1.9944103342003864e-46	7.064724281539427e-12	1.2119135652627149e-14	0.0006915618780595077	-7.40025563961632e-20	5.64763186500533e-21	1.1050464107767794e-15	2.4266371501417195e-14	1.412197177217236e-15
79700000	0.00465421905388607	1.759931659096235e-49	-1.996917282331347e-46	7.064724281539427e-12	1.2119135652627149e-14	0.0006915618780595077	-7.4002556392385e-20	5.64763186500533e-21	1.1050464107767794e-15	2.4266371501417195e-14	1.412197177217236e-15
79800000	0.00465421905388607	1.759931659096235e-49	-1.999424230462258e-46	7.064724281539427e-12	1.2119135652627149e-14	0.0006915618780595077	-7.400255638860678e-20	5.64763186500533e-21	1.1050464107767794e-15	2.4266371501417195e-14	1.412197177217236e-15
79900000	0.00465421905388607	1.759931659096235e-49	-2.001931178593126e-46	7.064724281539427e-12	1.2119135652627149e-14	0.0006915618780595077	-7.400255638482857e-20	5.64763186500533e-21	1.1050464107767794e-15	2.4266371501417195e-14	1.412197177217236e-15
80000000	0.00465421905388607	1.759931659096235e-49	-2.004438126723957e-46	7.064724281539427e-12	1.2119135652627149e-14	0.0006915618780595077	-7.400255638105036e-20	5.64763186500533e-21	1.1050464107767794e-15	2.4266371501417195e-14	1.412197177217236e-15
80100000	0.00465421905388607	1.759931659096235e-49	-2.0069450748547575e-46	7.064724281539427e-12	1.211913565262715e-14	0.0006915618780595077	-7.400255637727214e-20	5.64763186500533e-21	1.1050464107767794e-15	2.4266371501417195e-14	1.412197177217236e-15
80200000	0.00465421905388607	1.759931659096235e-49	-2.009452022985534e-46	7.064724281539428e-12	1.211913565262715e-14	0.0006915618780595077	-7.400255637349393e-20	5.64763186500533e-21	1.1050464107767794e-15	2.4266371501417195e-14	1.412197177217236e-15
80300000	0.00465421905388607	1.759931659096235e-49	-2.0119589711162923e-46	7.064724281539428e-12	1.211913565262715e-14	0.0006915618780595077	-7.400255636971572e-20	5.6476318650053305e-21	1.1050464107767794e-15	2.4266371501417195e-14	1.412197177217236e-15
80400000	0.004654219053886071	1.759931659096235e-49	-2.0144659192470392e-46	7.064724281539428e-12	1.211913565262715e-14	0.0006915618780595077	-7.40025563659375e-20	5.6476318650053305e-21	1.1050464107767794e-15	2.4266371501417195e-14	1.4121971772172362e-15
80500000	0.004654219053886071	1.759931659096235e-49	-2.0169728673777807e-46	7.064724281539428e-12	1.211913565262715e-14	0.0006915618780595077	-7.40025563621593e-20	5.6476318650053305e-21	1.1050464107767794e-15	2.4266371501417195e-14	1.4121971772172362e-15
80600000	0.004654219053886071	1.759931659096235e-49	-2.019479815508523e-46	7.064724281539428e-12	1.211913565262715e-14	0.0006915618780595077	-7.400255635838108e-20	5.6476318650053305e-21	1.1050464107767794e-15	2.4266371501417195e-14	1.4121971772172362e-15
80700000	0.004654219053886071	1.759931659096235e-49	-2.0219867636392727e-46	7.064724281539428e-12	1.211913565262715e-14	0.0006915618780595077	-7.400255635460286e-20	5.6476318650053305e-21	1.1050464107767794e-15	2.4266371501417195e-14	1.4121971772172362e-15
80800000	0.004654219053886071	1.759931659096235e-49	-2.0244937117700356e-46	7.064724281539428e-12	1.211913565262715e-14	0.0006915618780595077	-7.400255635082466e-20	5.6476318650053305e-21	1.1050464107767794e-15	2.4266371501417195e-14	1.4121971772172362e-15
80900000	0.004654219053886071	1.759931659096235e-49	-2.0270006599008184e-46	7.064724281539428e-12	1.211913565262715e-14	0.0006915618780595077	-7.400255634704644e-20	5.6476318650053305e-21	1.1050464107767794e-15	2.4266371501417195e-14	1.4121971772172362e-15
81000000	0.004654219053886071	1.759931659096235e-49	-2.029507608031627e-46	7.064724281539428e-12	1.211913565262715e-14	0.0006915618780595077	-7.400255634326823e-20	5.6476318650053305e-21	1.1050464107767794e-15	2.4266371501417195e-14	1.4121971772172362e-15
81100000	0.004654219053886071	1.759931659096235e-49	-2.0320145561624686e-46	7.064724281539428e-12	1.211913565262715e-14	0.0006915618780595077	-7.400255633949002e-20	5.6476318650053305e-21	1.1050464107767794e-15	2.4266371501417195e-14	1.4121971772172362e-15
81200000	0.004654219053886071	1.759931659096235e-49	-2.0345215042933482e-46	7.064724281539428e-12	1.211913565262715e-14	0.0006915618780595077	-7.40025563357118e-20	5.6476318650053305e-21	1.1050464107767794e-15	2.4266371501417195e-14	1.4121971772172362e-15
81300000	0.004654219053886071	1.759931659096235e-49	-2.0370284524242733e-46	7.064724281539428e-12	1.211913565262715e-14	0.0006915618780595077	-7.400255633193359e-20	5.6476318650053305e-21	1.1050464107767794e-15	2.4266371501417195e-14	1.4121971772172362e-15
81400000	0.004654219053886071	1.759931659096235e-49	-2.039535400555249e-46	7.064724281539428e-12	1.211913565262715e-14	0.0006915618780595077	-7.400255632815538e-20	5.6476318650053305e-21	1.1050464107767794e-15	2.4266371501417195e-14	1.4121971772172362e-15
81500000	0.004654219053886071	1.759931659096235e-49	-2.0420423486862826e-46	7.064724281539428e-12	1.211913565262715e-14	0.0006915618780595077	-7.400255632437716e-20	5.6476318650053305e-21	1.1050464107767794e-15	2.4266371501417195e-14	1.4121971772172362e-15
81600000	0.004654219053886071	1.759931659096235e-49	-2.04454929681738e-46	7.064724281539428e-12	1.211913565262715e-14	0.0006915618780595077	-7.400255632059895e-20	5.6476318650053305e-21	1.1050464107767794e-15	2.4266371501417195e-14	1.4121971772172362e-15
81700000	0.004654219053886071	1.759931659096235e-49	-2.0470562449485474e-46	7.064724281539428e-12	1.211913565262715e-14	0.0006915618780595077	-7.400255631682074e-20	5.6476318650053305e-21	1.1050464107767794e-15	2.4266371501417195e-14	1.4121971772172362e-15
81800000	0.004654219053886071	1.759931659096235e-49	-2.049563193079791e-46	7.064724281539428e-12	1.211913565262715e-14	0.0006915618780595077	-7.400255631304252e-20	5.6476318650053305e-21	1.1050464107767794e-15	2.4266371501417195e-14	1.4121971772172362e-15
81900000	0.004654219053886071	1.7599316590962352e-49	-2.052070141211117e-46	7.064724281539428e-12	1.211913565262715e-14	0.0006915618780595077	-7.400255630926431e-20	5.6476318650053305e-21	1.1050464107767794e-15	2.4266371501417195e-14	1.4121971772172362e-15
82000000	0.004654219053886071	1.7599316590962352e-49	-2.0545770893425326e-46	7.064724281539428e-12	1.211913565262715e-14	0.0006915618780595077	-7.40025563054861e-20	5.6476318650053305e-21	1.1050464107767794e-15	2.4266371501417195e-14	1.4121971772172362e-15
82100000	0.004654219053886071	1.7599316590962352e-49	-2.057084037474043e-46	7.064724281539428e-12	1.211913565262715e-14	0.0006915618780595077	-7.400255630170788e-20	5.6476318650053305e-21	1.1050464107767794e-15	2.4266371501417195e-14	1.4121971772172362e-15
82200000	0.004654219053886071	1.7599316590962352e-49	-2.059590985605655e-46	7.064724281539428e-12	1.211913565262715e-14	0.0006915618780595077	-7.400255629792967e-20	5.6476318650053305e-21	1.1050464107767794e-15	2.4266371501417195e-14	1.4121971772172362e-15
82300000	0.004654219053886071	1.7599316590962352e-49	-2.0620979337373747e-46	7.064724281539428e-12	1.211913565262715e-14	0.0006915618780595077	-7.400255629415146e-20	5.6476318650053305e-21	1.1050464107767794e-15	2.4266371501417195e-14	1.4121971772172362e-15
82400000	0.004654219053886071	1.7599316590962352e-49	-2.0646048818692084e-46	7.064724281539428e-12	1.211913565262715e-14	0.0006915618780595077	-7.400255629037325e-20	5.6476318650053305e-21	1.1050464107767794e-15	2.4266371501417195e-14	1.4121971772172362e-15
82500000	0.004654219053886071	1.7599316590962352e-49	-2.0671118300011626e-46	7.0647242815394285e-12	1.211913565262715e-14	0.0006915618780595077	-7.400255628659503e-20	5.6476318650053305e-21	1.1050464107767794e-15	2.4266371501417195e-14	1.4121971772172362e-15
82600000	0.004654219053886071	1.7599316590962352e-49	-2.0696187781332436e-46	7.0647242815394285e-12	1.211913565262715e-14	0.0006915618780595077	-7.400255628281682e-20	5.6476318650053305e-21	1.1050464107767794e-15	2.4266371501417195e-14	1.4121971772172362e-15
82700000	0.004654219053886071	1.7599316590962352e-49	-2.0721257262654573e-46	7.0647242815394285e-12	1.211913565262715e-14	0.0006915618780595077	-7.400255627903861e-20	5.6476318650053305e-21	1.1050464107767794e-15	2.4266371501417195e-14	1.4121971772172362e-15
82800000	0.004654219053886071	1.7599316590962352e-49	-2.07463267439781e-46	7.0647242815394285e-12	1.211913565262715e-14	0.0006915618780595077	-7.400255627526039e-20	5.6476318650053305e-21	1.1050464107767794e-15	2.4266371501417195e-14	1.4121971772172362e-15
82900000	0.004654219053886071	1.7599316590962352e-49	-2.077139622530309e-46	7.0647242815394285e-12	1.211913565262715e-14	0.0006915618780595077	-7.400255627148218e-20	5.6476318650053305e-21	1.1050464107767794e-15	2.4266371501417195e-14	1.4121971772172362e-15
83000000	0.004654219053886071	1.7599316590962352e-49	-2.0796465706629593e-46	7.0647242815394285e-12	1.211913565262715e-14	0.0006915618780595077	-7.400255626770397e-20	5.6476318650053305e-21	1.1050464107767794e-15	2.4266371501417195e-14	1.4121971772172362e-15
83100000	0.004654219053886071	1.7599316590962352e-49	-2.0821535187957677e-46	7.0647242815394285e-12	1.211913565262715e-14	0.0006915618780595077	-7.400255626392575e-20	5.6476318650053305e-21	1.1050464107767794e-15	2.4266371501417195e-14	1.4121971772172362e-15
83200000	0.004654219053886071	1.7599316590962352e-49	-2.08466046692874e-46	7.0647242815394285e-12	1.211913565262715e-14	0.0006915618780595077	-7.400255626014754e-20	5.6476318650053305e-21	1.1050464107767794e-15	2.4266371501417195e-14	1.4121971772172362e-15
83300000	0.004654219053886071	1.7599316590962352e-49	-2.0871674150618837e-46	7.0647242815394285e-12	1.211913565262715e-14	0.0006915618780595077	-7.400255625636933e-20	5.6476318650053305e-21	1.1050464107767794e-15	2.4266371501417195e-14	1.4121971772172362e-15
83400000	0.004654219053886071	1.7599316590962352e-49	-2.089674363195204e-46	7.0647242815394285e-12	1.211913565262715e-14	0.0006915618780595077	-7.400255625259111e-20	5.6476318650053305e-21	1.1050464107767794e-15	2.4266371501417195e-14	1.4121971772172362e-15
83500000	0.004654219053886071	1.7599316590962352e-49	-2.0921813113287076e-46	7.0647242815394285e-12	1.211913565262715e-14	0.0006915618780595077	-7.40025562488129e-20	5.6476318650053305e-21	1.1050464107767794e-15	2.4266371501417195e-14	1.4121971772172362e-15
83600000	0.004654219053886071	1.7599316590962352e-49	-2.094688259462401e-46	7.0647242815394285e-12	1.211913565262715e-14	0.0006915618780595077	-7.400255624503469e-20	5.6476318650053305e-21	1.1050464107767794e-15	2.4266371501417195e-14	1.4121971772172362e-15
83700000	0.004654219053886071	1.7599316590962352e-49	-2.0971952075962896e-46	7.0647242815394285e-12	1.211913565262715e-14	0.0006915618780595077	-7.400255624125647e-20	5.6476318650053305e-21	1.1050464107767794e-15	2.4266371501417195e-14	1.4121971772172362e-15
83800000	0.004654219053886071	1.7599316590962352e-49	-2.0997021557303807e-46	7.0647242815394285e-12	1.211913565262715e-14	0.0006915618780595077	-7.400255623747827e-20	5.6476318650053305e-21	1.1050464107767794e-15	2.4266371501417195e-14	1.4121971772172362e-15
83900000	0.004654219053886071	1.7599316590962352e-49	-2.1022091038644402e-46	7.0647242815394285e-12	1.211913565262715e-14	0.0006915618780595077	-7.400255623370005e-20	5.6476318650053305e-21	1.1050464107767794e-15	2.4266371501417195e-14	1.4121971772172362e-15
84000000	0.004654219053886071	1.7599316590962352e-49	-2.1047160519980023e-46	7.0647242815394285e-12	1.211913565262715e-14	0.0006915618780595077	-7.400255622992183e-20	5.6476318650053305e-21	1.1050464107767794e-15	2.4266371501417195e-14	1.4121971772172362e-15
84100000	0.004654219053886071	1.7599316590962352e-49	-2.107223000131064e-46	7.0647242815394285e-12	1.211913565262715e-14	0.0006915618780595077	-7.400255622614363e-20	5.6476318650053305e-21	1.1050464107767794e-15	2.4266371501417195e-14	1.4121971772172362e-15
84200000	0.004654219053886071	1.7599316590962352e-49	-2.1097299482636345e-46	7.0647242815394285e-12	1.211913565262715e-14	0.0006915618780595077	-7.400255622236541e-20	5.6476318650053305e-21	1.1050464107767794e-15	2.4266371501417195e-14	1.4121971772172362e-15
84300000	0.004654219053886071	1.7599316590962352e-49	-2.1122368963957237e-46	7.0647242815394285e-12	1.211913565262715e-14	0.0006915618780595077	-7.400255621858719e-20	5.6476318650053305e-21	1.1050464107767794e-15	2.4266371501417195e-14	1.4121971772172362e-15
84400000	0.004654219053886071	1.7599316590962352e-49	-2.114743844527341e-46	7.0647242815394285e-12	1.211913565262715e-14	0.0006915618780595077	-7.400255621480899e-20	5.6476318650053305e-21	1.1050464107767794e-15	2.4266371501417195e-14	1.4121971772172362e-15
84500000	0.004654219053886071	1.7599316590962352e-49	-2.117250792658496e-46	7.0647242815394285e-12	1.211913565262715e-14	0.0006915618780595077	-7.400255621103077e-20	5.6476318650053305e-21	1.1050464107767794e-15	2.4266371501417195e-14	1.4121971772172362e-15
84600000	0.004654219053886071	1.7599316590962352e-49	-2.1197577407891987e-46	7.0647242815394285e-12	1.211913565262715e-14	0.0006915618780595077	-7.400255620725255e-20	5.6476318650053305e-21	1.1050464107767794e-15	2.4266371501417195e-14	1.4121971772172362e-15
84700000	0.004654219053886071	1.7599316590962352e-49	-2.1222646889194583e-46	7.0647242815394285e-12	1.211913565262715e-14	0.0006915618780595077	-7.400255620347435e-20	5.6476318650053305e-21	1.1050464107767794e-15	2.4266371501417195e-14	1.4121971772172362e-15
84800000	0.004654219053886071	1.7599316590962352e-49	-2.1247716370492847e-46	7.0647242815394285e-12	1.211913565262715e-14	0.0006915618780595077	-7.400255619969613e-20	5.6476318650053305e-21	1.1050464107767794e-15	2.4266371501417195e-14	1.4121971772172362e-15
84900000	0.004654219053886071	1.7599316590962352e-49	-2.127278585178687e-46	7.0647242815394285e-12	1.211913565262715e-14	0.0006915618780595077	-7.400255619591791e-20	5.6476318650053305e-21	1.1050464107767794e-15	2.4266371501417195e-14	1.4121971772172362e-15
85000000	0.004654219053886071	1.7599316590962352e-49	-2.1297855333076752e-46	7.0647242815394285e-12	1.211913565262715e-14	0.0006915618780595077	-7.400255619213971e-20	5.6476318650053305e-21	1.1050464107767794e-15	2.4266371501417195e-14	1.4121971772172362e-15
85100000	0.004654219053886071	1.7599316590962352e-49	-2.132292481436259e-46	7.0647242815394285e-12	1.211913565262715e-14	0.0006915618780595077	-7.400255618836149e-20	5.6476318650053305e-21	1.1050464107767794e-15	2.4266371501417195e-14	1.4121971772172362e-15
85200000	0.004654219053886071	1.7599316590962352e-49	-2.134799429564448e-46	7.0647242815394285e-12	1.211913565262715e-14	0.0006915618780595077	-7.400255618458327e-20	5.6476318650053305e-21	1.1050464107767794e-15	2.4266371501417195e-14	1.4121971772172362e-15
85300000	0.004654219053886071	1.7599316590962352e-49	-2.1373063776922513e-46	7.0647242815394285e-12	1.211913565262715e-14	0.0006915618780595077	-7.400255618080507e-20	5.6476318650053305e-21	1.1050464107767794e-15	2.4266371501417195e-14	1.4121971772172362e-15
85400000	0.004654219053886071	1.7599316590962352e-49	-2.1398133258196787e-46	7.0647242815394285e-12	1.211913565262715e-14	0.0006915618780595077	-7.400255617702685e-20	5.6476318650053305e-21	1.1050464107767794e-15	2.4266371501417195e-14	1.4121971772172362e-15
85500000	0.004654219053886071	1.7599316590962352e-49	-2.1423202739467404e-46	7.0647242815394285e-12	1.211913565262715e-14	0.0006915618780595077	-7.400255617324863e-20	5.6476318650053305e-21	1.1050464107767794e-15	2.4266371501417195e-14	1.4121971772172362e-15
85600000	0.004654219053886071	1.7599316590962352e-49	-2.144827222073445e-46	7.0647242815394285e-12	1.211913565262715e-14	0.0006915618780595077	-7.400255616947043e-20	5.6476318650053305e-21	1.1050464107767794e-15	2.4266371501417195e-14	1.4121971772172362e-15
85700000	0.004654219053886071	1.7599316590962352e-49	-2.1473341701998033e-46	7.0647242815394285e-12	1.211913565262715e-14	0.0006915618780595077	-7.400255616569221e-20	5.6476318650053305e-21	1.1050464107767794e-15	2.4266371501417195e-14	1.4121971772172362e-15
85800000	0.004654219053886071	1.7599316590962352e-49	-2.149841118325824e-46	7.0647242815394285e-12	1.211913565262715e-14	0.0006915618780595077	-7.4002556161914e-20	5.6476318650053305e-21	1.1050464107767794e-15	2.4266371501417195e-14	1.4121971772172362e-15
85900000	0.004654219053886071	1.7599316590962352e-49	-2.1523480664515166e-46	7.0647242815394285e-12	1.211913565262715e-14	0.0006915618780595077	-7.400255615813579e-20	5.6476318650053305e-21	1.1050464107767794e-15	2.4266371501417195e-14	1.4121971772172362e-15
86000000	0.004654219053886071	1.7599316590962356e-49	-2.1548550145768916e-46	7.0647242815394285e-12	1.211913565262715e-14	0.0006915618780595077	-7.400255615435757e-20	5.6476318650053305e-21	1.1050464107767794e-15	2.4266371501417195e-14	1.4121971772172362e-15
86100000	0.004654219053886071	1.7599316590962356e-49	-2.1573619627019577e-46	7.0647242815394285e-12	1.211913565262715e-14	0.0006915618780595077	-7.400255615057936e-20	5.6476318650053305e-21	1.1050464107767794e-15	2.4266371501417195e-14	1.4121971772172362e-15
86200000	0.004654219053886071	1.7599316590962356e-49	-2.159868910826725e-46	7.0647242815394285e-12	1.211913565262715e-14	0.0006915618780595077	-7.400255614680115e-20	5.6476318650053305e-21	1.1050464107767794e-15	2.4266371501417195e-14	1.4121971772172362e-15
86300000	0.004654219053886071	1.7599316590962356e-49	-2.162375858951203e-46	7.0647242815394285e-12	1.211913565262715e-14	0.0006915618780595077	-7.400255614302293e-20	5.6476318650053305e-21	1.1050464107767794e-15	2.4266371501417195e-14	1.4121971772172362e-15
86400000	0.004654219053886071	1.7599316590962356e-49	-2.164882807075401e-46	7.0647242815394285e-12	1.211913565262715e-14	0.0006915618780595077	-7.400255613924472e-20	5.6476318650053305e-21	1.1050464107767794e-15	2.4266371501417195e-14	1.4121971772172362e-15
86500000	0.004654219053886071	1.7599316590962356e-49	-2.1673897551993297e-46	7.0647242815394285e-12	1.211913565262715e-14	0.0006915618780595077	-7.400255613546651e-20	5.6476318650053305e-21	1.1050464107767794e-15	2.4266371501417195e-14	1.4121971772172362e-15
86600000	0.004654219053886071	1.7599316590962356e-49	-2.169896703322997e-46	7.0647242815394285e-12	1.211913565262715e-14	0.0006915618780595077	-7.40025561316883e-20	5.6476318650053305e-21	1.1050464107767794e-15	2.4266371501417195e-14	1.4121971772172362e-15
86700000	0.004654219053886071	1.7599316590962356e-49	-2.1724036514464138e-46	7.0647242815394285e-12	1.211913565262715e-14	0.0006915618780595077	-7.400255612791008e-20	5.6476318650053305e-21	1.1050464107767794e-15	2.4266371501417195e-14	1.4121971772172362e-15
86800000	0.004654219053886071	1.7599316590962356e-49	-2.1749105995695893e-46	7.0647242815394285e-12	1.211913565262715e-14	0.0006915618780595077	-7.400255612413187e-20	5.6476318650053305e-21	1.1050464107767794e-15	2.4266371501417195e-14	1.4121971772172362e-15
86900000	0.004654219053886071	1.7599316590962356e-49	-2.177417547692533e-46	7.0647242815394285e-12	1.211913565262715e-14	0.0006915618780595077	-7.400255612035365e-20	5.6476318650053305e-21	1.1050464107767794e-15	2.4266371501417195e-14	1.4121971772172362e-15
87000000	0.004654219053886071	1.7599316590962356e-49	-2.1799244958152546e-46	7.0647242815394285e-12	1.211913565262715e-14	0.0006915618780595077	-7.400255611657544e-20	5.6476318650053305e-21	1.1050464107767794e-15	2.4266371501417195e-14	1.4121971772172362e-15
87100000	0.004654219053886071	1.7599316590962356e-49	-2.182431443937764e-46	7.0647242815394285e-12	1.211913565262715e-14	0.0006915618780595077	-7.400255611279723e-20	5.6476318650053305e-21	1.1050464107767794e-15	2.4266371501417195e-14	1.4121971772172362e-15
87200000	0.004654219053886071	1.7599316590962356e-49	-2.18493839206007e-46	7.0647242815394285e-12	1.211913565262715e-14	0.0006915618780595077	-7.400255610901902e-20	5.6476318650053305e-21	1.1050464107767794e-15	2.4266371501417195e-14	1.4121971772172362e-15
87300000	0.004654219053886071	1.7599316590962356e-49	-2.187445340182183e-46	7.0647242815394285e-12	1.211913565262715e-14	0.0006915618780595077	-7.40025561052408e-20	5.6476318650053305e-21	1.1050464107767794e-15	2.4266371501417195e-14	1.4121971772172362e-15
87400000	0.004654219053886071	1.7599316590962356e-49	-2.1899522883041123e-46	7.0647242815394285e-12	1.211913565262715e-14	0.0006915618780595077	-7.400255610146259e-20	5.6476318650053305e-21	1.1050464107767794e-15	2.4266371501417195e-14	1.4121971772172362e-15
87500000	0.004654219053886071	1.7599316590962356e-49	-2.1924592364258678e-46	7.0647242815394285e-12	1.211913565262715e-14	0.0006915618780595077	-7.400255609768438e-20	5.6476318650053305e-21	1.1050464107767794e-15	2.4266371501417195e-14	1.4121971772172362e-15
87600000	0.004654219053886071	1.7599316590962356e-49	-2.1949661845474583e-46	7.0647242815394285e-12	1.211913565262715e-14	0.0006915618780595077	-7.400255609390616e-20	5.6476318650053305e-21	1.1050464107767794e-15	2.4266371501417195e-14	1.4121971772172364e-15
87700000	0.004654219053886071	1.7599316590962356e-49	-2.1974731326688945e-46	7.0647242815394285e-12	1.211913565262715e-14	0.0006915618780595077	-7.400255609012795e-20	5.6476318650053305e-21	1.1050464107767794e-15	2.4266371501417195e-14	1.4121971772172364e-15
87800000	0.004654219053886071	1.7599316590962356e-49	-2.1999800807901852e-46	7.0647242815394285e-12	1.211913565262715e-14	0.0006915618780595077	-7.400255608634974e-20	5.6476318650053305e-21	1.1050464107767794e-15	2.4266371501417195e-14	1.4121971772172364e-15
87900000	0.004654219053886071	1.7599316590962356e-49	-2.20248702891134e-46	7.0647242815394285e-12	1.211913565262715e-14	0.0006915618780595077	-7.400255608257152e-20	5.6476318650053305e-21	1.1050464107767794e-15	2.4266371501417195e-14	1.4121971772172364e-15
88000000	0.004654219053886071	1.7599316590962356e-49	-2.204993977032369e-46	7.0647242815394285e-12	1.211913565262715e-14	0.0006915618780595077	-7.400255607879331e-20	5.6476318650053305e-21	1.1050464107767794e-15	2.4266371501417195e-14	1.4121971772172364e-15
88100000	0.004654219053886071	1.7599316590962356e-49	-2.2075009251532814e-46	7.0647242815394285e-12	1.211913565262715e-14	0.0006915618780595077	-7.40025560750151e-20	5.6476318650053305e-21	1.1050464107767794e-15	2.4266371501417195e-14	1.4121971772172364e-15
88200000	0.004654219053886071	1.7599316590962356e-49	-2.210007873274087e-46	7.0647242815394285e-12	1.211913565262715e-14	0.0006915618780595077	-7.400255607123688e-20	5.6476318650053305e-21	1.1050464107767794e-15	2.4266371501417195e-14	1.4121971772172364e-15
88300000	0.004654219053886071	1.7599316590962356e-49	-2.2125148213947955e-46	7.0647242815394285e-12	1.211913565262715e-14	0.0006915618780595077	-7.400255606745867e-20	5.6476318650053305e-21	1.1050464107767794e-15	2.4266371501417195e-14	1.4121971772172364e-15
88400000	0.004654219053886071	1.7599316590962356e-49	-2.215021769515416e-46	7.0647242815394285e-12	1.211913565262715e-14	0.0006915618780595077	-7.400255606368046e-20	5.6476318650053305e-21	1.1050464107767794e-15	2.4266371501417195e-14	1.4121971772172364e-15
88500000	0.004654219053886071	1.7599316590962356e-49	-2.217528717635959e-46	7.0647242815394285e-12	1.211913565262715e-14	0.0006915618780595078	-7.400255605990224e-20	5.6476318650053305e-21	1.1050464107767794e-15	2.4266371501417195e-14	1.4121971772172364e-15
88600000	0.004654219053886071	1.7599316590962356e-49	-2.220035665756433e-46	7.0647242815394285e-12	1.211913565262715e-14	0.0006915618780595078	-7.400255605612404e-20	5.6476318650053305e-21	1.1050464107767794e-15	2.4266371501417195e-14	1.4121971772172364e-15
88700000	0.004654219053886071	1.7599316590962356e-49	-2.2225426138768487e-46	7.0647242815394285e-12	1.211913565262715e-14	0.0006915618780595078	-7.400255605234582e-20	5.6476318650053305e-21	1.1050464107767796e-15	2.4266371501417195e-14	1.4121971772172364e-15
88800000	0.004654219053886071	1.7599316590962356e-49	-2.225049561997215e-46	7.0647242815394285e-12	1.211913565262715e-14	0.0006915618780595078	-7.40025560485676e-20	5.6476318650053305e-21	1.1050464107767796e-15	2.42663715014172e-14	1.4121971772172364e-15
88900000	0.004654219053886071	1.7599316590962356e-49	-2.2275565101175415e-46	7.0647242815394285e-12	1.211913565262715e-14	0.0006915618780595078	-7.40025560447894e-20	5.6476318650053305e-21	1.1050464107767796e-15	2.42663715014172e-14	1.4121971772172364e-15
89000000	0.004654219053886071	1.7599316590962356e-49	-2.230063458237838e-46	7.0647242815394285e-12	1.211913565262715e-14	0.0006915618780595078	-7.400255604101118e-20	5.6476318650053305e-21	1.1050464107767796e-15	2.42663715014172e-14	1.4121971772172364e-15
89100000	0.004654219053886071	1.7599316590962356e-49	-2.2325704063581144e-46	7.0647242815394285e-12	1.211913565262715e-14	0.0006915618780595078	-7.400255603723296e-20	5.6476318650053305e-21	1.1050464107767796e-15	2.42663715014172e-14	1.4121971772172364e-15
89200000	0.004654219053886071	1.7599316590962356e-49	-2.23507735447838e-46	7.0647242815394285e-12	1.211913565262715e-14	0.0006915618780595078	-7.400255603345476e-20	5.6476318650053305e-21	1.1050464107767796e-15	2.42663715014172e-14	1.4121971772172364e-15
89300000	0.004654219053886071	1.7599316590962356e-49	-2.237584302598644e-46	7.0647242815394285e-12	1.211913565262715e-14	0.0006915618780595078	-7.400255602967654e-20	5.6476318650053305e-21	1.1050464107767796e-15	2.42663715014172e-14	1.4121971772172364e-15
89400000	0.004654219053886071	1.7599316590962356e-49	-2.2400912507189166e-46	7.0647242815394285e-12	1.211913565262715e-14	0.0006915618780595078	-7.400255602589832e-20	5.6476318650053305e-21	1.1050464107767796e-15	2.42663715014172e-14	1.4121971772172364e-15
89500000	0.004654219053886071	1.7599316590962356e-49	-2.2425981988392073e-46	7.0647242815394285e-12	1.211913565262715e-14	0.0006915618780595078	-7.400255602212012e-20	5.6476318650053305e-21	1.1050464107767796e-15	2.42663715014172e-14	1.4121971772172364e-15
89600000	0.004654219053886071	1.7599316590962356e-49	-2.2451051469595253e-46	7.0647242815394285e-12	1.211913565262715e-14	0.0006915618780595078	-7.40025560183419e-20	5.6476318650053305e-21	1.1050464107767796e-15	2.42663715014172e-14	1.4121971772172364e-15
89700000	0.004654219053886071	1.759931659096236e-49	-2.247612095079881e-46	7.0647242815394285e-12	1.211913565262715e-14	0.0006915618780595078	-7.400255601456368e-20	5.6476318650053305e-21	1.1050464107767796e-15	2.42663715014172e-14	1.4121971772172364e-15
89800000	0.004654219053886071	1.759931659096236e-49	-2.250119043200283e-46	7.0647242815394285e-12	1.211913565262715e-14	0.0006915618780595078	-7.400255601078548e-20	5.6476318650053305e-21	1.1050464107767796e-15	2.42663715014172e-14	1.4121971772172364e-15
89900000	0.004654219053886071	1.759931659096236e-49	-2.2526259913207417e-46	7.0647242815394285e-12	1.211913565262715e-14	0.0006915618780595078	-7.400255600700726e-20	5.6476318650053305e-21	1.1050464107767796e-15	2.42663715014172e-14	1.4121971772172364e-15
90000000	0.004654219053886071	1.759931659096236e-49	-2.2551329394412666e-46	7.0647242815394285e-12	1.211913565262715e-14	0.0006915618780595078	-7.400255600322904e-20	5.6476318650053305e-21	1.1050464107767796e-15	2.42663715014172e-14	1.4121971772172364e-15
90100000	0.004654219053886071	1.759931659096236e-49	-2.257639887561867e-46	7.0647242815394285e-12	1.211913565262715e-14	0.0006915618780595078	-7.400255599945084e-20	5.6476318650053305e-21	1.1050464107767796e-15	2.42663715014172e-14	1.4121971772172364e-15
90200000	0.004654219053886071	1.759931659096236e-49	-2.2601468356825524e-46	7.0647242815394285e-12	1.211913565262715e-14	0.0006915618780595078	-7.400255599567262e-20	5.6476318650053305e-21	1.1050464107767796e-15	2.42663715014172e-14	1.4121971772172364e-15
90300000	0.004654219053886071	1.759931659096236e-49	-2.262653783803333e-46	7.0647242815394285e-12	1.211913565262715e-14	0.0006915618780595078	-7.40025559918944e-20	5.6476318650053305e-21	1.1050464107767796e-15	2.42663715014172e-14	1.4121971772172364e-15
90400000	0.004654219053886071	1.759931659096236e-49	-2.2651607319242175e-46	7.0647242815394285e-12	1.211913565262715e-14	0.0006915618780595078	-7.40025559881162e-20	5.6476318650053305e-21	1.1050464107767796e-15	2.42663715014172e-14	1.4121971772172364e-15
90500000	0.004654219053886071	1.759931659096236e-49	-2.2676676800452165e-46	7.0647242815394285e-12	1.211913565262715e-14	0.0006915618780595078	-7.400255598433798e-20	5.6476318650053305e-21	1.1050464107767796e-15	2.42663715014172e-14	1.4121971772172364e-15
90600000	0.004654219053886071	1.759931659096236e-49	-2.270174628166339e-46	7.0647242815394285e-12	1.211913565262715e-14	0.0006915618780595078	-7.400255598055976e-20	5.6476318650053305e-21	1.1050464107767796e-15	2.42663715014172e-14	1.4121971772172364e-15
90700000	0.004654219053886071	1.759931659096236e-49	-2.272681576287595e-46	7.0647242815394285e-12	1.211913565262715e-14	0.0006915618780595078	-7.400255597678156e-20	5.6476318650053305e-21	1.1050464107767796e-15	2.42663715014172e-14	1.4121971772172364e-15
90800000	0.004654219053886071	1.759931659096236e-49	-2.2751885244089933e-46	7.0647242815394285e-12	1.211913565262715e-14	0.0006915618780595078	-7.400255597300334e-20	5.6476318650053305e-21	1.1050464107767796e-15	2.42663715014172e-14	1.4121971772172364e-15
90900000	0.004654219053886071	1.759931659096236e-49	-2.2776954725305446e-46	7.0647242815394285e-12	1.211913565262715e-14	0.0006915618780595078	-7.400255596922513e-20	5.6476318650053305e-21	1.1050464107767796e-15	2.42663715014172e-14	1.4121971772172364e-15
91000000	0.004654219053886071	1.759931659096236e-49	-2.2802024206522577e-46	7.0647242815394285e-12	1.211913565262715e-14	0.0006915618780595078	-7.400255596544692e-20	5.6476318650053305e-21	1.1050464107767796e-15	2.42663715014172e-14	1.4121971772172364e-15
91100000	0.004654219053886071	1.759931659096236e-49	-2.2827093687741427e-46	7.0647242815394285e-12	1.211913565262715e-14	0.0006915618780595078	-7.40025559616687e-20	5.6476318650053305e-21	1.1050464107767796e-15	2.42663715014172e-14	1.4121971772172364e-15
91200000	0.004654219053886071	1.759931659096236e-49	-2.2852163168962085e-46	7.0647242815394285e-12	1.211913565262715e-14	0.0006915618780595078	-7.40025559578905e-20	5.6476318650053305e-21	1.1050464107767796e-15	2.42663715014172e-14	1.4121971772172364e-15
91300000	0.004654219053886071	1.759931659096236e-49	-2.2877232650184657e-46	7.0647242815394285e-12	1.211913565262715e-14	0.0006915618780595078	-7.400255595411228e-20	5.6476318650053305e-21	1.1050464107767796e-15	2.42663715014172e-14	1.4121971772172364e-15
91400000	0.004654219053886071	1.759931659096236e-49	-2.2902302131409232e-46	7.0647242815394285e-12	1.211913565262715e-14	0.0006915618780595078	-7.400255595033406e-20	5.6476318650053305e-21	1.1050464107767796e-15	2.42663715014172e-14	1.4121971772172364e-15
91500000	0.004654219053886071	1.759931659096236e-49	-2.2927371612635908e-46	7.0647242815394285e-12	1.211913565262715e-14	0.0006915618780595078	-7.400255594655586e-20	5.6476318650053305e-21	1.1050464107767796e-15	2.42663715014172e-14	1.4121971772172364e-15
91600000	0.004654219053886071	1.759931659096236e-49	-2.295244109386478e-46	7.0647242815394285e-12	1.211913565262715e-14	0.0006915618780595078	-7.400255594277764e-20	5.6476318650053305e-21	1.1050464107767796e-15	2.42663715014172e-14	1.4121971772172364e-15
91700000	0.004654219053886071	1.759931659096236e-49	-2.2977510575095944e-46	7.0647242815394285e-12	1.211913565262715e-14	0.0006915618780595078	-7.400255593899942e-20	5.6476318650053305e-21	1.1050464107767796e-15	2.42663715014172e-14	1.4121971772172364e-15
91800000	0.004654219053886071	1.759931659096236e-49	-2.30025800563295e-46	7.0647242815394285e-12	1.211913565262715e-14	0.0006915618780595078	-7.400255593522122e-20	5.6476318650053305e-21	1.1050464107767796e-15	2.42663715014172e-14	1.4121971772172364e-15
91900000	0.004654219053886071	1.759931659096236e-49	-2.302764953756554e-46	7.0647242815394285e-12	1.211913565262715e-14	0.0006915618780595078	-7.4002555931443e-20	5.6476318650053305e-21	1.1050464107767796e-15	2.42663715014172e-14	1.4121971772172364e-15
92000000	0.004654219053886071	1.759931659096236e-49	-2.305271901880097e-46	7.0647242815394285e-12	1.211913565262715e-14	0.0006915618780595078	-7.400255592766479e-20	5.6476318650053305e-21	1.1050464107767796e-15	2.42663715014172e-14	1.4121971772172364e-15
92100000	0.004654219053886071	1.759931659096236e-49	-2.307778850003134e-46	7.0647242815394285e-12	1.211913565262715e-14	0.0006915618780595078	-7.400255592388658e-20	5.6476318650053305e-21	1.1050464107767796e-15	2.42663715014172e-14	1.4121971772172364e-15
92200000	0.004654219053886071	1.759931659096236e-49	-2.3102857981256714e-46	7.0647242815394285e-12	1.211913565262715e-14	0.0006915618780595078	-7.400255592010836e-20	5.6476318650053305e-21	1.1050464107767796e-15	2.42663715014172e-14	1.4121971772172364e-15
92300000	0.004654219053886071	1.759931659096236e-49	-2.312792746247719e-46	7.0647242815394285e-12	1.211913565262715e-14	0.0006915618780595078	-7.400255591633015e-20	5.6476318650053305e-21	1.1050464107767796e-15	2.42663715014172e-14	1.4121971772172364e-15
92400000	0.004654219053886071	1.759931659096236e-49	-2.315299694369286e-46	7.0647242815394285e-12	1.211913565262715e-14	0.0006915618780595078	-7.400255591255194e-20	5.6476318650053305e-21	1.1050464107767796e-15	2.42663715014172e-14	1.4121971772172364e-15
92500000	0.004654219053886071	1.759931659096236e-49	-2.3178066424903817e-46	7.0647242815394285e-12	1.211913565262715e-14	0.0006915618780595078	-7.400255590877372e-20	5.6476318650053305e-21	1.1050464107767796e-15	2.42663715014172e-14	1.4121971772172364e-15
92600000	0.004654219053886071	1.759931659096236e-49	-2.3203135906110163e-46	7.0647242815394285e-12	1.211913565262715e-14	0.0006915618780595078	-7.400255590499551e-20	5.6476318650053305e-21	1.1050464107767796e-15	2.42663715014172e-14	1.4121971772172364e-15
92700000	0.004654219053886071	1.759931659096236e-49	-2.3228205387311993e-46	7.0647242815394285e-12	1.211913565262715e-14	0.0006915618780595078	-7.40025559012173e-20	5.6476318650053305e-21	1.1050464107767796e-15	2.42663715014172e-14	1.4121971772172364e-15
92800000	0.004654219053886071	1.759931659096236e-49	-2.32532748685094e-46	7.0647242815394285e-12	1.211913565262715e-14	0.0006915618780595078	-7.400255589743908e-20	5.6476318650053305e-21	1.1050464107767796e-15	2.42663715014172e-14	1.4121971772172364e-15
92900000	0.004654219053886071	1.759931659096236e-49	-2.3278344349702487e-46	7.0647242815394285e-12	1.211913565262715e-14	0.0006915618780595078	-7.400255589366087e-20	5.6476318650053305e-21	1.1050464107767796e-15	2.42663715014172e-14	1.4121971772172364e-15
93000000	0.004654219053886071	1.759931659096236e-49	-2.3303413830891342e-46	7.0647242815394285e-12	1.211913565262715e-14	0.0006915618780595078	-7.400255588988266e-20	5.6476318650053305e-21	1.1050464107767796e-15	2.42663715014172e-14	1.4121971772172364e-15
93100000	0.004654219053886071	1.759931659096236e-49	-2.3328483312076063e-46	7.0647242815394285e-12	1.211913565262715e-14	0.0006915618780595078	-7.400255588610444e-20	5.6476318650053305e-21	1.1050464107767796e-15	2.42663715014172e-14	1.4121971772172364e-15
93200000	0.004654219053886071	1.759931659096236e-49	-2.335355279325675e-46	7.0647242815394285e-12	1.211913565262715e-14	0.0006915618780595078	-7.400255588232623e-20	5.6476318650053305e-21	1.1050464107767796e-15	2.42663715014172e-14	1.4121971772172364e-15
93300000	0.004654219053886071	1.759931659096236e-49	-2.3378622274433493e-46	7.0647242815394285e-12	1.211913565262715e-14	0.0006915618780595078	-7.400255587854802e-20	5.6476318650053305e-21	1.1050464107767796e-15	2.42663715014172e-14	1.4121971772172364e-15
93400000	0.004654219053886071	1.759931659096236e-49	-2.3403691755606394e-46	7.0647242815394285e-12	1.211913565262715e-14	0.0006915618780595078	-7.40025558747698e-20	5.6476318650053305e-21	1.1050464107767796e-15	2.42663715014172e-14	1.4121971772172364e-15
93500000	0.004654219053886071	1.759931659096236e-49	-2.3428761236775546e-46	7.0647242815394285e-12	1.211913565262715e-14	0.0006915618780595078	-7.400255587099159e-20	5.6476318650053305e-21	1.1050464107767796e-15	2.42663715014172e-14	1.4121971772172364e-15
93600000	0.004654219053886071	1.759931659096236e-49	-2.3453830717941045e-46	7.0647242815394285e-12	1.211913565262715e-14	0.0006915618780595078	-7.400255586721338e-20	5.6476318650053305e-21	1.1050464107767796e-15	2.42663715014172e-14	1.4121971772172364e-15
93700000	0.004654219053886071	1.759931659096236e-49	-2.347890019910299e-46	7.0647242815394285e-12	1.211913565262715e-14	0.0006915618780595078	-7.400255586343517e-20	5.6476318650053305e-21	1.1050464107767796e-15	2.42663715014172e-14	1.4121971772172364e-15
93800000	0.004654219053886071	1.759931659096236e-49	-2.3503969680261472e-46	7.0647242815394285e-12	1.211913565262715e-14	0.0006915618780595078	-7.400255585965695e-20	5.6476318650053305e-21	1.1050464107767796e-15	2.42663715014172e-14	1.4121971772172364e-15
93900000	0.004654219053886071	1.759931659096236e-49	-2.352903916141659e-46	7.0647242815394285e-12	1.211913565262715e-14	0.0006915618780595078	-7.400255585587874e-20	5.6476318650053305e-21	1.1050464107767796e-15	2.42663715014172e-14	1.4121971772172364e-15
94000000	0.004654219053886071	1.759931659096236e-49	-2.355410864256844e-46	7.0647242815394285e-12	1.211913565262715e-14	0.0006915618780595078	-7.400255585210053e-20	5.6476318650053305e-21	1.1050464107767796e-15	2.42663715014172e-14	1.4121971772172364e-15
94100000	0.004654219053886071	1.759931659096236e-49	-2.3579178123717116e-46	7.0647242815394285e-12	1.211913565262715e-14	0.0006915618780595078	-7.400255584832231e-20	5.6476318650053305e-21	1.1050464107767796e-15	2.42663715014172e-14	1.4121971772172364e-15
94200000	0.004654219053886071	1.759931659096236e-49	-2.3604247604862717e-46	7.0647242815394285e-12	1.211913565262715e-14	0.0006915618780595078	-7.40025558445441e-20	5.6476318650053305e-21	1.1050464107767796e-15	2.42663715014172e-14	1.4121971772172364e-15
94300000	0.004654219053886071	1.759931659096236e-49	-2.362931708600534e-46	7.0647242815394285e-12	1.211913565262715e-14	0.0006915618780595078	-7.400255584076589e-20	5.6476318650053305e-21	1.1050464107767796e-15	2.42663715014172e-14	1.4121971772172364e-15
94400000	0.004654219053886071	1.759931659096236e-49	-2.3654386567145075e-46	7.0647242815394285e-12	1.211913565262715e-14	0.0006915618780595078	-7.400255583698767e-20	5.6476318650053305e-21	1.1050464107767796e-15	2.42663715014172e-14	1.4121971772172364e-15
94500000	0.004654219053886071	1.759931659096236e-49	-2.3679456048282026e-46	7.0647242815394285e-12	1.211913565262715e-14	0.0006915618780595078	-7.400255583320946e-20	5.6476318650053305e-21	1.1050464107767796e-15	2.42663715014172e-14	1.4121971772172364e-15
94600000	0.004654219053886071	1.759931659096236e-49	-2.3704525529416282e-46	7.0647242815394285e-12	1.211913565262715e-14	0.0006915618780595078	-7.400255582943125e-20	5.6476318650053305e-21	1.1050464107767796e-15	2.42663715014172e-14	1.4121971772172364e-15
94700000	0.004654219053886071	1.759931659096236e-49	-2.372959501054794e-46	7.0647242815394285e-12	1.211913565262715e-14	0.0006915618780595078	-7.400255582565303e-20	5.6476318650053305e-21	1.1050464107767796e-15	2.42663715014172e-14	1.4121971772172364e-15
94800000	0.004654219053886071	1.759931659096236e-49	-2.37546644916771e-46	7.0647242815394285e-12	1.211913565262715e-14	0.0006915618780595078	-7.400255582187483e-20	5.6476318650053305e-21	1.1050464107767796e-15	2.42663715014172e-14	1.4121971772172364e-15
94900000	0.004654219053886071	1.7599316590962356e-49	-2.3779733972803858e-46	7.064724281539428e-12	1.211913565262715e-14	0.0006915618780595078	-7.400255581809661e-20	5.6476318650053305e-21	1.1050464107767796e-15	2.42663715014172e-14	1.4121971772172364e-15
95000000	0.004654219053886071	1.7599316590962356e-49	-2.3804803453928304e-46	7.064724281539428e-12	1.211913565262715e-14	0.0006915618780595078	-7.400255581431839e-20	5.6476318650053305e-21	1.1050464107767796e-15	2.42663715014172e-14	1.4121971772172364e-15
95100000	0.004654219053886071	1.7599316590962356e-49	-2.3829872935050542e-46	7.064724281539428e-12	1.211913565262715e-14	0.0006915618780595078	-7.400255581054019e-20	5.6476318650053305e-21	1.1050464107767796e-15	2.42663715014172e-14	1.4121971772172364e-15
95200000	0.004654219053886071	1.7599316590962356e-49	-2.3854942416170664e-46	7.064724281539428e-12	1.211913565262715e-14	0.0006915618780595078	-7.400255580676197e-20	5.6476318650053305e-21	1.1050464107767796e-15	2.42663715014172e-14	1.4121971772172364e-15
95300000	0.004654219053886071	1.7599316590962356e-49	-2.3880011897288763e-46	7.064724281539428e-12	1.211913565262715e-14	0.0006915618780595078	-7.400255580298375e-20	5.6476318650053305e-21	1.1050464107767796e-15	2.42663715014172e-14	1.4121971772172364e-15
95400000	0.004654219053886071	1.7599316590962356e-49	-2.390508137840494e-46	7.064724281539428e-12	1.211913565262715e-14	0.0006915618780595078	-7.400255579920555e-20	5.6476318650053305e-21	1.1050464107767796e-15	2.42663715014172e-14	1.4121971772172364e-15
95500000	0.004654219053886071	1.7599316590962356e-49	-2.3930150859519287e-46	7.064724281539428e-12	1.211913565262715e-14	0.0006915618780595078	-7.400255579542733e-20	5.6476318650053305e-21	1.1050464107767796e-15	2.42663715014172e-14	1.4121971772172364e-15
95600000	0.004654219053886071	1.7599316590962356e-49	-2.3955220340631907e-46	7.064724281539428e-12	1.211913565262715e-14	0.0006915618780595078	-7.400255579164911e-20	5.6476318650053305e-21	1.1050464107767796e-15	2.42663715014172e-14	1.4121971772172364e-15
95700000	0.004654219053886071	1.7599316590962356e-49	-2.398028982174289e-46	7.064724281539428e-12	1.211913565262715e-14	0.0006915618780595078	-7.400255578787091e-20	5.6476318650053305e-21	1.1050464107767796e-15	2.42663715014172e-14	1.4121971772172364e-15
95800000	0.004654219053886071	1.7599316590962356e-49	-2.400535930285233e-46	7.064724281539428e-12	1.211913565262715e-14	0.0006915618780595078	-7.400255578409269e-20	5.6476318650053305e-21	1.1050464107767796e-15	2.42663715014172e-14	1.4121971772172364e-15
95900000	0.004654219053886071	1.7599316590962356e-49	-2.403042878396033e-46	7.064724281539428e-12	1.211913565262715e-14	0.0006915618780595078	-7.400255578031447e-20	5.6476318650053305e-21	1.1050464107767796e-15	2.42663715014172e-14	1.4121971772172364e-15
96000000	0.004654219053886071	1.7599316590962356e-49	-2.4055498265066978e-46	7.064724281539428e-12	1.211913565262715e-14	0.0006915618780595078	-7.400255577653627e-20	5.6476318650053305e-21	1.1050464107767796e-15	2.42663715014172e-14	1.4121971772172364e-15
96100000	0.004654219053886071	1.7599316590962356e-49	-2.4080567746172378e-46	7.064724281539428e-12	1.211913565262715e-14	0.0006915618780595078	-7.400255577275805e-20	5.6476318650053305e-21	1.1050464107767796e-15	2.42663715014172e-14	1.4121971772172364e-15
96200000	0.004654219053886071	1.7599316590962356e-49	-2.4105637227276623e-46	7.064724281539428e-12	1.211913565262715e-14	0.0006915618780595078	-7.400255576897983e-20	5.6476318650053305e-21	1.1050464107767796e-15	2.42663715014172e-14	1.4121971772172364e-15
96300000	0.004654219053886071	1.7599316590962356e-49	-2.4130706708379807e-46	7.064724281539428e-12	1.211913565262715e-14	0.0006915618780595078	-7.400255576520163e-20	5.6476318650053305e-21	1.1050464107767796e-15	2.42663715014172e-14	1.4121971772172364e-15
96400000	0.004654219053886071	1.7599316590962356e-49	-2.4155776189482026e-46	7.064724281539428e-12	1.211913565262715e-14	0.0006915618780595078	-7.400255576142341e-20	5.6476318650053305e-21	1.1050464107767796e-15	2.42663715014172e-14	1.4121971772172364e-15
96500000	0.00465421905388607	1.7599316590962356e-49	-2.418084567058338e-46	7.064724281539428e-12	1.211913565262715e-14	0.0006915618780595078	-7.40025557576452e-20	5.6476318650053305e-21	1.1050464107767796e-15	2.42663715014172e-14	1.4121971772172364e-15
96600000	0.00465421905388607	1.7599316590962356e-49	-2.4205915151683963e-46	7.064724281539428e-12	1.211913565262715e-14	0.0006915618780595078	-7.400255575386699e-20	5.6476318650053305e-21	1.1050464107767796e-15	2.42663715014172e-14	1.4121971772172364e-15
96700000	0.00465421905388607	1.7599316590962356e-49	-2.423098463278387e-46	7.064724281539428e-12	1.211913565262715e-14	0.0006915618780595078	-7.400255575008877e-20	5.64763186500533e-21	1.1050464107767796e-15	2.42663715014172e-14	1.4121971772172364e-15
96800000	0.00465421905388607	1.7599316590962352e-49	-2.4256054113883197e-46	7.064724281539428e-12	1.2119135652627149e-14	0.0006915618780595078	-7.400255574631055e-20	5.64763186500533e-21	1.1050464107767796e-15	2.42663715014172e-14	1.4121971772172364e-15
96900000	0.00465421905388607	1.7599316590962352e-49	-2.4281123594982044e-46	7.064724281539428e-12	1.2119135652627149e-14	0.0006915618780595078	-7.400255574253235e-20	5.64763186500533e-21	1.1050464107767796e-15	2.42663715014172e-14	1.4121971772172364e-15
97000000	0.00465421905388607	1.7599316590962352e-49	-2.43061930760805e-46	7.064724281539428e-12	1.2119135652627149e-14	0.0006915618780595077	-7.400255573875413e-20	5.64763186500533e-21	1.1050464107767796e-15	2.4266371501417195e-14	1.4121971772172362e-15
97100000	0.00465421905388607	1.7599316590962352e-49	-2.433126255717867e-46	7.064724281539428e-12	1.2119135652627149e-14	0.0006915618780595077	-7.400255573497592e-20	5.64763186500533e-21	1.1050464107767796e-15	2.4266371501417195e-14	1.4121971772172362e-15
97200000	0.00465421905388607	1.7599316590962352e-49	-2.4356332038276636e-46	7.064724281539428e-12	1.2119135652627149e-14	0.0006915618780595077	-7.400255573119771e-20	5.64763186500533e-21	1.1050464107767796e-15	2.4266371501417195e-14	1.4121971772172362e-15
97300000	0.00465421905388607	1.7599316590962352e-49	-2.438140151937451e-46	7.064724281539428e-12	1.2119135652627149e-14	0.0006915618780595077	-7.400255572741949e-20	5.64763186500533e-21	1.1050464107767796e-15	2.4266371501417195e-14	1.4121971772172362e-15
97400000	0.00465421905388607	1.7599316590962352e-49	-2.4406471000472377e-46	7.064724281539428e-12	1.2119135652627149e-14	0.0006915618780595077	-7.400255572364128e-20	5.64763186500533e-21	1.1050464107767796e-15	2.4266371501417195e-14	1.4121971772172362e-15
97500000	0.00465421905388607	1.7599316590962352e-49	-2.443154048157034e-46	7.064724281539428e-12	1.2119135652627149e-14	0.0006915618780595077	-7.400255571986307e-20	5.64763186500533e-21	1.1050464107767796e-15	2.4266371501417195e-14	1.4121971772172362e-15
97600000	0.00465421905388607	1.7599316590962352e-49	-2.4456609962668492e-46	7.064724281539428e-12	1.2119135652627149e-14	0.0006915618780595077	-7.400255571608485e-20	5.64763186500533e-21	1.1050464107767796e-15	2.4266371501417195e-14	1.4121971772172362e-15
97700000	0.00465421905388607	1.7599316590962352e-49	-2.448167944376693e-46	7.064724281539428e-12	1.2119135652627149e-14	0.0006915618780595077	-7.400255571230664e-20	5.64763186500533e-21	1.1050464107767796e-15	2.4266371501417195e-14	1.4121971772172362e-15
97800000	0.00465421905388607	1.7599316590962352e-49	-2.4506748924865746e-46	7.064724281539428e-12	1.2119135652627149e-14	0.0006915618780595077	-7.400255570852843e-20	5.64763186500533e-21	1.1050464107767796e-15	2.4266371501417195e-14	1.4121971772172362e-15
97900000	0.00465421905388607	1.7599316590962352e-49	-2.453181840596504e-46	7.064724281539428e-12	1.2119135652627149e-14	0.0006915618780595077	-7.400255570475021e-20	5.64763186500533e-21	1.1050464107767796e-15	2.4266371501417195e-14	1.4121971772172362e-15
98000000	0.00465421905388607	1.7599316590962352e-49	-2.455688788706491e-46	7.064724281539428e-12	1.2119135652627149e-14	0.0006915618780595077	-7.4002555700972e-20	5.64763186500533e-21	1.1050464107767796e-15	2.4266371501417195e-14	1.4121971772172362e-15
98100000	0.00465421905388607	1.7599316590962352e-49	-2.4581957368165445e-46	7.064724281539428e-12	1.2119135652627149e-14	0.0006915618780595077	-7.400255569719379e-20	5.64763186500533e-21	1.1050464107767796e-15	2.4266371501417195e-14	1.4121971772172362e-15
98200000	0.00465421905388607	1.7599316590962352e-49	-2.460702684926675e-46	7.064724281539428e-12	1.2119135652627149e-14	0.0006915618780595077	-7.400255569341557e-20	5.64763186500533e-21	1.1050464107767796e-15	2.4266371501417195e-14	1.4121971772172362e-15
98300000	0.00465421905388607	1.7599316590962352e-49	-2.463209633036891e-46	7.064724281539427e-12	1.2119135652627149e-14	0.0006915618780595077	-7.400255568963736e-20	5.64763186500533e-21	1.1050464107767796e-15	2.4266371501417195e-14	1.4121971772172362e-15
98400000	0.00465421905388607	1.7599316590962352e-49	-2.4657165811472032e-46	7.064724281539427e-12	1.2119135652627149e-14	0.0006915618780595077	-7.400255568585915e-20	5.64763186500533e-21	1.1050464107767796e-15	2.4266371501417195e-14	1.4121971772172362e-15
98500000	0.00465421905388607	1.7599316590962352e-49	-2.4682235292576207e-46	7.064724281539427e-12	1.2119135652627149e-14	0.0006915618780595077	-7.400255568208094e-20	5.64763186500533e-21	1.1050464107767796e-15	2.4266371501417195e-14	1.4121971772172362e-15
98600000	0.00465421905388607	1.7599316590962352e-49	-2.4707304773681534e-46	7.064724281539427e-12	1.2119135652627149e-14	0.0006915618780595077	-7.400255567830272e-20	5.64763186500533e-21	1.1050464107767796e-15	2.4266371501417195e-14	1.4121971772172362e-15
98700000	0.00465421905388607	1.759931659096235e-49	-2.47323742547881e-46	7.064724281539427e-12	1.2119135652627149e-14	0.0006915618780595077	-7.400255567452451e-20	5.64763186500533e-21	1.1050464107767796e-15	2.4266371501417195e-14	1.4121971772172362e-15
98800000	0.00465421905388607	1.759931659096235e-49	-2.4757443735896014e-46	7.064724281539427e-12	1.2119135652627149e-14	0.0006915618780595077	-7.40025556707463e-20	5.64763186500533e-21	1.1050464107767796e-15	2.4266371501417195e-14	1.4121971772172362e-15
98900000	0.00465421905388607	1.759931659096235e-49	-2.4782513217005363e-46	7.064724281539427e-12	1.2119135652627149e-14	0.0006915618780595077	-7.400255566696808e-20	5.64763186500533e-21	1.1050464107767796e-15	2.4266371501417195e-14	1.4121971772172362e-15
99000000	0.00465421905388607	1.759931659096235e-49	-2.4807582698116243e-46	7.064724281539427e-12	1.2119135652627149e-14	0.0006915618780595077	-7.400255566318987e-20	5.64763186500533e-21	1.1050464107767796e-15	2.4266371501417195e-14	1.4121971772172362e-15
99100000	0.00465421905388607	1.759931659096235e-49	-2.4832652179228758e-46	7.064724281539427e-12	1.2119135652627149e-14	0.0006915618780595077	-7.400255565941166e-20	5.64763186500533e-21	1.1050464107767796e-15	2.4266371501417195e-14	1.4121971772172362e-15
99200000	0.00465421905388607	1.759931659096235e-49	-2.4857721660342995e-46	7.064724281539427e-12	1.2119135652627149e-14	0.0006915618780595077	-7.400255565563344e-20	5.64763186500533e-21	1.1050464107767796e-15	2.4266371501417195e-14	1.4121971772172362e-15
99300000	0.00465421905388607	1.759931659096235e-49	-2.4882791141459056e-46	7.064724281539427e-12	1.2119135652627149e-14	0.0006915618780595077	-7.400255565185523e-20	5.64763186500533e-21	1.1050464107767796e-15	2.4266371501417195e-14	1.4121971772172362e-15
99400000	0.00465421905388607	1.759931659096235e-49	-2.490786062257703e-46	7.064724281539427e-12	1.2119135652627149e-14	0.0006915618780595077	-7.400255564807702e-20	5.64763186500533e-21	1.1050464107767796e-15	2.4266371501417195e-14	1.4121971772172362e-15
99500000	0.00465421905388607	1.759931659096235e-49	-2.4932930103697024e-46	7.064724281539427e-12	1.2119135652627149e-14	0.0006915618780595077	-7.40025556442988e-20	5.64763186500533e-21	1.1050464107767796e-15	2.4266371501417195e-14	1.4121971772172362e-15
99600000	0.00465421905388607	1.759931659096235e-49	-2.4957999584819126e-46	7.064724281539427e-12	1.2119135652627149e-14	0.0006915618780595077	-7.40025556405206e-20	5.64763186500533e-21	1.1050464107767796e-15	2.4266371501417195e-14	1.4121971772172362e-15
99700000	0.00465421905388607	1.759931659096235e-49	-2.4983069065943433e-46	7.064724281539427e-12	1.2119135652627149e-14	0.0006915618780595077	-7.400255563674238e-20	5.64763186500533e-21	1.1050464107767796e-15	2.4266371501417195e-14	1.4121971772172362e-15
99800000	0.00465421905388607	1.759931659096235e-49	-2.5008138547070042e-46	7.064724281539427e-12	1.2119135652627149e-14	0.0006915618780595077	-7.400255563296416e-20	5.64763186500533e-21	1.1050464107767796e-15	2.4266371501417195e-14	1.4121971772172362e-15
99900000	0.00465421905388607	1.759931659096235e-49	-2.5033208028199047e-46	7.064724281539427e-12	1.2119135652627149e-14	0.0006915618780595077	-7.400255562918596e-20	5.64763186500533e-21	1.1050464107767796e-15	2.4266371501417195e-14	1.4121971772172362e-15
100000000	0.00465421905388607	1.759931659096235e-49	-2.505827750933055e-46	7.064724281539427e-12	1.2119135652627149e-14	0.0006915618780595077	-7.400255562540774e-20	5.64763186500533e-21	1.1050464107767796e-15	2.4266371501417195e-14	1.4121971772172362e-15
