# Supplementary material for: Thermodynamics Underpinning the Microbial Community‐Level Nitrogen Energy Metabolism
Source: Environ Microbiol. 2025 Feb 16;27(2):e70055. doi: 10.1111/1462-2920.70055 (PMC11830459; doi:10.1111/1462-2920.70055)
Supplement: Supplementary file 1 — Data S1. [file EMI-27-e70055-s001.zip › SI/Nnetwork/Results/kdef_-10/Iin_-5/p_0.2/O2_-11.4_H_-4.5.csv]

time	N2	N2H4	N2H5	N2O	NH2OH	NH3	NH3OH	NH4	NO	NO2	NO3
0	0.00001	0.00001	0.00001	0.00001	0.00001	0.00001	0.00001	0.00001	0.00001	0.00001	0.00001
100000	0.00011685413900681381	-6.437967711594887e-16	1.6886681100813002e-60	1.380088870906747e-14	8.57570266290659e-15	0.009766291719428066	-1.3679983427479018e-17	2.5221158658274485e-12	2.779264845530615e-18	4.510210144334625e-18	-9.138296974508601e-18
200000	0.00011685413900681614	-6.437967711594887e-16	1.6886681090297357e-60	1.3800888709067473e-14	8.57570265433893e-15	0.009766291719428067	-1.37338691317132e-17	2.5221158621116583e-12	2.7792648455310377e-18	4.510210144335337e-18	-5.711760741356622e-22
300000	0.00011685413900681596	-6.437967711594887e-16	1.688668109030826e-60	1.380088870906747e-14	8.5757026543504e-15	0.009766291719428067	-1.3668769012757881e-17	2.5221158621154682e-12	2.779264845531038e-18	4.510210144335337e-18	1.541703534533768e-18
400000	0.0001168541390068163	-6.437967711594887e-16	1.6886681090317086e-60	1.3800888709067471e-14	8.575702654351427e-15	0.009766291719428067	-1.3668684470785249e-17	2.5221158621186477e-12	2.779264845531038e-18	4.510210144335335e-18	1.385435218766837e-19
500000	0.00011685413900681631	-6.437967711594887e-16	1.6886681090317714e-60	1.3800888709067471e-14	8.575702654351499e-15	0.009766291719428067	-1.3668599928814732e-17	2.522115862118874e-12	2.779264845531038e-18	4.510210144335334e-18	-3.2029005658250444e-19
600000	0.00011685413900681598	-6.437967711594887e-16	1.6886681090308784e-60	1.3800888709067473e-14	8.575702654350461e-15	0.009766291719428067	-1.3668515386851442e-17	2.5221158621156605e-12	2.7792648455310385e-18	4.510210144335338e-18	2.475750471849824e-18
700000	0.00011685413900681629	-6.437967711594887e-16	1.688668109031671e-60	1.3800888709067465e-14	8.575702654351381e-15	0.009766291719428067	-1.3668430844876041e-17	2.5221158621185096e-12	2.7792648455310385e-18	4.510210144335327e-18	-1.7360494699509133e-19
800000	0.00011685413900681598	-6.437967711594887e-16	1.6886681090308387e-60	1.3800888709067471e-14	8.575702654350414e-15	0.009766291719428067	-1.3668346302918793e-17	2.5221158621155143e-12	2.7792648455310385e-18	4.510210144335335e-18	5.343308460183189e-18
900000	0.0001168541390068163	-6.437967711594887e-16	1.6886681090317316e-60	1.3800888709067473e-14	8.575702654351453e-15	0.009766291719428067	-1.3668261760936992e-17	2.522115862118733e-12	2.779264845531038e-18	4.510210144335336e-18	-1.886146767745011e-19
1000000	0.00011685413900681603	-6.437967711594887e-16	1.6886681090310136e-60	1.3800888709067473e-14	8.575702654350619e-15	0.009766291719428067	-1.3668177218974859e-17	2.5221158621161456e-12	2.7792648455310385e-18	4.510210144335337e-18	3.1294907459596044e-18
1100000	0.00011685413900681614	-6.437967711594887e-16	1.68866810903132e-60	1.3800888709067471e-14	8.575702654350974e-15	0.009766291719428067	-1.3668092677003297e-17	2.5221158621172494e-12	2.779264845531038e-18	4.510210144335336e-18	2.2086227989607904e-18
1200000	0.00011685413900681631	-6.437967711594887e-16	1.6886681090317686e-60	1.3800888709067471e-14	8.575702654351494e-15	0.009766291719428067	-1.3668008135028103e-17	2.5221158621188594e-12	2.7792648455310385e-18	4.5102101443353336e-18	-3.5318858048303774e-19
1300000	0.00011685413900681596	-6.437967711594887e-16	1.6886681090308212e-60	1.380088870906747e-14	8.575702654350393e-15	0.009766291719428067	-1.3667923593065534e-17	2.5221158621154533e-12	2.7792648455310385e-18	4.5102101443353374e-18	2.771233203795279e-18
1400000	0.00011685413900681619	-6.437967711594887e-16	1.6886681090314149e-60	1.3800888709067468e-14	8.575702654351083e-15	0.009766291719428067	-1.366783905109331e-17	2.5221158621175875e-12	2.7792648455310385e-18	4.510210144335328e-18	1.5533373757507087e-18
1500000	0.00011685413900681596	-6.437967711594887e-16	1.6886681090307908e-60	1.3800888709067471e-14	8.575702654350358e-15	0.009766291719428067	-1.3667754509126875e-17	2.522115862115341e-12	2.7792648455310385e-18	4.510210144335337e-18	2.9383866128139524e-18
1600000	0.00011685413900681602	-6.437967711594887e-16	1.6886681090309826e-60	1.3800888709067471e-14	8.575702654350582e-15	0.009766291719428067	-1.3667669967158003e-17	2.5221158621160337e-12	2.7792648455310385e-18	4.510210144335334e-18	3.2253852144717483e-18
1700000	0.00011685413900681595	-6.437967711594887e-16	1.688668109030758e-60	1.3800888709067473e-14	8.57570265435032e-15	0.009766291719428067	-1.366758542519272e-17	2.5221158621152267e-12	2.779264845531038e-18	4.5102101443353374e-18	5.127321085913211e-18
1800000	0.00011685413900681615	-6.437967711594887e-16	1.6886681090313278e-60	1.3800888709067473e-14	8.575702654350982e-15	0.009766291719428067	-1.3667500883217121e-17	2.5221158621172757e-12	2.7792648455310385e-18	4.510210144335335e-18	2.386331733620643e-18
1900000	0.00011685413900681625	-6.437967711594887e-16	1.6886681090315854e-60	1.3800888709067471e-14	8.575702654351281e-15	0.009766291719428067	-1.3667416341242677e-17	2.5221158621182034e-12	2.779264845531038e-18	4.510210144335334e-18	1.6503686000922505e-19
2000000	0.00011685413900681618	-6.437967711594887e-16	1.6886681090313903e-60	1.3800888709067467e-14	8.575702654351056e-15	0.009766291719428067	-1.3667331799274408e-17	2.5221158621175002e-12	2.779264845531038e-18	4.510210144335329e-18	7.249489018420717e-19
2100000	0.00011685413900681626	-6.437967711594887e-16	1.6886681090316127e-60	1.380088870906747e-14	8.575702654351313e-15	0.009766291719428067	-1.3667247257303448e-17	2.5221158621183024e-12	2.779264845531038e-18	4.510210144335334e-18	7.482109381990457e-20
2200000	0.00011685413900681627	-6.437967711594887e-16	1.6886681090316572e-60	1.380088870906747e-14	8.575702654351365e-15	0.009766291719428067	-1.3667162715333441e-17	2.5221158621184603e-12	2.779264845531038e-18	4.5102101443353305e-18	-1.4929697696902557e-19
2300000	0.00011685413900681614	-6.437967711594887e-16	1.6886681090312985e-60	1.3800888709067468e-14	8.575702654350947e-15	0.009766291719428067	-1.3667078173368758e-17	2.5221158621171695e-12	2.7792648455310385e-18	4.510210144335331e-18	2.0221826001465976e-18
2400000	0.00011685413900681595	-6.437967711594887e-16	1.6886681090307552e-60	1.3800888709067473e-14	8.575702654350317e-15	0.009766291719428067	-1.3666993631407227e-17	2.5221158621152154e-12	2.7792648455310385e-18	4.510210144335337e-18	5.611279683586432e-18
2500000	0.00011685413900681625	-6.437967711594887e-16	1.6886681090316044e-60	1.3800888709067471e-14	8.575702654351304e-15	0.009766291719428067	-1.3666909089427296e-17	2.5221158621182697e-12	2.7792648455310385e-18	4.510210144335334e-18	9.243201359530665e-19
2600000	0.000116854139006816	-6.437967711594887e-16	1.688668109030939e-60	1.3800888709067471e-14	8.57570265435053e-15	0.009766291719428067	-1.3666824547461098e-17	2.522115862115877e-12	2.7792648455310385e-18	4.5102101443353374e-18	2.4129401896243793e-18
2700000	0.00011685413900681595	-6.437967711594887e-16	1.688668109030813e-60	1.3800888709067473e-14	8.575702654350384e-15	0.009766291719428067	-1.3666740005490847e-17	2.522115862115422e-12	2.7792648455310385e-18	4.510210144335337e-18	2.0758306851292874e-18
2800000	0.00011685413900681595	-6.437967711594887e-16	1.688668109030807e-60	1.3800888709067473e-14	8.575702654350377e-15	0.009766291719428067	-1.366665546352222e-17	2.5221158621154016e-12	2.7792648455310385e-18	4.510210144335338e-18	2.474679737301162e-18
2900000	0.0001168541390068162	-6.437967711594887e-16	1.6886681090314638e-60	1.3800888709067468e-14	8.57570265435114e-15	0.009766291719428067	-1.3666570921548177e-17	2.522115862117764e-12	2.7792648455310385e-18	4.5102101443353305e-18	4.35320560058274e-19
3000000	0.0001168541390068161	-6.437967711594887e-16	1.688668109031169e-60	1.3800888709067468e-14	8.575702654350797e-15	0.009766291719428067	-1.3666486379584423e-17	2.522115862116702e-12	2.7792648455310385e-18	4.510210144335332e-18	3.0270121815913023e-18
3100000	0.00011685413900681599	-6.437967711594887e-16	1.6886681090308972e-60	1.3800888709067471e-14	8.575702654350483e-15	0.009766291719428067	-1.3666401837619186e-17	2.5221158621157255e-12	2.7792648455310385e-18	4.510210144335337e-18	4.9497545819863496e-18
3200000	0.0001168541390068161	-6.437967711594887e-16	1.6886681090311813e-60	1.3800888709067473e-14	8.575702654350811e-15	0.009766291719428067	-1.3666317295640417e-17	2.5221158621167478e-12	2.779264845531038e-18	4.510210144335336e-18	7.7730038104519905e-19
3300000	0.0001168541390068163	-6.437967711594887e-16	1.6886681090317462e-60	1.3800888709067471e-14	8.575702654351468e-15	0.009766291719428067	-1.3666232753669001e-17	2.5221158621187826e-12	2.779264845531038e-18	4.510210144335336e-18	-7.775276445813177e-20
3400000	0.00011685413900681633	-6.437967711594887e-16	1.6886681090317722e-60	1.3800888709067471e-14	8.575702654351498e-15	0.009766291719428067	-1.3666148211698959e-17	2.5221158621188743e-12	2.7792648455310385e-18	4.510210144335334e-18	-3.132985352197949e-19
3500000	0.000116854139006816	-6.437967711594887e-16	1.6886681090309406e-60	1.3800888709067471e-14	8.575702654350534e-15	0.009766291719428067	-1.366606366973516e-17	2.5221158621158835e-12	2.779264845531038e-18	4.5102101443353374e-18	2.257122908708583e-18
3600000	0.00011685413900681627	-6.437967711594887e-16	1.688668109031651e-60	1.3800888709067465e-14	8.575702654351356e-15	0.009766291719428067	-1.366597912776028e-17	2.5221158621184357e-12	2.7792648455310385e-18	4.510210144335327e-18	-1.5901332074755216e-19
3700000	0.00011685413900681599	-6.437967711594887e-16	1.6886681090308876e-60	1.3800888709067471e-14	8.575702654350472e-15	0.009766291719428067	-1.3665894585802254e-17	2.5221158621156916e-12	2.7792648455310385e-18	4.510210144335334e-18	5.003926316969926e-18
3800000	0.0001168541390068163	-6.437967711594887e-16	1.688668109031723e-60	1.3800888709067473e-14	8.575702654351442e-15	0.009766291719428067	-1.3665810043821473e-17	2.522115862118701e-12	2.779264845531038e-18	4.510210144335336e-18	-6.454913614095316e-20
3900000	0.00011685413900681599	-6.437967711594887e-16	1.688668109030904e-60	1.3800888709067473e-14	8.57570265435049e-15	0.009766291719428067	-1.3665725501860128e-17	2.52211586211575e-12	2.7792648455310385e-18	4.510210144335337e-18	3.6077371281457564e-18
4000000	0.00011685413900681611	-6.437967711594887e-16	1.6886681090312037e-60	1.3800888709067471e-14	8.575702654350838e-15	0.009766291719428067	-1.3665640959888781e-17	2.5221158621168306e-12	2.779264845531038e-18	4.510210144335336e-18	2.7842866491488254e-18
4100000	0.00011685413900681631	-6.437967711594887e-16	1.6886681090317794e-60	1.3800888709067471e-14	8.575702654351507e-15	0.009766291719428067	-1.3665556417912443e-17	2.5221158621188985e-12	2.7792648455310385e-18	4.5102101443353336e-18	-2.8804111516887767e-19
4200000	0.00011685413900681594	-6.437967711594887e-16	1.6886681090307707e-60	1.3800888709067471e-14	8.575702654350335e-15	0.009766291719428067	-1.3665471875950102e-17	2.522115862115272e-12	2.7792648455310385e-18	4.510210144335338e-18	2.937561633506886e-18
4300000	0.00011685413900681622	-6.437967711594887e-16	1.6886681090314967e-60	1.3800888709067468e-14	8.575702654351179e-15	0.009766291719428067	-1.3665387333976314e-17	2.5221158621178835e-12	2.779264845531038e-18	4.5102101443353274e-18	1.013623826326308e-18
4400000	0.00011685413900681596	-6.437967711594887e-16	1.688668109030778e-60	1.3800888709067471e-14	8.575702654350344e-15	0.009766291719428067	-1.3665302792011196e-17	2.5221158621152966e-12	2.7792648455310385e-18	4.510210144335337e-18	2.9887008183827424e-18
4500000	0.00011685413900681606	-6.437967711594887e-16	1.6886681090310932e-60	1.3800888709067471e-14	8.57570265435071e-15	0.009766291719428067	-1.3665218250041022e-17	2.522115862116431e-12	2.7792648455310385e-18	4.510210144335334e-18	2.6869333310490815e-18
4600000	0.00011685413900681595	-6.437967711594887e-16	1.6886681090307817e-60	1.3800888709067471e-14	8.575702654350347e-15	0.009766291719428067	-1.3665133708076642e-17	2.522115862115312e-12	2.779264845531038e-18	4.510210144335337e-18	4.9939420038646346e-18
4700000	0.00011685413900681611	-6.437967711594887e-16	1.6886681090312178e-60	1.3800888709067471e-14	8.575702654350854e-15	0.009766291719428067	-1.3665049166102654e-17	2.5221158621168782e-12	2.7792648455310385e-18	4.510210144335335e-18	2.978587613120195e-18
4800000	0.00011685413900681627	-6.437967711594887e-16	1.6886681090316882e-60	1.3800888709067471e-14	8.575702654351401e-15	0.009766291719428067	-1.3664964624126136e-17	2.5221158621185714e-12	2.7792648455310385e-18	4.510210144335334e-18	-1.759627668547541e-19
4900000	0.00011685413900681612	-6.437967711594887e-16	1.6886681090312383e-60	1.3800888709067468e-14	8.575702654350879e-15	0.009766291719428067	-1.36648800821599e-17	2.5221158621169534e-12	2.7792648455310385e-18	4.510210144335331e-18	1.2947223137267553e-18
5000000	0.00011685413900681627	-6.437967711594887e-16	1.688668109031665e-60	1.3800888709067471e-14	8.575702654351375e-15	0.009766291719428067	-1.3664795540187206e-17	2.52211586211849e-12	2.779264845531038e-18	4.510210144335334e-18	-1.3502972052892981e-19
5100000	0.00011685413900681625	-6.437967711594887e-16	1.6886681090315727e-60	1.380088870906747e-14	8.575702654351266e-15	0.009766291719428067	-1.3664710998218179e-17	2.5221158621181558e-12	2.779264845531038e-18	4.510210144335332e-18	7.66304596676556e-20
5200000	0.00011685413900681618	-6.437967711594887e-16	1.688668109031399e-60	1.3800888709067468e-14	8.575702654351065e-15	0.009766291719428067	-1.3664626456251699e-17	2.5221158621175318e-12	2.7792648455310385e-18	4.5102101443353305e-18	1.4414842597315012e-18
5300000	0.00011685413900681595	-6.437967711594887e-16	1.6886681090307602e-60	1.3800888709067473e-14	8.575702654350322e-15	0.009766291719428067	-1.3664541914291392e-17	2.5221158621152336e-12	2.7792648455310385e-18	4.510210144335337e-18	5.5830108953920646e-18
5400000	0.00011685413900681622	-6.437967711594887e-16	1.6886681090315152e-60	1.3800888709067471e-14	8.575702654351201e-15	0.009766291719428067	-1.3664457372312678e-17	2.52211586211795e-12	2.779264845531038e-18	4.510210144335334e-18	1.438558520788717e-18
5500000	0.00011685413900681606	-6.437967711594887e-16	1.6886681090310896e-60	1.3800888709067471e-14	8.575702654350706e-15	0.009766291719428067	-1.3664372830344174e-17	2.522115862116419e-12	2.7792648455310385e-18	4.510210144335337e-18	1.8910792474138805e-18
5600000	0.000116854139006816	-6.437967711594887e-16	1.6886681090309522e-60	1.3800888709067473e-14	8.575702654350545e-15	0.009766291719428067	-1.366428828837429e-17	2.522115862115923e-12	2.7792648455310385e-18	4.510210144335337e-18	1.7180307806981397e-18
5700000	0.000116854139006816	-6.437967711594887e-16	1.6886681090309218e-60	1.3800888709067471e-14	8.57570265435051e-15	0.009766291719428067	-1.3664203746405709e-17	2.5221158621158148e-12	2.7792648455310385e-18	4.510210144335338e-18	2.1286250109960775e-18
5800000	0.00011685413900681615	-6.437967711594887e-16	1.688668109031309e-60	1.380088870906747e-14	8.57570265435096e-15	0.009766291719428067	-1.3664119204433636e-17	2.5221158621172066e-12	2.7792648455310385e-18	4.510210144335332e-18	9.720027789568805e-19
5900000	0.00011685413900681612	-6.437967711594887e-16	1.6886681090312629e-60	1.3800888709067468e-14	8.575702654350906e-15	0.009766291719428067	-1.3664034662467375e-17	2.5221158621170414e-12	2.7792648455310385e-18	4.5102101443353305e-18	2.4355931701776504e-18
6000000	0.00011685413900681598	-6.437967711594887e-16	1.688668109030828e-60	1.3800888709067473e-14	8.575702654350403e-15	0.009766291719428067	-1.3663950120504399e-17	2.5221158621154767e-12	2.7792648455310385e-18	4.510210144335337e-18	5.376666057370827e-18
6100000	0.00011685413900681599	-6.437967711594887e-16	1.6886681090309097e-60	1.3800888709067473e-14	8.575702654350496e-15	0.009766291719428067	-1.3663865578525868e-17	2.522115862115769e-12	2.7792648455310385e-18	4.5102101443353374e-18	1.313282222685733e-18
6200000	0.00011685413900681629	-6.437967711594887e-16	1.6886681090316846e-60	1.3800888709067471e-14	8.575702654351395e-15	0.009766291719428067	-1.3663781036553993e-17	2.5221158621185597e-12	2.779264845531038e-18	4.510210144335336e-18	2.4556176572907935e-19
6300000	0.00011685413900681633	-6.437967711594887e-16	1.6886681090317683e-60	1.3800888709067471e-14	8.575702654351494e-15	0.009766291719428067	-1.366369649458353e-17	2.5221158621188594e-12	2.7792648455310385e-18	4.510210144335334e-18	-1.8204654864462152e-19
6400000	0.00011685413900681606	-6.437967711594887e-16	1.6886681090311012e-60	1.3800888709067471e-14	8.57570265435072e-15	0.009766291719428067	-1.3663611952618274e-17	2.522115862116461e-12	2.779264845531038e-18	4.5102101443353374e-18	1.7325830517688807e-18
6500000	0.00011685413900681625	-6.437967711594887e-16	1.6886681090315716e-60	1.3800888709067465e-14	8.575702654351266e-15	0.009766291719428067	-1.366352741064508e-17	2.5221158621181513e-12	2.7792648455310385e-18	4.5102101443353274e-18	7.728487393598325e-20
6600000	0.00011685413900681602	-6.437967711594887e-16	1.6886681090309578e-60	1.380088870906747e-14	8.575702654350553e-15	0.009766291719428067	-1.3663442868685508e-17	2.5221158621159432e-12	2.7792648455310385e-18	4.5102101443353336e-18	4.5465230932308065e-18
6700000	0.00011685413900681627	-6.437967711594887e-16	1.68866810903163e-60	1.3800888709067473e-14	8.575702654351335e-15	0.009766291719428067	-1.3663358326706522e-17	2.5221158621183654e-12	2.779264845531038e-18	4.510210144335336e-18	2.778319773820497e-19
6800000	0.00011685413900681595	-6.437967711594887e-16	1.688668109030815e-60	1.3800888709067471e-14	8.575702654350388e-15	0.009766291719428067	-1.366327378474533e-17	2.5221158621154307e-12	2.7792648455310385e-18	4.510210144335337e-18	4.022251622483595e-18
6900000	0.00011685413900681607	-6.437967711594887e-16	1.6886681090310868e-60	1.3800888709067471e-14	8.575702654350702e-15	0.009766291719428067	-1.3663189242774366e-17	2.52211586211641e-12	2.779264845531038e-18	4.510210144335337e-18	3.365232036148085e-18
7000000	0.00011685413900681631	-6.437967711594887e-16	1.6886681090317603e-60	1.3800888709067471e-14	8.575702654351483e-15	0.009766291719428067	-1.3663104700797178e-17	2.5221158621188303e-12	2.7792648455310385e-18	4.5102101443353336e-18	-8.932517564045766e-20
7100000	0.00011685413900681595	-6.437967711594887e-16	1.6886681090308063e-60	1.3800888709067473e-14	8.575702654350376e-15	0.009766291719428067	-1.3663020158834116e-17	2.5221158621154004e-12	2.7792648455310385e-18	4.510210144335339e-18	2.813253072582593e-18
7200000	0.00011685413900681625	-6.437967711594887e-16	1.688668109031572e-60	1.3800888709067465e-14	8.575702654351266e-15	0.009766291719428067	-1.3662935616859514e-17	2.5221158621181534e-12	2.7792648455310385e-18	4.510210144335326e-18	5.230589764512155e-19
7300000	0.00011685413900681598	-6.437967711594887e-16	1.68866810903084e-60	1.3800888709067471e-14	8.575702654350415e-15	0.009766291719428067	-1.3662851074895013e-17	2.522115862115518e-12	2.7792648455310385e-18	4.510210144335337e-18	2.777805428616136e-18
7400000	0.00011685413900681611	-6.437967711594887e-16	1.6886681090312123e-60	1.3800888709067471e-14	8.575702654350849e-15	0.009766291719428067	-1.366276653292401e-17	2.5221158621168605e-12	2.779264845531038e-18	4.5102101443353336e-18	2.1052575218936163e-18
7500000	0.00011685413900681598	-6.437967711594887e-16	1.6886681090308284e-60	1.3800888709067471e-14	8.575702654350401e-15	0.009766291719428067	-1.3662681990960329e-17	2.5221158621154808e-12	2.779264845531038e-18	4.510210144335336e-18	4.725900894282088e-18
7600000	0.00011685413900681607	-6.437967711594887e-16	1.6886681090311092e-60	1.3800888709067473e-14	8.575702654350728e-15	0.009766291719428067	-1.3662597448988233e-17	2.5221158621164885e-12	2.7792648455310385e-18	4.510210144335336e-18	3.562760128294706e-18
7700000	0.0001168541390068163	-6.437967711594887e-16	1.6886681090317498e-60	1.3800888709067471e-14	8.575702654351472e-15	0.009766291719428067	-1.3662512907010051e-17	2.522115862118795e-12	2.779264845531038e-18	4.5102101443353336e-18	-3.44314790842063e-19
7800000	0.00011685413900681606	-6.437967711594887e-16	1.6886681090310818e-60	1.380088870906747e-14	8.575702654350696e-15	0.009766291719428067	-1.3662428365045494e-17	2.52211586211639e-12	2.7792648455310385e-18	4.5102101443353336e-18	1.8834201299059367e-18
7900000	0.00011685413900681625	-6.437967711594887e-16	1.688668109031585e-60	1.3800888709067471e-14	8.57570265435128e-15	0.009766291719428067	-1.3662343823071891e-17	2.522115862118202e-12	2.779264845531038e-18	4.510210144335334e-18	4.5112837186306424e-20
8000000	0.00011685413900681619	-6.437967711594887e-16	1.6886681090314292e-60	1.380088870906747e-14	8.5757026543511e-15	0.009766291719428067	-1.366225928110343e-17	2.5221158621176404e-12	2.779264845531038e-18	4.510210144335333e-18	5.163755260855272e-19
8100000	0.00011685413900681622	-6.437967711594887e-16	1.688668109031494e-60	1.3800888709067468e-14	8.575702654351174e-15	0.009766291719428067	-1.3662174739134771e-17	2.522115862117872e-12	2.7792648455310385e-18	4.51021014433533e-18	8.959021684974559e-19
8200000	0.00011685413900681595	-6.437967711594887e-16	1.6886681090307875e-60	1.3800888709067473e-14	8.575702654350354e-15	0.009766291719428067	-1.3662090197175305e-17	2.522115862115331e-12	2.7792648455310385e-18	4.510210144335336e-18	5.4160783791460145e-18
8300000	0.00011685413900681618	-6.437967711594887e-16	1.688668109031417e-60	1.3800888709067473e-14	8.575702654351086e-15	0.009766291719428067	-1.3662005655198202e-17	2.5221158621175968e-12	2.7792648455310385e-18	4.510210144335335e-18	1.996696631979412e-18
8400000	0.00011685413900681612	-6.437967711594887e-16	1.6886681090312582e-60	1.3800888709067471e-14	8.575702654350901e-15	0.009766291719428067	-1.3661921113227166e-17	2.5221158621170257e-12	2.7792648455310385e-18	4.510210144335336e-18	1.3066146581862715e-18
8500000	0.00011685413900681608	-6.437967711594887e-16	1.688668109031162e-60	1.3800888709067473e-14	8.575702654350789e-15	0.009766291719428067	-1.3661836571257378e-17	2.5221158621166795e-12	2.7792648455310385e-18	4.510210144335337e-18	1.1792213257827775e-18
8600000	0.00011685413900681607	-6.437967711594887e-16	1.6886681090310923e-60	1.3800888709067473e-14	8.575702654350709e-15	0.009766291719428067	-1.366175202928884e-17	2.522115862116428e-12	2.7792648455310385e-18	4.5102101443353374e-18	1.6161256416653788e-18
8700000	0.00011685413900681608	-6.437967711594887e-16	1.688668109031141e-60	1.380088870906747e-14	8.575702654350766e-15	0.009766291719428067	-1.3661667487319201e-17	2.522115862116604e-12	2.779264845531038e-18	4.510210144335334e-18	1.5608607873709164e-18
8800000	0.00011685413900681617	-6.437967711594887e-16	1.6886681090313565e-60	1.3800888709067468e-14	8.575702654351015e-15	0.009766291719428067	-1.3661582945350335e-17	2.522115862117378e-12	2.7792648455310385e-18	4.51021014433533e-18	1.8475406362662156e-18
8900000	0.00011685413900681595	-6.437967711594887e-16	1.6886681090307792e-60	1.3800888709067471e-14	8.575702654350346e-15	0.009766291719428067	-1.3661498403389386e-17	2.522115862115301e-12	2.7792648455310385e-18	4.510210144335337e-18	5.6997943444134235e-18
9000000	0.00011685413900681596	-6.437967711594887e-16	1.6886681090308113e-60	1.3800888709067471e-14	8.575702654350382e-15	0.009766291719428067	-1.3661413861410506e-17	2.522115862115416e-12	2.7792648455310385e-18	4.5102101443353374e-18	1.490009607760439e-18
9100000	0.00011685413900681625	-6.437967711594887e-16	1.6886681090315884e-60	1.3800888709067471e-14	8.575702654351285e-15	0.009766291719428067	-1.3661329319439204e-17	2.5221158621182143e-12	2.779264845531038e-18	4.510210144335336e-18	6.860540396553258e-19
9200000	0.00011685413900681631	-6.437967711594887e-16	1.6886681090317305e-60	1.3800888709067473e-14	8.575702654351449e-15	0.009766291719428067	-1.3661244777468368e-17	2.5221158621187232e-12	2.7792648455310385e-18	4.510210144335335e-18	8.424130962537609e-20
9300000	0.00011685413900681612	-6.437967711594887e-16	1.6886681090312817e-60	1.3800888709067471e-14	8.57570265435093e-15	0.009766291719428067	-1.3661160235501218e-17	2.5221158621171097e-12	2.7792648455310385e-18	4.510210144335336e-18	1.1459823050286978e-18
9400000	0.00011685413900681619	-6.437967711594887e-16	1.6886681090314486e-60	1.3800888709067467e-14	8.575702654351124e-15	0.009766291719428067	-1.3661075693530273e-17	2.522115862117709e-12	2.7792648455310385e-18	4.51021014433533e-18	5.027215204818697e-19
9500000	0.00011685413900681604	-6.437967711594887e-16	1.6886681090310368e-60	1.380088870906747e-14	8.575702654350644e-15	0.009766291719428067	-1.3660991151568592e-17	2.522115862116228e-12	2.7792648455310385e-18	4.510210144335332e-18	4.028575428821152e-18
9600000	0.00011685413900681622	-6.437967711594887e-16	1.6886681090314765e-60	1.3800888709067473e-14	8.575702654351155e-15	0.009766291719428067	-1.3660906609591839e-17	2.5221158621178125e-12	2.779264845531038e-18	4.510210144335336e-18	7.70128775883108e-19
9700000	0.00011685413900681594	-6.437967711594887e-16	1.6886681090307676e-60	1.3800888709067473e-14	8.575702654350333e-15	0.009766291719428067	-1.366082206763009e-17	2.5221158621152602e-12	2.7792648455310385e-18	4.510210144335337e-18	4.260468971657601e-18
9800000	0.00011685413900681603	-6.437967711594887e-16	1.6886681090309788e-60	1.3800888709067471e-14	8.575702654350576e-15	0.009766291719428067	-1.3660737525659802e-17	2.5221158621160204e-12	2.779264845531038e-18	4.510210144335337e-18	3.911466845485592e-18
9900000	0.00011685413900681629	-6.437967711594887e-16	1.688668109031714e-60	1.3800888709067471e-14	8.57570265435143e-15	0.009766291719428067	-1.366065298368209e-17	2.522115862118665e-12	2.7792648455310385e-18	4.5102101443353336e-18	2.235955812778621e-19
10000000	0.00011685413900681599	-6.437967711594887e-16	1.688668109030908e-60	1.3800888709067473e-14	8.575702654350494e-15	0.009766291719428067	-1.3660568441717571e-17	2.5221158621157663e-12	2.7792648455310385e-18	4.510210144335338e-18	2.4667051438990186e-18
10100000	0.00011685413900681627	-6.437967711594887e-16	1.6886681090316362e-60	1.3800888709067467e-14	8.575702654351341e-15	0.009766291719428067	-1.3660483899742807e-17	2.5221158621183848e-12	2.779264845531038e-18	4.510210144335325e-18	1.0179961581316708e-19
10200000	0.00011685413900681603	-6.437967711594887e-16	1.688668109030956e-60	1.3800888709067471e-14	8.575702654350551e-15	0.009766291719428067	-1.3660399357778345e-17	2.522115862115936e-12	2.7792648455310385e-18	4.510210144335336e-18	2.3734226630095663e-18
10300000	0.00011685413900681615	-6.437967711594887e-16	1.688668109031334e-60	1.380088870906747e-14	8.57570265435099e-15	0.009766291719428067	-1.3660314815806912e-17	2.522115862117298e-12	2.779264845531038e-18	4.510210144335333e-18	1.514196834855867e-18
10400000	0.00011685413900681599	-6.437967711594887e-16	1.6886681090308945e-60	1.380088870906747e-14	8.575702654350478e-15	0.009766291719428067	-1.3660230273843688e-17	2.522115862115718e-12	2.779264845531038e-18	4.510210144335335e-18	4.3464822636934395e-18
10500000	0.00011685413900681603	-6.437967711594887e-16	1.688668109031007e-60	1.3800888709067473e-14	8.57570265435061e-15	0.009766291719428067	-1.366014573187368e-17	2.5221158621161213e-12	2.7792648455310385e-18	4.510210144335336e-18	4.1192597581802566e-18
10600000	0.00011685413900681631	-6.437967711594887e-16	1.6886681090317796e-60	1.3800888709067471e-14	8.575702654351507e-15	0.009766291719428067	-1.3660061189894219e-17	2.5221158621189e-12	2.7792648455310385e-18	4.5102101443353336e-18	-3.567863366922132e-19
10700000	0.000116854139006816	-6.437967711594887e-16	1.6886681090309365e-60	1.380088870906747e-14	8.575702654350527e-15	0.009766291719428067	-1.3659976647930891e-17	2.522115862115867e-12	2.7792648455310385e-18	4.510210144335336e-18	2.4229261136289947e-18
10800000	0.00011685413900681618	-6.437967711594887e-16	1.6886681090314143e-60	1.3800888709067471e-14	8.575702654351083e-15	0.009766291719428067	-1.3659892105957074e-17	2.522115862117587e-12	2.779264845531038e-18	4.510210144335335e-18	4.884317696062066e-19
10900000	0.00011685413900681612	-6.437967711594887e-16	1.6886681090312532e-60	1.3800888709067471e-14	8.575702654350896e-15	0.009766291719428067	-1.3659807563988878e-17	2.5221158621170075e-12	2.779264845531038e-18	4.5102101443353336e-18	1.0765921422919209e-18
11000000	0.00011685413900681625	-6.437967711594887e-16	1.6886681090315787e-60	1.3800888709067468e-14	8.575702654351272e-15	0.009766291719428067	-1.3659723022017878e-17	2.5221158621181764e-12	2.7792648455310385e-18	4.510210144335329e-18	4.0868279110480202e-19
11100000	0.00011685413900681598	-6.437967711594887e-16	1.6886681090308334e-60	1.3800888709067471e-14	8.575702654350407e-15	0.009766291719428067	-1.3659638480058869e-17	2.5221158621154957e-12	2.7792648455310385e-18	4.510210144335335e-18	5.130025094469702e-18
11200000	0.00011685413900681615	-6.437967711594887e-16	1.6886681090313132e-60	1.3800888709067471e-14	8.575702654350966e-15	0.009766291719428067	-1.3659553938083693e-17	2.522115862117223e-12	2.779264845531038e-18	4.510210144335335e-18	2.580922639630636e-18
11300000	0.00011685413900681618	-6.437967711594887e-16	1.688668109031425e-60	1.380088870906747e-14	8.575702654351095e-15	0.009766291719428067	-1.3659469396110061e-17	2.5221158621176263e-12	2.779264845531038e-18	4.510210144335335e-18	7.2780397609058e-19
11400000	0.00011685413900681618	-6.437967711594887e-16	1.688668109031391e-60	1.3800888709067471e-14	8.575702654351056e-15	0.009766291719428067	-1.3659384854140247e-17	2.522115862117503e-12	2.779264845531038e-18	4.510210144335336e-18	5.929322152196051e-19
11500000	0.00011685413900681614	-6.437967711594887e-16	1.6886681090312875e-60	1.3800888709067473e-14	8.575702654350934e-15	0.009766291719428067	-1.365930031217171e-17	2.5221158621171295e-12	2.7792648455310385e-18	4.510210144335337e-18	1.0304867889329937e-18
11600000	0.00011685413900681602	-6.437967711594887e-16	1.68866810903098e-60	1.3800888709067471e-14	8.575702654350578e-15	0.009766291719428067	-1.3659215770204628e-17	2.522115862116023e-12	2.779264845531038e-18	4.510210144335336e-18	2.1239287507554385e-18
11700000	0.00011685413900681619	-6.437967711594887e-16	1.6886681090314466e-60	1.3800888709067467e-14	8.57570265435112e-15	0.009766291719428067	-1.3659131228233244e-17	2.5221158621177018e-12	2.7792648455310385e-18	4.510210144335329e-18	1.2822217655552776e-18
11800000	0.00011685413900681595	-6.437967711594887e-16	1.6886681090307557e-60	1.3800888709067473e-14	8.575702654350319e-15	0.009766291719428067	-1.3659046686273902e-17	2.5221158621152174e-12	2.7792648455310385e-18	4.510210144335337e-18	5.856330359112179e-18
11900000	0.00011685413900681603	-6.437967711594887e-16	1.6886681090309824e-60	1.3800888709067471e-14	8.575702654350581e-15	0.009766291719428067	-1.3658962144293977e-17	2.522115862116032e-12	2.7792648455310385e-18	4.5102101443353374e-18	1.1661672926808357e-18
12000000	0.0001168541390068162	-6.437967711594887e-16	1.6886681090314674e-60	1.3800888709067471e-14	8.575702654351146e-15	0.009766291719428067	-1.3658877602324556e-17	2.5221158621177785e-12	2.779264845531038e-18	4.510210144335336e-18	1.2104270758495785e-18
12100000	0.00011685413900681629	-6.437967711594887e-16	1.6886681090316639e-60	1.3800888709067471e-14	8.575702654351373e-15	0.009766291719428067	-1.3658793060353385e-17	2.5221158621184837e-12	2.7792648455310385e-18	4.510210144335335e-18	4.622382778431314e-19
12200000	0.00011685413900681619	-6.437967711594887e-16	1.6886681090314563e-60	1.3800888709067471e-14	8.57570265435113e-15	0.009766291719428067	-1.3658708518384125e-17	2.5221158621177377e-12	2.7792648455310385e-18	4.510210144335335e-18	5.753935569622837e-19
12300000	0.00011685413900681614	-6.437967711594887e-16	1.688668109031299e-60	1.3800888709067468e-14	8.575702654350949e-15	0.009766291719428067	-1.3658623976415663e-17	2.522115862117171e-12	2.7792648455310385e-18	4.510210144335331e-18	1.0458851619975346e-18
12400000	0.00011685413900681608	-6.437967711594887e-16	1.6886681090311222e-60	1.380088870906747e-14	8.575702654350743e-15	0.009766291719428067	-1.3658539434451538e-17	2.5221158621165353e-12	2.7792648455310385e-18	4.510210144335331e-18	3.46796514317419e-18
12500000	0.00011685413900681615	-6.437967711594887e-16	1.6886681090312902e-60	1.3800888709067473e-14	8.575702654350939e-15	0.009766291719428067	-1.3658454892477316e-17	2.5221158621171416e-12	2.779264845531038e-18	4.510210144335336e-18	1.3440305639582342e-18
12600000	0.00011685413900681594	-6.437967711594887e-16	1.6886681090307646e-60	1.3800888709067471e-14	8.57570265435033e-15	0.009766291719428067	-1.3658370350514329e-17	2.5221158621152493e-12	2.7792648455310385e-18	4.510210144335337e-18	4.2799475501440295e-18
12700000	0.00011685413900681599	-6.437967711594887e-16	1.6886681090308848e-60	1.3800888709067471e-14	8.575702654350467e-15	0.009766291719428067	-1.3658285808545076e-17	2.522115862115683e-12	2.779264845531038e-18	4.5102101443353374e-18	4.39971258142134e-18
12800000	0.00011685413900681627	-6.437967711594887e-16	1.688668109031647e-60	1.3800888709067471e-14	8.575702654351352e-15	0.009766291719428067	-1.3658201266567185e-17	2.5221158621184223e-12	2.7792648455310385e-18	4.510210144335334e-18	6.312575689622178e-19
12900000	0.00011685413900681604	-6.437967711594887e-16	1.6886681090310545e-60	1.3800888709067473e-14	8.575702654350663e-15	0.009766291719428067	-1.365811672460065e-17	2.5221158621162926e-12	2.7792648455310385e-18	4.5102101443353374e-18	1.969250943904059e-18
13000000	0.00011685413900681629	-6.437967711594887e-16	1.6886681090316713e-60	1.3800888709067465e-14	8.575702654351381e-15	0.009766291719428067	-1.365803218262639e-17	2.522115862118511e-12	2.7792648455310385e-18	4.510210144335326e-18	-1.6763761035992037e-19
13100000	0.00011685413900681607	-6.437967711594887e-16	1.6886681090311073e-60	1.3800888709067471e-14	8.575702654350726e-15	0.009766291719428067	-1.3657947640661351e-17	2.522115862116481e-12	2.7792648455310385e-18	4.510210144335336e-18	1.8437456895176065e-18
13200000	0.00011685413900681619	-6.437967711594887e-16	1.6886681090314505e-60	1.380088870906747e-14	8.575702654351125e-15	0.009766291719428067	-1.3657863098689853e-17	2.522115862117716e-12	2.779264845531038e-18	4.510210144335332e-18	9.471188659065253e-19
13300000	0.00011685413900681603	-6.437967711594887e-16	1.6886681090309757e-60	1.380088870906747e-14	8.575702654350573e-15	0.009766291719428067	-1.365777855672687e-17	2.5221158621160103e-12	2.779264845531038e-18	4.510210144335334e-18	3.879042776262049e-18
13400000	0.000116854139006816	-6.437967711594887e-16	1.688668109030916e-60	1.3800888709067473e-14	8.575702654350504e-15	0.009766291719428067	-1.3657694014759035e-17	2.5221158621157934e-12	2.7792648455310385e-18	4.510210144335337e-18	4.628523314375667e-18
13500000	0.00011685413900681631	-6.437967711594887e-16	1.6886681090317763e-60	1.3800888709067471e-14	8.575702654351504e-15	0.009766291719428067	-1.3657609472778724e-17	2.52211586211889e-12	2.779264845531038e-18	4.5102101443353336e-18	-2.3121747595097124e-19
13600000	0.00011685413900681596	-6.437967711594887e-16	1.688668109030817e-60	1.3800888709067471e-14	8.57570265435039e-15	0.009766291719428067	-1.3657524930816044e-17	2.5221158621154396e-12	2.7792648455310385e-18	4.5102101443353374e-18	2.844234250236098e-18
13700000	0.0001168541390068161	-6.437967711594887e-16	1.6886681090311996e-60	1.3800888709067473e-14	8.575702654350832e-15	0.009766291719428067	-1.3657440388842581e-17	2.522115862116814e-12	2.7792648455310385e-18	4.510210144335336e-18	1.0613264383066898e-18
13800000	0.00011685413900681606	-6.437967711594887e-16	1.68866810903107e-60	1.3800888709067471e-14	8.575702654350683e-15	0.009766291719428067	-1.3657355846874422e-17	2.5221158621163483e-12	2.7792648455310385e-18	4.510210144335336e-18	1.6639084020421447e-18
13900000	0.00011685413900681627	-6.437967711594887e-16	1.6886681090316495e-60	1.3800888709067468e-14	8.575702654351356e-15	0.009766291719428067	-1.365727130490122e-17	2.522115862118431e-12	2.7792648455310385e-18	4.510210144335328e-18	3.151315615424509e-21
14000000	0.00011685413900681599	-6.437967711594887e-16	1.688668109030895e-60	1.3800888709067471e-14	8.57570265435048e-15	0.009766291719428067	-1.3657186762942249e-17	2.522115862115718e-12	2.7792648455310385e-18	4.510210144335334e-18	4.744338843814533e-18
14100000	0.00011685413900681611	-6.437967711594887e-16	1.6886681090312073e-60	1.3800888709067473e-14	8.575702654350843e-15	0.009766291719428067	-1.3657102220969244e-17	2.5221158621168423e-12	2.7792648455310385e-18	4.510210144335335e-18	3.173443764545361e-18
14200000	0.00011685413900681623	-6.437967711594887e-16	1.6886681090315702e-60	1.380088870906747e-14	8.575702654351264e-15	0.009766291719428067	-1.3657017678993173e-17	2.5221158621181493e-12	2.779264845531038e-18	4.5102101443353336e-18	2.2286714034151334e-19
14300000	0.00011685413900681625	-6.437967711594887e-16	1.6886681090315856e-60	1.3800888709067471e-14	8.575702654351281e-15	0.009766291719428067	-1.3656933137023373e-17	2.5221158621182042e-12	2.779264845531038e-18	4.510210144335336e-18	9.268048531619677e-20
14400000	0.00011685413900681622	-6.437967711594887e-16	1.6886681090314754e-60	1.3800888709067471e-14	8.575702654351152e-15	0.009766291719428067	-1.3656848595054687e-17	2.522115862117805e-12	2.7792648455310385e-18	4.510210144335336e-18	4.651380986453045e-19
14500000	0.00011685413900681596	-6.437967711594887e-16	1.6886681090308434e-60	1.3800888709067471e-14	8.57570265435042e-15	0.009766291719428067	-1.3656764053089874e-17	2.5221158621155337e-12	2.779264845531038e-18	4.5102101443353374e-18	2.5830506796650722e-18
14600000	0.00011685413900681623	-6.437967711594887e-16	1.68866810903153e-60	1.3800888709067467e-14	8.575702654351217e-15	0.009766291719428067	-1.365667951111631e-17	2.522115862118002e-12	2.7792648455310385e-18	4.510210144335328e-18	7.592687423144187e-19
14700000	0.00011685413900681595	-6.437967711594887e-16	1.6886681090307563e-60	1.3800888709067471e-14	8.575702654350319e-15	0.009766291719428067	-1.3656594969158133e-17	2.522115862115219e-12	2.7792648455310385e-18	4.510210144335337e-18	5.8582529852011694e-18
14800000	0.00011685413900681614	-6.437967711594887e-16	1.6886681090312822e-60	1.3800888709067473e-14	8.57570265435093e-15	0.009766291719428067	-1.365651042717695e-17	2.522115862117113e-12	2.779264845531038e-18	4.510210144335337e-18	6.034852095656401e-19
14900000	0.00011685413900681615	-6.437967711594887e-16	1.688668109031331e-60	1.3800888709067471e-14	8.575702654350985e-15	0.009766291719428067	-1.3656425885210074e-17	2.5221158621172886e-12	2.779264845531038e-18	4.510210144335336e-18	1.7852094849996708e-18
15000000	0.00011685413900681626	-6.437967711594887e-16	1.6886681090315754e-60	1.3800888709067473e-14	8.575702654351269e-15	0.009766291719428067	-1.3656341343238656e-17	2.522115862118166e-12	2.7792648455310385e-18	4.510210144335335e-18	9.28589394205684e-19
15100000	0.00011685413900681625	-6.437967711594887e-16	1.688668109031603e-60	1.3800888709067471e-14	8.575702654351302e-15	0.009766291719428067	-1.3656256801267309e-17	2.5221158621182644e-12	2.7792648455310385e-18	4.510210144335334e-18	9.890007530444127e-20
15200000	0.00011685413900681608	-6.437967711594887e-16	1.6886681090311385e-60	1.3800888709067468e-14	8.575702654350762e-15	0.009766291719428067	-1.3656172259301218e-17	2.522115862116595e-12	2.7792648455310385e-18	4.5102101443353336e-18	1.6353970601527505e-18
15300000	0.00011685413900681611	-6.437967711594887e-16	1.6886681090312117e-60	1.3800888709067468e-14	8.575702654350848e-15	0.009766291719428067	-1.3656087717334477e-17	2.5221158621168572e-12	2.7792648455310385e-18	4.5102101443353305e-18	2.8825040045898414e-18
15400000	0.00011685413900681607	-6.437967711594887e-16	1.6886681090310984e-60	1.3800888709067471e-14	8.575702654350717e-15	0.009766291719428067	-1.3656003175362846e-17	2.52211586211645e-12	2.7792648455310385e-18	4.510210144335337e-18	1.931297202661601e-18
15500000	0.00011685413900681595	-6.437967711594887e-16	1.6886681090307994e-60	1.3800888709067473e-14	8.57570265435037e-15	0.009766291719428067	-1.3655918633398198e-17	2.5221158621153745e-12	2.7792648455310385e-18	4.510210144335336e-18	4.11408073049133e-18
15600000	0.00011685413900681596	-6.437967711594887e-16	1.6886681090308113e-60	1.3800888709067471e-14	8.575702654350382e-15	0.009766291719428067	-1.3655834091430231e-17	2.5221158621154198e-12	2.779264845531038e-18	4.5102101443353374e-18	4.806556372662057e-18
15700000	0.00011685413900681623	-6.437967711594887e-16	1.6886681090315616e-60	1.3800888709067471e-14	8.575702654351253e-15	0.009766291719428067	-1.3655749549452521e-17	2.5221158621181154e-12	2.7792648455310385e-18	4.510210144335334e-18	1.1140709034241555e-18
15800000	0.00011685413900681611	-6.437967711594887e-16	1.6886681090312242e-60	1.3800888709067471e-14	8.575702654350862e-15	0.009766291719428067	-1.3655665007483644e-17	2.5221158621169033e-12	2.7792648455310385e-18	4.510210144335337e-18	1.3923919768515825e-18
15900000	0.00011685413900681627	-6.437967711594887e-16	1.6886681090316393e-60	1.3800888709067467e-14	8.575702654351345e-15	0.009766291719428067	-1.3655580465510745e-17	2.522115862118396e-12	2.779264845531038e-18	4.510210144335325e-18	-1.3696586311350515e-19
16000000	0.00011685413900681614	-6.437967711594887e-16	1.6886681090312747e-60	1.3800888709067471e-14	8.57570265435092e-15	0.009766291719428067	-1.365549592354433e-17	2.5221158621170846e-12	2.779264845531038e-18	4.510210144335335e-18	1.2571720634247278e-18
16100000	0.00011685413900681623	-6.437967711594887e-16	1.6886681090315552e-60	1.380088870906747e-14	8.575702654351247e-15	0.009766291719428067	-1.3655411381573004e-17	2.522115862118093e-12	2.779264845531038e-18	4.510210144335331e-18	4.374336979017093e-19
16200000	0.00011685413900681606	-6.437967711594887e-16	1.6886681090310683e-60	1.380088870906747e-14	8.57570265435068e-15	0.009766291719428067	-1.3655326839609954e-17	2.5221158621163427e-12	2.779264845531038e-18	4.5102101443353336e-18	3.346911787361505e-18
16300000	0.00011685413900681598	-6.437967711594887e-16	1.6886681090308403e-60	1.3800888709067473e-14	8.575702654350415e-15	0.009766291719428067	-1.3655242297644272e-17	2.522115862115521e-12	2.7792648455310385e-18	4.510210144335337e-18	5.0710586044534555e-18
16400000	0.0001168541390068163	-6.437967711594887e-16	1.688668109031748e-60	1.3800888709067471e-14	8.57570265435147e-15	0.009766291719428067	-1.3655157755663531e-17	2.5221158621187867e-12	2.7792648455310385e-18	4.5102101443353336e-18	1.4562470804669002e-20
16500000	0.00011685413900681594	-6.437967711594887e-16	1.6886681090307696e-60	1.380088870906747e-14	8.575702654350335e-15	0.009766291719428067	-1.3655073213700664e-17	2.5221158621152687e-12	2.7792648455310385e-18	4.510210144335338e-18	3.0041339631721157e-18
16600000	0.00011685413900681602	-6.437967711594887e-16	1.6886681090309857e-60	1.3800888709067473e-14	8.575702654350584e-15	0.009766291719428067	-1.3654988671728103e-17	2.5221158621160454e-12	2.7792648455310385e-18	4.510210144335336e-18	1.6303350255291476e-18
16700000	0.00011685413900681599	-6.437967711594887e-16	1.6886681090309047e-60	1.3800888709067473e-14	8.575702654350491e-15	0.009766291719428067	-1.3654904129759836e-17	2.522115862115754e-12	2.7792648455310385e-18	4.510210144335337e-18	2.1849296202067257e-18
16800000	0.00011685413900681627	-6.437967711594887e-16	1.6886681090316683e-60	1.3800888709067468e-14	8.575702654351376e-15	0.009766291719428067	-1.3654819587785082e-17	2.522115862118499e-12	2.7792648455310385e-18	4.510210144335328e-18	-1.763534203979967e-19
16900000	0.00011685413900681602	-6.437967711594887e-16	1.6886681090309694e-60	1.3800888709067471e-14	8.575702654350565e-15	0.009766291719428067	-1.365473504582547e-17	2.522115862115985e-12	2.7792648455310385e-18	4.5102101443353336e-18	4.278569527732112e-18
17000000	0.00011685413900681607	-6.437967711594887e-16	1.6886681090311034e-60	1.3800888709067471e-14	8.575702654350723e-15	0.009766291719428067	-1.3654650503854797e-17	2.522115862116469e-12	2.7792648455310385e-18	4.510210144335336e-18	3.7563544221922525e-18
17100000	0.00011685413900681626	-6.437967711594887e-16	1.6886681090316517e-60	1.380088870906747e-14	8.575702654351359e-15	0.009766291719428067	-1.3654565961876738e-17	2.522115862118442e-12	2.779264845531038e-18	4.5102101443353336e-18	-9.117616484369805e-20
17200000	0.00011685413900681629	-6.437967711594887e-16	1.6886681090317061e-60	1.3800888709067471e-14	8.57570265435142e-15	0.009766291719428067	-1.3654481419906983e-17	2.5221158621186376e-12	2.779264845531038e-18	4.510210144335336e-18	-2.0013073460542432e-19
17300000	0.00011685413900681627	-6.437967711594887e-16	1.6886681090316254e-60	1.3800888709067473e-14	8.575702654351327e-15	0.009766291719428067	-1.3654396877937953e-17	2.5221158621183456e-12	2.7792648455310385e-18	4.510210144335335e-18	1.3414824161427281e-20
17400000	0.00011685413900681594	-6.437967711594887e-16	1.688668109030774e-60	1.3800888709067471e-14	8.57570265435034e-15	0.009766291719428067	-1.3654312335974647e-17	2.5221158621152837e-12	2.779264845531038e-18	4.510210144335338e-18	2.80495525604912e-18
17500000	0.00011685413900681626	-6.437967711594887e-16	1.688668109031604e-60	1.3800888709067465e-14	8.575702654351302e-15	0.009766291719428067	-1.365422779399956e-17	2.5221158621182672e-12	2.7792648455310385e-18	4.5102101443353274e-18	2.9809749208750137e-19
17600000	0.00011685413900681595	-6.437967711594887e-16	1.688668109030777e-60	1.3800888709067473e-14	8.575702654350343e-15	0.009766291719428067	-1.3654143252042106e-17	2.5221158621152946e-12	2.7792648455310385e-18	4.510210144335336e-18	5.723402453619503e-18
17700000	0.00011685413900681625	-6.437967711594887e-16	1.6886681090315635e-60	1.3800888709067473e-14	8.575702654351258e-15	0.009766291719428067	-1.3654058710060048e-17	2.522115862118127e-12	2.779264845531038e-18	4.510210144335336e-18	7.497440706462725e-20
17800000	0.0001168541390068161	-6.437967711594887e-16	1.6886681090311905e-60	1.3800888709067473e-14	8.575702654350824e-15	0.009766291719428067	-1.3653974168095662e-17	2.5221158621167817e-12	2.7792648455310385e-18	4.510210144335337e-18	2.3771193752538104e-18
17900000	0.00011685413900681622	-6.437967711594887e-16	1.6886681090314707e-60	1.3800888709067471e-14	8.575702654351147e-15	0.009766291719428067	-1.3653889626124119e-17	2.5221158621177894e-12	2.7792648455310385e-18	4.510210144335335e-18	1.4599703377823432e-18
18000000	0.00011685413900681629	-6.437967711594887e-16	1.6886681090317014e-60	1.3800888709067471e-14	8.575702654351416e-15	0.009766291719428067	-1.3653805084150895e-17	2.5221158621186186e-12	2.7792648455310385e-18	4.510210144335334e-18	-2.119765031511442e-19
18100000	0.00011685413900681602	-6.437967711594887e-16	1.688668109030984e-60	1.380088870906747e-14	8.575702654350582e-15	0.009766291719428067	-1.3653720542186747e-17	2.5221158621160394e-12	2.7792648455310385e-18	4.510210144335335e-18	2.1998040235696855e-18
18200000	0.00011685413900681614	-6.437967711594887e-16	1.688668109031302e-60	1.3800888709067468e-14	8.575702654350952e-15	0.009766291719428067	-1.3653636000217436e-17	2.5221158621171828e-12	2.779264845531038e-18	4.510210144335329e-18	2.2901075615424312e-18
18300000	0.00011685413900681602	-6.437967711594887e-16	1.6886681090309287e-60	1.3800888709067471e-14	8.57570265435052e-15	0.009766291719428067	-1.3653551458248311e-17	2.522115862115839e-12	2.7792648455310385e-18	4.510210144335337e-18	2.4635762201127618e-18
18400000	0.00011685413900681598	-6.437967711594887e-16	1.6886681090308652e-60	1.3800888709067471e-14	8.575702654350445e-15	0.009766291719428067	-1.3653466916281765e-17	2.522115862115611e-12	2.7792648455310385e-18	4.510210144335335e-18	3.796234180218128e-18
18500000	0.00011685413900681595	-6.437967711594887e-16	1.6886681090307676e-60	1.3800888709067471e-14	8.575702654350332e-15	0.009766291719428067	-1.3653382374315071e-17	2.522115862115262e-12	2.779264845531038e-18	4.5102101443353374e-18	5.065708605873397e-18
18600000	0.0001168541390068162	-6.437967711594887e-16	1.688668109031464e-60	1.3800888709067471e-14	8.57570265435114e-15	0.009766291719428067	-1.3653297832337975e-17	2.5221158621177644e-12	2.7792648455310385e-18	4.510210144335334e-18	1.6525899798442775e-18
18700000	0.00011685413900681617	-6.437967711594887e-16	1.6886681090313966e-60	1.3800888709067471e-14	8.57570265435106e-15	0.009766291719428067	-1.3653213290366594e-17	2.5221158621175237e-12	2.7792648455310385e-18	4.510210144335336e-18	8.074192157147047e-19
18800000	0.00011685413900681623	-6.437967711594887e-16	1.6886681090315536e-60	1.3800888709067465e-14	8.575702654351245e-15	0.009766291719428067	-1.3653128748395598e-17	2.5221158621180875e-12	2.7792648455310385e-18	4.510210144335327e-18	1.3607519548322428e-19
18900000	0.00011685413900681619	-6.437967711594887e-16	1.688668109031439e-60	1.3800888709067471e-14	8.575702654351111e-15	0.009766291719428067	-1.36530442064273e-17	2.522115862117676e-12	2.779264845531038e-18	4.510210144335335e-18	6.818444074837118e-19
19000000	0.00011685413900681627	-6.437967711594887e-16	1.6886681090316417e-60	1.380088870906747e-14	8.575702654351346e-15	0.009766291719428067	-1.365295966445631e-17	2.5221158621184046e-12	2.779264845531038e-18	4.510210144335331e-18	1.8500985345965e-20
19100000	0.0001168541390068161	-6.437967711594887e-16	1.688668109031168e-60	1.380088870906747e-14	8.575702654350797e-15	0.009766291719428067	-1.3652875122492928e-17	2.522115862116701e-12	2.779264845531038e-18	4.510210144335333e-18	2.773449707667265e-18
19200000	0.00011685413900681595	-6.437967711594887e-16	1.688668109030785e-60	1.3800888709067473e-14	8.575702654350352e-15	0.009766291719428067	-1.3652790580529297e-17	2.5221158621153232e-12	2.7792648455310385e-18	4.510210144335337e-18	5.4165846177517566e-18
19300000	0.00011685413900681629	-6.437967711594887e-16	1.688668109031696e-60	1.3800888709067471e-14	8.575702654351411e-15	0.009766291719428067	-1.3652706038548548e-17	2.522115862118601e-12	2.779264845531038e-18	4.5102101443353336e-18	3.6267287317658303e-19
19400000	0.00011685413900681595	-6.437967711594887e-16	1.6886681090308055e-60	1.3800888709067471e-14	8.575702654350376e-15	0.009766291719428067	-1.3652621496584638e-17	2.5221158621153964e-12	2.7792648455310385e-18	4.510210144335339e-18	2.8780527821972982e-18
19500000	0.00011685413900681595	-6.437967711594887e-16	1.688668109030821e-60	1.3800888709067473e-14	8.575702654350393e-15	0.009766291719428067	-1.3652536954613308e-17	2.5221158621154505e-12	2.7792648455310385e-18	4.510210144335337e-18	2.059310709186654e-18
19600000	0.00011685413900681595	-6.437967711594887e-16	1.6886681090307908e-60	1.3800888709067471e-14	8.575702654350358e-15	0.009766291719428067	-1.3652452412644834e-17	2.522115862115344e-12	2.7792648455310385e-18	4.510210144335338e-18	2.5273523250993262e-18
19700000	0.00011685413900681626	-6.437967711594887e-16	1.6886681090316127e-60	1.3800888709067468e-14	8.575702654351311e-15	0.009766291719428067	-1.3652367870669595e-17	2.522115862118299e-12	2.7792648455310385e-18	4.510210144335329e-18	-4.8223871322788405e-20
19800000	0.00011685413900681606	-6.437967711594887e-16	1.688668109031053e-60	1.380088870906747e-14	8.575702654350663e-15	0.009766291719428067	-1.3652283328708534e-17	2.5221158621162865e-12	2.7792648455310385e-18	4.510210144335333e-18	3.7522018999975264e-18
19900000	0.00011685413900681603	-6.437967711594887e-16	1.688668109031006e-60	1.3800888709067473e-14	8.57570265435061e-15	0.009766291719428067	-1.3652198786740267e-17	2.522115862116118e-12	2.7792648455310385e-18	4.510210144335336e-18	4.3118482307544706e-18
20000000	0.00011685413900681622	-6.437967711594887e-16	1.6886681090315246e-60	1.380088870906747e-14	8.57570265435121e-15	0.009766291719428067	-1.3652114244761404e-17	2.5221158621179837e-12	2.779264845531038e-18	4.510210144335334e-18	1.005305040818374e-19
20100000	0.00011685413900681631	-6.437967711594887e-16	1.68866810903176e-60	1.3800888709067471e-14	8.575702654351485e-15	0.009766291719428067	-1.3652029702791063e-17	2.5221158621188315e-12	2.779264845531038e-18	4.510210144335336e-18	-2.6690981118211968e-19
20200000	0.00011685413900681631	-6.437967711594887e-16	1.6886681090317197e-60	1.3800888709067471e-14	8.575702654351436e-15	0.009766291719428067	-1.3651945160821583e-17	2.5221158621186833e-12	2.7792648455310385e-18	4.510210144335335e-18	-2.4859741437601433e-19
20300000	0.00011685413900681595	-6.437967711594887e-16	1.688668109030802e-60	1.3800888709067471e-14	8.575702654350373e-15	0.009766291719428067	-1.3651860618858656e-17	2.5221158621153842e-12	2.779264845531038e-18	4.510210144335338e-18	2.711201219238982e-18
20400000	0.00011685413900681627	-6.437967711594887e-16	1.6886681090316622e-60	1.3800888709067465e-14	8.57570265435137e-15	0.009766291719428067	-1.365177607688296e-17	2.5221158621184777e-12	2.779264845531038e-18	4.510210144335327e-18	-7.422285726856828e-20
20500000	0.00011685413900681596	-6.437967711594887e-16	1.6886681090308163e-60	1.3800888709067471e-14	8.575702654350388e-15	0.009766291719428067	-1.3651691534925767e-17	2.5221158621154343e-12	2.7792648455310385e-18	4.510210144335335e-18	5.469656640091106e-18
20600000	0.0001168541390068163	-6.437967711594887e-16	1.6886681090317106e-60	1.3800888709067473e-14	8.575702654351428e-15	0.009766291719428067	-1.3651606992943704e-17	2.5221158621186566e-12	2.779264845531038e-18	4.510210144335336e-18	-1.76016089414153e-19
20700000	0.00011685413900681604	-6.437967711594887e-16	1.6886681090310542e-60	1.3800888709067471e-14	8.575702654350663e-15	0.009766291719428067	-1.3651522450981158e-17	2.5221158621162914e-12	2.7792648455310385e-18	4.510210144335337e-18	2.9526667217277954e-18
20800000	0.00011685413900681617	-6.437967711594887e-16	1.6886681090313563e-60	1.3800888709067473e-14	8.575702654351015e-15	0.009766291719428067	-1.3651437909009592e-17	2.5221158621173783e-12	2.779264845531038e-18	4.510210144335336e-18	2.033023565980514e-18
20900000	0.0001168541390068163	-6.437967711594887e-16	1.6886681090317592e-60	1.3800888709067471e-14	8.575702654351483e-15	0.009766291719428067	-1.3651353367034801e-17	2.5221158621188254e-12	2.7792648455310385e-18	4.5102101443353336e-18	-3.450680087373063e-19
21000000	0.00011685413900681598	-6.437967711594887e-16	1.6886681090308516e-60	1.3800888709067471e-14	8.57570265435043e-15	0.009766291719428067	-1.3651268825072005e-17	2.5221158621155636e-12	2.7792648455310385e-18	4.5102101443353374e-18	2.6677542440186264e-18
21100000	0.00011685413900681618	-6.437967711594887e-16	1.6886681090313905e-60	1.3800888709067467e-14	8.575702654351056e-15	0.009766291719428067	-1.3651184283100372e-17	2.522115862117501e-12	2.7792648455310385e-18	4.510210144335328e-18	1.7085342358337952e-18
21200000	0.00011685413900681598	-6.437967711594887e-16	1.6886681090308094e-60	1.3800888709067471e-14	8.57570265435038e-15	0.009766291719428067	-1.3651099741133451e-17	2.5221158621154085e-12	2.7792648455310385e-18	4.510210144335337e-18	2.8702175578444325e-18
21300000	0.000116854139006816	-6.437967711594887e-16	1.6886681090309553e-60	1.3800888709067471e-14	8.57570265435055e-15	0.009766291719428067	-1.3651015199165034e-17	2.5221158621159343e-12	2.7792648455310385e-18	4.510210144335335e-18	3.3597983127589996e-18
21400000	0.00011685413900681595	-6.437967711594887e-16	1.6886681090307557e-60	1.3800888709067471e-14	8.575702654350317e-15	0.009766291719428067	-1.3650930657199476e-17	2.5221158621152203e-12	2.779264845531038e-18	4.5102101443353374e-18	5.137164792511527e-18
21500000	0.00011685413900681617	-6.437967711594887e-16	1.688668109031357e-60	1.3800888709067471e-14	8.575702654351015e-15	0.009766291719428067	-1.3650846115223493e-17	2.522115862117381e-12	2.7792648455310385e-18	4.510210144335335e-18	2.227216958997779e-18
21600000	0.00011685413900681623	-6.437967711594887e-16	1.68866810903155e-60	1.3800888709067471e-14	8.57570265435124e-15	0.009766291719428067	-1.3650761573249674e-17	2.522115862118076e-12	2.779264845531038e-18	4.510210144335334e-18	2.858665223667651e-19
21700000	0.00011685413900681619	-6.437967711594887e-16	1.6886681090314287e-60	1.3800888709067468e-14	8.5757026543511e-15	0.009766291719428067	-1.365067703128083e-17	2.5221158621176388e-12	2.779264845531038e-18	4.510210144335329e-18	5.831392106904703e-19
21800000	0.00011685413900681626	-6.437967711594887e-16	1.6886681090315812e-60	1.3800888709067471e-14	8.575702654351277e-15	0.009766291719428067	-1.3650592489310442e-17	2.522115862118188e-12	2.779264845531038e-18	4.510210144335334e-18	1.862035322036078e-19
21900000	0.00011685413900681629	-6.437967711594887e-16	1.6886681090316672e-60	1.380088870906747e-14	8.575702654351376e-15	0.009766291719428067	-1.3650507947340164e-17	2.522115862118496e-12	2.779264845531038e-18	4.5102101443353305e-18	-1.6150137709345404e-19
22000000	0.00011685413900681614	-6.437967711594887e-16	1.6886681090312706e-60	1.380088870906747e-14	8.575702654350914e-15	0.009766291719428067	-1.3650423405375861e-17	2.5221158621170697e-12	2.779264845531038e-18	4.510210144335332e-18	2.1820031040135515e-18
22100000	0.00011685413900681595	-6.437967711594887e-16	1.6886681090307582e-60	1.3800888709067473e-14	8.57570265435032e-15	0.009766291719428067	-1.3650338863413928e-17	2.5221158621152255e-12	2.7792648455310385e-18	4.510210144335337e-18	5.5925916589850694e-18
22200000	0.00011685413900681626	-6.437967711594887e-16	1.6886681090316257e-60	1.3800888709067471e-14	8.575702654351329e-15	0.009766291719428067	-1.365025432143376e-17	2.5221158621183484e-12	2.7792648455310385e-18	4.510210144335334e-18	7.952838782733975e-19
22300000	0.00011685413900681599	-6.437967711594887e-16	1.688668109030904e-60	1.3800888709067471e-14	8.57570265435049e-15	0.009766291719428067	-1.3650169779468125e-17	2.5221158621157518e-12	2.7792648455310385e-18	4.510210144335338e-18	2.534280785734158e-18
22400000	0.00011685413900681595	-6.437967711594887e-16	1.6886681090307942e-60	1.3800888709067473e-14	8.575702654350362e-15	0.009766291719428067	-1.3650085237497699e-17	2.522115862115355e-12	2.7792648455310385e-18	4.510210144335337e-18	2.1240772384676637e-18
22500000	0.00011685413900681595	-6.437967711594887e-16	1.6886681090307895e-60	1.3800888709067473e-14	8.575702654350357e-15	0.009766291719428067	-1.3650000695529079e-17	2.5221158621153394e-12	2.7792648455310385e-18	4.510210144335338e-18	2.5274714772141525e-18
22600000	0.00011685413900681622	-6.437967711594887e-16	1.6886681090315014e-60	1.3800888709067468e-14	8.575702654351184e-15	0.009766291719428067	-1.3649916153554635e-17	2.5221158621178993e-12	2.7792648455310385e-18	4.51021014433533e-18	3.094273766402633e-19
22700000	0.00011685413900681608	-6.437967711594887e-16	1.6886681090311435e-60	1.380088870906747e-14	8.575702654350769e-15	0.009766291719428067	-1.3649831611591509e-17	2.5221158621166117e-12	2.7792648455310385e-18	4.510210144335332e-18	3.1848411080283586e-18
22800000	0.000116854139006816	-6.437967711594887e-16	1.6886681090309185e-60	1.3800888709067471e-14	8.575702654350507e-15	0.009766291719428067	-1.3649747069625635e-17	2.5221158621158027e-12	2.7792648455310385e-18	4.510210144335337e-18	4.821988203150227e-18
22900000	0.00011685413900681612	-6.437967711594887e-16	1.6886681090312612e-60	1.3800888709067471e-14	8.575702654350904e-15	0.009766291719428067	-1.3649662527646786e-17	2.5221158621170354e-12	2.7792648455310385e-18	4.510210144335335e-18	6.173182870559686e-19
23000000	0.00011685413900681631	-6.437967711594887e-16	1.688668109031756e-60	1.3800888709067471e-14	8.57570265435148e-15	0.009766291719428067	-1.3649577985675576e-17	2.522115862118817e-12	2.779264845531038e-18	4.510210144335336e-18	-1.4066214189567626e-19
23100000	0.00011685413900681633	-6.437967711594887e-16	1.6886681090317675e-60	1.3800888709067473e-14	8.575702654351493e-15	0.009766291719428067	-1.3649493443705668e-17	2.5221158621188565e-12	2.7792648455310385e-18	4.510210144335334e-18	-3.225561880690043e-19
23200000	0.00011685413900681599	-6.437967711594887e-16	1.6886681090309036e-60	1.3800888709067471e-14	8.575702654350491e-15	0.009766291719428067	-1.3649408901742166e-17	2.52211586211575e-12	2.779264845531038e-18	4.510210144335338e-18	2.3780879850512008e-18
23300000	0.00011685413900681627	-6.437967711594887e-16	1.688668109031662e-60	1.3800888709067465e-14	8.575702654351371e-15	0.009766291719428067	-1.3649324359766965e-17	2.522115862118477e-12	2.7792648455310385e-18	4.510210144335327e-18	-1.8113729838346904e-19
23400000	0.00011685413900681599	-6.437967711594887e-16	1.6886681090308707e-60	1.3800888709067471e-14	8.575702654350452e-15	0.009766291719428067	-1.3649239817809223e-17	2.5221158621156306e-12	2.7792648455310385e-18	4.510210144335335e-18	5.114845307396558e-18
23500000	0.00011685413900681631	-6.437967711594887e-16	1.688668109031734e-60	1.3800888709067473e-14	8.575702654351455e-15	0.009766291719428067	-1.3649155275828068e-17	2.5221158621187406e-12	2.779264845531038e-18	4.510210144335335e-18	-1.2248835996232977e-19
23600000	0.00011685413900681599	-6.437967711594887e-16	1.688668109030933e-60	1.3800888709067473e-14	8.575702654350523e-15	0.009766291719428067	-1.3649070733866567e-17	2.5221158621158544e-12	2.7792648455310385e-18	4.510210144335337e-18	3.4785042369424194e-18
23700000	0.00011685413900681612	-6.437967711594887e-16	1.6886681090312366e-60	1.3800888709067471e-14	8.575702654350876e-15	0.009766291719428067	-1.3648986191895157e-17	2.5221158621169473e-12	2.779264845531038e-18	4.510210144335336e-18	2.624388877023363e-18
23800000	0.00011685413900681631	-6.437967711594887e-16	1.6886681090317796e-60	1.3800888709067471e-14	8.575702654351507e-15	0.009766291719428067	-1.364890164991911e-17	2.5221158621188998e-12	2.7792648455310385e-18	4.5102101443353336e-18	-3.1959438871750504e-19
23900000	0.00011685413900681595	-6.437967711594887e-16	1.6886681090307754e-60	1.3800888709067471e-14	8.57570265435034e-15	0.009766291719428067	-1.3648817107956815e-17	2.5221158621152877e-12	2.7792648455310385e-18	4.510210144335338e-18	2.9237353803180345e-18
24000000	0.0001168541390068162	-6.437967711594887e-16	1.688668109031475e-60	1.3800888709067468e-14	8.575702654351154e-15	0.009766291719428067	-1.3648732565983385e-17	2.5221158621178048e-12	2.779264845531038e-18	4.5102101443353274e-18	1.1557128903301012e-18
24100000	0.00011685413900681596	-6.437967711594887e-16	1.6886681090307737e-60	1.3800888709067471e-14	8.57570265435034e-15	0.009766291719428067	-1.3648648024017982e-17	2.5221158621152796e-12	2.7792648455310385e-18	4.510210144335337e-18	3.0036031963885883e-18
24200000	0.00011685413900681604	-6.437967711594887e-16	1.6886681090310622e-60	1.3800888709067471e-14	8.575702654350674e-15	0.009766291719428067	-1.3648563482048111e-17	2.52211586211632e-12	2.7792648455310385e-18	4.510210144335334e-18	2.8381518708682137e-18
24300000	0.00011685413900681595	-6.437967711594887e-16	1.688668109030773e-60	1.3800888709067471e-14	8.575702654350338e-15	0.009766291719428067	-1.364847894008351e-17	2.5221158621152804e-12	2.779264845531038e-18	4.510210144335337e-18	5.044232564029722e-18
24400000	0.00011685413900681612	-6.437967711594887e-16	1.6886681090312477e-60	1.3800888709067471e-14	8.575702654350889e-15	0.009766291719428067	-1.3648394398109047e-17	2.522115862116986e-12	2.7792648455310385e-18	4.510210144335335e-18	2.8185023440418304e-18
24500000	0.00011685413900681627	-6.437967711594887e-16	1.6886681090316644e-60	1.3800888709067471e-14	8.575702654351373e-15	0.009766291719428067	-1.3648309856133059e-17	2.522115862118487e-12	2.7792648455310385e-18	4.510210144335334e-18	-1.0139120864994295e-19
24600000	0.00011685413900681614	-6.437967711594887e-16	1.6886681090312803e-60	1.3800888709067467e-14	8.575702654350928e-15	0.009766291719428067	-1.3648225314166305e-17	2.5221158621171044e-12	2.7792648455310385e-18	4.5102101443353305e-18	1.13603463623734e-18
24700000	0.00011685413900681629	-6.437967711594887e-16	1.6886681090316658e-60	1.3800888709067471e-14	8.575702654351375e-15	0.009766291719428067	-1.3648140772193989e-17	2.5221158621184934e-12	2.779264845531038e-18	4.510210144335334e-18	-1.2120629123464988e-19
24800000	0.00011685413900681626	-6.437967711594887e-16	1.6886681090316022e-60	1.380088870906747e-14	8.5757026543513e-15	0.009766291719428067	-1.3648056230224722e-17	2.522115862118263e-12	2.779264845531038e-18	4.510210144335331e-18	-9.393780301607699e-21
24900000	0.00011685413900681617	-6.437967711594887e-16	1.6886681090313723e-60	1.380088870906747e-14	8.575702654351034e-15	0.009766291719428067	-1.3647971688258781e-17	2.522115862117435e-12	2.7792648455310385e-18	4.510210144335331e-18	1.5958797343982613e-18
25000000	0.00011685413900681595	-6.437967711594887e-16	1.6886681090307569e-60	1.3800888709067473e-14	8.575702654350319e-15	0.009766291719428067	-1.3647887146298179e-17	2.5221158621152207e-12	2.7792648455310385e-18	4.510210144335337e-18	5.605133132793241e-18
25100000	0.00011685413900681623	-6.437967711594887e-16	1.68866810903154e-60	1.3800888709067471e-14	8.575702654351228e-15	0.009766291719428067	-1.3647802604319091e-17	2.5221158621180407e-12	2.779264845531038e-18	4.510210144335334e-18	1.2945674511763267e-18
25200000	0.00011685413900681604	-6.437967711594887e-16	1.6886681090310462e-60	1.3800888709067471e-14	8.575702654350655e-15	0.009766291719428067	-1.3647718062351243e-17	2.522115862116263e-12	2.7792648455310385e-18	4.5102101443353374e-18	2.0410753686022015e-18
25300000	0.00011685413900681599	-6.437967711594887e-16	1.6886681090309053e-60	1.3800888709067473e-14	8.575702654350491e-15	0.009766291719428067	-1.3647633520381286e-17	2.522115862115755e-12	2.7792648455310385e-18	4.510210144335337e-18	1.838113888630255e-18
25400000	0.00011685413900681599	-6.437967711594887e-16	1.688668109030884e-60	1.3800888709067471e-14	8.575702654350466e-15	0.009766291719428067	-1.3647548978412669e-17	2.5221158621156783e-12	2.7792648455310385e-18	4.510210144335338e-18	2.242438064925781e-18
25500000	0.00011685413900681617	-6.437967711594887e-16	1.6886681090313527e-60	1.380088870906747e-14	8.57570265435101e-15	0.009766291719428067	-1.3647464436439998e-17	2.5221158621173645e-12	2.7792648455310385e-18	4.510210144335331e-18	8.185847698163729e-19
25600000	0.00011685413900681612	-6.437967711594887e-16	1.6886681090312374e-60	1.3800888709067468e-14	8.575702654350876e-15	0.009766291719428067	-1.3647379894474443e-17	2.5221158621169497e-12	2.7792648455310385e-18	4.510210144335331e-18	2.595890704979228e-18
25700000	0.00011685413900681598	-6.437967711594887e-16	1.6886681090308447e-60	1.3800888709067473e-14	8.575702654350422e-15	0.009766291719428067	-1.364729535251087e-17	2.522115862115538e-12	2.7792648455310385e-18	4.510210144335337e-18	5.269028304492173e-18
25800000	0.00011685413900681602	-6.437967711594887e-16	1.6886681090309754e-60	1.3800888709067473e-14	8.575702654350573e-15	0.009766291719428067	-1.3647210810532283e-17	2.5221158621160074e-12	2.7792648455310385e-18	4.510210144335337e-18	1.1861344947390763e-18
25900000	0.00011685413900681629	-6.437967711594887e-16	1.6886681090317053e-60	1.3800888709067471e-14	8.57570265435142e-15	0.009766291719428067	-1.3647126268560454e-17	2.522115862118635e-12	2.779264845531038e-18	4.510210144335336e-18	1.4524621727264545e-19
26000000	0.00011685413900681633	-6.437967711594887e-16	1.688668109031773e-60	1.3800888709067471e-14	8.575702654351498e-15	0.009766291719428067	-1.3647041726590111e-17	2.5221158621188767e-12	2.7792648455310385e-18	4.510210144335334e-18	-2.317989576263853e-19
26100000	0.00011685413900681604	-6.437967711594887e-16	1.688668109031055e-60	1.3800888709067471e-14	8.575702654350666e-15	0.009766291719428067	-1.3646957184625309e-17	2.5221158621162946e-12	2.779264845531038e-18	4.5102101443353374e-18	1.883682856703718e-18
26200000	0.00011685413900681625	-6.437967711594887e-16	1.6886681090315975e-60	1.3800888709067465e-14	8.575702654351294e-15	0.009766291719428067	-1.3646872642651597e-17	2.5221158621182446e-12	2.7792648455310385e-18	4.5102101443353274e-18	-8.183211878666702e-21
26300000	0.00011685413900681602	-6.437967711594887e-16	1.6886681090309376e-60	1.380088870906747e-14	8.575702654350529e-15	0.009766291719428067	-1.3646788100692499e-17	2.5221158621158713e-12	2.7792648455310385e-18	4.5102101443353336e-18	4.6768105909898106e-18
26400000	0.00011685413900681629	-6.437967711594887e-16	1.688668109031662e-60	1.3800888709067473e-14	8.575702654351371e-15	0.009766291719428067	-1.3646703558712969e-17	2.5221158621184813e-12	2.779264845531038e-18	4.510210144335336e-18	1.677049790130695e-19
26500000	0.00011685413900681596	-6.437967711594887e-16	1.6886681090308356e-60	1.3800888709067471e-14	8.575702654350412e-15	0.009766291719428067	-1.36466190167518e-17	2.5221158621155054e-12	2.7792648455310385e-18	4.510210144335337e-18	3.9212392481395926e-18
26600000	0.00011685413900681608	-6.437967711594887e-16	1.6886681090311178e-60	1.3800888709067471e-14	8.575702654350739e-15	0.009766291719428067	-1.3646534474780705e-17	2.5221158621165212e-12	2.779264845531038e-18	4.510210144335337e-18	3.2107033798611422e-18
26700000	0.00011685413900681631	-6.437967711594887e-16	1.6886681090317672e-60	1.3800888709067471e-14	8.575702654351491e-15	0.009766291719428067	-1.3646449932803714e-17	2.5221158621188557e-12	2.7792648455310385e-18	4.5102101443353336e-18	-1.550993538451604e-19
26800000	0.00011685413900681595	-6.437967711594887e-16	1.6886681090307892e-60	1.3800888709067473e-14	8.575702654350357e-15	0.009766291719428067	-1.364636539084093e-17	2.5221158621153394e-12	2.7792648455310385e-18	4.510210144335339e-18	2.871743079958152e-18
26900000	0.00011685413900681623	-6.437967711594887e-16	1.6886681090315522e-60	1.3800888709067465e-14	8.575702654351244e-15	0.009766291719428067	-1.3646280848866485e-17	2.522115862118083e-12	2.7792648455310385e-18	4.510210144335327e-18	6.495397033823334e-19
27000000	0.00011685413900681598	-6.437967711594887e-16	1.688668109030817e-60	1.3800888709067471e-14	8.575702654350388e-15	0.009766291719428067	-1.3646196306901876e-17	2.522115862115436e-12	2.7792648455310385e-18	4.510210144335337e-18	2.856731080074487e-18
27100000	0.0001168541390068161	-6.437967711594887e-16	1.6886681090311797e-60	1.3800888709067471e-14	8.575702654350811e-15	0.009766291719428067	-1.3646111764931034e-17	2.5221158621167433e-12	2.7792648455310385e-18	4.5102101443353336e-18	2.2647456508550612e-18
27200000	0.00011685413900681596	-6.437967711594887e-16	1.688668109030814e-60	1.3800888709067471e-14	8.575702654350385e-15	0.009766291719428067	-1.364602722296718e-17	2.522115862115428e-12	2.779264845531038e-18	4.510210144335337e-18	4.810272677801745e-18
27300000	0.00011685413900681608	-6.437967711594887e-16	1.6886681090311382e-60	1.3800888709067473e-14	8.57570265435076e-15	0.009766291719428067	-1.3645942680994541e-17	2.5221158621165927e-12	2.7792648455310385e-18	4.510210144335336e-18	3.406850797717127e-18
27400000	0.0001168541390068163	-6.437967711594887e-16	1.688668109031737e-60	1.3800888709067471e-14	8.575702654351458e-15	0.009766291719428067	-1.3645858139016748e-17	2.5221158621187507e-12	2.779264845531038e-18	4.5102101443353336e-18	-3.149456434961351e-19
27500000	0.00011685413900681607	-6.437967711594887e-16	1.6886681090311236e-60	1.380088870906747e-14	8.575702654350745e-15	0.009766291719428067	-1.3645773597051772e-17	2.522115862116541e-12	2.7792648455310385e-18	4.510210144335333e-18	1.7263900292702276e-18
27600000	0.00011685413900681626	-6.437967711594887e-16	1.688668109031617e-60	1.3800888709067471e-14	8.575702654351318e-15	0.009766291719428067	-1.3645689055078352e-17	2.5221158621183173e-12	2.779264845531038e-18	4.510210144335334e-18	-3.506305541852386e-20
27700000	0.0001168541390068162	-6.437967711594887e-16	1.6886681090314723e-60	1.380088870906747e-14	8.57570265435115e-15	0.009766291719428067	-1.3645604513109775e-17	2.522115862117795e-12	2.779264845531038e-18	4.510210144335333e-18	3.8181660061350443e-19
27800000	0.0001168541390068162	-6.437967711594887e-16	1.688668109031469e-60	1.3800888709067468e-14	8.575702654351144e-15	0.009766291719428067	-1.364551997114172e-17	2.5221158621177826e-12	2.7792648455310385e-18	4.51021014433533e-18	1.0384894501372909e-18
27900000	0.00011685413900681595	-6.437967711594887e-16	1.6886681090307779e-60	1.3800888709067473e-14	8.575702654350343e-15	0.009766291719428067	-1.3645435429182071e-17	2.522115862115298e-12	2.7792648455310385e-18	4.510210144335336e-18	5.4737222866014226e-18
28000000	0.00011685413900681619	-6.437967711594887e-16	1.688668109031445e-60	1.3800888709067473e-14	8.575702654351119e-15	0.009766291719428067	-1.3645350887204478e-17	2.522115862117696e-12	2.7792648455310385e-18	4.510210144335334e-18	1.8426306567056937e-18
28100000	0.0001168541390068161	-6.437967711594887e-16	1.6886681090312117e-60	1.3800888709067471e-14	8.575702654350848e-15	0.009766291719428067	-1.3645266345234135e-17	2.52211586211686e-12	2.7792648455310385e-18	4.510210144335336e-18	1.4667641893921264e-18
28200000	0.00011685413900681606	-6.437967711594887e-16	1.6886681090311012e-60	1.3800888709067473e-14	8.575702654350718e-15	0.009766291719428067	-1.3645181803264326e-17	2.5221158621164602e-12	2.7792648455310385e-18	4.510210144335337e-18	1.3350005243778053e-18
28300000	0.00011685413900681604	-6.437967711594887e-16	1.6886681090310426e-60	1.3800888709067473e-14	8.57570265435065e-15	0.009766291719428067	-1.3645097261295764e-17	2.5221158621162486e-12	2.7792648455310385e-18	4.5102101443353374e-18	1.765652025304557e-18
28400000	0.0001168541390068161	-6.437967711594887e-16	1.688668109031187e-60	1.380088870906747e-14	8.575702654350819e-15	0.009766291719428067	-1.364501271932544e-17	2.5221158621167676e-12	2.779264845531038e-18	4.5102101443353336e-18	1.4011002587340017e-18
28500000	0.00011685413900681615	-6.437967711594887e-16	1.6886681090313317e-60	1.3800888709067468e-14	8.575702654350986e-15	0.009766291719428067	-1.3644928177357267e-17	2.5221158621172886e-12	2.779264845531038e-18	4.51021014433533e-18	2.0049350291526273e-18
28600000	0.00011685413900681596	-6.437967711594887e-16	1.68866810903079e-60	1.3800888709067471e-14	8.575702654350357e-15	0.009766291719428067	-1.3644843635395808e-17	2.5221158621153394e-12	2.7792648455310385e-18	4.510210144335337e-18	5.628686916735716e-18
28700000	0.00011685413900681596	-6.437967711594887e-16	1.6886681090308066e-60	1.3800888709067471e-14	8.575702654350376e-15	0.009766291719428067	-1.3644759093417136e-17	2.5221158621153984e-12	2.7792648455310385e-18	4.5102101443353374e-18	1.5010453695562205e-18
28800000	0.00011685413900681626	-6.437967711594887e-16	1.688668109031617e-60	1.3800888709067471e-14	8.575702654351318e-15	0.009766291719428067	-1.3644674551445534e-17	2.5221158621183173e-12	2.779264845531038e-18	4.510210144335336e-18	5.574311962911248e-19
28900000	0.00011685413900681631	-6.437967711594887e-16	1.6886681090317443e-60	1.3800888709067473e-14	8.575702654351464e-15	0.009766291719428067	-1.3644590009474781e-17	2.522115862118773e-12	2.7792648455310385e-18	4.510210144335335e-18	3.420173160093767e-22
29000000	0.00011685413900681611	-6.437967711594887e-16	1.6886681090312325e-60	1.3800888709067471e-14	8.575702654350871e-15	0.009766291719428067	-1.3644505467508172e-17	2.5221158621169324e-12	2.779264845531038e-18	4.510210144335337e-18	1.3060816526203241e-18
29100000	0.0001168541390068162	-6.437967711594887e-16	1.688668109031485e-60	1.3800888709067467e-14	8.575702654351165e-15	0.009766291719428067	-1.3644420925536587e-17	2.5221158621178403e-12	2.7792648455310385e-18	4.510210144335329e-18	3.7324435640661526e-19
29200000	0.00011685413900681604	-6.437967711594887e-16	1.6886681090310147e-60	1.380088870906747e-14	8.575702654350619e-15	0.009766291719428067	-1.3644336383575514e-17	2.522115862116148e-12	2.7792648455310385e-18	4.510210144335333e-18	4.173402169738533e-18
29300000	0.00011685413900681623	-6.437967711594887e-16	1.688668109031522e-60	1.3800888709067473e-14	8.575702654351209e-15	0.009766291719428067	-1.364425184159812e-17	2.5221158621179764e-12	2.779264845531038e-18	4.510210144335336e-18	6.262866935109492e-19
29400000	0.00011685413900681594	-6.437967711594887e-16	1.6886681090307756e-60	1.3800888709067473e-14	8.575702654350341e-15	0.009766291719428067	-1.3644167299636598e-17	2.5221158621152893e-12	2.7792648455310385e-18	4.510210144335337e-18	4.21908656958023e-18
29500000	0.00011685413900681603	-6.437967711594887e-16	1.6886681090310064e-60	1.3800888709067471e-14	8.57570265435061e-15	0.009766291719428067	-1.3644082757666082e-17	2.522115862116121e-12	2.779264845531038e-18	4.510210144335337e-18	3.768690227962914e-18
29600000	0.0001168541390068163	-6.437967711594887e-16	1.6886681090317282e-60	1.3800888709067471e-14	8.575702654351447e-15	0.009766291719428067	-1.3643998215688488e-17	2.522115862118716e-12	2.7792648455310385e-18	4.5102101443353336e-18	1.2893402437259925e-19
29700000	0.00011685413900681598	-6.437967711594887e-16	1.6886681090308754e-60	1.3800888709067473e-14	8.575702654350456e-15	0.009766291719428067	-1.3643913673724416e-17	2.522115862115648e-12	2.7792648455310385e-18	4.510210144335338e-18	2.5781520612418476e-18
29800000	0.00011685413900681626	-6.437967711594887e-16	1.6886681090316202e-60	1.3800888709067467e-14	8.575702654351322e-15	0.009766291719428067	-1.3643829131749638e-17	2.5221158621183274e-12	2.779264845531038e-18	4.510210144335326e-18	2.0773785795511546e-19
29900000	0.00011685413900681602	-6.437967711594887e-16	1.6886681090309205e-60	1.3800888709067471e-14	8.575702654350508e-15	0.009766291719428067	-1.3643744589785211e-17	2.5221158621158075e-12	2.7792648455310385e-18	4.510210144335336e-18	2.497837898599375e-18
30000000	0.00011685413900681614	-6.437967711594887e-16	1.6886681090313016e-60	1.380088870906747e-14	8.575702654350952e-15	0.009766291719428067	-1.3643660047813867e-17	2.522115862117181e-12	2.779264845531038e-18	4.510210144335333e-18	1.6728613871842638e-18
30100000	0.00011685413900681599	-6.437967711594887e-16	1.688668109030875e-60	1.380088870906747e-14	8.575702654350456e-15	0.009766291719428067	-1.364357550585055e-17	2.522115862115648e-12	2.779264845531038e-18	4.510210144335336e-18	4.458600127527368e-18
30200000	0.00011685413900681604	-6.437967711594887e-16	1.688668109031034e-60	1.3800888709067473e-14	8.575702654350641e-15	0.009766291719428067	-1.3643490963879965e-17	2.5221158621162175e-12	2.7792648455310385e-18	4.510210144335336e-18	3.9728114825269096e-18
30300000	0.00011685413900681631	-6.437967711594887e-16	1.6886681090317744e-60	1.3800888709067471e-14	8.575702654351499e-15	0.009766291719428067	-1.3643406421900809e-17	2.522115862118883e-12	2.7792648455310385e-18	4.5102101443353336e-18	-3.6776965596416495e-19
30400000	0.00011685413900681602	-6.437967711594887e-16	1.6886681090309735e-60	1.380088870906747e-14	8.575702654350571e-15	0.009766291719428067	-1.3643321879937195e-17	2.5221158621160018e-12	2.7792648455310385e-18	4.510210144335335e-18	2.285970478152578e-18
30500000	0.0001168541390068162	-6.437967711594887e-16	1.6886681090314663e-60	1.3800888709067471e-14	8.575702654351143e-15	0.009766291719428067	-1.3643237337963373e-17	2.522115862117775e-12	2.779264845531038e-18	4.510210144335335e-18	3.5037006863565415e-19
30600000	0.00011685413900681614	-6.437967711594887e-16	1.6886681090313024e-60	1.3800888709067471e-14	8.575702654350953e-15	0.009766291719428067	-1.364315279599513e-17	2.5221158621171844e-12	2.779264845531038e-18	4.5102101443353336e-18	9.187662255079123e-19
30700000	0.00011685413900681623	-6.437967711594887e-16	1.6886681090315566e-60	1.3800888709067468e-14	8.575702654351247e-15	0.009766291719428067	-1.3643068254024762e-17	2.522115862118098e-12	2.7792648455310385e-18	4.510210144335329e-18	5.33144348406113e-19
30800000	0.00011685413900681596	-6.437967711594887e-16	1.6886681090308193e-60	1.3800888709067471e-14	8.575702654350392e-15	0.009766291719428067	-1.3642983712065661e-17	2.5221158621154452e-12	2.7792648455310385e-18	4.510210144335335e-18	5.217878680255056e-18
30900000	0.00011685413900681615	-6.437967711594887e-16	1.6886681090313416e-60	1.3800888709067471e-14	8.575702654350999e-15	0.009766291719428067	-1.3642899170089929e-17	2.5221158621173258e-12	2.779264845531038e-18	4.510210144335335e-18	2.4216454650299367e-18
31000000	0.00011685413900681617	-6.437967711594887e-16	1.6886681090313811e-60	1.380088870906747e-14	8.575702654351043e-15	0.009766291719428067	-1.3642814628116987e-17	2.5221158621174687e-12	2.779264845531038e-18	4.510210144335335e-18	8.796233443052946e-19
31100000	0.00011685413900681615	-6.437967711594887e-16	1.6886681090313303e-60	1.3800888709067471e-14	8.575702654350985e-15	0.009766291719428067	-1.3642730086147185e-17	2.5221158621172846e-12	2.779264845531038e-18	4.510210144335336e-18	7.483011011199174e-19
31200000	0.00011685413900681612	-6.437967711594887e-16	1.6886681090312338e-60	1.3800888709067473e-14	8.575702654350873e-15	0.009766291719428067	-1.3642645544178647e-17	2.5221158621169364e-12	2.7792648455310385e-18	4.510210144335337e-18	1.1905024953417554e-18
31300000	0.00011685413900681603	-6.437967711594887e-16	1.6886681090310216e-60	1.3800888709067471e-14	8.575702654350627e-15	0.009766291719428067	-1.364256100221089e-17	2.522115862116174e-12	2.779264845531038e-18	4.510210144335335e-18	1.9788857874162054e-18
31400000	0.00011685413900681619	-6.437967711594887e-16	1.688668109031423e-60	1.3800888709067467e-14	8.575702654351092e-15	0.009766291719428067	-1.3642476460240163e-17	2.5221158621176166e-12	2.7792648455310385e-18	4.510210144335329e-18	1.4315006831829102e-18
31500000	0.00011685413900681595	-6.437967711594887e-16	1.6886681090307596e-60	1.3800888709067473e-14	8.575702654350322e-15	0.009766291719428067	-1.3642391918280435e-17	2.522115862115231e-12	2.7792648455310385e-18	4.510210144335337e-18	5.830048777732296e-18
31600000	0.000116854139006816	-6.437967711594887e-16	1.6886681090309171e-60	1.3800888709067471e-14	8.575702654350505e-15	0.009766291719428067	-1.3642307376300822e-17	2.522115862115798e-12	2.7792648455310385e-18	4.5102101443353374e-18	1.2885454313184106e-18
31700000	0.0001168541390068162	-6.437967711594887e-16	1.6886681090315016e-60	1.3800888709067471e-14	8.575702654351184e-15	0.009766291719428067	-1.3642222834330801e-17	2.522115862117902e-12	2.779264845531038e-18	4.510210144335336e-18	1.0624900824176927e-18
31800000	0.0001168541390068163	-6.437967711594887e-16	1.6886681090316843e-60	1.3800888709067471e-14	8.575702654351395e-15	0.009766291719428067	-1.3642138292359699e-17	2.522115862118558e-12	2.7792648455310385e-18	4.510210144335335e-18	3.5051372349437644e-19
31900000	0.00011685413900681618	-6.437967711594887e-16	1.6886681090314115e-60	1.3800888709067471e-14	8.57570265435108e-15	0.009766291719428067	-1.3642053750391018e-17	2.5221158621175758e-12	2.7792648455310385e-18	4.510210144335335e-18	7.234097699698688e-19
32000000	0.00011685413900681615	-6.437967711594887e-16	1.6886681090313408e-60	1.3800888709067467e-14	8.575702654350997e-15	0.009766291719428067	-1.3641969208421889e-17	2.522115862117322e-12	2.779264845531038e-18	4.5102101443353305e-18	8.917153031444424e-19
32100000	0.00011685413900681607	-6.437967711594887e-16	1.6886681090310987e-60	1.380088870906747e-14	8.575702654350717e-15	0.009766291719428067	-1.3641884666458443e-17	2.522115862116451e-12	2.7792648455310385e-18	4.510210144335332e-18	3.622490500179229e-18
32200000	0.00011685413900681617	-6.437967711594887e-16	1.6886681090313422e-60	1.3800888709067473e-14	8.575702654350999e-15	0.009766291719428067	-1.364180012448351e-17	2.522115862117328e-12	2.779264845531038e-18	4.510210144335336e-18	1.1849459894612474e-18
32300000	0.00011685413900681594	-6.437967711594887e-16	1.6886681090307615e-60	1.3800888709067471e-14	8.575702654350325e-15	0.009766291719428067	-1.364171558252091e-17	2.522115862115238e-12	2.7792648455310385e-18	4.510210144335337e-18	4.294352214651926e-18
32400000	0.000116854139006816	-6.437967711594887e-16	1.6886681090309086e-60	1.3800888709067471e-14	8.575702654350494e-15	0.009766291719428067	-1.3641631040551355e-17	2.5221158621157675e-12	2.779264845531038e-18	4.5102101443353374e-18	4.274939967186818e-18
32500000	0.00011685413900681627	-6.437967711594887e-16	1.6886681090316666e-60	1.3800888709067471e-14	8.575702654351376e-15	0.009766291719428067	-1.3641546498573467e-17	2.5221158621184946e-12	2.7792648455310385e-18	4.510210144335334e-18	5.129677393561304e-19
32600000	0.00011685413900681603	-6.437967711594887e-16	1.688668109031012e-60	1.3800888709067473e-14	8.575702654350616e-15	0.009766291719428067	-1.364146195660752e-17	2.522115862116139e-12	2.7792648455310385e-18	4.5102101443353374e-18	2.1143715535035843e-18
32700000	0.00011685413900681627	-6.437967711594887e-16	1.6886681090316688e-60	1.3800888709067465e-14	8.575702654351378e-15	0.009766291719428067	-1.3641377414633024e-17	2.522115862118502e-12	2.7792648455310385e-18	4.510210144335325e-18	-1.2551114778119398e-19
32800000	0.00011685413900681607	-6.437967711594887e-16	1.6886681090310642e-60	1.3800888709067471e-14	8.575702654350676e-15	0.009766291719428067	-1.3641292872668224e-17	2.5221158621163253e-12	2.7792648455310385e-18	4.510210144335336e-18	1.9952202133278122e-18
32900000	0.00011685413900681619	-6.437967711594887e-16	1.6886681090314196e-60	1.3800888709067471e-14	8.575702654351089e-15	0.009766291719428067	-1.3641208330696713e-17	2.5221158621176073e-12	2.779264845531038e-18	4.510210144335333e-18	1.0959472471991855e-18
33000000	0.00011685413900681602	-6.437967711594887e-16	1.6886681090309525e-60	1.380088870906747e-14	8.575702654350546e-15	0.009766291719428067	-1.3641123788733689e-17	2.5221158621159267e-12	2.779264845531038e-18	4.510210144335335e-18	4.01257691216745e-18
33100000	0.00011685413900681602	-6.437967711594887e-16	1.6886681090309395e-60	1.3800888709067473e-14	8.57570265435053e-15	0.009766291719428067	-1.3641039246765254e-17	2.522115862115877e-12	2.7792648455310385e-18	4.510210144335336e-18	4.4968113246627466e-18
33200000	0.00011685413900681631	-6.437967711594887e-16	1.68866810903178e-60	1.3800888709067471e-14	8.575702654351509e-15	0.009766291719428067	-1.3640954704785135e-17	2.5221158621189038e-12	2.779264845531038e-18	4.5102101443353336e-18	-2.7770027936355064e-19
33300000	0.00011685413900681598	-6.437967711594887e-16	1.6886681090308458e-60	1.3800888709067471e-14	8.575702654350423e-15	0.009766291719428067	-1.3640870162822347e-17	2.5221158621155418e-12	2.7792648455310385e-18	4.5102101443353374e-18	2.7464329515180898e-18
33400000	0.00011685413900681612	-6.437967711594887e-16	1.688668109031259e-60	1.3800888709067473e-14	8.575702654350901e-15	0.009766291719428067	-1.364078562084874e-17	2.522115862117029e-12	2.7792648455310385e-18	4.510210144335335e-18	9.0150229275429e-19
33500000	0.00011685413900681607	-6.437967711594887e-16	1.688668109031119e-60	1.3800888709067471e-14	8.575702654350739e-15	0.009766291719428067	-1.3640701078880577e-17	2.5221158621165236e-12	2.7792648455310385e-18	4.510210144335335e-18	1.5079917424269888e-18
33600000	0.00011685413900681627	-6.437967711594887e-16	1.6886681090316318e-60	1.3800888709067468e-14	8.575702654351335e-15	0.009766291719428067	-1.364061653690794e-17	2.5221158621183682e-12	2.7792648455310385e-18	4.510210144335328e-18	1.0325461325442868e-19
33700000	0.00011685413900681599	-6.437967711594887e-16	1.688668109030877e-60	1.3800888709067471e-14	8.575702654350458e-15	0.009766291719428067	-1.3640531994948998e-17	2.522115862115653e-12	2.7792648455310385e-18	4.510210144335335e-18	4.857178090649933e-18
33800000	0.00011685413900681611	-6.437967711594887e-16	1.6886681090312358e-60	1.3800888709067473e-14	8.575702654350876e-15	0.009766291719428067	-1.3640447452975388e-17	2.522115862116945e-12	2.7792648455310385e-18	4.510210144335335e-18	3.0136677330981116e-18
33900000	0.00011685413900681622	-6.437967711594887e-16	1.6886681090315348e-60	1.380088870906747e-14	8.575702654351221e-15	0.009766291719428067	-1.3640362910999954e-17	2.5221158621180205e-12	2.7792648455310385e-18	4.510210144335334e-18	3.4803465034956457e-19
34000000	0.00011685413900681623	-6.437967711594887e-16	1.6886681090315395e-60	1.3800888709067471e-14	8.575702654351228e-15	0.009766291719428067	-1.3640278369030145e-17	2.522115862118038e-12	2.779264845531038e-18	4.510210144335336e-18	2.1167271284752125e-19
34100000	0.00011685413900681619	-6.437967711594887e-16	1.688668109031427e-60	1.3800888709067471e-14	8.575702654351097e-15	0.009766291719428067	-1.3640193827061531e-17	2.522115862117631e-12	2.7792648455310385e-18	4.510210144335336e-18	6.104586103459819e-19
34200000	0.00011685413900681598	-6.437967711594887e-16	1.6886681090308768e-60	1.3800888709067471e-14	8.57570265435046e-15	0.009766291719428067	-1.364010928509617e-17	2.522115862115653e-12	2.779264845531038e-18	4.510210144335337e-18	2.473783468857639e-18
34300000	0.00011685413900681622	-6.437967711594887e-16	1.6886681090315088e-60	1.3800888709067467e-14	8.575702654351193e-15	0.009766291719428067	-1.364002474312315e-17	2.5221158621179247e-12	2.7792648455310385e-18	4.510210144335328e-18	8.951591304785375e-19
34400000	0.00011685413900681595	-6.437967711594887e-16	1.688668109030754e-60	1.3800888709067471e-14	8.575702654350316e-15	0.009766291719428067	-1.3639940201164701e-17	2.5221158621152106e-12	2.7792648455310385e-18	4.510210144335337e-18	5.8719517713644434e-18
34500000	0.00011685413900681611	-6.437967711594887e-16	1.6886681090311968e-60	1.3800888709067473e-14	8.57570265435083e-15	0.009766291719428067	-1.3639855659183834e-17	2.522115862116805e-12	2.7792648455310385e-18	4.510210144335337e-18	7.633916444637639e-19
34600000	0.00011685413900681617	-6.437967711594887e-16	1.6886681090313687e-60	1.3800888709067471e-14	8.575702654351029e-15	0.009766291719428067	-1.3639771117216248e-17	2.522115862117424e-12	2.779264845531038e-18	4.510210144335336e-18	1.6269723878415317e-18
34700000	0.00011685413900681626	-6.437967711594887e-16	1.688668109031601e-60	1.3800888709067473e-14	8.575702654351299e-15	0.009766291719428067	-1.3639686575244892e-17	2.5221158621182584e-12	2.7792648455310385e-18	4.510210144335335e-18	7.953040586445132e-19
34800000	0.00011685413900681623	-6.437967711594887e-16	1.688668109031567e-60	1.3800888709067471e-14	8.575702654351261e-15	0.009766291719428067	-1.3639602033274076e-17	2.5221158621181368e-12	2.7792648455310385e-18	4.510210144335334e-18	2.13839808594765e-19
34900000	0.0001168541390068161	-6.437967711594887e-16	1.6886681090311824e-60	1.3800888709067468e-14	8.575702654350813e-15	0.009766291719428067	-1.363951749130736e-17	2.5221158621167514e-12	2.7792648455310385e-18	4.510210144335333e-18	1.4757133079974234e-18
35000000	0.0001168541390068161	-6.437967711594887e-16	1.6886681090311874e-60	1.3800888709067468e-14	8.575702654350819e-15	0.009766291719428067	-1.3639432949341336e-17	2.5221158621167696e-12	2.7792648455310385e-18	4.5102101443353305e-18	3.0420250457875764e-18
35100000	0.0001168541390068161	-6.437967711594887e-16	1.6886681090311493e-60	1.3800888709067471e-14	8.575702654350775e-15	0.009766291719428067	-1.3639348407369008e-17	2.522115862116633e-12	2.7792648455310385e-18	4.510210144335336e-18	1.7752852615583045e-18
35200000	0.00011685413900681594	-6.437967711594887e-16	1.6886681090307867e-60	1.3800888709067473e-14	8.575702654350354e-15	0.009766291719428067	-1.3639263865404848e-17	2.5221158621153293e-12	2.7792648455310385e-18	4.510210144335336e-18	4.1752312756496526e-18
35300000	0.00011685413900681598	-6.437967711594887e-16	1.6886681090308287e-60	1.3800888709067471e-14	8.575702654350403e-15	0.009766291719428067	-1.3639179323436521e-17	2.522115862115482e-12	2.779264845531038e-18	4.5102101443353374e-18	4.70605688406235e-18
35400000	0.00011685413900681625	-6.437967711594887e-16	1.6886681090315862e-60	1.3800888709067471e-14	8.575702654351281e-15	0.009766291719428067	-1.3639094781458721e-17	2.5221158621182042e-12	2.7792648455310385e-18	4.510210144335334e-18	9.774198660299929e-19
35500000	0.00011685413900681608	-6.437967711594887e-16	1.6886681090311772e-60	1.3800888709067471e-14	8.575702654350808e-15	0.009766291719428067	-1.3639010239490493e-17	2.522115862116735e-12	2.7792648455310385e-18	4.510210144335337e-18	1.5519004621799524e-18
35600000	0.00011685413900681627	-6.437967711594887e-16	1.688668109031654e-60	1.3800888709067467e-14	8.575702654351362e-15	0.009766291719428067	-1.3638925697517141e-17	2.5221158621184486e-12	2.779264845531038e-18	4.510210144335325e-18	-1.719732227466968e-19
35700000	0.00011685413900681612	-6.437967711594887e-16	1.688668109031229e-60	1.3800888709067471e-14	8.575702654350868e-15	0.009766291719428067	-1.3638841155551177e-17	2.5221158621169203e-12	2.779264845531038e-18	4.510210144335335e-18	1.417259243224178e-18
35800000	0.00011685413900681623	-6.437967711594887e-16	1.6886681090315284e-60	1.380088870906747e-14	8.575702654351215e-15	0.009766291719428067	-1.3638756613579776e-17	2.522115862117997e-12	2.779264845531038e-18	4.510210144335331e-18	5.6749606839207e-19
35900000	0.00011685413900681604	-6.437967711594887e-16	1.6886681090310423e-60	1.380088870906747e-14	8.57570265435065e-15	0.009766291719428067	-1.3638672071616778e-17	2.5221158621162498e-12	2.779264845531038e-18	4.510210144335334e-18	3.49564534703973e-18
36000000	0.00011685413900681598	-6.437967711594887e-16	1.6886681090308588e-60	1.3800888709067473e-14	8.575702654350437e-15	0.009766291719428067	-1.363858752965053e-17	2.5221158621155882e-12	2.7792648455310385e-18	4.510210144335337e-18	4.959250474135104e-18
36100000	0.0001168541390068163	-6.437967711594887e-16	1.6886681090317575e-60	1.3800888709067471e-14	8.57570265435148e-15	0.009766291719428067	-1.3638502987669858e-17	2.522115862118822e-12	2.7792648455310385e-18	4.5102101443353336e-18	-6.264169235295319e-20
36200000	0.00011685413900681595	-6.437967711594887e-16	1.6886681090307734e-60	1.380088870906747e-14	8.57570265435034e-15	0.009766291719428067	-1.3638418445707125e-17	2.522115862115282e-12	2.7792648455310385e-18	4.510210144335338e-18	2.991991500820678e-18
36300000	0.00011685413900681604	-6.437967711594887e-16	1.688668109031041e-60	1.3800888709067473e-14	8.575702654350649e-15	0.009766291719428067	-1.3638333903734259e-17	2.5221158621162437e-12	2.7792648455310385e-18	4.510210144335336e-18	1.4846531783740456e-18
36400000	0.000116854139006816	-6.437967711594887e-16	1.6886681090309462e-60	1.3800888709067473e-14	8.575702654350538e-15	0.009766291719428067	-1.3638249361766022e-17	2.522115862115903e-12	2.7792648455310385e-18	4.510210144335337e-18	2.0560852741904794e-18
36500000	0.00011685413900681629	-6.437967711594887e-16	1.6886681090316713e-60	1.3800888709067468e-14	8.575702654351381e-15	0.009766291719428067	-1.3638164819791581e-17	2.5221158621185096e-12	2.7792648455310385e-18	4.510210144335328e-18	-1.61458249227118e-19
36600000	0.00011685413900681602	-6.437967711594887e-16	1.688668109030948e-60	1.3800888709067471e-14	8.575702654350541e-15	0.009766291719428067	-1.3638080277832235e-17	2.522115862115909e-12	2.7792648455310385e-18	4.510210144335334e-18	4.411114610213736e-18
36700000	0.00011685413900681608	-6.437967711594887e-16	1.6886681090311313e-60	1.3800888709067471e-14	8.575702654350754e-15	0.009766291719428067	-1.3637995735860925e-17	2.5221158621165685e-12	2.7792648455310385e-18	4.510210144335336e-18	3.600924672191454e-18
36800000	0.00011685413900681626	-6.437967711594887e-16	1.688668109031648e-60	1.380088870906747e-14	8.575702654351354e-15	0.009766291719428067	-1.3637911193883298e-17	2.522115862118429e-12	2.779264845531038e-18	4.5102101443353336e-18	-5.175310054093059e-20
36900000	0.00011685413900681629	-6.437967711594887e-16	1.6886681090316813e-60	1.3800888709067471e-14	8.575702654351393e-15	0.009766291719428067	-1.3637826651913573e-17	2.522115862118548e-12	2.779264845531038e-18	4.510210144335336e-18	-1.4466978707020195e-19
37000000	0.00011685413900681626	-6.437967711594887e-16	1.68866810903159e-60	1.3800888709067473e-14	8.575702654351286e-15	0.009766291719428067	-1.3637742109944643e-17	2.5221158621182188e-12	2.7792648455310385e-18	4.510210144335335e-18	1.1888771150957627e-19
37100000	0.00011685413900681595	-6.437967711594887e-16	1.688668109030782e-60	1.3800888709067471e-14	8.575702654350349e-15	0.009766291719428067	-1.3637657567981039e-17	2.522115862115313e-12	2.779264845531038e-18	4.510210144335338e-18	2.7790929064003825e-18
37200000	0.00011685413900681625	-6.437967711594887e-16	1.688668109031585e-60	1.3800888709067465e-14	8.575702654351281e-15	0.009766291719428067	-1.3637573026006276e-17	2.5221158621182e-12	2.7792648455310385e-18	4.5102101443353274e-18	4.154306063774644e-19
37300000	0.00011685413900681595	-6.437967711594887e-16	1.6886681090307696e-60	1.3800888709067473e-14	8.575702654350335e-15	0.009766291719428067	-1.363748848404867e-17	2.5221158621152667e-12	2.7792648455310385e-18	4.510210144335336e-18	5.772285463429696e-18
37400000	0.00011685413900681622	-6.437967711594887e-16	1.688668109031498e-60	1.3800888709067473e-14	8.57570265435118e-15	0.009766291719428067	-1.3637403942066775e-17	2.522115862117891e-12	2.779264845531038e-18	4.510210144335336e-18	1.9879568869396329e-19
37500000	0.00011685413900681611	-6.437967711594887e-16	1.6886681090312283e-60	1.3800888709067473e-14	8.575702654350865e-15	0.009766291719428067	-1.3637319400101751e-17	2.5221158621169182e-12	2.779264845531038e-18	4.510210144335336e-18	2.217499190262071e-18
37600000	0.00011685413900681622	-6.437967711594887e-16	1.6886681090315008e-60	1.3800888709067471e-14	8.575702654351182e-15	0.009766291719428067	-1.3637234858130226e-17	2.5221158621178985e-12	2.7792648455310385e-18	4.510210144335335e-18	1.3114101816393152e-18
37700000	0.00011685413900681627	-6.437967711594887e-16	1.6886681090316796e-60	1.3800888709067471e-14	8.57570265435139e-15	0.009766291719428067	-1.3637150316157469e-17	2.5221158621185395e-12	2.7792648455310385e-18	4.510210144335334e-18	-1.4632447001896162e-19
37800000	0.00011685413900681604	-6.437967711594887e-16	1.6886681090310244e-60	1.380088870906747e-14	8.57570265435063e-15	0.009766291719428067	-1.3637065774192848e-17	2.522115862116184e-12	2.7792648455310385e-18	4.510210144335335e-18	2.0539451464830857e-18
37900000	0.00011685413900681614	-6.437967711594887e-16	1.6886681090312775e-60	1.3800888709067468e-14	8.575702654350925e-15	0.009766291719428067	-1.363698123222423e-17	2.5221158621170943e-12	2.779264845531038e-18	4.51021014433533e-18	2.4497224208171117e-18
38000000	0.00011685413900681603	-6.437967711594887e-16	1.688668109030971e-60	1.3800888709067471e-14	8.575702654350568e-15	0.009766291719428067	-1.3636896690254457e-17	2.5221158621159905e-12	2.7792648455310385e-18	4.510210144335337e-18	2.3291612180487625e-18
38100000	0.00011685413900681596	-6.437967711594887e-16	1.6886681090308447e-60	1.3800888709067471e-14	8.575702654350422e-15	0.009766291719428067	-1.3636812148288426e-17	2.5221158621155377e-12	2.7792648455310385e-18	4.510210144335336e-18	3.895141480761629e-18
38200000	0.00011685413900681595	-6.437967711594887e-16	1.688668109030776e-60	1.3800888709067471e-14	8.575702654350341e-15	0.009766291719428067	-1.3636727606321408e-17	2.522115862115292e-12	2.779264845531038e-18	4.5102101443353374e-18	5.015199309978178e-18
38300000	0.0001168541390068162	-6.437967711594887e-16	1.6886681090314909e-60	1.3800888709067471e-14	8.575702654351171e-15	0.009766291719428067	-1.3636643064344091e-17	2.522115862117862e-12	2.7792648455310385e-18	4.510210144335334e-18	1.5027840230200901e-18
38400000	0.00011685413900681615	-6.437967711594887e-16	1.6886681090313507e-60	1.3800888709067471e-14	8.575702654351008e-15	0.009766291719428067	-1.3636558522373386e-17	2.5221158621173593e-12	2.7792648455310385e-18	4.510210144335336e-18	9.621353650191238e-19
38500000	0.00011685413900681625	-6.437967711594887e-16	1.6886681090315812e-60	1.3800888709067463e-14	8.575702654351277e-15	0.009766291719428067	-1.3636473980401839e-17	2.522115862118187e-12	2.7792648455310385e-18	4.510210144335327e-18	4.232456842260764e-20
38600000	0.00011685413900681619	-6.437967711594887e-16	1.6886681090313963e-60	1.3800888709067471e-14	8.575702654351062e-15	0.009766291719428067	-1.3636389438434075e-17	2.5221158621175217e-12	2.779264845531038e-18	4.510210144335335e-18	8.32229582390334e-19
38700000	0.00011685413900681626	-6.437967711594887e-16	1.68866810903162e-60	1.380088870906747e-14	8.575702654351322e-15	0.009766291719428067	-1.3636304896462987e-17	2.522115862118327e-12	2.779264845531038e-18	4.5102101443353305e-18	1.2078665725016292e-19
38800000	0.00011685413900681608	-6.437967711594887e-16	1.6886681090311402e-60	1.380088870906747e-14	8.575702654350764e-15	0.009766291719428067	-1.3636220354499723e-17	2.5221158621166016e-12	2.779264845531038e-18	4.510210144335333e-18	2.931055051508204e-18
38900000	0.00011685413900681596	-6.437967711594887e-16	1.6886681090307978e-60	1.3800888709067473e-14	8.575702654350366e-15	0.009766291719428067	-1.3636135812535563e-17	2.5221158621153673e-12	2.7792648455310385e-18	4.510210144335337e-18	5.3384920153717534e-18
39000000	0.00011685413900681629	-6.437967711594887e-16	1.688668109031712e-60	1.3800888709067471e-14	8.575702654351428e-15	0.009766291719428067	-1.3636051270554759e-17	2.522115862118659e-12	2.779264845531038e-18	4.5102101443353336e-18	2.5959754480802763e-19
39100000	0.00011685413900681595	-6.437967711594887e-16	1.688668109030789e-60	1.3800888709067471e-14	8.575702654350357e-15	0.009766291719428067	-1.3635966728591206e-17	2.5221158621153366e-12	2.7792648455310385e-18	4.510210144335339e-18	2.9364024475614096e-18
39200000	0.00011685413900681598	-6.437967711594887e-16	1.6886681090308572e-60	1.3800888709067473e-14	8.575702654350434e-15	0.009766291719428067	-1.3635882186619545e-17	2.522115862115582e-12	2.7792648455310385e-18	4.510210144335337e-18	1.9664319061581856e-18
39300000	0.00011685413900681595	-6.437967711594887e-16	1.6886681090308116e-60	1.3800888709067471e-14	8.575702654350382e-15	0.009766291719428067	-1.3635797644651145e-17	2.522115862115418e-12	2.7792648455310385e-18	4.5102101443353374e-18	2.4662996423768463e-18
39400000	0.00011685413900681626	-6.437967711594887e-16	1.6886681090316337e-60	1.3800888709067468e-14	8.575702654351337e-15	0.009766291719428067	-1.3635713102675902e-17	2.5221158621183755e-12	2.7792648455310385e-18	4.510210144335328e-18	-1.0871618245171982e-19
39500000	0.00011685413900681604	-6.437967711594887e-16	1.6886681090310296e-60	1.380088870906747e-14	8.575702654350636e-15	0.009766291719428067	-1.3635628560715298e-17	2.5221158621162025e-12	2.7792648455310385e-18	4.510210144335333e-18	3.899234856850465e-18
39600000	0.00011685413900681604	-6.437967711594887e-16	1.6886681090310316e-60	1.3800888709067473e-14	8.57570265435064e-15	0.009766291719428067	-1.3635544018746381e-17	2.5221158621162094e-12	2.7792648455310385e-18	4.510210144335336e-18	4.1655281054941425e-18
39700000	0.00011685413900681623	-6.437967711594887e-16	1.688668109031577e-60	1.3800888709067471e-14	8.575702654351272e-15	0.009766291719428067	-1.363545947676763e-17	2.522115862118173e-12	2.779264845531038e-18	4.5102101443353336e-18	5.29625057858131e-21
39800000	0.00011685413900681631	-6.437967711594887e-16	1.6886681090317512e-60	1.3800888709067471e-14	8.575702654351472e-15	0.009766291719428067	-1.3635374934797514e-17	2.522115862118799e-12	2.779264845531038e-18	4.510210144335336e-18	-2.6929468953241613e-19
39900000	0.0001168541390068163	-6.437967711594887e-16	1.688668109031699e-60	1.3800888709067471e-14	8.575702654351412e-15	0.009766291719428067	-1.3635290392828172e-17	2.52211586211861e-12	2.7792648455310385e-18	4.510210144335335e-18	-1.9734529642998588e-19
40000000	0.00011685413900681595	-6.437967711594887e-16	1.6886681090307861e-60	1.3800888709067471e-14	8.575702654350354e-15	0.009766291719428067	-1.363520585086525e-17	2.522115862115327e-12	2.779264845531038e-18	4.510210144335338e-18	2.7633682442140946e-18
40100000	0.00011685413900681627	-6.437967711594887e-16	1.6886681090316492e-60	1.3800888709067465e-14	8.575702654351357e-15	0.009766291719428067	-1.3635121308889627e-17	2.5221158621184316e-12	2.7792648455310385e-18	4.510210144335327e-18	1.1755151397962503e-20
40200000	0.00011685413900681596	-6.437967711594887e-16	1.6886681090308038e-60	1.3800888709067471e-14	8.575702654350374e-15	0.009766291719428067	-1.3635036766932416e-17	2.5221158621153907e-12	2.7792648455310385e-18	4.510210144335335e-18	5.5488808758116536e-18
40300000	0.00011685413900681629	-6.437967711594887e-16	1.6886681090316846e-60	1.3800888709067473e-14	8.575702654351398e-15	0.009766291719428067	-1.3634952224950251e-17	2.5221158621185625e-12	2.779264845531038e-18	4.510210144335336e-18	-1.410313718345598e-19
40400000	0.00011685413900681606	-6.437967711594887e-16	1.6886681090310899e-60	1.3800888709067471e-14	8.575702654350707e-15	0.009766291719428067	-1.3634867682987286e-17	2.5221158621164202e-12	2.7792648455310385e-18	4.510210144335337e-18	2.80074869171281e-18
40500000	0.00011685413900681618	-6.437967711594887e-16	1.6886681090313875e-60	1.3800888709067473e-14	8.575702654351051e-15	0.009766291719428067	-1.3634783141015732e-17	2.5221158621174906e-12	2.779264845531038e-18	4.510210144335336e-18	1.8754791948459977e-18
40600000	0.0001168541390068163	-6.437967711594887e-16	1.6886681090317465e-60	1.3800888709067471e-14	8.575702654351469e-15	0.009766291719428067	-1.3634698599041327e-17	2.5221158621187822e-12	2.7792648455310385e-18	4.5102101443353336e-18	-3.255671823045087e-19
40700000	0.00011685413900681599	-6.437967711594887e-16	1.6886681090308843e-60	1.3800888709067471e-14	8.575702654350467e-15	0.009766291719428067	-1.3634614057078207e-17	2.5221158621156807e-12	2.7792648455310385e-18	4.510210144335337e-18	2.5549383922797082e-18
40800000	0.00011685413900681617	-6.437967711594887e-16	1.688668109031367e-60	1.3800888709067467e-14	8.575702654351027e-15	0.009766291719428067	-1.363452951510716e-17	2.5221158621174166e-12	2.7792648455310385e-18	4.510210144335329e-18	1.86352651849926e-18
40900000	0.00011685413900681598	-6.437967711594887e-16	1.688668109030835e-60	1.3800888709067471e-14	8.57570265435041e-15	0.009766291719428067	-1.363444497313969e-17	2.5221158621155006e-12	2.7792648455310385e-18	4.510210144335337e-18	2.7782015061739506e-18
41000000	0.000116854139006816	-6.437967711594887e-16	1.6886681090309285e-60	1.3800888709067473e-14	8.57570265435052e-15	0.009766291719428067	-1.363436043117175e-17	2.5221158621158394e-12	2.7792648455310385e-18	4.510210144335335e-18	3.487454162114552e-18
41100000	0.00011685413900681594	-6.437967711594887e-16	1.688668109030756e-60	1.3800888709067471e-14	8.575702654350317e-15	0.009766291719428067	-1.3634275889205895e-17	2.5221158621152203e-12	2.779264845531038e-18	4.5102101443353374e-18	5.1350425970527645e-18
41200000	0.00011685413900681618	-6.437967711594887e-16	1.688668109031387e-60	1.3800888709067471e-14	8.57570265435105e-15	0.009766291719428067	-1.3634191347229579e-17	2.5221158621174873e-12	2.7792648455310385e-18	4.510210144335335e-18	2.069584352301163e-18
41300000	0.00011685413900681622	-6.437967711594887e-16	1.6886681090315116e-60	1.3800888709067471e-14	8.575702654351196e-15	0.009766291719428067	-1.363410680525638e-17	2.5221158621179377e-12	2.779264845531038e-18	4.510210144335335e-18	4.16406487407108e-19
41400000	0.0001168541390068162	-6.437967711594887e-16	1.6886681090314654e-60	1.3800888709067468e-14	8.575702654351143e-15	0.009766291719428067	-1.3634022263286936e-17	2.52211586211777e-12	2.779264845531038e-18	4.510210144335328e-18	4.491402858417764e-19
41500000	0.00011685413900681623	-6.437967711594887e-16	1.6886681090315456e-60	1.3800888709067471e-14	8.575702654351236e-15	0.009766291719428067	-1.3633937721317123e-17	2.5221158621180605e-12	2.779264845531038e-18	4.510210144335334e-18	3.0831923501386164e-19
41600000	0.00011685413900681629	-6.437967711594887e-16	1.6886681090316702e-60	1.380088870906747e-14	8.57570265435138e-15	0.009766291719428067	-1.3633853179346602e-17	2.5221158621185064e-12	2.779264845531038e-18	4.510210144335331e-18	-1.494496817573858e-19
41700000	0.00011685413900681612	-6.437967711594887e-16	1.6886681090312427e-60	1.380088870906747e-14	8.575702654350882e-15	0.009766291719428067	-1.3633768637382638e-17	2.5221158621169695e-12	2.779264845531038e-18	4.510210144335332e-18	2.3421879044323096e-18
41800000	0.00011685413900681595	-6.437967711594887e-16	1.6886681090307627e-60	1.3800888709067473e-14	8.575702654350325e-15	0.009766291719428067	-1.3633684095420292e-17	2.522115862115242e-12	2.7792648455310385e-18	4.510210144335337e-18	5.561982814642962e-18
41900000	0.00011685413900681626	-6.437967711594887e-16	1.6886681090316462e-60	1.3800888709067471e-14	8.575702654351351e-15	0.009766291719428067	-1.3633599553439908e-17	2.522115862118421e-12	2.7792648455310385e-18	4.510210144335334e-18	6.711203656025374e-19
42000000	0.00011685413900681598	-6.437967711594887e-16	1.688668109030872e-60	1.3800888709067471e-14	8.575702654350453e-15	0.009766291719428067	-1.3633515011474795e-17	2.5221158621156375e-12	2.7792648455310385e-18	4.510210144335338e-18	2.644714099373394e-18
42100000	0.00011685413900681594	-6.437967711594887e-16	1.6886681090307856e-60	1.3800888709067473e-14	8.575702654350352e-15	0.009766291719428067	-1.363343046950417e-17	2.522115862115324e-12	2.7792648455310385e-18	4.510210144335337e-18	2.1467250300124574e-18
42200000	0.00011685413900681595	-6.437967711594887e-16	1.6886681090307792e-60	1.3800888709067473e-14	8.575702654350344e-15	0.009766291719428067	-1.3633345927535572e-17	2.522115862115302e-12	2.7792648455310385e-18	4.510210144335338e-18	2.559436626359487e-18
42300000	0.00011685413900681623	-6.437967711594887e-16	1.6886681090315356e-60	1.3800888709067468e-14	8.575702654351223e-15	0.009766291719428067	-1.3633261385560801e-17	2.522115862118022e-12	2.7792648455310385e-18	4.51021014433533e-18	1.946582513327672e-19
42400000	0.00011685413900681608	-6.437967711594887e-16	1.6886681090311186e-60	1.380088870906747e-14	8.575702654350739e-15	0.009766291719428067	-1.3633176843598286e-17	2.522115862116522e-12	2.7792648455310385e-18	4.510210144335332e-18	3.340987360585118e-18
42500000	0.00011685413900681602	-6.437967711594887e-16	1.688668109030941e-60	1.3800888709067471e-14	8.575702654350534e-15	0.009766291719428067	-1.3633092301631777e-17	2.5221158621158835e-12	2.7792648455310385e-18	4.510210144335336e-18	4.689709943843719e-18
42600000	0.00011685413900681615	-6.437967711594887e-16	1.6886681090313394e-60	1.380088870906747e-14	8.575702654350996e-15	0.009766291719428067	-1.3633007759652867e-17	2.5221158621173165e-12	2.779264845531038e-18	4.510210144335335e-18	4.612516458408118e-19
42700000	0.00011685413900681631	-6.437967711594887e-16	1.688668109031762e-60	1.3800888709067471e-14	8.575702654351487e-15	0.009766291719428067	-1.3632923217681904e-17	2.5221158621188388e-12	2.779264845531038e-18	4.510210144335336e-18	-1.9187729035814591e-19
42800000	0.00011685413900681633	-6.437967711594887e-16	1.6886681090317586e-60	1.3800888709067473e-14	8.575702654351482e-15	0.009766291719428067	-1.3632838675712102e-17	2.5221158621188242e-12	2.7792648455310385e-18	4.510210144335334e-18	-3.1979273974019727e-19
42900000	0.00011685413900681598	-6.437967711594887e-16	1.6886681090308702e-60	1.3800888709067471e-14	8.575702654350452e-15	0.009766291719428067	-1.3632754133748832e-17	2.5221158621156294e-12	2.779264845531038e-18	4.510210144335338e-18	2.487176048707389e-18
43000000	0.00011685413900681627	-6.437967711594887e-16	1.6886681090316697e-60	1.3800888709067465e-14	8.575702654351378e-15	0.009766291719428067	-1.3632669591773391e-17	2.5221158621185047e-12	2.7792648455310385e-18	4.510210144335327e-18	-1.828300330760683e-19
43100000	0.00011685413900681598	-6.437967711594887e-16	1.6886681090308547e-60	1.3800888709067471e-14	8.575702654350433e-15	0.009766291719428067	-1.3632585049815893e-17	2.522115862115573e-12	2.7792648455310385e-18	4.510210144335334e-18	5.219580707691017e-18
43200000	0.00011685413900681631	-6.437967711594887e-16	1.6886681090317385e-60	1.3800888709067473e-14	8.57570265435146e-15	0.009766291719428067	-1.3632500507834413e-17	2.5221158621187568e-12	2.779264845531038e-18	4.510210144335336e-18	-1.6310910309457633e-19
43300000	0.000116854139006816	-6.437967711594887e-16	1.6886681090309636e-60	1.3800888709067473e-14	8.575702654350559e-15	0.009766291719428067	-1.3632415965872695e-17	2.5221158621159654e-12	2.7792648455310385e-18	4.510210144335337e-18	3.343327508859313e-18
43400000	0.00011685413900681614	-6.437967711594887e-16	1.688668109031269e-60	1.3800888709067471e-14	8.575702654350912e-15	0.009766291719428067	-1.3632331423901233e-17	2.5221158621170632e-12	2.779264845531038e-18	4.510210144335336e-18	2.4642218545703656e-18
43500000	0.00011685413900681631	-6.437967711594887e-16	1.6886681090317777e-60	1.3800888709067471e-14	8.575702654351504e-15	0.009766291719428067	-1.363224688192549e-17	2.5221158621188925e-12	2.7792648455310385e-18	4.5102101443353336e-18	-3.409922650880305e-19
43600000	0.00011685413900681595	-6.437967711594887e-16	1.6886681090307861e-60	1.3800888709067471e-14	8.575702654350352e-15	0.009766291719428067	-1.3632162339963154e-17	2.5221158621153277e-12	2.7792648455310385e-18	4.510210144335338e-18	2.887083245040585e-18
43700000	0.0001168541390068162	-6.437967711594887e-16	1.688668109031453e-60	1.3800888709067468e-14	8.575702654351128e-15	0.009766291719428067	-1.3632077797990119e-17	2.522115862117726e-12	2.779264845531038e-18	4.5102101443353274e-18	1.3011640244884127e-18
43800000	0.00011685413900681596	-6.437967711594887e-16	1.6886681090307748e-60	1.3800888709067471e-14	8.57570265435034e-15	0.009766291719428067	-1.3631993256024381e-17	2.5221158621152833e-12	2.7792648455310385e-18	4.510210144335337e-18	2.9980570223009946e-18
43900000	0.00011685413900681603	-6.437967711594887e-16	1.6886681090310318e-60	1.3800888709067471e-14	8.57570265435064e-15	0.009766291719428067	-1.3631908714054846e-17	2.522115862116211e-12	2.7792648455310385e-18	4.510210144335334e-18	2.98550728841965e-18
44000000	0.00011685413900681595	-6.437967711594887e-16	1.6886681090307654e-60	1.3800888709067471e-14	8.575702654350328e-15	0.009766291719428067	-1.3631824172089993e-17	2.522115862115254e-12	2.779264845531038e-18	4.5102101443353374e-18	5.084198317463157e-18
44100000	0.00011685413900681614	-6.437967711594887e-16	1.688668109031277e-60	1.3800888709067471e-14	8.575702654350923e-15	0.009766291719428067	-1.3631739630115086e-17	2.522115862117093e-12	2.7792648455310385e-18	4.510210144335335e-18	2.6583236141068607e-18
44200000	0.00011685413900681626	-6.437967711594887e-16	1.6886681090316384e-60	1.3800888709067471e-14	8.575702654351343e-15	0.009766291719428067	-1.3631655088139637e-17	2.522115862118393e-12	2.7792648455310385e-18	4.510210144335334e-18	-1.3854196190461033e-20
44300000	0.00011685413900681615	-6.437967711594887e-16	1.688668109031322e-60	1.3800888709067467e-14	8.575702654350975e-15	0.009766291719428067	-1.3631570546172337e-17	2.5221158621172543e-12	2.7792648455310385e-18	4.51021014433533e-18	9.80211578404283e-19
44400000	0.00011685413900681627	-6.437967711594887e-16	1.6886681090316553e-60	1.3800888709067471e-14	8.575702654351362e-15	0.009766291719428067	-1.363148600420048e-17	2.5221158621184547e-12	2.779264845531038e-18	4.510210144335334e-18	-7.582762224742569e-20
44500000	0.00011685413900681626	-6.437967711594887e-16	1.6886681090316277e-60	1.380088870906747e-14	8.57570265435133e-15	0.009766291719428067	-1.3631401462230968e-17	2.522115862118353e-12	2.779264845531038e-18	4.5102101443353305e-18	-7.793470820024643e-20
44600000	0.00011685413900681617	-6.437967711594887e-16	1.6886681090313452e-60	1.380088870906747e-14	8.575702654351002e-15	0.009766291719428067	-1.363131692026552e-17	2.522115862117338e-12	2.7792648455310385e-18	4.510210144335331e-18	1.75230846715224e-18
44700000	0.00011685413900681595	-6.437967711594887e-16	1.6886681090307546e-60	1.3800888709067473e-14	8.575702654350316e-15	0.009766291719428067	-1.3631232378304603e-17	2.5221158621152134e-12	2.7792648455310385e-18	4.510210144335337e-18	5.6167524269606246e-18
44800000	0.00011685413900681623	-6.437967711594887e-16	1.6886681090315644e-60	1.3800888709067471e-14	8.575702654351258e-15	0.009766291719428067	-1.3631147836325178e-17	2.5221158621181275e-12	2.779264845531038e-18	4.510210144335334e-18	1.1541680868053063e-18
44900000	0.00011685413900681603	-6.437967711594887e-16	1.6886681090310047e-60	1.3800888709067471e-14	8.575702654350606e-15	0.009766291719428067	-1.363106329435796e-17	2.522115862116114e-12	2.7792648455310385e-18	4.5102101443353374e-18	2.1851282066730733e-18
45000000	0.00011685413900681598	-6.437967711594887e-16	1.6886681090308646e-60	1.3800888709067473e-14	8.575702654350444e-15	0.009766291719428067	-1.363097875238791e-17	2.5221158621156084e-12	2.7792648455310385e-18	4.510210144335337e-18	1.9423225180133447e-18
45100000	0.00011685413900681598	-6.437967711594887e-16	1.6886681090308508e-60	1.3800888709067471e-14	8.575702654350428e-15	0.009766291719428067	-1.3630894210419296e-17	2.5221158621155595e-12	2.7792648455310385e-18	4.510210144335338e-18	2.342202104181331e-18
45200000	0.00011685413900681618	-6.437967711594887e-16	1.6886681090313952e-60	1.380088870906747e-14	8.575702654351059e-15	0.009766291719428067	-1.363080966844607e-17	2.5221158621175176e-12	2.7792648455310385e-18	4.510210144335331e-18	6.706174753491472e-19
45300000	0.00011685413900681611	-6.437967711594887e-16	1.688668109031212e-60	1.3800888709067468e-14	8.575702654350848e-15	0.009766291719428067	-1.3630725126481201e-17	2.522115862116858e-12	2.7792648455310385e-18	4.510210144335331e-18	2.7559124624380958e-18
45400000	0.00011685413900681598	-6.437967711594887e-16	1.688668109030863e-60	1.3800888709067473e-14	8.575702654350444e-15	0.009766291719428067	-1.3630640584517029e-17	2.522115862115603e-12	2.7792648455310385e-18	4.510210144335337e-18	5.155573729036549e-18
45500000	0.00011685413900681604	-6.437967711594887e-16	1.6886681090310487e-60	1.3800888709067473e-14	8.575702654350658e-15	0.009766291719428067	-1.3630556042538376e-17	2.522115862116269e-12	2.7792648455310385e-18	4.510210144335337e-18	1.0429713252986145e-18
45600000	0.0001168541390068163	-6.437967711594887e-16	1.6886681090317227e-60	1.3800888709067471e-14	8.575702654351439e-15	0.009766291719428067	-1.3630471500566666e-17	2.522115862118697e-12	2.779264845531038e-18	4.510210144335336e-18	5.421747422793888e-20
45700000	0.00011685413900681633	-6.437967711594887e-16	1.688668109031775e-60	1.3800888709067471e-14	8.5757026543515e-15	0.009766291719428067	-1.3630386958596422e-17	2.5221158621188828e-12	2.7792648455310385e-18	4.510210144335334e-18	-2.712128572829531e-19
45800000	0.00011685413900681603	-6.437967711594887e-16	1.6886681090310105e-60	1.3800888709067471e-14	8.575702654350614e-15	0.009766291719428067	-1.3630302416632013e-17	2.5221158621161343e-12	2.779264845531038e-18	4.5102101443353374e-18	2.028643688789245e-18
45900000	0.00011685413900681626	-6.437967711594887e-16	1.6886681090316205e-60	1.3800888709067465e-14	8.575702654351321e-15	0.009766291719428067	-1.3630217874657814e-17	2.5221158621183266e-12	2.7792648455310385e-18	4.5102101443353274e-18	-7.841198805454492e-20
46000000	0.000116854139006816	-6.437967711594887e-16	1.6886681090309185e-60	1.380088870906747e-14	8.575702654350507e-15	0.009766291719428067	-1.3630133332699157e-17	2.5221158621158027e-12	2.7792648455310385e-18	4.510210144335334e-18	4.802282855246576e-18
46100000	0.00011685413900681629	-6.437967711594887e-16	1.6886681090316893e-60	1.3800888709067473e-14	8.575702654351403e-15	0.009766291719428067	-1.363004879071913e-17	2.52211586211858e-12	2.779264845531038e-18	4.510210144335335e-18	6.989746972542934e-20
46200000	0.00011685413900681596	-6.437967711594887e-16	1.688668109030859e-60	1.3800888709067471e-14	8.575702654350437e-15	0.009766291719428067	-1.3629964248757934e-17	2.522115862115589e-12	2.7792648455310385e-18	4.510210144335337e-18	3.8117782795789654e-18
46300000	0.0001168541390068161	-6.437967711594887e-16	1.6886681090311496e-60	1.3800888709067473e-14	8.575702654350775e-15	0.009766291719428067	-1.362987970678673e-17	2.5221158621166355e-12	2.779264845531038e-18	4.510210144335337e-18	3.0542201028381233e-18
46400000	0.00011685413900681631	-6.437967711594887e-16	1.688668109031774e-60	1.3800888709067471e-14	8.575702654351499e-15	0.009766291719428067	-1.3629795164809963e-17	2.52211586211888e-12	2.7792648455310385e-18	4.5102101443353336e-18	-2.1210269227278253e-19
46500000	0.00011685413900681595	-6.437967711594887e-16	1.6886681090307776e-60	1.3800888709067473e-14	8.575702654350343e-15	0.009766291719428067	-1.362971062284739e-17	2.522115862115297e-12	2.7792648455310385e-18	4.510210144335338e-18	2.912561791920086e-18
46600000	0.00011685413900681623	-6.437967711594887e-16	1.6886681090315326e-60	1.3800888709067465e-14	8.57570265435122e-15	0.009766291719428067	-1.3629626080873137e-17	2.522115862118011e-12	2.7792648455310385e-18	4.510210144335327e-18	7.805922327456094e-19
46700000	0.00011685413900681596	-6.437967711594887e-16	1.6886681090307986e-60	1.3800888709067471e-14	8.575702654350368e-15	0.009766291719428067	-1.3629541538908386e-17	2.5221158621153697e-12	2.7792648455310385e-18	4.510210144335337e-18	2.9201181951494554e-18
46800000	0.00011685413900681608	-6.437967711594887e-16	1.6886681090311476e-60	1.3800888709067471e-14	8.575702654350773e-15	0.009766291719428067	-1.3629456996937761e-17	2.5221158621166266e-12	2.7792648455310385e-18	4.510210144335334e-18	2.422780376067033e-18
46900000	0.00011685413900681596	-6.437967711594887e-16	1.6886681090308005e-60	1.3800888709067471e-14	8.57570265435037e-15	0.009766291719428067	-1.3629372454973719e-17	2.52211586211538e-12	2.779264845531038e-18	4.510210144335337e-18	4.886023350008989e-18
47000000	0.0001168541390068161	-6.437967711594887e-16	1.688668109031167e-60	1.3800888709067473e-14	8.575702654350795e-15	0.009766291719428067	-1.362928791300057e-17	2.5221158621166965e-12	2.7792648455310385e-18	4.510210144335336e-18	3.2493665050916e-18
47100000	0.00011685413900681629	-6.437967711594887e-16	1.6886681090317213e-60	1.3800888709067471e-14	8.575702654351439e-15	0.009766291719428067	-1.3629203371023225e-17	2.5221158621186917e-12	2.779264845531038e-18	4.510210144335334e-18	-2.7385989692405683e-19
47200000	0.0001168541390068161	-6.437967711594887e-16	1.6886681090311659e-60	1.380088870906747e-14	8.575702654350794e-15	0.009766291719428067	-1.3629118829057812e-17	2.5221158621166925e-12	2.7792648455310385e-18	4.510210144335333e-18	1.5671395247026083e-18
47300000	0.00011685413900681627	-6.437967711594887e-16	1.6886681090316423e-60	1.3800888709067471e-14	8.575702654351348e-15	0.009766291719428067	-1.3629034287084616e-17	2.5221158621184086e-12	2.779264845531038e-18	4.510210144335334e-18	-9.339919354720714e-20
47400000	0.00011685413900681622	-6.437967711594887e-16	1.688668109031512e-60	1.380088870906747e-14	8.575702654351196e-15	0.009766291719428067	-1.3628949745115888e-17	2.522115862117939e-12	2.779264845531038e-18	4.510210144335332e-18	2.578998418627181e-19
47500000	0.00011685413900681619	-6.437967711594887e-16	1.6886681090314433e-60	1.3800888709067468e-14	8.575702654351116e-15	0.009766291719428067	-1.3628865203148437e-17	2.522115862117691e-12	2.7792648455310385e-18	4.5102101443353305e-18	1.1848775275432368e-18
47600000	0.00011685413900681595	-6.437967711594887e-16	1.68866810903077e-60	1.3800888709067473e-14	8.575702654350335e-15	0.009766291719428067	-1.3628780661188567e-17	2.522115862115269e-12	2.7792648455310385e-18	4.510210144335336e-18	5.522296147463873e-18
47700000	0.0001168541390068162	-6.437967711594887e-16	1.6886681090314712e-60	1.3800888709067471e-14	8.575702654351149e-15	0.009766291719428067	-1.3628696119210529e-17	2.522115862117792e-12	2.7792648455310385e-18	4.510210144335334e-18	1.6908049006311039e-18
47800000	0.00011685413900681608	-6.437967711594887e-16	1.6886681090311659e-60	1.3800888709067471e-14	8.575702654350794e-15	0.009766291719428067	-1.362861157724087e-17	2.5221158621166937e-12	2.7792648455310385e-18	4.510210144335337e-18	1.6260000509693587e-18
47900000	0.00011685413900681604	-6.437967711594887e-16	1.688668109031043e-60	1.3800888709067473e-14	8.57570265435065e-15	0.009766291719428067	-1.3628527035271045e-17	2.52211586211625e-12	2.7792648455310385e-18	4.510210144335337e-18	1.4847055573407248e-18
48000000	0.00011685413900681603	-6.437967711594887e-16	1.688668109030995e-60	1.3800888709067473e-14	8.575702654350595e-15	0.009766291719428067	-1.3628442493302475e-17	2.5221158621160777e-12	2.7792648455310385e-18	4.5102101443353374e-18	1.9080264783385863e-18
48100000	0.00011685413900681611	-6.437967711594887e-16	1.6886681090312322e-60	1.380088870906747e-14	8.575702654350871e-15	0.009766291719428067	-1.3628357951331482e-17	2.5221158621169316e-12	2.7792648455310385e-18	4.510210144335333e-18	1.2409679689765292e-18
48200000	0.00011685413900681615	-6.437967711594887e-16	1.6886681090313065e-60	1.3800888709067468e-14	8.575702654350956e-15	0.009766291719428067	-1.3628273409364025e-17	2.5221158621171973e-12	2.7792648455310385e-18	4.5102101443353305e-18	2.1636470303926994e-18
48300000	0.00011685413900681596	-6.437967711594887e-16	1.6886681090308024e-60	1.3800888709067471e-14	8.575702654350373e-15	0.009766291719428067	-1.3628188867402027e-17	2.522115862115385e-12	2.7792648455310385e-18	4.510210144335337e-18	5.544625433026766e-18
48400000	0.00011685413900681596	-6.437967711594887e-16	1.6886681090308248e-60	1.3800888709067471e-14	8.575702654350398e-15	0.009766291719428067	-1.3628104325423468e-17	2.522115862115464e-12	2.7792648455310385e-18	4.5102101443353374e-18	1.4693404428035837e-18
48500000	0.00011685413900681626	-6.437967711594887e-16	1.6886681090316437e-60	1.3800888709067471e-14	8.575702654351348e-15	0.009766291719428067	-1.3628019783451665e-17	2.5221158621184135e-12	2.779264845531038e-18	4.510210144335336e-18	4.355427086312151e-19
48600000	0.00011685413900681633	-6.437967711594887e-16	1.688668109031755e-60	1.3800888709067473e-14	8.575702654351479e-15	0.009766291719428067	-1.3627935241481015e-17	2.5221158621188117e-12	2.7792648455310385e-18	4.510210144335334e-18	-7.49738559610133e-20
48700000	0.0001168541390068161	-6.437967711594887e-16	1.6886681090311835e-60	1.3800888709067471e-14	8.575702654350814e-15	0.009766291719428067	-1.3627850699514928e-17	2.522115862116756e-12	2.779264845531038e-18	4.510210144335337e-18	1.4658637150646735e-18
48800000	0.00011685413900681622	-6.437967711594887e-16	1.6886681090315193e-60	1.3800888709067467e-14	8.575702654351204e-15	0.009766291719428067	-1.3627766157542715e-17	2.5221158621179643e-12	2.7792648455310385e-18	4.510210144335328e-18	2.537221554650746e-19
48900000	0.00011685413900681603	-6.437967711594887e-16	1.688668109030993e-60	1.380088870906747e-14	8.575702654350594e-15	0.009766291719428067	-1.3627681615582227e-17	2.52211586211607e-12	2.7792648455310385e-18	4.510210144335333e-18	4.314811503990009e-18
49000000	0.00011685413900681625	-6.437967711594887e-16	1.688668109031565e-60	1.3800888709067473e-14	8.57570265435126e-15	0.009766291719428067	-1.3627597073604218e-17	2.5221158621181315e-12	2.779264845531038e-18	4.510210144335336e-18	4.896978898322023e-19
49100000	0.00011685413900681594	-6.437967711594887e-16	1.6886681090307873e-60	1.3800888709067473e-14	8.575702654350354e-15	0.009766291719428067	-1.3627512531642867e-17	2.5221158621153313e-12	2.7792648455310385e-18	4.510210144335337e-18	4.161071202370643e-18
49200000	0.00011685413900681604	-6.437967711594887e-16	1.6886681090310357e-60	1.3800888709067471e-14	8.575702654350642e-15	0.009766291719428067	-1.362742798967216e-17	2.5221158621162256e-12	2.779264845531038e-18	4.510210144335337e-18	3.6220914095772814e-18
49300000	0.0001168541390068163	-6.437967711594887e-16	1.6886681090317418e-60	1.3800888709067471e-14	8.575702654351463e-15	0.009766291719428067	-1.36273434476947e-17	2.5221158621187632e-12	2.7792648455310385e-18	4.5102101443353336e-18	4.153778526876524e-20
49400000	0.00011685413900681596	-6.437967711594887e-16	1.6886681090308464e-60	1.3800888709067473e-14	8.575702654350423e-15	0.009766291719428067	-1.362725890573105e-17	2.5221158621155438e-12	2.7792648455310385e-18	4.510210144335338e-18	2.677214766850686e-18
49500000	0.00011685413900681626	-6.437967711594887e-16	1.688668109031603e-60	1.3800888709067467e-14	8.575702654351302e-15	0.009766291719428067	-1.3627174363756299e-17	2.5221158621182656e-12	2.779264845531038e-18	4.510210144335327e-18	3.1970961222588695e-19
49600000	0.000116854139006816	-6.437967711594887e-16	1.6886681090308876e-60	1.3800888709067471e-14	8.57570265435047e-15	0.009766291719428067	-1.3627089821791883e-17	2.52211586211569e-12	2.7792648455310385e-18	4.510210144335337e-18	2.611800576160212e-18
49700000	0.00011685413900681612	-6.437967711594887e-16	1.688668109031268e-60	1.380088870906747e-14	8.575702654350914e-15	0.009766291719428067	-1.3627005279820653e-17	2.522115862117062e-12	2.779264845531038e-18	4.510210144335333e-18	1.8326594462445986e-18
49800000	0.00011685413900681598	-6.437967711594887e-16	1.6886681090308566e-60	1.380088870906747e-14	8.575702654350436e-15	0.009766291719428067	-1.3626920737857215e-17	2.522115862115582e-12	2.779264845531038e-18	4.510210144335336e-18	4.563876460832508e-18
49900000	0.00011685413900681606	-6.437967711594887e-16	1.688668109031061e-60	1.3800888709067473e-14	8.575702654350671e-15	0.009766291719428067	-1.362683619588606e-17	2.5221158621163156e-12	2.7792648455310385e-18	4.510210144335336e-18	3.8232434090092936e-18
50000000	0.00011685413900681631	-6.437967711594887e-16	1.688668109031768e-60	1.3800888709067471e-14	8.575702654351494e-15	0.009766291719428067	-1.3626751653907231e-17	2.52211586211886e-12	2.7792648455310385e-18	4.5102101443353336e-18	-3.6833175802254987e-19
50100000	0.00011685413900681603	-6.437967711594887e-16	1.6886681090310125e-60	1.380088870906747e-14	8.575702654350617e-15	0.009766291719428067	-1.362666711194331e-17	2.522115862116141e-12	2.7792648455310385e-18	4.510210144335335e-18	2.141719341982719e-18
50200000	0.0001168541390068162	-6.437967711594887e-16	1.6886681090315143e-60	1.3800888709067471e-14	8.5757026543512e-15	0.009766291719428067	-1.3626582569969543e-17	2.5221158621179486e-12	2.779264845531038e-18	4.510210144335334e-18	2.243307816598166e-19
50300000	0.00011685413900681617	-6.437967711594887e-16	1.688668109031351e-60	1.3800888709067471e-14	8.575702654351008e-15	0.009766291719428067	-1.3626498028001234e-17	2.522115862117359e-12	2.779264845531038e-18	4.5102101443353336e-18	7.646226747776295e-19
50400000	0.00011685413900681623	-6.437967711594887e-16	1.6886681090315342e-60	1.3800888709067468e-14	8.575702654351221e-15	0.009766291719428067	-1.3626413486031502e-17	2.5221158621180172e-12	2.7792648455310385e-18	4.51021014433533e-18	6.632429327498256e-19
50500000	0.00011685413900681596	-6.437967711594887e-16	1.6886681090308066e-60	1.3800888709067473e-14	8.575702654350376e-15	0.009766291719428067	-1.3626328944072294e-17	2.522115862115399e-12	2.7792648455310385e-18	4.510210144335336e-18	5.2981803351955665e-18
50600000	0.00011685413900681617	-6.437967711594887e-16	1.68866810903137e-60	1.3800888709067471e-14	8.575702654351032e-15	0.009766291719428067	-1.3626244402096038e-17	2.5221158621174275e-12	2.779264845531038e-18	4.510210144335335e-18	2.263130390896879e-18
50700000	0.00011685413900681615	-6.437967711594887e-16	1.688668109031336e-60	1.380088870906747e-14	8.575702654350991e-15	0.009766291719428067	-1.3626159860123804e-17	2.5221158621173064e-12	2.779264845531038e-18	4.510210144335335e-18	1.0356829578481343e-18
50800000	0.00011685413900681612	-6.437967711594887e-16	1.6886681090312684e-60	1.3800888709067471e-14	8.575702654350912e-15	0.009766291719428067	-1.3626075318154003e-17	2.522115862117062e-12	2.779264845531038e-18	4.510210144335337e-18	9.074993633582478e-19
50900000	0.0001168541390068161	-6.437967711594887e-16	1.6886681090311805e-60	1.3800888709067473e-14	8.575702654350811e-15	0.009766291719428067	-1.3625990776185471e-17	2.522115862116746e-12	2.7792648455310385e-18	4.510210144335337e-18	1.350300150840287e-18
51000000	0.00011685413900681606	-6.437967711594887e-16	1.688668109031065e-60	1.380088870906747e-14	8.575702654350677e-15	0.009766291719428067	-1.3625906234217018e-17	2.52211586211633e-12	2.779264845531038e-18	4.510210144335335e-18	1.8276759004121868e-18
51100000	0.00011685413900681618	-6.437967711594887e-16	1.6886681090313986e-60	1.3800888709067467e-14	8.575702654351065e-15	0.009766291719428067	-1.3625821692246966e-17	2.5221158621175293e-12	2.7792648455310385e-18	4.51021014433533e-18	1.5836015254945824e-18
51200000	0.00011685413900681595	-6.437967711594887e-16	1.6886681090307651e-60	1.3800888709067473e-14	8.57570265435033e-15	0.009766291719428067	-1.3625737150286808e-17	2.5221158621152514e-12	2.7792648455310385e-18	4.510210144335337e-18	5.792109194379877e-18
51300000	0.00011685413900681598	-6.437967711594887e-16	1.6886681090308646e-60	1.3800888709067471e-14	8.575702654350444e-15	0.009766291719428067	-1.3625652608307517e-17	2.5221158621156076e-12	2.7792648455310385e-18	4.5102101443353374e-18	1.3881959948262164e-18
51400000	0.00011685413900681622	-6.437967711594887e-16	1.6886681090315353e-60	1.3800888709067471e-14	8.575702654351223e-15	0.009766291719428067	-1.3625568066336968e-17	2.5221158621180225e-12	2.779264845531038e-18	4.510210144335336e-18	9.187588664766856e-19
51500000	0.0001168541390068163	-6.437967711594887e-16	1.688668109031703e-60	1.3800888709067471e-14	8.575702654351419e-15	0.009766291719428067	-1.3625483524365957e-17	2.5221158621186247e-12	2.7792648455310385e-18	4.510210144335335e-18	2.4557122596339613e-19
51600000	0.00011685413900681617	-6.437967711594887e-16	1.6886681090313643e-60	1.3800888709067471e-14	8.575702654351024e-15	0.009766291719428067	-1.3625398982397857e-17	2.522115862117406e-12	2.7792648455310385e-18	4.510210144335336e-18	8.76937602030063e-19
51700000	0.00011685413900681617	-6.437967711594887e-16	1.6886681090313822e-60	1.3800888709067467e-14	8.575702654351045e-15	0.009766291719428067	-1.3625314440428048e-17	2.5221158621174708e-12	2.7792648455310385e-18	4.5102101443353305e-18	7.421417762193623e-19
51800000	0.00011685413900681606	-6.437967711594887e-16	1.6886681090310752e-60	1.380088870906747e-14	8.57570265435069e-15	0.009766291719428067	-1.3625229898465278e-17	2.5221158621163665e-12	2.7792648455310385e-18	4.510210144335332e-18	3.7750496556924356e-18
51900000	0.00011685413900681618	-6.437967711594887e-16	1.6886681090313933e-60	1.3800888709067473e-14	8.575702654351059e-15	0.009766291719428067	-1.3625145356489663e-17	2.5221158621175124e-12	2.779264845531038e-18	4.510210144335336e-18	1.0279762302350144e-18
52000000	0.00011685413900681594	-6.437967711594887e-16	1.688668109030761e-60	1.3800888709067471e-14	8.575702654350325e-15	0.009766291719428067	-1.3625060814527405e-17	2.5221158621152364e-12	2.7792648455310385e-18	4.510210144335337e-18	4.2945705747908054e-18
52100000	0.000116854139006816	-6.437967711594887e-16	1.6886681090309332e-60	1.3800888709067471e-14	8.575702654350524e-15	0.009766291719428067	-1.3624976272557557e-17	2.5221158621158576e-12	2.779264845531038e-18	4.5102101443353374e-18	4.1445750686124716e-18
52200000	0.00011685413900681629	-6.437967711594887e-16	1.688668109031686e-60	1.3800888709067471e-14	8.575702654351397e-15	0.009766291719428067	-1.3624891730579731e-17	2.522115862118563e-12	2.7792648455310385e-18	4.5102101443353336e-18	4.004531486908653e-19
52300000	0.00011685413900681602	-6.437967711594887e-16	1.6886681090309713e-60	1.3800888709067473e-14	8.575702654350567e-15	0.009766291719428067	-1.3624807188614333e-17	2.522115862115993e-12	2.7792648455310385e-18	4.510210144335338e-18	2.2523993992540418e-18
52400000	0.00011685413900681627	-6.437967711594887e-16	1.6886681090316605e-60	1.3800888709067465e-14	8.575702654351368e-15	0.009766291719428067	-1.3624722646639684e-17	2.5221158621184724e-12	2.7792648455310385e-18	4.510210144335325e-18	-5.933356809058215e-20
52500000	0.00011685413900681604	-6.437967711594887e-16	1.6886681090310224e-60	1.3800888709067471e-14	8.575702654350627e-15	0.009766291719428067	-1.362463810467507e-17	2.522115862116175e-12	2.7792648455310385e-18	4.510210144335336e-18	2.1413064863077765e-18
52600000	0.00011685413900681618	-6.437967711594887e-16	1.688668109031388e-60	1.3800888709067471e-14	8.575702654351053e-15	0.009766291719428067	-1.3624553562703573e-17	2.5221158621174934e-12	2.779264845531038e-18	4.510210144335332e-18	1.248444323390959e-18
52700000	0.000116854139006816	-6.437967711594887e-16	1.6886681090309304e-60	1.380088870906747e-14	8.57570265435052e-15	0.009766291719428067	-1.3624469020740495e-17	2.5221158621158467e-12	2.779264845531038e-18	4.510210144335335e-18	4.141054063138148e-18
52800000	0.00011685413900681602	-6.437967711594887e-16	1.6886681090309638e-60	1.3800888709067473e-14	8.575702654350559e-15	0.009766291719428067	-1.3624384478771473e-17	2.522115862115965e-12	2.7792648455310385e-18	4.510210144335336e-18	4.3604898091844504e-18
52900000	0.00011685413900681631	-6.437967711594887e-16	1.6886681090317813e-60	1.3800888709067471e-14	8.57570265435151e-15	0.009766291719428067	-1.362429993679157e-17	2.522115862118909e-12	2.779264845531038e-18	4.5102101443353336e-18	-3.1510618523808457e-19
53000000	0.00011685413900681598	-6.437967711594887e-16	1.6886681090308773e-60	1.3800888709067471e-14	8.57570265435046e-15	0.009766291719428067	-1.3624215394828626e-17	2.522115862115655e-12	2.7792648455310385e-18	4.510210144335336e-18	2.6356876828436802e-18
53100000	0.00011685413900681614	-6.437967711594887e-16	1.688668109031318e-60	1.3800888709067473e-14	8.57570265435097e-15	0.009766291719428067	-1.362413085285491e-17	2.5221158621172414e-12	2.779264845531038e-18	4.510210144335335e-18	7.438655049027338e-19
53200000	0.0001168541390068161	-6.437967711594887e-16	1.688668109031169e-60	1.3800888709067471e-14	8.575702654350797e-15	0.009766291719428067	-1.3624046310886733e-17	2.5221158621167026e-12	2.7792648455310385e-18	4.510210144335334e-18	1.3489513901555196e-18
53300000	0.00011685413900681626	-6.437967711594887e-16	1.688668109031613e-60	1.3800888709067468e-14	8.575702654351311e-15	0.009766291719428067	-1.362396176891469e-17	2.522115862118301e-12	2.7792648455310385e-18	4.510210144335329e-18	2.1064024745674254e-19
53400000	0.00011685413900681598	-6.437967711594887e-16	1.68866810903086e-60	1.3800888709067471e-14	8.575702654350439e-15	0.009766291719428067	-1.3623877226955742e-17	2.5221158621155914e-12	2.7792648455310385e-18	4.510210144335335e-18	4.96386070249248e-18
53500000	0.00011685413900681612	-6.437967711594887e-16	1.6886681090312645e-60	1.3800888709067473e-14	8.575702654350909e-15	0.009766291719428067	-1.3623792684981556e-17	2.5221158621170483e-12	2.7792648455310385e-18	4.510210144335335e-18	2.853444476274747e-18
53600000	0.0001168541390068162	-6.437967711594887e-16	1.6886681090314958e-60	1.380088870906747e-14	8.575702654351177e-15	0.009766291719428067	-1.3623708143006773e-17	2.5221158621178803e-12	2.779264845531038e-18	4.510210144335334e-18	4.823043757124383e-19
53700000	0.0001168541390068162	-6.437967711594887e-16	1.688668109031488e-60	1.3800888709067471e-14	8.575702654351168e-15	0.009766291719428067	-1.3623623601036956e-17	2.522115862117853e-12	2.779264845531038e-18	4.510210144335336e-18	3.441307337525164e-19
53800000	0.00011685413900681618	-6.437967711594887e-16	1.6886681090313767e-60	1.3800888709067471e-14	8.575702654351038e-15	0.009766291719428067	-1.3623539059068379e-17	2.522115862117451e-12	2.7792648455310385e-18	4.510210144335336e-18	7.623398297578863e-19
53900000	0.00011685413900681599	-6.437967711594887e-16	1.688668109030913e-60	1.3800888709067471e-14	8.5757026543505e-15	0.009766291719428067	-1.36234545171024e-17	2.5221158621157825e-12	2.779264845531038e-18	4.510210144335337e-18	2.352690938519085e-18
54000000	0.00011685413900681622	-6.437967711594887e-16	1.6886681090314856e-60	1.3800888709067467e-14	8.575702654351165e-15	0.009766291719428067	-1.3623369975129966e-17	2.522115862117843e-12	2.779264845531038e-18	4.510210144335328e-18	1.0352908065454866e-18
54100000	0.00011685413900681595	-6.437967711594887e-16	1.6886681090307535e-60	1.3800888709067471e-14	8.575702654350316e-15	0.009766291719428067	-1.3623285433171212e-17	2.522115862115208e-12	2.7792648455310385e-18	4.510210144335337e-18	5.87533484091846e-18
54200000	0.00011685413900681607	-6.437967711594887e-16	1.688668109031113e-60	1.3800888709067473e-14	8.575702654350734e-15	0.009766291719428067	-1.3623200891190683e-17	2.5221158621165034e-12	2.7792648455310385e-18	4.5102101443353374e-18	9.205574911967478e-19
54300000	0.00011685413900681618	-6.437967711594887e-16	1.6886681090314063e-60	1.3800888709067471e-14	8.575702654351073e-15	0.009766291719428067	-1.3623116349222394e-17	2.522115862117558e-12	2.779264845531038e-18	4.510210144335336e-18	1.4705089818228196e-18
54400000	0.00011685413900681627	-6.437967711594887e-16	1.6886681090316254e-60	1.3800888709067473e-14	8.575702654351327e-15	0.009766291719428067	-1.3623031807251097e-17	2.522115862118346e-12	2.7792648455310385e-18	4.510210144335335e-18	6.671321840827467e-19
54500000	0.00011685413900681622	-6.437967711594887e-16	1.6886681090315287e-60	1.3800888709067471e-14	8.575702654351215e-15	0.009766291719428067	-1.3622947265280857e-17	2.522115862117998e-12	2.7792648455310385e-18	4.510210144335335e-18	3.398701996763948e-19
54600000	0.00011685413900681611	-6.437967711594887e-16	1.6886681090312256e-60	1.3800888709067468e-14	8.575702654350863e-15	0.009766291719428067	-1.3622862723313514e-17	2.5221158621169077e-12	2.7792648455310385e-18	4.510210144335332e-18	1.3155319948002214e-18
54700000	0.0001168541390068161	-6.437967711594887e-16	1.688668109031163e-60	1.3800888709067468e-14	8.57570265435079e-15	0.009766291719428067	-1.3622778181348198e-17	2.5221158621166824e-12	2.7792648455310385e-18	4.510210144335331e-18	3.200749004666222e-18
54800000	0.00011685413900681611	-6.437967711594887e-16	1.688668109031201e-60	1.3800888709067471e-14	8.575702654350835e-15	0.009766291719428067	-1.3622693639375174e-17	2.5221158621168193e-12	2.7792648455310385e-18	4.510210144335336e-18	1.6165512517684188e-18
54900000	0.00011685413900681594	-6.437967711594887e-16	1.6886681090307762e-60	1.3800888709067473e-14	8.575702654350343e-15	0.009766291719428067	-1.3622609097411452e-17	2.5221158621152913e-12	2.7792648455310385e-18	4.510210144335336e-18	4.2246721424794554e-18
55000000	0.00011685413900681598	-6.437967711594887e-16	1.688668109030848e-60	1.3800888709067471e-14	8.575702654350425e-15	0.009766291719428067	-1.3622524555442774e-17	2.5221158621155514e-12	2.779264845531038e-18	4.5102101443353374e-18	4.598323000797018e-18
55100000	0.00011685413900681626	-6.437967711594887e-16	1.6886681090316097e-60	1.3800888709067471e-14	8.575702654351308e-15	0.009766291719428067	-1.3622440013464912e-17	2.522115862118288e-12	2.7792648455310385e-18	4.510210144335334e-18	8.451327311435281e-19
55200000	0.00011685413900681607	-6.437967711594887e-16	1.6886681090311308e-60	1.3800888709067471e-14	8.575702654350753e-15	0.009766291719428067	-1.3622355471497325e-17	2.522115862116568e-12	2.7792648455310385e-18	4.5102101443353374e-18	1.7095178805181117e-18
55300000	0.00011685413900681627	-6.437967711594887e-16	1.688668109031664e-60	1.3800888709067467e-14	8.575702654351373e-15	0.009766291719428067	-1.3622270929523597e-17	2.522115862118485e-12	2.779264845531038e-18	4.510210144335325e-18	-1.8798019975193703e-19
55400000	0.0001168541390068161	-6.437967711594887e-16	1.6886681090311835e-60	1.3800888709067471e-14	8.575702654350814e-15	0.009766291719428067	-1.3622186387558008e-17	2.522115862116756e-12	2.7792648455310385e-18	4.510210144335336e-18	1.5769370512744382e-18
55500000	0.00011685413900681622	-6.437967711594887e-16	1.6886681090315005e-60	1.380088870906747e-14	8.575702654351184e-15	0.009766291719428067	-1.3622101845586559e-17	2.522115862117896e-12	2.779264845531038e-18	4.510210144335332e-18	7.03589707945811e-19
55600000	0.00011685413900681604	-6.437967711594887e-16	1.6886681090310175e-60	1.380088870906747e-14	8.57570265435062e-15	0.009766291719428067	-1.3622017303623578e-17	2.5221158621161593e-12	2.779264845531038e-18	4.510210144335334e-18	3.640964743289311e-18
55700000	0.00011685413900681599	-6.437967711594887e-16	1.688668109030879e-60	1.3800888709067473e-14	8.575702654350461e-15	0.009766291719428067	-1.3621932761656738e-17	2.5221158621156605e-12	2.7792648455310385e-18	4.510210144335337e-18	4.841492957696922e-18
55800000	0.00011685413900681631	-6.437967711594887e-16	1.6886681090317667e-60	1.3800888709067471e-14	8.575702654351493e-15	0.009766291719428067	-1.3621848219676168e-17	2.522115862118854e-12	2.7792648455310385e-18	4.5102101443353336e-18	-1.3204573083037046e-19
55900000	0.00011685413900681595	-6.437967711594887e-16	1.6886681090307837e-60	1.3800888709067471e-14	8.57570265435035e-15	0.009766291719428067	-1.362176367771353e-17	2.5221158621153196e-12	2.7792648455310385e-18	4.510210144335338e-18	2.9576377189721154e-18
56000000	0.00011685413900681606	-6.437967711594887e-16	1.6886681090310984e-60	1.3800888709067473e-14	8.575702654350715e-15	0.009766291719428067	-1.3621679135740408e-17	2.5221158621164505e-12	2.7792648455310385e-18	4.510210144335336e-18	1.3315469627771305e-18
56100000	0.00011685413900681603	-6.437967711594887e-16	1.6886681090309904e-60	1.3800888709067473e-14	8.57570265435059e-15	0.009766291719428067	-1.3621594593772198e-17	2.5221158621160616e-12	2.7792648455310385e-18	4.510210144335336e-18	1.9173894892675212e-18
56200000	0.00011685413900681629	-6.437967711594887e-16	1.6886681090316686e-60	1.3800888709067468e-14	8.575702654351376e-15	0.009766291719428067	-1.3621510051798152e-17	2.5221158621185e-12	2.7792648455310385e-18	4.510210144335328e-18	-1.2257845632686082e-19
56300000	0.000116854139006816	-6.437967711594887e-16	1.6886681090309276e-60	1.3800888709067471e-14	8.575702654350518e-15	0.009766291719428067	-1.3621425509838996e-17	2.5221158621158354e-12	2.7792648455310385e-18	4.510210144335334e-18	4.538908032019168e-18
56400000	0.00011685413900681608	-6.437967711594887e-16	1.6886681090311592e-60	1.3800888709067471e-14	8.575702654350788e-15	0.009766291719428067	-1.3621340967867047e-17	2.522115862116669e-12	2.7792648455310385e-18	4.510210144335336e-18	3.4437835559079822e-18
56500000	0.00011685413900681626	-6.437967711594887e-16	1.6886681090316246e-60	1.380088870906747e-14	8.575702654351327e-15	0.009766291719428067	-1.362125642588996e-17	2.5221158621183444e-12	2.779264845531038e-18	4.5102101443353336e-18	3.427072026956266e-20
56600000	0.00011685413900681627	-6.437967711594887e-16	1.6886681090316506e-60	1.3800888709067471e-14	8.575702654351357e-15	0.009766291719428067	-1.3621171883920214e-17	2.5221158621184385e-12	2.779264845531038e-18	4.510210144335336e-18	-7.201536782780385e-20
56700000	0.00011685413900681625	-6.437967711594887e-16	1.6886681090315508e-60	1.3800888709067473e-14	8.57570265435124e-15	0.009766291719428067	-1.3621087341951394e-17	2.5221158621180766e-12	2.7792648455310385e-18	4.510210144335335e-18	2.3764788144637995e-19
56800000	0.00011685413900681595	-6.437967711594887e-16	1.688668109030798e-60	1.3800888709067471e-14	8.575702654350368e-15	0.009766291719428067	-1.3621002799987418e-17	2.5221158621153705e-12	2.779264845531038e-18	4.5102101443353374e-18	2.7285281216883397e-18
56900000	0.00011685413900681625	-6.437967711594887e-16	1.6886681090315652e-60	1.3800888709067465e-14	8.57570265435126e-15	0.009766291719428067	-1.362091825801304e-17	2.5221158621181283e-12	2.7792648455310385e-18	4.5102101443353274e-18	5.383338912182523e-19
57000000	0.00011685413900681595	-6.437967711594887e-16	1.6886681090307635e-60	1.3800888709067473e-14	8.575702654350327e-15	0.009766291719428067	-1.3620833716055247e-17	2.5221158621152445e-12	2.7792648455310385e-18	4.510210144335336e-18	5.812148843902376e-18
57100000	0.00011685413900681619	-6.437967711594887e-16	1.6886681090314231e-60	1.3800888709067473e-14	8.575702654351094e-15	0.009766291719428067	-1.3620749174073572e-17	2.5221158621176206e-12	2.779264845531038e-18	4.510210144335337e-18	3.3967952773681387e-19
57200000	0.00011685413900681612	-6.437967711594887e-16	1.6886681090312665e-60	1.3800888709067473e-14	8.575702654350912e-15	0.009766291719428067	-1.3620664632107869e-17	2.5221158621170564e-12	2.779264845531038e-18	4.510210144335336e-18	2.0573103166956144e-18
57300000	0.00011685413900681623	-6.437967711594887e-16	1.6886681090315295e-60	1.3800888709067471e-14	8.575702654351215e-15	0.009766291719428067	-1.3620580090136392e-17	2.5221158621180007e-12	2.7792648455310385e-18	4.510210144335335e-18	1.1662986364652988e-18
57400000	0.00011685413900681627	-6.437967711594887e-16	1.6886681090316536e-60	1.3800888709067471e-14	8.57570265435136e-15	0.009766291719428067	-1.3620495548164137e-17	2.522115862118447e-12	2.7792648455310385e-18	4.510210144335334e-18	-6.727247287033696e-20
57500000	0.00011685413900681606	-6.437967711594887e-16	1.6886681090310658e-60	1.380088870906747e-14	8.575702654350677e-15	0.009766291719428067	-1.3620411006199004e-17	2.5221158621163334e-12	2.7792648455310385e-18	4.510210144335334e-18	1.902390263064858e-18
57600000	0.00011685413900681612	-6.437967711594887e-16	1.6886681090312532e-60	1.3800888709067468e-14	8.575702654350896e-15	0.009766291719428067	-1.362032646423107e-17	2.5221158621170063e-12	2.779264845531038e-18	4.51021014433533e-18	2.6098549640295045e-18
57700000	0.00011685413900681604	-6.437967711594887e-16	1.688668109031016e-60	1.3800888709067471e-14	8.57570265435062e-15	0.009766291719428067	-1.362024192226062e-17	2.5221158621161533e-12	2.7792648455310385e-18	4.510210144335337e-18	2.187037014569523e-18
57800000	0.00011685413900681595	-6.437967711594887e-16	1.6886681090308265e-60	1.3800888709067471e-14	8.575702654350401e-15	0.009766291719428067	-1.3620157380295106e-17	2.5221158621154707e-12	2.7792648455310385e-18	4.510210144335336e-18	3.9847706029227296e-18
57900000	0.00011685413900681595	-6.437967711594887e-16	1.6886681090307873e-60	1.3800888709067471e-14	8.575702654350354e-15	0.009766291719428067	-1.3620072838327746e-17	2.5221158621153317e-12	2.779264845531038e-18	4.5102101443353374e-18	4.950519693411793e-18
58000000	0.00011685413900681622	-6.437967711594887e-16	1.6886681090315177e-60	1.3800888709067471e-14	8.575702654351203e-15	0.009766291719428067	-1.3619988296350245e-17	2.5221158621179587e-12	2.7792648455310385e-18	4.510210144335334e-18	1.3559768781164026e-18
58100000	0.00011685413900681614	-6.437967711594887e-16	1.688668109031305e-60	1.3800888709067471e-14	8.575702654350955e-15	0.009766291719428067	-1.36199037543802e-17	2.5221158621171933e-12	2.7792648455310385e-18	4.510210144335336e-18	1.1200739483457798e-18
58200000	0.00011685413900681626	-6.437967711594887e-16	1.6886681090316058e-60	1.3800888709067463e-14	8.575702654351305e-15	0.009766291719428067	-1.3619819212408113e-17	2.5221158621182753e-12	2.7792648455310385e-18	4.510210144335327e-18	-3.738222420636046e-20
58300000	0.00011685413900681617	-6.437967711594887e-16	1.6886681090313518e-60	1.3800888709067471e-14	8.57570265435101e-15	0.009766291719428067	-1.3619734670440883e-17	2.5221158621173625e-12	2.779264845531038e-18	4.510210144335335e-18	9.870716232111294e-19
58400000	0.00011685413900681626	-6.437967711594887e-16	1.6886681090315967e-60	1.380088870906747e-14	8.575702654351296e-15	0.009766291719428067	-1.361965012846969e-17	2.5221158621182446e-12	2.779264845531038e-18	4.5102101443353305e-18	2.314845135649845e-19
58500000	0.00011685413900681607	-6.437967711594887e-16	1.6886681090311134e-60	1.380088870906747e-14	8.575702654350732e-15	0.009766291719428067	-1.3619565586506529e-17	2.5221158621165042e-12	2.779264845531038e-18	4.5102101443353336e-18	3.0869148158435626e-18
58600000	0.00011685413900681596	-6.437967711594887e-16	1.6886681090308118e-60	1.3800888709067473e-14	8.575702654350382e-15	0.009766291719428067	-1.3619481044541822e-17	2.522115862115419e-12	2.7792648455310385e-18	4.510210144335337e-18	5.24678373775908e-18
58700000	0.0001168541390068163	-6.437967711594887e-16	1.6886681090317266e-60	1.3800888709067471e-14	8.575702654351446e-15	0.009766291719428067	-1.3619396502561027e-17	2.522115862118711e-12	2.779264845531038e-18	4.5102101443353336e-18	1.630168086338083e-19
58800000	0.00011685413900681595	-6.437967711594887e-16	1.6886681090307773e-60	1.3800888709067471e-14	8.575702654350343e-15	0.009766291719428067	-1.3619311960597772e-17	2.522115862115295e-12	2.7792648455310385e-18	4.510210144335339e-18	2.977540977810459e-18
58900000	0.00011685413900681599	-6.437967711594887e-16	1.6886681090309008e-60	1.3800888709067473e-14	8.575702654350486e-15	0.009766291719428067	-1.3619227418625776e-17	2.5221158621157393e-12	2.7792648455310385e-18	4.510210144335337e-18	1.8539015203537544e-18
59000000	0.00011685413900681596	-6.437967711594887e-16	1.688668109030842e-60	1.3800888709067471e-14	8.575702654350418e-15	0.009766291719428067	-1.361914287665743e-17	2.5221158621155272e-12	2.7792648455310385e-18	4.5102101443353374e-18	2.3765650513515345e-18
59100000	0.00011685413900681627	-6.437967711594887e-16	1.6886681090316503e-60	1.3800888709067468e-14	8.575702654351356e-15	0.009766291719428067	-1.3619058334682306e-17	2.522115862118435e-12	2.7792648455310385e-18	4.510210144335328e-18	-1.509237929466185e-19
59200000	0.00011685413900681603	-6.437967711594887e-16	1.688668109031007e-60	1.380088870906747e-14	8.57570265435061e-15	0.009766291719428067	-1.3618973792722113e-17	2.5221158621161205e-12	2.7792648455310385e-18	4.5102101443353336e-18	4.042875381987332e-18
59300000	0.00011685413900681606	-6.437967711594887e-16	1.6886681090310575e-60	1.3800888709067473e-14	8.57570265435067e-15	0.009766291719428067	-1.3618889250752535e-17	2.522115862116304e-12	2.7792648455310385e-18	4.510210144335336e-18	4.016270769336331e-18
59400000	0.00011685413900681626	-6.437967711594887e-16	1.6886681090316177e-60	1.3800888709067471e-14	8.575702654351318e-15	0.009766291719428067	-1.3618804708773971e-17	2.5221158621183194e-12	2.7792648455310385e-18	4.5102101443353336e-18	-6.082519987765422e-20
59500000	0.0001168541390068163	-6.437967711594887e-16	1.6886681090317387e-60	1.3800888709067471e-14	8.575702654351458e-15	0.009766291719428067	-1.3618720166804024e-17	2.5221158621187543e-12	2.779264845531038e-18	4.510210144335336e-18	-2.569404297100559e-19
59600000	0.00011685413900681629	-6.437967711594887e-16	1.688668109031675e-60	1.3800888709067471e-14	8.575702654351384e-15	0.009766291719428067	-1.3618635624834799e-17	2.5221158621185225e-12	2.7792648455310385e-18	4.510210144335335e-18	-1.3191246006139458e-19
59700000	0.00011685413900681594	-6.437967711594887e-16	1.6886681090307762e-60	1.3800888709067471e-14	8.575702654350343e-15	0.009766291719428067	-1.36185510828718e-17	2.5221158621152913e-12	2.779264845531038e-18	4.510210144335338e-18	2.7965460182321894e-18
59800000	0.00011685413900681627	-6.437967711594887e-16	1.6886681090316335e-60	1.3800888709067465e-14	8.575702654351338e-15	0.009766291719428067	-1.361846654089632e-17	2.5221158621183735e-12	2.7792648455310385e-18	4.510210144335327e-18	1.1217073388910752e-19
59900000	0.00011685413900681596	-6.437967711594887e-16	1.6886681090307933e-60	1.3800888709067471e-14	8.575702654350362e-15	0.009766291719428067	-1.3618381998939052e-17	2.522115862115352e-12	2.7792648455310385e-18	4.510210144335336e-18	5.620399689162761e-18
60000000	0.00011685413900681627	-6.437967711594887e-16	1.6886681090316487e-60	1.3800888709067473e-14	8.575702654351356e-15	0.009766291719428067	-1.3618297456956858e-17	2.5221158621184333e-12	2.779264845531038e-18	4.510210144335336e-18	-8.24525365507097e-20
60100000	0.00011685413900681607	-6.437967711594887e-16	1.6886681090311266e-60	1.3800888709067471e-14	8.57570265435075e-15	0.009766291719428067	-1.361821291499341e-17	2.522115862116552e-12	2.7792648455310385e-18	4.510210144335337e-18	2.645852165618338e-18
60200000	0.00011685413900681619	-6.437967711594887e-16	1.6886681090314193e-60	1.3800888709067473e-14	8.575702654351089e-15	0.009766291719428067	-1.3618128373021859e-17	2.522115862117605e-12	2.779264845531038e-18	4.510210144335336e-18	1.7197611931520226e-18
60300000	0.0001168541390068163	-6.437967711594887e-16	1.6886681090317327e-60	1.3800888709067471e-14	8.57570265435145e-15	0.009766291719428067	-1.3618043831047874e-17	2.5221158621187313e-12	2.7792648455310385e-18	4.5102101443353336e-18	-2.941278632993592e-19
60400000	0.000116854139006816	-6.437967711594887e-16	1.6886681090309193e-60	1.3800888709067471e-14	8.575702654350507e-15	0.009766291719428067	-1.3617959289084415e-17	2.522115862115807e-12	2.7792648455310385e-18	4.510210144335336e-18	2.4313379589605104e-18
60500000	0.00011685413900681617	-6.437967711594887e-16	1.6886681090313433e-60	1.3800888709067467e-14	8.575702654351e-15	0.009766291719428067	-1.3617874747113993e-17	2.5221158621173302e-12	2.7792648455310385e-18	4.510210144335329e-18	2.0201791203766128e-18
60600000	0.00011685413900681599	-6.437967711594887e-16	1.688668109030866e-60	1.3800888709067471e-14	8.575702654350445e-15	0.009766291719428067	-1.3617790205145923e-17	2.522115862115612e-12	2.7792648455310385e-18	4.510210144335337e-18	2.6711749761331223e-18
60700000	0.00011685413900681599	-6.437967711594887e-16	1.6886681090309041e-60	1.3800888709067473e-14	8.575702654350491e-15	0.009766291719428067	-1.3617705663178487e-17	2.52211586211575e-12	2.7792648455310385e-18	4.510210144335335e-18	3.608212675502999e-18
60800000	0.00011685413900681595	-6.437967711594887e-16	1.6886681090307585e-60	1.3800888709067471e-14	8.57570265435032e-15	0.009766291719428067	-1.3617621121212334e-17	2.522115862115229e-12	2.779264845531038e-18	4.5102101443353374e-18	5.1204786395406074e-18
60900000	0.00011685413900681618	-6.437967711594887e-16	1.6886681090314154e-60	1.3800888709067471e-14	8.575702654351084e-15	0.009766291719428067	-1.3617536579235698e-17	2.5221158621175907e-12	2.7792648455310385e-18	4.510210144335335e-18	1.913564119539257e-18
61000000	0.0001168541390068162	-6.437967711594887e-16	1.6886681090314707e-60	1.3800888709067471e-14	8.575702654351149e-15	0.009766291719428067	-1.3617452037263167e-17	2.522115862117791e-12	2.779264845531038e-18	4.510210144335335e-18	5.553626244718815e-19
61100000	0.00011685413900681622	-6.437967711594887e-16	1.6886681090314997e-60	1.3800888709067467e-14	8.575702654351182e-15	0.009766291719428067	-1.3617367495293145e-17	2.522115862117894e-12	2.779264845531038e-18	4.5102101443353274e-18	3.2419895926886187e-19
61200000	0.00011685413900681623	-6.437967711594887e-16	1.6886681090315085e-60	1.3800888709067471e-14	8.575702654351192e-15	0.009766291719428067	-1.3617282953323887e-17	2.522115862117926e-12	2.779264845531038e-18	4.510210144335334e-18	4.398768131293311e-19
61300000	0.00011685413900681629	-6.437967711594887e-16	1.6886681090316658e-60	1.380088870906747e-14	8.575702654351375e-15	0.009766291719428067	-1.361719841135315e-17	2.5221158621184926e-12	2.779264845531038e-18	4.5102101443353305e-18	-1.1132449962170953e-19
61400000	0.00011685413900681611	-6.437967711594887e-16	1.6886681090312148e-60	1.380088870906747e-14	8.575702654350849e-15	0.009766291719428067	-1.3617113869389444e-17	2.522115862116869e-12	2.779264845531038e-18	4.510210144335332e-18	2.5022362271779367e-18
61500000	0.00011685413900681595	-6.437967711594887e-16	1.6886681090307696e-60	1.3800888709067473e-14	8.575702654350333e-15	0.009766291719428067	-1.3617029327426639e-17	2.522115862115266e-12	2.7792648455310385e-18	4.510210144335337e-18	5.519085541172996e-18
61600000	0.00011685413900681627	-6.437967711594887e-16	1.6886681090316655e-60	1.3800888709067471e-14	8.575702654351375e-15	0.009766291719428067	-1.3616944785446101e-17	2.5221158621184906e-12	2.7792648455310385e-18	4.510210144335334e-18	5.522395523528318e-19
61700000	0.00011685413900681596	-6.437967711594887e-16	1.6886681090308442e-60	1.3800888709067473e-14	8.57570265435042e-15	0.009766291719428067	-1.361686024348146e-17	2.522115862115536e-12	2.7792648455310385e-18	4.510210144335338e-18	2.7428419589198893e-18
61800000	0.00011685413900681595	-6.437967711594887e-16	1.6886681090307878e-60	1.3800888709067473e-14	8.575702654350355e-15	0.009766291719428067	-1.3616775701510622e-17	2.5221158621153333e-12	2.7792648455310385e-18	4.510210144335337e-18	2.1411732984417143e-18
61900000	0.00011685413900681594	-6.437967711594887e-16	1.6886681090307765e-60	1.3800888709067473e-14	8.575702654350341e-15	0.009766291719428067	-1.3616691159542068e-17	2.522115862115292e-12	2.7792648455310385e-18	4.510210144335338e-18	2.568770841009443e-18
62000000	0.00011685413900681625	-6.437967711594887e-16	1.6886681090315674e-60	1.3800888709067468e-14	8.57570265435126e-15	0.009766291719428067	-1.3616606617567051e-17	2.522115862118136e-12	2.7792648455310385e-18	4.510210144335329e-18	9.248178878895105e-20
62100000	0.00011685413900681607	-6.437967711594887e-16	1.6886681090310937e-60	1.380088870906747e-14	8.57570265435071e-15	0.009766291719428067	-1.3616522075605102e-17	2.522115862116434e-12	2.7792648455310385e-18	4.510210144335333e-18	3.495178756646104e-18
62200000	0.00011685413900681602	-6.437967711594887e-16	1.6886681090309644e-60	1.3800888709067471e-14	8.57570265435056e-15	0.009766291719428067	-1.361643753363794e-17	2.5221158621159675e-12	2.7792648455310385e-18	4.510210144335336e-18	4.553175916688458e-18
62300000	0.00011685413900681618	-6.437967711594887e-16	1.6886681090314132e-60	1.380088870906747e-14	8.575702654351081e-15	0.009766291719428067	-1.3616352991659005e-17	2.5221158621175835e-12	2.779264845531038e-18	4.510210144335334e-18	3.1434320283926485e-19
62400000	0.00011685413900681631	-6.437967711594887e-16	1.6886681090317645e-60	1.3800888709067471e-14	8.57570265435149e-15	0.009766291719428067	-1.3616268449688277e-17	2.5221158621188472e-12	2.779264845531038e-18	4.510210144335336e-18	-2.3079882631176447e-19
62500000	0.00011685413900681631	-6.437967711594887e-16	1.688668109031747e-60	1.3800888709067473e-14	8.575702654351469e-15	0.009766291719428067	-1.3616183907718598e-17	2.5221158621187834e-12	2.7792648455310385e-18	4.510210144335334e-18	-3.0455910229037243e-19
62600000	0.00011685413900681596	-6.437967711594887e-16	1.688668109030841e-60	1.3800888709067471e-14	8.575702654350418e-15	0.009766291719428067	-1.3616099365755507e-17	2.5221158621155244e-12	2.779264845531038e-18	4.510210144335338e-18	2.5829932590452866e-18
62700000	0.00011685413900681629	-6.437967711594887e-16	1.6886681090316716e-60	1.3800888709067465e-14	8.575702654351382e-15	0.009766291719428067	-1.36160148237799e-17	2.52211586211851e-12	2.7792648455310385e-18	4.510210144335327e-18	-1.6270920456372616e-19
62800000	0.00011685413900681598	-6.437967711594887e-16	1.6886681090308395e-60	1.3800888709067471e-14	8.575702654350415e-15	0.009766291719428067	-1.361593028182257e-17	2.5221158621155183e-12	2.7792648455310385e-18	4.510210144335335e-18	5.317931336498841e-18
62900000	0.00011685413900681631	-6.437967711594887e-16	1.6886681090317346e-60	1.3800888709067473e-14	8.575702654351457e-15	0.009766291719428067	-1.3615845739840832e-17	2.522115862118744e-12	2.779264845531038e-18	4.510210144335336e-18	-1.8514128513883197e-19
63000000	0.00011685413900681602	-6.437967711594887e-16	1.688668109030996e-60	1.3800888709067473e-14	8.575702654350598e-15	0.009766291719428067	-1.3615761197878859e-17	2.5221158621160818e-12	2.7792648455310385e-18	4.510210144335337e-18	3.2027110765734265e-18
63100000	0.00011685413900681615	-6.437967711594887e-16	1.688668109031301e-60	1.3800888709067471e-14	8.57570265435095e-15	0.009766291719428067	-1.3615676655907356e-17	2.52211586211718e-12	2.779264845531038e-18	4.510210144335336e-18	2.3041280784412417e-18
63200000	0.00011685413900681631	-6.437967711594887e-16	1.688668109031772e-60	1.3800888709067471e-14	8.575702654351499e-15	0.009766291719428067	-1.3615592113931941e-17	2.522115862118873e-12	2.7792648455310385e-18	4.5102101443353336e-18	-3.5186613991447025e-19
63300000	0.00011685413900681595	-6.437967711594887e-16	1.6886681090308047e-60	1.3800888709067471e-14	8.575702654350374e-15	0.009766291719428067	-1.361550757196949e-17	2.522115862115394e-12	2.7792648455310385e-18	4.5102101443353374e-18	2.8261921190587956e-18
63400000	0.00011685413900681619	-6.437967711594887e-16	1.6886681090314303e-60	1.3800888709067468e-14	8.575702654351102e-15	0.009766291719428067	-1.3615423029996926e-17	2.5221158621176436e-12	2.779264845531038e-18	4.510210144335328e-18	1.4496692125491105e-18
63500000	0.00011685413900681596	-6.437967711594887e-16	1.688668109030782e-60	1.3800888709067471e-14	8.575702654350349e-15	0.009766291719428067	-1.3615338488030793e-17	2.5221158621153095e-12	2.7792648455310385e-18	4.510210144335337e-18	2.9707200480616328e-18
63600000	0.00011685413900681603	-6.437967711594887e-16	1.6886681090310028e-60	1.3800888709067471e-14	8.575702654350605e-15	0.009766291719428067	-1.3615253946061635e-17	2.522115862116106e-12	2.7792648455310385e-18	4.510210144335334e-18	3.1284590835357017e-18
63700000	0.00011685413900681595	-6.437967711594887e-16	1.6886681090307602e-60	1.3800888709067471e-14	8.575702654350322e-15	0.009766291719428067	-1.3615169404096533e-17	2.522115862115235e-12	2.779264845531038e-18	4.5102101443353374e-18	5.113426087206923e-18
63800000	0.00011685413900681614	-6.437967711594887e-16	1.6886681090313074e-60	1.3800888709067471e-14	8.575702654350958e-15	0.009766291719428067	-1.3615084862121215e-17	2.5221158621172006e-12	2.7792648455310385e-18	4.510210144335335e-18	2.4982840573026e-18
63900000	0.00011685413900681625	-6.437967711594887e-16	1.6886681090316086e-60	1.3800888709067471e-14	8.575702654351308e-15	0.009766291719428067	-1.3615000320146349e-17	2.5221158621182862e-12	2.7792648455310385e-18	4.510210144335334e-18	8.689316306669628e-20
64000000	0.00011685413900681617	-6.437967711594887e-16	1.6886681090313626e-60	1.3800888709067467e-14	8.575702654351023e-15	0.009766291719428067	-1.3614915778178472e-17	2.522115862117401e-12	2.7792648455310385e-18	4.51021014433533e-18	8.284356650882506e-19
64100000	0.00011685413900681627	-6.437967711594887e-16	1.6886681090316335e-60	1.3800888709067471e-14	8.575702654351337e-15	0.009766291719428067	-1.3614831236207128e-17	2.5221158621183763e-12	2.779264845531038e-18	4.510210144335334e-18	3.736510472200389e-21
64200000	0.00011685413900681627	-6.437967711594887e-16	1.688668109031647e-60	1.380088870906747e-14	8.575702654351352e-15	0.009766291719428067	-1.3614746694237333e-17	2.5221158621184228e-12	2.779264845531038e-18	4.510210144335331e-18	-1.2719196720235602e-19
64300000	0.00011685413900681615	-6.437967711594887e-16	1.6886681090313176e-60	1.380088870906747e-14	8.575702654350969e-15	0.009766291719428067	-1.3614662152272347e-17	2.5221158621172385e-12	2.7792648455310385e-18	4.510210144335331e-18	1.9103212662704617e-18
64400000	0.00011685413900681595	-6.437967711594887e-16	1.6886681090307546e-60	1.3800888709067473e-14	8.575702654350316e-15	0.009766291719428067	-1.3614577610311073e-17	2.522115862115212e-12	2.7792648455310385e-18	4.510210144335337e-18	5.617483662967679e-18
64500000	0.00011685413900681625	-6.437967711594887e-16	1.6886681090315879e-60	1.3800888709067471e-14	8.575702654351285e-15	0.009766291719428067	-1.3614493068331336e-17	2.5221158621182127e-12	2.779264845531038e-18	4.510210144335334e-18	1.0177510061390567e-18
64600000	0.00011685413900681602	-6.437967711594887e-16	1.6886681090309655e-60	1.3800888709067471e-14	8.575702654350562e-15	0.009766291719428067	-1.361440852636474e-17	2.5221158621159723e-12	2.7792648455310385e-18	4.5102101443353374e-18	2.321838758098663e-18
64700000	0.00011685413900681596	-6.437967711594887e-16	1.6886681090308312e-60	1.3800888709067473e-14	8.575702654350404e-15	0.009766291719428067	-1.3614323984394574e-17	2.5221158621154884e-12	2.7792648455310385e-18	4.510210144335337e-18	2.028023530747666e-18
64800000	0.00011685413900681596	-6.437967711594887e-16	1.688668109030823e-60	1.3800888709067471e-14	8.575702654350396e-15	0.009766291719428067	-1.361423944242594e-17	2.5221158621154594e-12	2.7792648455310385e-18	4.510210144335338e-18	2.42612922009421e-18
64900000	0.00011685413900681619	-6.437967711594887e-16	1.6886681090314364e-60	1.380088870906747e-14	8.575702654351108e-15	0.009766291719428067	-1.3614154900452219e-17	2.5221158621176654e-12	2.7792648455310385e-18	4.5102101443353305e-18	5.295460864083538e-19
65000000	0.0001168541390068161	-6.437967711594887e-16	1.6886681090311863e-60	1.3800888709067468e-14	8.575702654350818e-15	0.009766291719428067	-1.3614070358487999e-17	2.522115862116766e-12	2.7792648455310385e-18	4.510210144335331e-18	2.915422512568053e-18
65100000	0.00011685413900681599	-6.437967711594887e-16	1.6886681090308826e-60	1.3800888709067473e-14	8.575702654350466e-15	0.009766291719428067	-1.36139858165232e-17	2.522115862115674e-12	2.7792648455310385e-18	4.510210144335337e-18	5.03654583446175e-18
65200000	0.00011685413900681607	-6.437967711594887e-16	1.6886681090311255e-60	1.3800888709067471e-14	8.575702654350747e-15	0.009766291719428067	-1.3613901274544482e-17	2.522115862116547e-12	2.7792648455310385e-18	4.510210144335336e-18	8.89022804320954e-19
65300000	0.0001168541390068163	-6.437967711594887e-16	1.688668109031738e-60	1.3800888709067471e-14	8.575702654351457e-15	0.009766291719428067	-1.3613816732572935e-17	2.522115862118752e-12	2.779264845531038e-18	4.510210144335336e-18	-2.6959187865275457e-20
65400000	0.00011685413900681633	-6.437967711594887e-16	1.6886681090317747e-60	1.3800888709067471e-14	8.575702654351499e-15	0.009766291719428067	-1.3613732190602812e-17	2.522115862118882e-12	2.7792648455310385e-18	4.510210144335334e-18	-2.998559185085162e-19
65500000	0.00011685413900681602	-6.437967711594887e-16	1.6886681090309688e-60	1.3800888709067471e-14	8.575702654350565e-15	0.009766291719428067	-1.3613647648638782e-17	2.5221158621159836e-12	2.779264845531038e-18	4.5102101443353374e-18	2.165969663143975e-18
65600000	0.00011685413900681627	-6.437967711594887e-16	1.6886681090316395e-60	1.3800888709067465e-14	8.575702654351345e-15	0.009766291719428067	-1.3613563106664155e-17	2.5221158621183965e-12	2.7792648455310385e-18	4.510210144335327e-18	-1.3202079073583694e-19
65700000	0.000116854139006816	-6.437967711594887e-16	1.6886681090309003e-60	1.380088870906747e-14	8.575702654350486e-15	0.009766291719428067	-1.3613478564705883e-17	2.522115862115736e-12	2.7792648455310385e-18	4.510210144335334e-18	4.92259854555726e-18
65800000	0.0001168541390068163	-6.437967711594887e-16	1.6886681090317108e-60	1.3800888709067473e-14	8.575702654351428e-15	0.009766291719428067	-1.36133940227254e-17	2.5221158621186582e-12	2.779264845531038e-18	4.510210144335336e-18	-1.4261001655156294e-20
65900000	0.00011685413900681598	-6.437967711594887e-16	1.6886681090308845e-60	1.3800888709067471e-14	8.575702654350469e-15	0.009766291719428067	-1.361330948076413e-17	2.5221158621156807e-12	2.7792648455310385e-18	4.510210144335337e-18	3.694505869756266e-18
66000000	0.00011685413900681611	-6.437967711594887e-16	1.6886681090311813e-60	1.3800888709067473e-14	8.575702654350811e-15	0.009766291719428067	-1.3613224938792844e-17	2.522115862116749e-12	2.779264845531038e-18	4.510210144335337e-18	2.89612039769586e-18
66100000	0.00011685413900681631	-6.437967711594887e-16	1.688668109031778e-60	1.3800888709067471e-14	8.575702654351505e-15	0.009766291719428067	-1.3613140396816306e-17	2.522115862118895e-12	2.7792648455310385e-18	4.5102101443353336e-18	-2.600168054384058e-19
66200000	0.00011685413900681594	-6.437967711594887e-16	1.6886681090307715e-60	1.3800888709067471e-14	8.575702654350335e-15	0.009766291719428067	-1.36130558548539e-17	2.5221158621152748e-12	2.7792648455310385e-18	4.510210144335338e-18	2.934371876702572e-18
66300000	0.00011685413900681622	-6.437967711594887e-16	1.6886681090315119e-60	1.3800888709067467e-14	8.575702654351196e-15	0.009766291719428067	-1.3612971312879903e-17	2.522115862117937e-12	2.7792648455310385e-18	4.510210144335327e-18	9.160228599509051e-19
66400000	0.00011685413900681596	-6.437967711594887e-16	1.688668109030785e-60	1.3800888709067471e-14	8.575702654350352e-15	0.009766291719428067	-1.361288677091495e-17	2.5221158621153204e-12	2.7792648455310385e-18	4.510210144335337e-18	2.966723095154197e-18
66500000	0.00011685413900681607	-6.437967711594887e-16	1.6886681090311153e-60	1.3800888709067471e-14	8.575702654350736e-15	0.009766291719428067	-1.3612802228944578e-17	2.5221158621165115e-12	2.7792648455310385e-18	4.5102101443353336e-18	2.5788019564837403e-18
66600000	0.00011685413900681595	-6.437967711594887e-16	1.6886681090307886e-60	1.3800888709067471e-14	8.575702654350355e-15	0.009766291719428067	-1.3612717686980343e-17	2.5221158621153374e-12	2.779264845531038e-18	4.510210144335337e-18	4.952715941095031e-18
66700000	0.0001168541390068161	-6.437967711594887e-16	1.6886681090311968e-60	1.3800888709067471e-14	8.575702654350829e-15	0.009766291719428067	-1.3612633145006692e-17	2.5221158621168035e-12	2.7792648455310385e-18	4.510210144335335e-18	3.0906818946267444e-18
66800000	0.00011685413900681629	-6.437967711594887e-16	1.6886681090317028e-60	1.3800888709067471e-14	8.575702654351417e-15	0.009766291719428067	-1.3612548603029826e-17	2.5221158621186255e-12	2.779264845531038e-18	4.510210144335334e-18	-2.2072626019791057e-19
66900000	0.00011685413900681611	-6.437967711594887e-16	1.6886681090312081e-60	1.380088870906747e-14	8.575702654350844e-15	0.009766291719428067	-1.3612464061063937e-17	2.522115862116845e-12	2.7792648455310385e-18	4.510210144335332e-18	1.407068195056309e-18
67000000	0.00011685413900681629	-6.437967711594887e-16	1.6886681090316586e-60	1.3800888709067471e-14	8.575702654351367e-15	0.009766291719428067	-1.3612379519091018e-17	2.522115862118467e-12	2.779264845531038e-18	4.510210144335334e-18	-1.2726461218083563e-19
67100000	0.00011685413900681623	-6.437967711594887e-16	1.6886681090315492e-60	1.380088870906747e-14	8.575702654351239e-15	0.009766291719428067	-1.3612294977122105e-17	2.5221158621180718e-12	2.779264845531038e-18	4.510210144335331e-18	1.4651022723768431e-19
67200000	0.00011685413900681619	-6.437967711594887e-16	1.6886681090314176e-60	1.3800888709067468e-14	8.575702654351084e-15	0.009766291719428067	-1.361221043515524e-17	2.5221158621175976e-12	2.7792648455310385e-18	4.5102101443353305e-18	1.3345001987063788e-18
67300000	0.00011685413900681595	-6.437967711594887e-16	1.6886681090307638e-60	1.3800888709067473e-14	8.575702654350327e-15	0.009766291719428067	-1.3612125893195127e-17	2.5221158621152465e-12	2.7792648455310385e-18	4.510210144335336e-18	5.5613808736400995e-18
67400000	0.0001168541390068162	-6.437967711594887e-16	1.6886681090314975e-60	1.3800888709067471e-14	8.575702654351179e-15	0.009766291719428067	-1.3612041351216673e-17	2.522115862117886e-12	2.7792648455310385e-18	4.510210144335334e-18	1.541701454929738e-18
67500000	0.00011685413900681607	-6.437967711594887e-16	1.6886681090311208e-60	1.380088870906747e-14	8.575702654350742e-15	0.009766291719428067	-1.3611956809247715e-17	2.522115862116531e-12	2.7792648455310385e-18	4.510210144335337e-18	1.782831698219703e-18
67600000	0.00011685413900681602	-6.437967711594887e-16	1.6886681090309876e-60	1.3800888709067473e-14	8.575702654350587e-15	0.009766291719428067	-1.3611872267277854e-17	2.5221158621160527e-12	2.7792648455310385e-18	4.510210144335337e-18	1.625571780747377e-18
67700000	0.000116854139006816	-6.437967711594887e-16	1.6886681090309509e-60	1.3800888709067473e-14	8.575702654350545e-15	0.009766291719428067	-1.3611787725309265e-17	2.5221158621159186e-12	2.7792648455310385e-18	4.5102101443353374e-18	2.0412806284217055e-18
67800000	0.00011685413900681614	-6.437967711594887e-16	1.6886681090312775e-60	1.380088870906747e-14	8.575702654350923e-15	0.009766291719428067	-1.3611703183337636e-17	2.522115862117094e-12	2.7792648455310385e-18	4.510210144335333e-18	1.0821589270454422e-18
67900000	0.00011685413900681614	-6.437967711594887e-16	1.6886681090312808e-60	1.3800888709067468e-14	8.575702654350926e-15	0.009766291719428067	-1.3611618641370883e-17	2.5221158621171052e-12	2.7792648455310385e-18	4.5102101443353305e-18	2.3231075612587985e-18
68000000	0.00011685413900681596	-6.437967711594887e-16	1.688668109030817e-60	1.3800888709067471e-14	8.575702654350388e-15	0.009766291719428067	-1.3611534099408318e-17	2.5221158621154367e-12	2.7792648455310385e-18	4.510210144335337e-18	5.448550863644299e-18
68100000	0.00011685413900681598	-6.437967711594887e-16	1.6886681090308685e-60	1.3800888709067471e-14	8.575702654350448e-15	0.009766291719428067	-1.361144955742979e-17	2.5221158621156213e-12	2.7792648455310385e-18	4.5102101443353374e-18	1.390033631655833e-18
68200000	0.00011685413900681627	-6.437967711594887e-16	1.6886681090316686e-60	1.3800888709067471e-14	8.575702654351376e-15	0.009766291719428067	-1.361136501545791e-17	2.522115862118503e-12	2.779264845531038e-18	4.510210144335336e-18	3.2119741777345866e-19
68300000	0.00011685413900681633	-6.437967711594887e-16	1.6886681090317636e-60	1.3800888709067473e-14	8.575702654351487e-15	0.009766291719428067	-1.3611280473487364e-17	2.522115862118843e-12	2.7792648455310385e-18	4.510210144335334e-18	-1.411565241673949e-19
68400000	0.00011685413900681607	-6.437967711594887e-16	1.6886681090311352e-60	1.3800888709067471e-14	8.575702654350759e-15	0.009766291719428067	-1.3611195931521773e-17	2.5221158621165814e-12	2.779264845531038e-18	4.510210144335337e-18	1.6235811361595903e-18
68500000	0.00011685413900681623	-6.437967711594887e-16	1.6886681090315505e-60	1.3800888709067465e-14	8.575702654351242e-15	0.009766291719428067	-1.3611111389548979e-17	2.5221158621180766e-12	2.7792648455310385e-18	4.510210144335328e-18	1.4570851618322688e-19
68600000	0.00011685413900681603	-6.437967711594887e-16	1.6886681090309719e-60	1.380088870906747e-14	8.57570265435057e-15	0.009766291719428067	-1.3611026847589038e-17	2.522115862115995e-12	2.7792648455310385e-18	4.5102101443353336e-18	4.4522679888839515e-18
68700000	0.00011685413900681626	-6.437967711594887e-16	1.6886681090316044e-60	1.3800888709067473e-14	8.575702654351305e-15	0.009766291719428067	-1.3610942305610435e-17	2.522115862118274e-12	2.779264845531038e-18	4.510210144335336e-18	3.618800633530265e-19
68800000	0.00011685413900681595	-6.437967711594887e-16	1.6886681090308024e-60	1.3800888709067473e-14	8.575702654350371e-15	0.009766291719428067	-1.3610857763649196e-17	2.5221158621153846e-12	2.7792648455310385e-18	4.510210144335337e-18	4.085859433259771e-18
68900000	0.00011685413900681606	-6.437967711594887e-16	1.6886681090310655e-60	1.3800888709067471e-14	8.575702654350677e-15	0.009766291719428067	-1.3610773221678312e-17	2.522115862116333e-12	2.779264845531038e-18	4.510210144335337e-18	3.472328836994446e-18
69000000	0.00011685413900681631	-6.437967711594887e-16	1.688668109031753e-60	1.3800888709067471e-14	8.575702654351475e-15	0.009766291719428067	-1.3610688679701007e-17	2.522115862118805e-12	2.7792648455310385e-18	4.5102101443353336e-18	-3.810002414867533e-20
69100000	0.00011685413900681596	-6.437967711594887e-16	1.6886681090308215e-60	1.3800888709067473e-14	8.575702654350393e-15	0.009766291719428067	-1.3610604137737717e-17	2.522115862115454e-12	2.7792648455310385e-18	4.510210144335338e-18	2.7623700902541228e-18
69200000	0.00011685413900681625	-6.437967711594887e-16	1.6886681090315845e-60	1.3800888709067467e-14	8.575702654351281e-15	0.009766291719428067	-1.3610519595763038e-17	2.522115862118199e-12	2.779264845531038e-18	4.510210144335326e-18	4.3720670191990355e-19
69300000	0.00011685413900681599	-6.437967711594887e-16	1.6886681090308583e-60	1.3800888709067471e-14	8.575702654350437e-15	0.009766291719428067	-1.3610435053798597e-17	2.5221158621155846e-12	2.7792648455310385e-18	4.510210144335337e-18	2.7138274950609752e-18
69400000	0.00011685413900681611	-6.437967711594887e-16	1.6886681090312355e-60	1.380088870906747e-14	8.575702654350876e-15	0.009766291719428067	-1.3610350511827484e-17	2.522115862116944e-12	2.779264845531038e-18	4.510210144335333e-18	1.992718717525798e-18
69500000	0.00011685413900681598	-6.437967711594887e-16	1.6886681090308395e-60	1.380088870906747e-14	8.575702654350415e-15	0.009766291719428067	-1.3610265969863907e-17	2.5221158621155203e-12	2.779264845531038e-18	4.510210144335336e-18	4.661699128838722e-18
69600000	0.00011685413900681607	-6.437967711594887e-16	1.688668109031089e-60	1.3800888709067473e-14	8.575702654350704e-15	0.009766291719428067	-1.3610181427892191e-17	2.5221158621164158e-12	2.7792648455310385e-18	4.510210144335336e-18	3.6711762198633046e-18
69700000	0.0001168541390068163	-6.437967711594887e-16	1.688668109031759e-60	1.3800888709067471e-14	8.575702654351483e-15	0.009766291719428067	-1.3610096885913715e-17	2.5221158621188266e-12	2.7792648455310385e-18	4.5102101443353336e-18	-3.58131985080844e-19
69800000	0.00011685413900681604	-6.437967711594887e-16	1.6886681090310528e-60	1.3800888709067468e-14	8.575702654350663e-15	0.009766291719428067	-1.3610012343949425e-17	2.522115862116286e-12	2.7792648455310385e-18	4.510210144335334e-18	1.9917639303851073e-18
69900000	0.00011685413900681625	-6.437967711594887e-16	1.6886681090315577e-60	1.3800888709067471e-14	8.575702654351248e-15	0.009766291719428067	-1.3609927801975743e-17	2.522115862118104e-12	2.779264845531038e-18	4.510210144335334e-18	1.1314546029609016e-19
70000000	0.00011685413900681618	-6.437967711594887e-16	1.6886681090313974e-60	1.3800888709067471e-14	8.575702654351064e-15	0.009766291719428067	-1.360984326000735e-17	2.5221158621175265e-12	2.779264845531038e-18	4.510210144335333e-18	6.163703850554925e-19
70100000	0.00011685413900681622	-6.437967711594887e-16	1.6886681090315108e-60	1.3800888709067468e-14	8.575702654351193e-15	0.009766291719428067	-1.3609758718038255e-17	2.5221158621179324e-12	2.7792648455310385e-18	4.51021014433533e-18	7.981433638758857e-19
70200000	0.00011685413900681596	-6.437967711594887e-16	1.6886681090307947e-60	1.3800888709067473e-14	8.575702654350363e-15	0.009766291719428067	-1.3609674176078904e-17	2.522115862115357e-12	2.7792648455310385e-18	4.510210144335336e-18	5.370304028597307e-18
70300000	0.00011685413900681618	-6.437967711594887e-16	1.6886681090313977e-60	1.3800888709067471e-14	8.575702654351064e-15	0.009766291719428067	-1.3609589634102142e-17	2.5221158621175277e-12	2.779264845531038e-18	4.510210144335335e-18	2.106224417464923e-18
70400000	0.00011685413900681614	-6.437967711594887e-16	1.6886681090312908e-60	1.380088870906747e-14	8.575702654350939e-15	0.009766291719428067	-1.3609505092130613e-17	2.522115862117143e-12	2.779264845531038e-18	4.510210144335335e-18	1.1941325089281367e-18
70500000	0.0001168541390068161	-6.437967711594887e-16	1.6886681090312057e-60	1.3800888709067473e-14	8.57570265435084e-15	0.009766291719428067	-1.3609420550160825e-17	2.5221158621168366e-12	2.7792648455310385e-18	4.510210144335337e-18	1.0674048364305336e-18
70600000	0.00011685413900681608	-6.437967711594887e-16	1.688668109031128e-60	1.3800888709067471e-14	8.57570265435075e-15	0.009766291719428067	-1.3609336008192293e-17	2.5221158621165563e-12	2.7792648455310385e-18	4.510210144335337e-18	1.5076094442471185e-18
70700000	0.00011685413900681607	-6.437967711594887e-16	1.6886681090311095e-60	1.380088870906747e-14	8.57570265435073e-15	0.009766291719428067	-1.3609251466223155e-17	2.5221158621164897e-12	2.779264845531038e-18	4.510210144335334e-18	1.672247414371498e-18
70800000	0.00011685413900681617	-6.437967711594887e-16	1.688668109031374e-60	1.3800888709067467e-14	8.575702654351037e-15	0.009766291719428067	-1.3609166924253786e-17	2.5221158621174413e-12	2.7792648455310385e-18	4.51021014433533e-18	1.737734915968676e-18
70900000	0.00011685413900681595	-6.437967711594887e-16	1.6886681090307726e-60	1.3800888709067473e-14	8.575702654350338e-15	0.009766291719428067	-1.3609082382293176e-17	2.5221158621152784e-12	2.7792648455310385e-18	4.510210144335337e-18	5.742279773498576e-18
71000000	0.00011685413900681596	-6.437967711594887e-16	1.688668109030827e-60	1.3800888709067473e-14	8.575702654350401e-15	0.009766291719428067	-1.3608997840314144e-17	2.5221158621154727e-12	2.7792648455310385e-18	4.5102101443353374e-18	1.4595265160102753e-18
71100000	0.00011685413900681623	-6.437967711594887e-16	1.6886681090315669e-60	1.3800888709067471e-14	8.57570265435126e-15	0.009766291719428067	-1.3608913298343122e-17	2.5221158621181356e-12	2.779264845531038e-18	4.510210144335336e-18	7.802928156446274e-19
71200000	0.00011685413900681631	-6.437967711594887e-16	1.688668109031719e-60	1.3800888709067471e-14	8.575702654351436e-15	0.009766291719428067	-1.3608828756372206e-17	2.5221158621186825e-12	2.7792648455310385e-18	4.510210144335335e-18	1.4819720807323225e-19
71300000	0.00011685413900681614	-6.437967711594887e-16	1.688668109031316e-60	1.3800888709067471e-14	8.575702654350969e-15	0.009766291719428067	-1.360874421440466e-17	2.5221158621172325e-12	2.7792648455310385e-18	4.510210144335336e-18	1.0339278545329453e-18
71400000	0.00011685413900681619	-6.437967711594887e-16	1.6886681090314218e-60	1.3800888709067467e-14	8.575702654351092e-15	0.009766291719428067	-1.3608659672434171e-17	2.5221158621176133e-12	2.7792648455310385e-18	4.51021014433533e-18	5.990600554890439e-19
71500000	0.00011685413900681606	-6.437967711594887e-16	1.6886681090310526e-60	1.380088870906747e-14	8.575702654350663e-15	0.009766291719428067	-1.3608575130472052e-17	2.5221158621162845e-12	2.7792648455310385e-18	4.510210144335332e-18	3.9247845045447224e-18
71600000	0.0001168541390068162	-6.437967711594887e-16	1.6886681090314428e-60	1.3800888709067473e-14	8.575702654351117e-15	0.009766291719428067	-1.3608490588495765e-17	2.522115862117691e-12	2.779264845531038e-18	4.510210144335336e-18	8.749865070976304e-19
71700000	0.00011685413900681594	-6.437967711594887e-16	1.688668109030764e-60	1.3800888709067471e-14	8.575702654350328e-15	0.009766291719428067	-1.3608406046533827e-17	2.5221158621152465e-12	2.7792648455310385e-18	4.510210144335337e-18	4.2799826762008766e-18
71800000	0.00011685413900681602	-6.437967711594887e-16	1.6886681090309594e-60	1.3800888709067471e-14	8.575702654350554e-15	0.009766291719428067	-1.3608321504563716e-17	2.5221158621159517e-12	2.779264845531038e-18	4.510210144335337e-18	4.0094442324628856e-18
71900000	0.00011685413900681629	-6.437967711594887e-16	1.688668109031703e-60	1.3800888709067471e-14	8.575702654351417e-15	0.009766291719428067	-1.3608236962585942e-17	2.522115862118625e-12	2.7792648455310385e-18	4.5102101443353336e-18	2.9438602778214847e-19
72000000	0.000116854139006816	-6.437967711594887e-16	1.688668109030933e-60	1.3800888709067473e-14	8.575702654350523e-15	0.009766291719428067	-1.3608152420621062e-17	2.522115862115856e-12	2.7792648455310385e-18	4.510210144335338e-18	2.3815845409686637e-18
72100000	0.00011685413900681627	-6.437967711594887e-16	1.6886681090316473e-60	1.3800888709067463e-14	8.575702654351354e-15	0.009766291719428067	-1.3608067878646328e-17	2.522115862118424e-12	2.7792648455310385e-18	4.510210144335326e-18	3.102670711116663e-20
72200000	0.00011685413900681603	-6.437967711594887e-16	1.6886681090309824e-60	1.3800888709067471e-14	8.575702654350581e-15	0.009766291719428067	-1.3607983336681819e-17	2.5221158621160317e-12	2.7792648455310385e-18	4.510210144335336e-18	2.280298900913418e-18
72300000	0.00011685413900681617	-6.437967711594887e-16	1.6886681090313568e-60	1.3800888709067471e-14	8.575702654351015e-15	0.009766291719428067	-1.3607898794710365e-17	2.522115862117379e-12	2.779264845531038e-18	4.510210144335332e-18	1.4035634815406557e-18
72400000	0.000116854139006816	-6.437967711594887e-16	1.6886681090309088e-60	1.380088870906747e-14	8.575702654350494e-15	0.009766291719428067	-1.3607814252747213e-17	2.52211586211577e-12	2.779264845531038e-18	4.510210144335335e-18	4.2637171401199855e-18
72500000	0.00011685413900681603	-6.437967711594887e-16	1.6886681090309887e-60	1.3800888709067473e-14	8.575702654350587e-15	0.009766291719428067	-1.3607729710777615e-17	2.5221158621160555e-12	2.7792648455310385e-18	4.510210144335336e-18	4.220261035041396e-18
72600000	0.00011685413900681631	-6.437967711594887e-16	1.6886681090317805e-60	1.3800888709067471e-14	8.575702654351507e-15	0.009766291719428067	-1.3607645168797971e-17	2.522115862118904e-12	2.779264845531038e-18	4.5102101443353336e-18	-3.4300452226089337e-19
72700000	0.00011685413900681599	-6.437967711594887e-16	1.6886681090309113e-60	1.3800888709067471e-14	8.575702654350499e-15	0.009766291719428067	-1.3607560626834816e-17	2.522115862115777e-12	2.7792648455310385e-18	4.510210144335336e-18	2.5142252815638922e-18
72800000	0.00011685413900681617	-6.437967711594887e-16	1.6886681090313756e-60	1.3800888709067471e-14	8.575702654351037e-15	0.009766291719428067	-1.3607476084861028e-17	2.522115862117448e-12	2.779264845531038e-18	4.510210144335335e-18	5.913872323975631e-19
72900000	0.00011685413900681611	-6.437967711594887e-16	1.6886681090312184e-60	1.3800888709067471e-14	8.575702654350855e-15	0.009766291719428067	-1.3607391542892847e-17	2.522115862116882e-12	2.7792648455310385e-18	4.510210144335334e-18	1.1889721674860827e-18
73000000	0.00011685413900681625	-6.437967711594887e-16	1.688668109031593e-60	1.3800888709067468e-14	8.575702654351288e-15	0.009766291719428067	-1.3607307000921415e-17	2.522115862118229e-12	2.7792648455310385e-18	4.510210144335329e-18	3.2460992011835774e-19
73100000	0.00011685413900681598	-6.437967711594887e-16	1.6886681090308442e-60	1.3800888709067471e-14	8.57570265435042e-15	0.009766291719428067	-1.3607222458962437e-17	2.522115862115534e-12	2.7792648455310385e-18	4.510210144335335e-18	5.0637946581978165e-18
73200000	0.00011685413900681614	-6.437967711594887e-16	1.688668109031293e-60	1.3800888709067473e-14	8.575702654350942e-15	0.009766291719428067	-1.3607137916987656e-17	2.522115862117151e-12	2.7792648455310385e-18	4.510210144335335e-18	2.6934443242533263e-18
73300000	0.00011685413900681619	-6.437967711594887e-16	1.688668109031455e-60	1.3800888709067471e-14	8.57570265435113e-15	0.009766291719428067	-1.360705337501354e-17	2.5221158621177337e-12	2.779264845531038e-18	4.510210144335334e-18	6.24062483454053e-19
73400000	0.00011685413900681619	-6.437967711594887e-16	1.6886681090314323e-60	1.3800888709067471e-14	8.575702654351102e-15	0.009766291719428067	-1.3606968833043732e-17	2.5221158621176513e-12	2.779264845531038e-18	4.510210144335336e-18	4.871601946440938e-19
73500000	0.00011685413900681615	-6.437967711594887e-16	1.6886681090313242e-60	1.3800888709067471e-14	8.575702654350977e-15	0.009766291719428067	-1.3606884291075181e-17	2.5221158621172615e-12	2.7792648455310385e-18	4.510210144335337e-18	9.186508293173788e-19
73600000	0.000116854139006816	-6.437967711594887e-16	1.688668109030951e-60	1.3800888709067471e-14	8.575702654350545e-15	0.009766291719428067	-1.360679974910858e-17	2.522115862115921e-12	2.779264845531038e-18	4.510210144335336e-18	2.2215458138318886e-18
73700000	0.0001168541390068162	-6.437967711594887e-16	1.6886681090314632e-60	1.3800888709067467e-14	8.57570265435114e-15	0.009766291719428067	-1.3606715207136752e-17	2.5221158621177616e-12	2.7792648455310385e-18	4.510210144335329e-18	1.1790120083399861e-18
73800000	0.00011685413900681595	-6.437967711594887e-16	1.6886681090307544e-60	1.3800888709067471e-14	8.575702654350316e-15	0.009766291719428067	-1.3606630665177665e-17	2.5221158621152118e-12	2.7792648455310385e-18	4.510210144335337e-18	5.868047140628478e-18
73900000	0.00011685413900681604	-6.437967711594887e-16	1.688668109031034e-60	1.3800888709067471e-14	8.575702654350641e-15	0.009766291719428067	-1.3606546123197492e-17	2.522115862116218e-12	2.7792648455310385e-18	4.5102101443353374e-18	1.069310520176585e-18
74000000	0.00011685413900681619	-6.437967711594887e-16	1.6886681090314422e-60	1.3800888709067471e-14	8.575702654351116e-15	0.009766291719428067	-1.360646158122853e-17	2.5221158621176877e-12	2.779264845531038e-18	4.510210144335336e-18	1.316772533626089e-18
74100000	0.00011685413900681629	-6.437967711594887e-16	1.688668109031649e-60	1.3800888709067473e-14	8.575702654351354e-15	0.009766291719428067	-1.3606377039257291e-17	2.5221158621184304e-12	2.7792648455310385e-18	4.510210144335335e-18	5.447689361804125e-19
74200000	0.0001168541390068162	-6.437967711594887e-16	1.6886681090314875e-60	1.3800888709067471e-14	8.575702654351168e-15	0.009766291719428067	-1.3606292497287623e-17	2.5221158621178496e-12	2.7792648455310385e-18	4.510210144335335e-18	4.752196259014411e-19
74300000	0.00011685413900681612	-6.437967711594887e-16	1.688668109031269e-60	1.3800888709067468e-14	8.575702654350914e-15	0.009766291719428067	-1.3606207955319627e-17	2.522115862117063e-12	2.7792648455310385e-18	4.510210144335332e-18	1.156525444831264e-18
74400000	0.00011685413900681608	-6.437967711594887e-16	1.688668109031139e-60	1.3800888709067468e-14	8.575702654350764e-15	0.009766291719428067	-1.360612341335501e-17	2.522115862116596e-12	2.7792648455310385e-18	4.510210144335331e-18	3.358073554791781e-18
74500000	0.00011685413900681612	-6.437967711594887e-16	1.6886681090312532e-60	1.3800888709067473e-14	8.575702654350896e-15	0.009766291719428067	-1.3606038871381267e-17	2.522115862117008e-12	2.779264845531038e-18	4.510210144335336e-18	1.456689505672602e-18
74600000	0.00011685413900681594	-6.437967711594887e-16	1.6886681090307687e-60	1.3800888709067473e-14	8.575702654350333e-15	0.009766291719428067	-1.3605954329417984e-17	2.5221158621152635e-12	2.7792648455310385e-18	4.510210144335337e-18	4.2616811732701496e-18
74700000	0.00011685413900681599	-6.437967711594887e-16	1.688668109030869e-60	1.3800888709067471e-14	8.575702654350448e-15	0.009766291719428067	-1.3605869787448965e-17	2.522115862115627e-12	2.779264845531038e-18	4.5102101443353374e-18	4.483983266319845e-18
74800000	0.00011685413900681626	-6.437967711594887e-16	1.6886681090316315e-60	1.3800888709067471e-14	8.575702654351335e-15	0.009766291719428067	-1.3605785245471087e-17	2.5221158621183674e-12	2.7792648455310385e-18	4.510210144335334e-18	7.177925457320624e-19
74900000	0.00011685413900681606	-6.437967711594887e-16	1.6886681090310857e-60	1.3800888709067471e-14	8.575702654350701e-15	0.009766291719428067	-1.3605700703504125e-17	2.5221158621164045e-12	2.7792648455310385e-18	4.5102101443353374e-18	1.8636007271336443e-18
75000000	0.00011685413900681627	-6.437967711594887e-16	1.68866810903167e-60	1.3800888709067467e-14	8.57570265435138e-15	0.009766291719428067	-1.3605616161530064e-17	2.5221158621185064e-12	2.779264845531038e-18	4.510210144335325e-18	-1.8362401767501692e-19
75100000	0.0001168541390068161	-6.437967711594887e-16	1.6886681090311385e-60	1.3800888709067471e-14	8.575702654350762e-15	0.009766291719428067	-1.3605531619564814e-17	2.522115862116594e-12	2.7792648455310385e-18	4.510210144335336e-18	1.7346194549060952e-18
75200000	0.0001168541390068162	-6.437967711594887e-16	1.6886681090314715e-60	1.380088870906747e-14	8.575702654351149e-15	0.009766291719428067	-1.3605447077593339e-17	2.522115862117792e-12	2.779264845531038e-18	4.510210144335331e-18	8.448464744260342e-19
75300000	0.00011685413900681603	-6.437967711594887e-16	1.6886681090309926e-60	1.380088870906747e-14	8.575702654350592e-15	0.009766291719428067	-1.3605362535630361e-17	2.522115862116071e-12	2.779264845531038e-18	4.510210144335334e-18	3.7821929334215295e-18
75400000	0.00011685413900681599	-6.437967711594887e-16	1.6886681090309e-60	1.3800888709067473e-14	8.575702654350485e-15	0.009766291719428067	-1.3605277993662937e-17	2.522115862115737e-12	2.7792648455310385e-18	4.510210144335337e-18	4.7183502737817846e-18
75500000	0.00011685413900681631	-6.437967711594887e-16	1.6886681090317733e-60	1.3800888709067471e-14	8.575702654351499e-15	0.009766291719428067	-1.3605193451682504e-17	2.522115862118878e-12	2.7792648455310385e-18	4.5102101443353336e-18	-1.9321461667086052e-19
75600000	0.00011685413900681595	-6.437967711594887e-16	1.6886681090308008e-60	1.3800888709067471e-14	8.575702654350371e-15	0.009766291719428067	-1.3605108909719866e-17	2.522115862115381e-12	2.7792648455310385e-18	4.5102101443353374e-18	2.899806892555543e-18
75700000	0.00011685413900681608	-6.437967711594887e-16	1.6886681090311573e-60	1.3800888709067473e-14	8.575702654350783e-15	0.009766291719428067	-1.360502436774652e-17	2.522115862116662e-12	2.7792648455310385e-18	4.510210144335336e-18	1.1738524435143233e-18
75800000	0.00011685413900681604	-6.437967711594887e-16	1.6886681090310365e-60	1.3800888709067473e-14	8.575702654350644e-15	0.009766291719428067	-1.3604939825778331e-17	2.5221158621162276e-12	2.7792648455310385e-18	4.510210144335336e-18	1.7708935254275955e-18
75900000	0.00011685413900681627	-6.437967711594887e-16	1.6886681090316594e-60	1.3800888709067468e-14	8.575702654351367e-15	0.009766291719428067	-1.360485528380475e-17	2.5221158621184676e-12	2.7792648455310385e-18	4.510210144335328e-18	-5.826892623604923e-20
76000000	0.000116854139006816	-6.437967711594887e-16	1.6886681090309083e-60	1.3800888709067471e-14	8.575702654350494e-15	0.009766291719428067	-1.3604770741845731e-17	2.5221158621157655e-12	2.7792648455310385e-18	4.510210144335334e-18	4.661365922017655e-18
76100000	0.0001168541390068161	-6.437967711594887e-16	1.6886681090311874e-60	1.3800888709067471e-14	8.575702654350819e-15	0.009766291719428067	-1.360468619987316e-17	2.5221158621167704e-12	2.7792648455310385e-18	4.510210144335335e-18	3.285539497842293e-18
76200000	0.00011685413900681625	-6.437967711594887e-16	1.6886681090315942e-60	1.380088870906747e-14	8.575702654351291e-15	0.009766291719428067	-1.3604601657896666e-17	2.5221158621182357e-12	2.779264845531038e-18	4.5102101443353336e-18	1.408797488929962e-19
76300000	0.00011685413900681626	-6.437967711594887e-16	1.6886681090316147e-60	1.3800888709067471e-14	8.575702654351315e-15	0.009766291719428067	-1.3604517115926885e-17	2.522115862118309e-12	2.779264845531038e-18	4.510210144335336e-18	1.8345783366932388e-20
76400000	0.00011685413900681622	-6.437967711594887e-16	1.6886681090315074e-60	1.3800888709067473e-14	8.575702654351192e-15	0.009766291719428067	-1.3604432573958143e-17	2.5221158621179215e-12	2.7792648455310385e-18	4.510210144335336e-18	3.6766399868309867e-19
76500000	0.00011685413900681596	-6.437967711594887e-16	1.688668109030822e-60	1.3800888709067471e-14	8.575702654350396e-15	0.009766291719428067	-1.360434803199372e-17	2.5221158621154573e-12	2.779264845531038e-18	4.5102101443353374e-18	2.6518387180030914e-18
76600000	0.00011685413900681623	-6.437967711594887e-16	1.6886681090315447e-60	1.3800888709067467e-14	8.575702654351234e-15	0.009766291719428067	-1.3604263490019803e-17	2.5221158621180544e-12	2.7792648455310385e-18	4.510210144335328e-18	6.662396567475694e-19
76700000	0.00011685413900681595	-6.437967711594887e-16	1.6886681090307585e-60	1.3800888709067473e-14	8.575702654350322e-15	0.009766291719428067	-1.3604178948061802e-17	2.522115862115228e-12	2.7792648455310385e-18	4.510210144335336e-18	5.842600749028767e-18
76800000	0.00011685413900681617	-6.437967711594887e-16	1.688668109031342e-60	1.3800888709067473e-14	8.575702654350999e-15	0.009766291719428067	-1.3604094406080393e-17	2.5221158621173278e-12	2.779264845531038e-18	4.510210144335337e-18	4.92029093626742e-19
76900000	0.00011685413900681614	-6.437967711594887e-16	1.6886681090313046e-60	1.3800888709067471e-14	8.575702654350956e-15	0.009766291719428067	-1.3604009864114007e-17	2.5221158621171933e-12	2.779264845531038e-18	4.510210144335336e-18	1.8974475994976315e-18
77000000	0.00011685413900681625	-6.437967711594887e-16	1.688668109031557e-60	1.3800888709067471e-14	8.575702654351247e-15	0.009766291719428067	-1.3603925322142552e-17	2.5221158621181004e-12	2.7792648455310385e-18	4.510210144335335e-18	1.0253223947991807e-18
77100000	0.00011685413900681626	-6.437967711594887e-16	1.6886681090316252e-60	1.3800888709067471e-14	8.575702654351326e-15	0.009766291719428067	-1.3603840780170817e-17	2.522115862118344e-12	2.7792648455310385e-18	4.510210144335334e-18	2.5409562896274804e-20
77200000	0.00011685413900681607	-6.437967711594887e-16	1.688668109031108e-60	1.380088870906747e-14	8.575702654350726e-15	0.009766291719428067	-1.3603756238205137e-17	2.522115862116486e-12	2.7792648455310385e-18	4.5102101443353336e-18	1.746807987319304e-18
77300000	0.00011685413900681612	-6.437967711594887e-16	1.6886681090312286e-60	1.3800888709067468e-14	8.575702654350868e-15	0.009766291719428067	-1.3603671696237902e-17	2.522115862116918e-12	2.779264845531038e-18	4.5102101443353305e-18	2.769875856709334e-18
77400000	0.00011685413900681606	-6.437967711594887e-16	1.6886681090310636e-60	1.3800888709067471e-14	8.575702654350676e-15	0.009766291719428067	-1.3603587154266774e-17	2.5221158621163245e-12	2.7792648455310385e-18	4.510210144335337e-18	2.0388029863085613e-18
77500000	0.00011685413900681595	-6.437967711594887e-16	1.68866810903081e-60	1.3800888709067471e-14	8.575702654350382e-15	0.009766291719428067	-1.3603502612301762e-17	2.5221158621154113e-12	2.7792648455310385e-18	4.510210144335336e-18	4.064338210860451e-18
77600000	0.00011685413900681596	-6.437967711594887e-16	1.6886681090308002e-60	1.3800888709067471e-14	8.57570265435037e-15	0.009766291719428067	-1.3603418070334051e-17	2.5221158621153794e-12	2.779264845531038e-18	4.5102101443353374e-18	4.8713333678389e-18
77700000	0.00011685413900681623	-6.437967711594887e-16	1.6886681090315434e-60	1.3800888709067471e-14	8.575702654351231e-15	0.009766291719428067	-1.3603333528356404e-17	2.52211586211805e-12	2.7792648455310385e-18	4.510210144335334e-18	1.212749037529142e-18
77800000	0.00011685413900681612	-6.437967711594887e-16	1.6886681090312573e-60	1.3800888709067471e-14	8.575702654350901e-15	0.009766291719428067	-1.3603248986387043e-17	2.5221158621170232e-12	2.7792648455310385e-18	4.510210144335337e-18	1.2796353229550809e-18
77900000	0.00011685413900681626	-6.437967711594887e-16	1.6886681090316265e-60	1.3800888709067465e-14	8.57570265435133e-15	0.009766291719428067	-1.360316444441447e-17	2.5221158621183496e-12	2.7792648455310385e-18	4.510210144335326e-18	-1.0163721905254702e-19
78000000	0.00011685413900681615	-6.437967711594887e-16	1.688668109031307e-60	1.3800888709067471e-14	8.575702654350958e-15	0.009766291719428067	-1.360307990244773e-17	2.5221158621172e-12	2.779264845531038e-18	4.510210144335335e-18	1.1448542902033898e-18
78100000	0.00011685413900681625	-6.437967711594887e-16	1.688668109031573e-60	1.380088870906747e-14	8.575702654351267e-15	0.009766291719428067	-1.3602995360476462e-17	2.5221158621181574e-12	2.779264845531038e-18	4.510210144335331e-18	3.4979011688145385e-19
78200000	0.00011685413900681607	-6.437967711594887e-16	1.6886681090310868e-60	1.380088870906747e-14	8.575702654350701e-15	0.009766291719428067	-1.3602910818513375e-17	2.522115862116409e-12	2.779264845531038e-18	4.5102101443353336e-18	3.2403671151771127e-18
78300000	0.00011685413900681598	-6.437967711594887e-16	1.6886681090308282e-60	1.3800888709067473e-14	8.575702654350401e-15	0.009766291719428067	-1.3602826276548106e-17	2.522115862115477e-12	2.7792648455310385e-18	4.510210144335337e-18	5.1460191240474916e-18
78400000	0.0001168541390068163	-6.437967711594887e-16	1.6886681090317393e-60	1.3800888709067471e-14	8.575702654351461e-15	0.009766291719428067	-1.3602741734567305e-17	2.5221158621187576e-12	2.779264845531038e-18	4.5102101443353336e-18	7.340531920812776e-20
78500000	0.00011685413900681594	-6.437967711594887e-16	1.688668109030771e-60	1.3800888709067471e-14	8.575702654350335e-15	0.009766291719428067	-1.3602657192604305e-17	2.522115862115272e-12	2.7792648455310385e-18	4.510210144335338e-18	3.000094001856315e-18
78600000	0.000116854139006816	-6.437967711594887e-16	1.6886681090309495e-60	1.3800888709067473e-14	8.575702654350541e-15	0.009766291719428067	-1.3602572650631969e-17	2.5221158621159137e-12	2.7792648455310385e-18	4.510210144335337e-18	1.7270211276882311e-18
78700000	0.00011685413900681598	-6.437967711594887e-16	1.6886681090308776e-60	1.3800888709067471e-14	8.57570265435046e-15	0.009766291719428067	-1.3602488108663673e-17	2.5221158621156557e-12	2.7792648455310385e-18	4.510210144335337e-18	2.268761881639227e-18
78800000	0.00011685413900681627	-6.437967711594887e-16	1.688668109031663e-60	1.3800888709067468e-14	8.575702654351371e-15	0.009766291719428067	-1.3602403566688739e-17	2.5221158621184805e-12	2.7792648455310385e-18	4.510210144335328e-18	-1.7329537529827938e-19
78900000	0.00011685413900681603	-6.437967711594887e-16	1.6886681090309846e-60	1.380088870906747e-14	8.575702654350582e-15	0.009766291719428067	-1.3602319024728907e-17	2.52211586211604e-12	2.7792648455310385e-18	4.5102101443353336e-18	4.18258535707645e-18
79000000	0.00011685413900681606	-6.437967711594887e-16	1.6886681090310843e-60	1.3800888709067473e-14	8.575702654350701e-15	0.009766291719428067	-1.3602234482758689e-17	2.5221158621164e-12	2.7792648455310385e-18	4.510210144335336e-18	3.864597823728985e-18
79100000	0.00011685413900681626	-6.437967711594887e-16	1.6886681090316434e-60	1.3800888709067471e-14	8.57570265435135e-15	0.009766291719428067	-1.3602149940780376e-17	2.522115862118412e-12	2.779264845531038e-18	4.5102101443353336e-18	-9.245156919440147e-20
79200000	0.0001168541390068163	-6.437967711594887e-16	1.688668109031721e-60	1.3800888709067471e-14	8.575702654351438e-15	0.009766291719428067	-1.3602065398810565e-17	2.5221158621186913e-12	2.779264845531038e-18	4.510210144335336e-18	-2.2923284560329735e-19
79300000	0.00011685413900681629	-6.437967711594887e-16	1.688668109031647e-60	1.3800888709067471e-14	8.575702654351352e-15	0.009766291719428067	-1.3601980856841455e-17	2.5221158621184228e-12	2.7792648455310385e-18	4.510210144335335e-18	-5.194783490473781e-20
79400000	0.00011685413900681594	-6.437967711594887e-16	1.6886681090307726e-60	1.3800888709067471e-14	8.575702654350338e-15	0.009766291719428067	-1.3601896314878304e-17	2.522115862115278e-12	2.779264845531038e-18	4.510210144335338e-18	2.8091842347900627e-18
79500000	0.00011685413900681626	-6.437967711594887e-16	1.6886681090316163e-60	1.3800888709067465e-14	8.575702654351318e-15	0.009766291719428067	-1.3601811772903037e-17	2.522115862118313e-12	2.779264845531038e-18	4.5102101443353274e-18	2.1904313567550035e-19
79600000	0.00011685413900681595	-6.437967711594887e-16	1.6886681090307837e-60	1.3800888709067471e-14	8.57570265435035e-15	0.009766291719428067	-1.3601727230945673e-17	2.5221158621153168e-12	2.7792648455310385e-18	4.510210144335336e-18	5.683771514406429e-18
79700000	0.00011685413900681626	-6.437967711594887e-16	1.688668109031603e-60	1.3800888709067473e-14	8.575702654351304e-15	0.009766291719428067	-1.3601642688963527e-17	2.5221158621182697e-12	2.779264845531038e-18	4.510210144335336e-18	9.43747842724659e-22
79800000	0.00011685413900681608	-6.437967711594887e-16	1.6886681090311636e-60	1.3800888709067471e-14	8.57570265435079e-15	0.009766291719428067	-1.3601558146999551e-17	2.5221158621166856e-12	2.7792648455310385e-18	4.510210144335337e-18	2.4888111252456223e-18
79900000	0.0001168541390068162	-6.437967711594887e-16	1.68866810903145e-60	1.3800888709067473e-14	8.575702654351124e-15	0.009766291719428067	-1.3601473605027988e-17	2.5221158621177147e-12	2.7792648455310385e-18	4.510210144335336e-18	1.5664138019727409e-18
80000000	0.00011685413900681629	-6.437967711594887e-16	1.688668109031716e-60	1.3800888709067471e-14	8.575702654351433e-15	0.009766291719428067	-1.3601389063054442e-17	2.5221158621186707e-12	2.7792648455310385e-18	4.510210144335334e-18	-2.5039114430753757e-19
80100000	0.00011685413900681602	-6.437967711594887e-16	1.6886681090309567e-60	1.380088870906747e-14	8.575702654350551e-15	0.009766291719428067	-1.3601304521090597e-17	2.522115862115941e-12	2.7792648455310385e-18	4.510210144335336e-18	2.298376230701282e-18
80200000	0.00011685413900681615	-6.437967711594887e-16	1.6886681090313192e-60	1.3800888709067467e-14	8.575702654350972e-15	0.009766291719428067	-1.3601219979120822e-17	2.5221158621172434e-12	2.7792648455310385e-18	4.510210144335329e-18	2.1781592859302303e-18
80300000	0.000116854139006816	-6.437967711594887e-16	1.6886681090309014e-60	1.3800888709067471e-14	8.575702654350488e-15	0.009766291719428067	-1.3601135437152148e-17	2.52211586211574e-12	2.7792648455310385e-18	4.510210144335337e-18	2.552924543910865e-18
80400000	0.00011685413900681598	-6.437967711594887e-16	1.6886681090308804e-60	1.3800888709067473e-14	8.575702654350464e-15	0.009766291719428067	-1.3601050895185243e-17	2.522115862115666e-12	2.7792648455310385e-18	4.510210144335335e-18	3.72136655343873e-18
80500000	0.00011685413900681595	-6.437967711594887e-16	1.6886681090307627e-60	1.3800888709067471e-14	8.575702654350325e-15	0.009766291719428067	-1.3600966353218778e-17	2.522115862115245e-12	2.779264845531038e-18	4.5102101443353374e-18	5.0930342632083816e-18
80600000	0.00011685413900681619	-6.437967711594887e-16	1.688668109031444e-60	1.3800888709067471e-14	8.575702654351116e-15	0.009766291719428067	-1.360088181124187e-17	2.5221158621176917e-12	2.7792648455310385e-18	4.510210144335334e-18	1.7596487877683305e-18
80700000	0.00011685413900681618	-6.437967711594887e-16	1.6886681090314276e-60	1.3800888709067471e-14	8.575702654351097e-15	0.009766291719428067	-1.3600797269270012e-17	2.522115862117636e-12	2.779264845531038e-18	4.510210144335335e-18	7.012073491311645e-19
80800000	0.00011685413900681623	-6.437967711594887e-16	1.688668109031532e-60	1.3800888709067467e-14	8.57570265435122e-15	0.009766291719428067	-1.360071272729941e-17	2.5221158621180104e-12	2.779264845531038e-18	4.5102101443353274e-18	2.0975348307568628e-19
80900000	0.0001168541390068162	-6.437967711594887e-16	1.6886681090314682e-60	1.3800888709067471e-14	8.575702654351146e-15	0.009766291719428067	-1.360062818533072e-17	2.5221158621177818e-12	2.779264845531038e-18	4.510210144335335e-18	5.794042779183746e-19
81000000	0.00011685413900681627	-6.437967711594887e-16	1.6886681090316545e-60	1.380088870906747e-14	8.575702654351362e-15	0.009766291719428067	-1.360054364335982e-17	2.52211586211845e-12	2.779264845531038e-18	4.5102101443353305e-18	-4.5330084952197896e-20
81100000	0.0001168541390068161	-6.437967711594887e-16	1.6886681090311871e-60	1.380088870906747e-14	8.575702654350818e-15	0.009766291719428067	-1.3600459101396333e-17	2.52211586211677e-12	2.779264845531038e-18	4.510210144335333e-18	2.6616887841581583e-18
81200000	0.00011685413900681595	-6.437967711594887e-16	1.6886681090307779e-60	1.3800888709067473e-14	8.575702654350343e-15	0.009766291719428067	-1.3600374559433055e-17	2.5221158621152966e-12	2.7792648455310385e-18	4.510210144335337e-18	5.46353265767728e-18
81300000	0.00011685413900681627	-6.437967711594887e-16	1.6886681090316838e-60	1.3800888709067471e-14	8.575702654351395e-15	0.009766291719428067	-1.3600290017452374e-17	2.5221158621185564e-12	2.7792648455310385e-18	4.5102101443353336e-18	4.389450861908643e-19
81400000	0.00011685413900681596	-6.437967711594887e-16	1.6886681090308196e-60	1.3800888709067473e-14	8.575702654350392e-15	0.009766291719428067	-1.3600205475488166e-17	2.522115862115449e-12	2.7792648455310385e-18	4.510210144335338e-18	2.8273814618870087e-18
81500000	0.00011685413900681595	-6.437967711594887e-16	1.6886681090308027e-60	1.3800888709067473e-14	8.575702654350371e-15	0.009766291719428067	-1.3600120933517052e-17	2.5221158621153854e-12	2.7792648455310385e-18	4.510210144335337e-18	2.104817463273658e-18
81600000	0.00011685413900681595	-6.437967711594887e-16	1.6886681090307817e-60	1.3800888709067473e-14	8.575702654350347e-15	0.009766291719428067	-1.3600036391548537e-17	2.522115862115311e-12	2.7792648455310385e-18	4.510210144335338e-18	2.553657685933086e-18
81700000	0.00011685413900681625	-6.437967711594887e-16	1.688668109031595e-60	1.3800888709067468e-14	8.575702654351291e-15	0.009766291719428067	-1.3599951849573362e-17	2.5221158621182353e-12	2.7792648455310385e-18	4.510210144335329e-18	4.47637219613184e-21
81800000	0.00011685413900681606	-6.437967711594887e-16	1.68866810903107e-60	1.380088870906747e-14	8.575702654350682e-15	0.009766291719428067	-1.3599867307611942e-17	2.522115862116347e-12	2.7792648455310385e-18	4.510210144335333e-18	3.646918848202273e-18
81900000	0.00011685413900681603	-6.437967711594887e-16	1.6886681090309887e-60	1.3800888709067471e-14	8.575702654350589e-15	0.009766291719428067	-1.3599782765644134e-17	2.5221158621160547e-12	2.7792648455310385e-18	4.510210144335336e-18	4.412849608786759e-18
82000000	0.0001168541390068162	-6.437967711594887e-16	1.6886681090314815e-60	1.380088870906747e-14	8.57570265435116e-15	0.009766291719428067	-1.3599698223665234e-17	2.5221158621178286e-12	2.779264845531038e-18	4.510210144335334e-18	1.8208036013772412e-19
82100000	0.00011685413900681631	-6.437967711594887e-16	1.6886681090317628e-60	1.3800888709067471e-14	8.575702654351487e-15	0.009766291719428067	-1.3599613681694749e-17	2.522115862118842e-12	2.779264845531038e-18	4.510210144335336e-18	-2.5675041660550657e-19
82200000	0.00011685413900681631	-6.437967711594887e-16	1.688668109031732e-60	1.3800888709067473e-14	8.575702654351452e-15	0.009766291719428067	-1.3599529139725187e-17	2.5221158621187293e-12	2.7792648455310385e-18	4.510210144335335e-18	-2.764172628729404e-19
82300000	0.00011685413900681596	-6.437967711594887e-16	1.6886681090308163e-60	1.3800888709067471e-14	8.575702654350388e-15	0.009766291719428067	-1.3599444597762219e-17	2.522115862115436e-12	2.779264845531038e-18	4.510210144335338e-18	2.663925184016919e-18
82400000	0.00011685413900681627	-6.437967711594887e-16	1.6886681090316683e-60	1.3800888709067465e-14	8.575702654351378e-15	0.009766291719428067	-1.359936005578653e-17	2.5221158621184987e-12	2.7792648455310385e-18	4.510210144335327e-18	-1.1940164509033676e-19
82500000	0.00011685413900681598	-6.437967711594887e-16	1.6886681090308257e-60	1.3800888709067471e-14	8.5757026543504e-15	0.009766291719428067	-1.3599275513829303e-17	2.5221158621154674e-12	2.7792648455310385e-18	4.510210144335335e-18	5.4094509047539724e-18
82600000	0.0001168541390068163	-6.437967711594887e-16	1.688668109031724e-60	1.3800888709067473e-14	8.575702654351444e-15	0.009766291719428067	-1.3599190971847356e-17	2.522115862118705e-12	2.779264845531038e-18	4.510210144335336e-18	-1.8722876210519065e-19
82700000	0.00011685413900681603	-6.437967711594887e-16	1.6886681090310296e-60	1.3800888709067473e-14	8.575702654350638e-15	0.009766291719428067	-1.3599106429885059e-17	2.522115862116204e-12	2.7792648455310385e-18	4.510210144335337e-18	3.057459489159864e-18
82800000	0.00011685413900681617	-6.437967711594887e-16	1.6886681090313336e-60	1.3800888709067471e-14	8.575702654350988e-15	0.009766291719428067	-1.3599021887913518e-17	2.5221158621172967e-12	2.779264845531038e-18	4.510210144335336e-18	2.144726967443515e-18
82900000	0.00011685413900681631	-6.437967711594887e-16	1.6886681090317658e-60	1.3800888709067471e-14	8.57570265435149e-15	0.009766291719428067	-1.3598937345938465e-17	2.5221158621188497e-12	2.7792648455310385e-18	4.5102101443353336e-18	-3.5183487913933926e-19
83000000	0.00011685413900681596	-6.437967711594887e-16	1.6886681090308306e-60	1.3800888709067471e-14	8.575702654350404e-15	0.009766291719428067	-1.3598852803975834e-17	2.522115862115487e-12	2.7792648455310385e-18	4.5102101443353374e-18	2.7398834329834114e-18
83100000	0.00011685413900681618	-6.437967711594887e-16	1.688668109031407e-60	1.3800888709067468e-14	8.575702654351075e-15	0.009766291719428067	-1.3598768262003789e-17	2.522115862117561e-12	2.779264845531038e-18	4.510210144335328e-18	1.600704981430658e-18
83200000	0.00011685413900681596	-6.437967711594887e-16	1.6886681090307955e-60	1.3800888709067471e-14	8.575702654350365e-15	0.009766291719428067	-1.3598683720037206e-17	2.5221158621153588e-12	2.7792648455310385e-18	4.510210144335337e-18	2.9203149199232836e-18
83300000	0.00011685413900681602	-6.437967711594887e-16	1.6886681090309743e-60	1.3800888709067471e-14	8.575702654350573e-15	0.009766291719428067	-1.3598599178068453e-17	2.522115862116003e-12	2.7792648455310385e-18	4.510210144335335e-18	3.2661898323534477e-18
83400000	0.00011685413900681594	-6.437967711594887e-16	1.688668109030757e-60	1.3800888709067471e-14	8.575702654350319e-15	0.009766291719428067	-1.3598514636103095e-17	2.5221158621152243e-12	2.779264845531038e-18	4.5102101443353374e-18	5.131441991806669e-18
83500000	0.00011685413900681615	-6.437967711594887e-16	1.6886681090313364e-60	1.3800888709067471e-14	8.575702654350991e-15	0.009766291719428067	-1.3598430094127385e-17	2.5221158621173064e-12	2.7792648455310385e-18	4.510210144335335e-18	2.3389190269786188e-18
83600000	0.00011685413900681623	-6.437967711594887e-16	1.688668109031576e-60	1.3800888709067471e-14	8.57570265435127e-15	0.009766291719428067	-1.359834555215311e-17	2.5221158621181675e-12	2.7792648455310385e-18	4.510210144335334e-18	1.9978552115140516e-19
83700000	0.00011685413900681618	-6.437967711594887e-16	1.688668109031402e-60	1.3800888709067467e-14	8.575702654351068e-15	0.009766291719428067	-1.3598261010184675e-17	2.522115862117542e-12	2.7792648455310385e-18	4.510210144335329e-18	6.821758166928012e-19
83800000	0.00011685413900681626	-6.437967711594887e-16	1.688668109031604e-60	1.3800888709067471e-14	8.575702654351302e-15	0.009766291719428067	-1.359817646821388e-17	2.52211586211827e-12	2.779264845531038e-18	4.510210144335334e-18	1.0662398774293249e-19
83900000	0.00011685413900681627	-6.437967711594887e-16	1.6886681090316608e-60	1.380088870906747e-14	8.575702654351368e-15	0.009766291719428067	-1.3598091926243777e-17	2.5221158621184744e-12	2.779264845531038e-18	4.5102101443353305e-18	-1.5533304246134372e-19
84000000	0.00011685413900681614	-6.437967711594887e-16	1.68866810903129e-60	1.380088870906747e-14	8.575702654350937e-15	0.009766291719428067	-1.359800738427921e-17	2.522115862117139e-12	2.7792648455310385e-18	4.510210144335332e-18	2.0694647215532154e-18
84100000	0.00011685413900681595	-6.437967711594887e-16	1.688668109030756e-60	1.3800888709067473e-14	8.575702654350317e-15	0.009766291719428067	-1.3597922842317561e-17	2.5221158621152174e-12	2.7792648455310385e-18	4.510210144335337e-18	5.606963573415036e-18
84200000	0.00011685413900681626	-6.437967711594887e-16	1.6886681090316105e-60	1.3800888709067471e-14	8.57570265435131e-15	0.009766291719428067	-1.3597838300337561e-17	2.5221158621182927e-12	2.779264845531038e-18	4.510210144335334e-18	8.85604599428585e-19
84300000	0.000116854139006816	-6.437967711594887e-16	1.6886681090309285e-60	1.3800888709067471e-14	8.575702654350518e-15	0.009766291719428067	-1.3597753758371538e-17	2.522115862115839e-12	2.7792648455310385e-18	4.510210144335338e-18	2.4499463190459872e-18
84400000	0.00011685413900681595	-6.437967711594887e-16	1.6886681090308063e-60	1.3800888709067473e-14	8.575702654350376e-15	0.009766291719428067	-1.3597669216401229e-17	2.5221158621153988e-12	2.7792648455310385e-18	4.510210144335337e-18	2.0926350675286103e-18
84500000	0.00011685413900681595	-6.437967711594887e-16	1.688668109030801e-60	1.3800888709067471e-14	8.575702654350371e-15	0.009766291719428067	-1.3597584674432603e-17	2.522115862115381e-12	2.7792648455310385e-18	4.510210144335338e-18	2.4923768979831704e-18
84600000	0.0001168541390068162	-6.437967711594887e-16	1.688668109031475e-60	1.3800888709067468e-14	8.575702654351152e-15	0.009766291719428067	-1.3597500132458438e-17	2.5221158621178044e-12	2.7792648455310385e-18	4.5102101443353305e-18	3.969723382575219e-19
84700000	0.0001168541390068161	-6.437967711594887e-16	1.6886681090311614e-60	1.380088870906747e-14	8.575702654350788e-15	0.009766291719428067	-1.3597415590494876e-17	2.522115862116676e-12	2.7792648455310385e-18	4.510210144335332e-18	3.073896166437711e-18
84800000	0.000116854139006816	-6.437967711594887e-16	1.688668109030903e-60	1.3800888709067473e-14	8.57570265435049e-15	0.009766291719428067	-1.3597331048529454e-17	2.522115862115748e-12	2.7792648455310385e-18	4.510210144335337e-18	4.912417011409738e-18
84900000	0.0001168541390068161	-6.437967711594887e-16	1.6886681090312054e-60	1.3800888709067471e-14	8.57570265435084e-15	0.009766291719428067	-1.3597246506550647e-17	2.5221158621168334e-12	2.7792648455310385e-18	4.510210144335336e-18	7.298450250114868e-19
85000000	0.00011685413900681631	-6.437967711594887e-16	1.6886681090317495e-60	1.3800888709067471e-14	8.57570265435147e-15	0.009766291719428067	-1.3597161964579295e-17	2.5221158621187935e-12	2.779264845531038e-18	4.510210144335336e-18	-9.756424442565721e-20
85100000	0.00011685413900681633	-6.437967711594887e-16	1.688668109031771e-60	1.3800888709067471e-14	8.575702654351496e-15	0.009766291719428067	-1.3597077422609295e-17	2.5221158621188687e-12	2.7792648455310385e-18	4.510210144335334e-18	-3.172691693765849e-19
85200000	0.000116854139006816	-6.437967711594887e-16	1.6886681090309293e-60	1.3800888709067471e-14	8.57570265435052e-15	0.009766291719428067	-1.3596992880645594e-17	2.5221158621158423e-12	2.779264845531038e-18	4.510210144335338e-18	2.294117261290174e-18
85300000	0.00011685413900681627	-6.437967711594887e-16	1.6886681090316542e-60	1.3800888709067465e-14	8.57570265435136e-15	0.009766291719428067	-1.359690833867062e-17	2.5221158621184486e-12	2.7792648455310385e-18	4.510210144335327e-18	-1.676203453185515e-19
85400000	0.00011685413900681599	-6.437967711594887e-16	1.6886681090308826e-60	1.380088870906747e-14	8.575702654350466e-15	0.009766291719428067	-1.3596823796712678e-17	2.522115862115673e-12	2.7792648455310385e-18	4.510210144335334e-18	5.037425030115703e-18
85500000	0.0001168541390068163	-6.437967711594887e-16	1.688668109031727e-60	1.3800888709067473e-14	8.575702654351447e-15	0.009766291719428067	-1.3596739254731778e-17	2.5221158621187156e-12	2.779264845531038e-18	4.510210144335336e-18	-8.34504415458332e-20
85600000	0.00011685413900681599	-6.437967711594887e-16	1.6886681090309122e-60	1.3800888709067471e-14	8.575702654350499e-15	0.009766291719428067	-1.3596654712770382e-17	2.52211586211578e-12	2.7792648455310385e-18	4.510210144335337e-18	3.570098686595471e-18
85700000	0.00011685413900681611	-6.437967711594887e-16	1.6886681090312137e-60	1.3800888709067473e-14	8.575702654350849e-15	0.009766291719428067	-1.3596570170799028e-17	2.5221158621168653e-12	2.779264845531038e-18	4.510210144335336e-18	2.7369636957839267e-18
85800000	0.00011685413900681631	-6.437967711594887e-16	1.68866810903178e-60	1.3800888709067471e-14	8.575702654351507e-15	0.009766291719428067	-1.359648562882276e-17	2.5221158621189006e-12	2.7792648455310385e-18	4.5102101443353336e-18	-2.984270379278012e-19
85900000	0.00011685413900681594	-6.437967711594887e-16	1.6886681090307712e-60	1.3800888709067471e-14	8.575702654350335e-15	0.009766291719428067	-1.3596401086860427e-17	2.522115862115274e-12	2.7792648455310385e-18	4.510210144335338e-18	2.9357624926810853e-18
86000000	0.00011685413900681622	-6.437967711594887e-16	1.6886681090314903e-60	1.3800888709067467e-14	8.575702654351171e-15	0.009766291719428067	-1.3596316544886744e-17	2.5221158621178593e-12	2.7792648455310385e-18	4.510210144335328e-18	1.0553498288157007e-18
86100000	0.00011685413900681596	-6.437967711594887e-16	1.6886681090307765e-60	1.3800888709067471e-14	8.575702654350341e-15	0.009766291719428067	-1.359623200292155e-17	2.5221158621152897e-12	2.7792648455310385e-18	4.510210144335337e-18	2.995168705728583e-18
86200000	0.00011685413900681606	-6.437967711594887e-16	1.688668109031084e-60	1.3800888709067471e-14	8.5757026543507e-15	0.009766291719428067	-1.3596147460951456e-17	2.5221158621163984e-12	2.7792648455310385e-18	4.510210144335334e-18	2.7321121469220454e-18
86300000	0.00011685413900681595	-6.437967711594887e-16	1.6886681090307787e-60	1.3800888709067471e-14	8.575702654350344e-15	0.009766291719428067	-1.3596062918987006e-17	2.522115862115302e-12	2.779264845531038e-18	4.510210144335337e-18	5.009900646989094e-18
86400000	0.00011685413900681611	-6.437967711594887e-16	1.688668109031226e-60	1.3800888709067471e-14	8.575702654350863e-15	0.009766291719428067	-1.3595978377012882e-17	2.5221158621169093e-12	2.7792648455310385e-18	4.510210144335335e-18	2.9311629542349435e-18
86500000	0.00011685413900681627	-6.437967711594887e-16	1.6886681090316813e-60	1.3800888709067471e-14	8.575702654351393e-15	0.009766291719428067	-1.3595893835036512e-17	2.5221158621185484e-12	2.779264845531038e-18	4.510210144335334e-18	-1.551851749823505e-19
86600000	0.00011685413900681612	-6.437967711594887e-16	1.6886681090312507e-60	1.3800888709067468e-14	8.575702654350893e-15	0.009766291719428067	-1.3595809293070131e-17	2.522115862116998e-12	2.7792648455310385e-18	4.510210144335331e-18	1.2474468834131153e-18
86700000	0.00011685413900681629	-6.437967711594887e-16	1.6886681090316666e-60	1.3800888709067471e-14	8.575702654351376e-15	0.009766291719428067	-1.3595724751097545e-17	2.522115862118496e-12	2.779264845531038e-18	4.510210144335334e-18	-1.340703127152002e-19
86800000	0.00011685413900681625	-6.437967711594887e-16	1.6886681090315812e-60	1.380088870906747e-14	8.575702654351277e-15	0.009766291719428067	-1.3595640209128441e-17	2.5221158621181885e-12	2.779264845531038e-18	4.510210144335331e-18	4.9411468263977557e-20
86900000	0.00011685413900681618	-6.437967711594887e-16	1.688668109031391e-60	1.3800888709067468e-14	8.575702654351054e-15	0.009766291719428067	-1.3595555667162125e-17	2.522115862117503e-12	2.7792648455310385e-18	4.5102101443353305e-18	1.4870150829124908e-18
87000000	0.00011685413900681595	-6.437967711594887e-16	1.6886681090307593e-60	1.3800888709067473e-14	8.57570265435032e-15	0.009766291719428067	-1.3595471125201735e-17	2.522115862115229e-12	2.7792648455310385e-18	4.510210144335337e-18	5.590640367863117e-18
87100000	0.00011685413900681622	-6.437967711594887e-16	1.6886681090315235e-60	1.3800888709067471e-14	8.575702654351209e-15	0.009766291719428067	-1.3595386583222897e-17	2.5221158621179785e-12	2.7792648455310385e-18	4.510210144335334e-18	1.395524525955974e-18
87200000	0.00011685413900681606	-6.437967711594887e-16	1.688668109031076e-60	1.380088870906747e-14	8.57570265435069e-15	0.009766291719428067	-1.359530204125459e-17	2.5221158621163718e-12	2.7792648455310385e-18	4.5102101443353374e-18	1.9360777555817272e-18
87300000	0.000116854139006816	-6.437967711594887e-16	1.6886681090309373e-60	1.3800888709067473e-14	8.575702654350529e-15	0.009766291719428067	-1.3595217499284685e-17	2.522115862115871e-12	2.7792648455310385e-18	4.510210144335337e-18	1.7551261639424928e-18
87400000	0.00011685413900681599	-6.437967711594887e-16	1.6886681090309097e-60	1.3800888709067473e-14	8.575702654350497e-15	0.009766291719428067	-1.3595132957316085e-17	2.5221158621157724e-12	2.7792648455310385e-18	4.510210144335338e-18	2.1637261383870127e-18
87500000	0.00011685413900681615	-6.437967711594887e-16	1.688668109031322e-60	1.380088870906747e-14	8.575702654350975e-15	0.009766291719428067	-1.3595048415343826e-17	2.5221158621172547e-12	2.7792648455310385e-18	4.510210144335332e-18	9.260370995930477e-19
87600000	0.00011685413900681612	-6.437967711594887e-16	1.6886681090312554e-60	1.3800888709067468e-14	8.575702654350898e-15	0.009766291719428067	-1.3594963873377772e-17	2.5221158621170144e-12	2.779264845531038e-18	4.5102101443353305e-18	2.4831312589829083e-18
87700000	0.00011685413900681598	-6.437967711594887e-16	1.6886681090308328e-60	1.3800888709067471e-14	8.575702654350407e-15	0.009766291719428067	-1.359487933141462e-17	2.5221158621154945e-12	2.7792648455310385e-18	4.510210144335337e-18	5.345376632994179e-18
87800000	0.000116854139006816	-6.437967711594887e-16	1.6886681090309282e-60	1.3800888709067471e-14	8.575702654350518e-15	0.009766291719428067	-1.3594794789436081e-17	2.5221158621158374e-12	2.7792648455310385e-18	4.5102101443353374e-18	1.2775695574338e-18
87900000	0.00011685413900681629	-6.437967711594887e-16	1.688668109031691e-60	1.3800888709067471e-14	8.575702654351404e-15	0.009766291719428067	-1.3594710247464206e-17	2.5221158621185835e-12	2.779264845531038e-18	4.510210144335336e-18	2.1488621829265235e-19
88000000	0.00011685413900681633	-6.437967711594887e-16	1.6886681090317703e-60	1.3800888709067473e-14	8.575702654351494e-15	0.009766291719428067	-1.3594625705493783e-17	2.5221158621188666e-12	2.7792648455310385e-18	4.510210144335334e-18	-1.9784773380466868e-19
88100000	0.00011685413900681606	-6.437967711594887e-16	1.6886681090310874e-60	1.3800888709067471e-14	8.575702654350704e-15	0.009766291719428067	-1.359454116352866e-17	2.5221158621164113e-12	2.779264845531038e-18	4.5102101443353374e-18	1.7779228356705405e-18
88200000	0.00011685413900681625	-6.437967711594887e-16	1.6886681090315793e-60	1.3800888709067465e-14	8.575702654351274e-15	0.009766291719428067	-1.35944566215553e-17	2.52211586211818e-12	2.7792648455310385e-18	4.5102101443353274e-18	5.044521032241653e-20
88300000	0.00011685413900681602	-6.437967711594887e-16	1.6886681090309517e-60	1.380088870906747e-14	8.575702654350546e-15	0.009766291719428067	-1.3594372079595867e-17	2.5221158621159214e-12	2.7792648455310385e-18	4.5102101443353336e-18	4.585619420172145e-18
88400000	0.00011685413900681627	-6.437967711594887e-16	1.6886681090316398e-60	1.3800888709067473e-14	8.575702654351346e-15	0.009766291719428067	-1.3594287537616707e-17	2.5221158621184013e-12	2.779264845531038e-18	4.510210144335336e-18	2.4398738408432325e-19
88500000	0.00011685413900681595	-6.437967711594887e-16	1.688668109030821e-60	1.3800888709067473e-14	8.575702654350395e-15	0.009766291719428067	-1.3594202995655525e-17	2.5221158621154517e-12	2.7792648455310385e-18	4.510210144335337e-18	3.993232157594635e-18
88600000	0.00011685413900681607	-6.437967711594887e-16	1.688668109031096e-60	1.3800888709067471e-14	8.575702654350713e-15	0.009766291719428067	-1.3594118453684516e-17	2.522115862116443e-12	2.779264845531038e-18	4.510210144335337e-18	3.3196505874699753e-18
88700000	0.00011685413900681631	-6.437967711594887e-16	1.688668109031762e-60	1.3800888709067471e-14	8.575702654351485e-15	0.009766291719428067	-1.3594033911707385e-17	2.5221158621188376e-12	2.7792648455310385e-18	4.5102101443353336e-18	-1.0972014563993225e-19
88800000	0.00011685413900681595	-6.437967711594887e-16	1.6886681090308008e-60	1.3800888709067473e-14	8.57570265435037e-15	0.009766291719428067	-1.3593949369744416e-17	2.5221158621153806e-12	2.7792648455310385e-18	4.510210144335339e-18	2.832359324841361e-18
88900000	0.00011685413900681625	-6.437967711594887e-16	1.688668109031566e-60	1.3800888709067467e-14	8.57570265435126e-15	0.009766291719428067	-1.3593864827769852e-17	2.5221158621181328e-12	2.779264845531038e-18	4.510210144335326e-18	5.600659888171517e-19
89000000	0.00011685413900681598	-6.437967711594887e-16	1.6886681090308328e-60	1.3800888709067471e-14	8.575702654350407e-15	0.009766291719428067	-1.3593780285805324e-17	2.522115862115492e-12	2.7792648455310385e-18	4.510210144335337e-18	2.802753822315822e-18
89100000	0.0001168541390068161	-6.437967711594887e-16	1.688668109031203e-60	1.380088870906747e-14	8.575702654350837e-15	0.009766291719428067	-1.3593695743834368e-17	2.5221158621168266e-12	2.779264845531038e-18	4.5102101443353336e-18	2.1526512605207856e-18
89200000	0.00011685413900681596	-6.437967711594887e-16	1.688668109030824e-60	1.380088870906747e-14	8.575702654350396e-15	0.009766291719428067	-1.3593611201870639e-17	2.5221158621154646e-12	2.779264845531038e-18	4.510210144335337e-18	4.7517864350319134e-18
89300000	0.00011685413900681607	-6.437967711594887e-16	1.688668109031118e-60	1.3800888709067473e-14	8.575702654350737e-15	0.009766291719428067	-1.3593526659898384e-17	2.522115862116519e-12	2.7792648455310385e-18	4.510210144335336e-18	3.5167276823454605e-18
89400000	0.0001168541390068163	-6.437967711594887e-16	1.688668109031747e-60	1.3800888709067471e-14	8.575702654351468e-15	0.009766291719428067	-1.3593442117920315e-17	2.522115862118783e-12	2.7792648455310385e-18	4.5102101443353336e-18	-3.368101326023776e-19
89500000	0.00011685413900681607	-6.437967711594887e-16	1.688668109031094e-60	1.3800888709067468e-14	8.575702654350712e-15	0.009766291719428067	-1.3593357575955631e-17	2.522115862116435e-12	2.7792648455310385e-18	4.5102101443353336e-18	1.8371827760981504e-18
89600000	0.00011685413900681625	-6.437967711594887e-16	1.6886681090315948e-60	1.3800888709067471e-14	8.575702654351292e-15	0.009766291719428067	-1.3593273033982076e-17	2.522115862118238e-12	2.779264845531038e-18	4.510210144335334e-18	1.9223712448374928e-20
89700000	0.00011685413900681619	-6.437967711594887e-16	1.6886681090314428e-60	1.3800888709067471e-14	8.575702654351116e-15	0.009766291719428067	-1.3593188492013589e-17	2.5221158621176877e-12	2.779264845531038e-18	4.510210144335332e-18	4.754627160271547e-19
89800000	0.00011685413900681622	-6.437967711594887e-16	1.6886681090314864e-60	1.3800888709067468e-14	8.575702654351165e-15	0.009766291719428067	-1.35931039500451e-17	2.522115862117846e-12	2.7792648455310385e-18	4.51021014433533e-18	9.377815046398746e-19
89900000	0.00011685413900681595	-6.437967711594887e-16	1.6886681090307845e-60	1.3800888709067473e-14	8.57570265435035e-15	0.009766291719428067	-1.3593019408085584e-17	2.5221158621153204e-12	2.7792648455310385e-18	4.510210144335336e-18	5.434110432633926e-18
90000000	0.00011685413900681619	-6.437967711594887e-16	1.688668109031425e-60	1.3800888709067471e-14	8.575702654351095e-15	0.009766291719428067	-1.3592934866108327e-17	2.5221158621176263e-12	2.779264845531038e-18	4.510210144335335e-18	1.9507585578354127e-18
90100000	0.00011685413900681611	-6.437967711594887e-16	1.6886681090312446e-60	1.3800888709067471e-14	8.575702654350885e-15	0.009766291719428067	-1.3592850324137494e-17	2.5221158621169764e-12	2.779264845531038e-18	4.510210144335336e-18	1.3541662310537179e-18
90200000	0.00011685413900681608	-6.437967711594887e-16	1.688668109031144e-60	1.3800888709067473e-14	8.575702654350769e-15	0.009766291719428067	-1.35927657821677e-17	2.5221158621166137e-12	2.7792648455310385e-18	4.510210144335337e-18	1.2259310128730356e-18
90300000	0.00011685413900681606	-6.437967711594887e-16	1.6886681090310771e-60	1.3800888709067471e-14	8.575702654350691e-15	0.009766291719428067	-1.3592681240199159e-17	2.5221158621163734e-12	2.7792648455310385e-18	4.5102101443353374e-18	1.661119379774073e-18
90400000	0.00011685413900681608	-6.437967711594887e-16	1.6886681090311548e-60	1.380088870906747e-14	8.575702654350781e-15	0.009766291719428067	-1.3592596698229317e-17	2.5221158621166525e-12	2.779264845531038e-18	4.5102101443353336e-18	1.5136030823212873e-18
90500000	0.00011685413900681617	-6.437967711594887e-16	1.6886681090313494e-60	1.3800888709067468e-14	8.575702654351007e-15	0.009766291719428067	-1.3592512156260649e-17	2.5221158621173516e-12	2.7792648455310385e-18	4.51021014433533e-18	1.894059575000612e-18
90600000	0.00011685413900681595	-6.437967711594887e-16	1.688668109030782e-60	1.3800888709067473e-14	8.575702654350349e-15	0.009766291719428067	-1.3592427614299552e-17	2.5221158621153115e-12	2.7792648455310385e-18	4.510210144335337e-18	5.680035842140632e-18
90700000	0.00011685413900681596	-6.437967711594887e-16	1.6886681090308077e-60	1.3800888709067473e-14	8.575702654350377e-15	0.009766291719428067	-1.3592343072320744e-17	2.522115862115403e-12	2.7792648455310385e-18	4.5102101443353374e-18	1.4974190677372443e-18
90800000	0.00011685413900681625	-6.437967711594887e-16	1.6886681090315973e-60	1.3800888709067471e-14	8.575702654351296e-15	0.009766291719428067	-1.3592258530349336e-17	2.522115862118246e-12	2.779264845531038e-18	4.510210144335336e-18	6.472393510304465e-19
90900000	0.00011685413900681631	-6.437967711594887e-16	1.6886681090317343e-60	1.3800888709067471e-14	8.575702654351455e-15	0.009766291719428067	-1.359217398837852e-17	2.5221158621187374e-12	2.7792648455310385e-18	4.510210144335334e-18	5.847773385228979e-20
91000000	0.00011685413900681612	-6.437967711594887e-16	1.688668109031267e-60	1.3800888709067471e-14	8.575702654350912e-15	0.009766291719428067	-1.3592089446411532e-17	2.5221158621170564e-12	2.7792648455310385e-18	4.510210144335336e-18	1.1934366056871352e-18
91100000	0.0001168541390068162	-6.437967711594887e-16	1.6886681090314596e-60	1.3800888709067467e-14	8.575702654351135e-15	0.009766291719428067	-1.3592004904440395e-17	2.5221158621177495e-12	2.7792648455310385e-18	4.510210144335329e-18	4.63339696936807e-19
91200000	0.00011685413900681604	-6.437967711594887e-16	1.6886681090310302e-60	1.380088870906747e-14	8.575702654350636e-15	0.009766291719428067	-1.3591920362478902e-17	2.5221158621162037e-12	2.7792648455310385e-18	4.510210144335333e-18	4.0718952221327485e-18
91300000	0.00011685413900681622	-6.437967711594887e-16	1.68866810903149e-60	1.3800888709067473e-14	8.575702654351171e-15	0.009766291719428067	-1.3591835820501955e-17	2.522115862117862e-12	2.779264845531038e-18	4.510210144335336e-18	7.267594816947592e-19
91400000	0.00011685413900681594	-6.437967711594887e-16	1.6886681090307696e-60	1.3800888709067471e-14	8.575702654350335e-15	0.009766291719428067	-1.3591751278540279e-17	2.5221158621152675e-12	2.7792648455310385e-18	4.510210144335337e-18	4.249881027305352e-18
91500000	0.00011685413900681603	-6.437967711594887e-16	1.6886681090309868e-60	1.3800888709067471e-14	8.575702654350586e-15	0.009766291719428067	-1.3591666736569916e-17	2.52211586211605e-12	2.779264845531038e-18	4.510210144335337e-18	3.8695441129089374e-18
91600000	0.00011685413900681629	-6.437967711594887e-16	1.6886681090317186e-60	1.3800888709067471e-14	8.575702654351434e-15	0.009766291719428067	-1.3591582194592253e-17	2.5221158621186796e-12	2.7792648455310385e-18	4.5102101443353336e-18	1.947879417203634e-19
91700000	0.00011685413900681599	-6.437967711594887e-16	1.688668109030898e-60	1.3800888709067473e-14	8.575702654350483e-15	0.009766291719428067	-1.3591497652627872e-17	2.52211586211573e-12	2.7792648455310385e-18	4.510210144335338e-18	2.500960207754525e-18
91800000	0.00011685413900681626	-6.437967711594887e-16	1.6886681090316318e-60	1.3800888709067463e-14	8.575702654351335e-15	0.009766291719428067	-1.3591413110653104e-17	2.5221158621183674e-12	2.7792648455310385e-18	4.510210144335325e-18	1.3256212705440907e-19
91900000	0.00011685413900681602	-6.437967711594887e-16	1.6886681090309453e-60	1.3800888709067471e-14	8.575702654350538e-15	0.009766291719428067	-1.3591328568688655e-17	2.522115862115897e-12	2.7792648455310385e-18	4.510210144335336e-18	2.4113224769162284e-18
92000000	0.00011685413900681615	-6.437967711594887e-16	1.6886681090313245e-60	1.3800888709067471e-14	8.575702654350979e-15	0.009766291719428067	-1.3591244026717253e-17	2.5221158621172628e-12	2.779264845531038e-18	4.5102101443353336e-18	1.5611120433601183e-18
92100000	0.00011685413900681599	-6.437967711594887e-16	1.688668109030889e-60	1.3800888709067471e-14	8.575702654350472e-15	0.009766291719428067	-1.3591159484754008e-17	2.5221158621156973e-12	2.779264845531038e-18	4.510210144335336e-18	4.380440680629086e-18
92200000	0.00011685413900681604	-6.437967711594887e-16	1.6886681090310147e-60	1.3800888709067473e-14	8.575702654350619e-15	0.009766291719428067	-1.359107494278382e-17	2.5221158621161496e-12	2.7792648455310385e-18	4.510210144335336e-18	4.076145720116437e-18
92300000	0.00011685413900681631	-6.437967711594887e-16	1.6886681090317777e-60	1.3800888709067471e-14	8.575702654351505e-15	0.009766291719428067	-1.359099040080446e-17	2.5221158621188957e-12	2.779264845531038e-18	4.5102101443353336e-18	-3.6111215316208395e-19
92400000	0.000116854139006816	-6.437967711594887e-16	1.6886681090309473e-60	1.3800888709067471e-14	8.57570265435054e-15	0.009766291719428067	-1.3590905858841042e-17	2.522115862115907e-12	2.7792648455310385e-18	4.510210144335336e-18	2.3831154568773806e-18
92500000	0.00011685413900681619	-6.437967711594887e-16	1.6886681090314303e-60	1.3800888709067471e-14	8.5757026543511e-15	0.009766291719428067	-1.3590821316867229e-17	2.522115862117645e-12	2.779264845531038e-18	4.510210144335335e-18	4.463540644111783e-19
92600000	0.00011685413900681612	-6.437967711594887e-16	1.6886681090312678e-60	1.3800888709067471e-14	8.575702654350912e-15	0.009766291719428067	-1.3590736774899014e-17	2.52211586211706e-12	2.7792648455310385e-18	4.5102101443353336e-18	1.0294836081081585e-18
92700000	0.00011685413900681625	-6.437967711594887e-16	1.688668109031572e-60	1.3800888709067468e-14	8.575702654351266e-15	0.009766291719428067	-1.3590652232928203e-17	2.5221158621181534e-12	2.7792648455310385e-18	4.510210144335329e-18	4.450024797111338e-19
92800000	0.00011685413900681598	-6.437967711594887e-16	1.688668109030829e-60	1.3800888709067471e-14	8.575702654350403e-15	0.009766291719428067	-1.3590567690969166e-17	2.5221158621154804e-12	2.7792648455310385e-18	4.510210144335335e-18	5.1568598080835864e-18
92900000	0.00011685413900681615	-6.437967711594887e-16	1.688668109031322e-60	1.3800888709067473e-14	8.575702654350975e-15	0.009766291719428067	-1.3590483148993824e-17	2.522115862117254e-12	2.7792648455310385e-18	4.510210144335335e-18	2.5335976814237323e-18
93000000	0.00011685413900681618	-6.437967711594887e-16	1.688668109031412e-60	1.3800888709067471e-14	8.57570265435108e-15	0.009766291719428067	-1.3590398607020397e-17	2.52211586211758e-12	2.7792648455310385e-18	4.510210144335335e-18	7.723363602828279e-19
93100000	0.00011685413900681617	-6.437967711594887e-16	1.688668109031373e-60	1.3800888709067471e-14	8.575702654351035e-15	0.009766291719428067	-1.3590314065050583e-17	2.5221158621174385e-12	2.779264845531038e-18	4.510210144335336e-18	6.384892065029351e-19
93200000	0.00011685413900681614	-6.437967711594887e-16	1.6886681090312714e-60	1.3800888709067471e-14	8.575702654350917e-15	0.009766291719428067	-1.3590229523082049e-17	2.522115862117072e-12	2.7792648455310385e-18	4.510210144335337e-18	1.0779022684219459e-18
93300000	0.00011685413900681603	-6.437967711594887e-16	1.688668109030992e-60	1.3800888709067471e-14	8.575702654350592e-15	0.009766291719428067	-1.3590144981114773e-17	2.522115862116067e-12	2.779264845531038e-18	4.510210144335336e-18	2.081603049230037e-18
93400000	0.00011685413900681619	-6.437967711594887e-16	1.6886681090314395e-60	1.3800888709067467e-14	8.575702654351111e-15	0.009766291719428067	-1.359006043914359e-17	2.5221158621176768e-12	2.7792648455310385e-18	4.510210144335329e-18	1.3262239193994556e-18
93500000	0.00011685413900681595	-6.437967711594887e-16	1.688668109030757e-60	1.3800888709067471e-14	8.575702654350319e-15	0.009766291719428067	-1.3589975897184128e-17	2.522115862115221e-12	2.7792648455310385e-18	4.510210144335337e-18	5.849722156914608e-18
93600000	0.00011685413900681602	-6.437967711594887e-16	1.688668109030962e-60	1.3800888709067471e-14	8.575702654350557e-15	0.009766291719428067	-1.3589891355204289e-17	2.522115862115959e-12	2.7792648455310385e-18	4.5102101443353374e-18	1.2045514157308127e-18
93700000	0.0001168541390068162	-6.437967711594887e-16	1.688668109031478e-60	1.3800888709067471e-14	8.575702654351157e-15	0.009766291719428067	-1.3589806813234687e-17	2.522115862117816e-12	2.779264845531038e-18	4.510210144335336e-18	1.166111364257564e-18
93800000	0.00011685413900681629	-6.437967711594887e-16	1.6886681090316705e-60	1.3800888709067473e-14	8.575702654351381e-15	0.009766291719428067	-1.3589722271263537e-17	2.522115862118508e-12	2.7792648455310385e-18	4.510210144335335e-18	4.2839934273978913e-19
93900000	0.00011685413900681619	-6.437967711594887e-16	1.6886681090314436e-60	1.3800888709067471e-14	8.575702654351117e-15	0.009766291719428067	-1.3589637729294455e-17	2.522115862117691e-12	2.7792648455310385e-18	4.510210144335335e-18	6.18657118352683e-19
94000000	0.00011685413900681615	-6.437967711594887e-16	1.6886681090313115e-60	1.3800888709067468e-14	8.575702654350964e-15	0.009766291719428067	-1.3589553187325787e-17	2.5221158621172167e-12	2.7792648455310385e-18	4.510210144335331e-18	9.997363096142434e-19
94100000	0.00011685413900681607	-6.437967711594887e-16	1.6886681090311153e-60	1.3800888709067468e-14	8.575702654350736e-15	0.009766291719428067	-1.3589468645361864e-17	2.5221158621165107e-12	2.7792648455310385e-18	4.510210144335331e-18	3.514007080412264e-18
94200000	0.00011685413900681615	-6.437967711594887e-16	1.6886681090313051e-60	1.3800888709067473e-14	8.575702654350958e-15	0.009766291719428067	-1.3589384103387426e-17	2.5221158621171957e-12	2.779264845531038e-18	4.510210144335336e-18	1.2966792714338603e-18
94300000	0.00011685413900681594	-6.437967711594887e-16	1.6886681090307635e-60	1.3800888709067473e-14	8.575702654350328e-15	0.009766291719428067	-1.3589299561424564e-17	2.5221158621152453e-12	2.7792648455310385e-18	4.510210144335337e-18	4.285665202504641e-18
94400000	0.00011685413900681599	-6.437967711594887e-16	1.6886681090308917e-60	1.3800888709067471e-14	8.575702654350475e-15	0.009766291719428067	-1.3589215019455227e-17	2.5221158621157078e-12	2.779264845531038e-18	4.5102101443353374e-18	4.363282367618655e-18
94500000	0.00011685413900681627	-6.437967711594887e-16	1.688668109031653e-60	1.3800888709067471e-14	8.575702654351359e-15	0.009766291719428067	-1.358913047747736e-17	2.5221158621184438e-12	2.7792648455310385e-18	4.510210144335334e-18	5.955603691628107e-19
94600000	0.00011685413900681604	-6.437967711594887e-16	1.6886681090310415e-60	1.3800888709067473e-14	8.57570265435065e-15	0.009766291719428067	-1.3589045935510997e-17	2.522115862116247e-12	2.7792648455310385e-18	4.5102101443353374e-18	2.0129918933008703e-18
94700000	0.00011685413900681629	-6.437967711594887e-16	1.6886681090316708e-60	1.3800888709067467e-14	8.575702654351381e-15	0.009766291719428067	-1.3588961393536662e-17	2.52211586211851e-12	2.779264845531038e-18	4.510210144335326e-18	-1.5755782312056814e-19
94800000	0.00011685413900681607	-6.437967711594887e-16	1.6886681090310946e-60	1.3800888709067471e-14	8.575702654350712e-15	0.009766291719428067	-1.35888768515717e-17	2.5221158621164348e-12	2.7792648455310385e-18	4.510210144335336e-18	1.8892001387259468e-18
94900000	0.00011685413900681619	-6.437967711594887e-16	1.688668109031441e-60	1.380088870906747e-14	8.575702654351114e-15	0.009766291719428067	-1.3588792309600183e-17	2.5221158621176844e-12	2.779264845531038e-18	4.510210144335332e-18	9.908687616869864e-19
95000000	0.00011685413900681602	-6.437967711594887e-16	1.6886681090309688e-60	1.380088870906747e-14	8.575702654350565e-15	0.009766291719428067	-1.3588707767637182e-17	2.5221158621159852e-12	2.779264845531038e-18	4.510210144335335e-18	3.9191693989049946e-18
95100000	0.000116854139006816	-6.437967711594887e-16	1.6886681090309227e-60	1.3800888709067473e-14	8.575702654350512e-15	0.009766291719428067	-1.3588623225669163e-17	2.522115862115818e-12	2.7792648455310385e-18	4.510210144335337e-18	4.589942437211474e-18
95200000	0.00011685413900681631	-6.437967711594887e-16	1.6886681090317777e-60	1.3800888709067471e-14	8.575702654351505e-15	0.009766291719428067	-1.3588538683688906e-17	2.5221158621188945e-12	2.7792648455310385e-18	4.5102101443353336e-18	-2.459335907743925e-19
95300000	0.00011685413900681596	-6.437967711594887e-16	1.6886681090308254e-60	1.3800888709067471e-14	8.5757026543504e-15	0.009766291719428067	-1.3588454141726204e-17	2.5221158621154682e-12	2.7792648455310385e-18	4.5102101443353374e-18	2.8170237873166003e-18
95400000	0.0001168541390068161	-6.437967711594887e-16	1.6886681090312173e-60	1.3800888709067473e-14	8.575702654350852e-15	0.009766291719428067	-1.3588369599752683e-17	2.522115862116878e-12	2.779264845531038e-18	4.510210144335336e-18	1.013837254642577e-18
95500000	0.00011685413900681606	-6.437967711594887e-16	1.6886681090310843e-60	1.3800888709067471e-14	8.5757026543507e-15	0.009766291719428067	-1.3588285057784516e-17	2.5221158621163996e-12	2.7792648455310385e-18	4.510210144335335e-18	1.61806967920033e-18
95600000	0.00011685413900681627	-6.437967711594887e-16	1.6886681090316442e-60	1.3800888709067468e-14	8.575702654351348e-15	0.009766291719428067	-1.3588200515811472e-17	2.5221158621184122e-12	2.7792648455310385e-18	4.510210144335328e-18	3.207644996684292e-20
95700000	0.00011685413900681599	-6.437967711594887e-16	1.6886681090308895e-60	1.3800888709067471e-14	8.575702654350472e-15	0.009766291719428067	-1.3588115973852505e-17	2.522115862115698e-12	2.7792648455310385e-18	4.510210144335334e-18	4.77844833941452e-18
95800000	0.00011685413900681611	-6.437967711594887e-16	1.6886681090312156e-60	1.3800888709067471e-14	8.575702654350852e-15	0.009766291719428067	-1.3588031431879308e-17	2.522115862116873e-12	2.7792648455310385e-18	4.510210144335335e-18	3.1260901362298632e-18
95900000	0.00011685413900681623	-6.437967711594887e-16	1.6886681090315602e-60	1.380088870906747e-14	8.575702654351251e-15	0.009766291719428067	-1.3587946889903434e-17	2.522115862118113e-12	2.779264845531038e-18	4.5102101443353336e-18	2.589875861283204e-19
96000000	0.00011685413900681625	-6.437967711594887e-16	1.688668109031573e-60	1.3800888709067471e-14	8.575702654351267e-15	0.009766291719428067	-1.3587862347933623e-17	2.5221158621181578e-12	2.779264845531038e-18	4.510210144335336e-18	1.2643294181664457e-19
96100000	0.0001168541390068162	-6.437967711594887e-16	1.6886681090314613e-60	1.3800888709067473e-14	8.575702654351136e-15	0.009766291719428067	-1.3587777805964963e-17	2.522115862117755e-12	2.7792648455310385e-18	4.510210144335336e-18	5.074587293516986e-19
96200000	0.00011685413900681598	-6.437967711594887e-16	1.688668109030853e-60	1.3800888709067471e-14	8.575702654350431e-15	0.009766291719428067	-1.3587693263999993e-17	2.522115862115568e-12	2.779264845531038e-18	4.5102101443353374e-18	2.551959003806885e-18
96300000	0.00011685413900681623	-6.437967711594887e-16	1.6886681090315235e-60	1.3800888709067467e-14	8.575702654351209e-15	0.009766291719428067	-1.3587608722026576e-17	2.5221158621179793e-12	2.7792648455310385e-18	4.510210144335328e-18	7.991112116750608e-19
96400000	0.00011685413900681595	-6.437967711594887e-16	1.6886681090307552e-60	1.3800888709067473e-14	8.575702654350317e-15	0.009766291719428067	-1.3587524180068321e-17	2.5221158621152154e-12	2.7792648455310385e-18	4.510210144335337e-18	5.863368955791283e-18
96500000	0.00011685413900681612	-6.437967711594887e-16	1.6886681090312568e-60	1.3800888709067473e-14	8.575702654350901e-15	0.009766291719428067	-1.358743963808723e-17	2.5221158621170212e-12	2.779264845531038e-18	4.510210144335337e-18	6.508784871773294e-19
96600000	0.00011685413900681615	-6.437967711594887e-16	1.6886681090313427e-60	1.3800888709067471e-14	8.575702654351e-15	0.009766291719428067	-1.358735509612014e-17	2.5221158621173294e-12	2.779264845531038e-18	4.510210144335336e-18	1.738125862878616e-18
96700000	0.00011685413900681626	-6.437967711594887e-16	1.6886681090315834e-60	1.3800888709067471e-14	8.575702654351278e-15	0.009766291719428067	-1.3587270554148736e-17	2.522115862118194e-12	2.7792648455310385e-18	4.510210144335335e-18	8.885362465666177e-19
96800000	0.00011685413900681625	-6.437967711594887e-16	1.6886681090315926e-60	1.3800888709067471e-14	8.57570265435129e-15	0.009766291719428067	-1.358718601217754e-17	2.5221158621182285e-12	2.7792648455310385e-18	4.510210144335334e-18	1.3176123363766316e-19
96900000	0.00011685413900681608	-6.437967711594887e-16	1.6886681090311515e-60	1.3800888709067468e-14	8.575702654350778e-15	0.009766291719428067	-1.3587101470211274e-17	2.5221158621166408e-12	2.7792648455310385e-18	4.5102101443353336e-18	1.5881449752372142e-18
97000000	0.00011685413900681611	-6.437967711594887e-16	1.6886681090312043e-60	1.3800888709067468e-14	8.57570265435084e-15	0.009766291719428067	-1.3587016928244751e-17	2.52211586211683e-12	2.7792648455310385e-18	4.5102101443353305e-18	2.9299060826659043e-18
97100000	0.00011685413900681608	-6.437967711594887e-16	1.6886681090311134e-60	1.3800888709067471e-14	8.575702654350734e-15	0.009766291719428067	-1.3586932386272925e-17	2.522115862116504e-12	2.7792648455310385e-18	4.510210144335337e-18	1.885362074303928e-18
97200000	0.00011685413900681595	-6.437967711594887e-16	1.6886681090307953e-60	1.3800888709067471e-14	8.575702654350363e-15	0.009766291719428067	-1.3586847844308412e-17	2.52211586211536e-12	2.7792648455310385e-18	4.510210144335336e-18	4.133401441874966e-18
97300000	0.00011685413900681596	-6.437967711594887e-16	1.6886681090308163e-60	1.3800888709067471e-14	8.575702654350388e-15	0.009766291719428067	-1.3586763302340324e-17	2.522115862115437e-12	2.779264845531038e-18	4.5102101443353374e-18	4.7775245214552954e-18
97400000	0.00011685413900681623	-6.437967711594887e-16	1.6886681090315693e-60	1.3800888709067471e-14	8.575702654351261e-15	0.009766291719428067	-1.3586678760362576e-17	2.5221158621181433e-12	2.7792648455310385e-18	4.510210144335334e-18	1.0731065136404312e-18
97500000	0.0001168541390068161	-6.437967711594887e-16	1.6886681090312104e-60	1.3800888709067471e-14	8.575702654350846e-15	0.009766291719428067	-1.358659421839388e-17	2.522115862116854e-12	2.7792648455310385e-18	4.510210144335337e-18	1.439813138031702e-18
97600000	0.00011685413900681627	-6.437967711594887e-16	1.6886681090316445e-60	1.3800888709067465e-14	8.57570265435135e-15	0.009766291719428067	-1.3586509676420839e-17	2.5221158621184143e-12	2.7792648455310385e-18	4.510210144335325e-18	-1.4924792156829106e-19
97700000	0.00011685413900681612	-6.437967711594887e-16	1.6886681090312612e-60	1.3800888709067471e-14	8.575702654350904e-15	0.009766291719428067	-1.358642513445456e-17	2.5221158621170358e-12	2.779264845531038e-18	4.510210144335335e-18	1.3046102750500825e-18
97800000	0.00011685413900681623	-6.437967711594887e-16	1.6886681090315475e-60	1.380088870906747e-14	8.575702654351237e-15	0.009766291719428067	-1.3586340592483206e-17	2.5221158621180657e-12	2.779264845531038e-18	4.510210144335331e-18	4.753506322864332e-19
97900000	0.00011685413900681606	-6.437967711594887e-16	1.6886681090310606e-60	1.380088870906747e-14	8.575702654350671e-15	0.009766291719428067	-1.3586256050520173e-17	2.5221158621163152e-12	2.779264845531038e-18	4.5102101443353336e-18	3.3913731413260305e-18
98000000	0.00011685413900681598	-6.437967711594887e-16	1.6886681090308456e-60	1.3800888709067473e-14	8.575702654350422e-15	0.009766291719428067	-1.3586171508554323e-17	2.52211586211554e-12	2.7792648455310385e-18	4.510210144335337e-18	5.038523467285876e-18
98100000	0.0001168541390068163	-6.437967711594887e-16	1.68866810903175e-60	1.3800888709067471e-14	8.575702654351472e-15	0.009766291719428067	-1.3586086966573591e-17	2.522115862118797e-12	2.779264845531038e-18	4.5102101443353336e-18	-9.143784775953897e-21
98200000	0.00011685413900681594	-6.437967711594887e-16	1.6886681090307704e-60	1.3800888709067471e-14	8.575702654350335e-15	0.009766291719428067	-1.3586002424610775e-17	2.5221158621152707e-12	2.7792648455310385e-18	4.510210144335338e-18	3.0027676932821785e-18
98300000	0.00011685413900681603	-6.437967711594887e-16	1.6886681090310023e-60	1.3800888709067473e-14	8.575702654350603e-15	0.009766291719428067	-1.358591788263812e-17	2.522115862116103e-12	2.7792648455310385e-18	4.510210144335336e-18	1.5880251120774557e-18
98400000	0.00011685413900681599	-6.437967711594887e-16	1.6886681090309171e-60	1.3800888709067471e-14	8.575702654350505e-15	0.009766291719428067	-1.3585833340669845e-17	2.522115862115797e-12	2.7792648455310385e-18	4.510210144335337e-18	2.147836014859302e-18
98500000	0.00011685413900681629	-6.437967711594887e-16	1.6886681090316697e-60	1.3800888709067468e-14	8.575702654351378e-15	0.009766291719428067	-1.3585748798695165e-17	2.5221158621185035e-12	2.7792648455310385e-18	4.510210144335328e-18	-1.7434446507135316e-19
98600000	0.00011685413900681602	-6.437967711594887e-16	1.688668109030963e-60	1.3800888709067471e-14	8.575702654350559e-15	0.009766291719428067	-1.3585664256735642e-17	2.5221158621159622e-12	2.7792648455310385e-18	4.5102101443353336e-18	4.318353037847841e-18
98700000	0.00011685413900681607	-6.437967711594887e-16	1.6886681090311117e-60	1.3800888709067473e-14	8.575702654350732e-15	0.009766291719428067	-1.3585579714764779e-17	2.5221158621164986e-12	2.7792648455310385e-18	4.510210144335336e-18	3.710456986937767e-18
98800000	0.00011685413900681627	-6.437967711594887e-16	1.6886681090316528e-60	1.380088870906747e-14	8.575702654351359e-15	0.009766291719428067	-1.358549517278682e-17	2.522115862118446e-12	2.779264845531038e-18	4.5102101443353336e-18	-8.427779598372107e-20
98900000	0.00011685413900681629	-6.437967711594887e-16	1.6886681090316995e-60	1.3800888709067471e-14	8.575702654351414e-15	0.009766291719428067	-1.3585410630817092e-17	2.5221158621186138e-12	2.779264845531038e-18	4.510210144335336e-18	-1.8543836327188488e-19
99000000	0.00011685413900681627	-6.437967711594887e-16	1.6886681090316158e-60	1.3800888709067471e-14	8.575702654351316e-15	0.009766291719428067	-1.3585326088848084e-17	2.5221158621183105e-12	2.7792648455310385e-18	4.510210144335335e-18	4.318799509667715e-20
99100000	0.00011685413900681594	-6.437967711594887e-16	1.6886681090307756e-60	1.3800888709067471e-14	8.575702654350341e-15	0.009766291719428067	-1.3585241546884698e-17	2.5221158621152893e-12	2.779264845531038e-18	4.510210144335338e-18	2.799773129363422e-18
99200000	0.00011685413900681626	-6.437967711594887e-16	1.6886681090315986e-60	1.3800888709067465e-14	8.575702654351297e-15	0.009766291719428067	-1.3585157004909707e-17	2.522115862118248e-12	2.7792648455310385e-18	4.5102101443353274e-18	3.3226584069472806e-19
99300000	0.00011685413900681595	-6.437967711594887e-16	1.688668109030775e-60	1.3800888709067471e-14	8.575702654350341e-15	0.009766291719428067	-1.3585072462952214e-17	2.522115862115286e-12	2.7792648455310385e-18	4.510210144335336e-18	5.738806670257352e-18
99400000	0.00011685413900681623	-6.437967711594887e-16	1.6886681090315456e-60	1.3800888709067473e-14	8.575702654351236e-15	0.009766291719428067	-1.3584987920970188e-17	2.522115862118062e-12	2.779264845531038e-18	4.510210144335336e-18	1.0956826884284824e-19
99500000	0.0001168541390068161	-6.437967711594887e-16	1.6886681090312018e-60	1.3800888709067471e-14	8.575702654350837e-15	0.009766291719428067	-1.3584903379005613e-17	2.5221158621168225e-12	2.779264845531038e-18	4.510210144335337e-18	2.329927389690254e-18
99600000	0.00011685413900681622	-6.437967711594887e-16	1.68866810903148e-60	1.3800888709067473e-14	8.57570265435116e-15	0.009766291719428067	-1.3584818837034053e-17	2.5221158621178234e-12	2.7792648455310385e-18	4.510210144335335e-18	1.4156400365622344e-18
99700000	0.00011685413900681629	-6.437967711594887e-16	1.6886681090316956e-60	1.3800888709067471e-14	8.57570265435141e-15	0.009766291719428067	-1.3584734295060973e-17	2.522115862118597e-12	2.7792648455310385e-18	4.510210144335334e-18	-1.9391033493479032e-19
99800000	0.00011685413900681603	-6.437967711594887e-16	1.688668109030996e-60	1.380088870906747e-14	8.575702654350597e-15	0.009766291719428067	-1.3584649753096687e-17	2.5221158621160818e-12	2.7792648455310385e-18	4.510210144335335e-18	2.157300660387507e-18
99900000	0.00011685413900681614	-6.437967711594887e-16	1.688668109031295e-60	1.3800888709067468e-14	8.575702654350944e-15	0.009766291719428067	-1.3584565211127569e-17	2.522115862117156e-12	2.7792648455310385e-18	4.51021014433533e-18	2.3372788701100365e-18
100000000	0.00011685413900681595	-6.437967711594887e-16	1.6886681090308077e-60	1.3800888709067471e-14	8.575702654350379e-15	0.009766291719428067	-1.3584480669165016e-17	2.5221158621154056e-12	2.7792648455310385e-18	4.510210144335337e-18	5.468386868871125e-18
