# Supplementary material for: Thermodynamics Underpinning the Microbial Community‐Level Nitrogen Energy Metabolism
Source: Environ Microbiol. 2025 Feb 16;27(2):e70055. doi: 10.1111/1462-2920.70055 (PMC11830459; doi:10.1111/1462-2920.70055)
Supplement: Supplementary file 1 — Data S1. [file EMI-27-e70055-s001.zip › SI/Nnetwork/Results/kdef_-10/Iin_-5/p_0.2/O2_-8.2_H_-7.5.csv]

time	N2	N2H4	N2H5	N2O	NH2OH	NH3	NH3OH	NH4	NO	NO2	NO3
0	0.00001	0.00001	0.00001	0.00001	0.00001	0.00001	0.00001	0.00001	0.00001	0.00001	0.00001
100000	0.00487444320635325	1.918313189292144e-49	-1.476084941449472e-41	2.225465327630641e-11	8.781484025411216e-15	0.00025111354269384247	-2.6794140287661425e-21	6.484933025012333e-17	4.392354151334953e-15	6.997587056902152e-14	7.138173247559391e-15
200000	0.00487444320635325	1.9183131892921427e-49	-4.005665386664524e-41	2.2254653276306405e-11	8.78148402538415e-15	0.00025111354269384247	-2.6793273890540993e-21	6.484932552387935e-17	4.392354151334951e-15	6.997587056480958e-14	7.13817324755824e-15
300000	0.00487444320635325	1.9183131892921434e-49	-6.535245613947964e-41	2.2254653276306405e-11	8.78148402538398e-15	0.0002511135426938425	-2.679240749342084e-21	6.484932549388434e-17	4.392354151334951e-15	6.997587056478286e-14	7.138173247558233e-15
400000	0.00487444320635325	1.9183131892921438e-49	-9.064825864159024e-41	2.2254653276306405e-11	8.781484025383994e-15	0.0002511135426938425	-2.6791541096300687e-21	6.484932549595256e-17	4.392354151334951e-15	6.997587056478472e-14	7.138173247558233e-15
500000	0.00487444320635325	1.918313189292144e-49	-1.159440610707094e-40	2.2254653276306405e-11	8.781484025384003e-15	0.0002511135426938425	-2.6790674699180538e-21	6.48493254972433e-17	4.392354151334952e-15	6.997587056478587e-14	7.138173247558235e-15
600000	0.00487444320635325	1.918313189292144e-49	-1.4123986343819036e-40	2.2254653276306405e-11	8.781484025384007e-15	0.0002511135426938425	-2.678980830206039e-21	6.48493254978775e-17	4.392354151334952e-15	6.997587056478644e-14	7.138173247558235e-15
700000	0.00487444320635325	1.918313189292144e-49	-1.6653566575538643e-40	2.2254653276306405e-11	8.781484025384008e-15	0.0002511135426938425	-2.678894190494024e-21	6.484932549797608e-17	4.392354151334952e-15	6.997587056478652e-14	7.138173247558235e-15
800000	0.00487444320635325	1.9183131892921438e-49	-1.918314680336508e-40	2.2254653276306405e-11	8.781484025384005e-15	0.0002511135426938425	-2.6788075507820086e-21	6.484932549765997e-17	4.392354151334952e-15	6.997587056478625e-14	7.138173247558235e-15
900000	0.00487444320635325	1.9183131892921434e-49	-2.171272702843367e-40	2.2254653276306405e-11	8.781484025384e-15	0.0002511135426938425	-2.6787209110699936e-21	6.484932549705011e-17	4.392354151334951e-15	6.997587056478569e-14	7.138173247558235e-15
1000000	0.00487444320635325	1.918313189292143e-49	-2.4242307251879747e-40	2.2254653276306405e-11	8.781484025383996e-15	0.0002511135426938425	-2.6786342713579787e-21	6.484932549626742e-17	4.392354151334951e-15	6.9975870564785e-14	7.138173247558233e-15
1100000	0.00487444320635325	1.9183131892921427e-49	-2.6771887474838627e-40	2.2254653276306405e-11	8.78148402538399e-15	0.0002511135426938425	-2.6785476316459638e-21	6.484932549543283e-17	4.392354151334951e-15	6.997587056478424e-14	7.138173247558233e-15
1200000	0.00487444320635325	1.9183131892921423e-49	-2.930146769844564e-40	2.2254653276306405e-11	8.781484025383984e-15	0.0002511135426938425	-2.6784609919339484e-21	6.484932549466729e-17	4.39235415133495e-15	6.997587056478356e-14	7.138173247558233e-15
1300000	0.00487444320635325	1.918313189292142e-49	-3.1831047923836115e-40	2.2254653276306405e-11	8.78148402538398e-15	0.0002511135426938425	-2.6783743522219335e-21	6.484932549409172e-17	4.39235415133495e-15	6.997587056478304e-14	7.138173247558233e-15
1400000	0.00487444320635325	1.9183131892921415e-49	-3.436062815214537e-40	2.2254653276306405e-11	8.781484025383978e-15	0.0002511135426938425	-2.6782877125099186e-21	6.484932549382703e-17	4.39235415133495e-15	6.99758705647828e-14	7.138173247558233e-15
1500000	0.00487444320635325	1.9183131892921415e-49	-3.6890208380036855e-40	2.2254653276306405e-11	8.781484025383978e-15	0.0002511135426938425	-2.6782010727979032e-21	6.484932549382324e-17	4.39235415133495e-15	6.99758705647828e-14	7.138173247558233e-15
1600000	0.00487444320635325	1.9183131892921415e-49	-3.9419788600571584e-40	2.2254653276306405e-11	8.781484025383978e-15	0.0002511135426938425	-2.6781144330858883e-21	6.484932549382452e-17	4.39235415133495e-15	6.99758705647828e-14	7.138173247558233e-15
1700000	0.00487444320635325	1.9183131892921415e-49	-4.194936881471974e-40	2.2254653276306405e-11	8.781484025383978e-15	0.0002511135426938425	-2.6780277933738734e-21	6.48493254938252e-17	4.39235415133495e-15	6.99758705647828e-14	7.138173247558233e-15
1800000	0.00487444320635325	1.9183131892921415e-49	-4.447894902361665e-40	2.2254653276306405e-11	8.781484025383978e-15	0.0002511135426938425	-2.6779411536618584e-21	6.484932549382537e-17	4.39235415133495e-15	6.99758705647828e-14	7.138173247558233e-15
1900000	0.00487444320635325	1.9183131892921415e-49	-4.700852922839765e-40	2.2254653276306405e-11	8.781484025383978e-15	0.0002511135426938425	-2.677854513949843e-21	6.484932549382515e-17	4.39235415133495e-15	6.99758705647828e-14	7.138173247558233e-15
2000000	0.00487444320635325	1.9183131892921415e-49	-4.953810943019805e-40	2.2254653276306405e-11	8.781484025383978e-15	0.0002511135426938425	-2.677767874237828e-21	6.484932549382464e-17	4.39235415133495e-15	6.997587056478281e-14	7.138173247558233e-15
2100000	0.00487444320635325	1.918313189292142e-49	-5.2067689630153185e-40	2.2254653276306402e-11	8.781484025383978e-15	0.00025111354269384247	-2.6776812345258132e-21	6.484932549382396e-17	4.39235415133495e-15	6.997587056478281e-14	7.138173247558233e-15
2200000	0.00487444320635325	1.918313189292142e-49	-5.4597269829398375e-40	2.2254653276306402e-11	8.78148402538398e-15	0.00025111354269384247	-2.6775945948137983e-21	6.484932549382322e-17	4.392354151334951e-15	6.997587056478281e-14	7.138173247558233e-15
2300000	0.00487444320635325	1.918313189292142e-49	-5.712685002906895e-40	2.2254653276306402e-11	8.78148402538398e-15	0.00025111354269384247	-2.677507955101783e-21	6.484932549382251e-17	4.392354151334951e-15	6.997587056478281e-14	7.138173247558233e-15
2400000	0.00487444320635325	1.9183131892921423e-49	-5.965643023030023e-40	2.2254653276306402e-11	8.78148402538398e-15	0.00025111354269384247	-2.677421315389768e-21	6.484932549382195e-17	4.392354151334951e-15	6.997587056478281e-14	7.138173247558233e-15
2500000	0.00487444320635325	1.9183131892921423e-49	-6.218601043422754e-40	2.2254653276306402e-11	8.78148402538398e-15	0.00025111354269384247	-2.677334675677753e-21	6.484932549382166e-17	4.392354151334951e-15	6.997587056478281e-14	7.138173247558233e-15
2600000	0.00487444320635325	1.9183131892921423e-49	-6.471559064103922e-40	2.2254653276306402e-11	8.78148402538398e-15	0.00025111354269384247	-2.6772480359657378e-21	6.484932549382163e-17	4.392354151334951e-15	6.997587056478281e-14	7.138173247558233e-15
2700000	0.00487444320635325	1.9183131892921423e-49	-6.724517084801451e-40	2.2254653276306402e-11	8.78148402538398e-15	0.00025111354269384247	-2.677161396253723e-21	6.484932549382163e-17	4.392354151334951e-15	6.997587056478281e-14	7.138173247558233e-15
2800000	0.00487444320635325	1.9183131892921423e-49	-6.977475105488618e-40	2.2254653276306402e-11	8.78148402538398e-15	0.00025111354269384247	-2.677074756541708e-21	6.484932549382163e-17	4.392354151334951e-15	6.997587056478281e-14	7.138173247558233e-15
2900000	0.00487444320635325	1.9183131892921427e-49	-7.230433126165583e-40	2.2254653276306402e-11	8.78148402538398e-15	0.00025111354269384247	-2.676988116829693e-21	6.484932549382163e-17	4.392354151334951e-15	6.997587056478281e-14	7.138173247558233e-15
3000000	0.00487444320635325	1.9183131892921427e-49	-7.483391146832506e-40	2.2254653276306402e-11	8.78148402538398e-15	0.00025111354269384247	-2.6769014771176776e-21	6.484932549382165e-17	4.392354151334951e-15	6.997587056478281e-14	7.138173247558233e-15
3100000	0.00487444320635325	1.9183131892921427e-49	-7.736349167489545e-40	2.2254653276306402e-11	8.78148402538398e-15	0.00025111354269384247	-2.6768148374056627e-21	6.484932549382165e-17	4.392354151334951e-15	6.997587056478281e-14	7.138173247558233e-15
3200000	0.00487444320635325	1.9183131892921427e-49	-7.989307188136863e-40	2.2254653276306402e-11	8.781484025383981e-15	0.00025111354269384247	-2.6767281976936478e-21	6.484932549382165e-17	4.392354151334952e-15	6.997587056478281e-14	7.138173247558233e-15
3300000	0.00487444320635325	1.9183131892921427e-49	-8.242265208774617e-40	2.2254653276306402e-11	8.781484025383981e-15	0.0002511135426938424	-2.6766415579816325e-21	6.484932549382165e-17	4.392354151334952e-15	6.997587056478281e-14	7.138173247558233e-15
3400000	0.00487444320635325	1.9183131892921427e-49	-8.495223229402962e-40	2.2254653276306402e-11	8.781484025383981e-15	0.0002511135426938424	-2.6765549182696175e-21	6.484932549382165e-17	4.392354151334952e-15	6.997587056478281e-14	7.138173247558233e-15
3500000	0.00487444320635325	1.9183131892921427e-49	-8.748181250022064e-40	2.2254653276306402e-11	8.781484025383981e-15	0.0002511135426938424	-2.6764682785576026e-21	6.484932549382165e-17	4.392354151334952e-15	6.997587056478281e-14	7.138173247558233e-15
3600000	0.00487444320635325	1.918313189292143e-49	-9.001139270632079e-40	2.2254653276306402e-11	8.781484025383981e-15	0.0002511135426938424	-2.6763816388455873e-21	6.484932549382165e-17	4.392354151334952e-15	6.997587056478281e-14	7.138173247558233e-15
3700000	0.00487444320635325	1.918313189292143e-49	-9.254097291233164e-40	2.22546532763064e-11	8.781484025383981e-15	0.0002511135426938424	-2.6762949991335723e-21	6.484932549382165e-17	4.392354151334952e-15	6.997587056478281e-14	7.138173247558233e-15
3800000	0.00487444320635325	1.918313189292143e-49	-9.507055311825486e-40	2.22546532763064e-11	8.781484025383981e-15	0.0002511135426938424	-2.6762083594215574e-21	6.484932549382165e-17	4.392354151334952e-15	6.997587056478281e-14	7.138173247558233e-15
3900000	0.00487444320635325	1.918313189292143e-49	-9.760013332409198e-40	2.22546532763064e-11	8.781484025383981e-15	0.0002511135426938424	-2.6761217197095424e-21	6.484932549382166e-17	4.392354151334952e-15	6.997587056478281e-14	7.138173247558233e-15
4000000	0.00487444320635325	1.918313189292143e-49	-1.001297135298446e-39	2.22546532763064e-11	8.781484025383981e-15	0.0002511135426938424	-2.676035079997527e-21	6.484932549382166e-17	4.392354151334952e-15	6.997587056478281e-14	7.138173247558233e-15
4100000	0.00487444320635325	1.918313189292143e-49	-1.0265929373551434e-39	2.22546532763064e-11	8.781484025383981e-15	0.0002511135426938424	-2.6759484402855122e-21	6.484932549382166e-17	4.392354151334952e-15	6.997587056478281e-14	7.138173247558233e-15
4200000	0.00487444320635325	1.918313189292143e-49	-1.0518887394110274e-39	2.22546532763064e-11	8.781484025383981e-15	0.0002511135426938424	-2.6758618005734972e-21	6.484932549382166e-17	4.392354151334952e-15	6.997587056478281e-14	7.138173247558233e-15
4300000	0.00487444320635325	1.918313189292143e-49	-1.0771845414661147e-39	2.22546532763064e-11	8.781484025383981e-15	0.0002511135426938424	-2.675775160861482e-21	6.484932549382166e-17	4.392354151334952e-15	6.997587056478281e-14	7.138173247558233e-15
4400000	0.00487444320635325	1.918313189292143e-49	-1.1024803435204207e-39	2.22546532763064e-11	8.781484025383981e-15	0.0002511135426938424	-2.675688521149467e-21	6.484932549382166e-17	4.392354151334952e-15	6.997587056478281e-14	7.138173247558233e-15
4500000	0.00487444320635325	1.918313189292143e-49	-1.1277761455739615e-39	2.22546532763064e-11	8.781484025383981e-15	0.0002511135426938424	-2.675601881437452e-21	6.484932549382166e-17	4.392354151334952e-15	6.997587056478281e-14	7.138173247558233e-15
4600000	0.00487444320635325	1.918313189292143e-49	-1.1530719476267529e-39	2.22546532763064e-11	8.781484025383981e-15	0.0002511135426938424	-2.6755152417254367e-21	6.484932549382166e-17	4.392354151334952e-15	6.997587056478281e-14	7.138173247558233e-15
4700000	0.00487444320635325	1.918313189292143e-49	-1.1783677496788115e-39	2.22546532763064e-11	8.781484025383981e-15	0.0002511135426938424	-2.6754286020134218e-21	6.484932549382166e-17	4.392354151334952e-15	6.997587056478281e-14	7.138173247558233e-15
4800000	0.00487444320635325	1.9183131892921434e-49	-1.203663551730152e-39	2.22546532763064e-11	8.781484025383981e-15	0.0002511135426938424	-2.675341962301407e-21	6.484932549382166e-17	4.392354151334952e-15	6.997587056478281e-14	7.138173247558233e-15
4900000	0.00487444320635325	1.9183131892921434e-49	-1.228959353780791e-39	2.22546532763064e-11	8.781484025383981e-15	0.0002511135426938424	-2.675255322589392e-21	6.484932549382166e-17	4.392354151334952e-15	6.997587056478281e-14	7.138173247558233e-15
5000000	0.00487444320635325	1.9183131892921434e-49	-1.2542551558307448e-39	2.22546532763064e-11	8.781484025383981e-15	0.0002511135426938424	-2.6751686828773766e-21	6.484932549382166e-17	4.392354151334952e-15	6.997587056478281e-14	7.138173247558233e-15
5100000	0.00487444320635325	1.9183131892921434e-49	-1.2795509578800289e-39	2.22546532763064e-11	8.781484025383981e-15	0.0002511135426938424	-2.6750820431653617e-21	6.484932549382166e-17	4.392354151334952e-15	6.997587056478281e-14	7.138173247558233e-15
5200000	0.00487444320635325	1.9183131892921434e-49	-1.304846759928659e-39	2.22546532763064e-11	8.781484025383981e-15	0.0002511135426938424	-2.6749954034533467e-21	6.484932549382166e-17	4.392354151334952e-15	6.997587056478281e-14	7.138173247558233e-15
5300000	0.00487444320635325	1.9183131892921434e-49	-1.3301425619766517e-39	2.22546532763064e-11	8.781484025383981e-15	0.0002511135426938424	-2.6749087637413314e-21	6.484932549382166e-17	4.392354151334952e-15	6.997587056478281e-14	7.138173247558233e-15
5400000	0.00487444320635325	1.9183131892921434e-49	-1.3554383640240226e-39	2.22546532763064e-11	8.781484025383981e-15	0.0002511135426938424	-2.6748221240293165e-21	6.484932549382166e-17	4.392354151334952e-15	6.997587056478281e-14	7.138173247558233e-15
5500000	0.00487444320635325	1.9183131892921434e-49	-1.3807341660707875e-39	2.22546532763064e-11	8.781484025383981e-15	0.0002511135426938424	-2.6747354843173015e-21	6.484932549382166e-17	4.392354151334952e-15	6.997587056478281e-14	7.138173247558233e-15
5600000	0.00487444320635325	1.9183131892921434e-49	-1.4060299681169626e-39	2.22546532763064e-11	8.781484025383981e-15	0.0002511135426938424	-2.6746488446052862e-21	6.484932549382166e-17	4.392354151334952e-15	6.997587056478281e-14	7.138173247558233e-15
5700000	0.00487444320635325	1.9183131892921434e-49	-1.4313257701625634e-39	2.22546532763064e-11	8.781484025383981e-15	0.0002511135426938424	-2.6745622048932713e-21	6.484932549382166e-17	4.392354151334952e-15	6.997587056478281e-14	7.138173247558233e-15
5800000	0.00487444320635325	1.9183131892921434e-49	-1.456621572207606e-39	2.22546532763064e-11	8.781484025383981e-15	0.0002511135426938424	-2.6744755651812563e-21	6.484932549382166e-17	4.392354151334952e-15	6.997587056478281e-14	7.138173247558233e-15
5900000	0.00487444320635325	1.9183131892921434e-49	-1.481917374252107e-39	2.22546532763064e-11	8.781484025383981e-15	0.0002511135426938424	-2.6743889254692414e-21	6.484932549382166e-17	4.392354151334952e-15	6.997587056478281e-14	7.138173247558233e-15
6000000	0.00487444320635325	1.9183131892921434e-49	-1.5072131762960814e-39	2.22546532763064e-11	8.781484025383981e-15	0.0002511135426938424	-2.674302285757226e-21	6.484932549382166e-17	4.392354151334952e-15	6.997587056478281e-14	7.138173247558233e-15
6100000	0.00487444320635325	1.9183131892921434e-49	-1.5325089783395455e-39	2.22546532763064e-11	8.781484025383981e-15	0.0002511135426938424	-2.674215646045211e-21	6.484932549382166e-17	4.392354151334952e-15	6.997587056478281e-14	7.138173247558233e-15
6200000	0.00487444320635325	1.9183131892921434e-49	-1.5578047803825153e-39	2.22546532763064e-11	8.781484025383981e-15	0.0002511135426938424	-2.6741290063331962e-21	6.484932549382166e-17	4.392354151334952e-15	6.997587056478281e-14	7.138173247558233e-15
6300000	0.00487444320635325	1.9183131892921434e-49	-1.5831005824250068e-39	2.22546532763064e-11	8.781484025383981e-15	0.0002511135426938424	-2.674042366621181e-21	6.484932549382166e-17	4.392354151334952e-15	6.997587056478281e-14	7.138173247558233e-15
6400000	0.00487444320635325	1.9183131892921434e-49	-1.6083963844670357e-39	2.22546532763064e-11	8.781484025383981e-15	0.0002511135426938424	-2.673955726909166e-21	6.484932549382166e-17	4.392354151334952e-15	6.997587056478281e-14	7.138173247558233e-15
6500000	0.00487444320635325	1.9183131892921434e-49	-1.6336921865086182e-39	2.22546532763064e-11	8.781484025383981e-15	0.0002511135426938424	-2.673869087197151e-21	6.484932549382166e-17	4.392354151334952e-15	6.997587056478281e-14	7.138173247558233e-15
6600000	0.00487444320635325	1.9183131892921434e-49	-1.6589879885497698e-39	2.22546532763064e-11	8.781484025383981e-15	0.0002511135426938424	-2.6737824474851357e-21	6.484932549382166e-17	4.392354151334952e-15	6.997587056478281e-14	7.138173247558233e-15
6700000	0.00487444320635325	1.9183131892921434e-49	-1.684283790590507e-39	2.22546532763064e-11	8.781484025383981e-15	0.0002511135426938424	-2.6736958077731208e-21	6.484932549382166e-17	4.392354151334952e-15	6.997587056478281e-14	7.138173247558233e-15
6800000	0.00487444320635325	1.9183131892921434e-49	-1.7095795926308455e-39	2.22546532763064e-11	8.781484025383981e-15	0.0002511135426938424	-2.673609168061106e-21	6.484932549382166e-17	4.392354151334952e-15	6.997587056478281e-14	7.138173247558233e-15
6900000	0.00487444320635325	1.9183131892921434e-49	-1.7348753946708013e-39	2.22546532763064e-11	8.781484025383981e-15	0.0002511135426938424	-2.673522528349091e-21	6.484932549382166e-17	4.392354151334952e-15	6.997587056478281e-14	7.138173247558233e-15
7000000	0.00487444320635325	1.9183131892921434e-49	-1.76017119671039e-39	2.22546532763064e-11	8.781484025383981e-15	0.0002511135426938424	-2.6734358886370756e-21	6.484932549382166e-17	4.392354151334952e-15	6.997587056478281e-14	7.138173247558233e-15
7100000	0.00487444320635325	1.9183131892921434e-49	-1.7854669987496277e-39	2.22546532763064e-11	8.781484025383981e-15	0.0002511135426938424	-2.6733492489250606e-21	6.484932549382166e-17	4.392354151334952e-15	6.997587056478281e-14	7.138173247558233e-15
7200000	0.00487444320635325	1.918313189292143e-49	-1.8107628007885306e-39	2.2254653276306402e-11	8.781484025383981e-15	0.0002511135426938424	-2.6732626092130457e-21	6.484932549382166e-17	4.392354151334952e-15	6.997587056478281e-14	7.138173247558233e-15
7300000	0.00487444320635325	1.918313189292143e-49	-1.836058602827114e-39	2.2254653276306402e-11	8.781484025383981e-15	0.0002511135426938424	-2.6731759695010304e-21	6.484932549382166e-17	4.392354151334952e-15	6.997587056478281e-14	7.138173247558233e-15
7400000	0.00487444320635325	1.918313189292143e-49	-1.8613544048653946e-39	2.2254653276306402e-11	8.781484025383981e-15	0.0002511135426938424	-2.6730893297890154e-21	6.484932549382166e-17	4.392354151334952e-15	6.997587056478281e-14	7.138173247558233e-15
7500000	0.00487444320635325	1.918313189292143e-49	-1.8866502069033882e-39	2.2254653276306402e-11	8.781484025383981e-15	0.0002511135426938424	-2.6730026900770005e-21	6.484932549382166e-17	4.392354151334952e-15	6.997587056478281e-14	7.138173247558233e-15
7600000	0.00487444320635325	1.918313189292143e-49	-1.91194600894111e-39	2.2254653276306402e-11	8.781484025383981e-15	0.0002511135426938424	-2.672916050364985e-21	6.484932549382166e-17	4.392354151334952e-15	6.997587056478281e-14	7.138173247558233e-15
7700000	0.00487444320635325	1.918313189292143e-49	-1.9372418109785767e-39	2.2254653276306402e-11	8.781484025383981e-15	0.0002511135426938424	-2.6728294106529702e-21	6.484932549382166e-17	4.392354151334952e-15	6.997587056478281e-14	7.138173247558233e-15
7800000	0.00487444320635325	1.918313189292143e-49	-1.9625376130158043e-39	2.2254653276306402e-11	8.781484025383981e-15	0.0002511135426938424	-2.6727427709409553e-21	6.484932549382166e-17	4.392354151334952e-15	6.997587056478281e-14	7.138173247558233e-15
7900000	0.00487444320635325	1.918313189292143e-49	-1.9878334150528084e-39	2.2254653276306402e-11	8.781484025383981e-15	0.0002511135426938424	-2.6726561312289404e-21	6.484932549382166e-17	4.392354151334952e-15	6.997587056478281e-14	7.138173247558233e-15
8000000	0.00487444320635325	1.918313189292143e-49	-2.0131292170896046e-39	2.2254653276306402e-11	8.781484025383981e-15	0.0002511135426938424	-2.672569491516925e-21	6.484932549382166e-17	4.392354151334952e-15	6.997587056478281e-14	7.138173247558233e-15
8100000	0.00487444320635325	1.918313189292143e-49	-2.0384250191262093e-39	2.2254653276306402e-11	8.781484025383981e-15	0.0002511135426938424	-2.67248285180491e-21	6.484932549382166e-17	4.392354151334952e-15	6.997587056478281e-14	7.138173247558233e-15
8200000	0.00487444320635325	1.918313189292143e-49	-2.0637208211626385e-39	2.2254653276306402e-11	8.781484025383981e-15	0.0002511135426938424	-2.672396212092895e-21	6.484932549382166e-17	4.392354151334952e-15	6.997587056478281e-14	7.138173247558233e-15
8300000	0.00487444320635325	1.918313189292143e-49	-2.0890166231989078e-39	2.2254653276306402e-11	8.78148402538398e-15	0.0002511135426938424	-2.67230957238088e-21	6.484932549382166e-17	4.392354151334952e-15	6.997587056478281e-14	7.138173247558233e-15
8400000	0.00487444320635325	1.918313189292143e-49	-2.1143124252350336e-39	2.2254653276306402e-11	8.78148402538398e-15	0.0002511135426938424	-2.672222932668865e-21	6.484932549382166e-17	4.392354151334952e-15	6.997587056478281e-14	7.138173247558233e-15
8500000	0.00487444320635325	1.918313189292143e-49	-2.1396082272710315e-39	2.2254653276306402e-11	8.78148402538398e-15	0.0002511135426938424	-2.67213629295685e-21	6.484932549382166e-17	4.392354151334952e-15	6.997587056478281e-14	7.138173247558233e-15
8600000	0.00487444320635325	1.918313189292143e-49	-2.164904029306917e-39	2.2254653276306402e-11	8.78148402538398e-15	0.0002511135426938424	-2.6720496532448347e-21	6.484932549382166e-17	4.392354151334952e-15	6.997587056478281e-14	7.138173247558233e-15
8700000	0.00487444320635325	1.918313189292143e-49	-2.1901998313427068e-39	2.2254653276306402e-11	8.78148402538398e-15	0.0002511135426938424	-2.6719630135328197e-21	6.484932549382166e-17	4.392354151334952e-15	6.997587056478281e-14	7.138173247558233e-15
8800000	0.00487444320635325	1.918313189292143e-49	-2.215495633378417e-39	2.2254653276306402e-11	8.78148402538398e-15	0.0002511135426938424	-2.6718763738208048e-21	6.484932549382166e-17	4.392354151334952e-15	6.997587056478281e-14	7.138173247558233e-15
8900000	0.00487444320635325	1.918313189292143e-49	-2.2407914354140624e-39	2.2254653276306402e-11	8.78148402538398e-15	0.0002511135426938424	-2.67178973410879e-21	6.484932549382166e-17	4.392354151334952e-15	6.997587056478281e-14	7.138173247558233e-15
9000000	0.00487444320635325	1.918313189292143e-49	-2.2660872374496603e-39	2.2254653276306402e-11	8.78148402538398e-15	0.0002511135426938424	-2.6717030943967745e-21	6.484932549382166e-17	4.392354151334952e-15	6.997587056478281e-14	7.138173247558233e-15
9100000	0.00487444320635325	1.9183131892921427e-49	-2.2913830394852255e-39	2.2254653276306402e-11	8.78148402538398e-15	0.0002511135426938424	-2.6716164546847596e-21	6.484932549382166e-17	4.392354151334952e-15	6.997587056478281e-14	7.138173247558233e-15
9200000	0.00487444320635325	1.9183131892921427e-49	-2.316678841520774e-39	2.2254653276306402e-11	8.78148402538398e-15	0.0002511135426938424	-2.6715298149727446e-21	6.484932549382166e-17	4.392354151334952e-15	6.997587056478281e-14	7.138173247558233e-15
9300000	0.00487444320635325	1.9183131892921427e-49	-2.3419746435563227e-39	2.2254653276306402e-11	8.78148402538398e-15	0.0002511135426938424	-2.6714431752607293e-21	6.484932549382166e-17	4.392354151334952e-15	6.997587056478281e-14	7.138173247558233e-15
9400000	0.00487444320635325	1.9183131892921427e-49	-2.3672704455918866e-39	2.2254653276306402e-11	8.78148402538398e-15	0.0002511135426938424	-2.6713565355487144e-21	6.484932549382166e-17	4.392354151334952e-15	6.997587056478281e-14	7.138173247558233e-15
9500000	0.00487444320635325	1.9183131892921427e-49	-2.3925662476274825e-39	2.2254653276306402e-11	8.78148402538398e-15	0.0002511135426938424	-2.6712698958366995e-21	6.484932549382166e-17	4.392354151334952e-15	6.997587056478281e-14	7.138173247558233e-15
9600000	0.00487444320635325	1.9183131892921427e-49	-2.4178620496631254e-39	2.2254653276306402e-11	8.78148402538398e-15	0.0002511135426938424	-2.671183256124684e-21	6.484932549382166e-17	4.392354151334952e-15	6.997587056478281e-14	7.138173247558233e-15
9700000	0.00487444320635325	1.9183131892921427e-49	-2.4431578516988316e-39	2.2254653276306402e-11	8.78148402538398e-15	0.00025111354269384247	-2.6710966164126692e-21	6.484932549382165e-17	4.392354151334952e-15	6.99758705647828e-14	7.138173247558232e-15
9800000	0.00487444320635325	1.9183131892921427e-49	-2.4684536537346174e-39	2.2254653276306402e-11	8.78148402538398e-15	0.00025111354269384247	-2.6710099767006543e-21	6.484932549382165e-17	4.392354151334952e-15	6.99758705647828e-14	7.138173247558232e-15
9900000	0.00487444320635325	1.9183131892921427e-49	-2.493749455770498e-39	2.2254653276306402e-11	8.78148402538398e-15	0.00025111354269384247	-2.6709233369886393e-21	6.484932549382165e-17	4.392354151334951e-15	6.99758705647828e-14	7.138173247558232e-15
10000000	0.00487444320635325	1.9183131892921427e-49	-2.51904525780649e-39	2.2254653276306402e-11	8.78148402538398e-15	0.00025111354269384247	-2.670836697276624e-21	6.484932549382165e-17	4.392354151334951e-15	6.99758705647828e-14	7.138173247558232e-15
10100000	0.00487444320635325	1.9183131892921427e-49	-2.5443410598426093e-39	2.2254653276306402e-11	8.78148402538398e-15	0.00025111354269384247	-2.670750057564609e-21	6.484932549382165e-17	4.392354151334951e-15	6.99758705647828e-14	7.138173247558232e-15
10200000	0.00487444320635325	1.9183131892921427e-49	-2.5696368618788715e-39	2.2254653276306402e-11	8.78148402538398e-15	0.00025111354269384247	-2.670663417852594e-21	6.484932549382165e-17	4.392354151334951e-15	6.99758705647828e-14	7.138173247558232e-15
10300000	0.00487444320635325	1.9183131892921427e-49	-2.5949326639152925e-39	2.2254653276306402e-11	8.78148402538398e-15	0.00025111354269384247	-2.6705767781405788e-21	6.484932549382165e-17	4.392354151334951e-15	6.99758705647828e-14	7.138173247558232e-15
10400000	0.00487444320635325	1.9183131892921427e-49	-2.6202284659518884e-39	2.2254653276306402e-11	8.78148402538398e-15	0.00025111354269384247	-2.670490138428564e-21	6.484932549382165e-17	4.392354151334951e-15	6.99758705647828e-14	7.138173247558232e-15
10500000	0.00487444320635325	1.9183131892921427e-49	-2.6455242679886752e-39	2.2254653276306405e-11	8.78148402538398e-15	0.00025111354269384247	-2.670403498716549e-21	6.484932549382165e-17	4.392354151334951e-15	6.99758705647828e-14	7.138173247558232e-15
10600000	0.00487444320635325	1.9183131892921427e-49	-2.6708200700256688e-39	2.2254653276306405e-11	8.78148402538398e-15	0.00025111354269384247	-2.6703168590045336e-21	6.484932549382165e-17	4.392354151334951e-15	6.99758705647828e-14	7.138173247558232e-15
10700000	0.00487444320635325	1.9183131892921427e-49	-2.6961158720628853e-39	2.2254653276306405e-11	8.781484025383978e-15	0.00025111354269384247	-2.6702302192925187e-21	6.484932549382165e-17	4.392354151334951e-15	6.99758705647828e-14	7.138173247558232e-15
10800000	0.00487444320635325	1.9183131892921423e-49	-2.72141167410034e-39	2.2254653276306405e-11	8.781484025383978e-15	0.00025111354269384247	-2.6701435795805037e-21	6.484932549382165e-17	4.392354151334951e-15	6.99758705647828e-14	7.138173247558232e-15
10900000	0.00487444320635325	1.9183131892921423e-49	-2.7467074761380497e-39	2.2254653276306405e-11	8.781484025383978e-15	0.00025111354269384247	-2.6700569398684888e-21	6.484932549382165e-17	4.392354151334951e-15	6.99758705647828e-14	7.138173247558232e-15
11000000	0.00487444320635325	1.9183131892921423e-49	-2.7720032781760293e-39	2.2254653276306405e-11	8.781484025383978e-15	0.00025111354269384247	-2.6699703001564735e-21	6.484932549382165e-17	4.392354151334951e-15	6.99758705647828e-14	7.138173247558232e-15
11100000	0.00487444320635325	1.9183131892921423e-49	-2.797299080214296e-39	2.2254653276306405e-11	8.781484025383978e-15	0.00025111354269384247	-2.6698836604444585e-21	6.484932549382165e-17	4.392354151334951e-15	6.99758705647828e-14	7.138173247558232e-15
11200000	0.00487444320635325	1.9183131892921423e-49	-2.8225948822528645e-39	2.2254653276306405e-11	8.781484025383978e-15	0.00025111354269384247	-2.6697970207324436e-21	6.484932549382165e-17	4.392354151334951e-15	6.99758705647828e-14	7.138173247558232e-15
11300000	0.00487444320635325	1.9183131892921423e-49	-2.8478906842917518e-39	2.2254653276306405e-11	8.781484025383978e-15	0.00025111354269384247	-2.6697103810204283e-21	6.484932549382165e-17	4.392354151334951e-15	6.99758705647828e-14	7.138173247558232e-15
11400000	0.00487444320635325	1.9183131892921423e-49	-2.8731864863309728e-39	2.2254653276306405e-11	8.781484025383978e-15	0.00025111354269384247	-2.6696237413084133e-21	6.484932549382165e-17	4.392354151334951e-15	6.99758705647828e-14	7.138173247558232e-15
11500000	0.00487444320635325	1.9183131892921423e-49	-2.8984822883705446e-39	2.2254653276306405e-11	8.781484025383978e-15	0.00025111354269384247	-2.6695371015963984e-21	6.484932549382165e-17	4.392354151334951e-15	6.99758705647828e-14	7.138173247558232e-15
11600000	0.00487444320635325	1.9183131892921423e-49	-2.923778090410482e-39	2.2254653276306405e-11	8.781484025383978e-15	0.00025111354269384247	-2.669450461884383e-21	6.484932549382165e-17	4.392354151334951e-15	6.99758705647828e-14	7.138173247558232e-15
11700000	0.00487444320635325	1.9183131892921423e-49	-2.9490738924508014e-39	2.2254653276306405e-11	8.781484025383978e-15	0.00025111354269384247	-2.669363822172368e-21	6.484932549382165e-17	4.392354151334951e-15	6.99758705647828e-14	7.138173247558232e-15
11800000	0.00487444320635325	1.9183131892921423e-49	-2.974369694491519e-39	2.2254653276306405e-11	8.781484025383978e-15	0.00025111354269384247	-2.6692771824603532e-21	6.484932549382165e-17	4.392354151334951e-15	6.99758705647828e-14	7.138173247558232e-15
11900000	0.00487444320635325	1.9183131892921423e-49	-2.999665496532651e-39	2.2254653276306405e-11	8.781484025383978e-15	0.00025111354269384247	-2.6691905427483383e-21	6.484932549382165e-17	4.392354151334951e-15	6.99758705647828e-14	7.138173247558232e-15
12000000	0.00487444320635325	1.9183131892921423e-49	-3.024961298574212e-39	2.2254653276306405e-11	8.781484025383978e-15	0.00025111354269384247	-2.669103903036323e-21	6.484932549382165e-17	4.392354151334951e-15	6.99758705647828e-14	7.138173247558232e-15
12100000	0.00487444320635325	1.9183131892921423e-49	-3.050257100616219e-39	2.2254653276306405e-11	8.781484025383978e-15	0.00025111354269384247	-2.669017263324308e-21	6.484932549382165e-17	4.392354151334951e-15	6.99758705647828e-14	7.138173247558232e-15
12200000	0.00487444320635325	1.9183131892921423e-49	-3.0755529026586883e-39	2.2254653276306405e-11	8.781484025383978e-15	0.00025111354269384247	-2.668930623612293e-21	6.484932549382165e-17	4.392354151334951e-15	6.99758705647828e-14	7.138173247558232e-15
12300000	0.00487444320635325	1.9183131892921423e-49	-3.1008487047016343e-39	2.2254653276306405e-11	8.781484025383978e-15	0.00025111354269384247	-2.6688439839002778e-21	6.484932549382165e-17	4.392354151334951e-15	6.99758705647828e-14	7.138173247558232e-15
12400000	0.00487444320635325	1.9183131892921423e-49	-3.126144506745074e-39	2.2254653276306405e-11	8.781484025383978e-15	0.00025111354269384247	-2.668757344188263e-21	6.484932549382165e-17	4.392354151334951e-15	6.99758705647828e-14	7.138173247558232e-15
12500000	0.00487444320635325	1.9183131892921423e-49	-3.151440308789024e-39	2.2254653276306405e-11	8.781484025383978e-15	0.00025111354269384247	-2.668670704476248e-21	6.484932549382165e-17	4.392354151334951e-15	6.99758705647828e-14	7.138173247558232e-15
12600000	0.00487444320635325	1.9183131892921423e-49	-3.1767361108331706e-39	2.2254653276306405e-11	8.781484025383978e-15	0.00025111354269384247	-2.6685840647642326e-21	6.484932549382165e-17	4.392354151334951e-15	6.99758705647828e-14	7.138173247558232e-15
12700000	0.00487444320635325	1.9183131892921423e-49	-3.2020319128763665e-39	2.2254653276306405e-11	8.781484025383978e-15	0.00025111354269384247	-2.6684974250522176e-21	6.484932549382165e-17	4.392354151334951e-15	6.99758705647828e-14	7.138173247558232e-15
12800000	0.00487444320635325	1.9183131892921423e-49	-3.2273277149185256e-39	2.2254653276306405e-11	8.781484025383978e-15	0.00025111354269384247	-2.6684107853402027e-21	6.484932549382165e-17	4.392354151334951e-15	6.99758705647828e-14	7.138173247558232e-15
12900000	0.00487444320635325	1.9183131892921423e-49	-3.2526235169596654e-39	2.2254653276306405e-11	8.781484025383978e-15	0.00025111354269384247	-2.6683241456281878e-21	6.484932549382165e-17	4.392354151334951e-15	6.99758705647828e-14	7.138173247558232e-15
13000000	0.00487444320635325	1.9183131892921423e-49	-3.2779193189998e-39	2.2254653276306405e-11	8.781484025383978e-15	0.00025111354269384247	-2.6682375059161724e-21	6.484932549382165e-17	4.392354151334951e-15	6.99758705647828e-14	7.138173247558232e-15
13100000	0.00487444320635325	1.9183131892921423e-49	-3.303215121038947e-39	2.2254653276306405e-11	8.781484025383978e-15	0.00025111354269384247	-2.6681508662041575e-21	6.484932549382165e-17	4.392354151334951e-15	6.99758705647828e-14	7.138173247558232e-15
13200000	0.00487444320635325	1.9183131892921423e-49	-3.328510923077121e-39	2.2254653276306405e-11	8.781484025383978e-15	0.00025111354269384247	-2.6680642264921426e-21	6.484932549382165e-17	4.392354151334951e-15	6.99758705647828e-14	7.138173247558232e-15
13300000	0.00487444320635325	1.9183131892921423e-49	-3.35380672511434e-39	2.2254653276306405e-11	8.781484025383978e-15	0.00025111354269384247	-2.6679775867801272e-21	6.484932549382165e-17	4.392354151334951e-15	6.99758705647828e-14	7.138173247558232e-15
13400000	0.00487444320635325	1.9183131892921423e-49	-3.379102527150617e-39	2.2254653276306405e-11	8.781484025383978e-15	0.00025111354269384247	-2.6678909470681123e-21	6.484932549382165e-17	4.392354151334951e-15	6.99758705647828e-14	7.138173247558232e-15
13500000	0.00487444320635325	1.9183131892921423e-49	-3.4043983291859704e-39	2.2254653276306405e-11	8.781484025383978e-15	0.00025111354269384247	-2.6678043073560974e-21	6.484932549382165e-17	4.392354151334951e-15	6.99758705647828e-14	7.138173247558232e-15
13600000	0.00487444320635325	1.9183131892921423e-49	-3.4296941312204146e-39	2.2254653276306405e-11	8.781484025383978e-15	0.00025111354269384247	-2.667717667644082e-21	6.484932549382165e-17	4.392354151334951e-15	6.99758705647828e-14	7.138173247558232e-15
13700000	0.00487444320635325	1.9183131892921423e-49	-3.454989933253966e-39	2.2254653276306405e-11	8.781484025383978e-15	0.00025111354269384247	-2.667631027932067e-21	6.484932549382165e-17	4.392354151334951e-15	6.99758705647828e-14	7.138173247558232e-15
13800000	0.00487444320635325	1.9183131892921423e-49	-3.480285735286641e-39	2.2254653276306405e-11	8.781484025383978e-15	0.00025111354269384247	-2.667544388220052e-21	6.484932549382165e-17	4.392354151334951e-15	6.99758705647828e-14	7.138173247558232e-15
13900000	0.00487444320635325	1.9183131892921423e-49	-3.505581537318455e-39	2.2254653276306405e-11	8.781484025383978e-15	0.00025111354269384247	-2.6674577485080372e-21	6.484932549382165e-17	4.392354151334951e-15	6.99758705647828e-14	7.138173247558232e-15
14000000	0.00487444320635325	1.9183131892921423e-49	-3.5308773393494246e-39	2.2254653276306405e-11	8.781484025383978e-15	0.00025111354269384247	-2.667371108796022e-21	6.484932549382165e-17	4.392354151334951e-15	6.99758705647828e-14	7.138173247558232e-15
14100000	0.00487444320635325	1.9183131892921423e-49	-3.5561731413795647e-39	2.2254653276306405e-11	8.781484025383978e-15	0.00025111354269384247	-2.667284469084007e-21	6.484932549382165e-17	4.392354151334951e-15	6.99758705647828e-14	7.138173247558232e-15
14200000	0.00487444320635325	1.9183131892921423e-49	-3.581468943408892e-39	2.2254653276306405e-11	8.781484025383978e-15	0.00025111354269384247	-2.667197829371992e-21	6.484932549382165e-17	4.392354151334951e-15	6.99758705647828e-14	7.138173247558232e-15
14300000	0.00487444320635325	1.9183131892921423e-49	-3.606764745437422e-39	2.2254653276306405e-11	8.781484025383978e-15	0.00025111354269384247	-2.6671111896599767e-21	6.484932549382165e-17	4.392354151334951e-15	6.99758705647828e-14	7.138173247558232e-15
14400000	0.00487444320635325	1.9183131892921423e-49	-3.632060547465171e-39	2.2254653276306405e-11	8.781484025383978e-15	0.00025111354269384247	-2.6670245499479618e-21	6.484932549382165e-17	4.392354151334951e-15	6.99758705647828e-14	7.138173247558232e-15
14500000	0.00487444320635325	1.9183131892921423e-49	-3.6573563494921544e-39	2.2254653276306405e-11	8.781484025383978e-15	0.00025111354269384247	-2.666937910235947e-21	6.484932549382165e-17	4.392354151334951e-15	6.99758705647828e-14	7.138173247558232e-15
14600000	0.00487444320635325	1.9183131892921423e-49	-3.6826521515183885e-39	2.2254653276306405e-11	8.781484025383978e-15	0.00025111354269384247	-2.6668512705239315e-21	6.484932549382165e-17	4.392354151334951e-15	6.99758705647828e-14	7.138173247558232e-15
14700000	0.00487444320635325	1.9183131892921423e-49	-3.70794795354389e-39	2.2254653276306405e-11	8.781484025383978e-15	0.00025111354269384247	-2.6667646308119166e-21	6.484932549382165e-17	4.392354151334951e-15	6.99758705647828e-14	7.138173247558232e-15
14800000	0.00487444320635325	1.9183131892921423e-49	-3.733243755568673e-39	2.2254653276306405e-11	8.781484025383978e-15	0.00025111354269384247	-2.6666779910999017e-21	6.484932549382165e-17	4.392354151334951e-15	6.99758705647828e-14	7.138173247558232e-15
14900000	0.00487444320635325	1.9183131892921423e-49	-3.758539557592755e-39	2.2254653276306405e-11	8.781484025383978e-15	0.00025111354269384247	-2.6665913513878867e-21	6.484932549382165e-17	4.392354151334951e-15	6.99758705647828e-14	7.138173247558232e-15
15000000	0.00487444320635325	1.9183131892921423e-49	-3.783835359616152e-39	2.2254653276306405e-11	8.781484025383978e-15	0.00025111354269384247	-2.6665047116758714e-21	6.484932549382165e-17	4.392354151334951e-15	6.99758705647828e-14	7.138173247558232e-15
15100000	0.00487444320635325	1.9183131892921423e-49	-3.8091311616388794e-39	2.2254653276306405e-11	8.781484025383978e-15	0.00025111354269384247	-2.6664180719638565e-21	6.484932549382165e-17	4.392354151334951e-15	6.99758705647828e-14	7.138173247558232e-15
15200000	0.00487444320635325	1.9183131892921423e-49	-3.834426963660952e-39	2.2254653276306405e-11	8.781484025383978e-15	0.00025111354269384247	-2.6663314322518415e-21	6.484932549382165e-17	4.392354151334951e-15	6.99758705647828e-14	7.138173247558232e-15
15300000	0.00487444320635325	1.9183131892921423e-49	-3.859722765682388e-39	2.2254653276306405e-11	8.781484025383978e-15	0.00025111354269384247	-2.6662447925398262e-21	6.484932549382165e-17	4.392354151334951e-15	6.99758705647828e-14	7.138173247558232e-15
15400000	0.00487444320635325	1.9183131892921423e-49	-3.885018567703201e-39	2.2254653276306405e-11	8.781484025383978e-15	0.00025111354269384247	-2.6661581528278113e-21	6.484932549382165e-17	4.392354151334951e-15	6.99758705647828e-14	7.138173247558232e-15
15500000	0.00487444320635325	1.9183131892921423e-49	-3.9103143697234097e-39	2.2254653276306405e-11	8.781484025383978e-15	0.00025111354269384247	-2.6660715131157963e-21	6.484932549382165e-17	4.392354151334951e-15	6.99758705647828e-14	7.138173247558232e-15
15600000	0.00487444320635325	1.9183131892921423e-49	-3.935610171743027e-39	2.2254653276306405e-11	8.781484025383978e-15	0.00025111354269384247	-2.665984873403781e-21	6.484932549382165e-17	4.392354151334951e-15	6.99758705647828e-14	7.138173247558232e-15
15700000	0.00487444320635325	1.9183131892921427e-49	-3.960905973762071e-39	2.2254653276306405e-11	8.781484025383978e-15	0.00025111354269384247	-2.665898233691766e-21	6.484932549382165e-17	4.392354151334951e-15	6.99758705647828e-14	7.138173247558232e-15
15800000	0.00487444320635325	1.9183131892921427e-49	-3.986201775780556e-39	2.2254653276306405e-11	8.781484025383978e-15	0.00025111354269384247	-2.665811593979751e-21	6.484932549382165e-17	4.392354151334951e-15	6.99758705647828e-14	7.138173247558232e-15
15900000	0.00487444320635325	1.9183131892921427e-49	-4.0114975777985004e-39	2.2254653276306405e-11	8.781484025383978e-15	0.00025111354269384247	-2.6657249542677362e-21	6.484932549382165e-17	4.392354151334951e-15	6.99758705647828e-14	7.138173247558232e-15
16000000	0.00487444320635325	1.9183131892921427e-49	-4.0367933798159175e-39	2.2254653276306405e-11	8.781484025383978e-15	0.00025111354269384247	-2.665638314555721e-21	6.484932549382165e-17	4.392354151334951e-15	6.99758705647828e-14	7.138173247558232e-15
16100000	0.00487444320635325	1.9183131892921427e-49	-4.062089181832824e-39	2.2254653276306405e-11	8.781484025383978e-15	0.00025111354269384247	-2.665551674843706e-21	6.484932549382165e-17	4.392354151334951e-15	6.99758705647828e-14	7.138173247558232e-15
16200000	0.00487444320635325	1.9183131892921427e-49	-4.087384983849237e-39	2.2254653276306405e-11	8.781484025383978e-15	0.00025111354269384247	-2.665465035131691e-21	6.484932549382165e-17	4.392354151334951e-15	6.99758705647828e-14	7.138173247558232e-15
16300000	0.00487444320635325	1.9183131892921427e-49	-4.1126807858651716e-39	2.2254653276306405e-11	8.781484025383978e-15	0.00025111354269384247	-2.6653783954196757e-21	6.484932549382165e-17	4.392354151334951e-15	6.99758705647828e-14	7.138173247558232e-15
16400000	0.00487444320635325	1.9183131892921427e-49	-4.1379765878806435e-39	2.2254653276306405e-11	8.781484025383978e-15	0.00025111354269384247	-2.6652917557076607e-21	6.484932549382165e-17	4.392354151334951e-15	6.99758705647828e-14	7.138173247558232e-15
16500000	0.00487444320635325	1.9183131892921427e-49	-4.1632723898956684e-39	2.2254653276306405e-11	8.781484025383978e-15	0.00025111354269384247	-2.6652051159956458e-21	6.484932549382165e-17	4.392354151334951e-15	6.99758705647828e-14	7.138173247558232e-15
16600000	0.00487444320635325	1.9183131892921427e-49	-4.188568191910264e-39	2.2254653276306405e-11	8.781484025383978e-15	0.00025111354269384247	-2.6651184762836305e-21	6.484932549382165e-17	4.392354151334951e-15	6.99758705647828e-14	7.138173247558232e-15
16700000	0.00487444320635325	1.9183131892921427e-49	-4.213863993924444e-39	2.2254653276306405e-11	8.781484025383978e-15	0.00025111354269384247	-2.6650318365716155e-21	6.484932549382165e-17	4.392354151334951e-15	6.99758705647828e-14	7.138173247558232e-15
16800000	0.00487444320635325	1.9183131892921427e-49	-4.239159795938225e-39	2.2254653276306405e-11	8.781484025383978e-15	0.00025111354269384247	-2.6649451968596006e-21	6.484932549382165e-17	4.392354151334951e-15	6.99758705647828e-14	7.138173247558233e-15
16900000	0.00487444320635325	1.9183131892921427e-49	-4.264455597951623e-39	2.2254653276306405e-11	8.781484025383978e-15	0.00025111354269384247	-2.6648585571475857e-21	6.484932549382165e-17	4.392354151334951e-15	6.99758705647828e-14	7.138173247558233e-15
17000000	0.00487444320635325	1.9183131892921427e-49	-4.289751399964655e-39	2.2254653276306405e-11	8.781484025383978e-15	0.00025111354269384247	-2.6647719174355704e-21	6.484932549382166e-17	4.392354151334951e-15	6.99758705647828e-14	7.138173247558233e-15
17100000	0.00487444320635325	1.9183131892921427e-49	-4.3150472019773354e-39	2.2254653276306405e-11	8.781484025383978e-15	0.00025111354269384247	-2.6646852777235554e-21	6.484932549382166e-17	4.392354151334951e-15	6.99758705647828e-14	7.138173247558233e-15
17200000	0.00487444320635325	1.9183131892921427e-49	-4.3403430039896817e-39	2.2254653276306405e-11	8.781484025383978e-15	0.00025111354269384247	-2.6645986380115405e-21	6.484932549382166e-17	4.392354151334951e-15	6.99758705647828e-14	7.138173247558233e-15
17300000	0.00487444320635325	1.9183131892921427e-49	-4.365638806001708e-39	2.2254653276306405e-11	8.781484025383978e-15	0.00025111354269384247	-2.664511998299525e-21	6.484932549382166e-17	4.392354151334951e-15	6.99758705647828e-14	7.138173247558233e-15
17400000	0.00487444320635325	1.9183131892921427e-49	-4.390934608013431e-39	2.2254653276306405e-11	8.781484025383978e-15	0.00025111354269384247	-2.6644253585875102e-21	6.484932549382166e-17	4.392354151334951e-15	6.99758705647828e-14	7.138173247558233e-15
17500000	0.00487444320635325	1.9183131892921427e-49	-4.416230410024868e-39	2.2254653276306405e-11	8.781484025383978e-15	0.00025111354269384247	-2.6643387188754953e-21	6.484932549382166e-17	4.392354151334951e-15	6.99758705647828e-14	7.138173247558233e-15
17600000	0.00487444320635325	1.9183131892921427e-49	-4.4415262120360324e-39	2.2254653276306405e-11	8.781484025383978e-15	0.00025111354269384247	-2.66425207916348e-21	6.484932549382166e-17	4.392354151334951e-15	6.99758705647828e-14	7.138173247558233e-15
17700000	0.00487444320635325	1.9183131892921427e-49	-4.4668220140469424e-39	2.2254653276306405e-11	8.781484025383978e-15	0.00025111354269384247	-2.664165439451465e-21	6.484932549382166e-17	4.392354151334951e-15	6.99758705647828e-14	7.138173247558233e-15
17800000	0.00487444320635325	1.9183131892921427e-49	-4.492117816057612e-39	2.2254653276306405e-11	8.781484025383978e-15	0.00025111354269384247	-2.66407879973945e-21	6.484932549382166e-17	4.392354151334951e-15	6.99758705647828e-14	7.138173247558233e-15
17900000	0.00487444320635325	1.9183131892921427e-49	-4.517413618068059e-39	2.2254653276306405e-11	8.781484025383978e-15	0.00025111354269384247	-2.663992160027435e-21	6.484932549382166e-17	4.392354151334951e-15	6.99758705647828e-14	7.138173247558233e-15
18000000	0.00487444320635325	1.9183131892921427e-49	-4.542709420078298e-39	2.2254653276306405e-11	8.781484025383978e-15	0.00025111354269384247	-2.66390552031542e-21	6.484932549382166e-17	4.392354151334951e-15	6.99758705647828e-14	7.138173247558233e-15
18100000	0.00487444320635325	1.9183131892921427e-49	-4.568005222088346e-39	2.2254653276306405e-11	8.781484025383978e-15	0.00025111354269384247	-2.663818880603405e-21	6.484932549382166e-17	4.392354151334952e-15	6.99758705647828e-14	7.138173247558233e-15
18200000	0.00487444320635325	1.9183131892921427e-49	-4.593301024098218e-39	2.2254653276306405e-11	8.781484025383978e-15	0.00025111354269384247	-2.66373224089139e-21	6.484932549382166e-17	4.392354151334952e-15	6.99758705647828e-14	7.138173247558233e-15
18300000	0.00487444320635325	1.9183131892921427e-49	-4.618596826107931e-39	2.2254653276306405e-11	8.781484025383978e-15	0.0002511135426938425	-2.6636456011793746e-21	6.484932549382166e-17	4.392354151334952e-15	6.99758705647828e-14	7.138173247558233e-15
18400000	0.00487444320635325	1.9183131892921427e-49	-4.643892628117499e-39	2.2254653276306405e-11	8.781484025383978e-15	0.0002511135426938425	-2.6635589614673597e-21	6.484932549382166e-17	4.392354151334952e-15	6.99758705647828e-14	7.138173247558233e-15
18500000	0.00487444320635325	1.9183131892921427e-49	-4.66918843012694e-39	2.2254653276306405e-11	8.781484025383978e-15	0.0002511135426938425	-2.6634723217553448e-21	6.484932549382166e-17	4.392354151334952e-15	6.997587056478281e-14	7.138173247558233e-15
18600000	0.00487444320635325	1.918313189292143e-49	-4.6944842321362687e-39	2.2254653276306405e-11	8.781484025383978e-15	0.0002511135426938425	-2.6633856820433294e-21	6.484932549382166e-17	4.392354151334952e-15	6.997587056478281e-14	7.138173247558233e-15
18700000	0.00487444320635325	1.918313189292143e-49	-4.719780034145501e-39	2.2254653276306405e-11	8.781484025383978e-15	0.0002511135426938425	-2.6632990423313145e-21	6.484932549382166e-17	4.392354151334952e-15	6.997587056478281e-14	7.138173247558233e-15
18800000	0.00487444320635325	1.918313189292143e-49	-4.745075836154654e-39	2.2254653276306405e-11	8.781484025383978e-15	0.0002511135426938425	-2.6632124026192996e-21	6.484932549382166e-17	4.392354151334952e-15	6.997587056478281e-14	7.138173247558233e-15
18900000	0.00487444320635325	1.918313189292143e-49	-4.7703716381637426e-39	2.2254653276306405e-11	8.781484025383978e-15	0.0002511135426938425	-2.6631257629072846e-21	6.484932549382166e-17	4.392354151334952e-15	6.997587056478281e-14	7.138173247558233e-15
19000000	0.00487444320635325	1.918313189292143e-49	-4.795667440172783e-39	2.2254653276306405e-11	8.781484025383978e-15	0.0002511135426938425	-2.6630391231952693e-21	6.484932549382166e-17	4.392354151334952e-15	6.997587056478281e-14	7.138173247558233e-15
19100000	0.00487444320635325	1.918313189292143e-49	-4.820963242181791e-39	2.2254653276306405e-11	8.781484025383978e-15	0.0002511135426938425	-2.6629524834832544e-21	6.484932549382166e-17	4.392354151334952e-15	6.997587056478281e-14	7.138173247558233e-15
19200000	0.00487444320635325	1.918313189292143e-49	-4.8462590441907826e-39	2.2254653276306405e-11	8.78148402538398e-15	0.0002511135426938425	-2.6628658437712394e-21	6.484932549382166e-17	4.392354151334952e-15	6.997587056478281e-14	7.138173247558233e-15
19300000	0.00487444320635325	1.918313189292143e-49	-4.871554846199774e-39	2.2254653276306405e-11	8.78148402538398e-15	0.0002511135426938425	-2.662779204059224e-21	6.484932549382166e-17	4.392354151334952e-15	6.997587056478281e-14	7.138173247558233e-15
19400000	0.00487444320635325	1.918313189292143e-49	-4.8968506482087815e-39	2.2254653276306405e-11	8.78148402538398e-15	0.0002511135426938425	-2.662692564347209e-21	6.484932549382166e-17	4.392354151334952e-15	6.997587056478281e-14	7.138173247558233e-15
19500000	0.00487444320635325	1.918313189292143e-49	-4.9221464502178194e-39	2.2254653276306405e-11	8.78148402538398e-15	0.0002511135426938425	-2.6626059246351942e-21	6.484932549382166e-17	4.392354151334952e-15	6.997587056478281e-14	7.138173247558233e-15
19600000	0.00487444320635325	1.918313189292143e-49	-4.9474422522269056e-39	2.2254653276306405e-11	8.78148402538398e-15	0.0002511135426938425	-2.662519284923179e-21	6.484932549382166e-17	4.392354151334952e-15	6.997587056478281e-14	7.138173247558233e-15
19700000	0.00487444320635325	1.918313189292143e-49	-4.972738054236055e-39	2.2254653276306405e-11	8.78148402538398e-15	0.0002511135426938425	-2.662432645211164e-21	6.484932549382166e-17	4.392354151334952e-15	6.997587056478281e-14	7.138173247558233e-15
19800000	0.00487444320635325	1.918313189292143e-49	-4.9980338562452835e-39	2.2254653276306405e-11	8.78148402538398e-15	0.0002511135426938425	-2.662346005499149e-21	6.484932549382166e-17	4.392354151334952e-15	6.997587056478281e-14	7.138173247558233e-15
19900000	0.00487444320635325	1.918313189292143e-49	-5.023329658254607e-39	2.2254653276306405e-11	8.78148402538398e-15	0.0002511135426938425	-2.662259365787134e-21	6.484932549382166e-17	4.392354151334952e-15	6.997587056478281e-14	7.138173247558233e-15
20000000	0.00487444320635325	1.918313189292143e-49	-5.048625460264042e-39	2.2254653276306405e-11	8.78148402538398e-15	0.0002511135426938425	-2.6621727260751188e-21	6.484932549382166e-17	4.392354151334952e-15	6.997587056478281e-14	7.138173247558233e-15
20100000	0.00487444320635325	1.918313189292143e-49	-5.073921262273604e-39	2.2254653276306405e-11	8.78148402538398e-15	0.0002511135426938425	-2.662086086363104e-21	6.484932549382166e-17	4.392354151334952e-15	6.997587056478281e-14	7.138173247558233e-15
20200000	0.00487444320635325	1.918313189292143e-49	-5.099217064283309e-39	2.2254653276306405e-11	8.78148402538398e-15	0.0002511135426938425	-2.661999446651089e-21	6.484932549382166e-17	4.392354151334952e-15	6.997587056478281e-14	7.138173247558233e-15
20300000	0.00487444320635325	1.918313189292143e-49	-5.1245128662931726e-39	2.2254653276306405e-11	8.78148402538398e-15	0.0002511135426938425	-2.6619128069390736e-21	6.484932549382166e-17	4.392354151334952e-15	6.997587056478281e-14	7.138173247558233e-15
20400000	0.00487444320635325	1.918313189292143e-49	-5.149808668303212e-39	2.2254653276306405e-11	8.78148402538398e-15	0.0002511135426938425	-2.6618261672270587e-21	6.484932549382166e-17	4.392354151334952e-15	6.997587056478281e-14	7.138173247558233e-15
20500000	0.00487444320635325	1.918313189292143e-49	-5.1751044703134416e-39	2.2254653276306405e-11	8.78148402538398e-15	0.0002511135426938425	-2.6617395275150437e-21	6.484932549382166e-17	4.392354151334952e-15	6.997587056478281e-14	7.138173247558235e-15
20600000	0.00487444320635325	1.918313189292143e-49	-5.200400272323878e-39	2.2254653276306405e-11	8.78148402538398e-15	0.0002511135426938425	-2.6616528878030284e-21	6.484932549382166e-17	4.392354151334952e-15	6.997587056478281e-14	7.138173247558235e-15
20700000	0.00487444320635325	1.918313189292143e-49	-5.2256960743345374e-39	2.2254653276306405e-11	8.78148402538398e-15	0.0002511135426938425	-2.6615662480910135e-21	6.484932549382166e-17	4.392354151334952e-15	6.997587056478281e-14	7.138173247558235e-15
20800000	0.00487444320635325	1.918313189292143e-49	-5.250991876345435e-39	2.2254653276306405e-11	8.78148402538398e-15	0.0002511135426938425	-2.6614796083789985e-21	6.484932549382166e-17	4.392354151334952e-15	6.997587056478281e-14	7.138173247558235e-15
20900000	0.00487444320635325	1.918313189292143e-49	-5.276287678356587e-39	2.2254653276306405e-11	8.78148402538398e-15	0.0002511135426938425	-2.6613929686669836e-21	6.484932549382166e-17	4.392354151334952e-15	6.997587056478281e-14	7.138173247558235e-15
21000000	0.00487444320635325	1.918313189292143e-49	-5.30158348036801e-39	2.2254653276306405e-11	8.78148402538398e-15	0.0002511135426938425	-2.6613063289549683e-21	6.484932549382166e-17	4.392354151334952e-15	6.997587056478281e-14	7.138173247558235e-15
21100000	0.00487444320635325	1.918313189292143e-49	-5.3268792823797194e-39	2.2254653276306405e-11	8.78148402538398e-15	0.0002511135426938425	-2.6612196892429533e-21	6.484932549382166e-17	4.392354151334952e-15	6.997587056478281e-14	7.138173247558235e-15
21200000	0.00487444320635325	1.9183131892921434e-49	-5.352175084391731e-39	2.2254653276306405e-11	8.78148402538398e-15	0.0002511135426938425	-2.6611330495309384e-21	6.484932549382166e-17	4.392354151334952e-15	6.997587056478281e-14	7.138173247558235e-15
21300000	0.00487444320635325	1.9183131892921434e-49	-5.377470886404061e-39	2.2254653276306405e-11	8.78148402538398e-15	0.0002511135426938425	-2.661046409818923e-21	6.484932549382166e-17	4.392354151334952e-15	6.997587056478281e-14	7.138173247558235e-15
21400000	0.00487444320635325	1.9183131892921434e-49	-5.4027666884167255e-39	2.2254653276306405e-11	8.78148402538398e-15	0.0002511135426938425	-2.660959770106908e-21	6.484932549382166e-17	4.392354151334952e-15	6.997587056478281e-14	7.138173247558235e-15
21500000	0.00487444320635325	1.9183131892921434e-49	-5.42806249042974e-39	2.2254653276306405e-11	8.78148402538398e-15	0.0002511135426938425	-2.6608731303948932e-21	6.484932549382166e-17	4.392354151334952e-15	6.997587056478281e-14	7.138173247558235e-15
21600000	0.00487444320635325	1.9183131892921434e-49	-5.45335829244312e-39	2.2254653276306405e-11	8.78148402538398e-15	0.0002511135426938425	-2.660786490682878e-21	6.484932549382166e-17	4.392354151334952e-15	6.997587056478281e-14	7.138173247558235e-15
21700000	0.00487444320635325	1.9183131892921434e-49	-5.478654094456883e-39	2.2254653276306405e-11	8.78148402538398e-15	0.0002511135426938425	-2.660699850970863e-21	6.484932549382166e-17	4.392354151334952e-15	6.997587056478281e-14	7.138173247558235e-15
21800000	0.00487444320635325	1.9183131892921434e-49	-5.503949896471043e-39	2.2254653276306405e-11	8.78148402538398e-15	0.0002511135426938425	-2.660613211258848e-21	6.484932549382166e-17	4.392354151334952e-15	6.997587056478281e-14	7.138173247558235e-15
21900000	0.00487444320635325	1.9183131892921434e-49	-5.5292456984856176e-39	2.2254653276306405e-11	8.78148402538398e-15	0.0002511135426938425	-2.660526571546833e-21	6.484932549382166e-17	4.392354151334952e-15	6.997587056478281e-14	7.138173247558235e-15
22000000	0.00487444320635325	1.9183131892921434e-49	-5.5545415005006216e-39	2.2254653276306405e-11	8.78148402538398e-15	0.0002511135426938425	-2.6604399318348177e-21	6.484932549382166e-17	4.392354151334952e-15	6.997587056478281e-14	7.138173247558235e-15
22100000	0.00487444320635325	1.9183131892921434e-49	-5.579837302516072e-39	2.2254653276306405e-11	8.78148402538398e-15	0.0002511135426938425	-2.6603532921228028e-21	6.484932549382166e-17	4.392354151334952e-15	6.997587056478281e-14	7.138173247558235e-15
22200000	0.00487444320635325	1.9183131892921434e-49	-5.6051331045319836e-39	2.2254653276306405e-11	8.78148402538398e-15	0.0002511135426938425	-2.660266652410788e-21	6.484932549382166e-17	4.392354151334952e-15	6.997587056478281e-14	7.138173247558235e-15
22300000	0.00487444320635325	1.9183131892921434e-49	-5.630428906548373e-39	2.2254653276306405e-11	8.78148402538398e-15	0.0002511135426938425	-2.6601800126987726e-21	6.484932549382166e-17	4.392354151334952e-15	6.997587056478281e-14	7.138173247558235e-15
22400000	0.00487444320635325	1.9183131892921434e-49	-5.6557247085652556e-39	2.2254653276306405e-11	8.78148402538398e-15	0.0002511135426938425	-2.6600933729867576e-21	6.484932549382166e-17	4.392354151334952e-15	6.997587056478281e-14	7.138173247558235e-15
22500000	0.00487444320635325	1.9183131892921434e-49	-5.681020510582648e-39	2.2254653276306405e-11	8.78148402538398e-15	0.0002511135426938425	-2.6600067332747427e-21	6.484932549382166e-17	4.392354151334952e-15	6.997587056478281e-14	7.138173247558235e-15
22600000	0.00487444320635325	1.9183131892921434e-49	-5.7063163126002365e-39	2.2254653276306405e-11	8.78148402538398e-15	0.0002511135426938425	-2.6599200935627274e-21	6.484932549382166e-17	4.392354151334952e-15	6.997587056478281e-14	7.138173247558235e-15
22700000	0.00487444320635325	1.9183131892921434e-49	-5.731612114616876e-39	2.2254653276306405e-11	8.78148402538398e-15	0.0002511135426938425	-2.6598334538507124e-21	6.484932549382166e-17	4.392354151334952e-15	6.997587056478281e-14	7.138173247558235e-15
22800000	0.00487444320635325	1.9183131892921434e-49	-5.756907916632478e-39	2.2254653276306405e-11	8.78148402538398e-15	0.0002511135426938425	-2.6597468141386975e-21	6.484932549382166e-17	4.392354151334952e-15	6.997587056478281e-14	7.138173247558235e-15
22900000	0.00487444320635325	1.9183131892921434e-49	-5.78220371864706e-39	2.2254653276306405e-11	8.78148402538398e-15	0.0002511135426938425	-2.6596601744266825e-21	6.484932549382166e-17	4.392354151334952e-15	6.997587056478281e-14	7.138173247558235e-15
23000000	0.00487444320635325	1.9183131892921434e-49	-5.807499520660639e-39	2.2254653276306405e-11	8.78148402538398e-15	0.0002511135426938425	-2.6595735347146672e-21	6.484932549382166e-17	4.392354151334952e-15	6.997587056478281e-14	7.138173247558235e-15
23100000	0.00487444320635325	1.9183131892921434e-49	-5.8327953226732285e-39	2.2254653276306405e-11	8.78148402538398e-15	0.0002511135426938425	-2.6594868950026523e-21	6.484932549382166e-17	4.392354151334952e-15	6.997587056478281e-14	7.138173247558235e-15
23200000	0.00487444320635325	1.9183131892921434e-49	-5.858091124684846e-39	2.2254653276306405e-11	8.78148402538398e-15	0.0002511135426938425	-2.6594002552906374e-21	6.484932549382166e-17	4.392354151334952e-15	6.997587056478281e-14	7.138173247558235e-15
23300000	0.00487444320635325	1.9183131892921434e-49	-5.883386926695507e-39	2.2254653276306405e-11	8.78148402538398e-15	0.0002511135426938425	-2.659313615578622e-21	6.484932549382166e-17	4.392354151334952e-15	6.997587056478281e-14	7.138173247558235e-15
23400000	0.00487444320635325	1.9183131892921434e-49	-5.908682728705226e-39	2.2254653276306405e-11	8.78148402538398e-15	0.0002511135426938425	-2.659226975866607e-21	6.484932549382166e-17	4.392354151334952e-15	6.997587056478281e-14	7.138173247558235e-15
23500000	0.00487444320635325	1.9183131892921434e-49	-5.933978530714024e-39	2.2254653276306405e-11	8.78148402538398e-15	0.0002511135426938425	-2.659140336154592e-21	6.484932549382166e-17	4.392354151334952e-15	6.997587056478281e-14	7.138173247558235e-15
23600000	0.00487444320635325	1.9183131892921434e-49	-5.95927433272191e-39	2.2254653276306405e-11	8.78148402538398e-15	0.0002511135426938425	-2.659053696442577e-21	6.484932549382166e-17	4.392354151334952e-15	6.997587056478281e-14	7.138173247558235e-15
23700000	0.00487444320635325	1.9183131892921434e-49	-5.984570134728905e-39	2.2254653276306405e-11	8.78148402538398e-15	0.0002511135426938425	-2.658967056730562e-21	6.484932549382166e-17	4.392354151334952e-15	6.997587056478281e-14	7.138173247558235e-15
23800000	0.00487444320635325	1.9183131892921434e-49	-6.009865936735022e-39	2.2254653276306405e-11	8.78148402538398e-15	0.0002511135426938425	-2.658880417018547e-21	6.484932549382166e-17	4.392354151334952e-15	6.997587056478281e-14	7.138173247558235e-15
23900000	0.00487444320635325	1.9183131892921434e-49	-6.03516173874028e-39	2.2254653276306405e-11	8.78148402538398e-15	0.0002511135426938425	-2.658793777306532e-21	6.484932549382166e-17	4.392354151334952e-15	6.997587056478281e-14	7.138173247558235e-15
24000000	0.00487444320635325	1.9183131892921434e-49	-6.060457540744692e-39	2.2254653276306405e-11	8.78148402538398e-15	0.0002511135426938425	-2.6587071375945167e-21	6.484932549382166e-17	4.392354151334952e-15	6.997587056478281e-14	7.138173247558235e-15
24100000	0.00487444320635325	1.9183131892921434e-49	-6.085753342748274e-39	2.2254653276306405e-11	8.78148402538398e-15	0.0002511135426938425	-2.6586204978825018e-21	6.484932549382166e-17	4.392354151334952e-15	6.997587056478281e-14	7.138173247558235e-15
24200000	0.00487444320635325	1.9183131892921434e-49	-6.111049144751045e-39	2.2254653276306405e-11	8.78148402538398e-15	0.0002511135426938425	-2.658533858170487e-21	6.484932549382166e-17	4.392354151334952e-15	6.997587056478281e-14	7.138173247558235e-15
24300000	0.00487444320635325	1.9183131892921434e-49	-6.136344946753018e-39	2.2254653276306405e-11	8.78148402538398e-15	0.0002511135426938425	-2.6584472184584715e-21	6.484932549382166e-17	4.392354151334952e-15	6.997587056478281e-14	7.138173247558235e-15
24400000	0.00487444320635325	1.9183131892921434e-49	-6.16164074875421e-39	2.2254653276306405e-11	8.78148402538398e-15	0.0002511135426938425	-2.6583605787464566e-21	6.484932549382166e-17	4.392354151334952e-15	6.997587056478281e-14	7.138173247558235e-15
24500000	0.00487444320635325	1.9183131892921434e-49	-6.186936550754637e-39	2.2254653276306405e-11	8.78148402538398e-15	0.0002511135426938425	-2.6582739390344416e-21	6.484932549382166e-17	4.392354151334952e-15	6.997587056478281e-14	7.138173247558235e-15
24600000	0.00487444320635325	1.9183131892921434e-49	-6.212232352754314e-39	2.2254653276306405e-11	8.78148402538398e-15	0.0002511135426938425	-2.6581872993224263e-21	6.484932549382166e-17	4.392354151334952e-15	6.997587056478281e-14	7.138173247558235e-15
24700000	0.00487444320635325	1.9183131892921434e-49	-6.237528154753257e-39	2.2254653276306405e-11	8.78148402538398e-15	0.0002511135426938425	-2.6581006596104114e-21	6.484932549382166e-17	4.392354151334952e-15	6.997587056478281e-14	7.138173247558235e-15
24800000	0.00487444320635325	1.9183131892921434e-49	-6.262823956751484e-39	2.2254653276306405e-11	8.78148402538398e-15	0.0002511135426938425	-2.6580140198983964e-21	6.484932549382166e-17	4.392354151334952e-15	6.997587056478281e-14	7.138173247558235e-15
24900000	0.00487444320635325	1.9183131892921438e-49	-6.288119758749008e-39	2.2254653276306405e-11	8.78148402538398e-15	0.0002511135426938425	-2.6579273801863815e-21	6.484932549382166e-17	4.392354151334952e-15	6.997587056478281e-14	7.138173247558235e-15
25000000	0.00487444320635325	1.9183131892921438e-49	-6.313415560745848e-39	2.2254653276306405e-11	8.78148402538398e-15	0.0002511135426938425	-2.657840740474366e-21	6.484932549382166e-17	4.392354151334952e-15	6.997587056478281e-14	7.138173247558235e-15
25100000	0.00487444320635325	1.9183131892921438e-49	-6.338711362742018e-39	2.2254653276306405e-11	8.78148402538398e-15	0.0002511135426938425	-2.6577541007623512e-21	6.484932549382166e-17	4.392354151334952e-15	6.997587056478281e-14	7.138173247558235e-15
25200000	0.00487444320635325	1.9183131892921438e-49	-6.364007164737535e-39	2.2254653276306405e-11	8.78148402538398e-15	0.0002511135426938425	-2.6576674610503363e-21	6.484932549382166e-17	4.392354151334952e-15	6.997587056478281e-14	7.138173247558235e-15
25300000	0.00487444320635325	1.9183131892921438e-49	-6.389302966732412e-39	2.2254653276306405e-11	8.78148402538398e-15	0.0002511135426938425	-2.657580821338321e-21	6.484932549382166e-17	4.392354151334952e-15	6.997587056478281e-14	7.138173247558235e-15
25400000	0.00487444320635325	1.9183131892921438e-49	-6.41459876872667e-39	2.2254653276306405e-11	8.78148402538398e-15	0.0002511135426938425	-2.657494181626306e-21	6.484932549382166e-17	4.392354151334952e-15	6.997587056478281e-14	7.138173247558235e-15
25500000	0.00487444320635325	1.9183131892921438e-49	-6.43989457072032e-39	2.2254653276306405e-11	8.78148402538398e-15	0.0002511135426938425	-2.657407541914291e-21	6.484932549382166e-17	4.392354151334952e-15	6.997587056478281e-14	7.138173247558235e-15
25600000	0.00487444320635325	1.9183131892921438e-49	-6.465190372713381e-39	2.2254653276306405e-11	8.78148402538398e-15	0.0002511135426938425	-2.6573209022022758e-21	6.484932549382166e-17	4.392354151334952e-15	6.997587056478281e-14	7.138173247558235e-15
25700000	0.00487444320635325	1.9183131892921438e-49	-6.490486174705867e-39	2.2254653276306405e-11	8.78148402538398e-15	0.0002511135426938425	-2.657234262490261e-21	6.484932549382166e-17	4.392354151334952e-15	6.997587056478281e-14	7.138173247558235e-15
25800000	0.00487444320635325	1.9183131892921438e-49	-6.515781976697796e-39	2.2254653276306405e-11	8.78148402538398e-15	0.0002511135426938425	-2.657147622778246e-21	6.484932549382166e-17	4.392354151334952e-15	6.997587056478281e-14	7.138173247558235e-15
25900000	0.00487444320635325	1.9183131892921438e-49	-6.541077778689183e-39	2.2254653276306405e-11	8.78148402538398e-15	0.0002511135426938425	-2.657060983066231e-21	6.484932549382166e-17	4.392354151334952e-15	6.997587056478281e-14	7.138173247558235e-15
26000000	0.00487444320635325	1.9183131892921438e-49	-6.566373580680043e-39	2.2254653276306405e-11	8.78148402538398e-15	0.0002511135426938425	-2.6569743433542157e-21	6.484932549382166e-17	4.392354151334952e-15	6.997587056478281e-14	7.138173247558235e-15
26100000	0.00487444320635325	1.9183131892921438e-49	-6.591669382670393e-39	2.2254653276306405e-11	8.78148402538398e-15	0.0002511135426938425	-2.6568877036422007e-21	6.484932549382166e-17	4.392354151334952e-15	6.997587056478281e-14	7.138173247558235e-15
26200000	0.00487444320635325	1.9183131892921438e-49	-6.616965184660249e-39	2.2254653276306405e-11	8.78148402538398e-15	0.0002511135426938425	-2.6568010639301858e-21	6.484932549382166e-17	4.392354151334952e-15	6.997587056478281e-14	7.138173247558235e-15
26300000	0.00487444320635325	1.9183131892921438e-49	-6.642260986649625e-39	2.2254653276306405e-11	8.78148402538398e-15	0.0002511135426938425	-2.6567144242181705e-21	6.484932549382166e-17	4.392354151334952e-15	6.997587056478281e-14	7.138173247558235e-15
26400000	0.00487444320635325	1.9183131892921438e-49	-6.66755678863854e-39	2.2254653276306405e-11	8.78148402538398e-15	0.0002511135426938425	-2.6566277845061555e-21	6.484932549382166e-17	4.392354151334952e-15	6.997587056478281e-14	7.138173247558235e-15
26500000	0.00487444320635325	1.9183131892921438e-49	-6.692852590627008e-39	2.2254653276306405e-11	8.78148402538398e-15	0.0002511135426938425	-2.6565411447941406e-21	6.484932549382166e-17	4.392354151334952e-15	6.997587056478281e-14	7.138173247558235e-15
26600000	0.00487444320635325	1.9183131892921438e-49	-6.718148392615045e-39	2.2254653276306405e-11	8.78148402538398e-15	0.0002511135426938425	-2.6564545050821253e-21	6.484932549382166e-17	4.392354151334952e-15	6.997587056478281e-14	7.138173247558235e-15
26700000	0.00487444320635325	1.9183131892921438e-49	-6.743444194602669e-39	2.2254653276306405e-11	8.78148402538398e-15	0.0002511135426938425	-2.6563678653701103e-21	6.484932549382166e-17	4.392354151334952e-15	6.997587056478281e-14	7.138173247558235e-15
26800000	0.00487444320635325	1.9183131892921438e-49	-6.768739996589894e-39	2.2254653276306405e-11	8.78148402538398e-15	0.0002511135426938425	-2.6562812256580954e-21	6.484932549382166e-17	4.392354151334952e-15	6.997587056478281e-14	7.138173247558235e-15
26900000	0.00487444320635325	1.9183131892921438e-49	-6.794035798576735e-39	2.2254653276306405e-11	8.78148402538398e-15	0.0002511135426938425	-2.6561945859460805e-21	6.484932549382166e-17	4.392354151334952e-15	6.997587056478281e-14	7.138173247558235e-15
27000000	0.00487444320635325	1.9183131892921438e-49	-6.819331600563209e-39	2.2254653276306405e-11	8.78148402538398e-15	0.0002511135426938425	-2.656107946234065e-21	6.484932549382166e-17	4.392354151334952e-15	6.997587056478281e-14	7.138173247558235e-15
27100000	0.00487444320635325	1.9183131892921438e-49	-6.844627402549333e-39	2.2254653276306405e-11	8.78148402538398e-15	0.0002511135426938425	-2.6560213065220502e-21	6.484932549382166e-17	4.392354151334952e-15	6.997587056478281e-14	7.138173247558235e-15
27200000	0.00487444320635325	1.9183131892921438e-49	-6.869923204535122e-39	2.2254653276306405e-11	8.78148402538398e-15	0.0002511135426938425	-2.6559346668100353e-21	6.484932549382166e-17	4.392354151334952e-15	6.997587056478281e-14	7.138173247558235e-15
27300000	0.00487444320635325	1.9183131892921438e-49	-6.895219006520591e-39	2.2254653276306405e-11	8.78148402538398e-15	0.0002511135426938425	-2.65584802709802e-21	6.484932549382166e-17	4.392354151334952e-15	6.997587056478281e-14	7.138173247558235e-15
27400000	0.00487444320635325	1.9183131892921438e-49	-6.920514808505757e-39	2.2254653276306405e-11	8.78148402538398e-15	0.0002511135426938425	-2.655761387386005e-21	6.484932549382166e-17	4.392354151334952e-15	6.997587056478281e-14	7.138173247558235e-15
27500000	0.00487444320635325	1.9183131892921438e-49	-6.945810610490637e-39	2.2254653276306405e-11	8.78148402538398e-15	0.0002511135426938425	-2.65567474767399e-21	6.484932549382166e-17	4.392354151334952e-15	6.997587056478281e-14	7.138173247558235e-15
27600000	0.00487444320635325	1.9183131892921438e-49	-6.971106412475245e-39	2.2254653276306405e-11	8.78148402538398e-15	0.0002511135426938425	-2.6555881079619748e-21	6.484932549382166e-17	4.392354151334952e-15	6.997587056478281e-14	7.138173247558235e-15
27700000	0.00487444320635325	1.9183131892921438e-49	-6.996402214459597e-39	2.2254653276306405e-11	8.78148402538398e-15	0.0002511135426938425	-2.65550146824996e-21	6.484932549382166e-17	4.392354151334952e-15	6.997587056478281e-14	7.138173247558235e-15
27800000	0.00487444320635325	1.9183131892921438e-49	-7.02169801644371e-39	2.2254653276306405e-11	8.78148402538398e-15	0.0002511135426938425	-2.655414828537945e-21	6.484932549382166e-17	4.392354151334952e-15	6.997587056478281e-14	7.138173247558235e-15
27900000	0.00487444320635325	1.9183131892921438e-49	-7.0469938184276e-39	2.2254653276306405e-11	8.78148402538398e-15	0.0002511135426938425	-2.65532818882593e-21	6.484932549382166e-17	4.392354151334952e-15	6.997587056478281e-14	7.138173247558235e-15
28000000	0.00487444320635325	1.9183131892921438e-49	-7.072289620411282e-39	2.2254653276306405e-11	8.78148402538398e-15	0.0002511135426938425	-2.6552415491139146e-21	6.484932549382166e-17	4.392354151334952e-15	6.997587056478281e-14	7.138173247558235e-15
28100000	0.00487444320635325	1.9183131892921438e-49	-7.097585422394772e-39	2.2254653276306405e-11	8.78148402538398e-15	0.0002511135426938425	-2.6551549094018997e-21	6.484932549382166e-17	4.392354151334952e-15	6.997587056478281e-14	7.138173247558235e-15
28200000	0.00487444320635325	1.9183131892921438e-49	-7.122881224378088e-39	2.2254653276306405e-11	8.78148402538398e-15	0.0002511135426938425	-2.6550682696898847e-21	6.484932549382166e-17	4.392354151334952e-15	6.997587056478281e-14	7.138173247558235e-15
28300000	0.00487444320635325	1.9183131892921438e-49	-7.148177026361243e-39	2.2254653276306405e-11	8.78148402538398e-15	0.0002511135426938425	-2.6549816299778694e-21	6.484932549382166e-17	4.392354151334952e-15	6.997587056478281e-14	7.138173247558235e-15
28400000	0.00487444320635325	1.9183131892921438e-49	-7.173472828344253e-39	2.2254653276306405e-11	8.78148402538398e-15	0.0002511135426938425	-2.6548949902658545e-21	6.484932549382166e-17	4.392354151334952e-15	6.997587056478281e-14	7.138173247558235e-15
28500000	0.00487444320635325	1.9183131892921438e-49	-7.198768630327137e-39	2.2254653276306405e-11	8.78148402538398e-15	0.0002511135426938425	-2.6548083505538396e-21	6.484932549382166e-17	4.392354151334952e-15	6.997587056478281e-14	7.138173247558235e-15
28600000	0.00487444320635325	1.9183131892921438e-49	-7.224064432309909e-39	2.2254653276306405e-11	8.78148402538398e-15	0.0002511135426938425	-2.6547217108418242e-21	6.484932549382166e-17	4.392354151334952e-15	6.997587056478281e-14	7.138173247558235e-15
28700000	0.00487444320635325	1.9183131892921438e-49	-7.249360234292585e-39	2.2254653276306405e-11	8.78148402538398e-15	0.0002511135426938425	-2.6546350711298093e-21	6.484932549382166e-17	4.392354151334952e-15	6.997587056478281e-14	7.138173247558235e-15
28800000	0.00487444320635325	1.9183131892921438e-49	-7.27465603627518e-39	2.2254653276306405e-11	8.78148402538398e-15	0.0002511135426938425	-2.6545484314177944e-21	6.484932549382166e-17	4.392354151334952e-15	6.997587056478281e-14	7.138173247558235e-15
28900000	0.00487444320635325	1.9183131892921438e-49	-7.299951838257712e-39	2.2254653276306405e-11	8.78148402538398e-15	0.0002511135426938425	-2.6544617917057794e-21	6.484932549382166e-17	4.392354151334952e-15	6.997587056478281e-14	7.138173247558235e-15
29000000	0.00487444320635325	1.9183131892921438e-49	-7.325247640240195e-39	2.2254653276306405e-11	8.78148402538398e-15	0.0002511135426938425	-2.654375151993764e-21	6.484932549382166e-17	4.392354151334952e-15	6.997587056478281e-14	7.138173247558235e-15
29100000	0.00487444320635325	1.9183131892921438e-49	-7.350543442222646e-39	2.2254653276306405e-11	8.78148402538398e-15	0.0002511135426938425	-2.654288512281749e-21	6.484932549382165e-17	4.392354151334952e-15	6.997587056478281e-14	7.138173247558235e-15
29200000	0.00487444320635325	1.9183131892921438e-49	-7.375839244205081e-39	2.2254653276306405e-11	8.78148402538398e-15	0.0002511135426938425	-2.6542018725697342e-21	6.484932549382165e-17	4.392354151334952e-15	6.997587056478281e-14	7.138173247558235e-15
29300000	0.00487444320635325	1.9183131892921438e-49	-7.401135046187514e-39	2.2254653276306405e-11	8.78148402538398e-15	0.0002511135426938425	-2.654115232857719e-21	6.484932549382165e-17	4.392354151334952e-15	6.997587056478281e-14	7.138173247558233e-15
29400000	0.00487444320635325	1.9183131892921438e-49	-7.426430848169965e-39	2.2254653276306405e-11	8.78148402538398e-15	0.0002511135426938425	-2.654028593145704e-21	6.484932549382165e-17	4.392354151334952e-15	6.997587056478281e-14	7.138173247558233e-15
29500000	0.00487444320635325	1.9183131892921438e-49	-7.451726650152447e-39	2.2254653276306405e-11	8.78148402538398e-15	0.0002511135426938425	-2.653941953433689e-21	6.484932549382165e-17	4.392354151334952e-15	6.997587056478281e-14	7.138173247558233e-15
29600000	0.00487444320635325	1.9183131892921438e-49	-7.477022452134976e-39	2.2254653276306405e-11	8.78148402538398e-15	0.0002511135426938425	-2.6538553137216737e-21	6.484932549382165e-17	4.392354151334952e-15	6.997587056478281e-14	7.138173247558233e-15
29700000	0.00487444320635325	1.9183131892921438e-49	-7.502318254117567e-39	2.2254653276306405e-11	8.78148402538398e-15	0.0002511135426938425	-2.6537686740096588e-21	6.484932549382165e-17	4.392354151334952e-15	6.997587056478281e-14	7.138173247558233e-15
29800000	0.00487444320635325	1.9183131892921438e-49	-7.527614056100238e-39	2.2254653276306405e-11	8.78148402538398e-15	0.0002511135426938425	-2.653682034297644e-21	6.484932549382165e-17	4.392354151334952e-15	6.997587056478281e-14	7.138173247558233e-15
29900000	0.00487444320635325	1.9183131892921438e-49	-7.552909858083005e-39	2.2254653276306405e-11	8.78148402538398e-15	0.0002511135426938425	-2.653595394585629e-21	6.484932549382165e-17	4.392354151334952e-15	6.997587056478281e-14	7.138173247558233e-15
30000000	0.00487444320635325	1.9183131892921438e-49	-7.578205660065883e-39	2.2254653276306405e-11	8.78148402538398e-15	0.0002511135426938425	-2.6535087548736136e-21	6.484932549382165e-17	4.392354151334952e-15	6.997587056478281e-14	7.138173247558233e-15
30100000	0.00487444320635325	1.9183131892921438e-49	-7.603501462048888e-39	2.2254653276306405e-11	8.78148402538398e-15	0.0002511135426938425	-2.6534221151615986e-21	6.484932549382165e-17	4.392354151334952e-15	6.997587056478281e-14	7.138173247558233e-15
30200000	0.00487444320635325	1.9183131892921438e-49	-7.628797264032036e-39	2.2254653276306405e-11	8.78148402538398e-15	0.0002511135426938425	-2.6533354754495837e-21	6.484932549382165e-17	4.392354151334952e-15	6.997587056478281e-14	7.138173247558233e-15
30300000	0.00487444320635325	1.9183131892921438e-49	-7.654093066015343e-39	2.2254653276306405e-11	8.78148402538398e-15	0.0002511135426938425	-2.6532488357375684e-21	6.484932549382165e-17	4.392354151334952e-15	6.997587056478281e-14	7.138173247558233e-15
30400000	0.00487444320635325	1.9183131892921438e-49	-7.679388867998824e-39	2.2254653276306405e-11	8.78148402538398e-15	0.0002511135426938425	-2.6531621960255534e-21	6.484932549382165e-17	4.392354151334952e-15	6.997587056478281e-14	7.138173247558233e-15
30500000	0.00487444320635325	1.9183131892921438e-49	-7.704684669982498e-39	2.2254653276306405e-11	8.78148402538398e-15	0.0002511135426938425	-2.6530755563135385e-21	6.484932549382165e-17	4.392354151334952e-15	6.997587056478281e-14	7.138173247558233e-15
30600000	0.00487444320635325	1.9183131892921438e-49	-7.729980471966376e-39	2.2254653276306405e-11	8.78148402538398e-15	0.0002511135426938425	-2.6529889166015232e-21	6.484932549382165e-17	4.392354151334952e-15	6.997587056478281e-14	7.138173247558233e-15
30700000	0.00487444320635325	1.9183131892921438e-49	-7.755276273950479e-39	2.2254653276306405e-11	8.78148402538398e-15	0.0002511135426938425	-2.6529022768895083e-21	6.484932549382165e-17	4.392354151334952e-15	6.997587056478281e-14	7.138173247558233e-15
30800000	0.00487444320635325	1.9183131892921438e-49	-7.780572075934819e-39	2.2254653276306405e-11	8.78148402538398e-15	0.0002511135426938425	-2.6528156371774933e-21	6.484932549382165e-17	4.392354151334952e-15	6.997587056478281e-14	7.138173247558233e-15
30900000	0.00487444320635325	1.9183131892921438e-49	-7.805867877919414e-39	2.2254653276306405e-11	8.78148402538398e-15	0.0002511135426938425	-2.6527289974654784e-21	6.484932549382165e-17	4.392354151334952e-15	6.997587056478281e-14	7.138173247558233e-15
31000000	0.00487444320635325	1.9183131892921438e-49	-7.83116367990428e-39	2.2254653276306405e-11	8.78148402538398e-15	0.0002511135426938425	-2.652642357753463e-21	6.484932549382165e-17	4.392354151334952e-15	6.997587056478281e-14	7.138173247558233e-15
31100000	0.00487444320635325	1.9183131892921438e-49	-7.856459481889432e-39	2.2254653276306405e-11	8.78148402538398e-15	0.0002511135426938425	-2.652555718041448e-21	6.484932549382165e-17	4.392354151334952e-15	6.997587056478281e-14	7.138173247558233e-15
31200000	0.00487444320635325	1.9183131892921438e-49	-7.881755283874887e-39	2.2254653276306405e-11	8.78148402538398e-15	0.0002511135426938425	-2.652469078329433e-21	6.484932549382165e-17	4.392354151334952e-15	6.997587056478281e-14	7.138173247558233e-15
31300000	0.00487444320635325	1.9183131892921438e-49	-7.90705108586066e-39	2.2254653276306405e-11	8.78148402538398e-15	0.0002511135426938425	-2.652382438617418e-21	6.484932549382165e-17	4.392354151334952e-15	6.997587056478281e-14	7.138173247558233e-15
31400000	0.00487444320635325	1.9183131892921438e-49	-7.932346887846766e-39	2.2254653276306405e-11	8.78148402538398e-15	0.0002511135426938425	-2.652295798905403e-21	6.484932549382165e-17	4.392354151334952e-15	6.997587056478281e-14	7.138173247558233e-15
31500000	0.00487444320635325	1.9183131892921438e-49	-7.957642689833224e-39	2.2254653276306405e-11	8.78148402538398e-15	0.0002511135426938425	-2.652209159193388e-21	6.484932549382165e-17	4.392354151334952e-15	6.997587056478281e-14	7.138173247558233e-15
31600000	0.00487444320635325	1.9183131892921438e-49	-7.982938491820047e-39	2.2254653276306405e-11	8.78148402538398e-15	0.0002511135426938425	-2.6521225194813727e-21	6.484932549382165e-17	4.392354151334952e-15	6.997587056478281e-14	7.138173247558233e-15
31700000	0.00487444320635325	1.9183131892921438e-49	-8.008234293807253e-39	2.2254653276306405e-11	8.78148402538398e-15	0.0002511135426938425	-2.6520358797693577e-21	6.484932549382165e-17	4.392354151334952e-15	6.997587056478281e-14	7.138173247558233e-15
31800000	0.00487444320635325	1.9183131892921438e-49	-8.033530095794856e-39	2.2254653276306405e-11	8.78148402538398e-15	0.0002511135426938425	-2.6519492400573428e-21	6.484932549382165e-17	4.392354151334952e-15	6.997587056478281e-14	7.138173247558233e-15
31900000	0.00487444320635325	1.9183131892921438e-49	-8.058825897782873e-39	2.2254653276306405e-11	8.78148402538398e-15	0.0002511135426938425	-2.651862600345328e-21	6.484932549382165e-17	4.392354151334952e-15	6.997587056478281e-14	7.138173247558233e-15
32000000	0.00487444320635325	1.9183131892921438e-49	-8.08412169977132e-39	2.2254653276306405e-11	8.78148402538398e-15	0.0002511135426938425	-2.6517759606333125e-21	6.484932549382165e-17	4.392354151334952e-15	6.997587056478281e-14	7.138173247558233e-15
32100000	0.00487444320635325	1.9183131892921438e-49	-8.109417501760214e-39	2.2254653276306405e-11	8.78148402538398e-15	0.0002511135426938425	-2.6516893209212976e-21	6.484932549382165e-17	4.392354151334952e-15	6.997587056478281e-14	7.138173247558233e-15
32200000	0.00487444320635325	1.9183131892921438e-49	-8.134713303749568e-39	2.2254653276306405e-11	8.78148402538398e-15	0.0002511135426938425	-2.6516026812092827e-21	6.484932549382165e-17	4.392354151334952e-15	6.997587056478281e-14	7.138173247558233e-15
32300000	0.00487444320635325	1.9183131892921438e-49	-8.1600091057394e-39	2.2254653276306405e-11	8.78148402538398e-15	0.0002511135426938425	-2.6515160414972673e-21	6.484932549382165e-17	4.392354151334952e-15	6.997587056478281e-14	7.138173247558233e-15
32400000	0.00487444320635325	1.9183131892921438e-49	-8.185304907729727e-39	2.2254653276306405e-11	8.78148402538398e-15	0.0002511135426938425	-2.6514294017852524e-21	6.484932549382165e-17	4.392354151334952e-15	6.997587056478281e-14	7.138173247558233e-15
32500000	0.00487444320635325	1.9183131892921438e-49	-8.210600709720561e-39	2.2254653276306405e-11	8.78148402538398e-15	0.0002511135426938425	-2.6513427620732375e-21	6.484932549382165e-17	4.392354151334952e-15	6.997587056478281e-14	7.138173247558233e-15
32600000	0.00487444320635325	1.9183131892921438e-49	-8.235896511711594e-39	2.2254653276306405e-11	8.78148402538398e-15	0.0002511135426938425	-2.651256122361222e-21	6.484932549382165e-17	4.392354151334952e-15	6.997587056478281e-14	7.138173247558233e-15
32700000	0.00487444320635325	1.9183131892921438e-49	-8.261192313701675e-39	2.2254653276306405e-11	8.78148402538398e-15	0.0002511135426938425	-2.6511694826492072e-21	6.484932549382165e-17	4.392354151334952e-15	6.997587056478281e-14	7.138173247558233e-15
32800000	0.00487444320635325	1.9183131892921438e-49	-8.28648811569072e-39	2.2254653276306405e-11	8.78148402538398e-15	0.0002511135426938425	-2.6510828429371923e-21	6.484932549382165e-17	4.392354151334952e-15	6.997587056478281e-14	7.138173247558233e-15
32900000	0.00487444320635325	1.9183131892921438e-49	-8.311783917678746e-39	2.2254653276306405e-11	8.78148402538398e-15	0.0002511135426938425	-2.6509962032251773e-21	6.484932549382165e-17	4.392354151334952e-15	6.997587056478281e-14	7.138173247558233e-15
33000000	0.00487444320635325	1.9183131892921438e-49	-8.337079719665767e-39	2.2254653276306405e-11	8.78148402538398e-15	0.0002511135426938425	-2.650909563513162e-21	6.484932549382165e-17	4.392354151334952e-15	6.997587056478281e-14	7.138173247558233e-15
33100000	0.00487444320635325	1.9183131892921438e-49	-8.3623755216518e-39	2.2254653276306405e-11	8.78148402538398e-15	0.0002511135426938425	-2.650822923801147e-21	6.484932549382165e-17	4.392354151334952e-15	6.997587056478281e-14	7.138173247558233e-15
33200000	0.00487444320635325	1.9183131892921438e-49	-8.38767132363686e-39	2.2254653276306405e-11	8.78148402538398e-15	0.0002511135426938425	-2.650736284089132e-21	6.484932549382165e-17	4.392354151334952e-15	6.997587056478281e-14	7.138173247558233e-15
33300000	0.00487444320635325	1.9183131892921438e-49	-8.412967125620963e-39	2.2254653276306405e-11	8.78148402538398e-15	0.0002511135426938425	-2.650649644377117e-21	6.484932549382165e-17	4.392354151334952e-15	6.997587056478281e-14	7.138173247558233e-15
33400000	0.00487444320635325	1.9183131892921438e-49	-8.438262927604126e-39	2.2254653276306405e-11	8.78148402538398e-15	0.0002511135426938425	-2.650563004665102e-21	6.484932549382165e-17	4.392354151334952e-15	6.997587056478281e-14	7.138173247558233e-15
33500000	0.00487444320635325	1.9183131892921438e-49	-8.463558729586365e-39	2.2254653276306405e-11	8.78148402538398e-15	0.0002511135426938425	-2.650476364953087e-21	6.484932549382165e-17	4.392354151334952e-15	6.997587056478281e-14	7.138173247558233e-15
33600000	0.00487444320635325	1.9183131892921438e-49	-8.488854531567696e-39	2.2254653276306405e-11	8.78148402538398e-15	0.0002511135426938425	-2.6503897252410716e-21	6.484932549382165e-17	4.392354151334952e-15	6.997587056478281e-14	7.138173247558233e-15
33700000	0.00487444320635325	1.9183131892921438e-49	-8.514150333548133e-39	2.2254653276306405e-11	8.78148402538398e-15	0.0002511135426938425	-2.6503030855290567e-21	6.484932549382165e-17	4.392354151334952e-15	6.997587056478281e-14	7.138173247558233e-15
33800000	0.00487444320635325	1.9183131892921438e-49	-8.539446135527693e-39	2.2254653276306405e-11	8.78148402538398e-15	0.0002511135426938425	-2.6502164458170418e-21	6.484932549382165e-17	4.392354151334952e-15	6.997587056478281e-14	7.138173247558233e-15
33900000	0.00487444320635325	1.9183131892921438e-49	-8.564741937506393e-39	2.2254653276306405e-11	8.78148402538398e-15	0.0002511135426938425	-2.650129806105027e-21	6.484932549382165e-17	4.392354151334952e-15	6.997587056478281e-14	7.138173247558233e-15
34000000	0.00487444320635325	1.9183131892921438e-49	-8.590037739484248e-39	2.2254653276306405e-11	8.78148402538398e-15	0.0002511135426938425	-2.6500431663930115e-21	6.484932549382165e-17	4.392354151334952e-15	6.997587056478281e-14	7.138173247558233e-15
34100000	0.00487444320635325	1.9183131892921438e-49	-8.615333541461275e-39	2.2254653276306405e-11	8.78148402538398e-15	0.0002511135426938425	-2.6499565266809966e-21	6.484932549382165e-17	4.392354151334952e-15	6.997587056478281e-14	7.138173247558233e-15
34200000	0.00487444320635325	1.9183131892921438e-49	-8.640629343437487e-39	2.2254653276306405e-11	8.78148402538398e-15	0.0002511135426938425	-2.6498698869689816e-21	6.484932549382165e-17	4.392354151334952e-15	6.997587056478281e-14	7.138173247558233e-15
34300000	0.00487444320635325	1.9183131892921438e-49	-8.665925145412903e-39	2.2254653276306405e-11	8.78148402538398e-15	0.0002511135426938425	-2.6497832472569663e-21	6.484932549382165e-17	4.392354151334952e-15	6.997587056478281e-14	7.138173247558233e-15
34400000	0.00487444320635325	1.9183131892921438e-49	-8.691220947387538e-39	2.2254653276306405e-11	8.78148402538398e-15	0.0002511135426938425	-2.6496966075449514e-21	6.484932549382165e-17	4.392354151334952e-15	6.997587056478281e-14	7.138173247558233e-15
34500000	0.00487444320635325	1.9183131892921438e-49	-8.716516749361408e-39	2.2254653276306405e-11	8.78148402538398e-15	0.0002511135426938425	-2.6496099678329364e-21	6.484932549382165e-17	4.392354151334952e-15	6.997587056478281e-14	7.138173247558233e-15
34600000	0.00487444320635325	1.9183131892921438e-49	-8.741812551334527e-39	2.2254653276306405e-11	8.78148402538398e-15	0.0002511135426938425	-2.649523328120921e-21	6.484932549382165e-17	4.392354151334952e-15	6.997587056478281e-14	7.138173247558233e-15
34700000	0.00487444320635325	1.9183131892921438e-49	-8.767108353306914e-39	2.2254653276306405e-11	8.78148402538398e-15	0.0002511135426938425	-2.649436688408906e-21	6.484932549382165e-17	4.392354151334952e-15	6.997587056478281e-14	7.138173247558233e-15
34800000	0.00487444320635325	1.9183131892921438e-49	-8.792404155278584e-39	2.2254653276306405e-11	8.78148402538398e-15	0.0002511135426938425	-2.6493500486968912e-21	6.484932549382165e-17	4.392354151334952e-15	6.997587056478281e-14	7.138173247558233e-15
34900000	0.00487444320635325	1.9183131892921438e-49	-8.817699957249551e-39	2.2254653276306405e-11	8.78148402538398e-15	0.0002511135426938425	-2.6492634089848763e-21	6.484932549382165e-17	4.392354151334952e-15	6.997587056478281e-14	7.138173247558233e-15
35000000	0.00487444320635325	1.9183131892921438e-49	-8.842995759219833e-39	2.2254653276306405e-11	8.78148402538398e-15	0.0002511135426938425	-2.649176769272861e-21	6.484932549382165e-17	4.392354151334952e-15	6.997587056478281e-14	7.138173247558233e-15
35100000	0.00487444320635325	1.9183131892921438e-49	-8.868291561189446e-39	2.2254653276306405e-11	8.78148402538398e-15	0.0002511135426938425	-2.649090129560846e-21	6.484932549382165e-17	4.392354151334952e-15	6.997587056478281e-14	7.138173247558233e-15
35200000	0.00487444320635325	1.9183131892921438e-49	-8.893587363158406e-39	2.2254653276306405e-11	8.78148402538398e-15	0.0002511135426938425	-2.649003489848831e-21	6.484932549382165e-17	4.392354151334952e-15	6.997587056478281e-14	7.138173247558233e-15
35300000	0.00487444320635325	1.9183131892921438e-49	-8.918883165126727e-39	2.2254653276306405e-11	8.78148402538398e-15	0.0002511135426938425	-2.6489168501368158e-21	6.484932549382165e-17	4.392354151334952e-15	6.997587056478281e-14	7.138173247558233e-15
35400000	0.00487444320635325	1.9183131892921438e-49	-8.944178967094426e-39	2.2254653276306405e-11	8.78148402538398e-15	0.0002511135426938425	-2.648830210424801e-21	6.484932549382165e-17	4.392354151334952e-15	6.997587056478281e-14	7.138173247558233e-15
35500000	0.00487444320635325	1.9183131892921438e-49	-8.969474769061519e-39	2.2254653276306405e-11	8.78148402538398e-15	0.0002511135426938425	-2.648743570712786e-21	6.484932549382165e-17	4.392354151334952e-15	6.997587056478281e-14	7.138173247558233e-15
35600000	0.00487444320635325	1.9183131892921438e-49	-8.994770571028023e-39	2.2254653276306405e-11	8.78148402538398e-15	0.0002511135426938425	-2.6486569310007706e-21	6.484932549382165e-17	4.392354151334952e-15	6.997587056478281e-14	7.138173247558233e-15
35700000	0.00487444320635325	1.9183131892921438e-49	-9.020066372993953e-39	2.2254653276306405e-11	8.78148402538398e-15	0.0002511135426938425	-2.6485702912887556e-21	6.484932549382165e-17	4.392354151334952e-15	6.997587056478281e-14	7.138173247558233e-15
35800000	0.00487444320635325	1.9183131892921438e-49	-9.045362174959324e-39	2.2254653276306405e-11	8.78148402538398e-15	0.0002511135426938425	-2.6484836515767407e-21	6.484932549382165e-17	4.392354151334952e-15	6.997587056478281e-14	7.138173247558233e-15
35900000	0.00487444320635325	1.9183131892921434e-49	-9.070657976924154e-39	2.2254653276306405e-11	8.78148402538398e-15	0.0002511135426938425	-2.6483970118647258e-21	6.484932549382165e-17	4.392354151334952e-15	6.997587056478281e-14	7.138173247558233e-15
36000000	0.00487444320635325	1.9183131892921434e-49	-9.095953778888457e-39	2.2254653276306405e-11	8.78148402538398e-15	0.0002511135426938425	-2.6483103721527105e-21	6.484932549382165e-17	4.392354151334952e-15	6.997587056478281e-14	7.138173247558233e-15
36100000	0.00487444320635325	1.9183131892921434e-49	-9.12124958085225e-39	2.2254653276306405e-11	8.78148402538398e-15	0.0002511135426938425	-2.6482237324406955e-21	6.484932549382165e-17	4.392354151334952e-15	6.997587056478281e-14	7.138173247558233e-15
36200000	0.00487444320635325	1.9183131892921434e-49	-9.146545382815548e-39	2.2254653276306405e-11	8.78148402538398e-15	0.0002511135426938425	-2.6481370927286806e-21	6.484932549382165e-17	4.392354151334952e-15	6.997587056478281e-14	7.138173247558233e-15
36300000	0.00487444320635325	1.9183131892921434e-49	-9.171841184778368e-39	2.2254653276306405e-11	8.78148402538398e-15	0.0002511135426938425	-2.6480504530166653e-21	6.484932549382165e-17	4.392354151334952e-15	6.997587056478281e-14	7.138173247558233e-15
36400000	0.00487444320635325	1.9183131892921434e-49	-9.197136986740726e-39	2.2254653276306405e-11	8.78148402538398e-15	0.0002511135426938425	-2.6479638133046503e-21	6.484932549382165e-17	4.392354151334952e-15	6.997587056478281e-14	7.138173247558233e-15
36500000	0.00487444320635325	1.9183131892921434e-49	-9.222432788702637e-39	2.2254653276306405e-11	8.78148402538398e-15	0.0002511135426938425	-2.6478771735926354e-21	6.484932549382165e-17	4.392354151334952e-15	6.997587056478281e-14	7.138173247558233e-15
36600000	0.00487444320635325	1.9183131892921434e-49	-9.247728590664117e-39	2.2254653276306405e-11	8.78148402538398e-15	0.0002511135426938425	-2.64779053388062e-21	6.484932549382165e-17	4.392354151334952e-15	6.997587056478281e-14	7.138173247558233e-15
36700000	0.00487444320635325	1.9183131892921434e-49	-9.273024392625183e-39	2.2254653276306405e-11	8.78148402538398e-15	0.0002511135426938425	-2.647703894168605e-21	6.484932549382165e-17	4.392354151334952e-15	6.997587056478281e-14	7.138173247558233e-15
36800000	0.00487444320635325	1.9183131892921434e-49	-9.29832019458585e-39	2.2254653276306405e-11	8.78148402538398e-15	0.0002511135426938425	-2.6476172544565902e-21	6.484932549382165e-17	4.392354151334952e-15	6.997587056478281e-14	7.138173247558233e-15
36900000	0.00487444320635325	1.9183131892921434e-49	-9.323615996546135e-39	2.2254653276306405e-11	8.78148402538398e-15	0.0002511135426938425	-2.6475306147445752e-21	6.484932549382165e-17	4.392354151334952e-15	6.997587056478281e-14	7.138173247558233e-15
37000000	0.00487444320635325	1.9183131892921434e-49	-9.348911798506052e-39	2.2254653276306405e-11	8.78148402538398e-15	0.0002511135426938425	-2.64744397503256e-21	6.484932549382165e-17	4.392354151334952e-15	6.997587056478281e-14	7.138173247558233e-15
37100000	0.00487444320635325	1.9183131892921434e-49	-9.374207600465618e-39	2.2254653276306405e-11	8.78148402538398e-15	0.0002511135426938425	-2.647357335320545e-21	6.484932549382165e-17	4.392354151334952e-15	6.997587056478281e-14	7.138173247558233e-15
37200000	0.00487444320635325	1.9183131892921434e-49	-9.399503402424849e-39	2.2254653276306405e-11	8.78148402538398e-15	0.0002511135426938425	-2.64727069560853e-21	6.484932549382165e-17	4.392354151334952e-15	6.997587056478281e-14	7.138173247558233e-15
37300000	0.00487444320635325	1.9183131892921434e-49	-9.424799204383762e-39	2.2254653276306405e-11	8.78148402538398e-15	0.0002511135426938425	-2.6471840558965147e-21	6.484932549382165e-17	4.392354151334952e-15	6.997587056478281e-14	7.138173247558233e-15
37400000	0.00487444320635325	1.9183131892921434e-49	-9.450095006342371e-39	2.2254653276306405e-11	8.78148402538398e-15	0.0002511135426938425	-2.6470974161844998e-21	6.484932549382165e-17	4.392354151334952e-15	6.997587056478281e-14	7.138173247558233e-15
37500000	0.00487444320635325	1.9183131892921434e-49	-9.475390808300693e-39	2.2254653276306405e-11	8.78148402538398e-15	0.0002511135426938425	-2.647010776472485e-21	6.484932549382165e-17	4.392354151334952e-15	6.997587056478281e-14	7.138173247558233e-15
37600000	0.00487444320635325	1.9183131892921434e-49	-9.500686610258744e-39	2.2254653276306405e-11	8.78148402538398e-15	0.0002511135426938425	-2.6469241367604695e-21	6.484932549382165e-17	4.392354151334952e-15	6.997587056478281e-14	7.138173247558233e-15
37700000	0.00487444320635325	1.9183131892921434e-49	-9.525982412216539e-39	2.2254653276306405e-11	8.78148402538398e-15	0.0002511135426938425	-2.6468374970484546e-21	6.484932549382165e-17	4.392354151334952e-15	6.997587056478281e-14	7.138173247558233e-15
37800000	0.00487444320635325	1.9183131892921434e-49	-9.551278214174096e-39	2.2254653276306405e-11	8.78148402538398e-15	0.0002511135426938425	-2.6467508573364397e-21	6.484932549382165e-17	4.392354151334952e-15	6.997587056478281e-14	7.138173247558233e-15
37900000	0.00487444320635325	1.918313189292143e-49	-9.576574016131428e-39	2.2254653276306405e-11	8.78148402538398e-15	0.0002511135426938425	-2.6466642176244247e-21	6.484932549382165e-17	4.392354151334952e-15	6.997587056478281e-14	7.138173247558233e-15
38000000	0.00487444320635325	1.918313189292143e-49	-9.601869818088554e-39	2.2254653276306405e-11	8.78148402538398e-15	0.0002511135426938425	-2.6465775779124094e-21	6.484932549382165e-17	4.392354151334952e-15	6.997587056478281e-14	7.138173247558233e-15
38100000	0.00487444320635325	1.918313189292143e-49	-9.627165620045486e-39	2.2254653276306402e-11	8.78148402538398e-15	0.00025111354269384247	-2.6464909382003945e-21	6.484932549382165e-17	4.392354151334952e-15	6.997587056478281e-14	7.138173247558233e-15
38200000	0.00487444320635325	1.918313189292143e-49	-9.652461422002244e-39	2.2254653276306402e-11	8.78148402538398e-15	0.00025111354269384247	-2.6464042984883795e-21	6.484932549382165e-17	4.392354151334952e-15	6.997587056478281e-14	7.138173247558233e-15
38300000	0.00487444320635325	1.918313189292143e-49	-9.677757223958843e-39	2.2254653276306402e-11	8.78148402538398e-15	0.00025111354269384247	-2.6463176587763642e-21	6.484932549382165e-17	4.392354151334952e-15	6.997587056478281e-14	7.138173247558233e-15
38400000	0.00487444320635325	1.918313189292143e-49	-9.703053025915297e-39	2.2254653276306402e-11	8.78148402538398e-15	0.00025111354269384247	-2.6462310190643493e-21	6.484932549382165e-17	4.392354151334951e-15	6.997587056478281e-14	7.138173247558233e-15
38500000	0.00487444320635325	1.918313189292143e-49	-9.728348827871624e-39	2.2254653276306402e-11	8.78148402538398e-15	0.00025111354269384247	-2.6461443793523343e-21	6.484932549382165e-17	4.392354151334951e-15	6.997587056478281e-14	7.138173247558233e-15
38600000	0.00487444320635325	1.918313189292143e-49	-9.753644629827837e-39	2.2254653276306402e-11	8.78148402538398e-15	0.00025111354269384247	-2.646057739640319e-21	6.484932549382165e-17	4.392354151334951e-15	6.997587056478281e-14	7.138173247558233e-15
38700000	0.00487444320635325	1.918313189292143e-49	-9.778940431783956e-39	2.2254653276306402e-11	8.78148402538398e-15	0.00025111354269384247	-2.645971099928304e-21	6.484932549382165e-17	4.392354151334951e-15	6.997587056478281e-14	7.138173247558233e-15
38800000	0.00487444320635325	1.918313189292143e-49	-9.804236233739994e-39	2.2254653276306402e-11	8.78148402538398e-15	0.00025111354269384247	-2.645884460216289e-21	6.484932549382165e-17	4.392354151334951e-15	6.997587056478281e-14	7.138173247558233e-15
38900000	0.00487444320635325	1.918313189292143e-49	-9.829532035695969e-39	2.2254653276306402e-11	8.78148402538398e-15	0.00025111354269384247	-2.6457978205042742e-21	6.484932549382165e-17	4.392354151334951e-15	6.997587056478281e-14	7.138173247558233e-15
39000000	0.00487444320635325	1.918313189292143e-49	-9.854827837651894e-39	2.2254653276306402e-11	8.78148402538398e-15	0.00025111354269384247	-2.645711180792259e-21	6.484932549382165e-17	4.392354151334951e-15	6.997587056478281e-14	7.138173247558233e-15
39100000	0.00487444320635325	1.918313189292143e-49	-9.880123639607788e-39	2.2254653276306402e-11	8.78148402538398e-15	0.00025111354269384247	-2.645624541080244e-21	6.484932549382165e-17	4.392354151334951e-15	6.997587056478281e-14	7.138173247558233e-15
39200000	0.00487444320635325	1.918313189292143e-49	-9.905419441563667e-39	2.2254653276306402e-11	8.78148402538398e-15	0.00025111354269384247	-2.645537901368229e-21	6.484932549382165e-17	4.392354151334951e-15	6.997587056478281e-14	7.138173247558233e-15
39300000	0.00487444320635325	1.918313189292143e-49	-9.930715243519543e-39	2.2254653276306402e-11	8.78148402538398e-15	0.00025111354269384247	-2.6454512616562137e-21	6.484932549382165e-17	4.392354151334951e-15	6.997587056478281e-14	7.138173247558233e-15
39400000	0.00487444320635325	1.918313189292143e-49	-9.956011045475436e-39	2.2254653276306402e-11	8.78148402538398e-15	0.00025111354269384247	-2.6453646219441988e-21	6.484932549382165e-17	4.392354151334951e-15	6.997587056478281e-14	7.138173247558235e-15
39500000	0.00487444320635325	1.918313189292143e-49	-9.981306847431361e-39	2.2254653276306402e-11	8.78148402538398e-15	0.00025111354269384247	-2.645277982232184e-21	6.484932549382165e-17	4.392354151334951e-15	6.997587056478281e-14	7.138173247558235e-15
39600000	0.00487444320635325	1.918313189292143e-49	-1.0006602649387332e-38	2.2254653276306402e-11	8.78148402538398e-15	0.00025111354269384247	-2.6451913425201685e-21	6.484932549382165e-17	4.392354151334951e-15	6.997587056478281e-14	7.138173247558235e-15
39700000	0.00487444320635325	1.9183131892921427e-49	-1.0031898451343367e-38	2.2254653276306402e-11	8.78148402538398e-15	0.00025111354269384247	-2.6451047028081536e-21	6.484932549382165e-17	4.392354151334951e-15	6.997587056478281e-14	7.138173247558235e-15
39800000	0.00487444320635325	1.9183131892921427e-49	-1.0057194253299481e-38	2.2254653276306402e-11	8.78148402538398e-15	0.00025111354269384247	-2.6450180630961386e-21	6.484932549382165e-17	4.392354151334951e-15	6.997587056478281e-14	7.138173247558235e-15
39900000	0.00487444320635325	1.9183131892921427e-49	-1.0082490055255691e-38	2.2254653276306402e-11	8.78148402538398e-15	0.00025111354269384247	-2.6449314233841237e-21	6.484932549382165e-17	4.392354151334951e-15	6.997587056478281e-14	7.138173247558235e-15
40000000	0.00487444320635325	1.9183131892921427e-49	-1.0107785857212012e-38	2.2254653276306402e-11	8.78148402538398e-15	0.00025111354269384247	-2.6448447836721084e-21	6.484932549382165e-17	4.392354151334951e-15	6.997587056478281e-14	7.138173247558235e-15
40100000	0.00487444320635325	1.9183131892921427e-49	-1.0133081659168459e-38	2.2254653276306402e-11	8.78148402538398e-15	0.00025111354269384247	-2.6447581439600934e-21	6.484932549382165e-17	4.392354151334951e-15	6.997587056478281e-14	7.138173247558235e-15
40200000	0.00487444320635325	1.9183131892921427e-49	-1.015837746112505e-38	2.2254653276306402e-11	8.78148402538398e-15	0.00025111354269384247	-2.6446715042480785e-21	6.484932549382165e-17	4.392354151334951e-15	6.997587056478281e-14	7.138173247558235e-15
40300000	0.00487444320635325	1.9183131892921427e-49	-1.01836732630818e-38	2.2254653276306402e-11	8.78148402538398e-15	0.00025111354269384247	-2.644584864536063e-21	6.484932549382165e-17	4.392354151334951e-15	6.997587056478281e-14	7.138173247558235e-15
40400000	0.00487444320635325	1.9183131892921427e-49	-1.0208969065038725e-38	2.2254653276306402e-11	8.78148402538398e-15	0.00025111354269384247	-2.6444982248240482e-21	6.484932549382165e-17	4.392354151334951e-15	6.997587056478281e-14	7.138173247558235e-15
40500000	0.00487444320635325	1.9183131892921427e-49	-1.023426486699584e-38	2.2254653276306402e-11	8.78148402538398e-15	0.00025111354269384247	-2.6444115851120333e-21	6.484932549382165e-17	4.392354151334951e-15	6.997587056478281e-14	7.138173247558235e-15
40600000	0.00487444320635325	1.9183131892921427e-49	-1.0259560668953163e-38	2.2254653276306402e-11	8.78148402538398e-15	0.00025111354269384247	-2.6443249454000184e-21	6.484932549382165e-17	4.392354151334951e-15	6.997587056478281e-14	7.138173247558235e-15
40700000	0.00487444320635325	1.9183131892921427e-49	-1.0284856470910708e-38	2.2254653276306402e-11	8.78148402538398e-15	0.00025111354269384247	-2.644238305688003e-21	6.484932549382165e-17	4.392354151334951e-15	6.997587056478281e-14	7.138173247558235e-15
40800000	0.00487444320635325	1.9183131892921427e-49	-1.0310152272868491e-38	2.2254653276306402e-11	8.78148402538398e-15	0.00025111354269384247	-2.644151665975988e-21	6.484932549382165e-17	4.392354151334951e-15	6.997587056478281e-14	7.138173247558235e-15
40900000	0.00487444320635325	1.9183131892921427e-49	-1.033544807482653e-38	2.2254653276306402e-11	8.78148402538398e-15	0.00025111354269384247	-2.644065026263973e-21	6.484932549382165e-17	4.392354151334951e-15	6.997587056478281e-14	7.138173247558235e-15
41000000	0.00487444320635325	1.9183131892921427e-49	-1.0360743876784838e-38	2.2254653276306402e-11	8.78148402538398e-15	0.00025111354269384247	-2.643978386551958e-21	6.484932549382165e-17	4.392354151334951e-15	6.997587056478281e-14	7.138173247558235e-15
41100000	0.00487444320635325	1.9183131892921427e-49	-1.0386039678743433e-38	2.2254653276306402e-11	8.78148402538398e-15	0.00025111354269384247	-2.643891746839943e-21	6.484932549382165e-17	4.392354151334951e-15	6.997587056478281e-14	7.138173247558235e-15
41200000	0.00487444320635325	1.9183131892921427e-49	-1.041133548070233e-38	2.2254653276306402e-11	8.78148402538398e-15	0.00025111354269384247	-2.643805107127928e-21	6.484932549382165e-17	4.392354151334951e-15	6.997587056478281e-14	7.138173247558235e-15
41300000	0.00487444320635325	1.9183131892921427e-49	-1.0436631282661546e-38	2.2254653276306402e-11	8.78148402538398e-15	0.00025111354269384247	-2.6437184674159127e-21	6.484932549382165e-17	4.392354151334951e-15	6.997587056478281e-14	7.138173247558235e-15
41400000	0.00487444320635325	1.9183131892921427e-49	-1.0461927084621096e-38	2.2254653276306402e-11	8.78148402538398e-15	0.00025111354269384247	-2.6436318277038977e-21	6.484932549382165e-17	4.392354151334951e-15	6.997587056478281e-14	7.138173247558235e-15
41500000	0.00487444320635325	1.9183131892921423e-49	-1.0487222886580996e-38	2.2254653276306402e-11	8.78148402538398e-15	0.00025111354269384247	-2.6435451879918828e-21	6.484932549382165e-17	4.392354151334951e-15	6.997587056478281e-14	7.138173247558235e-15
41600000	0.00487444320635325	1.9183131892921423e-49	-1.0512518688541262e-38	2.2254653276306402e-11	8.78148402538398e-15	0.00025111354269384247	-2.6434585482798675e-21	6.484932549382165e-17	4.392354151334951e-15	6.997587056478281e-14	7.138173247558235e-15
41700000	0.00487444320635325	1.9183131892921423e-49	-1.053781449050191e-38	2.2254653276306402e-11	8.78148402538398e-15	0.00025111354269384247	-2.6433719085678525e-21	6.484932549382165e-17	4.392354151334951e-15	6.997587056478281e-14	7.138173247558235e-15
41800000	0.00487444320635325	1.9183131892921423e-49	-1.0563110292462957e-38	2.2254653276306402e-11	8.78148402538398e-15	0.00025111354269384247	-2.6432852688558376e-21	6.484932549382165e-17	4.392354151334951e-15	6.997587056478281e-14	7.138173247558235e-15
41900000	0.00487444320635325	1.9183131892921423e-49	-1.0588406094424416e-38	2.2254653276306402e-11	8.78148402538398e-15	0.00025111354269384247	-2.6431986291438226e-21	6.484932549382165e-17	4.392354151334951e-15	6.997587056478281e-14	7.138173247558235e-15
42000000	0.00487444320635325	1.9183131892921423e-49	-1.0613701896386307e-38	2.2254653276306402e-11	8.78148402538398e-15	0.00025111354269384247	-2.6431119894318073e-21	6.484932549382165e-17	4.392354151334951e-15	6.997587056478281e-14	7.138173247558235e-15
42100000	0.00487444320635325	1.9183131892921423e-49	-1.0638997698348643e-38	2.2254653276306402e-11	8.78148402538398e-15	0.00025111354269384247	-2.6430253497197924e-21	6.484932549382165e-17	4.392354151334951e-15	6.997587056478281e-14	7.138173247558235e-15
42200000	0.00487444320635325	1.9183131892921423e-49	-1.066429350031144e-38	2.2254653276306402e-11	8.78148402538398e-15	0.00025111354269384247	-2.6429387100077775e-21	6.484932549382165e-17	4.392354151334951e-15	6.997587056478281e-14	7.138173247558235e-15
42300000	0.00487444320635325	1.9183131892921423e-49	-1.0689589302274716e-38	2.2254653276306402e-11	8.78148402538398e-15	0.00025111354269384247	-2.642852070295762e-21	6.484932549382165e-17	4.392354151334951e-15	6.997587056478281e-14	7.138173247558235e-15
42400000	0.00487444320635325	1.9183131892921423e-49	-1.0714885104238484e-38	2.2254653276306402e-11	8.78148402538398e-15	0.00025111354269384247	-2.6427654305837472e-21	6.484932549382165e-17	4.392354151334951e-15	6.997587056478281e-14	7.138173247558235e-15
42500000	0.00487444320635325	1.9183131892921423e-49	-1.0740180906202762e-38	2.2254653276306402e-11	8.78148402538398e-15	0.00025111354269384247	-2.6426787908717323e-21	6.484932549382165e-17	4.392354151334951e-15	6.997587056478281e-14	7.138173247558235e-15
42600000	0.00487444320635325	1.9183131892921423e-49	-1.0765476708167237e-38	2.2254653276306402e-11	8.78148402538398e-15	0.00025111354269384247	-2.642592151159717e-21	6.484932549382165e-17	4.392354151334951e-15	6.997587056478281e-14	7.138173247558235e-15
42700000	0.00487444320635325	1.9183131892921423e-49	-1.0790772510130761e-38	2.2254653276306402e-11	8.78148402538398e-15	0.00025111354269384247	-2.642505511447702e-21	6.484932549382165e-17	4.392354151334951e-15	6.997587056478281e-14	7.138173247558235e-15
42800000	0.00487444320635325	1.9183131892921423e-49	-1.081606831209325e-38	2.2254653276306402e-11	8.78148402538398e-15	0.00025111354269384247	-2.642418871735687e-21	6.484932549382165e-17	4.392354151334951e-15	6.997587056478281e-14	7.138173247558235e-15
42900000	0.00487444320635325	1.9183131892921423e-49	-1.0841364114054717e-38	2.2254653276306402e-11	8.78148402538398e-15	0.00025111354269384247	-2.642332232023672e-21	6.484932549382165e-17	4.392354151334951e-15	6.997587056478281e-14	7.138173247558235e-15
43000000	0.00487444320635325	1.9183131892921423e-49	-1.0866659916015182e-38	2.2254653276306402e-11	8.78148402538398e-15	0.00025111354269384247	-2.6422455923116568e-21	6.484932549382165e-17	4.392354151334951e-15	6.997587056478281e-14	7.138173247558235e-15
43100000	0.00487444320635325	1.9183131892921423e-49	-1.0891955717974656e-38	2.2254653276306402e-11	8.78148402538398e-15	0.00025111354269384247	-2.642158952599642e-21	6.484932549382165e-17	4.392354151334951e-15	6.997587056478281e-14	7.138173247558235e-15
43200000	0.00487444320635325	1.9183131892921423e-49	-1.091725151993316e-38	2.2254653276306402e-11	8.78148402538398e-15	0.00025111354269384247	-2.642072312887627e-21	6.484932549382165e-17	4.392354151334951e-15	6.997587056478281e-14	7.138173247558235e-15
43300000	0.00487444320635325	1.9183131892921423e-49	-1.0942547321890707e-38	2.2254653276306402e-11	8.78148402538398e-15	0.00025111354269384247	-2.6419856731756116e-21	6.484932549382165e-17	4.392354151334951e-15	6.997587056478281e-14	7.138173247558235e-15
43400000	0.00487444320635325	1.9183131892921423e-49	-1.0967843123847313e-38	2.2254653276306402e-11	8.78148402538398e-15	0.00025111354269384247	-2.6418990334635967e-21	6.484932549382165e-17	4.392354151334951e-15	6.997587056478281e-14	7.138173247558235e-15
43500000	0.00487444320635325	1.9183131892921423e-49	-1.0993138925802994e-38	2.2254653276306402e-11	8.78148402538398e-15	0.00025111354269384247	-2.6418123937515817e-21	6.484932549382165e-17	4.392354151334951e-15	6.997587056478281e-14	7.138173247558235e-15
43600000	0.00487444320635325	1.9183131892921423e-49	-1.1018434727757768e-38	2.2254653276306402e-11	8.78148402538398e-15	0.00025111354269384247	-2.6417257540395664e-21	6.484932549382165e-17	4.392354151334951e-15	6.997587056478281e-14	7.138173247558235e-15
43700000	0.00487444320635325	1.9183131892921423e-49	-1.1043730529711648e-38	2.2254653276306402e-11	8.78148402538398e-15	0.00025111354269384247	-2.6416391143275515e-21	6.484932549382165e-17	4.392354151334951e-15	6.997587056478281e-14	7.138173247558235e-15
43800000	0.00487444320635325	1.9183131892921423e-49	-1.1069026331664652e-38	2.2254653276306402e-11	8.78148402538398e-15	0.00025111354269384247	-2.6415524746155365e-21	6.484932549382165e-17	4.392354151334951e-15	6.997587056478281e-14	7.138173247558235e-15
43900000	0.00487444320635325	1.9183131892921423e-49	-1.1094322133616795e-38	2.2254653276306402e-11	8.78148402538398e-15	0.00025111354269384247	-2.6414658349035216e-21	6.484932549382165e-17	4.392354151334951e-15	6.997587056478281e-14	7.138173247558235e-15
44000000	0.00487444320635325	1.9183131892921423e-49	-1.1119617935568092e-38	2.2254653276306402e-11	8.78148402538398e-15	0.00025111354269384247	-2.6413791951915063e-21	6.484932549382165e-17	4.392354151334951e-15	6.997587056478281e-14	7.138173247558235e-15
44100000	0.00487444320635325	1.9183131892921423e-49	-1.1144913737518561e-38	2.2254653276306402e-11	8.78148402538398e-15	0.00025111354269384247	-2.6412925554794913e-21	6.484932549382165e-17	4.392354151334951e-15	6.997587056478281e-14	7.138173247558235e-15
44200000	0.00487444320635325	1.918313189292142e-49	-1.1170209539468217e-38	2.2254653276306402e-11	8.78148402538398e-15	0.00025111354269384247	-2.6412059157674764e-21	6.484932549382165e-17	4.392354151334951e-15	6.997587056478281e-14	7.138173247558235e-15
44300000	0.00487444320635325	1.918313189292142e-49	-1.1195505341417076e-38	2.2254653276306402e-11	8.78148402538398e-15	0.00025111354269384247	-2.641119276055461e-21	6.484932549382165e-17	4.392354151334951e-15	6.997587056478281e-14	7.138173247558235e-15
44400000	0.00487444320635325	1.918313189292142e-49	-1.1220801143365153e-38	2.2254653276306402e-11	8.78148402538398e-15	0.00025111354269384247	-2.641032636343446e-21	6.484932549382165e-17	4.392354151334951e-15	6.997587056478281e-14	7.138173247558235e-15
44500000	0.00487444320635325	1.918313189292142e-49	-1.1246096945312466e-38	2.2254653276306402e-11	8.78148402538398e-15	0.00025111354269384247	-2.6409459966314312e-21	6.484932549382165e-17	4.392354151334951e-15	6.997587056478281e-14	7.138173247558235e-15
44600000	0.00487444320635325	1.918313189292142e-49	-1.1271392747259029e-38	2.2254653276306402e-11	8.78148402538398e-15	0.00025111354269384247	-2.640859356919416e-21	6.484932549382165e-17	4.392354151334951e-15	6.997587056478281e-14	7.138173247558235e-15
44700000	0.00487444320635325	1.918313189292142e-49	-1.1296688549204858e-38	2.2254653276306402e-11	8.78148402538398e-15	0.00025111354269384247	-2.640772717207401e-21	6.484932549382165e-17	4.392354151334951e-15	6.997587056478281e-14	7.138173247558235e-15
44800000	0.00487444320635325	1.918313189292142e-49	-1.132198435114997e-38	2.2254653276306402e-11	8.78148402538398e-15	0.00025111354269384247	-2.640686077495386e-21	6.484932549382165e-17	4.392354151334951e-15	6.997587056478281e-14	7.138173247558235e-15
44900000	0.00487444320635325	1.918313189292142e-49	-1.1347280153094381e-38	2.2254653276306402e-11	8.78148402538398e-15	0.00025111354269384247	-2.640599437783371e-21	6.484932549382165e-17	4.392354151334951e-15	6.997587056478281e-14	7.138173247558235e-15
45000000	0.00487444320635325	1.918313189292142e-49	-1.1372575955038107e-38	2.2254653276306402e-11	8.78148402538398e-15	0.00025111354269384247	-2.6405127980713558e-21	6.484932549382165e-17	4.392354151334951e-15	6.997587056478281e-14	7.138173247558235e-15
45100000	0.00487444320635325	1.918313189292142e-49	-1.1397871756981161e-38	2.2254653276306402e-11	8.78148402538398e-15	0.00025111354269384247	-2.640426158359341e-21	6.484932549382165e-17	4.392354151334951e-15	6.997587056478281e-14	7.138173247558235e-15
45200000	0.00487444320635325	1.918313189292142e-49	-1.1423167558923564e-38	2.2254653276306402e-11	8.78148402538398e-15	0.00025111354269384247	-2.640339518647326e-21	6.484932549382165e-17	4.392354151334951e-15	6.997587056478281e-14	7.138173247558235e-15
45300000	0.00487444320635325	1.918313189292142e-49	-1.1448463360865329e-38	2.2254653276306402e-11	8.78148402538398e-15	0.00025111354269384247	-2.6402528789353106e-21	6.484932549382165e-17	4.392354151334951e-15	6.997587056478281e-14	7.138173247558235e-15
45400000	0.00487444320635325	1.918313189292142e-49	-1.147375916280647e-38	2.2254653276306402e-11	8.78148402538398e-15	0.00025111354269384247	-2.6401662392232956e-21	6.484932549382165e-17	4.392354151334951e-15	6.997587056478281e-14	7.138173247558235e-15
45500000	0.00487444320635325	1.918313189292142e-49	-1.1499054964747006e-38	2.2254653276306402e-11	8.78148402538398e-15	0.00025111354269384247	-2.6400795995112807e-21	6.484932549382165e-17	4.392354151334951e-15	6.997587056478281e-14	7.138173247558235e-15
45600000	0.00487444320635325	1.918313189292142e-49	-1.1524350766686954e-38	2.2254653276306402e-11	8.78148402538398e-15	0.00025111354269384247	-2.6399929597992654e-21	6.484932549382165e-17	4.392354151334951e-15	6.997587056478281e-14	7.138173247558235e-15
45700000	0.00487444320635325	1.918313189292142e-49	-1.1549646568626327e-38	2.2254653276306402e-11	8.78148402538398e-15	0.00025111354269384247	-2.6399063200872504e-21	6.484932549382165e-17	4.392354151334951e-15	6.997587056478281e-14	7.138173247558235e-15
45800000	0.00487444320635325	1.918313189292142e-49	-1.157494237056514e-38	2.2254653276306402e-11	8.78148402538398e-15	0.00025111354269384247	-2.6398196803752355e-21	6.484932549382165e-17	4.392354151334951e-15	6.997587056478281e-14	7.138173247558235e-15
45900000	0.00487444320635325	1.918313189292142e-49	-1.1600238172503413e-38	2.2254653276306402e-11	8.78148402538398e-15	0.00025111354269384247	-2.6397330406632206e-21	6.484932549382165e-17	4.392354151334951e-15	6.997587056478281e-14	7.138173247558235e-15
46000000	0.00487444320635325	1.918313189292142e-49	-1.1625533974441159e-38	2.2254653276306402e-11	8.78148402538398e-15	0.00025111354269384247	-2.6396464009512052e-21	6.484932549382165e-17	4.392354151334951e-15	6.997587056478281e-14	7.138173247558235e-15
46100000	0.00487444320635325	1.918313189292142e-49	-1.1650829776378394e-38	2.2254653276306402e-11	8.78148402538398e-15	0.00025111354269384247	-2.6395597612391903e-21	6.484932549382165e-17	4.392354151334951e-15	6.997587056478281e-14	7.138173247558235e-15
46200000	0.00487444320635325	1.918313189292142e-49	-1.1676125578315136e-38	2.2254653276306402e-11	8.78148402538398e-15	0.00025111354269384247	-2.6394731215271754e-21	6.484932549382165e-17	4.392354151334951e-15	6.997587056478281e-14	7.138173247558235e-15
46300000	0.00487444320635325	1.918313189292142e-49	-1.17014213802514e-38	2.2254653276306402e-11	8.78148402538398e-15	0.00025111354269384247	-2.63938648181516e-21	6.484932549382165e-17	4.392354151334951e-15	6.997587056478281e-14	7.138173247558235e-15
46400000	0.00487444320635325	1.918313189292142e-49	-1.1726717182187199e-38	2.2254653276306402e-11	8.78148402538398e-15	0.00025111354269384247	-2.639299842103145e-21	6.484932549382165e-17	4.392354151334951e-15	6.997587056478281e-14	7.138173247558235e-15
46500000	0.00487444320635325	1.918313189292142e-49	-1.1752012984122553e-38	2.2254653276306402e-11	8.78148402538398e-15	0.00025111354269384247	-2.63921320239113e-21	6.484932549382165e-17	4.392354151334951e-15	6.997587056478281e-14	7.138173247558235e-15
46600000	0.00487444320635325	1.918313189292142e-49	-1.1777308786057476e-38	2.2254653276306402e-11	8.78148402538398e-15	0.00025111354269384247	-2.639126562679115e-21	6.484932549382165e-17	4.392354151334951e-15	6.997587056478281e-14	7.138173247558235e-15
46700000	0.00487444320635325	1.918313189292142e-49	-1.1802604587991986e-38	2.2254653276306402e-11	8.78148402538398e-15	0.00025111354269384247	-2.6390399229671e-21	6.484932549382165e-17	4.392354151334951e-15	6.997587056478281e-14	7.138173247558235e-15
46800000	0.00487444320635325	1.918313189292142e-49	-1.1827900389926095e-38	2.2254653276306402e-11	8.78148402538398e-15	0.00025111354269384247	-2.638953283255085e-21	6.484932549382165e-17	4.392354151334951e-15	6.997587056478281e-14	7.138173247558235e-15
46900000	0.00487444320635325	1.918313189292142e-49	-1.1853196191859822e-38	2.2254653276306402e-11	8.78148402538398e-15	0.00025111354269384247	-2.63886664354307e-21	6.484932549382165e-17	4.392354151334951e-15	6.997587056478281e-14	7.138173247558235e-15
47000000	0.00487444320635325	1.918313189292142e-49	-1.1878491993793184e-38	2.2254653276306402e-11	8.78148402538398e-15	0.00025111354269384247	-2.6387800038310547e-21	6.484932549382165e-17	4.392354151334951e-15	6.997587056478281e-14	7.138173247558235e-15
47100000	0.00487444320635325	1.918313189292142e-49	-1.190378779572619e-38	2.2254653276306402e-11	8.78148402538398e-15	0.00025111354269384247	-2.6386933641190398e-21	6.484932549382165e-17	4.392354151334951e-15	6.997587056478281e-14	7.138173247558235e-15
47200000	0.00487444320635325	1.918313189292142e-49	-1.1929083597658867e-38	2.2254653276306402e-11	8.78148402538398e-15	0.00025111354269384247	-2.638606724407025e-21	6.484932549382165e-17	4.392354151334951e-15	6.997587056478281e-14	7.138173247558235e-15
47300000	0.00487444320635325	1.918313189292142e-49	-1.195437939959122e-38	2.2254653276306402e-11	8.78148402538398e-15	0.00025111354269384247	-2.6385200846950095e-21	6.484932549382165e-17	4.392354151334951e-15	6.997587056478281e-14	7.138173247558235e-15
47400000	0.00487444320635325	1.918313189292142e-49	-1.1979675201523273e-38	2.2254653276306402e-11	8.78148402538398e-15	0.00025111354269384247	-2.6384334449829946e-21	6.484932549382165e-17	4.392354151334951e-15	6.997587056478281e-14	7.138173247558235e-15
47500000	0.00487444320635325	1.918313189292142e-49	-1.200497100345504e-38	2.2254653276306402e-11	8.78148402538398e-15	0.00025111354269384247	-2.6383468052709797e-21	6.484932549382165e-17	4.392354151334951e-15	6.997587056478281e-14	7.138173247558235e-15
47600000	0.00487444320635325	1.918313189292142e-49	-1.2030266805386533e-38	2.2254653276306402e-11	8.78148402538398e-15	0.00025111354269384247	-2.6382601655589643e-21	6.484932549382165e-17	4.392354151334951e-15	6.997587056478281e-14	7.138173247558235e-15
47700000	0.00487444320635325	1.918313189292142e-49	-1.205556260731777e-38	2.2254653276306402e-11	8.78148402538398e-15	0.00025111354269384247	-2.6381735258469494e-21	6.484932549382165e-17	4.392354151334951e-15	6.997587056478281e-14	7.138173247558235e-15
47800000	0.00487444320635325	1.918313189292142e-49	-1.208085840924877e-38	2.2254653276306402e-11	8.78148402538398e-15	0.00025111354269384247	-2.6380868861349345e-21	6.484932549382165e-17	4.392354151334951e-15	6.997587056478281e-14	7.138173247558235e-15
47900000	0.00487444320635325	1.918313189292142e-49	-1.2106154211179546e-38	2.2254653276306402e-11	8.78148402538398e-15	0.00025111354269384247	-2.6380002464229195e-21	6.484932549382165e-17	4.392354151334951e-15	6.997587056478281e-14	7.138173247558235e-15
48000000	0.00487444320635325	1.918313189292142e-49	-1.2131450013110112e-38	2.2254653276306402e-11	8.78148402538398e-15	0.00025111354269384247	-2.6379136067109042e-21	6.484932549382165e-17	4.392354151334951e-15	6.997587056478281e-14	7.138173247558235e-15
48100000	0.00487444320635325	1.918313189292142e-49	-1.2156745815040488e-38	2.2254653276306402e-11	8.78148402538398e-15	0.00025111354269384247	-2.6378269669988893e-21	6.484932549382165e-17	4.392354151334951e-15	6.997587056478281e-14	7.138173247558235e-15
48200000	0.00487444320635325	1.918313189292142e-49	-1.218204161697069e-38	2.2254653276306402e-11	8.78148402538398e-15	0.00025111354269384247	-2.6377403272868743e-21	6.484932549382165e-17	4.392354151334951e-15	6.997587056478281e-14	7.138173247558235e-15
48300000	0.00487444320635325	1.918313189292142e-49	-1.2207337418900731e-38	2.2254653276306402e-11	8.78148402538398e-15	0.00025111354269384247	-2.637653687574859e-21	6.484932549382165e-17	4.392354151334951e-15	6.997587056478281e-14	7.138173247558235e-15
48400000	0.00487444320635325	1.918313189292142e-49	-1.2232633220830627e-38	2.2254653276306402e-11	8.78148402538398e-15	0.00025111354269384247	-2.637567047862844e-21	6.484932549382165e-17	4.392354151334951e-15	6.997587056478281e-14	7.138173247558235e-15
48500000	0.00487444320635325	1.918313189292142e-49	-1.2257929022760398e-38	2.2254653276306402e-11	8.78148402538398e-15	0.00025111354269384247	-2.637480408150829e-21	6.484932549382165e-17	4.392354151334951e-15	6.997587056478281e-14	7.138173247558235e-15
48600000	0.00487444320635325	1.918313189292142e-49	-1.2283224824690056e-38	2.2254653276306402e-11	8.78148402538398e-15	0.00025111354269384247	-2.637393768438814e-21	6.484932549382165e-17	4.392354151334951e-15	6.997587056478281e-14	7.138173247558235e-15
48700000	0.00487444320635325	1.918313189292142e-49	-1.2308520626619618e-38	2.2254653276306402e-11	8.78148402538398e-15	0.00025111354269384247	-2.637307128726799e-21	6.484932549382165e-17	4.392354151334951e-15	6.997587056478281e-14	7.138173247558235e-15
48800000	0.00487444320635325	1.918313189292142e-49	-1.2333816428549098e-38	2.2254653276306402e-11	8.78148402538398e-15	0.00025111354269384247	-2.637220489014784e-21	6.484932549382165e-17	4.392354151334951e-15	6.997587056478281e-14	7.138173247558235e-15
48900000	0.00487444320635325	1.918313189292142e-49	-1.2359112230478514e-38	2.2254653276306402e-11	8.78148402538398e-15	0.00025111354269384247	-2.637133849302769e-21	6.484932549382165e-17	4.392354151334951e-15	6.997587056478281e-14	7.138173247558235e-15
49000000	0.00487444320635325	1.918313189292142e-49	-1.2384408032407885e-38	2.2254653276306405e-11	8.78148402538398e-15	0.00025111354269384247	-2.6370472095907537e-21	6.484932549382165e-17	4.392354151334951e-15	6.997587056478281e-14	7.138173247558235e-15
49100000	0.00487444320635325	1.918313189292142e-49	-1.240970383433722e-38	2.2254653276306405e-11	8.78148402538398e-15	0.00025111354269384247	-2.6369605698787387e-21	6.484932549382165e-17	4.392354151334951e-15	6.997587056478281e-14	7.138173247558235e-15
49200000	0.00487444320635325	1.918313189292142e-49	-1.243499963626654e-38	2.2254653276306405e-11	8.78148402538398e-15	0.00025111354269384247	-2.6368739301667238e-21	6.484932549382165e-17	4.392354151334951e-15	6.997587056478281e-14	7.138173247558235e-15
49300000	0.00487444320635325	1.918313189292142e-49	-1.2460295438195863e-38	2.2254653276306405e-11	8.78148402538398e-15	0.00025111354269384247	-2.6367872904547085e-21	6.484932549382165e-17	4.392354151334951e-15	6.997587056478281e-14	7.138173247558233e-15
49400000	0.00487444320635325	1.918313189292142e-49	-1.2485591240125197e-38	2.2254653276306405e-11	8.78148402538398e-15	0.00025111354269384247	-2.6367006507426935e-21	6.484932549382165e-17	4.392354151334951e-15	6.997587056478281e-14	7.138173247558233e-15
49500000	0.00487444320635325	1.918313189292142e-49	-1.2510887042054563e-38	2.2254653276306405e-11	8.78148402538398e-15	0.00025111354269384247	-2.6366140110306786e-21	6.484932549382165e-17	4.392354151334951e-15	6.997587056478281e-14	7.138173247558233e-15
49600000	0.00487444320635325	1.918313189292142e-49	-1.2536182843983979e-38	2.2254653276306405e-11	8.78148402538398e-15	0.00025111354269384247	-2.6365273713186637e-21	6.484932549382165e-17	4.392354151334951e-15	6.997587056478281e-14	7.138173247558233e-15
49700000	0.00487444320635325	1.918313189292142e-49	-1.2561478645913457e-38	2.2254653276306405e-11	8.78148402538398e-15	0.00025111354269384247	-2.6364407316066484e-21	6.484932549382165e-17	4.392354151334951e-15	6.997587056478281e-14	7.138173247558233e-15
49800000	0.00487444320635325	1.918313189292142e-49	-1.2586774447843013e-38	2.2254653276306405e-11	8.78148402538398e-15	0.00025111354269384247	-2.6363540918946334e-21	6.484932549382165e-17	4.392354151334951e-15	6.997587056478281e-14	7.138173247558233e-15
49900000	0.00487444320635325	1.918313189292142e-49	-1.2612070249772666e-38	2.2254653276306405e-11	8.78148402538398e-15	0.00025111354269384247	-2.6362674521826185e-21	6.484932549382165e-17	4.392354151334951e-15	6.997587056478281e-14	7.138173247558233e-15
50000000	0.00487444320635325	1.918313189292142e-49	-1.263736605170243e-38	2.2254653276306405e-11	8.78148402538398e-15	0.00025111354269384247	-2.636180812470603e-21	6.484932549382165e-17	4.392354151334951e-15	6.997587056478281e-14	7.138173247558233e-15
50100000	0.00487444320635325	1.918313189292142e-49	-1.266266185363232e-38	2.2254653276306405e-11	8.78148402538398e-15	0.00025111354269384247	-2.6360941727585882e-21	6.484932549382165e-17	4.392354151334951e-15	6.997587056478281e-14	7.138173247558233e-15
50200000	0.00487444320635325	1.918313189292142e-49	-1.2687957655562353e-38	2.2254653276306405e-11	8.78148402538398e-15	0.00025111354269384247	-2.6360075330465733e-21	6.484932549382165e-17	4.392354151334951e-15	6.997587056478281e-14	7.138173247558233e-15
50300000	0.00487444320635325	1.918313189292142e-49	-1.2713253457492547e-38	2.2254653276306405e-11	8.78148402538398e-15	0.00025111354269384247	-2.635920893334558e-21	6.484932549382165e-17	4.392354151334951e-15	6.997587056478281e-14	7.138173247558233e-15
50400000	0.00487444320635325	1.918313189292142e-49	-1.2738549259422915e-38	2.2254653276306405e-11	8.78148402538398e-15	0.00025111354269384247	-2.635834253622543e-21	6.484932549382165e-17	4.392354151334951e-15	6.997587056478281e-14	7.138173247558233e-15
50500000	0.00487444320635325	1.918313189292142e-49	-1.2763845061353474e-38	2.2254653276306405e-11	8.78148402538398e-15	0.00025111354269384247	-2.635747613910528e-21	6.484932549382165e-17	4.392354151334951e-15	6.997587056478281e-14	7.138173247558233e-15
50600000	0.00487444320635325	1.918313189292142e-49	-1.2789140863284239e-38	2.2254653276306405e-11	8.78148402538398e-15	0.00025111354269384247	-2.635660974198513e-21	6.484932549382165e-17	4.392354151334951e-15	6.997587056478281e-14	7.138173247558233e-15
50700000	0.00487444320635325	1.918313189292142e-49	-1.2814436665215225e-38	2.2254653276306405e-11	8.78148402538398e-15	0.00025111354269384247	-2.635574334486498e-21	6.484932549382165e-17	4.392354151334951e-15	6.997587056478281e-14	7.138173247558233e-15
50800000	0.00487444320635325	1.918313189292142e-49	-1.2839732467146452e-38	2.2254653276306405e-11	8.78148402538398e-15	0.00025111354269384247	-2.635487694774483e-21	6.484932549382165e-17	4.392354151334951e-15	6.997587056478281e-14	7.138173247558233e-15
50900000	0.00487444320635325	1.918313189292142e-49	-1.2865028269077932e-38	2.2254653276306405e-11	8.78148402538398e-15	0.00025111354269384247	-2.635401055062468e-21	6.484932549382165e-17	4.392354151334951e-15	6.997587056478281e-14	7.138173247558233e-15
51000000	0.00487444320635325	1.918313189292142e-49	-1.2890324071009684e-38	2.2254653276306405e-11	8.78148402538398e-15	0.00025111354269384247	-2.6353144153504526e-21	6.484932549382165e-17	4.392354151334951e-15	6.997587056478281e-14	7.138173247558233e-15
51100000	0.00487444320635325	1.918313189292142e-49	-1.2915619872941723e-38	2.2254653276306405e-11	8.78148402538398e-15	0.00025111354269384247	-2.6352277756384377e-21	6.484932549382165e-17	4.392354151334951e-15	6.997587056478281e-14	7.138173247558233e-15
51200000	0.00487444320635325	1.918313189292142e-49	-1.2940915674874064e-38	2.2254653276306405e-11	8.78148402538398e-15	0.00025111354269384247	-2.6351411359264228e-21	6.484932549382165e-17	4.392354151334951e-15	6.997587056478281e-14	7.138173247558233e-15
51300000	0.00487444320635325	1.918313189292142e-49	-1.2966211476806721e-38	2.2254653276306405e-11	8.78148402538398e-15	0.00025111354269384247	-2.6350544962144074e-21	6.484932549382165e-17	4.392354151334951e-15	6.997587056478281e-14	7.138173247558233e-15
51400000	0.00487444320635325	1.918313189292142e-49	-1.2991507278739715e-38	2.2254653276306405e-11	8.78148402538398e-15	0.00025111354269384247	-2.6349678565023925e-21	6.484932549382165e-17	4.392354151334951e-15	6.997587056478281e-14	7.138173247558233e-15
51500000	0.00487444320635325	1.918313189292142e-49	-1.3016803080673056e-38	2.2254653276306405e-11	8.78148402538398e-15	0.00025111354269384247	-2.6348812167903776e-21	6.484932549382165e-17	4.392354151334951e-15	6.997587056478281e-14	7.138173247558233e-15
51600000	0.00487444320635325	1.918313189292142e-49	-1.3042098882606766e-38	2.2254653276306405e-11	8.78148402538398e-15	0.00025111354269384247	-2.6347945770783623e-21	6.484932549382165e-17	4.392354151334951e-15	6.997587056478281e-14	7.138173247558233e-15
51700000	0.00487444320635325	1.918313189292142e-49	-1.3067394684540858e-38	2.2254653276306405e-11	8.78148402538398e-15	0.00025111354269384247	-2.6347079373663473e-21	6.484932549382165e-17	4.392354151334951e-15	6.997587056478281e-14	7.138173247558233e-15
51800000	0.00487444320635325	1.918313189292142e-49	-1.3092690486475348e-38	2.2254653276306405e-11	8.78148402538398e-15	0.00025111354269384247	-2.6346212976543324e-21	6.484932549382165e-17	4.392354151334951e-15	6.997587056478281e-14	7.138173247558233e-15
51900000	0.00487444320635325	1.918313189292142e-49	-1.311798628841025e-38	2.2254653276306405e-11	8.78148402538398e-15	0.00025111354269384247	-2.6345346579423174e-21	6.484932549382165e-17	4.392354151334951e-15	6.997587056478281e-14	7.138173247558233e-15
52000000	0.00487444320635325	1.918313189292142e-49	-1.3143282090345583e-38	2.2254653276306405e-11	8.78148402538398e-15	0.00025111354269384247	-2.634448018230302e-21	6.484932549382165e-17	4.392354151334951e-15	6.997587056478281e-14	7.138173247558233e-15
52100000	0.00487444320635325	1.918313189292142e-49	-1.3168577892281362e-38	2.2254653276306405e-11	8.78148402538398e-15	0.00025111354269384247	-2.634361378518287e-21	6.484932549382165e-17	4.392354151334951e-15	6.997587056478281e-14	7.138173247558233e-15
52200000	0.00487444320635325	1.918313189292142e-49	-1.3193873694217603e-38	2.2254653276306405e-11	8.78148402538398e-15	0.00025111354269384247	-2.6342747388062722e-21	6.484932549382165e-17	4.392354151334951e-15	6.997587056478281e-14	7.138173247558233e-15
52300000	0.00487444320635325	1.918313189292142e-49	-1.3219169496154319e-38	2.2254653276306405e-11	8.78148402538398e-15	0.00025111354269384247	-2.634188099094257e-21	6.484932549382165e-17	4.392354151334951e-15	6.997587056478281e-14	7.138173247558233e-15
52400000	0.00487444320635325	1.918313189292142e-49	-1.324446529809153e-38	2.2254653276306405e-11	8.78148402538398e-15	0.00025111354269384247	-2.634101459382242e-21	6.484932549382165e-17	4.392354151334951e-15	6.997587056478281e-14	7.138173247558233e-15
52500000	0.00487444320635325	1.918313189292142e-49	-1.3269761100029251e-38	2.2254653276306405e-11	8.78148402538398e-15	0.00025111354269384247	-2.634014819670227e-21	6.484932549382165e-17	4.392354151334951e-15	6.997587056478281e-14	7.138173247558233e-15
52600000	0.00487444320635325	1.918313189292142e-49	-1.329505690196717e-38	2.2254653276306405e-11	8.78148402538398e-15	0.00025111354269384247	-2.6339281799582117e-21	6.484932549382165e-17	4.392354151334951e-15	6.997587056478281e-14	7.138173247558233e-15
52700000	0.00487444320635325	1.918313189292142e-49	-1.3320352703904137e-38	2.2254653276306405e-11	8.78148402538398e-15	0.00025111354269384247	-2.6338415402461968e-21	6.484932549382165e-17	4.392354151334951e-15	6.997587056478281e-14	7.138173247558233e-15
52800000	0.00487444320635325	1.918313189292142e-49	-1.3345648505840068e-38	2.2254653276306405e-11	8.78148402538398e-15	0.00025111354269384247	-2.633754900534182e-21	6.484932549382165e-17	4.392354151334951e-15	6.997587056478281e-14	7.138173247558233e-15
52900000	0.00487444320635325	1.918313189292142e-49	-1.337094430777498e-38	2.2254653276306405e-11	8.78148402538398e-15	0.00025111354269384247	-2.633668260822167e-21	6.484932549382165e-17	4.392354151334951e-15	6.997587056478281e-14	7.138173247558233e-15
53000000	0.00487444320635325	1.918313189292142e-49	-1.3396240109708888e-38	2.2254653276306405e-11	8.78148402538398e-15	0.00025111354269384247	-2.6335816211101516e-21	6.484932549382165e-17	4.392354151334951e-15	6.997587056478281e-14	7.138173247558233e-15
53100000	0.00487444320635325	1.918313189292142e-49	-1.3421535911641806e-38	2.2254653276306405e-11	8.78148402538398e-15	0.00025111354269384247	-2.6334949813981367e-21	6.484932549382165e-17	4.392354151334951e-15	6.997587056478281e-14	7.138173247558233e-15
53200000	0.00487444320635325	1.918313189292142e-49	-1.344683171357375e-38	2.2254653276306405e-11	8.78148402538398e-15	0.00025111354269384247	-2.6334083416861217e-21	6.484932549382165e-17	4.392354151334951e-15	6.997587056478281e-14	7.138173247558233e-15
53300000	0.00487444320635325	1.918313189292142e-49	-1.347212751550474e-38	2.2254653276306405e-11	8.78148402538398e-15	0.00025111354269384247	-2.6333217019741064e-21	6.484932549382165e-17	4.392354151334951e-15	6.997587056478281e-14	7.138173247558233e-15
53400000	0.00487444320635325	1.918313189292142e-49	-1.349742331743479e-38	2.2254653276306405e-11	8.78148402538398e-15	0.00025111354269384247	-2.6332350622620915e-21	6.484932549382165e-17	4.392354151334951e-15	6.997587056478281e-14	7.138173247558233e-15
53500000	0.00487444320635325	1.918313189292142e-49	-1.3522719119363913e-38	2.2254653276306405e-11	8.78148402538398e-15	0.00025111354269384247	-2.6331484225500765e-21	6.484932549382165e-17	4.392354151334951e-15	6.997587056478281e-14	7.138173247558233e-15
53600000	0.00487444320635325	1.918313189292142e-49	-1.354801492129213e-38	2.2254653276306405e-11	8.78148402538398e-15	0.00025111354269384247	-2.6330617828380612e-21	6.484932549382165e-17	4.392354151334951e-15	6.997587056478281e-14	7.138173247558233e-15
53700000	0.00487444320635325	1.918313189292142e-49	-1.3573310723219453e-38	2.2254653276306405e-11	8.78148402538398e-15	0.00025111354269384247	-2.6329751431260463e-21	6.484932549382165e-17	4.392354151334951e-15	6.997587056478281e-14	7.138173247558233e-15
53800000	0.00487444320635325	1.918313189292142e-49	-1.35986065251459e-38	2.2254653276306405e-11	8.78148402538398e-15	0.00025111354269384247	-2.6328885034140313e-21	6.484932549382165e-17	4.392354151334951e-15	6.997587056478281e-14	7.138173247558233e-15
53900000	0.00487444320635325	1.918313189292142e-49	-1.3623902327071484e-38	2.2254653276306405e-11	8.78148402538398e-15	0.00025111354269384247	-2.6328018637020164e-21	6.484932549382165e-17	4.392354151334951e-15	6.997587056478281e-14	7.138173247558233e-15
54000000	0.00487444320635325	1.918313189292142e-49	-1.3649198128996228e-38	2.2254653276306405e-11	8.78148402538398e-15	0.00025111354269384247	-2.632715223990001e-21	6.484932549382165e-17	4.392354151334951e-15	6.997587056478281e-14	7.138173247558233e-15
54100000	0.00487444320635325	1.918313189292142e-49	-1.3674493930920138e-38	2.2254653276306405e-11	8.78148402538398e-15	0.00025111354269384247	-2.632628584277986e-21	6.484932549382165e-17	4.392354151334951e-15	6.997587056478281e-14	7.138173247558233e-15
54200000	0.00487444320635325	1.918313189292142e-49	-1.3699789732843237e-38	2.2254653276306405e-11	8.78148402538398e-15	0.00025111354269384247	-2.6325419445659712e-21	6.484932549382165e-17	4.392354151334951e-15	6.997587056478281e-14	7.138173247558233e-15
54300000	0.00487444320635325	1.918313189292142e-49	-1.3725085534765538e-38	2.2254653276306405e-11	8.78148402538398e-15	0.00025111354269384247	-2.632455304853956e-21	6.484932549382165e-17	4.392354151334951e-15	6.997587056478281e-14	7.138173247558233e-15
54400000	0.00487444320635325	1.918313189292142e-49	-1.3750381336687058e-38	2.2254653276306405e-11	8.78148402538398e-15	0.00025111354269384247	-2.632368665141941e-21	6.484932549382165e-17	4.392354151334951e-15	6.997587056478281e-14	7.138173247558233e-15
54500000	0.00487444320635325	1.918313189292142e-49	-1.3775677138607815e-38	2.2254653276306405e-11	8.78148402538398e-15	0.00025111354269384247	-2.632282025429926e-21	6.484932549382165e-17	4.392354151334951e-15	6.997587056478281e-14	7.138173247558233e-15
54600000	0.00487444320635325	1.918313189292142e-49	-1.380097294052782e-38	2.2254653276306405e-11	8.78148402538398e-15	0.00025111354269384247	-2.6321953857179107e-21	6.484932549382165e-17	4.392354151334951e-15	6.997587056478281e-14	7.138173247558233e-15
54700000	0.00487444320635325	1.918313189292142e-49	-1.3826268742447094e-38	2.2254653276306405e-11	8.78148402538398e-15	0.00025111354269384247	-2.6321087460058958e-21	6.484932549382165e-17	4.392354151334951e-15	6.997587056478281e-14	7.138173247558233e-15
54800000	0.00487444320635325	1.918313189292142e-49	-1.3851564544365649e-38	2.2254653276306405e-11	8.78148402538398e-15	0.00025111354269384247	-2.6320221062938808e-21	6.484932549382165e-17	4.392354151334951e-15	6.997587056478281e-14	7.138173247558233e-15
54900000	0.00487444320635325	1.918313189292142e-49	-1.38768603462835e-38	2.2254653276306405e-11	8.78148402538398e-15	0.00025111354269384247	-2.631935466581866e-21	6.484932549382165e-17	4.392354151334951e-15	6.997587056478281e-14	7.138173247558233e-15
55000000	0.00487444320635325	1.918313189292142e-49	-1.390215614820067e-38	2.2254653276306405e-11	8.78148402538398e-15	0.00025111354269384247	-2.6318488268698506e-21	6.484932549382165e-17	4.392354151334951e-15	6.997587056478281e-14	7.138173247558233e-15
55100000	0.00487444320635325	1.918313189292142e-49	-1.3927451950117168e-38	2.2254653276306405e-11	8.78148402538398e-15	0.00025111354269384247	-2.6317621871578356e-21	6.484932549382165e-17	4.392354151334951e-15	6.997587056478281e-14	7.138173247558233e-15
55200000	0.00487444320635325	1.918313189292142e-49	-1.3952747752033014e-38	2.2254653276306405e-11	8.78148402538398e-15	0.00025111354269384247	-2.6316755474458207e-21	6.484932549382165e-17	4.392354151334951e-15	6.997587056478281e-14	7.138173247558233e-15
55300000	0.00487444320635325	1.918313189292142e-49	-1.397804355394822e-38	2.2254653276306405e-11	8.78148402538398e-15	0.00025111354269384247	-2.6315889077338054e-21	6.484932549382165e-17	4.392354151334951e-15	6.997587056478281e-14	7.138173247558233e-15
55400000	0.00487444320635325	1.918313189292142e-49	-1.4003339355862804e-38	2.2254653276306405e-11	8.78148402538398e-15	0.00025111354269384247	-2.6315022680217904e-21	6.484932549382165e-17	4.392354151334951e-15	6.997587056478281e-14	7.138173247558233e-15
55500000	0.00487444320635325	1.918313189292142e-49	-1.4028635157776784e-38	2.2254653276306405e-11	8.78148402538398e-15	0.00025111354269384247	-2.6314156283097755e-21	6.484932549382165e-17	4.392354151334951e-15	6.997587056478281e-14	7.138173247558233e-15
55600000	0.00487444320635325	1.918313189292142e-49	-1.4053930959690173e-38	2.2254653276306405e-11	8.78148402538398e-15	0.00025111354269384247	-2.63132898859776e-21	6.484932549382165e-17	4.392354151334951e-15	6.997587056478281e-14	7.138173247558233e-15
55700000	0.00487444320635325	1.918313189292142e-49	-1.407922676160299e-38	2.2254653276306405e-11	8.78148402538398e-15	0.00025111354269384247	-2.6312423488857452e-21	6.484932549382165e-17	4.392354151334951e-15	6.997587056478281e-14	7.138173247558233e-15
55800000	0.00487444320635325	1.918313189292142e-49	-1.4104522563515247e-38	2.2254653276306405e-11	8.78148402538398e-15	0.00025111354269384247	-2.6311557091737303e-21	6.484932549382165e-17	4.392354151334951e-15	6.997587056478281e-14	7.138173247558233e-15
55900000	0.00487444320635325	1.918313189292142e-49	-1.412981836542696e-38	2.2254653276306405e-11	8.78148402538398e-15	0.00025111354269384247	-2.6310690694617154e-21	6.484932549382165e-17	4.392354151334951e-15	6.997587056478281e-14	7.138173247558233e-15
56000000	0.00487444320635325	1.918313189292142e-49	-1.415511416733815e-38	2.2254653276306405e-11	8.78148402538398e-15	0.00025111354269384247	-2.6309824297497e-21	6.484932549382165e-17	4.392354151334951e-15	6.997587056478281e-14	7.138173247558233e-15
56100000	0.00487444320635325	1.918313189292142e-49	-1.418040996924883e-38	2.2254653276306405e-11	8.78148402538398e-15	0.00025111354269384247	-2.630895790037685e-21	6.484932549382165e-17	4.392354151334951e-15	6.997587056478281e-14	7.138173247558233e-15
56200000	0.00487444320635325	1.918313189292142e-49	-1.4205705771159014e-38	2.2254653276306405e-11	8.78148402538398e-15	0.00025111354269384247	-2.63080915032567e-21	6.484932549382165e-17	4.392354151334951e-15	6.997587056478281e-14	7.138173247558233e-15
56300000	0.00487444320635325	1.918313189292142e-49	-1.423100157306872e-38	2.2254653276306405e-11	8.78148402538398e-15	0.00025111354269384247	-2.630722510613655e-21	6.484932549382165e-17	4.392354151334951e-15	6.997587056478281e-14	7.138173247558233e-15
56400000	0.00487444320635325	1.918313189292142e-49	-1.4256297374977962e-38	2.2254653276306405e-11	8.78148402538398e-15	0.00025111354269384247	-2.63063587090164e-21	6.484932549382165e-17	4.392354151334951e-15	6.997587056478281e-14	7.138173247558233e-15
56500000	0.00487444320635325	1.918313189292142e-49	-1.428159317688676e-38	2.2254653276306405e-11	8.78148402538398e-15	0.00025111354269384247	-2.630549231189625e-21	6.484932549382165e-17	4.392354151334951e-15	6.997587056478281e-14	7.138173247558233e-15
56600000	0.00487444320635325	1.918313189292142e-49	-1.4306888978795125e-38	2.2254653276306405e-11	8.78148402538398e-15	0.00025111354269384247	-2.6304625914776096e-21	6.484932549382165e-17	4.392354151334951e-15	6.997587056478281e-14	7.138173247558233e-15
56700000	0.00487444320635325	1.918313189292142e-49	-1.4332184780703078e-38	2.2254653276306405e-11	8.78148402538398e-15	0.00025111354269384247	-2.6303759517655947e-21	6.484932549382165e-17	4.392354151334951e-15	6.997587056478281e-14	7.138173247558233e-15
56800000	0.00487444320635325	1.918313189292142e-49	-1.435748058261063e-38	2.2254653276306405e-11	8.78148402538398e-15	0.00025111354269384247	-2.6302893120535798e-21	6.484932549382165e-17	4.392354151334951e-15	6.997587056478281e-14	7.138173247558233e-15
56900000	0.00487444320635325	1.918313189292142e-49	-1.43827763845178e-38	2.2254653276306405e-11	8.78148402538398e-15	0.00025111354269384247	-2.630202672341565e-21	6.484932549382165e-17	4.392354151334951e-15	6.997587056478281e-14	7.138173247558233e-15
57000000	0.00487444320635325	1.918313189292142e-49	-1.4408072186424604e-38	2.2254653276306405e-11	8.78148402538398e-15	0.00025111354269384247	-2.6301160326295495e-21	6.484932549382165e-17	4.392354151334951e-15	6.997587056478281e-14	7.138173247558233e-15
57100000	0.00487444320635325	1.918313189292142e-49	-1.4433367988331056e-38	2.2254653276306405e-11	8.78148402538398e-15	0.00025111354269384247	-2.6300293929175346e-21	6.484932549382165e-17	4.392354151334951e-15	6.997587056478281e-14	7.138173247558233e-15
57200000	0.00487444320635325	1.918313189292142e-49	-1.4458663790237174e-38	2.2254653276306405e-11	8.78148402538398e-15	0.00025111354269384247	-2.6299427532055196e-21	6.484932549382165e-17	4.392354151334951e-15	6.997587056478281e-14	7.138173247558233e-15
57300000	0.00487444320635325	1.918313189292142e-49	-1.4483959592142973e-38	2.2254653276306405e-11	8.78148402538398e-15	0.00025111354269384247	-2.6298561134935043e-21	6.484932549382165e-17	4.392354151334951e-15	6.997587056478281e-14	7.138173247558233e-15
57400000	0.00487444320635325	1.918313189292142e-49	-1.4509255394048466e-38	2.2254653276306405e-11	8.78148402538398e-15	0.00025111354269384247	-2.6297694737814894e-21	6.484932549382165e-17	4.392354151334951e-15	6.997587056478281e-14	7.138173247558233e-15
57500000	0.00487444320635325	1.918313189292142e-49	-1.4534551195953676e-38	2.2254653276306405e-11	8.78148402538398e-15	0.00025111354269384247	-2.6296828340694744e-21	6.484932549382165e-17	4.392354151334951e-15	6.997587056478281e-14	7.138173247558233e-15
57600000	0.00487444320635325	1.918313189292142e-49	-1.455984699785861e-38	2.2254653276306405e-11	8.78148402538398e-15	0.00025111354269384247	-2.629596194357459e-21	6.484932549382165e-17	4.392354151334951e-15	6.997587056478281e-14	7.138173247558233e-15
57700000	0.00487444320635325	1.918313189292142e-49	-1.4585142799763293e-38	2.2254653276306405e-11	8.78148402538398e-15	0.00025111354269384247	-2.629509554645444e-21	6.484932549382165e-17	4.392354151334951e-15	6.997587056478281e-14	7.138173247558233e-15
57800000	0.00487444320635325	1.918313189292142e-49	-1.4610438601667735e-38	2.2254653276306405e-11	8.78148402538398e-15	0.00025111354269384247	-2.6294229149334292e-21	6.484932549382165e-17	4.392354151334951e-15	6.997587056478281e-14	7.138173247558233e-15
57900000	0.00487444320635325	1.918313189292142e-49	-1.4635734403571952e-38	2.2254653276306405e-11	8.78148402538398e-15	0.00025111354269384247	-2.6293362752214143e-21	6.484932549382165e-17	4.392354151334951e-15	6.997587056478281e-14	7.138173247558233e-15
58000000	0.00487444320635325	1.918313189292142e-49	-1.4661030205475963e-38	2.2254653276306405e-11	8.78148402538398e-15	0.00025111354269384247	-2.629249635509399e-21	6.484932549382165e-17	4.392354151334951e-15	6.997587056478281e-14	7.138173247558233e-15
58100000	0.00487444320635325	1.918313189292142e-49	-1.4686326007379784e-38	2.2254653276306405e-11	8.78148402538398e-15	0.00025111354269384247	-2.629162995797384e-21	6.484932549382165e-17	4.392354151334951e-15	6.997587056478281e-14	7.138173247558233e-15
58200000	0.00487444320635325	1.918313189292142e-49	-1.4711621809283427e-38	2.2254653276306405e-11	8.78148402538398e-15	0.00025111354269384247	-2.629076356085369e-21	6.484932549382165e-17	4.392354151334951e-15	6.997587056478281e-14	7.138173247558233e-15
58300000	0.00487444320635325	1.918313189292142e-49	-1.473691761118691e-38	2.2254653276306405e-11	8.78148402538398e-15	0.00025111354269384247	-2.6289897163733538e-21	6.484932549382165e-17	4.392354151334951e-15	6.997587056478281e-14	7.138173247558233e-15
58400000	0.00487444320635325	1.918313189292142e-49	-1.4762213413090251e-38	2.2254653276306405e-11	8.78148402538398e-15	0.00025111354269384247	-2.628903076661339e-21	6.484932549382165e-17	4.392354151334951e-15	6.997587056478281e-14	7.138173247558233e-15
58500000	0.00487444320635325	1.918313189292142e-49	-1.4787509214993464e-38	2.2254653276306405e-11	8.78148402538398e-15	0.00025111354269384247	-2.628816436949324e-21	6.484932549382165e-17	4.392354151334951e-15	6.997587056478281e-14	7.138173247558233e-15
58600000	0.00487444320635325	1.918313189292142e-49	-1.4812805016896564e-38	2.2254653276306405e-11	8.78148402538398e-15	0.00025111354269384247	-2.6287297972373086e-21	6.484932549382165e-17	4.392354151334951e-15	6.997587056478281e-14	7.138173247558233e-15
58700000	0.00487444320635325	1.918313189292142e-49	-1.4838100818799568e-38	2.2254653276306405e-11	8.78148402538398e-15	0.00025111354269384247	-2.6286431575252937e-21	6.484932549382165e-17	4.392354151334951e-15	6.997587056478281e-14	7.138173247558233e-15
58800000	0.00487444320635325	1.918313189292142e-49	-1.486339662070249e-38	2.2254653276306405e-11	8.78148402538398e-15	0.00025111354269384247	-2.6285565178132787e-21	6.484932549382165e-17	4.392354151334951e-15	6.997587056478281e-14	7.138173247558233e-15
58900000	0.00487444320635325	1.918313189292142e-49	-1.488869242260535e-38	2.2254653276306405e-11	8.78148402538398e-15	0.00025111354269384247	-2.6284698781012638e-21	6.484932549382165e-17	4.392354151334951e-15	6.997587056478281e-14	7.138173247558233e-15
59000000	0.00487444320635325	1.918313189292142e-49	-1.4913988224508164e-38	2.2254653276306405e-11	8.78148402538398e-15	0.00025111354269384247	-2.6283832383892485e-21	6.484932549382165e-17	4.392354151334951e-15	6.997587056478281e-14	7.138173247558233e-15
59100000	0.00487444320635325	1.918313189292142e-49	-1.4939284026410943e-38	2.2254653276306405e-11	8.78148402538398e-15	0.00025111354269384247	-2.6282965986772335e-21	6.484932549382165e-17	4.392354151334951e-15	6.997587056478281e-14	7.138173247558233e-15
59200000	0.00487444320635325	1.918313189292142e-49	-1.4964579828313707e-38	2.2254653276306405e-11	8.78148402538398e-15	0.00025111354269384247	-2.6282099589652186e-21	6.484932549382165e-17	4.392354151334951e-15	6.997587056478281e-14	7.138173247558235e-15
59300000	0.00487444320635325	1.918313189292142e-49	-1.498987563021647e-38	2.2254653276306405e-11	8.78148402538398e-15	0.00025111354269384247	-2.6281233192532033e-21	6.484932549382165e-17	4.392354151334951e-15	6.997587056478281e-14	7.138173247558235e-15
59400000	0.00487444320635325	1.918313189292142e-49	-1.501517143211925e-38	2.2254653276306405e-11	8.78148402538398e-15	0.00025111354269384247	-2.6280366795411883e-21	6.484932549382165e-17	4.392354151334951e-15	6.997587056478281e-14	7.138173247558235e-15
59500000	0.00487444320635325	1.918313189292142e-49	-1.5040467234022057e-38	2.2254653276306405e-11	8.78148402538398e-15	0.00025111354269384247	-2.6279500398291734e-21	6.484932549382165e-17	4.392354151334951e-15	6.997587056478281e-14	7.138173247558235e-15
59600000	0.00487444320635325	1.918313189292142e-49	-1.5065763035924915e-38	2.2254653276306405e-11	8.78148402538398e-15	0.00025111354269384247	-2.6278634001171585e-21	6.484932549382165e-17	4.392354151334951e-15	6.997587056478281e-14	7.138173247558235e-15
59700000	0.00487444320635325	1.918313189292142e-49	-1.5091058837827838e-38	2.2254653276306405e-11	8.78148402538398e-15	0.00025111354269384247	-2.627776760405143e-21	6.484932549382165e-17	4.392354151334951e-15	6.997587056478281e-14	7.138173247558235e-15
59800000	0.00487444320635325	1.918313189292142e-49	-1.5116354639730836e-38	2.2254653276306405e-11	8.78148402538398e-15	0.00025111354269384247	-2.6276901206931282e-21	6.484932549382165e-17	4.392354151334951e-15	6.997587056478281e-14	7.138173247558235e-15
59900000	0.00487444320635325	1.918313189292142e-49	-1.514165044163393e-38	2.2254653276306405e-11	8.78148402538398e-15	0.00025111354269384247	-2.6276034809811133e-21	6.484932549382165e-17	4.392354151334951e-15	6.997587056478281e-14	7.138173247558235e-15
60000000	0.00487444320635325	1.918313189292142e-49	-1.5166946243537138e-38	2.2254653276306405e-11	8.78148402538398e-15	0.00025111354269384247	-2.627516841269098e-21	6.484932549382165e-17	4.392354151334951e-15	6.997587056478281e-14	7.138173247558235e-15
60100000	0.00487444320635325	1.918313189292142e-49	-1.5192242045440473e-38	2.2254653276306405e-11	8.78148402538398e-15	0.00025111354269384247	-2.627430201557083e-21	6.484932549382165e-17	4.392354151334951e-15	6.997587056478281e-14	7.138173247558235e-15
60200000	0.00487444320635325	1.918313189292142e-49	-1.521753784734395e-38	2.2254653276306405e-11	8.78148402538398e-15	0.00025111354269384247	-2.627343561845068e-21	6.484932549382165e-17	4.392354151334951e-15	6.997587056478281e-14	7.138173247558235e-15
60300000	0.00487444320635325	1.918313189292142e-49	-1.5242833649247585e-38	2.2254653276306405e-11	8.78148402538398e-15	0.00025111354269384247	-2.6272569221330528e-21	6.484932549382165e-17	4.392354151334951e-15	6.997587056478281e-14	7.138173247558235e-15
60400000	0.00487444320635325	1.918313189292142e-49	-1.5268129451151395e-38	2.2254653276306405e-11	8.78148402538398e-15	0.00025111354269384247	-2.627170282421038e-21	6.484932549382165e-17	4.392354151334951e-15	6.997587056478281e-14	7.138173247558235e-15
60500000	0.00487444320635325	1.918313189292142e-49	-1.5293425253055396e-38	2.2254653276306405e-11	8.78148402538398e-15	0.00025111354269384247	-2.627083642709023e-21	6.484932549382165e-17	4.392354151334951e-15	6.997587056478281e-14	7.138173247558235e-15
60600000	0.00487444320635325	1.918313189292142e-49	-1.5318721054959605e-38	2.2254653276306405e-11	8.78148402538398e-15	0.00025111354269384247	-2.626997002997008e-21	6.484932549382165e-17	4.392354151334951e-15	6.997587056478281e-14	7.138173247558235e-15
60700000	0.00487444320635325	1.918313189292142e-49	-1.5344016856864034e-38	2.2254653276306405e-11	8.78148402538398e-15	0.00025111354269384247	-2.6269103632849926e-21	6.484932549382165e-17	4.392354151334951e-15	6.997587056478281e-14	7.138173247558235e-15
60800000	0.00487444320635325	1.918313189292142e-49	-1.5369312658768703e-38	2.2254653276306405e-11	8.78148402538398e-15	0.00025111354269384247	-2.6268237235729777e-21	6.484932549382165e-17	4.392354151334951e-15	6.997587056478281e-14	7.138173247558235e-15
60900000	0.00487444320635325	1.918313189292142e-49	-1.5394608460673628e-38	2.2254653276306405e-11	8.78148402538398e-15	0.00025111354269384247	-2.6267370838609627e-21	6.484932549382165e-17	4.392354151334951e-15	6.997587056478281e-14	7.138173247558235e-15
61000000	0.00487444320635325	1.918313189292142e-49	-1.5419904262578821e-38	2.2254653276306405e-11	8.78148402538398e-15	0.00025111354269384247	-2.6266504441489474e-21	6.484932549382165e-17	4.392354151334951e-15	6.997587056478281e-14	7.138173247558235e-15
61100000	0.00487444320635325	1.918313189292142e-49	-1.5445200064484302e-38	2.2254653276306405e-11	8.78148402538398e-15	0.00025111354269384247	-2.6265638044369325e-21	6.484932549382165e-17	4.392354151334951e-15	6.997587056478281e-14	7.138173247558235e-15
61200000	0.00487444320635325	1.918313189292142e-49	-1.5470495866390086e-38	2.2254653276306405e-11	8.78148402538398e-15	0.00025111354269384247	-2.6264771647249176e-21	6.484932549382165e-17	4.392354151334951e-15	6.997587056478281e-14	7.138173247558235e-15
61300000	0.00487444320635325	1.918313189292142e-49	-1.5495791668296187e-38	2.2254653276306405e-11	8.78148402538398e-15	0.00025111354269384247	-2.6263905250129022e-21	6.484932549382165e-17	4.392354151334951e-15	6.997587056478281e-14	7.138173247558235e-15
61400000	0.00487444320635325	1.918313189292142e-49	-1.5521087470202623e-38	2.2254653276306405e-11	8.78148402538398e-15	0.00025111354269384247	-2.6263038853008873e-21	6.484932549382165e-17	4.392354151334951e-15	6.997587056478281e-14	7.138173247558235e-15
61500000	0.00487444320635325	1.918313189292142e-49	-1.554638327210941e-38	2.2254653276306405e-11	8.78148402538398e-15	0.00025111354269384247	-2.6262172455888724e-21	6.484932549382165e-17	4.392354151334951e-15	6.997587056478281e-14	7.138173247558235e-15
61600000	0.00487444320635325	1.918313189292142e-49	-1.5571679074016563e-38	2.2254653276306405e-11	8.78148402538398e-15	0.00025111354269384247	-2.626130605876857e-21	6.484932549382165e-17	4.392354151334951e-15	6.997587056478281e-14	7.138173247558235e-15
61700000	0.00487444320635325	1.918313189292142e-49	-1.5596974875924095e-38	2.2254653276306405e-11	8.78148402538398e-15	0.00025111354269384247	-2.626043966164842e-21	6.484932549382165e-17	4.392354151334951e-15	6.997587056478281e-14	7.138173247558235e-15
61800000	0.00487444320635325	1.918313189292142e-49	-1.5622270677832027e-38	2.2254653276306405e-11	8.78148402538398e-15	0.00025111354269384247	-2.625957326452827e-21	6.484932549382165e-17	4.392354151334951e-15	6.997587056478281e-14	7.138173247558235e-15
61900000	0.00487444320635325	1.918313189292142e-49	-1.5647566479740373e-38	2.2254653276306405e-11	8.78148402538398e-15	0.00025111354269384247	-2.6258706867408122e-21	6.484932549382165e-17	4.392354151334951e-15	6.997587056478281e-14	7.138173247558235e-15
62000000	0.00487444320635325	1.918313189292142e-49	-1.567286228164915e-38	2.2254653276306405e-11	8.78148402538398e-15	0.00025111354269384247	-2.625784047028797e-21	6.484932549382165e-17	4.392354151334951e-15	6.997587056478281e-14	7.138173247558235e-15
62100000	0.00487444320635325	1.918313189292142e-49	-1.5698158083558372e-38	2.2254653276306405e-11	8.78148402538398e-15	0.00025111354269384247	-2.625697407316782e-21	6.484932549382165e-17	4.392354151334951e-15	6.997587056478281e-14	7.138173247558235e-15
62200000	0.00487444320635325	1.918313189292142e-49	-1.5723453885468055e-38	2.2254653276306405e-11	8.78148402538398e-15	0.00025111354269384247	-2.625610767604767e-21	6.484932549382165e-17	4.392354151334951e-15	6.997587056478281e-14	7.138173247558235e-15
62300000	0.00487444320635325	1.918313189292142e-49	-1.5748749687378215e-38	2.2254653276306405e-11	8.78148402538398e-15	0.00025111354269384247	-2.6255241278927517e-21	6.484932549382165e-17	4.392354151334951e-15	6.997587056478281e-14	7.138173247558235e-15
62400000	0.00487444320635325	1.918313189292142e-49	-1.577404548928887e-38	2.2254653276306405e-11	8.78148402538398e-15	0.00025111354269384247	-2.6254374881807368e-21	6.484932549382165e-17	4.392354151334951e-15	6.997587056478281e-14	7.138173247558235e-15
62500000	0.00487444320635325	1.918313189292142e-49	-1.5799341291200035e-38	2.2254653276306405e-11	8.78148402538398e-15	0.00025111354269384247	-2.625350848468722e-21	6.484932549382165e-17	4.392354151334951e-15	6.997587056478281e-14	7.138173247558235e-15
62600000	0.00487444320635325	1.918313189292142e-49	-1.5824637093111393e-38	2.2254653276306405e-11	8.78148402538398e-15	0.00025111354269384247	-2.6252642087567065e-21	6.484932549382165e-17	4.392354151334951e-15	6.997587056478281e-14	7.138173247558235e-15
62700000	0.00487444320635325	1.918313189292142e-49	-1.5849932895021805e-38	2.2254653276306405e-11	8.78148402538398e-15	0.00025111354269384247	-2.6251775690446916e-21	6.484932549382165e-17	4.392354151334951e-15	6.997587056478281e-14	7.138173247558235e-15
62800000	0.00487444320635325	1.918313189292142e-49	-1.587522869693118e-38	2.2254653276306405e-11	8.78148402538398e-15	0.00025111354269384247	-2.6250909293326766e-21	6.484932549382165e-17	4.392354151334951e-15	6.997587056478281e-14	7.138173247558235e-15
62900000	0.00487444320635325	1.918313189292142e-49	-1.5900524498839531e-38	2.2254653276306405e-11	8.78148402538398e-15	0.00025111354269384247	-2.6250042896206617e-21	6.484932549382165e-17	4.392354151334951e-15	6.997587056478281e-14	7.138173247558235e-15
63000000	0.00487444320635325	1.918313189292142e-49	-1.5925820300746884e-38	2.2254653276306405e-11	8.78148402538398e-15	0.00025111354269384247	-2.6249176499086464e-21	6.484932549382165e-17	4.392354151334951e-15	6.997587056478281e-14	7.138173247558235e-15
63100000	0.00487444320635325	1.918313189292142e-49	-1.5951116102653244e-38	2.2254653276306405e-11	8.78148402538398e-15	0.00025111354269384247	-2.6248310101966314e-21	6.484932549382165e-17	4.392354151334951e-15	6.997587056478281e-14	7.138173247558235e-15
63200000	0.00487444320635325	1.918313189292142e-49	-1.5976411904558633e-38	2.2254653276306405e-11	8.78148402538398e-15	0.00025111354269384247	-2.6247443704846165e-21	6.484932549382165e-17	4.392354151334951e-15	6.997587056478281e-14	7.138173247558235e-15
63300000	0.00487444320635325	1.918313189292142e-49	-1.6001707706463065e-38	2.2254653276306405e-11	8.78148402538398e-15	0.00025111354269384247	-2.6246577307726012e-21	6.484932549382165e-17	4.392354151334951e-15	6.997587056478281e-14	7.138173247558235e-15
63400000	0.00487444320635325	1.918313189292142e-49	-1.6027003508366556e-38	2.2254653276306405e-11	8.78148402538398e-15	0.00025111354269384247	-2.6245710910605863e-21	6.484932549382165e-17	4.392354151334951e-15	6.997587056478281e-14	7.138173247558235e-15
63500000	0.00487444320635325	1.918313189292142e-49	-1.6052299310269124e-38	2.2254653276306405e-11	8.78148402538398e-15	0.00025111354269384247	-2.6244844513485713e-21	6.484932549382165e-17	4.392354151334951e-15	6.997587056478281e-14	7.138173247558235e-15
63600000	0.00487444320635325	1.918313189292142e-49	-1.6077595112170784e-38	2.2254653276306405e-11	8.78148402538398e-15	0.00025111354269384247	-2.624397811636556e-21	6.484932549382165e-17	4.392354151334951e-15	6.997587056478281e-14	7.138173247558235e-15
63700000	0.00487444320635325	1.918313189292142e-49	-1.610289091407155e-38	2.2254653276306405e-11	8.78148402538398e-15	0.00025111354269384247	-2.624311171924541e-21	6.484932549382165e-17	4.392354151334951e-15	6.997587056478281e-14	7.138173247558235e-15
63800000	0.00487444320635325	1.918313189292142e-49	-1.6128186715971438e-38	2.2254653276306405e-11	8.78148402538398e-15	0.00025111354269384247	-2.624224532212526e-21	6.484932549382165e-17	4.392354151334951e-15	6.997587056478281e-14	7.138173247558235e-15
63900000	0.00487444320635325	1.918313189292142e-49	-1.6153482517870466e-38	2.2254653276306405e-11	8.78148402538398e-15	0.00025111354269384247	-2.624137892500511e-21	6.484932549382165e-17	4.392354151334951e-15	6.997587056478281e-14	7.138173247558235e-15
64000000	0.00487444320635325	1.918313189292142e-49	-1.6178778319768651e-38	2.2254653276306405e-11	8.78148402538398e-15	0.00025111354269384247	-2.624051252788496e-21	6.484932549382165e-17	4.392354151334951e-15	6.997587056478281e-14	7.138173247558235e-15
64100000	0.00487444320635325	1.918313189292142e-49	-1.6204074121666004e-38	2.2254653276306405e-11	8.78148402538398e-15	0.00025111354269384247	-2.623964613076481e-21	6.484932549382165e-17	4.392354151334951e-15	6.997587056478281e-14	7.138173247558235e-15
64200000	0.00487444320635325	1.918313189292142e-49	-1.6229369923562548e-38	2.2254653276306405e-11	8.78148402538398e-15	0.00025111354269384247	-2.623877973364466e-21	6.484932549382165e-17	4.392354151334951e-15	6.997587056478281e-14	7.138173247558235e-15
64300000	0.00487444320635325	1.918313189292142e-49	-1.6254665725458293e-38	2.2254653276306405e-11	8.78148402538398e-15	0.00025111354269384247	-2.6237913336524507e-21	6.484932549382165e-17	4.392354151334951e-15	6.997587056478281e-14	7.138173247558235e-15
64400000	0.00487444320635325	1.918313189292142e-49	-1.6279961527353255e-38	2.2254653276306405e-11	8.78148402538398e-15	0.00025111354269384247	-2.6237046939404357e-21	6.484932549382165e-17	4.392354151334951e-15	6.997587056478281e-14	7.138173247558235e-15
64500000	0.00487444320635325	1.918313189292142e-49	-1.6305257329247454e-38	2.2254653276306405e-11	8.78148402538398e-15	0.00025111354269384247	-2.6236180542284208e-21	6.484932549382165e-17	4.392354151334951e-15	6.997587056478281e-14	7.138173247558235e-15
64600000	0.00487444320635325	1.918313189292142e-49	-1.6330553131140902e-38	2.2254653276306405e-11	8.78148402538398e-15	0.00025111354269384247	-2.6235314145164055e-21	6.484932549382165e-17	4.392354151334951e-15	6.997587056478281e-14	7.138173247558235e-15
64700000	0.00487444320635325	1.918313189292142e-49	-1.6355848933033617e-38	2.2254653276306405e-11	8.78148402538398e-15	0.00025111354269384247	-2.6234447748043905e-21	6.484932549382165e-17	4.392354151334951e-15	6.997587056478281e-14	7.138173247558235e-15
64800000	0.00487444320635325	1.918313189292142e-49	-1.6381144734925616e-38	2.2254653276306405e-11	8.78148402538398e-15	0.00025111354269384247	-2.6233581350923756e-21	6.484932549382165e-17	4.392354151334951e-15	6.997587056478281e-14	7.138173247558235e-15
64900000	0.00487444320635325	1.918313189292142e-49	-1.640644053681691e-38	2.2254653276306405e-11	8.78148402538398e-15	0.00025111354269384247	-2.6232714953803607e-21	6.484932549382165e-17	4.392354151334951e-15	6.997587056478281e-14	7.138173247558235e-15
65000000	0.00487444320635325	1.918313189292142e-49	-1.6431736338707522e-38	2.2254653276306405e-11	8.78148402538398e-15	0.00025111354269384247	-2.6231848556683453e-21	6.484932549382165e-17	4.392354151334951e-15	6.997587056478281e-14	7.138173247558235e-15
65100000	0.00487444320635325	1.9183131892921423e-49	-1.6457032140597464e-38	2.2254653276306405e-11	8.78148402538398e-15	0.00025111354269384247	-2.6230982159563304e-21	6.484932549382165e-17	4.392354151334951e-15	6.997587056478281e-14	7.138173247558235e-15
65200000	0.00487444320635325	1.9183131892921423e-49	-1.6482327942486752e-38	2.2254653276306405e-11	8.78148402538398e-15	0.00025111354269384247	-2.6230115762443155e-21	6.484932549382165e-17	4.392354151334951e-15	6.997587056478281e-14	7.138173247558235e-15
65300000	0.00487444320635325	1.9183131892921423e-49	-1.6507623744375403e-38	2.2254653276306405e-11	8.78148402538398e-15	0.00025111354269384247	-2.6229249365323e-21	6.484932549382165e-17	4.392354151334951e-15	6.997587056478281e-14	7.138173247558235e-15
65400000	0.00487444320635325	1.9183131892921423e-49	-1.653291954626343e-38	2.2254653276306405e-11	8.78148402538398e-15	0.00025111354269384247	-2.6228382968202852e-21	6.484932549382165e-17	4.392354151334951e-15	6.997587056478281e-14	7.138173247558235e-15
65500000	0.00487444320635325	1.9183131892921423e-49	-1.6558215348150853e-38	2.2254653276306405e-11	8.78148402538398e-15	0.00025111354269384247	-2.6227516571082703e-21	6.484932549382165e-17	4.392354151334951e-15	6.997587056478281e-14	7.138173247558235e-15
65600000	0.00487444320635325	1.9183131892921423e-49	-1.6583511150037685e-38	2.2254653276306405e-11	8.78148402538398e-15	0.00025111354269384247	-2.622665017396255e-21	6.484932549382165e-17	4.392354151334951e-15	6.997587056478281e-14	7.138173247558235e-15
65700000	0.00487444320635325	1.9183131892921423e-49	-1.6608806951923942e-38	2.2254653276306405e-11	8.78148402538398e-15	0.00025111354269384247	-2.62257837768424e-21	6.484932549382165e-17	4.392354151334951e-15	6.997587056478281e-14	7.138173247558235e-15
65800000	0.00487444320635325	1.9183131892921423e-49	-1.6634102753809643e-38	2.2254653276306405e-11	8.78148402538398e-15	0.00025111354269384247	-2.622491737972225e-21	6.484932549382165e-17	4.392354151334951e-15	6.997587056478281e-14	7.138173247558235e-15
65900000	0.00487444320635325	1.9183131892921423e-49	-1.66593985556948e-38	2.2254653276306405e-11	8.78148402538398e-15	0.00025111354269384247	-2.62240509826021e-21	6.484932549382165e-17	4.392354151334951e-15	6.997587056478281e-14	7.138173247558235e-15
66000000	0.00487444320635325	1.9183131892921423e-49	-1.6684694357579432e-38	2.2254653276306405e-11	8.78148402538398e-15	0.00025111354269384247	-2.622318458548195e-21	6.484932549382165e-17	4.392354151334951e-15	6.997587056478281e-14	7.138173247558235e-15
66100000	0.00487444320635325	1.9183131892921423e-49	-1.6709990159463554e-38	2.2254653276306405e-11	8.78148402538398e-15	0.00025111354269384247	-2.62223181883618e-21	6.484932549382165e-17	4.392354151334951e-15	6.997587056478281e-14	7.138173247558235e-15
66200000	0.00487444320635325	1.9183131892921423e-49	-1.673528596134718e-38	2.2254653276306405e-11	8.78148402538398e-15	0.00025111354269384247	-2.622145179124165e-21	6.484932549382165e-17	4.392354151334951e-15	6.997587056478281e-14	7.138173247558235e-15
66300000	0.00487444320635325	1.9183131892921423e-49	-1.6760581763230331e-38	2.2254653276306405e-11	8.78148402538398e-15	0.00025111354269384247	-2.6220585394121496e-21	6.484932549382165e-17	4.392354151334951e-15	6.997587056478281e-14	7.138173247558235e-15
66400000	0.00487444320635325	1.9183131892921423e-49	-1.6785877565113015e-38	2.2254653276306405e-11	8.78148402538398e-15	0.00025111354269384247	-2.6219718997001347e-21	6.484932549382165e-17	4.392354151334951e-15	6.997587056478281e-14	7.138173247558235e-15
66500000	0.00487444320635325	1.9183131892921423e-49	-1.6811173366995256e-38	2.2254653276306405e-11	8.78148402538398e-15	0.00025111354269384247	-2.6218852599881198e-21	6.484932549382165e-17	4.392354151334951e-15	6.997587056478281e-14	7.138173247558235e-15
66600000	0.00487444320635325	1.9183131892921423e-49	-1.6836469168877065e-38	2.2254653276306405e-11	8.78148402538398e-15	0.00025111354269384247	-2.6217986202761044e-21	6.484932549382165e-17	4.392354151334951e-15	6.997587056478281e-14	7.138173247558235e-15
66700000	0.00487444320635325	1.9183131892921423e-49	-1.686176497075846e-38	2.2254653276306405e-11	8.78148402538398e-15	0.00025111354269384247	-2.6217119805640895e-21	6.484932549382165e-17	4.392354151334951e-15	6.997587056478281e-14	7.138173247558235e-15
66800000	0.00487444320635325	1.9183131892921423e-49	-1.6887060772639455e-38	2.2254653276306405e-11	8.78148402538398e-15	0.00025111354269384247	-2.6216253408520746e-21	6.484932549382165e-17	4.392354151334951e-15	6.997587056478281e-14	7.138173247558235e-15
66900000	0.00487444320635325	1.9183131892921423e-49	-1.6912356574520069e-38	2.2254653276306405e-11	8.78148402538398e-15	0.00025111354269384247	-2.6215387011400596e-21	6.484932549382165e-17	4.392354151334951e-15	6.997587056478281e-14	7.138173247558235e-15
67000000	0.00487444320635325	1.9183131892921423e-49	-1.6937652376400315e-38	2.2254653276306405e-11	8.78148402538398e-15	0.00025111354269384247	-2.6214520614280443e-21	6.484932549382165e-17	4.392354151334951e-15	6.997587056478281e-14	7.138173247558235e-15
67100000	0.00487444320635325	1.9183131892921423e-49	-1.696294817828021e-38	2.2254653276306405e-11	8.78148402538398e-15	0.00025111354269384247	-2.6213654217160294e-21	6.484932549382165e-17	4.392354151334951e-15	6.997587056478281e-14	7.138173247558235e-15
67200000	0.00487444320635325	1.9183131892921423e-49	-1.698824398015977e-38	2.2254653276306405e-11	8.78148402538398e-15	0.00025111354269384247	-2.6212787820040144e-21	6.484932549382165e-17	4.392354151334951e-15	6.997587056478281e-14	7.138173247558235e-15
67300000	0.00487444320635325	1.9183131892921423e-49	-1.7013539782039012e-38	2.2254653276306405e-11	8.78148402538398e-15	0.00025111354269384247	-2.621192142291999e-21	6.484932549382165e-17	4.392354151334951e-15	6.997587056478281e-14	7.138173247558235e-15
67400000	0.00487444320635325	1.9183131892921423e-49	-1.703883558391795e-38	2.2254653276306405e-11	8.78148402538398e-15	0.00025111354269384247	-2.621105502579984e-21	6.484932549382165e-17	4.392354151334951e-15	6.997587056478281e-14	7.138173247558235e-15
67500000	0.00487444320635325	1.9183131892921427e-49	-1.7064131385796599e-38	2.2254653276306405e-11	8.78148402538398e-15	0.00025111354269384247	-2.6210188628679692e-21	6.484932549382165e-17	4.392354151334951e-15	6.997587056478281e-14	7.138173247558235e-15
67600000	0.00487444320635325	1.9183131892921427e-49	-1.7089427187674978e-38	2.2254653276306405e-11	8.78148402538398e-15	0.00025111354269384247	-2.620932223155954e-21	6.484932549382165e-17	4.392354151334951e-15	6.997587056478281e-14	7.138173247558235e-15
67700000	0.00487444320635325	1.9183131892921427e-49	-1.7114722989553102e-38	2.2254653276306405e-11	8.78148402538398e-15	0.00025111354269384247	-2.620845583443939e-21	6.484932549382165e-17	4.392354151334951e-15	6.997587056478281e-14	7.138173247558235e-15
67800000	0.00487444320635325	1.9183131892921427e-49	-1.714001879143099e-38	2.2254653276306405e-11	8.78148402538398e-15	0.00025111354269384247	-2.620758943731924e-21	6.484932549382165e-17	4.392354151334951e-15	6.997587056478281e-14	7.138173247558235e-15
67900000	0.00487444320635325	1.9183131892921427e-49	-1.7165314593308648e-38	2.2254653276306405e-11	8.78148402538398e-15	0.00025111354269384247	-2.620672304019909e-21	6.484932549382165e-17	4.392354151334951e-15	6.997587056478281e-14	7.138173247558235e-15
68000000	0.00487444320635325	1.9183131892921427e-49	-1.7190610395186104e-38	2.2254653276306405e-11	8.78148402538398e-15	0.00025111354269384247	-2.6205856643078938e-21	6.484932549382165e-17	4.392354151334952e-15	6.997587056478281e-14	7.138173247558235e-15
68100000	0.00487444320635325	1.9183131892921427e-49	-1.7215906197063364e-38	2.2254653276306405e-11	8.78148402538398e-15	0.00025111354269384247	-2.620499024595879e-21	6.484932549382165e-17	4.392354151334952e-15	6.997587056478281e-14	7.138173247558235e-15
68200000	0.00487444320635325	1.9183131892921427e-49	-1.7241201998940452e-38	2.2254653276306405e-11	8.78148402538398e-15	0.0002511135426938425	-2.620412384883864e-21	6.484932549382165e-17	4.392354151334952e-15	6.997587056478281e-14	7.138173247558235e-15
68300000	0.00487444320635325	1.9183131892921427e-49	-1.7266497800817378e-38	2.2254653276306405e-11	8.78148402538398e-15	0.0002511135426938425	-2.6203257451718486e-21	6.484932549382165e-17	4.392354151334952e-15	6.997587056478281e-14	7.138173247558235e-15
68400000	0.00487444320635325	1.9183131892921427e-49	-1.729179360269416e-38	2.2254653276306405e-11	8.78148402538398e-15	0.0002511135426938425	-2.6202391054598336e-21	6.484932549382165e-17	4.392354151334952e-15	6.997587056478281e-14	7.138173247558235e-15
68500000	0.00487444320635325	1.9183131892921427e-49	-1.7317089404570817e-38	2.2254653276306405e-11	8.78148402538398e-15	0.0002511135426938425	-2.6201524657478187e-21	6.484932549382165e-17	4.392354151334952e-15	6.997587056478281e-14	7.138173247558235e-15
68600000	0.00487444320635325	1.9183131892921427e-49	-1.734238520644736e-38	2.2254653276306405e-11	8.78148402538398e-15	0.0002511135426938425	-2.6200658260358034e-21	6.484932549382165e-17	4.392354151334952e-15	6.997587056478281e-14	7.138173247558235e-15
68700000	0.00487444320635325	1.9183131892921427e-49	-1.7367681008323805e-38	2.2254653276306405e-11	8.78148402538398e-15	0.0002511135426938425	-2.6199791863237885e-21	6.484932549382165e-17	4.392354151334952e-15	6.997587056478281e-14	7.138173247558233e-15
68800000	0.00487444320635325	1.9183131892921427e-49	-1.7392976810200173e-38	2.2254653276306405e-11	8.78148402538398e-15	0.0002511135426938425	-2.6198925466117735e-21	6.484932549382165e-17	4.392354151334952e-15	6.997587056478281e-14	7.138173247558233e-15
68900000	0.00487444320635325	1.9183131892921427e-49	-1.7418272612076477e-38	2.2254653276306405e-11	8.78148402538398e-15	0.0002511135426938425	-2.6198059068997586e-21	6.484932549382165e-17	4.392354151334952e-15	6.997587056478281e-14	7.138173247558233e-15
69000000	0.00487444320635325	1.9183131892921427e-49	-1.7443568413952733e-38	2.2254653276306405e-11	8.78148402538398e-15	0.0002511135426938425	-2.6197192671877433e-21	6.484932549382165e-17	4.392354151334952e-15	6.997587056478281e-14	7.138173247558233e-15
69100000	0.00487444320635325	1.9183131892921427e-49	-1.7468864215828954e-38	2.2254653276306405e-11	8.78148402538398e-15	0.0002511135426938425	-2.6196326274757283e-21	6.484932549382165e-17	4.392354151334952e-15	6.997587056478281e-14	7.138173247558233e-15
69200000	0.00487444320635325	1.9183131892921427e-49	-1.749416001770516e-38	2.2254653276306405e-11	8.78148402538398e-15	0.0002511135426938425	-2.6195459877637134e-21	6.484932549382165e-17	4.392354151334952e-15	6.997587056478281e-14	7.138173247558233e-15
69300000	0.00487444320635325	1.9183131892921427e-49	-1.7519455819581368e-38	2.2254653276306405e-11	8.78148402538398e-15	0.0002511135426938425	-2.619459348051698e-21	6.484932549382165e-17	4.392354151334952e-15	6.997587056478281e-14	7.138173247558233e-15
69400000	0.00487444320635325	1.9183131892921427e-49	-1.754475162145759e-38	2.2254653276306405e-11	8.78148402538398e-15	0.0002511135426938425	-2.619372708339683e-21	6.484932549382165e-17	4.392354151334952e-15	6.997587056478281e-14	7.138173247558233e-15
69500000	0.00487444320635325	1.918313189292143e-49	-1.757004742333384e-38	2.2254653276306405e-11	8.78148402538398e-15	0.0002511135426938425	-2.6192860686276682e-21	6.484932549382165e-17	4.392354151334952e-15	6.997587056478281e-14	7.138173247558233e-15
69600000	0.00487444320635325	1.918313189292143e-49	-1.759534322521014e-38	2.2254653276306405e-11	8.78148402538398e-15	0.0002511135426938425	-2.6191994289156533e-21	6.484932549382165e-17	4.392354151334952e-15	6.997587056478281e-14	7.138173247558233e-15
69700000	0.00487444320635325	1.918313189292143e-49	-1.7620639027086506e-38	2.2254653276306405e-11	8.78148402538398e-15	0.0002511135426938425	-2.619112789203638e-21	6.484932549382165e-17	4.392354151334952e-15	6.997587056478281e-14	7.138173247558233e-15
69800000	0.00487444320635325	1.918313189292143e-49	-1.7645934828962949e-38	2.2254653276306405e-11	8.78148402538398e-15	0.0002511135426938425	-2.619026149491623e-21	6.484932549382165e-17	4.392354151334952e-15	6.997587056478281e-14	7.138173247558233e-15
69900000	0.00487444320635325	1.918313189292143e-49	-1.7671230630839486e-38	2.2254653276306405e-11	8.78148402538398e-15	0.0002511135426938425	-2.618939509779608e-21	6.484932549382165e-17	4.392354151334952e-15	6.997587056478281e-14	7.138173247558233e-15
70000000	0.00487444320635325	1.918313189292143e-49	-1.7696526432716135e-38	2.2254653276306405e-11	8.78148402538398e-15	0.0002511135426938425	-2.6188528700675927e-21	6.484932549382165e-17	4.392354151334952e-15	6.997587056478281e-14	7.138173247558233e-15
70100000	0.00487444320635325	1.918313189292143e-49	-1.7721822234592912e-38	2.2254653276306405e-11	8.78148402538398e-15	0.0002511135426938425	-2.6187662303555778e-21	6.484932549382165e-17	4.392354151334952e-15	6.997587056478281e-14	7.138173247558233e-15
70200000	0.00487444320635325	1.918313189292143e-49	-1.774711803646983e-38	2.2254653276306405e-11	8.78148402538398e-15	0.0002511135426938425	-2.618679590643563e-21	6.484932549382165e-17	4.392354151334952e-15	6.997587056478281e-14	7.138173247558233e-15
70300000	0.00487444320635325	1.918313189292143e-49	-1.777241383834691e-38	2.2254653276306405e-11	8.78148402538398e-15	0.0002511135426938425	-2.6185929509315475e-21	6.484932549382165e-17	4.392354151334952e-15	6.997587056478281e-14	7.138173247558233e-15
70400000	0.00487444320635325	1.918313189292143e-49	-1.7797709640224162e-38	2.2254653276306405e-11	8.78148402538398e-15	0.0002511135426938425	-2.6185063112195326e-21	6.484932549382165e-17	4.392354151334952e-15	6.997587056478281e-14	7.138173247558233e-15
70500000	0.00487444320635325	1.918313189292143e-49	-1.7823005442101608e-38	2.2254653276306405e-11	8.78148402538398e-15	0.0002511135426938425	-2.6184196715075177e-21	6.484932549382165e-17	4.392354151334952e-15	6.997587056478281e-14	7.138173247558233e-15
70600000	0.00487444320635325	1.918313189292143e-49	-1.7848301243979257e-38	2.2254653276306405e-11	8.78148402538398e-15	0.0002511135426938425	-2.6183330317955027e-21	6.484932549382165e-17	4.392354151334952e-15	6.997587056478281e-14	7.138173247558233e-15
70700000	0.00487444320635325	1.918313189292143e-49	-1.7873597045857133e-38	2.2254653276306405e-11	8.78148402538398e-15	0.0002511135426938425	-2.6182463920834874e-21	6.484932549382165e-17	4.392354151334952e-15	6.997587056478281e-14	7.138173247558233e-15
70800000	0.00487444320635325	1.918313189292143e-49	-1.7898892847735244e-38	2.2254653276306405e-11	8.78148402538398e-15	0.0002511135426938425	-2.6181597523714725e-21	6.484932549382165e-17	4.392354151334952e-15	6.997587056478281e-14	7.138173247558233e-15
70900000	0.00487444320635325	1.918313189292143e-49	-1.792418864961361e-38	2.2254653276306405e-11	8.78148402538398e-15	0.0002511135426938425	-2.6180731126594575e-21	6.484932549382165e-17	4.392354151334952e-15	6.997587056478281e-14	7.138173247558233e-15
71000000	0.00487444320635325	1.918313189292143e-49	-1.7949484451492249e-38	2.2254653276306405e-11	8.78148402538398e-15	0.0002511135426938425	-2.6179864729474422e-21	6.484932549382165e-17	4.392354151334952e-15	6.997587056478281e-14	7.138173247558233e-15
71100000	0.00487444320635325	1.918313189292143e-49	-1.7974780253371171e-38	2.2254653276306405e-11	8.78148402538398e-15	0.0002511135426938425	-2.6178998332354273e-21	6.484932549382165e-17	4.392354151334952e-15	6.997587056478281e-14	7.138173247558233e-15
71200000	0.00487444320635325	1.918313189292143e-49	-1.8000076055250397e-38	2.2254653276306405e-11	8.78148402538398e-15	0.0002511135426938425	-2.6178131935234123e-21	6.484932549382165e-17	4.392354151334952e-15	6.997587056478281e-14	7.138173247558233e-15
71300000	0.00487444320635325	1.918313189292143e-49	-1.8025371857129943e-38	2.2254653276306405e-11	8.78148402538398e-15	0.0002511135426938425	-2.617726553811397e-21	6.484932549382165e-17	4.392354151334952e-15	6.997587056478281e-14	7.138173247558233e-15
71400000	0.00487444320635325	1.918313189292143e-49	-1.8050667659009821e-38	2.2254653276306405e-11	8.78148402538398e-15	0.0002511135426938425	-2.617639914099382e-21	6.484932549382165e-17	4.392354151334952e-15	6.997587056478281e-14	7.138173247558233e-15
71500000	0.00487444320635325	1.9183131892921434e-49	-1.807596346089005e-38	2.2254653276306405e-11	8.78148402538398e-15	0.0002511135426938425	-2.617553274387367e-21	6.484932549382165e-17	4.392354151334952e-15	6.997587056478281e-14	7.138173247558233e-15
71600000	0.00487444320635325	1.9183131892921434e-49	-1.8101259262770645e-38	2.2254653276306405e-11	8.78148402538398e-15	0.0002511135426938425	-2.617466634675352e-21	6.484932549382165e-17	4.392354151334952e-15	6.997587056478281e-14	7.138173247558233e-15
71700000	0.00487444320635325	1.9183131892921434e-49	-1.8126555064651622e-38	2.2254653276306405e-11	8.78148402538398e-15	0.0002511135426938425	-2.617379994963337e-21	6.484932549382165e-17	4.392354151334952e-15	6.997587056478281e-14	7.138173247558233e-15
71800000	0.00487444320635325	1.9183131892921434e-49	-1.8151850866532995e-38	2.2254653276306405e-11	8.78148402538398e-15	0.0002511135426938425	-2.617293355251322e-21	6.484932549382165e-17	4.392354151334952e-15	6.997587056478281e-14	7.138173247558233e-15
71900000	0.00487444320635325	1.9183131892921434e-49	-1.8177146668414784e-38	2.2254653276306405e-11	8.78148402538398e-15	0.0002511135426938425	-2.617206715539307e-21	6.484932549382165e-17	4.392354151334952e-15	6.997587056478281e-14	7.138173247558233e-15
72000000	0.00487444320635325	1.9183131892921434e-49	-1.8202442470297003e-38	2.2254653276306405e-11	8.78148402538398e-15	0.0002511135426938425	-2.6171200758272917e-21	6.484932549382165e-17	4.392354151334952e-15	6.997587056478281e-14	7.138173247558233e-15
72100000	0.00487444320635325	1.9183131892921434e-49	-1.822773827217967e-38	2.2254653276306405e-11	8.78148402538398e-15	0.0002511135426938425	-2.6170334361152768e-21	6.484932549382165e-17	4.392354151334952e-15	6.997587056478281e-14	7.138173247558233e-15
72200000	0.00487444320635325	1.9183131892921434e-49	-1.8253034074062794e-38	2.2254653276306405e-11	8.78148402538398e-15	0.0002511135426938425	-2.616946796403262e-21	6.484932549382165e-17	4.392354151334952e-15	6.997587056478281e-14	7.138173247558233e-15
72300000	0.00487444320635325	1.9183131892921434e-49	-1.82783298759464e-38	2.2254653276306405e-11	8.78148402538398e-15	0.0002511135426938425	-2.6168601566912465e-21	6.484932549382165e-17	4.392354151334952e-15	6.997587056478281e-14	7.138173247558233e-15
72400000	0.00487444320635325	1.9183131892921434e-49	-1.8303625677830495e-38	2.2254653276306405e-11	8.78148402538398e-15	0.0002511135426938425	-2.6167735169792316e-21	6.484932549382165e-17	4.392354151334952e-15	6.997587056478281e-14	7.138173247558233e-15
72500000	0.00487444320635325	1.9183131892921434e-49	-1.8328921479715103e-38	2.2254653276306405e-11	8.78148402538398e-15	0.0002511135426938425	-2.6166868772672166e-21	6.484932549382165e-17	4.392354151334952e-15	6.997587056478281e-14	7.138173247558233e-15
72600000	0.00487444320635325	1.9183131892921434e-49	-1.8354217281599906e-38	2.2254653276306405e-11	8.78148402538398e-15	0.0002511135426938425	-2.6166002375552013e-21	6.484932549382165e-17	4.392354151334952e-15	6.997587056478281e-14	7.138173247558233e-15
72700000	0.00487444320635325	1.9183131892921434e-49	-1.837951308348376e-38	2.2254653276306405e-11	8.78148402538398e-15	0.0002511135426938425	-2.6165135978431864e-21	6.484932549382165e-17	4.392354151334952e-15	6.997587056478281e-14	7.138173247558233e-15
72800000	0.00487444320635325	1.9183131892921434e-49	-1.8404808885366576e-38	2.2254653276306405e-11	8.78148402538398e-15	0.0002511135426938425	-2.6164269581311714e-21	6.484932549382165e-17	4.392354151334952e-15	6.997587056478281e-14	7.138173247558233e-15
72900000	0.00487444320635325	1.9183131892921434e-49	-1.8430104687248372e-38	2.2254653276306405e-11	8.78148402538398e-15	0.0002511135426938425	-2.6163403184191565e-21	6.484932549382165e-17	4.392354151334952e-15	6.997587056478281e-14	7.138173247558233e-15
73000000	0.00487444320635325	1.9183131892921434e-49	-1.8455400489129167e-38	2.2254653276306405e-11	8.78148402538398e-15	0.0002511135426938425	-2.616253678707141e-21	6.484932549382165e-17	4.392354151334952e-15	6.997587056478281e-14	7.138173247558233e-15
73100000	0.00487444320635325	1.9183131892921434e-49	-1.848069629100897e-38	2.2254653276306405e-11	8.78148402538398e-15	0.0002511135426938425	-2.6161670389951262e-21	6.484932549382165e-17	4.392354151334952e-15	6.997587056478281e-14	7.138173247558233e-15
73200000	0.00487444320635325	1.9183131892921434e-49	-1.85059920928878e-38	2.2254653276306405e-11	8.78148402538398e-15	0.0002511135426938425	-2.6160803992831113e-21	6.484932549382165e-17	4.392354151334952e-15	6.997587056478281e-14	7.138173247558233e-15
73300000	0.00487444320635325	1.9183131892921434e-49	-1.8531287894765676e-38	2.2254653276306405e-11	8.78148402538398e-15	0.0002511135426938425	-2.615993759571096e-21	6.484932549382165e-17	4.392354151334952e-15	6.997587056478281e-14	7.138173247558233e-15
73400000	0.00487444320635325	1.9183131892921434e-49	-1.8556583696642613e-38	2.2254653276306405e-11	8.78148402538398e-15	0.0002511135426938425	-2.615907119859081e-21	6.484932549382165e-17	4.392354151334952e-15	6.997587056478281e-14	7.138173247558233e-15
73500000	0.00487444320635325	1.9183131892921434e-49	-1.8581879498518622e-38	2.2254653276306405e-11	8.78148402538398e-15	0.0002511135426938425	-2.615820480147066e-21	6.484932549382165e-17	4.392354151334952e-15	6.997587056478281e-14	7.138173247558233e-15
73600000	0.00487444320635325	1.9183131892921434e-49	-1.8607175300393724e-38	2.2254653276306405e-11	8.78148402538398e-15	0.0002511135426938425	-2.6157338404350508e-21	6.484932549382165e-17	4.392354151334952e-15	6.997587056478281e-14	7.138173247558233e-15
73700000	0.00487444320635325	1.9183131892921434e-49	-1.8632471102267933e-38	2.2254653276306405e-11	8.78148402538398e-15	0.0002511135426938425	-2.615647200723036e-21	6.484932549382165e-17	4.392354151334952e-15	6.997587056478281e-14	7.138173247558233e-15
73800000	0.00487444320635325	1.9183131892921434e-49	-1.8657766904141265e-38	2.2254653276306405e-11	8.78148402538398e-15	0.0002511135426938425	-2.615560561011021e-21	6.484932549382165e-17	4.392354151334952e-15	6.997587056478281e-14	7.138173247558233e-15
73900000	0.00487444320635325	1.9183131892921434e-49	-1.8683062706013738e-38	2.2254653276306405e-11	8.78148402538398e-15	0.0002511135426938425	-2.615473921299006e-21	6.484932549382165e-17	4.392354151334952e-15	6.997587056478281e-14	7.138173247558233e-15
74000000	0.00487444320635325	1.9183131892921434e-49	-1.8708358507885362e-38	2.2254653276306405e-11	8.78148402538398e-15	0.0002511135426938425	-2.6153872815869907e-21	6.484932549382165e-17	4.392354151334952e-15	6.997587056478281e-14	7.138173247558233e-15
74100000	0.00487444320635325	1.9183131892921438e-49	-1.873365430975616e-38	2.2254653276306405e-11	8.78148402538398e-15	0.0002511135426938425	-2.6153006418749757e-21	6.484932549382165e-17	4.392354151334952e-15	6.997587056478281e-14	7.138173247558233e-15
74200000	0.00487444320635325	1.9183131892921438e-49	-1.8758950111626145e-38	2.2254653276306405e-11	8.78148402538398e-15	0.0002511135426938425	-2.6152140021629608e-21	6.484932549382165e-17	4.392354151334952e-15	6.997587056478281e-14	7.138173247558233e-15
74300000	0.00487444320635325	1.9183131892921438e-49	-1.8784245913495332e-38	2.2254653276306405e-11	8.78148402538398e-15	0.0002511135426938425	-2.6151273624509455e-21	6.484932549382165e-17	4.392354151334952e-15	6.997587056478281e-14	7.138173247558233e-15
74400000	0.00487444320635325	1.9183131892921438e-49	-1.880954171536374e-38	2.2254653276306405e-11	8.78148402538398e-15	0.0002511135426938425	-2.6150407227389305e-21	6.484932549382165e-17	4.392354151334952e-15	6.997587056478281e-14	7.138173247558233e-15
74500000	0.00487444320635325	1.9183131892921438e-49	-1.883483751723138e-38	2.2254653276306405e-11	8.78148402538398e-15	0.0002511135426938425	-2.6149540830269156e-21	6.484932549382165e-17	4.392354151334952e-15	6.997587056478281e-14	7.138173247558233e-15
74600000	0.00487444320635325	1.9183131892921438e-49	-1.886013331909827e-38	2.2254653276306405e-11	8.78148402538398e-15	0.0002511135426938425	-2.6148674433149003e-21	6.484932549382165e-17	4.392354151334952e-15	6.997587056478281e-14	7.138173247558233e-15
74700000	0.00487444320635325	1.9183131892921438e-49	-1.888542912096443e-38	2.2254653276306405e-11	8.78148402538398e-15	0.0002511135426938425	-2.6147808036028853e-21	6.484932549382165e-17	4.392354151334952e-15	6.997587056478281e-14	7.138173247558233e-15
74800000	0.00487444320635325	1.9183131892921438e-49	-1.8910724922829871e-38	2.2254653276306405e-11	8.78148402538398e-15	0.0002511135426938425	-2.6146941638908704e-21	6.484932549382165e-17	4.392354151334952e-15	6.997587056478281e-14	7.138173247558233e-15
74900000	0.00487444320635325	1.9183131892921438e-49	-1.893602072469461e-38	2.2254653276306405e-11	8.78148402538398e-15	0.0002511135426938425	-2.6146075241788555e-21	6.484932549382165e-17	4.392354151334952e-15	6.997587056478281e-14	7.138173247558233e-15
75000000	0.00487444320635325	1.9183131892921438e-49	-1.8961316526558663e-38	2.2254653276306405e-11	8.78148402538398e-15	0.0002511135426938425	-2.61452088446684e-21	6.484932549382165e-17	4.392354151334952e-15	6.997587056478281e-14	7.138173247558233e-15
75100000	0.00487444320635325	1.9183131892921438e-49	-1.8986612328422048e-38	2.2254653276306405e-11	8.78148402538398e-15	0.0002511135426938425	-2.6144342447548252e-21	6.484932549382165e-17	4.392354151334952e-15	6.997587056478281e-14	7.138173247558233e-15
75200000	0.00487444320635325	1.9183131892921438e-49	-1.9011908130284778e-38	2.2254653276306405e-11	8.78148402538398e-15	0.0002511135426938425	-2.6143476050428103e-21	6.484932549382165e-17	4.392354151334952e-15	6.997587056478281e-14	7.138173247558233e-15
75300000	0.00487444320635325	1.9183131892921438e-49	-1.9037203932146873e-38	2.2254653276306405e-11	8.78148402538398e-15	0.0002511135426938425	-2.614260965330795e-21	6.484932549382165e-17	4.392354151334952e-15	6.997587056478281e-14	7.138173247558233e-15
75400000	0.00487444320635325	1.9183131892921438e-49	-1.9062499734008342e-38	2.2254653276306405e-11	8.78148402538398e-15	0.0002511135426938425	-2.61417432561878e-21	6.484932549382165e-17	4.392354151334952e-15	6.997587056478281e-14	7.138173247558233e-15
75500000	0.00487444320635325	1.9183131892921438e-49	-1.9087795535869207e-38	2.2254653276306405e-11	8.78148402538398e-15	0.0002511135426938425	-2.614087685906765e-21	6.484932549382165e-17	4.392354151334952e-15	6.997587056478281e-14	7.138173247558233e-15
75600000	0.00487444320635325	1.9183131892921438e-49	-1.9113091337729483e-38	2.2254653276306405e-11	8.78148402538398e-15	0.0002511135426938425	-2.6140010461947497e-21	6.484932549382165e-17	4.392354151334952e-15	6.997587056478281e-14	7.138173247558233e-15
75700000	0.00487444320635325	1.9183131892921438e-49	-1.9138387139589183e-38	2.2254653276306405e-11	8.78148402538398e-15	0.0002511135426938425	-2.6139144064827348e-21	6.484932549382165e-17	4.392354151334952e-15	6.997587056478281e-14	7.138173247558233e-15
75800000	0.00487444320635325	1.9183131892921438e-49	-1.9163682941448328e-38	2.2254653276306405e-11	8.78148402538398e-15	0.0002511135426938425	-2.61382776677072e-21	6.484932549382165e-17	4.392354151334952e-15	6.997587056478281e-14	7.138173247558233e-15
75900000	0.00487444320635325	1.9183131892921438e-49	-1.918897874330693e-38	2.2254653276306405e-11	8.78148402538398e-15	0.0002511135426938425	-2.613741127058705e-21	6.484932549382165e-17	4.392354151334952e-15	6.997587056478281e-14	7.138173247558233e-15
76000000	0.00487444320635325	1.9183131892921438e-49	-1.9214274545165002e-38	2.2254653276306405e-11	8.78148402538398e-15	0.0002511135426938425	-2.6136544873466896e-21	6.484932549382165e-17	4.392354151334952e-15	6.997587056478281e-14	7.138173247558233e-15
76100000	0.00487444320635325	1.9183131892921438e-49	-1.9239570347022566e-38	2.2254653276306405e-11	8.78148402538398e-15	0.0002511135426938425	-2.6135678476346747e-21	6.484932549382165e-17	4.392354151334952e-15	6.997587056478281e-14	7.138173247558233e-15
76200000	0.00487444320635325	1.9183131892921438e-49	-1.9264866148879637e-38	2.2254653276306405e-11	8.78148402538398e-15	0.0002511135426938425	-2.6134812079226597e-21	6.484932549382165e-17	4.392354151334952e-15	6.997587056478281e-14	7.138173247558233e-15
76300000	0.00487444320635325	1.9183131892921438e-49	-1.929016195073623e-38	2.2254653276306405e-11	8.78148402538398e-15	0.0002511135426938425	-2.6133945682106444e-21	6.484932549382165e-17	4.392354151334952e-15	6.997587056478281e-14	7.138173247558233e-15
76400000	0.00487444320635325	1.9183131892921438e-49	-1.9315457752592358e-38	2.2254653276306405e-11	8.78148402538398e-15	0.0002511135426938425	-2.6133079284986295e-21	6.484932549382165e-17	4.392354151334952e-15	6.997587056478281e-14	7.138173247558233e-15
76500000	0.00487444320635325	1.9183131892921438e-49	-1.934075355444804e-38	2.2254653276306405e-11	8.78148402538398e-15	0.0002511135426938425	-2.6132212887866145e-21	6.484932549382165e-17	4.392354151334952e-15	6.997587056478281e-14	7.138173247558233e-15
76600000	0.00487444320635325	1.9183131892921438e-49	-1.9366049356303292e-38	2.2254653276306405e-11	8.78148402538398e-15	0.0002511135426938425	-2.6131346490745992e-21	6.484932549382165e-17	4.392354151334952e-15	6.997587056478281e-14	7.138173247558233e-15
76700000	0.00487444320635325	1.9183131892921438e-49	-1.939134515815813e-38	2.2254653276306405e-11	8.78148402538398e-15	0.0002511135426938425	-2.6130480093625843e-21	6.484932549382165e-17	4.392354151334952e-15	6.997587056478281e-14	7.138173247558233e-15
76800000	0.00487444320635325	1.9183131892921438e-49	-1.9416640960012568e-38	2.2254653276306405e-11	8.78148402538398e-15	0.0002511135426938425	-2.6129613696505693e-21	6.484932549382165e-17	4.392354151334952e-15	6.997587056478281e-14	7.138173247558233e-15
76900000	0.00487444320635325	1.9183131892921438e-49	-1.9441936761866624e-38	2.2254653276306405e-11	8.78148402538398e-15	0.0002511135426938425	-2.6128747299385544e-21	6.484932549382165e-17	4.392354151334952e-15	6.997587056478281e-14	7.138173247558233e-15
77000000	0.00487444320635325	1.9183131892921438e-49	-1.9467232563720315e-38	2.2254653276306405e-11	8.78148402538398e-15	0.0002511135426938425	-2.612788090226539e-21	6.484932549382165e-17	4.392354151334952e-15	6.997587056478281e-14	7.138173247558233e-15
77100000	0.00487444320635325	1.9183131892921438e-49	-1.9492528365573653e-38	2.2254653276306405e-11	8.78148402538398e-15	0.0002511135426938425	-2.612701450514524e-21	6.484932549382165e-17	4.392354151334952e-15	6.997587056478281e-14	7.138173247558233e-15
77200000	0.00487444320635325	1.9183131892921438e-49	-1.9517824167426655e-38	2.2254653276306405e-11	8.78148402538398e-15	0.0002511135426938425	-2.6126148108025092e-21	6.484932549382165e-17	4.392354151334952e-15	6.997587056478281e-14	7.138173247558233e-15
77300000	0.00487444320635325	1.9183131892921438e-49	-1.9543119969279338e-38	2.2254653276306405e-11	8.78148402538398e-15	0.0002511135426938425	-2.612528171090494e-21	6.484932549382165e-17	4.392354151334952e-15	6.997587056478281e-14	7.138173247558233e-15
77400000	0.00487444320635325	1.9183131892921438e-49	-1.956841577113172e-38	2.2254653276306405e-11	8.78148402538398e-15	0.0002511135426938425	-2.612441531378479e-21	6.484932549382165e-17	4.392354151334952e-15	6.997587056478281e-14	7.138173247558233e-15
77500000	0.00487444320635325	1.9183131892921438e-49	-1.9593711572983814e-38	2.2254653276306405e-11	8.78148402538398e-15	0.0002511135426938425	-2.612354891666464e-21	6.484932549382165e-17	4.392354151334952e-15	6.997587056478281e-14	7.138173247558233e-15
77600000	0.00487444320635325	1.9183131892921438e-49	-1.9619007374835636e-38	2.2254653276306405e-11	8.78148402538398e-15	0.0002511135426938425	-2.6122682519544487e-21	6.484932549382165e-17	4.392354151334952e-15	6.997587056478281e-14	7.138173247558233e-15
77700000	0.00487444320635325	1.9183131892921438e-49	-1.9644303176687202e-38	2.2254653276306405e-11	8.78148402538398e-15	0.0002511135426938425	-2.6121816122424338e-21	6.484932549382165e-17	4.392354151334952e-15	6.997587056478281e-14	7.138173247558233e-15
77800000	0.00487444320635325	1.9183131892921438e-49	-1.966959897853853e-38	2.2254653276306405e-11	8.78148402538398e-15	0.0002511135426938425	-2.612094972530419e-21	6.484932549382165e-17	4.392354151334952e-15	6.997587056478281e-14	7.138173247558233e-15
77900000	0.00487444320635325	1.9183131892921438e-49	-1.9694894780389634e-38	2.2254653276306405e-11	8.78148402538398e-15	0.0002511135426938425	-2.612008332818404e-21	6.484932549382165e-17	4.392354151334952e-15	6.997587056478281e-14	7.138173247558233e-15
78000000	0.00487444320635325	1.9183131892921438e-49	-1.9720190582240532e-38	2.2254653276306405e-11	8.78148402538398e-15	0.0002511135426938425	-2.6119216931063886e-21	6.484932549382165e-17	4.392354151334952e-15	6.997587056478281e-14	7.138173247558233e-15
78100000	0.00487444320635325	1.9183131892921438e-49	-1.9745486384091237e-38	2.2254653276306405e-11	8.78148402538398e-15	0.0002511135426938425	-2.6118350533943736e-21	6.484932549382165e-17	4.392354151334952e-15	6.997587056478281e-14	7.138173247558233e-15
78200000	0.00487444320635325	1.9183131892921438e-49	-1.9770782185941767e-38	2.2254653276306405e-11	8.78148402538398e-15	0.0002511135426938425	-2.6117484136823587e-21	6.484932549382165e-17	4.392354151334952e-15	6.997587056478281e-14	7.138173247558233e-15
78300000	0.00487444320635325	1.9183131892921438e-49	-1.9796077987792135e-38	2.2254653276306405e-11	8.78148402538398e-15	0.0002511135426938425	-2.6116617739703434e-21	6.484932549382165e-17	4.392354151334952e-15	6.997587056478281e-14	7.138173247558233e-15
78400000	0.00487444320635325	1.9183131892921438e-49	-1.9821373789642362e-38	2.2254653276306405e-11	8.78148402538398e-15	0.0002511135426938425	-2.6115751342583284e-21	6.484932549382165e-17	4.392354151334952e-15	6.997587056478281e-14	7.138173247558233e-15
78500000	0.00487444320635325	1.9183131892921438e-49	-1.9846669591492458e-38	2.2254653276306405e-11	8.78148402538398e-15	0.0002511135426938425	-2.6114884945463135e-21	6.484932549382165e-17	4.392354151334952e-15	6.997587056478281e-14	7.138173247558233e-15
78600000	0.00487444320635325	1.9183131892921438e-49	-1.9871965393342445e-38	2.2254653276306405e-11	8.78148402538398e-15	0.0002511135426938425	-2.611401854834298e-21	6.484932549382165e-17	4.392354151334952e-15	6.997587056478281e-14	7.138173247558233e-15
78700000	0.00487444320635325	1.9183131892921438e-49	-1.9897261195192335e-38	2.2254653276306405e-11	8.78148402538398e-15	0.0002511135426938425	-2.6113152151222832e-21	6.484932549382165e-17	4.392354151334952e-15	6.997587056478281e-14	7.138173247558233e-15
78800000	0.00487444320635325	1.9183131892921438e-49	-1.9922556997042145e-38	2.2254653276306405e-11	8.78148402538398e-15	0.0002511135426938425	-2.6112285754102683e-21	6.484932549382165e-17	4.392354151334952e-15	6.997587056478281e-14	7.138173247558233e-15
78900000	0.00487444320635325	1.9183131892921438e-49	-1.9947852798891891e-38	2.2254653276306405e-11	8.78148402538398e-15	0.0002511135426938425	-2.6111419356982534e-21	6.484932549382165e-17	4.392354151334952e-15	6.997587056478281e-14	7.138173247558233e-15
79000000	0.00487444320635325	1.9183131892921438e-49	-1.9973148600741589e-38	2.2254653276306405e-11	8.78148402538398e-15	0.0002511135426938425	-2.611055295986238e-21	6.484932549382165e-17	4.392354151334952e-15	6.997587056478281e-14	7.138173247558233e-15
79100000	0.00487444320635325	1.9183131892921438e-49	-1.9998444402591254e-38	2.2254653276306405e-11	8.78148402538398e-15	0.0002511135426938425	-2.610968656274223e-21	6.484932549382165e-17	4.392354151334952e-15	6.997587056478281e-14	7.138173247558233e-15
79200000	0.00487444320635325	1.9183131892921438e-49	-2.0023740204440905e-38	2.2254653276306405e-11	8.78148402538398e-15	0.0002511135426938425	-2.610882016562208e-21	6.484932549382165e-17	4.392354151334952e-15	6.997587056478281e-14	7.138173247558233e-15
79300000	0.00487444320635325	1.9183131892921438e-49	-2.0049036006290552e-38	2.2254653276306405e-11	8.78148402538398e-15	0.0002511135426938425	-2.610795376850193e-21	6.484932549382165e-17	4.392354151334952e-15	6.997587056478281e-14	7.138173247558233e-15
79400000	0.00487444320635325	1.9183131892921438e-49	-2.0074331808140215e-38	2.2254653276306405e-11	8.78148402538398e-15	0.0002511135426938425	-2.610708737138178e-21	6.484932549382165e-17	4.392354151334952e-15	6.997587056478281e-14	7.138173247558233e-15
79500000	0.00487444320635325	1.9183131892921438e-49	-2.0099627609989913e-38	2.2254653276306405e-11	8.78148402538398e-15	0.0002511135426938425	-2.610622097426163e-21	6.484932549382165e-17	4.392354151334952e-15	6.997587056478281e-14	7.138173247558233e-15
79600000	0.00487444320635325	1.9183131892921438e-49	-2.0124923411839657e-38	2.2254653276306405e-11	8.78148402538398e-15	0.0002511135426938425	-2.610535457714148e-21	6.484932549382165e-17	4.392354151334952e-15	6.997587056478281e-14	7.138173247558233e-15
79700000	0.00487444320635325	1.9183131892921438e-49	-2.015021921368946e-38	2.2254653276306405e-11	8.78148402538398e-15	0.0002511135426938425	-2.6104488180021327e-21	6.484932549382165e-17	4.392354151334952e-15	6.997587056478281e-14	7.138173247558233e-15
79800000	0.00487444320635325	1.9183131892921438e-49	-2.0175515015539349e-38	2.2254653276306405e-11	8.78148402538398e-15	0.0002511135426938425	-2.6103621782901178e-21	6.484932549382165e-17	4.392354151334952e-15	6.997587056478281e-14	7.138173247558233e-15
79900000	0.00487444320635325	1.9183131892921438e-49	-2.020081081738933e-38	2.2254653276306405e-11	8.78148402538398e-15	0.0002511135426938425	-2.610275538578103e-21	6.484932549382165e-17	4.392354151334952e-15	6.997587056478281e-14	7.138173247558233e-15
80000000	0.00487444320635325	1.9183131892921438e-49	-2.0226106619239421e-38	2.2254653276306405e-11	8.78148402538398e-15	0.0002511135426938425	-2.6101888988660875e-21	6.484932549382165e-17	4.392354151334952e-15	6.997587056478281e-14	7.138173247558233e-15
80100000	0.00487444320635325	1.9183131892921438e-49	-2.025140242108964e-38	2.2254653276306405e-11	8.78148402538398e-15	0.0002511135426938425	-2.6101022591540726e-21	6.484932549382165e-17	4.392354151334952e-15	6.997587056478281e-14	7.138173247558233e-15
80200000	0.00487444320635325	1.9183131892921438e-49	-2.0276698222940003e-38	2.2254653276306405e-11	8.78148402538398e-15	0.0002511135426938425	-2.6100156194420577e-21	6.484932549382165e-17	4.392354151334952e-15	6.997587056478281e-14	7.138173247558233e-15
80300000	0.00487444320635325	1.9183131892921438e-49	-2.0301994024790525e-38	2.2254653276306405e-11	8.78148402538398e-15	0.0002511135426938425	-2.6099289797300423e-21	6.484932549382165e-17	4.392354151334952e-15	6.997587056478281e-14	7.138173247558233e-15
80400000	0.00487444320635325	1.9183131892921438e-49	-2.032728982664122e-38	2.2254653276306405e-11	8.78148402538398e-15	0.0002511135426938425	-2.6098423400180274e-21	6.484932549382165e-17	4.392354151334952e-15	6.997587056478281e-14	7.138173247558233e-15
80500000	0.00487444320635325	1.9183131892921438e-49	-2.0352585628492107e-38	2.2254653276306405e-11	8.78148402538398e-15	0.0002511135426938425	-2.6097557003060125e-21	6.484932549382165e-17	4.392354151334952e-15	6.997587056478281e-14	7.138173247558233e-15
80600000	0.00487444320635325	1.9183131892921438e-49	-2.03778814303432e-38	2.2254653276306405e-11	8.78148402538398e-15	0.0002511135426938425	-2.6096690605939975e-21	6.484932549382165e-17	4.392354151334952e-15	6.997587056478281e-14	7.138173247558233e-15
80700000	0.00487444320635325	1.9183131892921438e-49	-2.0403177232194519e-38	2.2254653276306405e-11	8.78148402538398e-15	0.0002511135426938425	-2.6095824208819822e-21	6.484932549382165e-17	4.392354151334952e-15	6.997587056478281e-14	7.138173247558233e-15
80800000	0.00487444320635325	1.9183131892921438e-49	-2.0428473034046074e-38	2.2254653276306405e-11	8.78148402538398e-15	0.0002511135426938425	-2.6094957811699673e-21	6.484932549382165e-17	4.392354151334952e-15	6.997587056478281e-14	7.138173247558233e-15
80900000	0.00487444320635325	1.9183131892921438e-49	-2.0453768835897883e-38	2.2254653276306405e-11	8.78148402538398e-15	0.0002511135426938425	-2.6094091414579523e-21	6.484932549382165e-17	4.392354151334952e-15	6.997587056478281e-14	7.138173247558233e-15
81000000	0.00487444320635325	1.9183131892921438e-49	-2.0479064637749963e-38	2.2254653276306405e-11	8.78148402538398e-15	0.0002511135426938425	-2.609322501745937e-21	6.484932549382165e-17	4.392354151334952e-15	6.997587056478281e-14	7.138173247558233e-15
81100000	0.00487444320635325	1.9183131892921438e-49	-2.050436043960233e-38	2.2254653276306405e-11	8.78148402538398e-15	0.0002511135426938425	-2.609235862033922e-21	6.484932549382165e-17	4.392354151334952e-15	6.997587056478281e-14	7.138173247558233e-15
81200000	0.00487444320635325	1.9183131892921438e-49	-2.0529656241454998e-38	2.2254653276306405e-11	8.78148402538398e-15	0.0002511135426938425	-2.609149222321907e-21	6.484932549382165e-17	4.392354151334952e-15	6.997587056478281e-14	7.138173247558233e-15
81300000	0.00487444320635325	1.9183131892921438e-49	-2.0554952043307986e-38	2.2254653276306405e-11	8.78148402538398e-15	0.0002511135426938425	-2.609062582609892e-21	6.484932549382165e-17	4.392354151334952e-15	6.997587056478281e-14	7.138173247558233e-15
81400000	0.00487444320635325	1.9183131892921438e-49	-2.0580247845161306e-38	2.2254653276306405e-11	8.78148402538398e-15	0.0002511135426938425	-2.608975942897877e-21	6.484932549382165e-17	4.392354151334952e-15	6.997587056478281e-14	7.138173247558233e-15
81500000	0.00487444320635325	1.9183131892921438e-49	-2.060554364701498e-38	2.2254653276306405e-11	8.78148402538398e-15	0.0002511135426938425	-2.608889303185862e-21	6.484932549382165e-17	4.392354151334952e-15	6.997587056478281e-14	7.138173247558233e-15
81600000	0.00487444320635325	1.9183131892921438e-49	-2.0630839448869017e-38	2.2254653276306405e-11	8.78148402538398e-15	0.0002511135426938425	-2.6088026634738466e-21	6.484932549382165e-17	4.392354151334952e-15	6.997587056478281e-14	7.138173247558233e-15
81700000	0.00487444320635325	1.9183131892921438e-49	-2.0656135250723438e-38	2.2254653276306405e-11	8.78148402538398e-15	0.0002511135426938425	-2.6087160237618317e-21	6.484932549382165e-17	4.392354151334952e-15	6.997587056478281e-14	7.138173247558233e-15
81800000	0.00487444320635325	1.9183131892921438e-49	-2.0681431052578254e-38	2.2254653276306405e-11	8.78148402538398e-15	0.0002511135426938425	-2.6086293840498167e-21	6.484932549382165e-17	4.392354151334952e-15	6.997587056478281e-14	7.138173247558233e-15
81900000	0.00487444320635325	1.9183131892921438e-49	-2.0706726854433487e-38	2.2254653276306405e-11	8.78148402538398e-15	0.0002511135426938425	-2.6085427443378018e-21	6.484932549382165e-17	4.392354151334952e-15	6.997587056478281e-14	7.138173247558233e-15
82000000	0.00487444320635325	1.9183131892921438e-49	-2.0732022656289148e-38	2.2254653276306405e-11	8.78148402538398e-15	0.0002511135426938425	-2.6084561046257865e-21	6.484932549382165e-17	4.392354151334952e-15	6.997587056478281e-14	7.138173247558233e-15
82100000	0.00487444320635325	1.9183131892921438e-49	-2.0757318458145256e-38	2.2254653276306405e-11	8.78148402538398e-15	0.0002511135426938425	-2.6083694649137715e-21	6.484932549382165e-17	4.392354151334952e-15	6.997587056478281e-14	7.138173247558233e-15
82200000	0.00487444320635325	1.9183131892921438e-49	-2.0782614260001825e-38	2.2254653276306405e-11	8.78148402538398e-15	0.0002511135426938425	-2.6082828252017566e-21	6.484932549382165e-17	4.392354151334952e-15	6.997587056478281e-14	7.138173247558233e-15
82300000	0.00487444320635325	1.9183131892921438e-49	-2.080791006185887e-38	2.2254653276306405e-11	8.78148402538398e-15	0.0002511135426938425	-2.6081961854897413e-21	6.484932549382165e-17	4.392354151334952e-15	6.997587056478281e-14	7.138173247558233e-15
82400000	0.00487444320635325	1.9183131892921438e-49	-2.083320586371641e-38	2.2254653276306405e-11	8.78148402538398e-15	0.0002511135426938425	-2.6081095457777264e-21	6.484932549382165e-17	4.392354151334952e-15	6.997587056478281e-14	7.138173247558233e-15
82500000	0.00487444320635325	1.9183131892921438e-49	-2.085850166557446e-38	2.2254653276306405e-11	8.78148402538398e-15	0.0002511135426938425	-2.6080229060657114e-21	6.484932549382165e-17	4.392354151334952e-15	6.997587056478281e-14	7.138173247558233e-15
82600000	0.00487444320635325	1.9183131892921438e-49	-2.0883797467432677e-38	2.2254653276306405e-11	8.78148402538398e-15	0.0002511135426938425	-2.607936266353696e-21	6.484932549382165e-17	4.392354151334952e-15	6.997587056478281e-14	7.138173247558233e-15
82700000	0.00487444320635325	1.9183131892921438e-49	-2.09090932692898e-38	2.2254653276306405e-11	8.78148402538398e-15	0.0002511135426938425	-2.607849626641681e-21	6.484932549382165e-17	4.392354151334952e-15	6.997587056478281e-14	7.138173247558233e-15
82800000	0.00487444320635325	1.9183131892921438e-49	-2.093438907114574e-38	2.2254653276306405e-11	8.78148402538398e-15	0.0002511135426938425	-2.6077629869296662e-21	6.484932549382165e-17	4.392354151334952e-15	6.997587056478281e-14	7.138173247558233e-15
82900000	0.00487444320635325	1.9183131892921438e-49	-2.095968487300052e-38	2.2254653276306405e-11	8.78148402538398e-15	0.0002511135426938425	-2.6076763472176513e-21	6.484932549382165e-17	4.392354151334952e-15	6.997587056478281e-14	7.138173247558233e-15
83000000	0.00487444320635325	1.9183131892921438e-49	-2.0984980674854158e-38	2.2254653276306405e-11	8.78148402538398e-15	0.0002511135426938425	-2.607589707505636e-21	6.484932549382165e-17	4.392354151334952e-15	6.997587056478281e-14	7.138173247558233e-15
83100000	0.00487444320635325	1.9183131892921438e-49	-2.101027647670668e-38	2.2254653276306405e-11	8.78148402538398e-15	0.0002511135426938425	-2.607503067793621e-21	6.484932549382165e-17	4.392354151334952e-15	6.997587056478281e-14	7.138173247558233e-15
83200000	0.00487444320635325	1.9183131892921438e-49	-2.10355722785581e-38	2.2254653276306405e-11	8.78148402538398e-15	0.0002511135426938425	-2.607416428081606e-21	6.484932549382165e-17	4.392354151334952e-15	6.997587056478281e-14	7.138173247558233e-15
83300000	0.00487444320635325	1.9183131892921438e-49	-2.1060868080408443e-38	2.2254653276306405e-11	8.78148402538398e-15	0.0002511135426938425	-2.6073297883695908e-21	6.484932549382165e-17	4.392354151334952e-15	6.997587056478281e-14	7.138173247558233e-15
83400000	0.00487444320635325	1.9183131892921438e-49	-2.1086163882257728e-38	2.2254653276306405e-11	8.78148402538398e-15	0.0002511135426938425	-2.607243148657576e-21	6.484932549382165e-17	4.392354151334952e-15	6.997587056478281e-14	7.138173247558233e-15
83500000	0.00487444320635325	1.9183131892921438e-49	-2.111145968410598e-38	2.2254653276306405e-11	8.78148402538398e-15	0.0002511135426938425	-2.607156508945561e-21	6.484932549382165e-17	4.392354151334952e-15	6.997587056478281e-14	7.138173247558233e-15
83600000	0.00487444320635325	1.9183131892921438e-49	-2.1136755485953215e-38	2.2254653276306405e-11	8.78148402538398e-15	0.0002511135426938425	-2.6070698692335456e-21	6.484932549382165e-17	4.392354151334952e-15	6.997587056478281e-14	7.138173247558233e-15
83700000	0.00487444320635325	1.9183131892921438e-49	-2.1162051287799457e-38	2.2254653276306405e-11	8.78148402538398e-15	0.0002511135426938425	-2.6069832295215306e-21	6.484932549382165e-17	4.392354151334952e-15	6.997587056478281e-14	7.138173247558233e-15
83800000	0.00487444320635325	1.9183131892921438e-49	-2.1187347089644724e-38	2.2254653276306405e-11	8.78148402538398e-15	0.0002511135426938425	-2.6068965898095157e-21	6.484932549382165e-17	4.392354151334952e-15	6.997587056478281e-14	7.138173247558233e-15
83900000	0.00487444320635325	1.9183131892921438e-49	-2.1212642891489042e-38	2.2254653276306405e-11	8.78148402538398e-15	0.0002511135426938425	-2.6068099500975008e-21	6.484932549382165e-17	4.392354151334952e-15	6.997587056478281e-14	7.138173247558233e-15
84000000	0.00487444320635325	1.9183131892921438e-49	-2.1237938693332425e-38	2.2254653276306405e-11	8.78148402538398e-15	0.0002511135426938425	-2.6067233103854854e-21	6.484932549382165e-17	4.392354151334952e-15	6.997587056478281e-14	7.138173247558233e-15
84100000	0.00487444320635325	1.9183131892921438e-49	-2.12632344951749e-38	2.2254653276306405e-11	8.78148402538398e-15	0.0002511135426938425	-2.6066366706734705e-21	6.484932549382165e-17	4.392354151334952e-15	6.997587056478281e-14	7.138173247558233e-15
84200000	0.00487444320635325	1.9183131892921438e-49	-2.1288530297016485e-38	2.2254653276306405e-11	8.78148402538398e-15	0.0002511135426938425	-2.6065500309614556e-21	6.484932549382165e-17	4.392354151334952e-15	6.997587056478281e-14	7.138173247558233e-15
84300000	0.00487444320635325	1.9183131892921438e-49	-2.13138260988572e-38	2.2254653276306405e-11	8.78148402538398e-15	0.0002511135426938425	-2.6064633912494403e-21	6.484932549382165e-17	4.392354151334952e-15	6.997587056478281e-14	7.138173247558233e-15
84400000	0.00487444320635325	1.9183131892921438e-49	-2.1339121900697068e-38	2.2254653276306405e-11	8.78148402538398e-15	0.0002511135426938425	-2.6063767515374253e-21	6.484932549382165e-17	4.392354151334952e-15	6.997587056478281e-14	7.138173247558233e-15
84500000	0.00487444320635325	1.9183131892921438e-49	-2.1364417702536108e-38	2.2254653276306405e-11	8.78148402538398e-15	0.0002511135426938425	-2.6062901118254104e-21	6.484932549382165e-17	4.392354151334952e-15	6.997587056478281e-14	7.138173247558233e-15
84600000	0.00487444320635325	1.9183131892921438e-49	-2.1389713504374344e-38	2.2254653276306405e-11	8.78148402538398e-15	0.0002511135426938425	-2.606203472113395e-21	6.484932549382165e-17	4.392354151334952e-15	6.997587056478281e-14	7.138173247558233e-15
84700000	0.00487444320635325	1.9183131892921438e-49	-2.1415009306211795e-38	2.2254653276306405e-11	8.78148402538398e-15	0.0002511135426938425	-2.60611683240138e-21	6.484932549382165e-17	4.392354151334952e-15	6.997587056478281e-14	7.138173247558233e-15
84800000	0.00487444320635325	1.9183131892921438e-49	-2.1440305108048478e-38	2.2254653276306405e-11	8.78148402538398e-15	0.0002511135426938425	-2.606030192689365e-21	6.484932549382165e-17	4.392354151334952e-15	6.997587056478281e-14	7.138173247558233e-15
84900000	0.00487444320635325	1.9183131892921438e-49	-2.146560090988442e-38	2.2254653276306405e-11	8.78148402538398e-15	0.0002511135426938425	-2.6059435529773502e-21	6.484932549382165e-17	4.392354151334952e-15	6.997587056478281e-14	7.138173247558233e-15
85000000	0.00487444320635325	1.9183131892921438e-49	-2.149089671171964e-38	2.2254653276306405e-11	8.78148402538398e-15	0.0002511135426938425	-2.605856913265335e-21	6.484932549382165e-17	4.392354151334952e-15	6.997587056478281e-14	7.138173247558233e-15
85100000	0.00487444320635325	1.9183131892921438e-49	-2.1516192513554158e-38	2.2254653276306405e-11	8.78148402538398e-15	0.0002511135426938425	-2.60577027355332e-21	6.484932549382165e-17	4.392354151334952e-15	6.997587056478281e-14	7.138173247558233e-15
85200000	0.00487444320635325	1.9183131892921438e-49	-2.1541488315387996e-38	2.2254653276306405e-11	8.78148402538398e-15	0.0002511135426938425	-2.605683633841305e-21	6.484932549382165e-17	4.392354151334952e-15	6.997587056478281e-14	7.138173247558233e-15
85300000	0.00487444320635325	1.9183131892921438e-49	-2.1566784117221174e-38	2.2254653276306405e-11	8.78148402538398e-15	0.0002511135426938425	-2.6055969941292897e-21	6.484932549382165e-17	4.392354151334952e-15	6.997587056478281e-14	7.138173247558233e-15
85400000	0.00487444320635325	1.9183131892921438e-49	-2.1592079919053712e-38	2.2254653276306405e-11	8.78148402538398e-15	0.0002511135426938425	-2.6055103544172748e-21	6.484932549382165e-17	4.392354151334952e-15	6.997587056478281e-14	7.138173247558233e-15
85500000	0.00487444320635325	1.9183131892921438e-49	-2.1617375720885634e-38	2.2254653276306405e-11	8.78148402538398e-15	0.0002511135426938425	-2.60542371470526e-21	6.484932549382165e-17	4.392354151334952e-15	6.997587056478281e-14	7.138173247558233e-15
85600000	0.00487444320635325	1.9183131892921438e-49	-2.1642671522716959e-38	2.2254653276306405e-11	8.78148402538398e-15	0.0002511135426938425	-2.6053370749932445e-21	6.484932549382165e-17	4.392354151334952e-15	6.997587056478281e-14	7.138173247558233e-15
85700000	0.00487444320635325	1.9183131892921438e-49	-2.1667967324547704e-38	2.2254653276306405e-11	8.78148402538398e-15	0.0002511135426938425	-2.6052504352812296e-21	6.484932549382165e-17	4.392354151334952e-15	6.997587056478281e-14	7.138173247558233e-15
85800000	0.00487444320635325	1.9183131892921438e-49	-2.1693263126377898e-38	2.2254653276306405e-11	8.78148402538398e-15	0.0002511135426938425	-2.6051637955692147e-21	6.484932549382165e-17	4.392354151334952e-15	6.997587056478281e-14	7.138173247558233e-15
85900000	0.00487444320635325	1.9183131892921438e-49	-2.1718558928207555e-38	2.2254653276306405e-11	8.78148402538398e-15	0.0002511135426938425	-2.6050771558571997e-21	6.484932549382165e-17	4.392354151334952e-15	6.997587056478281e-14	7.138173247558233e-15
86000000	0.00487444320635325	1.9183131892921438e-49	-2.17438547300367e-38	2.2254653276306405e-11	8.78148402538398e-15	0.0002511135426938425	-2.6049905161451844e-21	6.484932549382165e-17	4.392354151334952e-15	6.997587056478281e-14	7.138173247558233e-15
86100000	0.00487444320635325	1.9183131892921438e-49	-2.1769150531865352e-38	2.2254653276306405e-11	8.78148402538398e-15	0.0002511135426938425	-2.6049038764331695e-21	6.484932549382165e-17	4.392354151334952e-15	6.997587056478281e-14	7.138173247558233e-15
86200000	0.00487444320635325	1.9183131892921438e-49	-2.179444633369353e-38	2.2254653276306405e-11	8.78148402538398e-15	0.0002511135426938425	-2.6048172367211545e-21	6.484932549382165e-17	4.392354151334952e-15	6.997587056478281e-14	7.138173247558233e-15
86300000	0.00487444320635325	1.9183131892921438e-49	-2.181974213552126e-38	2.2254653276306405e-11	8.78148402538398e-15	0.0002511135426938425	-2.6047305970091392e-21	6.484932549382165e-17	4.392354151334952e-15	6.997587056478281e-14	7.138173247558233e-15
86400000	0.00487444320635325	1.9183131892921438e-49	-2.184503793734856e-38	2.2254653276306405e-11	8.78148402538398e-15	0.0002511135426938425	-2.6046439572971243e-21	6.484932549382165e-17	4.392354151334952e-15	6.997587056478281e-14	7.138173247558233e-15
86500000	0.00487444320635325	1.9183131892921438e-49	-2.187033373917545e-38	2.2254653276306405e-11	8.78148402538398e-15	0.0002511135426938425	-2.6045573175851093e-21	6.484932549382165e-17	4.392354151334952e-15	6.997587056478281e-14	7.138173247558233e-15
86600000	0.00487444320635325	1.9183131892921434e-49	-2.1895629541001954e-38	2.2254653276306405e-11	8.78148402538398e-15	0.0002511135426938425	-2.604470677873094e-21	6.484932549382165e-17	4.392354151334952e-15	6.997587056478281e-14	7.138173247558233e-15
86700000	0.00487444320635325	1.9183131892921434e-49	-2.1920925342828087e-38	2.2254653276306405e-11	8.78148402538398e-15	0.0002511135426938425	-2.604384038161079e-21	6.484932549382165e-17	4.392354151334952e-15	6.997587056478281e-14	7.138173247558233e-15
86800000	0.00487444320635325	1.9183131892921434e-49	-2.1946221144653878e-38	2.2254653276306405e-11	8.78148402538398e-15	0.0002511135426938425	-2.604297398449064e-21	6.484932549382165e-17	4.392354151334952e-15	6.997587056478281e-14	7.138173247558233e-15
86900000	0.00487444320635325	1.9183131892921434e-49	-2.197151694647934e-38	2.2254653276306405e-11	8.78148402538398e-15	0.0002511135426938425	-2.6042107587370492e-21	6.484932549382165e-17	4.392354151334952e-15	6.997587056478281e-14	7.138173247558233e-15
87000000	0.00487444320635325	1.9183131892921434e-49	-2.19968127483045e-38	2.2254653276306405e-11	8.78148402538398e-15	0.0002511135426938425	-2.604124119025034e-21	6.484932549382165e-17	4.392354151334952e-15	6.997587056478281e-14	7.138173247558233e-15
87100000	0.00487444320635325	1.9183131892921434e-49	-2.2022108550129375e-38	2.2254653276306405e-11	8.78148402538398e-15	0.0002511135426938425	-2.604037479313019e-21	6.484932549382165e-17	4.392354151334952e-15	6.997587056478281e-14	7.138173247558233e-15
87200000	0.00487444320635325	1.9183131892921434e-49	-2.204740435195399e-38	2.2254653276306405e-11	8.78148402538398e-15	0.0002511135426938425	-2.603950839601004e-21	6.484932549382165e-17	4.392354151334952e-15	6.997587056478281e-14	7.138173247558233e-15
87300000	0.00487444320635325	1.9183131892921434e-49	-2.2072700153778357e-38	2.2254653276306405e-11	8.78148402538398e-15	0.0002511135426938425	-2.6038641998889887e-21	6.484932549382165e-17	4.392354151334952e-15	6.997587056478281e-14	7.138173247558233e-15
87400000	0.00487444320635325	1.9183131892921434e-49	-2.209799595560251e-38	2.2254653276306405e-11	8.78148402538398e-15	0.0002511135426938425	-2.6037775601769738e-21	6.484932549382165e-17	4.392354151334952e-15	6.997587056478281e-14	7.138173247558233e-15
87500000	0.00487444320635325	1.9183131892921434e-49	-2.2123291757426458e-38	2.2254653276306405e-11	8.78148402538398e-15	0.0002511135426938425	-2.6036909204649588e-21	6.484932549382165e-17	4.392354151334952e-15	6.997587056478281e-14	7.138173247558233e-15
87600000	0.00487444320635325	1.9183131892921434e-49	-2.2148587559250228e-38	2.2254653276306405e-11	8.78148402538398e-15	0.0002511135426938425	-2.6036042807529435e-21	6.484932549382165e-17	4.392354151334952e-15	6.997587056478281e-14	7.138173247558233e-15
87700000	0.00487444320635325	1.9183131892921434e-49	-2.2173883361073843e-38	2.2254653276306405e-11	8.78148402538398e-15	0.0002511135426938425	-2.6035176410409286e-21	6.484932549382165e-17	4.392354151334951e-15	6.997587056478281e-14	7.138173247558233e-15
87800000	0.00487444320635325	1.9183131892921434e-49	-2.2199179162897316e-38	2.2254653276306405e-11	8.78148402538398e-15	0.0002511135426938425	-2.6034310013289136e-21	6.484932549382165e-17	4.392354151334951e-15	6.997587056478281e-14	7.138173247558233e-15
87900000	0.00487444320635325	1.9183131892921434e-49	-2.2224474964720677e-38	2.2254653276306405e-11	8.78148402538398e-15	0.0002511135426938425	-2.6033443616168983e-21	6.484932549382165e-17	4.392354151334951e-15	6.997587056478281e-14	7.138173247558233e-15
88000000	0.00487444320635325	1.9183131892921434e-49	-2.224977076654394e-38	2.2254653276306405e-11	8.78148402538398e-15	0.0002511135426938425	-2.6032577219048834e-21	6.484932549382165e-17	4.392354151334951e-15	6.997587056478281e-14	7.138173247558233e-15
88100000	0.00487444320635325	1.9183131892921434e-49	-2.2275066568367128e-38	2.2254653276306405e-11	8.78148402538398e-15	0.0002511135426938425	-2.6031710821928684e-21	6.484932549382165e-17	4.392354151334951e-15	6.997587056478281e-14	7.138173247558233e-15
88200000	0.00487444320635325	1.9183131892921434e-49	-2.2300362370190261e-38	2.2254653276306405e-11	8.78148402538398e-15	0.0002511135426938425	-2.6030844424808535e-21	6.484932549382165e-17	4.392354151334951e-15	6.997587056478281e-14	7.138173247558233e-15
88300000	0.00487444320635325	1.9183131892921434e-49	-2.2325658172013364e-38	2.2254653276306405e-11	8.78148402538398e-15	0.0002511135426938425	-2.602997802768838e-21	6.484932549382165e-17	4.392354151334951e-15	6.997587056478281e-14	7.138173247558233e-15
88400000	0.00487444320635325	1.9183131892921434e-49	-2.2350953973836454e-38	2.2254653276306405e-11	8.78148402538398e-15	0.0002511135426938425	-2.6029111630568232e-21	6.484932549382165e-17	4.392354151334951e-15	6.997587056478281e-14	7.138173247558233e-15
88500000	0.00487444320635325	1.9183131892921434e-49	-2.2376249775659554e-38	2.2254653276306405e-11	8.78148402538398e-15	0.0002511135426938425	-2.6028245233448083e-21	6.484932549382165e-17	4.392354151334951e-15	6.997587056478281e-14	7.138173247558233e-15
88600000	0.00487444320635325	1.9183131892921434e-49	-2.2401545577482682e-38	2.2254653276306405e-11	8.78148402538398e-15	0.0002511135426938425	-2.602737883632793e-21	6.484932549382165e-17	4.392354151334951e-15	6.997587056478281e-14	7.138173247558233e-15
88700000	0.00487444320635325	1.9183131892921434e-49	-2.2426841379305863e-38	2.2254653276306405e-11	8.78148402538398e-15	0.0002511135426938425	-2.602651243920778e-21	6.484932549382165e-17	4.392354151334951e-15	6.997587056478281e-14	7.138173247558233e-15
88800000	0.00487444320635325	1.9183131892921434e-49	-2.2452137181129112e-38	2.2254653276306405e-11	8.78148402538398e-15	0.0002511135426938425	-2.602564604208763e-21	6.484932549382165e-17	4.392354151334951e-15	6.997587056478281e-14	7.138173247558233e-15
88900000	0.00487444320635325	1.9183131892921434e-49	-2.2477432982952458e-38	2.2254653276306405e-11	8.78148402538398e-15	0.0002511135426938425	-2.6024779644967478e-21	6.484932549382165e-17	4.392354151334951e-15	6.997587056478281e-14	7.138173247558233e-15
89000000	0.00487444320635325	1.9183131892921434e-49	-2.2502728784775915e-38	2.2254653276306405e-11	8.78148402538398e-15	0.0002511135426938425	-2.602391324784733e-21	6.484932549382165e-17	4.392354151334951e-15	6.997587056478281e-14	7.138173247558233e-15
89100000	0.00487444320635325	1.9183131892921434e-49	-2.2528024586599506e-38	2.2254653276306405e-11	8.78148402538398e-15	0.0002511135426938425	-2.602304685072718e-21	6.484932549382165e-17	4.392354151334951e-15	6.997587056478281e-14	7.138173247558233e-15
89200000	0.00487444320635325	1.9183131892921434e-49	-2.2553320388423253e-38	2.2254653276306405e-11	8.78148402538398e-15	0.0002511135426938425	-2.602218045360703e-21	6.484932549382165e-17	4.392354151334951e-15	6.997587056478281e-14	7.138173247558233e-15
89300000	0.00487444320635325	1.9183131892921434e-49	-2.2578616190247175e-38	2.2254653276306405e-11	8.78148402538398e-15	0.0002511135426938425	-2.6021314056486876e-21	6.484932549382165e-17	4.392354151334951e-15	6.997587056478281e-14	7.138173247558233e-15
89400000	0.00487444320635325	1.9183131892921434e-49	-2.2603911992071296e-38	2.2254653276306405e-11	8.78148402538398e-15	0.0002511135426938425	-2.6020447659366727e-21	6.484932549382165e-17	4.392354151334951e-15	6.997587056478281e-14	7.138173247558233e-15
89500000	0.00487444320635325	1.9183131892921434e-49	-2.2629207793895633e-38	2.2254653276306405e-11	8.78148402538398e-15	0.0002511135426938425	-2.6019581262246578e-21	6.484932549382165e-17	4.392354151334951e-15	6.997587056478281e-14	7.138173247558233e-15
89600000	0.00487444320635325	1.918313189292143e-49	-2.265450359572021e-38	2.2254653276306405e-11	8.78148402538398e-15	0.0002511135426938425	-2.6018714865126425e-21	6.484932549382165e-17	4.392354151334951e-15	6.997587056478281e-14	7.138173247558233e-15
89700000	0.00487444320635325	1.918313189292143e-49	-2.2679799397545046e-38	2.2254653276306405e-11	8.78148402538398e-15	0.0002511135426938425	-2.6017848468006275e-21	6.484932549382165e-17	4.392354151334951e-15	6.997587056478281e-14	7.138173247558233e-15
89800000	0.00487444320635325	1.918313189292143e-49	-2.2705095199370164e-38	2.2254653276306405e-11	8.78148402538398e-15	0.0002511135426938425	-2.6016982070886126e-21	6.484932549382165e-17	4.392354151334951e-15	6.997587056478281e-14	7.138173247558233e-15
89900000	0.00487444320635325	1.918313189292143e-49	-2.2730391001195582e-38	2.2254653276306405e-11	8.78148402538398e-15	0.0002511135426938425	-2.6016115673765973e-21	6.484932549382165e-17	4.392354151334951e-15	6.997587056478281e-14	7.138173247558233e-15
90000000	0.00487444320635325	1.918313189292143e-49	-2.2755686803021323e-38	2.2254653276306405e-11	8.78148402538398e-15	0.0002511135426938425	-2.6015249276645823e-21	6.484932549382165e-17	4.392354151334951e-15	6.997587056478281e-14	7.138173247558233e-15
90100000	0.00487444320635325	1.918313189292143e-49	-2.278098260484741e-38	2.2254653276306405e-11	8.78148402538398e-15	0.0002511135426938425	-2.6014382879525674e-21	6.484932549382165e-17	4.392354151334951e-15	6.997587056478281e-14	7.138173247558233e-15
90200000	0.00487444320635325	1.918313189292143e-49	-2.2806278406673855e-38	2.2254653276306405e-11	8.78148402538398e-15	0.0002511135426938425	-2.6013516482405524e-21	6.484932549382165e-17	4.392354151334951e-15	6.997587056478281e-14	7.138173247558233e-15
90300000	0.00487444320635325	1.918313189292143e-49	-2.283157420850069e-38	2.2254653276306405e-11	8.78148402538398e-15	0.0002511135426938425	-2.601265008528537e-21	6.484932549382165e-17	4.392354151334951e-15	6.997587056478281e-14	7.138173247558233e-15
90400000	0.00487444320635325	1.918313189292143e-49	-2.285687001032793e-38	2.2254653276306405e-11	8.78148402538398e-15	0.0002511135426938425	-2.601178368816522e-21	6.484932549382165e-17	4.392354151334951e-15	6.997587056478281e-14	7.138173247558233e-15
90500000	0.00487444320635325	1.918313189292143e-49	-2.2882165812155595e-38	2.2254653276306405e-11	8.78148402538398e-15	0.0002511135426938425	-2.6010917291045072e-21	6.484932549382165e-17	4.392354151334951e-15	6.997587056478281e-14	7.138173247558233e-15
90600000	0.00487444320635325	1.918313189292143e-49	-2.2907461613983712e-38	2.2254653276306405e-11	8.78148402538398e-15	0.0002511135426938425	-2.601005089392492e-21	6.484932549382165e-17	4.392354151334951e-15	6.997587056478281e-14	7.138173247558233e-15
90700000	0.00487444320635325	1.918313189292143e-49	-2.2932757415812293e-38	2.2254653276306405e-11	8.78148402538398e-15	0.0002511135426938425	-2.600918449680477e-21	6.484932549382165e-17	4.392354151334951e-15	6.997587056478281e-14	7.138173247558233e-15
90800000	0.00487444320635325	1.918313189292143e-49	-2.2958053217641368e-38	2.2254653276306405e-11	8.78148402538398e-15	0.0002511135426938425	-2.600831809968462e-21	6.484932549382165e-17	4.392354151334951e-15	6.997587056478281e-14	7.138173247558233e-15
90900000	0.00487444320635325	1.918313189292143e-49	-2.298334901947095e-38	2.2254653276306405e-11	8.78148402538398e-15	0.0002511135426938425	-2.6007451702564467e-21	6.484932549382165e-17	4.392354151334951e-15	6.997587056478281e-14	7.138173247558233e-15
91000000	0.00487444320635325	1.918313189292143e-49	-2.3008644821301065e-38	2.2254653276306405e-11	8.78148402538398e-15	0.0002511135426938425	-2.6006585305444318e-21	6.484932549382165e-17	4.392354151334951e-15	6.997587056478281e-14	7.138173247558233e-15
91100000	0.00487444320635325	1.918313189292143e-49	-2.3033940623131732e-38	2.2254653276306405e-11	8.78148402538398e-15	0.0002511135426938425	-2.600571890832417e-21	6.484932549382165e-17	4.392354151334951e-15	6.997587056478281e-14	7.138173247558233e-15
91200000	0.00487444320635325	1.918313189292143e-49	-2.305923642496297e-38	2.2254653276306405e-11	8.78148402538398e-15	0.0002511135426938425	-2.600485251120402e-21	6.484932549382165e-17	4.392354151334951e-15	6.997587056478281e-14	7.138173247558233e-15
91300000	0.00487444320635325	1.918313189292143e-49	-2.308453222679471e-38	2.2254653276306405e-11	8.78148402538398e-15	0.0002511135426938425	-2.6003986114083866e-21	6.484932549382165e-17	4.392354151334951e-15	6.997587056478281e-14	7.138173247558233e-15
91400000	0.00487444320635325	1.918313189292143e-49	-2.310982802862566e-38	2.2254653276306405e-11	8.78148402538398e-15	0.0002511135426938425	-2.6003119716963717e-21	6.484932549382165e-17	4.392354151334951e-15	6.997587056478281e-14	7.138173247558233e-15
91500000	0.00487444320635325	1.918313189292143e-49	-2.3135123830455422e-38	2.2254653276306405e-11	8.78148402538398e-15	0.0002511135426938425	-2.6002253319843567e-21	6.484932549382165e-17	4.392354151334951e-15	6.997587056478281e-14	7.138173247558233e-15
91600000	0.00487444320635325	1.918313189292143e-49	-2.3160419632284016e-38	2.2254653276306405e-11	8.78148402538398e-15	0.0002511135426938425	-2.6001386922723414e-21	6.484932549382165e-17	4.392354151334951e-15	6.997587056478281e-14	7.138173247558233e-15
91700000	0.00487444320635325	1.918313189292143e-49	-2.3185715434111462e-38	2.2254653276306405e-11	8.78148402538398e-15	0.0002511135426938425	-2.6000520525603265e-21	6.484932549382165e-17	4.392354151334951e-15	6.997587056478281e-14	7.138173247558233e-15
91800000	0.00487444320635325	1.918313189292143e-49	-2.3211011235937783e-38	2.2254653276306405e-11	8.78148402538398e-15	0.0002511135426938425	-2.5999654128483115e-21	6.484932549382165e-17	4.392354151334951e-15	6.997587056478281e-14	7.138173247558233e-15
91900000	0.00487444320635325	1.918313189292143e-49	-2.3236307037762997e-38	2.2254653276306405e-11	8.78148402538398e-15	0.0002511135426938425	-2.5998787731362962e-21	6.484932549382165e-17	4.392354151334951e-15	6.997587056478281e-14	7.138173247558233e-15
92000000	0.00487444320635325	1.918313189292143e-49	-2.3261602839587128e-38	2.2254653276306405e-11	8.78148402538398e-15	0.0002511135426938425	-2.5997921334242813e-21	6.484932549382165e-17	4.392354151334951e-15	6.997587056478281e-14	7.138173247558233e-15
92100000	0.00487444320635325	1.918313189292143e-49	-2.3286898641410194e-38	2.2254653276306405e-11	8.78148402538398e-15	0.0002511135426938425	-2.5997054937122663e-21	6.484932549382165e-17	4.392354151334951e-15	6.997587056478281e-14	7.138173247558233e-15
92200000	0.00487444320635325	1.918313189292143e-49	-2.331219444323222e-38	2.2254653276306405e-11	8.78148402538398e-15	0.0002511135426938425	-2.5996188540002514e-21	6.484932549382165e-17	4.392354151334951e-15	6.997587056478281e-14	7.138173247558233e-15
92300000	0.00487444320635325	1.918313189292143e-49	-2.333749024505322e-38	2.2254653276306405e-11	8.78148402538398e-15	0.0002511135426938425	-2.599532214288236e-21	6.484932549382165e-17	4.392354151334951e-15	6.997587056478281e-14	7.138173247558233e-15
92400000	0.00487444320635325	1.918313189292143e-49	-2.3362786046873222e-38	2.2254653276306405e-11	8.78148402538398e-15	0.0002511135426938425	-2.599445574576221e-21	6.484932549382165e-17	4.392354151334951e-15	6.997587056478281e-14	7.138173247558233e-15
92500000	0.00487444320635325	1.918313189292143e-49	-2.3388081848692245e-38	2.2254653276306405e-11	8.78148402538398e-15	0.0002511135426938425	-2.5993589348642062e-21	6.484932549382165e-17	4.392354151334951e-15	6.997587056478281e-14	7.138173247558233e-15
92600000	0.00487444320635325	1.918313189292143e-49	-2.3413377650510308e-38	2.2254653276306405e-11	8.78148402538398e-15	0.0002511135426938425	-2.599272295152191e-21	6.484932549382165e-17	4.392354151334951e-15	6.997587056478281e-14	7.138173247558233e-15
92700000	0.00487444320635325	1.918313189292143e-49	-2.343867345232743e-38	2.2254653276306405e-11	8.78148402538398e-15	0.0002511135426938425	-2.599185655440176e-21	6.484932549382165e-17	4.392354151334951e-15	6.997587056478281e-14	7.138173247558233e-15
92800000	0.00487444320635325	1.918313189292143e-49	-2.3463969254143637e-38	2.2254653276306405e-11	8.78148402538398e-15	0.0002511135426938425	-2.599099015728161e-21	6.484932549382165e-17	4.392354151334951e-15	6.997587056478281e-14	7.138173247558233e-15
92900000	0.00487444320635325	1.918313189292143e-49	-2.3489265055958949e-38	2.2254653276306405e-11	8.78148402538398e-15	0.0002511135426938425	-2.5990123760161457e-21	6.484932549382165e-17	4.392354151334951e-15	6.997587056478281e-14	7.138173247558233e-15
93000000	0.00487444320635325	1.918313189292143e-49	-2.3514560857773383e-38	2.2254653276306405e-11	8.78148402538398e-15	0.0002511135426938425	-2.5989257363041308e-21	6.484932549382165e-17	4.392354151334951e-15	6.997587056478281e-14	7.138173247558233e-15
93100000	0.00487444320635325	1.918313189292143e-49	-2.3539856659586966e-38	2.2254653276306405e-11	8.78148402538398e-15	0.0002511135426938425	-2.598839096592116e-21	6.484932549382165e-17	4.392354151334951e-15	6.997587056478281e-14	7.138173247558233e-15
93200000	0.00487444320635325	1.918313189292143e-49	-2.3565152461399715e-38	2.2254653276306405e-11	8.78148402538398e-15	0.0002511135426938425	-2.5987524568801005e-21	6.484932549382165e-17	4.392354151334951e-15	6.997587056478281e-14	7.138173247558233e-15
93300000	0.00487444320635325	1.918313189292143e-49	-2.359044826321165e-38	2.2254653276306405e-11	8.78148402538398e-15	0.0002511135426938425	-2.5986658171680856e-21	6.484932549382165e-17	4.392354151334951e-15	6.997587056478281e-14	7.138173247558233e-15
93400000	0.00487444320635325	1.918313189292143e-49	-2.361574406502279e-38	2.2254653276306405e-11	8.78148402538398e-15	0.0002511135426938425	-2.5985791774560706e-21	6.484932549382165e-17	4.392354151334951e-15	6.997587056478281e-14	7.138173247558233e-15
93500000	0.00487444320635325	1.918313189292143e-49	-2.364103986683316e-38	2.2254653276306405e-11	8.78148402538398e-15	0.0002511135426938425	-2.5984925377440557e-21	6.484932549382165e-17	4.392354151334951e-15	6.997587056478281e-14	7.138173247558233e-15
93600000	0.00487444320635325	1.918313189292143e-49	-2.3666335668642784e-38	2.2254653276306405e-11	8.78148402538398e-15	0.0002511135426938425	-2.5984058980320404e-21	6.484932549382165e-17	4.392354151334951e-15	6.997587056478281e-14	7.138173247558233e-15
93700000	0.00487444320635325	1.918313189292143e-49	-2.3691631470451674e-38	2.2254653276306405e-11	8.78148402538398e-15	0.0002511135426938425	-2.5983192583200254e-21	6.484932549382165e-17	4.392354151334951e-15	6.997587056478281e-14	7.138173247558233e-15
93800000	0.00487444320635325	1.918313189292143e-49	-2.371692727225986e-38	2.2254653276306405e-11	8.78148402538398e-15	0.0002511135426938425	-2.5982326186080105e-21	6.484932549382165e-17	4.392354151334951e-15	6.997587056478281e-14	7.138173247558233e-15
93900000	0.00487444320635325	1.918313189292143e-49	-2.3742223074067357e-38	2.2254653276306405e-11	8.78148402538398e-15	0.0002511135426938425	-2.598145978895995e-21	6.484932549382165e-17	4.392354151334951e-15	6.997587056478281e-14	7.138173247558233e-15
94000000	0.00487444320635325	1.918313189292143e-49	-2.3767518875874185e-38	2.2254653276306405e-11	8.78148402538398e-15	0.0002511135426938425	-2.5980593391839802e-21	6.484932549382165e-17	4.392354151334951e-15	6.997587056478281e-14	7.138173247558233e-15
94100000	0.00487444320635325	1.918313189292143e-49	-2.379281467768037e-38	2.2254653276306405e-11	8.78148402538398e-15	0.0002511135426938425	-2.5979726994719653e-21	6.484932549382165e-17	4.392354151334951e-15	6.997587056478281e-14	7.138173247558233e-15
94200000	0.00487444320635325	1.918313189292143e-49	-2.381811047948593e-38	2.2254653276306405e-11	8.78148402538398e-15	0.0002511135426938425	-2.59788605975995e-21	6.484932549382165e-17	4.392354151334951e-15	6.997587056478281e-14	7.138173247558233e-15
94300000	0.00487444320635325	1.918313189292143e-49	-2.3843406281290886e-38	2.2254653276306405e-11	8.78148402538398e-15	0.0002511135426938425	-2.597799420047935e-21	6.484932549382165e-17	4.392354151334951e-15	6.997587056478281e-14	7.138173247558233e-15
94400000	0.00487444320635325	1.918313189292143e-49	-2.386870208309526e-38	2.2254653276306405e-11	8.78148402538398e-15	0.0002511135426938425	-2.59771278033592e-21	6.484932549382165e-17	4.392354151334951e-15	6.997587056478281e-14	7.138173247558233e-15
94500000	0.00487444320635325	1.918313189292143e-49	-2.389399788489907e-38	2.2254653276306405e-11	8.78148402538398e-15	0.0002511135426938425	-2.597626140623905e-21	6.484932549382165e-17	4.392354151334951e-15	6.997587056478281e-14	7.138173247558233e-15
94600000	0.00487444320635325	1.918313189292143e-49	-2.391929368670234e-38	2.2254653276306405e-11	8.78148402538398e-15	0.0002511135426938425	-2.59753950091189e-21	6.484932549382165e-17	4.392354151334951e-15	6.997587056478281e-14	7.138173247558233e-15
94700000	0.00487444320635325	1.918313189292143e-49	-2.394458948850509e-38	2.2254653276306405e-11	8.78148402538398e-15	0.0002511135426938425	-2.597452861199875e-21	6.484932549382165e-17	4.392354151334951e-15	6.997587056478281e-14	7.138173247558233e-15
94800000	0.00487444320635325	1.918313189292143e-49	-2.396988529030734e-38	2.2254653276306405e-11	8.78148402538398e-15	0.0002511135426938425	-2.59736622148786e-21	6.484932549382165e-17	4.392354151334951e-15	6.997587056478281e-14	7.138173247558233e-15
94900000	0.00487444320635325	1.918313189292143e-49	-2.399518109210912e-38	2.2254653276306405e-11	8.78148402538398e-15	0.0002511135426938425	-2.5972795817758447e-21	6.484932549382165e-17	4.392354151334951e-15	6.997587056478281e-14	7.138173247558233e-15
95000000	0.00487444320635325	1.918313189292143e-49	-2.402047689391043e-38	2.2254653276306405e-11	8.78148402538398e-15	0.0002511135426938425	-2.5971929420638297e-21	6.484932549382165e-17	4.392354151334951e-15	6.997587056478281e-14	7.138173247558233e-15
95100000	0.00487444320635325	1.918313189292143e-49	-2.404577269571131e-38	2.2254653276306405e-11	8.78148402538398e-15	0.0002511135426938425	-2.5971063023518148e-21	6.484932549382165e-17	4.392354151334951e-15	6.997587056478281e-14	7.138173247558233e-15
95200000	0.00487444320635325	1.918313189292143e-49	-2.407106849751177e-38	2.2254653276306405e-11	8.78148402538398e-15	0.0002511135426938425	-2.5970196626397995e-21	6.484932549382165e-17	4.392354151334951e-15	6.997587056478281e-14	7.138173247558233e-15
95300000	0.00487444320635325	1.918313189292143e-49	-2.409636429931184e-38	2.2254653276306405e-11	8.78148402538398e-15	0.0002511135426938425	-2.5969330229277845e-21	6.484932549382165e-17	4.392354151334951e-15	6.997587056478281e-14	7.138173247558233e-15
95400000	0.00487444320635325	1.918313189292143e-49	-2.412166010111153e-38	2.2254653276306405e-11	8.78148402538398e-15	0.0002511135426938425	-2.5968463832157696e-21	6.484932549382165e-17	4.392354151334951e-15	6.997587056478281e-14	7.138173247558233e-15
95500000	0.00487444320635325	1.918313189292143e-49	-2.4146955902910874e-38	2.2254653276306405e-11	8.78148402538398e-15	0.0002511135426938425	-2.5967597435037546e-21	6.484932549382165e-17	4.392354151334951e-15	6.997587056478281e-14	7.138173247558233e-15
95600000	0.00487444320635325	1.918313189292143e-49	-2.4172251704709883e-38	2.2254653276306405e-11	8.78148402538398e-15	0.0002511135426938425	-2.5966731037917393e-21	6.484932549382165e-17	4.392354151334951e-15	6.997587056478281e-14	7.138173247558233e-15
95700000	0.00487444320635325	1.918313189292143e-49	-2.419754750650858e-38	2.2254653276306405e-11	8.78148402538398e-15	0.0002511135426938425	-2.5965864640797244e-21	6.484932549382165e-17	4.392354151334951e-15	6.997587056478281e-14	7.138173247558233e-15
95800000	0.00487444320635325	1.918313189292143e-49	-2.4222843308306987e-38	2.2254653276306405e-11	8.78148402538398e-15	0.0002511135426938425	-2.5964998243677094e-21	6.484932549382165e-17	4.392354151334951e-15	6.997587056478281e-14	7.138173247558233e-15
95900000	0.00487444320635325	1.918313189292143e-49	-2.4248139110105123e-38	2.2254653276306405e-11	8.78148402538398e-15	0.0002511135426938425	-2.596413184655694e-21	6.484932549382165e-17	4.392354151334951e-15	6.997587056478281e-14	7.138173247558233e-15
96000000	0.00487444320635325	1.918313189292143e-49	-2.4273434911903015e-38	2.2254653276306405e-11	8.78148402538398e-15	0.0002511135426938425	-2.5963265449436792e-21	6.484932549382165e-17	4.392354151334951e-15	6.997587056478281e-14	7.138173247558233e-15
96100000	0.00487444320635325	1.918313189292143e-49	-2.4298730713700677e-38	2.2254653276306405e-11	8.78148402538398e-15	0.0002511135426938425	-2.5962399052316643e-21	6.484932549382165e-17	4.392354151334951e-15	6.997587056478281e-14	7.138173247558233e-15
96200000	0.00487444320635325	1.918313189292143e-49	-2.432402651549813e-38	2.2254653276306405e-11	8.78148402538398e-15	0.0002511135426938425	-2.596153265519649e-21	6.484932549382165e-17	4.392354151334951e-15	6.997587056478281e-14	7.138173247558233e-15
96300000	0.00487444320635325	1.918313189292143e-49	-2.43493223172954e-38	2.2254653276306405e-11	8.78148402538398e-15	0.0002511135426938425	-2.596066625807634e-21	6.484932549382165e-17	4.392354151334951e-15	6.997587056478281e-14	7.138173247558233e-15
96400000	0.00487444320635325	1.918313189292143e-49	-2.4374618119092503e-38	2.2254653276306405e-11	8.78148402538398e-15	0.0002511135426938425	-2.595979986095619e-21	6.484932549382165e-17	4.392354151334951e-15	6.997587056478281e-14	7.138173247558233e-15
96500000	0.00487444320635325	1.918313189292143e-49	-2.4399913920889465e-38	2.2254653276306405e-11	8.78148402538398e-15	0.0002511135426938425	-2.595893346383604e-21	6.484932549382165e-17	4.392354151334951e-15	6.997587056478281e-14	7.138173247558233e-15
96600000	0.00487444320635325	1.918313189292143e-49	-2.44252097226863e-38	2.2254653276306405e-11	8.78148402538398e-15	0.0002511135426938425	-2.5958067066715888e-21	6.484932549382165e-17	4.392354151334951e-15	6.997587056478281e-14	7.138173247558233e-15
96700000	0.00487444320635325	1.918313189292143e-49	-2.4450505524483035e-38	2.2254653276306405e-11	8.78148402538398e-15	0.0002511135426938425	-2.595720066959574e-21	6.484932549382165e-17	4.392354151334951e-15	6.997587056478281e-14	7.138173247558233e-15
96800000	0.00487444320635325	1.918313189292143e-49	-2.447580132627969e-38	2.2254653276306405e-11	8.78148402538398e-15	0.0002511135426938425	-2.595633427247559e-21	6.484932549382165e-17	4.392354151334951e-15	6.997587056478281e-14	7.138173247558233e-15
96900000	0.00487444320635325	1.918313189292143e-49	-2.450109712807628e-38	2.2254653276306405e-11	8.78148402538398e-15	0.0002511135426938425	-2.5955467875355436e-21	6.484932549382165e-17	4.392354151334951e-15	6.997587056478281e-14	7.138173247558233e-15
97000000	0.00487444320635325	1.918313189292143e-49	-2.4526392929872836e-38	2.2254653276306405e-11	8.78148402538398e-15	0.0002511135426938425	-2.5954601478235287e-21	6.484932549382165e-17	4.392354151334951e-15	6.997587056478281e-14	7.138173247558233e-15
97100000	0.00487444320635325	1.918313189292143e-49	-2.455168873166937e-38	2.2254653276306405e-11	8.78148402538398e-15	0.0002511135426938425	-2.5953735081115137e-21	6.484932549382165e-17	4.392354151334951e-15	6.997587056478281e-14	7.138173247558233e-15
97200000	0.00487444320635325	1.918313189292143e-49	-2.4576984533465904e-38	2.2254653276306405e-11	8.78148402538398e-15	0.0002511135426938425	-2.5952868683994984e-21	6.484932549382165e-17	4.392354151334951e-15	6.997587056478281e-14	7.138173247558233e-15
97300000	0.00487444320635325	1.918313189292143e-49	-2.4602280335262464e-38	2.2254653276306405e-11	8.78148402538398e-15	0.0002511135426938425	-2.5952002286874835e-21	6.484932549382165e-17	4.392354151334951e-15	6.997587056478281e-14	7.138173247558233e-15
97400000	0.00487444320635325	1.918313189292143e-49	-2.462757613705907e-38	2.2254653276306405e-11	8.78148402538398e-15	0.0002511135426938425	-2.5951135889754685e-21	6.484932549382165e-17	4.392354151334951e-15	6.997587056478281e-14	7.138173247558233e-15
97500000	0.00487444320635325	1.918313189292143e-49	-2.4652871938855736e-38	2.2254653276306405e-11	8.78148402538398e-15	0.0002511135426938425	-2.5950269492634536e-21	6.484932549382165e-17	4.392354151334951e-15	6.997587056478281e-14	7.138173247558233e-15
97600000	0.00487444320635325	1.918313189292143e-49	-2.4678167740652495e-38	2.2254653276306405e-11	8.78148402538398e-15	0.0002511135426938425	-2.5949403095514383e-21	6.484932549382165e-17	4.392354151334951e-15	6.997587056478281e-14	7.138173247558233e-15
97700000	0.00487444320635325	1.918313189292143e-49	-2.4703463542449353e-38	2.2254653276306405e-11	8.78148402538398e-15	0.0002511135426938425	-2.5948536698394233e-21	6.484932549382165e-17	4.392354151334951e-15	6.997587056478281e-14	7.138173247558233e-15
97800000	0.00487444320635325	1.918313189292143e-49	-2.472875934424634e-38	2.2254653276306405e-11	8.78148402538398e-15	0.0002511135426938425	-2.5947670301274084e-21	6.484932549382165e-17	4.392354151334951e-15	6.997587056478281e-14	7.138173247558233e-15
97900000	0.00487444320635325	1.918313189292143e-49	-2.475405514604348e-38	2.2254653276306405e-11	8.78148402538398e-15	0.0002511135426938425	-2.594680390415393e-21	6.484932549382165e-17	4.392354151334951e-15	6.997587056478281e-14	7.138173247558233e-15
98000000	0.00487444320635325	1.918313189292143e-49	-2.477935094784079e-38	2.2254653276306405e-11	8.78148402538398e-15	0.0002511135426938425	-2.594593750703378e-21	6.484932549382165e-17	4.392354151334951e-15	6.997587056478281e-14	7.138173247558233e-15
98100000	0.00487444320635325	1.918313189292143e-49	-2.480464674963829e-38	2.2254653276306405e-11	8.78148402538398e-15	0.0002511135426938425	-2.5945071109913632e-21	6.484932549382165e-17	4.392354151334951e-15	6.997587056478281e-14	7.138173247558233e-15
98200000	0.00487444320635325	1.918313189292143e-49	-2.482994255143599e-38	2.2254653276306405e-11	8.78148402538398e-15	0.0002511135426938425	-2.594420471279348e-21	6.484932549382165e-17	4.392354151334951e-15	6.997587056478281e-14	7.138173247558233e-15
98300000	0.00487444320635325	1.918313189292143e-49	-2.4855238353233935e-38	2.2254653276306405e-11	8.78148402538398e-15	0.0002511135426938425	-2.594333831567333e-21	6.484932549382165e-17	4.392354151334951e-15	6.997587056478281e-14	7.138173247558233e-15
98400000	0.00487444320635325	1.918313189292143e-49	-2.488053415503213e-38	2.2254653276306405e-11	8.78148402538398e-15	0.0002511135426938425	-2.594247191855318e-21	6.484932549382165e-17	4.392354151334951e-15	6.997587056478281e-14	7.138173247558233e-15
98500000	0.00487444320635325	1.918313189292143e-49	-2.4905829956830595e-38	2.2254653276306405e-11	8.78148402538398e-15	0.0002511135426938425	-2.594160552143303e-21	6.484932549382165e-17	4.392354151334951e-15	6.997587056478281e-14	7.138173247558233e-15
98600000	0.00487444320635325	1.918313189292143e-49	-2.493112575862936e-38	2.2254653276306405e-11	8.78148402538398e-15	0.0002511135426938425	-2.5940739124312878e-21	6.484932549382165e-17	4.392354151334951e-15	6.997587056478281e-14	7.138173247558233e-15
98700000	0.00487444320635325	1.918313189292143e-49	-2.4956421560428435e-38	2.2254653276306405e-11	8.78148402538398e-15	0.0002511135426938425	-2.593987272719273e-21	6.484932549382165e-17	4.392354151334951e-15	6.997587056478281e-14	7.138173247558233e-15
98800000	0.00487444320635325	1.918313189292143e-49	-2.498171736222785e-38	2.2254653276306405e-11	8.78148402538398e-15	0.0002511135426938425	-2.593900633007258e-21	6.484932549382165e-17	4.392354151334951e-15	6.997587056478281e-14	7.138173247558233e-15
98900000	0.00487444320635325	1.918313189292143e-49	-2.500701316402762e-38	2.2254653276306405e-11	8.78148402538398e-15	0.0002511135426938425	-2.5938139932952426e-21	6.484932549382165e-17	4.392354151334951e-15	6.997587056478281e-14	7.138173247558233e-15
99000000	0.00487444320635325	1.918313189292143e-49	-2.5032308965827773e-38	2.2254653276306405e-11	8.78148402538398e-15	0.0002511135426938425	-2.5937273535832276e-21	6.484932549382165e-17	4.392354151334951e-15	6.997587056478281e-14	7.138173247558233e-15
99100000	0.00487444320635325	1.918313189292143e-49	-2.505760476762832e-38	2.2254653276306405e-11	8.78148402538398e-15	0.0002511135426938425	-2.5936407138712127e-21	6.484932549382165e-17	4.392354151334951e-15	6.997587056478281e-14	7.138173247558233e-15
99200000	0.00487444320635325	1.918313189292143e-49	-2.5082900569429293e-38	2.2254653276306405e-11	8.78148402538398e-15	0.0002511135426938425	-2.5935540741591974e-21	6.484932549382165e-17	4.392354151334951e-15	6.997587056478281e-14	7.138173247558233e-15
99300000	0.00487444320635325	1.918313189292143e-49	-2.5108196371230703e-38	2.2254653276306405e-11	8.78148402538398e-15	0.0002511135426938425	-2.5934674344471824e-21	6.484932549382165e-17	4.392354151334951e-15	6.997587056478281e-14	7.138173247558233e-15
99400000	0.00487444320635325	1.918313189292143e-49	-2.513349217303258e-38	2.2254653276306405e-11	8.78148402538398e-15	0.0002511135426938425	-2.5933807947351675e-21	6.484932549382165e-17	4.392354151334951e-15	6.997587056478281e-14	7.138173247558233e-15
99500000	0.00487444320635325	1.918313189292143e-49	-2.515878797483493e-38	2.2254653276306405e-11	8.78148402538398e-15	0.0002511135426938425	-2.5932941550231526e-21	6.484932549382165e-17	4.392354151334951e-15	6.997587056478281e-14	7.138173247558233e-15
99600000	0.00487444320635325	1.918313189292143e-49	-2.5184083776637793e-38	2.2254653276306405e-11	8.78148402538398e-15	0.0002511135426938425	-2.5932075153111372e-21	6.484932549382165e-17	4.392354151334951e-15	6.997587056478281e-14	7.138173247558233e-15
99700000	0.00487444320635325	1.918313189292143e-49	-2.5209379578441176e-38	2.2254653276306405e-11	8.78148402538398e-15	0.0002511135426938425	-2.5931208755991223e-21	6.484932549382165e-17	4.392354151334951e-15	6.997587056478281e-14	7.138173247558233e-15
99800000	0.00487444320635325	1.918313189292143e-49	-2.523467538024511e-38	2.2254653276306405e-11	8.78148402538398e-15	0.0002511135426938425	-2.5930342358871074e-21	6.484932549382165e-17	4.392354151334951e-15	6.997587056478281e-14	7.138173247558233e-15
99900000	0.00487444320635325	1.918313189292143e-49	-2.5259971182049603e-38	2.2254653276306405e-11	8.78148402538398e-15	0.0002511135426938425	-2.592947596175092e-21	6.484932549382165e-17	4.392354151334951e-15	6.997587056478281e-14	7.138173247558233e-15
100000000	0.00487444320635325	1.918313189292143e-49	-2.528526698385469e-38	2.2254653276306405e-11	8.78148402538398e-15	0.0002511135426938425	-2.592860956463077e-21	6.484932549382165e-17	4.392354151334951e-15	6.997587056478281e-14	7.138173247558233e-15
