# Supplementary material for: Thermodynamics Underpinning the Microbial Community‐Level Nitrogen Energy Metabolism
Source: Environ Microbiol. 2025 Feb 16;27(2):e70055. doi: 10.1111/1462-2920.70055 (PMC11830459; doi:10.1111/1462-2920.70055)
Supplement: Supplementary file 1 — Data S1. [file EMI-27-e70055-s001.zip › SI/Nnetwork/Results/kdef_-10/Iin_-5/p_0.2/O2_-6.8_H_-9.5.csv]

time	N2	N2H4	N2H5	N2O	NH2OH	NH3	NH3OH	NH4	NO	NO2	NO3
0	0.00001	0.00001	0.00001	0.00001	0.00001	0.00001	0.00001	0.00001	0.00001	0.00001	0.00001
100000	0.0049886790776592265	1.91323091687635e-49	-2.2238011728320987e-45	2.976869228612674e-10	3.970027294565585e-15	0.000022641247937939008	-2.909875497118087e-20	5.847459720128413e-20	1.0898810252436554e-13	7.944638043328623e-13	4.623427398286664e-13
200000	0.004988679077659226	1.913230916876355e-49	-1.303296558444853e-44	2.9768692286126744e-10	3.970027294509663e-15	0.000022641247937939005	-2.9074913398729125e-20	5.846634632662602e-20	1.0898810252436559e-13	7.944638043227935e-13	4.623427398283399e-13
300000	0.004988679077659226	1.9132309168763487e-49	-2.3892584557318396e-44	2.976869228612674e-10	3.97002729453615e-15	0.000022641247937939008	-2.907491300726659e-20	5.847025384815457e-20	1.0898810252436552e-13	7.94463804327562e-13	4.623427398284946e-13
400000	0.0049886790776592265	1.91323091687635e-49	-3.475220350553871e-44	2.9768692286126744e-10	3.970027294536537e-15	0.000022641247937939005	-2.907491261580394e-20	5.84703110833253e-20	1.0898810252436555e-13	7.944638043276318e-13	4.62342739828497e-13
500000	0.0049886790776592265	1.9132309168763513e-49	-4.561182245970421e-44	2.976869228612675e-10	3.9700272945365245e-15	0.000022641247937939	-2.9074912224341294e-20	5.847030932111047e-20	1.0898810252436556e-13	7.944638043276295e-13	4.62342739828497e-13
600000	0.004988679077659227	1.9132309168763517e-49	-5.647144141303733e-44	2.9768692286126754e-10	3.970027294536516e-15	0.000022641247937939	-2.9074911832878645e-20	5.847030810615677e-20	1.0898810252436557e-13	7.94463804327628e-13	4.62342739828497e-13
700000	0.004988679077659227	1.9132309168763525e-49	-6.73310603656417e-44	2.9768692286126754e-10	3.970027294536511e-15	0.000022641247937939	-2.9074911441415996e-20	5.847030737029177e-20	1.0898810252436557e-13	7.944638043276271e-13	4.62342739828497e-13
800000	0.004988679077659227	1.9132309168763525e-49	-7.819067931762104e-44	2.9768692286126754e-10	3.970027294536509e-15	0.000022641247937939	-2.907491104995335e-20	5.847030704534311e-20	1.0898810252436559e-13	7.944638043276267e-13	4.62342739828497e-13
900000	0.004988679077659227	1.913230916876353e-49	-8.905029826907907e-44	2.9768692286126754e-10	3.9700272945365095e-15	0.000022641247937939	-2.9074910658490705e-20	5.847030706313839e-20	1.0898810252436559e-13	7.944638043276268e-13	4.62342739828497e-13
1000000	0.004988679077659227	1.913230916876353e-49	-9.990991722011944e-44	2.9768692286126754e-10	3.970027294536511e-15	0.000022641247937939	-2.9074910267028056e-20	5.847030735550522e-20	1.0898810252436559e-13	7.944638043276271e-13	4.62342739828497e-13
1100000	0.004988679077659227	1.913230916876353e-49	-1.1076953617084586e-43	2.976869228612675e-10	3.970027294536515e-15	0.000022641247937939	-2.907490987556541e-20	5.847030785427123e-20	1.0898810252436559e-13	7.944638043276277e-13	4.62342739828497e-13
1200000	0.004988679077659227	1.913230916876353e-49	-1.2162915512136205e-43	2.976869228612675e-10	3.97002729453652e-15	0.000022641247937939005	-2.907490948410276e-20	5.847030849126402e-20	1.0898810252436559e-13	7.944638043276285e-13	4.623427398284969e-13
1300000	0.0049886790776592265	1.913230916876353e-49	-1.3248877407177168e-43	2.9768692286126744e-10	3.9700272945365245e-15	0.000022641247937939005	-2.907490909264011e-20	5.847030919831121e-20	1.0898810252436557e-13	7.944638043276294e-13	4.623427398284969e-13
1400000	0.0049886790776592265	1.913230916876353e-49	-1.4334839302217844e-43	2.9768692286126744e-10	3.97002729453653e-15	0.000022641247937939005	-2.907490870117746e-20	5.84703099072404e-20	1.0898810252436557e-13	7.944638043276303e-13	4.623427398284969e-13
1500000	0.0049886790776592265	1.913230916876353e-49	-1.5420801197268603e-43	2.9768692286126744e-10	3.970027294536535e-15	0.000022641247937939008	-2.907490830971481e-20	5.847031054987921e-20	1.0898810252436557e-13	7.944638043276312e-13	4.623427398284969e-13
1600000	0.0049886790776592265	1.913230916876353e-49	-1.6506763092339814e-43	2.976869228612674e-10	3.970027294536538e-15	0.000022641247937939008	-2.9074907918252164e-20	5.847031105805526e-20	1.0898810252436557e-13	7.944638043276318e-13	4.623427398284969e-13
1700000	0.0049886790776592265	1.9132309168763532e-49	-1.7592724987441849e-43	2.976869228612674e-10	3.97002729453654e-15	0.000022641247937939008	-2.9074907526789515e-20	5.847031136359616e-20	1.0898810252436557e-13	7.944638043276322e-13	4.623427398284969e-13
1800000	0.0049886790776592265	1.9132309168763532e-49	-1.86786868825751e-43	2.976869228612674e-10	3.970027294536541e-15	0.000022641247937939008	-2.907490713532687e-20	5.847031142081084e-20	1.0898810252436557e-13	7.944638043276323e-13	4.623427398284969e-13
1900000	0.0049886790776592265	1.9132309168763536e-49	-1.976464877764493e-43	2.976869228612674e-10	3.970027294536541e-15	0.000022641247937939008	-2.9074906743864223e-20	5.847031141961893e-20	1.0898810252436557e-13	7.944638043276323e-13	4.623427398284969e-13
2000000	0.0049886790776592265	1.9132309168763536e-49	-2.085061067263362e-43	2.976869228612674e-10	3.970027294536541e-15	0.000022641247937939008	-2.9074906352401575e-20	5.847031141881339e-20	1.0898810252436557e-13	7.944638043276323e-13	4.623427398284969e-13
2100000	0.0049886790776592265	1.9132309168763532e-49	-2.193657256755155e-43	2.976869228612674e-10	3.970027294536541e-15	0.000022641247937939008	-2.9074905960938926e-20	5.847031141834482e-20	1.0898810252436557e-13	7.944638043276323e-13	4.623427398284969e-13
2200000	0.0049886790776592265	1.9132309168763532e-49	-2.302253446240908e-43	2.976869228612674e-10	3.970027294536541e-15	0.000022641247937939008	-2.907490556947628e-20	5.847031141816388e-20	1.0898810252436557e-13	7.944638043276323e-13	4.623427398284969e-13
2300000	0.0049886790776592265	1.913230916876353e-49	-2.4108496357216585e-43	2.976869228612674e-10	3.970027294536541e-15	0.000022641247937939008	-2.907490517801363e-20	5.847031141822116e-20	1.0898810252436556e-13	7.944638043276323e-13	4.623427398284969e-13
2400000	0.0049886790776592265	1.913230916876353e-49	-2.519445825198443e-43	2.976869228612674e-10	3.970027294536541e-15	0.000022641247937939008	-2.907490478655098e-20	5.84703114184673e-20	1.0898810252436556e-13	7.944638043276323e-13	4.623427398284969e-13
2500000	0.0049886790776592265	1.9132309168763525e-49	-2.6280420146722983e-43	2.976869228612674e-10	3.970027294536541e-15	0.000022641247937939008	-2.907490439508833e-20	5.84703114188529e-20	1.0898810252436556e-13	7.944638043276323e-13	4.623427398284969e-13
2600000	0.004988679077659227	1.913230916876352e-49	-2.7366382041442618e-43	2.976869228612674e-10	3.970027294536541e-15	0.000022641247937939008	-2.907490400362568e-20	5.847031141932861e-20	1.0898810252436555e-13	7.944638043276323e-13	4.623427398284969e-13
2700000	0.004988679077659227	1.9132309168763517e-49	-2.8452343936153705e-43	2.9768692286126744e-10	3.97002729453654e-15	0.000022641247937939008	-2.907490361216304e-20	5.847031141984502e-20	1.0898810252436555e-13	7.944638043276323e-13	4.62342739828497e-13
2800000	0.004988679077659227	1.9132309168763513e-49	-2.9538305830866613e-43	2.9768692286126744e-10	3.97002729453654e-15	0.000022641247937939008	-2.907490322070039e-20	5.847031142035278e-20	1.0898810252436555e-13	7.944638043276323e-13	4.62342739828497e-13
2900000	0.004988679077659227	1.9132309168763513e-49	-3.0624267725591703e-43	2.9768692286126744e-10	3.97002729453654e-15	0.000022641247937939008	-2.907490282923774e-20	5.847031142080249e-20	1.0898810252436555e-13	7.944638043276323e-13	4.62342739828497e-13
3000000	0.004988679077659227	1.913230916876351e-49	-3.1710229620339356e-43	2.9768692286126744e-10	3.97002729453654e-15	0.000022641247937939008	-2.9074902437775093e-20	5.847031142114479e-20	1.0898810252436554e-13	7.944638043276323e-13	4.62342739828497e-13
3100000	0.004988679077659227	1.9132309168763506e-49	-3.279619151511994e-43	2.9768692286126744e-10	3.97002729453654e-15	0.000022641247937939008	-2.9074902046312445e-20	5.847031142133027e-20	1.0898810252436554e-13	7.944638043276323e-13	4.62342739828497e-13
3200000	0.004988679077659227	1.9132309168763506e-49	-3.3882153409935266e-43	2.9768692286126744e-10	3.97002729453654e-15	0.000022641247937939008	-2.9074901654849796e-20	5.84703114213489e-20	1.0898810252436554e-13	7.944638043276323e-13	4.62342739828497e-13
3300000	0.004988679077659227	1.91323091687635e-49	-3.496811530475308e-43	2.9768692286126744e-10	3.97002729453654e-15	0.000022641247937939008	-2.907490126338715e-20	5.847031142134783e-20	1.0898810252436554e-13	7.944638043276323e-13	4.62342739828497e-13
3400000	0.004988679077659227	1.91323091687635e-49	-3.605407719956914e-43	2.9768692286126744e-10	3.97002729453654e-15	0.000022641247937939008	-2.90749008719245e-20	5.847031142134679e-20	1.0898810252436554e-13	7.944638043276323e-13	4.62342739828497e-13
3500000	0.004988679077659227	1.9132309168763498e-49	-3.714003909438346e-43	2.9768692286126744e-10	3.97002729453654e-15	0.000022641247937939008	-2.907490048046185e-20	5.84703114213458e-20	1.0898810252436552e-13	7.944638043276323e-13	4.62342739828497e-13
3600000	0.004988679077659227	1.9132309168763498e-49	-3.822600098919605e-43	2.9768692286126744e-10	3.97002729453654e-15	0.000022641247937939008	-2.9074900088999207e-20	5.847031142134485e-20	1.0898810252436552e-13	7.944638043276323e-13	4.62342739828497e-13
3700000	0.004988679077659227	1.9132309168763498e-49	-3.9311962884006964e-43	2.9768692286126744e-10	3.97002729453654e-15	0.000022641247937939008	-2.907489969753656e-20	5.847031142134395e-20	1.0898810252436552e-13	7.944638043276323e-13	4.62342739828497e-13
3800000	0.004988679077659227	1.9132309168763494e-49	-4.039792477881619e-43	2.9768692286126744e-10	3.97002729453654e-15	0.000022641247937939008	-2.907489930607391e-20	5.84703114213431e-20	1.0898810252436552e-13	7.944638043276323e-13	4.62342739828497e-13
3900000	0.004988679077659227	1.9132309168763494e-49	-4.148388667362379e-43	2.976869228612675e-10	3.97002729453654e-15	0.000022641247937939008	-2.907489891461126e-20	5.847031142134227e-20	1.0898810252436552e-13	7.944638043276323e-13	4.62342739828497e-13
4000000	0.004988679077659227	1.9132309168763494e-49	-4.25698485684298e-43	2.976869228612675e-10	3.97002729453654e-15	0.000022641247937939008	-2.907489852314861e-20	5.84703114213415e-20	1.0898810252436552e-13	7.944638043276323e-13	4.62342739828497e-13
4100000	0.004988679077659227	1.913230916876349e-49	-4.36558104632342e-43	2.976869228612675e-10	3.97002729453654e-15	0.000022641247937939008	-2.9074898131685963e-20	5.847031142134075e-20	1.0898810252436552e-13	7.944638043276323e-13	4.62342739828497e-13
4200000	0.004988679077659227	1.913230916876349e-49	-4.474177235803705e-43	2.976869228612675e-10	3.97002729453654e-15	0.000022641247937939008	-2.9074897740223315e-20	5.847031142134004e-20	1.0898810252436552e-13	7.944638043276323e-13	4.62342739828497e-13
4300000	0.004988679077659227	1.913230916876349e-49	-4.582773425283839e-43	2.976869228612675e-10	3.97002729453654e-15	0.000022641247937939008	-2.9074897348760666e-20	5.847031142133938e-20	1.0898810252436552e-13	7.944638043276323e-13	4.62342739828497e-13
4400000	0.004988679077659228	1.9132309168763487e-49	-4.691369614763822e-43	2.976869228612675e-10	3.97002729453654e-15	0.000022641247937939008	-2.907489695729802e-20	5.847031142133875e-20	1.0898810252436552e-13	7.944638043276323e-13	4.62342739828497e-13
4500000	0.004988679077659228	1.9132309168763487e-49	-4.799965804243658e-43	2.976869228612675e-10	3.9700272945365395e-15	0.000022641247937939008	-2.9074896565835374e-20	5.847031142133815e-20	1.0898810252436552e-13	7.944638043276323e-13	4.62342739828497e-13
4600000	0.004988679077659228	1.9132309168763487e-49	-4.908561993723349e-43	2.976869228612675e-10	3.9700272945365395e-15	0.000022641247937939008	-2.9074896174372726e-20	5.84703114213376e-20	1.0898810252436551e-13	7.944638043276323e-13	4.62342739828497e-13
4700000	0.004988679077659228	1.9132309168763487e-49	-5.017158183202897e-43	2.976869228612675e-10	3.9700272945365395e-15	0.000022641247937939008	-2.9074895782910077e-20	5.847031142133708e-20	1.0898810252436551e-13	7.944638043276323e-13	4.62342739828497e-13
4800000	0.004988679077659228	1.9132309168763487e-49	-5.1257543726823076e-43	2.976869228612675e-10	3.9700272945365395e-15	0.000022641247937939008	-2.907489539144743e-20	5.847031142133658e-20	1.0898810252436551e-13	7.944638043276323e-13	4.62342739828497e-13
4900000	0.004988679077659228	1.9132309168763483e-49	-5.234350562161581e-43	2.976869228612675e-10	3.9700272945365395e-15	0.000022641247937939008	-2.907489499998478e-20	5.847031142133613e-20	1.0898810252436551e-13	7.944638043276323e-13	4.62342739828497e-13
5000000	0.004988679077659228	1.9132309168763483e-49	-5.342946751640721e-43	2.976869228612675e-10	3.9700272945365395e-15	0.000022641247937939008	-2.907489460852213e-20	5.84703114213357e-20	1.0898810252436551e-13	7.944638043276323e-13	4.62342739828497e-13
5100000	0.004988679077659228	1.9132309168763483e-49	-5.4515429411197305e-43	2.976869228612675e-10	3.9700272945365395e-15	0.000022641247937939008	-2.907489421705948e-20	5.847031142133532e-20	1.0898810252436551e-13	7.944638043276323e-13	4.62342739828497e-13
5200000	0.004988679077659228	1.9132309168763483e-49	-5.560139130598611e-43	2.976869228612675e-10	3.9700272945365395e-15	0.000022641247937939008	-2.9074893825596833e-20	5.847031142133497e-20	1.0898810252436551e-13	7.944638043276323e-13	4.62342739828497e-13
5300000	0.004988679077659228	1.9132309168763483e-49	-5.668735320077367e-43	2.976869228612675e-10	3.9700272945365395e-15	0.000022641247937939008	-2.9074893434134185e-20	5.847031142133463e-20	1.0898810252436551e-13	7.944638043276323e-13	4.62342739828497e-13
5400000	0.004988679077659228	1.9132309168763483e-49	-5.777331509555997e-43	2.976869228612675e-10	3.9700272945365395e-15	0.000022641247937939008	-2.907489304267154e-20	5.847031142133435e-20	1.0898810252436551e-13	7.944638043276323e-13	4.62342739828497e-13
5500000	0.004988679077659228	1.9132309168763483e-49	-5.885927699034511e-43	2.976869228612675e-10	3.9700272945365395e-15	0.000022641247937939008	-2.9074892651208893e-20	5.847031142133408e-20	1.0898810252436551e-13	7.944638043276323e-13	4.62342739828497e-13
5600000	0.004988679077659228	1.913230916876348e-49	-5.994523888512905e-43	2.976869228612675e-10	3.9700272945365395e-15	0.000022641247937939008	-2.9074892259746244e-20	5.847031142133384e-20	1.0898810252436551e-13	7.944638043276323e-13	4.62342739828497e-13
5700000	0.004988679077659228	1.913230916876348e-49	-6.103120077991186e-43	2.976869228612675e-10	3.9700272945365395e-15	0.000022641247937939008	-2.9074891868283596e-20	5.847031142133364e-20	1.0898810252436551e-13	7.944638043276323e-13	4.62342739828497e-13
5800000	0.004988679077659228	1.913230916876348e-49	-6.211716267469353e-43	2.976869228612675e-10	3.9700272945365395e-15	0.000022641247937939008	-2.9074891476820947e-20	5.847031142133345e-20	1.0898810252436551e-13	7.944638043276323e-13	4.62342739828497e-13
5900000	0.004988679077659228	1.913230916876348e-49	-6.320312456947413e-43	2.976869228612675e-10	3.9700272945365395e-15	0.000022641247937939008	-2.90748910853583e-20	5.84703114213333e-20	1.0898810252436551e-13	7.944638043276323e-13	4.62342739828497e-13
6000000	0.004988679077659228	1.913230916876348e-49	-6.428908646425366e-43	2.976869228612675e-10	3.9700272945365395e-15	0.000022641247937939008	-2.907489069389565e-20	5.847031142133317e-20	1.0898810252436551e-13	7.944638043276323e-13	4.62342739828497e-13
6100000	0.004988679077659228	1.913230916876348e-49	-6.537504835903215e-43	2.976869228612675e-10	3.9700272945365395e-15	0.000022641247937939008	-2.9074890302433e-20	5.847031142133307e-20	1.0898810252436551e-13	7.944638043276323e-13	4.62342739828497e-13
6200000	0.004988679077659228	1.913230916876348e-49	-6.646101025380964e-43	2.976869228612675e-10	3.9700272945365395e-15	0.000022641247937939008	-2.907488991097035e-20	5.8470311421333e-20	1.0898810252436551e-13	7.944638043276323e-13	4.62342739828497e-13
6300000	0.004988679077659228	1.913230916876348e-49	-6.754697214858613e-43	2.976869228612675e-10	3.9700272945365395e-15	0.000022641247937939008	-2.9074889519507703e-20	5.847031142133294e-20	1.0898810252436551e-13	7.944638043276323e-13	4.62342739828497e-13
6400000	0.004988679077659228	1.913230916876348e-49	-6.863293404336168e-43	2.976869228612675e-10	3.9700272945365395e-15	0.000022641247937939008	-2.907488912804506e-20	5.847031142133291e-20	1.0898810252436551e-13	7.944638043276323e-13	4.62342739828497e-13
6500000	0.004988679077659228	1.913230916876348e-49	-6.971889593813629e-43	2.976869228612675e-10	3.9700272945365395e-15	0.000022641247937939008	-2.907488873658241e-20	5.84703114213329e-20	1.0898810252436551e-13	7.944638043276323e-13	4.62342739828497e-13
6600000	0.004988679077659228	1.913230916876348e-49	-7.0804857832909996e-43	2.976869228612675e-10	3.9700272945365395e-15	0.000022641247937939008	-2.9074888345119763e-20	5.847031142133293e-20	1.0898810252436551e-13	7.944638043276323e-13	4.62342739828497e-13
6700000	0.004988679077659228	1.913230916876348e-49	-7.189081972768284e-43	2.976869228612675e-10	3.9700272945365395e-15	0.000022641247937939008	-2.9074887953657114e-20	5.847031142133296e-20	1.0898810252436551e-13	7.944638043276323e-13	4.62342739828497e-13
6800000	0.004988679077659228	1.913230916876348e-49	-7.297678162245482e-43	2.976869228612675e-10	3.9700272945365395e-15	0.000022641247937939008	-2.9074887562194466e-20	5.847031142133302e-20	1.0898810252436551e-13	7.944638043276323e-13	4.62342739828497e-13
6900000	0.004988679077659228	1.913230916876348e-49	-7.4062743517226e-43	2.976869228612675e-10	3.9700272945365395e-15	0.000022641247937939008	-2.9074887170731817e-20	5.847031142133309e-20	1.0898810252436551e-13	7.944638043276323e-13	4.62342739828497e-13
7000000	0.004988679077659228	1.913230916876348e-49	-7.514870541199639e-43	2.976869228612675e-10	3.9700272945365395e-15	0.000022641247937939008	-2.907488677926917e-20	5.84703114213332e-20	1.0898810252436551e-13	7.944638043276323e-13	4.62342739828497e-13
7100000	0.004988679077659228	1.913230916876348e-49	-7.6234667306766e-43	2.976869228612675e-10	3.9700272945365395e-15	0.000022641247937939008	-2.907488638780652e-20	5.847031142133331e-20	1.0898810252436551e-13	7.944638043276323e-13	4.62342739828497e-13
7200000	0.004988679077659228	1.913230916876348e-49	-7.732062920153487e-43	2.976869228612675e-10	3.9700272945365395e-15	0.000022641247937939008	-2.907488599634387e-20	5.847031142133345e-20	1.0898810252436551e-13	7.944638043276323e-13	4.62342739828497e-13
7300000	0.004988679077659228	1.9132309168763483e-49	-7.840659109630304e-43	2.976869228612675e-10	3.9700272945365395e-15	0.000022641247937939008	-2.907488560488123e-20	5.84703114213336e-20	1.0898810252436551e-13	7.944638043276323e-13	4.62342739828497e-13
7400000	0.004988679077659228	1.9132309168763483e-49	-7.949255299107051e-43	2.976869228612675e-10	3.9700272945365395e-15	0.000022641247937939008	-2.907488521341858e-20	5.847031142133378e-20	1.0898810252436551e-13	7.944638043276323e-13	4.62342739828497e-13
7500000	0.004988679077659228	1.9132309168763483e-49	-8.057851488583735e-43	2.976869228612675e-10	3.9700272945365395e-15	0.000022641247937939008	-2.907488482195593e-20	5.847031142133396e-20	1.0898810252436552e-13	7.944638043276323e-13	4.62342739828497e-13
7600000	0.004988679077659228	1.9132309168763483e-49	-8.166447678060354e-43	2.976869228612675e-10	3.9700272945365395e-15	0.000022641247937939008	-2.907488443049328e-20	5.847031142133417e-20	1.0898810252436552e-13	7.944638043276323e-13	4.62342739828497e-13
7700000	0.004988679077659227	1.9132309168763483e-49	-8.275043867536915e-43	2.976869228612675e-10	3.9700272945365395e-15	0.000022641247937939008	-2.907488403903063e-20	5.847031142133438e-20	1.0898810252436552e-13	7.944638043276323e-13	4.62342739828497e-13
7800000	0.004988679077659227	1.9132309168763483e-49	-8.383640057013417e-43	2.976869228612675e-10	3.9700272945365395e-15	0.000022641247937939008	-2.9074883647567984e-20	5.847031142133461e-20	1.0898810252436552e-13	7.944638043276323e-13	4.62342739828497e-13
7900000	0.004988679077659227	1.9132309168763483e-49	-8.492236246489864e-43	2.976869228612675e-10	3.9700272945365395e-15	0.000022641247937939008	-2.9074883256105336e-20	5.847031142133485e-20	1.0898810252436552e-13	7.944638043276323e-13	4.62342739828497e-13
8000000	0.004988679077659227	1.9132309168763483e-49	-8.60083243596626e-43	2.976869228612675e-10	3.9700272945365395e-15	0.000022641247937939008	-2.9074882864642687e-20	5.847031142133512e-20	1.0898810252436552e-13	7.944638043276323e-13	4.62342739828497e-13
8100000	0.004988679077659227	1.9132309168763483e-49	-8.709428625442607e-43	2.976869228612675e-10	3.9700272945365395e-15	0.000022641247937939008	-2.907488247318004e-20	5.847031142133538e-20	1.0898810252436552e-13	7.944638043276323e-13	4.62342739828497e-13
8200000	0.004988679077659227	1.9132309168763487e-49	-8.818024814918906e-43	2.976869228612675e-10	3.9700272945365395e-15	0.000022641247937939008	-2.9074882081717395e-20	5.847031142133567e-20	1.0898810252436552e-13	7.944638043276323e-13	4.62342739828497e-13
8300000	0.004988679077659227	1.9132309168763487e-49	-8.926621004395161e-43	2.976869228612675e-10	3.9700272945365395e-15	0.000022641247937939008	-2.9074881690254747e-20	5.847031142133596e-20	1.0898810252436552e-13	7.944638043276323e-13	4.62342739828497e-13
8400000	0.004988679077659227	1.9132309168763487e-49	-9.035217193871378e-43	2.976869228612675e-10	3.9700272945365395e-15	0.000022641247937939008	-2.90748812987921e-20	5.847031142133626e-20	1.0898810252436552e-13	7.944638043276323e-13	4.62342739828497e-13
8500000	0.004988679077659227	1.9132309168763487e-49	-9.143813383347553e-43	2.976869228612675e-10	3.9700272945365395e-15	0.000022641247937939008	-2.907488090732945e-20	5.847031142133657e-20	1.0898810252436552e-13	7.944638043276323e-13	4.62342739828497e-13
8600000	0.004988679077659227	1.9132309168763487e-49	-9.252409572823694e-43	2.976869228612675e-10	3.9700272945365395e-15	0.000022641247937939008	-2.90748805158668e-20	5.84703114213369e-20	1.0898810252436552e-13	7.944638043276323e-13	4.62342739828497e-13
8700000	0.004988679077659227	1.9132309168763487e-49	-9.361005762299801e-43	2.976869228612675e-10	3.9700272945365395e-15	0.000022641247937939008	-2.907488012440415e-20	5.847031142133722e-20	1.0898810252436552e-13	7.944638043276323e-13	4.62342739828497e-13
8800000	0.004988679077659227	1.9132309168763487e-49	-9.46960195177588e-43	2.976869228612675e-10	3.9700272945365395e-15	0.000022641247937939008	-2.90748797329415e-20	5.847031142133756e-20	1.0898810252436552e-13	7.944638043276323e-13	4.62342739828497e-13
8900000	0.004988679077659227	1.913230916876349e-49	-9.57819814125193e-43	2.976869228612675e-10	3.9700272945365395e-15	0.000022641247937939008	-2.9074879341478854e-20	5.84703114213379e-20	1.0898810252436552e-13	7.944638043276323e-13	4.62342739828497e-13
9000000	0.004988679077659227	1.913230916876349e-49	-9.686794330727954e-43	2.976869228612675e-10	3.9700272945365395e-15	0.000022641247937939008	-2.9074878950016205e-20	5.847031142133825e-20	1.0898810252436554e-13	7.944638043276323e-13	4.62342739828497e-13
9100000	0.004988679077659227	1.913230916876349e-49	-9.79539052020396e-43	2.976869228612675e-10	3.9700272945365395e-15	0.000022641247937939008	-2.907487855855356e-20	5.847031142133861e-20	1.0898810252436554e-13	7.944638043276323e-13	4.62342739828497e-13
9200000	0.004988679077659227	1.913230916876349e-49	-9.903986709679943e-43	2.976869228612675e-10	3.97002729453654e-15	0.000022641247937939008	-2.9074878167090914e-20	5.847031142133897e-20	1.0898810252436554e-13	7.944638043276323e-13	4.62342739828497e-13
9300000	0.004988679077659227	1.913230916876349e-49	-1.001258289915591e-42	2.976869228612675e-10	3.97002729453654e-15	0.000022641247937939008	-2.9074877775628265e-20	5.847031142133933e-20	1.0898810252436554e-13	7.944638043276323e-13	4.62342739828497e-13
9400000	0.004988679077659227	1.913230916876349e-49	-1.0121179088631864e-42	2.976869228612675e-10	3.97002729453654e-15	0.000022641247937939008	-2.9074877384165617e-20	5.847031142133969e-20	1.0898810252436554e-13	7.944638043276323e-13	4.62342739828497e-13
9500000	0.004988679077659227	1.9132309168763494e-49	-1.0229775278107807e-42	2.976869228612675e-10	3.97002729453654e-15	0.000022641247937939008	-2.907487699270297e-20	5.847031142134006e-20	1.0898810252436554e-13	7.944638043276323e-13	4.62342739828497e-13
9600000	0.004988679077659227	1.9132309168763494e-49	-1.033837146758374e-42	2.976869228612675e-10	3.97002729453654e-15	0.000022641247937939008	-2.907487660124032e-20	5.847031142134044e-20	1.0898810252436554e-13	7.944638043276323e-13	4.62342739828497e-13
9700000	0.004988679077659227	1.9132309168763494e-49	-1.044696765705967e-42	2.976869228612675e-10	3.97002729453654e-15	0.000022641247937939008	-2.907487620977767e-20	5.847031142134081e-20	1.0898810252436554e-13	7.944638043276323e-13	4.62342739828497e-13
9800000	0.004988679077659227	1.9132309168763494e-49	-1.0555563846535593e-42	2.976869228612675e-10	3.97002729453654e-15	0.000022641247937939008	-2.907487581831502e-20	5.847031142134118e-20	1.0898810252436554e-13	7.944638043276323e-13	4.62342739828497e-13
9900000	0.004988679077659227	1.9132309168763494e-49	-1.066416003601152e-42	2.9768692286126744e-10	3.97002729453654e-15	0.000022641247937939008	-2.907487542685237e-20	5.847031142134156e-20	1.0898810252436554e-13	7.944638043276323e-13	4.62342739828497e-13
10000000	0.004988679077659227	1.9132309168763494e-49	-1.0772756225487447e-42	2.9768692286126744e-10	3.97002729453654e-15	0.000022641247937939008	-2.907487503538973e-20	5.847031142134193e-20	1.0898810252436554e-13	7.944638043276323e-13	4.62342739828497e-13
10100000	0.004988679077659227	1.9132309168763498e-49	-1.088135241496338e-42	2.9768692286126744e-10	3.97002729453654e-15	0.000022641247937939008	-2.907487464392708e-20	5.84703114213423e-20	1.0898810252436554e-13	7.944638043276323e-13	4.62342739828497e-13
10200000	0.004988679077659227	1.9132309168763498e-49	-1.098994860443932e-42	2.9768692286126744e-10	3.97002729453654e-15	0.000022641247937939008	-2.907487425246443e-20	5.847031142134268e-20	1.0898810252436554e-13	7.944638043276323e-13	4.62342739828497e-13
10300000	0.004988679077659227	1.9132309168763498e-49	-1.1098544793915273e-42	2.9768692286126744e-10	3.97002729453654e-15	0.000022641247937939008	-2.9074873861001784e-20	5.847031142134304e-20	1.0898810252436555e-13	7.944638043276323e-13	4.62342739828497e-13
10400000	0.004988679077659227	1.9132309168763498e-49	-1.1207140983391238e-42	2.9768692286126744e-10	3.97002729453654e-15	0.000022641247937939008	-2.9074873469539135e-20	5.84703114213434e-20	1.0898810252436555e-13	7.944638043276323e-13	4.62342739828497e-13
10500000	0.004988679077659227	1.9132309168763498e-49	-1.1315737172867218e-42	2.9768692286126744e-10	3.97002729453654e-15	0.000022641247937939008	-2.9074873078076487e-20	5.847031142134376e-20	1.0898810252436555e-13	7.944638043276323e-13	4.623427398284969e-13
10600000	0.004988679077659227	1.9132309168763498e-49	-1.1424333362343218e-42	2.9768692286126744e-10	3.97002729453654e-15	0.000022641247937939008	-2.907487268661384e-20	5.847031142134412e-20	1.0898810252436555e-13	7.944638043276323e-13	4.623427398284969e-13
10700000	0.004988679077659227	1.91323091687635e-49	-1.1532929551819239e-42	2.9768692286126744e-10	3.97002729453654e-15	0.000022641247937939008	-2.907487229515119e-20	5.847031142134447e-20	1.0898810252436555e-13	7.944638043276323e-13	4.623427398284969e-13
10800000	0.004988679077659227	1.91323091687635e-49	-1.1641525741295285e-42	2.9768692286126744e-10	3.97002729453654e-15	0.000022641247937939008	-2.907487190368854e-20	5.847031142134482e-20	1.0898810252436555e-13	7.944638043276323e-13	4.623427398284969e-13
10900000	0.004988679077659227	1.91323091687635e-49	-1.1750121930771357e-42	2.9768692286126744e-10	3.97002729453654e-15	0.000022641247937939008	-2.90748715122259e-20	5.847031142134515e-20	1.0898810252436555e-13	7.944638043276323e-13	4.623427398284969e-13
11000000	0.004988679077659227	1.91323091687635e-49	-1.1858718120247459e-42	2.9768692286126744e-10	3.97002729453654e-15	0.000022641247937939008	-2.907487112076325e-20	5.847031142134548e-20	1.0898810252436555e-13	7.944638043276323e-13	4.623427398284969e-13
11100000	0.0049886790776592265	1.91323091687635e-49	-1.1967314309723594e-42	2.9768692286126744e-10	3.97002729453654e-15	0.000022641247937939008	-2.90748707293006e-20	5.84703114213458e-20	1.0898810252436555e-13	7.944638043276323e-13	4.623427398284969e-13
11200000	0.0049886790776592265	1.91323091687635e-49	-1.2075910499199764e-42	2.9768692286126744e-10	3.97002729453654e-15	0.000022641247937939008	-2.907487033783795e-20	5.847031142134612e-20	1.0898810252436555e-13	7.944638043276323e-13	4.623427398284969e-13
11300000	0.0049886790776592265	1.91323091687635e-49	-1.2184506688675972e-42	2.9768692286126744e-10	3.97002729453654e-15	0.000022641247937939008	-2.90748699463753e-20	5.847031142134642e-20	1.0898810252436555e-13	7.944638043276323e-13	4.623427398284969e-13
11400000	0.0049886790776592265	1.9132309168763506e-49	-1.229310287815222e-42	2.9768692286126744e-10	3.97002729453654e-15	0.000022641247937939008	-2.9074869554912654e-20	5.847031142134671e-20	1.0898810252436555e-13	7.944638043276323e-13	4.623427398284969e-13
11500000	0.0049886790776592265	1.9132309168763506e-49	-1.2401699067628511e-42	2.9768692286126744e-10	3.97002729453654e-15	0.000022641247937939008	-2.9074869163450005e-20	5.8470311421347e-20	1.0898810252436555e-13	7.944638043276323e-13	4.623427398284969e-13
11600000	0.0049886790776592265	1.9132309168763506e-49	-1.2510295257104849e-42	2.9768692286126744e-10	3.97002729453654e-15	0.000022641247937939008	-2.9074868771987356e-20	5.847031142134727e-20	1.0898810252436555e-13	7.944638043276323e-13	4.623427398284969e-13
11700000	0.0049886790776592265	1.9132309168763506e-49	-1.2618891446581236e-42	2.9768692286126744e-10	3.97002729453654e-15	0.000022641247937939008	-2.907486838052471e-20	5.847031142134753e-20	1.0898810252436555e-13	7.944638043276323e-13	4.623427398284969e-13
11800000	0.0049886790776592265	1.9132309168763506e-49	-1.2727487636057674e-42	2.9768692286126744e-10	3.97002729453654e-15	0.000022641247937939008	-2.9074867989062065e-20	5.847031142134778e-20	1.0898810252436556e-13	7.944638043276323e-13	4.623427398284969e-13
11900000	0.0049886790776592265	1.9132309168763506e-49	-1.2836083825534166e-42	2.9768692286126744e-10	3.97002729453654e-15	0.000022641247937939008	-2.9074867597599416e-20	5.847031142134801e-20	1.0898810252436556e-13	7.944638043276323e-13	4.623427398284969e-13
12000000	0.0049886790776592265	1.9132309168763506e-49	-1.2944680015010716e-42	2.9768692286126744e-10	3.97002729453654e-15	0.000022641247937939008	-2.907486720613677e-20	5.847031142134822e-20	1.0898810252436556e-13	7.944638043276323e-13	4.623427398284969e-13
12100000	0.0049886790776592265	1.9132309168763506e-49	-1.3053276204487324e-42	2.9768692286126744e-10	3.97002729453654e-15	0.000022641247937939008	-2.907486681467412e-20	5.847031142134843e-20	1.0898810252436556e-13	7.944638043276323e-13	4.623427398284969e-13
12200000	0.0049886790776592265	1.913230916876351e-49	-1.3161872393963995e-42	2.9768692286126744e-10	3.97002729453654e-15	0.000022641247937939008	-2.907486642321147e-20	5.847031142134862e-20	1.0898810252436556e-13	7.944638043276323e-13	4.623427398284969e-13
12300000	0.0049886790776592265	1.913230916876351e-49	-1.3270468583440731e-42	2.9768692286126744e-10	3.97002729453654e-15	0.000022641247937939008	-2.907486603174882e-20	5.84703114213488e-20	1.0898810252436556e-13	7.944638043276323e-13	4.623427398284969e-13
12400000	0.0049886790776592265	1.913230916876351e-49	-1.3379064772917535e-42	2.9768692286126744e-10	3.97002729453654e-15	0.000022641247937939008	-2.907486564028617e-20	5.847031142134896e-20	1.0898810252436556e-13	7.944638043276323e-13	4.623427398284969e-13
12500000	0.0049886790776592265	1.913230916876351e-49	-1.348766096239441e-42	2.9768692286126744e-10	3.97002729453654e-15	0.000022641247937939008	-2.9074865248823524e-20	5.847031142134909e-20	1.0898810252436556e-13	7.944638043276323e-13	4.623427398284969e-13
12600000	0.0049886790776592265	1.913230916876351e-49	-1.3596257151871358e-42	2.9768692286126744e-10	3.97002729453654e-15	0.000022641247937939008	-2.9074864857360875e-20	5.847031142134921e-20	1.0898810252436556e-13	7.944638043276323e-13	4.623427398284969e-13
12700000	0.0049886790776592265	1.913230916876351e-49	-1.3704853341348382e-42	2.9768692286126744e-10	3.97002729453654e-15	0.000022641247937939008	-2.907486446589823e-20	5.847031142134932e-20	1.0898810252436556e-13	7.944638043276323e-13	4.623427398284969e-13
12800000	0.0049886790776592265	1.913230916876351e-49	-1.3813449530825485e-42	2.9768692286126744e-10	3.97002729453654e-15	0.000022641247937939008	-2.9074864074435584e-20	5.847031142134939e-20	1.0898810252436556e-13	7.944638043276323e-13	4.623427398284969e-13
12900000	0.0049886790776592265	1.913230916876351e-49	-1.392204572030267e-42	2.9768692286126744e-10	3.97002729453654e-15	0.000022641247937939008	-2.9074863682972935e-20	5.847031142134946e-20	1.0898810252436556e-13	7.944638043276323e-13	4.623427398284969e-13
13000000	0.0049886790776592265	1.913230916876351e-49	-1.4030641909779938e-42	2.9768692286126744e-10	3.97002729453654e-15	0.000022641247937939008	-2.9074863291510286e-20	5.84703114213495e-20	1.0898810252436556e-13	7.944638043276323e-13	4.623427398284969e-13
13100000	0.0049886790776592265	1.913230916876351e-49	-1.4139238099257293e-42	2.9768692286126744e-10	3.97002729453654e-15	0.000022641247937939008	-2.907486290004764e-20	5.847031142134952e-20	1.0898810252436556e-13	7.944638043276323e-13	4.623427398284969e-13
13200000	0.0049886790776592265	1.913230916876351e-49	-1.4247834288734694e-42	2.9768692286126744e-10	3.97002729453654e-15	0.000022641247937939008	-2.907486250858499e-20	5.847031142134952e-20	1.0898810252436556e-13	7.944638043276323e-13	4.623427398284969e-13
13300000	0.0049886790776592265	1.913230916876351e-49	-1.4356430478211936e-42	2.9768692286126744e-10	3.97002729453654e-15	0.000022641247937939008	-2.907486211712234e-20	5.847031142134952e-20	1.0898810252436556e-13	7.944638043276323e-13	4.623427398284969e-13
13400000	0.0049886790776592265	1.913230916876351e-49	-1.4465026667689004e-42	2.9768692286126744e-10	3.97002729453654e-15	0.000022641247937939008	-2.907486172565969e-20	5.847031142134952e-20	1.0898810252436556e-13	7.944638043276323e-13	4.623427398284969e-13
13500000	0.0049886790776592265	1.913230916876351e-49	-1.4573622857165896e-42	2.9768692286126744e-10	3.97002729453654e-15	0.000022641247937939008	-2.907486133419704e-20	5.847031142134952e-20	1.0898810252436556e-13	7.944638043276323e-13	4.623427398284969e-13
13600000	0.0049886790776592265	1.913230916876351e-49	-1.468221904664262e-42	2.9768692286126744e-10	3.97002729453654e-15	0.000022641247937939008	-2.90748609427344e-20	5.847031142134952e-20	1.0898810252436556e-13	7.944638043276323e-13	4.623427398284969e-13
13700000	0.0049886790776592265	1.913230916876351e-49	-1.479081523611917e-42	2.9768692286126744e-10	3.97002729453654e-15	0.000022641247937939008	-2.907486055127175e-20	5.847031142134952e-20	1.0898810252436556e-13	7.944638043276323e-13	4.623427398284969e-13
13800000	0.0049886790776592265	1.913230916876351e-49	-1.4899411425595555e-42	2.9768692286126744e-10	3.97002729453654e-15	0.000022641247937939008	-2.90748601598091e-20	5.847031142134952e-20	1.0898810252436556e-13	7.944638043276323e-13	4.623427398284969e-13
13900000	0.0049886790776592265	1.913230916876351e-49	-1.5008007615071775e-42	2.9768692286126744e-10	3.97002729453654e-15	0.000022641247937939008	-2.9074859768346454e-20	5.847031142134952e-20	1.0898810252436556e-13	7.944638043276323e-13	4.623427398284969e-13
14000000	0.0049886790776592265	1.913230916876351e-49	-1.5116603804547836e-42	2.9768692286126744e-10	3.97002729453654e-15	0.000022641247937939008	-2.9074859376883805e-20	5.847031142134952e-20	1.0898810252436556e-13	7.944638043276323e-13	4.623427398284969e-13
14100000	0.0049886790776592265	1.913230916876351e-49	-1.5225199994023737e-42	2.9768692286126744e-10	3.97002729453654e-15	0.000022641247937939008	-2.9074858985421156e-20	5.847031142134952e-20	1.0898810252436556e-13	7.944638043276323e-13	4.623427398284969e-13
14200000	0.0049886790776592265	1.913230916876351e-49	-1.5333796183499485e-42	2.9768692286126744e-10	3.97002729453654e-15	0.000022641247937939008	-2.907485859395851e-20	5.847031142134952e-20	1.0898810252436556e-13	7.944638043276323e-13	4.623427398284969e-13
14300000	0.0049886790776592265	1.913230916876351e-49	-1.544239237297508e-42	2.9768692286126744e-10	3.97002729453654e-15	0.000022641247937939008	-2.907485820249586e-20	5.847031142134952e-20	1.0898810252436556e-13	7.944638043276323e-13	4.623427398284969e-13
14400000	0.0049886790776592265	1.913230916876351e-49	-1.5550988562450523e-42	2.9768692286126744e-10	3.97002729453654e-15	0.000022641247937939008	-2.907485781103321e-20	5.847031142134952e-20	1.0898810252436556e-13	7.944638043276323e-13	4.623427398284969e-13
14500000	0.0049886790776592265	1.913230916876351e-49	-1.565958475192582e-42	2.9768692286126744e-10	3.97002729453654e-15	0.000022641247937939008	-2.907485741957057e-20	5.847031142134952e-20	1.0898810252436556e-13	7.944638043276323e-13	4.623427398284969e-13
14600000	0.0049886790776592265	1.913230916876351e-49	-1.576818094140097e-42	2.9768692286126744e-10	3.97002729453654e-15	0.000022641247937939008	-2.907485702810792e-20	5.847031142134952e-20	1.0898810252436556e-13	7.944638043276323e-13	4.623427398284969e-13
14700000	0.0049886790776592265	1.913230916876351e-49	-1.587677713087598e-42	2.9768692286126744e-10	3.97002729453654e-15	0.000022641247937939008	-2.907485663664527e-20	5.847031142134952e-20	1.0898810252436556e-13	7.944638043276323e-13	4.623427398284969e-13
14800000	0.0049886790776592265	1.913230916876351e-49	-1.5985373320350852e-42	2.9768692286126744e-10	3.97002729453654e-15	0.000022641247937939008	-2.907485624518262e-20	5.847031142134952e-20	1.0898810252436556e-13	7.944638043276323e-13	4.623427398284969e-13
14900000	0.0049886790776592265	1.913230916876351e-49	-1.6093969509825587e-42	2.9768692286126744e-10	3.97002729453654e-15	0.000022641247937939008	-2.907485585371997e-20	5.847031142134952e-20	1.0898810252436556e-13	7.944638043276323e-13	4.623427398284969e-13
15000000	0.0049886790776592265	1.913230916876351e-49	-1.6202565699300188e-42	2.9768692286126744e-10	3.97002729453654e-15	0.000022641247937939008	-2.9074855462257324e-20	5.847031142134952e-20	1.0898810252436556e-13	7.944638043276323e-13	4.623427398284969e-13
15100000	0.0049886790776592265	1.913230916876351e-49	-1.631116188877466e-42	2.9768692286126744e-10	3.97002729453654e-15	0.000022641247937939008	-2.9074855070794675e-20	5.847031142134952e-20	1.0898810252436556e-13	7.944638043276323e-13	4.623427398284969e-13
15200000	0.0049886790776592265	1.913230916876351e-49	-1.6419758078249e-42	2.9768692286126744e-10	3.97002729453654e-15	0.000022641247937939008	-2.9074854679332026e-20	5.847031142134952e-20	1.0898810252436556e-13	7.944638043276323e-13	4.623427398284969e-13
15300000	0.0049886790776592265	1.913230916876351e-49	-1.6528354267723214e-42	2.9768692286126744e-10	3.97002729453654e-15	0.000022641247937939008	-2.907485428786938e-20	5.847031142134952e-20	1.0898810252436556e-13	7.944638043276323e-13	4.623427398284969e-13
15400000	0.0049886790776592265	1.913230916876351e-49	-1.663695045719731e-42	2.9768692286126744e-10	3.97002729453654e-15	0.000022641247937939008	-2.9074853896406735e-20	5.847031142134952e-20	1.0898810252436556e-13	7.944638043276323e-13	4.623427398284969e-13
15500000	0.0049886790776592265	1.913230916876351e-49	-1.6745546646671282e-42	2.9768692286126744e-10	3.97002729453654e-15	0.000022641247937939008	-2.9074853504944086e-20	5.847031142134952e-20	1.0898810252436556e-13	7.944638043276323e-13	4.623427398284969e-13
15600000	0.0049886790776592265	1.913230916876351e-49	-1.6854142836145138e-42	2.9768692286126744e-10	3.97002729453654e-15	0.000022641247937939008	-2.907485311348144e-20	5.847031142134952e-20	1.0898810252436556e-13	7.944638043276323e-13	4.623427398284969e-13
15700000	0.0049886790776592265	1.913230916876351e-49	-1.696273902561888e-42	2.9768692286126744e-10	3.97002729453654e-15	0.000022641247937939008	-2.907485272201879e-20	5.847031142134952e-20	1.0898810252436556e-13	7.944638043276323e-13	4.623427398284969e-13
15800000	0.0049886790776592265	1.913230916876351e-49	-1.7071335215092512e-42	2.9768692286126744e-10	3.97002729453654e-15	0.000022641247937939008	-2.907485233055614e-20	5.847031142134952e-20	1.0898810252436556e-13	7.944638043276323e-13	4.623427398284969e-13
15900000	0.0049886790776592265	1.913230916876351e-49	-1.717993140456603e-42	2.9768692286126744e-10	3.97002729453654e-15	0.000022641247937939008	-2.907485193909349e-20	5.847031142134952e-20	1.0898810252436556e-13	7.944638043276323e-13	4.623427398284969e-13
16000000	0.0049886790776592265	1.913230916876351e-49	-1.7288527594039445e-42	2.9768692286126744e-10	3.97002729453654e-15	0.000022641247937939008	-2.907485154763084e-20	5.847031142134952e-20	1.0898810252436556e-13	7.944638043276323e-13	4.623427398284969e-13
16100000	0.0049886790776592265	1.913230916876351e-49	-1.7397123783512753e-42	2.9768692286126744e-10	3.97002729453654e-15	0.000022641247937939008	-2.9074851156168194e-20	5.847031142134952e-20	1.0898810252436556e-13	7.944638043276323e-13	4.623427398284969e-13
16200000	0.0049886790776592265	1.913230916876351e-49	-1.7505719972985965e-42	2.9768692286126744e-10	3.97002729453654e-15	0.000022641247937939008	-2.9074850764705545e-20	5.847031142134952e-20	1.0898810252436556e-13	7.944638043276323e-13	4.623427398284969e-13
16300000	0.0049886790776592265	1.913230916876351e-49	-1.7614316162459075e-42	2.9768692286126744e-10	3.97002729453654e-15	0.000022641247937939008	-2.9074850373242896e-20	5.847031142134952e-20	1.0898810252436556e-13	7.944638043276323e-13	4.623427398284969e-13
16400000	0.0049886790776592265	1.913230916876351e-49	-1.772291235193209e-42	2.9768692286126744e-10	3.97002729453654e-15	0.000022641247937939008	-2.9074849981780253e-20	5.847031142134952e-20	1.0898810252436556e-13	7.944638043276323e-13	4.623427398284969e-13
16500000	0.0049886790776592265	1.913230916876351e-49	-1.7831508541405012e-42	2.9768692286126744e-10	3.97002729453654e-15	0.000022641247937939008	-2.9074849590317605e-20	5.847031142134952e-20	1.0898810252436556e-13	7.944638043276323e-13	4.623427398284969e-13
16600000	0.0049886790776592265	1.913230916876351e-49	-1.7940104730877845e-42	2.9768692286126744e-10	3.97002729453654e-15	0.000022641247937939008	-2.9074849198854956e-20	5.847031142134952e-20	1.0898810252436556e-13	7.944638043276323e-13	4.623427398284969e-13
16700000	0.0049886790776592265	1.913230916876351e-49	-1.8048700920350588e-42	2.9768692286126744e-10	3.97002729453654e-15	0.000022641247937939008	-2.907484880739231e-20	5.847031142134952e-20	1.0898810252436556e-13	7.944638043276323e-13	4.623427398284969e-13
16800000	0.0049886790776592265	1.913230916876351e-49	-1.815729710982325e-42	2.9768692286126744e-10	3.97002729453654e-15	0.000022641247937939008	-2.907484841592966e-20	5.847031142134952e-20	1.0898810252436556e-13	7.944638043276323e-13	4.623427398284969e-13
16900000	0.0049886790776592265	1.913230916876351e-49	-1.8265893299295827e-42	2.9768692286126744e-10	3.97002729453654e-15	0.000022641247937939008	-2.907484802446701e-20	5.847031142134951e-20	1.0898810252436556e-13	7.944638043276323e-13	4.623427398284969e-13
17000000	0.0049886790776592265	1.913230916876351e-49	-1.8374489488768325e-42	2.9768692286126744e-10	3.97002729453654e-15	0.000022641247937939008	-2.907484763300436e-20	5.847031142134951e-20	1.0898810252436556e-13	7.944638043276323e-13	4.623427398284969e-13
17100000	0.0049886790776592265	1.913230916876351e-49	-1.848308567824075e-42	2.9768692286126744e-10	3.97002729453654e-15	0.000022641247937939008	-2.907484724154171e-20	5.847031142134951e-20	1.0898810252436556e-13	7.944638043276323e-13	4.623427398284969e-13
17200000	0.0049886790776592265	1.913230916876351e-49	-1.8591681867713096e-42	2.9768692286126744e-10	3.97002729453654e-15	0.000022641247937939008	-2.9074846850079064e-20	5.847031142134951e-20	1.0898810252436556e-13	7.944638043276323e-13	4.623427398284969e-13
17300000	0.0049886790776592265	1.913230916876351e-49	-1.8700278057185374e-42	2.9768692286126744e-10	3.97002729453654e-15	0.000022641247937939008	-2.907484645861642e-20	5.847031142134951e-20	1.0898810252436556e-13	7.944638043276323e-13	4.623427398284969e-13
17400000	0.0049886790776592265	1.913230916876351e-49	-1.8808874246657583e-42	2.9768692286126744e-10	3.97002729453654e-15	0.000022641247937939008	-2.907484606715377e-20	5.847031142134951e-20	1.0898810252436556e-13	7.944638043276323e-13	4.623427398284969e-13
17500000	0.0049886790776592265	1.913230916876351e-49	-1.8917470436129727e-42	2.9768692286126744e-10	3.97002729453654e-15	0.000022641247937939008	-2.9074845675691123e-20	5.847031142134951e-20	1.0898810252436556e-13	7.944638043276323e-13	4.623427398284969e-13
17600000	0.0049886790776592265	1.913230916876351e-49	-1.9026066625601808e-42	2.9768692286126744e-10	3.97002729453654e-15	0.000022641247937939008	-2.9074845284228475e-20	5.847031142134951e-20	1.0898810252436556e-13	7.944638043276323e-13	4.623427398284969e-13
17700000	0.0049886790776592265	1.913230916876351e-49	-1.913466281507383e-42	2.9768692286126744e-10	3.97002729453654e-15	0.000022641247937939008	-2.9074844892765826e-20	5.847031142134951e-20	1.0898810252436556e-13	7.944638043276323e-13	4.623427398284969e-13
17800000	0.0049886790776592265	1.913230916876351e-49	-1.9243259004545792e-42	2.9768692286126744e-10	3.97002729453654e-15	0.000022641247937939008	-2.907484450130318e-20	5.847031142134951e-20	1.0898810252436556e-13	7.944638043276323e-13	4.623427398284969e-13
17900000	0.0049886790776592265	1.913230916876351e-49	-1.9351855194017704e-42	2.9768692286126744e-10	3.97002729453654e-15	0.000022641247937939008	-2.907484410984053e-20	5.847031142134951e-20	1.0898810252436556e-13	7.944638043276323e-13	4.623427398284969e-13
18000000	0.0049886790776592265	1.913230916876351e-49	-1.946045138348956e-42	2.9768692286126744e-10	3.97002729453654e-15	0.000022641247937939008	-2.907484371837788e-20	5.847031142134951e-20	1.0898810252436556e-13	7.944638043276323e-13	4.623427398284969e-13
18100000	0.0049886790776592265	1.9132309168763513e-49	-1.9569047572961365e-42	2.9768692286126744e-10	3.97002729453654e-15	0.000022641247937939008	-2.907484332691523e-20	5.847031142134951e-20	1.0898810252436556e-13	7.944638043276323e-13	4.623427398284969e-13
18200000	0.0049886790776592265	1.9132309168763513e-49	-1.9677643762433128e-42	2.9768692286126744e-10	3.97002729453654e-15	0.000022641247937939008	-2.907484293545259e-20	5.847031142134951e-20	1.0898810252436556e-13	7.944638043276323e-13	4.623427398284969e-13
18300000	0.0049886790776592265	1.9132309168763513e-49	-1.9786239951904842e-42	2.9768692286126744e-10	3.97002729453654e-15	0.000022641247937939008	-2.907484254398994e-20	5.847031142134951e-20	1.0898810252436556e-13	7.944638043276323e-13	4.623427398284969e-13
18400000	0.0049886790776592265	1.9132309168763513e-49	-1.989483614137652e-42	2.9768692286126744e-10	3.97002729453654e-15	0.000022641247937939008	-2.907484215252729e-20	5.847031142134951e-20	1.0898810252436556e-13	7.944638043276323e-13	4.623427398284969e-13
18500000	0.0049886790776592265	1.9132309168763513e-49	-2.0003432330848157e-42	2.9768692286126744e-10	3.97002729453654e-15	0.000022641247937939008	-2.907484176106464e-20	5.847031142134951e-20	1.0898810252436556e-13	7.944638043276323e-13	4.623427398284969e-13
18600000	0.0049886790776592265	1.9132309168763513e-49	-2.011202852031976e-42	2.9768692286126744e-10	3.97002729453654e-15	0.000022641247937939008	-2.9074841369601993e-20	5.847031142134951e-20	1.0898810252436556e-13	7.944638043276323e-13	4.623427398284969e-13
18700000	0.0049886790776592265	1.9132309168763513e-49	-2.0220624709791328e-42	2.9768692286126744e-10	3.97002729453654e-15	0.000022641247937939008	-2.9074840978139345e-20	5.847031142134951e-20	1.0898810252436556e-13	7.944638043276323e-13	4.623427398284969e-13
18800000	0.0049886790776592265	1.9132309168763513e-49	-2.0329220899262867e-42	2.9768692286126744e-10	3.97002729453654e-15	0.000022641247937939008	-2.9074840586676696e-20	5.847031142134951e-20	1.0898810252436556e-13	7.944638043276323e-13	4.623427398284969e-13
18900000	0.0049886790776592265	1.9132309168763513e-49	-2.0437817088734377e-42	2.9768692286126744e-10	3.97002729453654e-15	0.000022641247937939008	-2.907484019521405e-20	5.847031142134951e-20	1.0898810252436556e-13	7.944638043276323e-13	4.623427398284969e-13
19000000	0.0049886790776592265	1.9132309168763513e-49	-2.0546413278205863e-42	2.9768692286126744e-10	3.97002729453654e-15	0.000022641247937939008	-2.90748398037514e-20	5.847031142134951e-20	1.0898810252436556e-13	7.944638043276323e-13	4.623427398284969e-13
19100000	0.0049886790776592265	1.9132309168763513e-49	-2.065500946767733e-42	2.9768692286126744e-10	3.97002729453654e-15	0.000022641247937939008	-2.9074839412288756e-20	5.847031142134951e-20	1.0898810252436556e-13	7.944638043276323e-13	4.623427398284969e-13
19200000	0.0049886790776592265	1.9132309168763513e-49	-2.0763605657148775e-42	2.9768692286126744e-10	3.97002729453654e-15	0.000022641247937939008	-2.9074839020826107e-20	5.847031142134951e-20	1.0898810252436556e-13	7.944638043276323e-13	4.623427398284969e-13
19300000	0.0049886790776592265	1.9132309168763513e-49	-2.0872201846620203e-42	2.9768692286126744e-10	3.97002729453654e-15	0.000022641247937939008	-2.907483862936346e-20	5.847031142134951e-20	1.0898810252436556e-13	7.944638043276323e-13	4.623427398284969e-13
19400000	0.0049886790776592265	1.9132309168763513e-49	-2.0980798036091618e-42	2.9768692286126744e-10	3.97002729453654e-15	0.000022641247937939008	-2.907483823790081e-20	5.847031142134951e-20	1.0898810252436555e-13	7.944638043276323e-13	4.623427398284969e-13
19500000	0.0049886790776592265	1.9132309168763513e-49	-2.108939422556302e-42	2.9768692286126744e-10	3.97002729453654e-15	0.000022641247937939008	-2.907483784643816e-20	5.847031142134951e-20	1.0898810252436555e-13	7.944638043276323e-13	4.62342739828497e-13
19600000	0.0049886790776592265	1.9132309168763513e-49	-2.1197990415034416e-42	2.9768692286126744e-10	3.97002729453654e-15	0.000022641247937939008	-2.907483745497551e-20	5.847031142134951e-20	1.0898810252436555e-13	7.944638043276323e-13	4.62342739828497e-13
19700000	0.0049886790776592265	1.9132309168763513e-49	-2.1306586604505806e-42	2.9768692286126744e-10	3.97002729453654e-15	0.000022641247937939008	-2.9074837063512863e-20	5.847031142134951e-20	1.0898810252436555e-13	7.944638043276323e-13	4.62342739828497e-13
19800000	0.0049886790776592265	1.9132309168763513e-49	-2.1415182793977192e-42	2.9768692286126744e-10	3.97002729453654e-15	0.000022641247937939008	-2.9074836672050215e-20	5.847031142134951e-20	1.0898810252436555e-13	7.944638043276323e-13	4.62342739828497e-13
19900000	0.0049886790776592265	1.9132309168763513e-49	-2.152377898344858e-42	2.9768692286126744e-10	3.97002729453654e-15	0.000022641247937939008	-2.9074836280587566e-20	5.847031142134951e-20	1.0898810252436555e-13	7.944638043276323e-13	4.62342739828497e-13
20000000	0.004988679077659227	1.9132309168763513e-49	-2.1632375172919968e-42	2.9768692286126744e-10	3.97002729453654e-15	0.000022641247937939008	-2.9074835889124923e-20	5.847031142134951e-20	1.0898810252436555e-13	7.944638043276323e-13	4.62342739828497e-13
20100000	0.004988679077659227	1.9132309168763513e-49	-2.174097136239136e-42	2.9768692286126744e-10	3.97002729453654e-15	0.000022641247937939008	-2.9074835497662274e-20	5.847031142134951e-20	1.0898810252436555e-13	7.944638043276323e-13	4.62342739828497e-13
20200000	0.004988679077659227	1.9132309168763513e-49	-2.1849567551862763e-42	2.9768692286126744e-10	3.97002729453654e-15	0.000022641247937939008	-2.9074835106199626e-20	5.847031142134951e-20	1.0898810252436555e-13	7.944638043276323e-13	4.62342739828497e-13
20300000	0.004988679077659227	1.9132309168763513e-49	-2.1958163741334175e-42	2.9768692286126744e-10	3.97002729453654e-15	0.000022641247937939008	-2.9074834714736977e-20	5.847031142134951e-20	1.0898810252436555e-13	7.944638043276323e-13	4.62342739828497e-13
20400000	0.004988679077659227	1.9132309168763513e-49	-2.2066759930805603e-42	2.9768692286126744e-10	3.97002729453654e-15	0.000022641247937939008	-2.907483432327433e-20	5.847031142134951e-20	1.0898810252436555e-13	7.944638043276323e-13	4.62342739828497e-13
20500000	0.004988679077659227	1.9132309168763513e-49	-2.2175356120277043e-42	2.9768692286126744e-10	3.97002729453654e-15	0.000022641247937939008	-2.907483393181168e-20	5.847031142134951e-20	1.0898810252436555e-13	7.944638043276323e-13	4.62342739828497e-13
20600000	0.004988679077659227	1.9132309168763513e-49	-2.2283952309748503e-42	2.9768692286126744e-10	3.97002729453654e-15	0.000022641247937939008	-2.907483354034903e-20	5.847031142134951e-20	1.0898810252436555e-13	7.944638043276323e-13	4.62342739828497e-13
20700000	0.004988679077659227	1.9132309168763513e-49	-2.2392548499219988e-42	2.9768692286126744e-10	3.97002729453654e-15	0.000022641247937939008	-2.907483314888638e-20	5.847031142134951e-20	1.0898810252436555e-13	7.944638043276323e-13	4.62342739828497e-13
20800000	0.004988679077659227	1.9132309168763513e-49	-2.2501144688691492e-42	2.9768692286126744e-10	3.97002729453654e-15	0.000022641247937939008	-2.9074832757423733e-20	5.847031142134951e-20	1.0898810252436555e-13	7.944638043276323e-13	4.62342739828497e-13
20900000	0.004988679077659227	1.9132309168763513e-49	-2.2609740878163028e-42	2.9768692286126744e-10	3.97002729453654e-15	0.000022641247937939008	-2.907483236596109e-20	5.847031142134951e-20	1.0898810252436555e-13	7.944638043276323e-13	4.62342739828497e-13
21000000	0.004988679077659227	1.9132309168763513e-49	-2.271833706763459e-42	2.9768692286126744e-10	3.97002729453654e-15	0.000022641247937939008	-2.907483197449844e-20	5.847031142134951e-20	1.0898810252436555e-13	7.944638043276323e-13	4.62342739828497e-13
21100000	0.004988679077659227	1.9132309168763513e-49	-2.2826933257106186e-42	2.9768692286126744e-10	3.97002729453654e-15	0.000022641247937939008	-2.9074831583035793e-20	5.847031142134951e-20	1.0898810252436555e-13	7.944638043276323e-13	4.62342739828497e-13
21200000	0.004988679077659227	1.9132309168763513e-49	-2.2935529446577815e-42	2.9768692286126744e-10	3.97002729453654e-15	0.000022641247937939008	-2.9074831191573144e-20	5.847031142134951e-20	1.0898810252436555e-13	7.944638043276323e-13	4.62342739828497e-13
21300000	0.004988679077659227	1.9132309168763513e-49	-2.3044125636049485e-42	2.9768692286126744e-10	3.97002729453654e-15	0.000022641247937939008	-2.9074830800110496e-20	5.847031142134951e-20	1.0898810252436555e-13	7.944638043276323e-13	4.62342739828497e-13
21400000	0.004988679077659227	1.9132309168763513e-49	-2.3152721825521193e-42	2.9768692286126744e-10	3.97002729453654e-15	0.000022641247937939008	-2.9074830408647847e-20	5.847031142134951e-20	1.0898810252436555e-13	7.944638043276323e-13	4.62342739828497e-13
21500000	0.004988679077659227	1.9132309168763513e-49	-2.3261318014992946e-42	2.9768692286126744e-10	3.97002729453654e-15	0.000022641247937939008	-2.90748300171852e-20	5.847031142134951e-20	1.0898810252436555e-13	7.944638043276323e-13	4.62342739828497e-13
21600000	0.004988679077659227	1.9132309168763513e-49	-2.3369914204464746e-42	2.9768692286126744e-10	3.97002729453654e-15	0.000022641247937939008	-2.907482962572255e-20	5.847031142134951e-20	1.0898810252436555e-13	7.944638043276323e-13	4.62342739828497e-13
21700000	0.004988679077659227	1.9132309168763513e-49	-2.3478510393936595e-42	2.9768692286126744e-10	3.97002729453654e-15	0.000022641247937939008	-2.90748292342599e-20	5.847031142134951e-20	1.0898810252436555e-13	7.944638043276323e-13	4.62342739828497e-13
21800000	0.004988679077659227	1.9132309168763513e-49	-2.3587106583408494e-42	2.9768692286126744e-10	3.97002729453654e-15	0.000022641247937939008	-2.907482884279726e-20	5.847031142134951e-20	1.0898810252436555e-13	7.944638043276323e-13	4.62342739828497e-13
21900000	0.004988679077659227	1.9132309168763513e-49	-2.3695702772880447e-42	2.9768692286126744e-10	3.97002729453654e-15	0.000022641247937939008	-2.907482845133461e-20	5.847031142134951e-20	1.0898810252436555e-13	7.944638043276323e-13	4.62342739828497e-13
22000000	0.004988679077659227	1.9132309168763513e-49	-2.3804298962352455e-42	2.9768692286126744e-10	3.97002729453654e-15	0.000022641247937939008	-2.907482805987196e-20	5.847031142134951e-20	1.0898810252436555e-13	7.944638043276323e-13	4.62342739828497e-13
22100000	0.004988679077659227	1.9132309168763513e-49	-2.3912895151824526e-42	2.9768692286126744e-10	3.97002729453654e-15	0.000022641247937939008	-2.907482766840931e-20	5.847031142134951e-20	1.0898810252436555e-13	7.944638043276323e-13	4.62342739828497e-13
22200000	0.004988679077659227	1.9132309168763513e-49	-2.4021491341296658e-42	2.9768692286126744e-10	3.97002729453654e-15	0.000022641247937939008	-2.907482727694666e-20	5.847031142134951e-20	1.0898810252436555e-13	7.944638043276323e-13	4.62342739828497e-13
22300000	0.004988679077659227	1.9132309168763513e-49	-2.4130087530768857e-42	2.9768692286126744e-10	3.97002729453654e-15	0.000022641247937939008	-2.9074826885484014e-20	5.847031142134951e-20	1.0898810252436555e-13	7.944638043276323e-13	4.62342739828497e-13
22400000	0.004988679077659227	1.9132309168763513e-49	-2.423868372024112e-42	2.9768692286126744e-10	3.97002729453654e-15	0.000022641247937939008	-2.9074826494021366e-20	5.847031142134951e-20	1.0898810252436555e-13	7.944638043276323e-13	4.62342739828497e-13
22500000	0.004988679077659227	1.9132309168763513e-49	-2.4347279909713456e-42	2.9768692286126744e-10	3.97002729453654e-15	0.000022641247937939008	-2.9074826102558717e-20	5.847031142134951e-20	1.0898810252436555e-13	7.944638043276323e-13	4.62342739828497e-13
22600000	0.004988679077659227	1.9132309168763513e-49	-2.4455876099185865e-42	2.9768692286126744e-10	3.97002729453654e-15	0.000022641247937939008	-2.907482571109607e-20	5.847031142134951e-20	1.0898810252436555e-13	7.944638043276323e-13	4.62342739828497e-13
22700000	0.004988679077659227	1.9132309168763513e-49	-2.456447228865835e-42	2.9768692286126744e-10	3.97002729453654e-15	0.000022641247937939008	-2.9074825319633425e-20	5.847031142134951e-20	1.0898810252436555e-13	7.944638043276323e-13	4.62342739828497e-13
22800000	0.004988679077659227	1.9132309168763513e-49	-2.4673068478130915e-42	2.9768692286126744e-10	3.97002729453654e-15	0.000022641247937939008	-2.9074824928170777e-20	5.847031142134951e-20	1.0898810252436555e-13	7.944638043276323e-13	4.62342739828497e-13
22900000	0.004988679077659227	1.9132309168763513e-49	-2.478166466760356e-42	2.9768692286126744e-10	3.97002729453654e-15	0.000022641247937939008	-2.907482453670813e-20	5.847031142134951e-20	1.0898810252436555e-13	7.944638043276323e-13	4.62342739828497e-13
23000000	0.004988679077659227	1.9132309168763513e-49	-2.4890260857076288e-42	2.9768692286126744e-10	3.97002729453654e-15	0.000022641247937939008	-2.907482414524548e-20	5.847031142134951e-20	1.0898810252436555e-13	7.944638043276323e-13	4.62342739828497e-13
23100000	0.004988679077659227	1.9132309168763513e-49	-2.4998857046549105e-42	2.9768692286126744e-10	3.97002729453654e-15	0.000022641247937939008	-2.907482375378283e-20	5.847031142134951e-20	1.0898810252436555e-13	7.944638043276323e-13	4.62342739828497e-13
23200000	0.004988679077659227	1.9132309168763513e-49	-2.510745323602197e-42	2.9768692286126744e-10	3.97002729453654e-15	0.000022641247937939008	-2.907482336232018e-20	5.847031142134951e-20	1.0898810252436555e-13	7.944638043276323e-13	4.62342739828497e-13
23300000	0.004988679077659227	1.9132309168763513e-49	-2.5216049425494672e-42	2.9768692286126744e-10	3.97002729453654e-15	0.000022641247937939008	-2.907482297085753e-20	5.847031142134951e-20	1.0898810252436555e-13	7.944638043276323e-13	4.62342739828497e-13
23400000	0.004988679077659227	1.9132309168763513e-49	-2.5324645614967202e-42	2.9768692286126744e-10	3.97002729453654e-15	0.000022641247937939008	-2.9074822579394884e-20	5.847031142134951e-20	1.0898810252436555e-13	7.944638043276323e-13	4.62342739828497e-13
23500000	0.004988679077659227	1.9132309168763513e-49	-2.5433241804439554e-42	2.9768692286126744e-10	3.97002729453654e-15	0.000022641247937939008	-2.9074822187932235e-20	5.847031142134951e-20	1.0898810252436555e-13	7.944638043276323e-13	4.62342739828497e-13
23600000	0.004988679077659227	1.9132309168763513e-49	-2.5541837993911734e-42	2.9768692286126744e-10	3.97002729453654e-15	0.000022641247937939008	-2.907482179646959e-20	5.847031142134951e-20	1.0898810252436555e-13	7.944638043276323e-13	4.62342739828497e-13
23700000	0.004988679077659227	1.9132309168763513e-49	-2.5650434183383748e-42	2.9768692286126744e-10	3.97002729453654e-15	0.000022641247937939008	-2.9074821405006944e-20	5.847031142134951e-20	1.0898810252436555e-13	7.944638043276323e-13	4.62342739828497e-13
23800000	0.004988679077659227	1.9132309168763513e-49	-2.5759030372855596e-42	2.9768692286126744e-10	3.97002729453654e-15	0.000022641247937939008	-2.9074821013544295e-20	5.847031142134951e-20	1.0898810252436555e-13	7.944638043276323e-13	4.62342739828497e-13
23900000	0.004988679077659227	1.9132309168763513e-49	-2.586762656232728e-42	2.9768692286126744e-10	3.97002729453654e-15	0.000022641247937939008	-2.9074820622081647e-20	5.847031142134951e-20	1.0898810252436555e-13	7.944638043276323e-13	4.62342739828497e-13
24000000	0.004988679077659227	1.9132309168763513e-49	-2.59762227517988e-42	2.9768692286126744e-10	3.97002729453654e-15	0.000022641247937939008	-2.9074820230619e-20	5.847031142134951e-20	1.0898810252436555e-13	7.944638043276323e-13	4.62342739828497e-13
24100000	0.004988679077659227	1.9132309168763513e-49	-2.608481894127016e-42	2.9768692286126744e-10	3.97002729453654e-15	0.000022641247937939008	-2.907481983915635e-20	5.847031142134951e-20	1.0898810252436555e-13	7.944638043276323e-13	4.62342739828497e-13
24200000	0.004988679077659227	1.9132309168763513e-49	-2.619341513074137e-42	2.9768692286126744e-10	3.97002729453654e-15	0.000022641247937939008	-2.90748194476937e-20	5.847031142134951e-20	1.0898810252436555e-13	7.944638043276323e-13	4.62342739828497e-13
24300000	0.004988679077659227	1.9132309168763513e-49	-2.6302011320212423e-42	2.9768692286126744e-10	3.97002729453654e-15	0.000022641247937939008	-2.907481905623105e-20	5.847031142134951e-20	1.0898810252436555e-13	7.944638043276323e-13	4.62342739828497e-13
24400000	0.004988679077659227	1.9132309168763513e-49	-2.6410607509683328e-42	2.9768692286126744e-10	3.97002729453654e-15	0.000022641247937939008	-2.90748186647684e-20	5.847031142134951e-20	1.0898810252436555e-13	7.944638043276323e-13	4.62342739828497e-13
24500000	0.004988679077659227	1.9132309168763513e-49	-2.6519203699154086e-42	2.9768692286126744e-10	3.97002729453654e-15	0.000022641247937939008	-2.907481827330576e-20	5.847031142134951e-20	1.0898810252436555e-13	7.944638043276323e-13	4.62342739828497e-13
24600000	0.004988679077659227	1.9132309168763513e-49	-2.66277998886247e-42	2.9768692286126744e-10	3.97002729453654e-15	0.000022641247937939008	-2.907481788184311e-20	5.847031142134951e-20	1.0898810252436555e-13	7.944638043276323e-13	4.62342739828497e-13
24700000	0.004988679077659227	1.9132309168763513e-49	-2.673639607809517e-42	2.9768692286126744e-10	3.97002729453654e-15	0.000022641247937939008	-2.907481749038046e-20	5.847031142134951e-20	1.0898810252436555e-13	7.944638043276323e-13	4.62342739828497e-13
24800000	0.004988679077659227	1.9132309168763513e-49	-2.6844992267565502e-42	2.9768692286126744e-10	3.97002729453654e-15	0.000022641247937939008	-2.9074817098917814e-20	5.847031142134951e-20	1.0898810252436555e-13	7.944638043276323e-13	4.62342739828497e-13
24900000	0.004988679077659227	1.9132309168763513e-49	-2.69535884570357e-42	2.9768692286126744e-10	3.97002729453654e-15	0.000022641247937939008	-2.9074816707455165e-20	5.847031142134951e-20	1.0898810252436555e-13	7.944638043276323e-13	4.62342739828497e-13
25000000	0.004988679077659227	1.9132309168763513e-49	-2.706218464650576e-42	2.9768692286126744e-10	3.97002729453654e-15	0.000022641247937939008	-2.9074816315992517e-20	5.847031142134951e-20	1.0898810252436555e-13	7.944638043276323e-13	4.62342739828497e-13
25100000	0.004988679077659227	1.9132309168763513e-49	-2.7170780835975694e-42	2.9768692286126744e-10	3.97002729453654e-15	0.000022641247937939008	-2.907481592452987e-20	5.847031142134951e-20	1.0898810252436555e-13	7.944638043276323e-13	4.62342739828497e-13
25200000	0.004988679077659227	1.9132309168763513e-49	-2.7279377025445497e-42	2.9768692286126744e-10	3.97002729453654e-15	0.000022641247937939008	-2.907481553306722e-20	5.847031142134951e-20	1.0898810252436555e-13	7.944638043276323e-13	4.62342739828497e-13
25300000	0.004988679077659227	1.9132309168763513e-49	-2.7387973214915173e-42	2.9768692286126744e-10	3.97002729453654e-15	0.000022641247937939008	-2.907481514160457e-20	5.847031142134951e-20	1.0898810252436555e-13	7.944638043276323e-13	4.62342739828497e-13
25400000	0.004988679077659227	1.9132309168763513e-49	-2.7496569404384727e-42	2.9768692286126744e-10	3.97002729453654e-15	0.000022641247937939008	-2.907481475014193e-20	5.847031142134951e-20	1.0898810252436555e-13	7.944638043276323e-13	4.62342739828497e-13
25500000	0.004988679077659227	1.9132309168763513e-49	-2.760516559385416e-42	2.9768692286126744e-10	3.97002729453654e-15	0.000022641247937939008	-2.907481435867928e-20	5.847031142134951e-20	1.0898810252436555e-13	7.944638043276323e-13	4.62342739828497e-13
25600000	0.004988679077659227	1.9132309168763513e-49	-2.771376178332348e-42	2.9768692286126744e-10	3.97002729453654e-15	0.000022641247937939008	-2.907481396721663e-20	5.847031142134951e-20	1.0898810252436555e-13	7.944638043276323e-13	4.62342739828497e-13
25700000	0.004988679077659227	1.9132309168763513e-49	-2.7822357972792682e-42	2.9768692286126744e-10	3.97002729453654e-15	0.000022641247937939008	-2.907481357575398e-20	5.847031142134951e-20	1.0898810252436555e-13	7.944638043276323e-13	4.62342739828497e-13
25800000	0.004988679077659227	1.9132309168763513e-49	-2.793095416226177e-42	2.9768692286126744e-10	3.97002729453654e-15	0.000022641247937939008	-2.907481318429133e-20	5.847031142134951e-20	1.0898810252436555e-13	7.944638043276323e-13	4.62342739828497e-13
25900000	0.004988679077659227	1.9132309168763513e-49	-2.8039550351730752e-42	2.9768692286126744e-10	3.97002729453654e-15	0.000022641247937939008	-2.9074812792828684e-20	5.847031142134951e-20	1.0898810252436555e-13	7.944638043276323e-13	4.62342739828497e-13
26000000	0.004988679077659227	1.9132309168763513e-49	-2.814814654119963e-42	2.9768692286126744e-10	3.97002729453654e-15	0.000022641247937939008	-2.9074812401366035e-20	5.847031142134951e-20	1.0898810252436555e-13	7.944638043276323e-13	4.62342739828497e-13
26100000	0.004988679077659227	1.9132309168763513e-49	-2.82567427306684e-42	2.9768692286126744e-10	3.97002729453654e-15	0.000022641247937939008	-2.9074812009903386e-20	5.847031142134951e-20	1.0898810252436555e-13	7.944638043276323e-13	4.62342739828497e-13
26200000	0.004988679077659227	1.9132309168763513e-49	-2.836533892013707e-42	2.9768692286126744e-10	3.97002729453654e-15	0.000022641247937939008	-2.907481161844074e-20	5.847031142134951e-20	1.0898810252436555e-13	7.944638043276323e-13	4.62342739828497e-13
26300000	0.004988679077659227	1.9132309168763513e-49	-2.8473935109605643e-42	2.9768692286126744e-10	3.97002729453654e-15	0.000022641247937939008	-2.907481122697809e-20	5.847031142134951e-20	1.0898810252436555e-13	7.944638043276323e-13	4.62342739828497e-13
26400000	0.004988679077659227	1.9132309168763513e-49	-2.858253129907412e-42	2.9768692286126744e-10	3.97002729453654e-15	0.000022641247937939008	-2.9074810835515446e-20	5.847031142134951e-20	1.0898810252436555e-13	7.944638043276323e-13	4.62342739828497e-13
26500000	0.004988679077659227	1.9132309168763513e-49	-2.8691127488542502e-42	2.9768692286126744e-10	3.97002729453654e-15	0.000022641247937939008	-2.90748104440528e-20	5.847031142134951e-20	1.0898810252436555e-13	7.944638043276323e-13	4.62342739828497e-13
26600000	0.004988679077659227	1.9132309168763513e-49	-2.8799723678010795e-42	2.9768692286126744e-10	3.97002729453654e-15	0.000022641247937939008	-2.907481005259015e-20	5.847031142134951e-20	1.0898810252436555e-13	7.944638043276323e-13	4.62342739828497e-13
26700000	0.004988679077659227	1.9132309168763513e-49	-2.8908319867479e-42	2.9768692286126744e-10	3.97002729453654e-15	0.000022641247937939008	-2.90748096611275e-20	5.847031142134951e-20	1.0898810252436555e-13	7.944638043276323e-13	4.62342739828497e-13
26800000	0.004988679077659227	1.9132309168763513e-49	-2.9016916056947125e-42	2.9768692286126744e-10	3.97002729453654e-15	0.000022641247937939008	-2.907480926966485e-20	5.847031142134951e-20	1.0898810252436555e-13	7.944638043276323e-13	4.62342739828497e-13
26900000	0.004988679077659227	1.9132309168763513e-49	-2.912551224641516e-42	2.9768692286126744e-10	3.97002729453654e-15	0.000022641247937939008	-2.90748088782022e-20	5.847031142134951e-20	1.0898810252436555e-13	7.944638043276323e-13	4.62342739828497e-13
27000000	0.004988679077659227	1.9132309168763513e-49	-2.9234108435883124e-42	2.9768692286126744e-10	3.97002729453654e-15	0.000022641247937939008	-2.9074808486739554e-20	5.847031142134951e-20	1.0898810252436555e-13	7.944638043276323e-13	4.62342739828497e-13
27100000	0.004988679077659227	1.9132309168763513e-49	-2.934270462535101e-42	2.9768692286126744e-10	3.97002729453654e-15	0.000022641247937939008	-2.9074808095276905e-20	5.847031142134951e-20	1.0898810252436555e-13	7.944638043276323e-13	4.62342739828497e-13
27200000	0.004988679077659227	1.9132309168763513e-49	-2.9451300814818817e-42	2.9768692286126744e-10	3.97002729453654e-15	0.000022641247937939008	-2.9074807703814256e-20	5.847031142134951e-20	1.0898810252436555e-13	7.944638043276323e-13	4.62342739828497e-13
27300000	0.004988679077659227	1.9132309168763513e-49	-2.9559897004286555e-42	2.9768692286126744e-10	3.97002729453654e-15	0.000022641247937939008	-2.9074807312351614e-20	5.847031142134951e-20	1.0898810252436555e-13	7.944638043276323e-13	4.62342739828497e-13
27400000	0.004988679077659227	1.9132309168763513e-49	-2.966849319375422e-42	2.9768692286126744e-10	3.97002729453654e-15	0.000022641247937939008	-2.9074806920888965e-20	5.847031142134951e-20	1.0898810252436555e-13	7.944638043276323e-13	4.62342739828497e-13
27500000	0.004988679077659227	1.9132309168763513e-49	-2.9777089383221834e-42	2.9768692286126744e-10	3.97002729453654e-15	0.000022641247937939008	-2.9074806529426316e-20	5.847031142134951e-20	1.0898810252436555e-13	7.944638043276323e-13	4.62342739828497e-13
27600000	0.004988679077659227	1.9132309168763513e-49	-2.9885685572689374e-42	2.9768692286126744e-10	3.97002729453654e-15	0.000022641247937939008	-2.907480613796367e-20	5.847031142134951e-20	1.0898810252436555e-13	7.944638043276323e-13	4.62342739828497e-13
27700000	0.004988679077659227	1.9132309168763513e-49	-2.999428176215686e-42	2.9768692286126744e-10	3.97002729453654e-15	0.000022641247937939008	-2.907480574650102e-20	5.847031142134951e-20	1.0898810252436555e-13	7.944638043276323e-13	4.62342739828497e-13
27800000	0.004988679077659227	1.9132309168763513e-49	-3.010287795162428e-42	2.9768692286126744e-10	3.97002729453654e-15	0.000022641247937939008	-2.907480535503837e-20	5.847031142134951e-20	1.0898810252436555e-13	7.944638043276323e-13	4.62342739828497e-13
27900000	0.004988679077659227	1.9132309168763513e-49	-3.021147414109165e-42	2.9768692286126744e-10	3.97002729453654e-15	0.000022641247937939008	-2.907480496357572e-20	5.847031142134951e-20	1.0898810252436555e-13	7.944638043276323e-13	4.62342739828497e-13
28000000	0.004988679077659227	1.9132309168763513e-49	-3.032007033055897e-42	2.9768692286126744e-10	3.97002729453654e-15	0.000022641247937939008	-2.907480457211307e-20	5.847031142134951e-20	1.0898810252436555e-13	7.944638043276323e-13	4.62342739828497e-13
28100000	0.004988679077659227	1.9132309168763513e-49	-3.0428666520026236e-42	2.9768692286126744e-10	3.97002729453654e-15	0.000022641247937939008	-2.9074804180650424e-20	5.847031142134951e-20	1.0898810252436555e-13	7.944638043276323e-13	4.62342739828497e-13
28200000	0.004988679077659227	1.9132309168763513e-49	-3.053726270949346e-42	2.9768692286126744e-10	3.97002729453654e-15	0.000022641247937939008	-2.907480378918778e-20	5.847031142134951e-20	1.0898810252436555e-13	7.944638043276323e-13	4.62342739828497e-13
28300000	0.004988679077659227	1.9132309168763513e-49	-3.0645858898960636e-42	2.9768692286126744e-10	3.97002729453654e-15	0.000022641247937939008	-2.907480339772513e-20	5.847031142134951e-20	1.0898810252436555e-13	7.944638043276323e-13	4.62342739828497e-13
28400000	0.004988679077659227	1.9132309168763513e-49	-3.0754455088427775e-42	2.9768692286126744e-10	3.97002729453654e-15	0.000022641247937939008	-2.9074803006262484e-20	5.847031142134951e-20	1.0898810252436555e-13	7.944638043276323e-13	4.62342739828497e-13
28500000	0.004988679077659227	1.9132309168763513e-49	-3.086305127789487e-42	2.9768692286126744e-10	3.97002729453654e-15	0.000022641247937939008	-2.9074802614799835e-20	5.847031142134951e-20	1.0898810252436555e-13	7.944638043276323e-13	4.62342739828497e-13
28600000	0.004988679077659227	1.9132309168763513e-49	-3.097164746736193e-42	2.9768692286126744e-10	3.97002729453654e-15	0.000022641247937939008	-2.9074802223337186e-20	5.847031142134951e-20	1.0898810252436555e-13	7.944638043276323e-13	4.62342739828497e-13
28700000	0.004988679077659227	1.9132309168763513e-49	-3.108024365682896e-42	2.9768692286126744e-10	3.97002729453654e-15	0.000022641247937939008	-2.907480183187454e-20	5.847031142134951e-20	1.0898810252436555e-13	7.944638043276323e-13	4.62342739828497e-13
28800000	0.004988679077659227	1.9132309168763513e-49	-3.118883984629596e-42	2.9768692286126744e-10	3.97002729453654e-15	0.000022641247937939008	-2.907480144041189e-20	5.847031142134951e-20	1.0898810252436555e-13	7.944638043276323e-13	4.62342739828497e-13
28900000	0.004988679077659227	1.9132309168763513e-49	-3.1297436035762935e-42	2.9768692286126744e-10	3.97002729453654e-15	0.000022641247937939008	-2.907480104894924e-20	5.847031142134951e-20	1.0898810252436555e-13	7.944638043276323e-13	4.62342739828497e-13
29000000	0.004988679077659227	1.9132309168763513e-49	-3.1406032225229883e-42	2.9768692286126744e-10	3.97002729453654e-15	0.000022641247937939008	-2.907480065748659e-20	5.847031142134951e-20	1.0898810252436555e-13	7.944638043276323e-13	4.62342739828497e-13
29100000	0.004988679077659227	1.9132309168763513e-49	-3.151462841469681e-42	2.9768692286126744e-10	3.97002729453654e-15	0.000022641247937939008	-2.907480026602395e-20	5.847031142134951e-20	1.0898810252436555e-13	7.944638043276323e-13	4.62342739828497e-13
29200000	0.004988679077659227	1.9132309168763513e-49	-3.1623224604163716e-42	2.9768692286126744e-10	3.97002729453654e-15	0.000022641247937939008	-2.90747998745613e-20	5.847031142134951e-20	1.0898810252436555e-13	7.944638043276323e-13	4.62342739828497e-13
29300000	0.004988679077659227	1.9132309168763513e-49	-3.1731820793630606e-42	2.9768692286126744e-10	3.97002729453654e-15	0.000022641247937939008	-2.907479948309865e-20	5.847031142134951e-20	1.0898810252436555e-13	7.944638043276323e-13	4.62342739828497e-13
29400000	0.004988679077659227	1.9132309168763513e-49	-3.1840416983097484e-42	2.9768692286126744e-10	3.97002729453654e-15	0.000022641247937939008	-2.9074799091636e-20	5.847031142134951e-20	1.0898810252436555e-13	7.944638043276323e-13	4.62342739828497e-13
29500000	0.004988679077659227	1.9132309168763513e-49	-3.194901317256435e-42	2.9768692286126744e-10	3.97002729453654e-15	0.000022641247937939008	-2.9074798700173354e-20	5.847031142134951e-20	1.0898810252436555e-13	7.944638043276323e-13	4.62342739828497e-13
29600000	0.004988679077659227	1.9132309168763513e-49	-3.20576093620312e-42	2.9768692286126744e-10	3.97002729453654e-15	0.000022641247937939008	-2.9074798308710705e-20	5.847031142134951e-20	1.0898810252436555e-13	7.944638043276323e-13	4.62342739828497e-13
29700000	0.004988679077659227	1.9132309168763513e-49	-3.2166205551498054e-42	2.9768692286126744e-10	3.97002729453654e-15	0.000022641247937939008	-2.9074797917248056e-20	5.847031142134951e-20	1.0898810252436555e-13	7.944638043276323e-13	4.62342739828497e-13
29800000	0.004988679077659227	1.9132309168763513e-49	-3.22748017409649e-42	2.9768692286126744e-10	3.97002729453654e-15	0.000022641247937939008	-2.907479752578541e-20	5.847031142134951e-20	1.0898810252436555e-13	7.944638043276323e-13	4.62342739828497e-13
29900000	0.004988679077659227	1.9132309168763513e-49	-3.2383397930431746e-42	2.9768692286126744e-10	3.97002729453654e-15	0.000022641247937939008	-2.907479713432276e-20	5.847031142134951e-20	1.0898810252436555e-13	7.944638043276323e-13	4.62342739828497e-13
30000000	0.004988679077659227	1.9132309168763513e-49	-3.24919941198986e-42	2.9768692286126744e-10	3.97002729453654e-15	0.000022641247937939008	-2.9074796742860116e-20	5.847031142134951e-20	1.0898810252436555e-13	7.944638043276323e-13	4.62342739828497e-13
30100000	0.004988679077659227	1.9132309168763513e-49	-3.260059030936545e-42	2.9768692286126744e-10	3.97002729453654e-15	0.000022641247937939008	-2.907479635139747e-20	5.847031142134951e-20	1.0898810252436555e-13	7.944638043276323e-13	4.62342739828497e-13
30200000	0.004988679077659227	1.9132309168763513e-49	-3.2709186498832316e-42	2.9768692286126744e-10	3.97002729453654e-15	0.000022641247937939008	-2.907479595993482e-20	5.847031142134951e-20	1.0898810252436555e-13	7.944638043276323e-13	4.62342739828497e-13
30300000	0.004988679077659227	1.9132309168763513e-49	-3.281778268829919e-42	2.9768692286126744e-10	3.97002729453654e-15	0.000022641247937939008	-2.907479556847217e-20	5.847031142134951e-20	1.0898810252436555e-13	7.944638043276323e-13	4.62342739828497e-13
30400000	0.004988679077659227	1.9132309168763513e-49	-3.292637887776608e-42	2.9768692286126744e-10	3.97002729453654e-15	0.000022641247937939008	-2.907479517700952e-20	5.847031142134951e-20	1.0898810252436555e-13	7.944638043276323e-13	4.62342739828497e-13
30500000	0.004988679077659227	1.9132309168763513e-49	-3.303497506723298e-42	2.9768692286126744e-10	3.97002729453654e-15	0.000022641247937939008	-2.907479478554687e-20	5.847031142134951e-20	1.0898810252436555e-13	7.944638043276323e-13	4.62342739828497e-13
30600000	0.004988679077659227	1.9132309168763513e-49	-3.3143571256699904e-42	2.9768692286126744e-10	3.97002729453654e-15	0.000022641247937939008	-2.9074794394084224e-20	5.847031142134951e-20	1.0898810252436555e-13	7.944638043276323e-13	4.62342739828497e-13
30700000	0.004988679077659227	1.9132309168763513e-49	-3.3252167446166846e-42	2.9768692286126744e-10	3.97002729453654e-15	0.000022641247937939008	-2.9074794002621575e-20	5.847031142134951e-20	1.0898810252436555e-13	7.944638043276323e-13	4.62342739828497e-13
30800000	0.004988679077659227	1.9132309168763513e-49	-3.336076363563381e-42	2.9768692286126744e-10	3.97002729453654e-15	0.000022641247937939008	-2.9074793611158926e-20	5.847031142134951e-20	1.0898810252436555e-13	7.944638043276323e-13	4.62342739828497e-13
30900000	0.004988679077659227	1.9132309168763513e-49	-3.3469359825100805e-42	2.9768692286126744e-10	3.97002729453654e-15	0.000022641247937939008	-2.9074793219696283e-20	5.847031142134951e-20	1.0898810252436555e-13	7.944638043276323e-13	4.62342739828497e-13
31000000	0.004988679077659227	1.9132309168763513e-49	-3.357795601456783e-42	2.9768692286126744e-10	3.97002729453654e-15	0.000022641247937939008	-2.9074792828233635e-20	5.847031142134951e-20	1.0898810252436555e-13	7.944638043276323e-13	4.62342739828497e-13
31100000	0.004988679077659227	1.9132309168763513e-49	-3.368655220403489e-42	2.9768692286126744e-10	3.97002729453654e-15	0.000022641247937939008	-2.9074792436770986e-20	5.847031142134951e-20	1.0898810252436555e-13	7.944638043276323e-13	4.62342739828497e-13
31200000	0.004988679077659227	1.9132309168763513e-49	-3.379514839350198e-42	2.9768692286126744e-10	3.97002729453654e-15	0.000022641247937939008	-2.907479204530834e-20	5.847031142134951e-20	1.0898810252436555e-13	7.944638043276323e-13	4.62342739828497e-13
31300000	0.004988679077659227	1.9132309168763513e-49	-3.3903744582969114e-42	2.9768692286126744e-10	3.97002729453654e-15	0.000022641247937939008	-2.907479165384569e-20	5.847031142134951e-20	1.0898810252436555e-13	7.944638043276323e-13	4.62342739828497e-13
31400000	0.004988679077659227	1.9132309168763513e-49	-3.4012340772436285e-42	2.9768692286126744e-10	3.97002729453654e-15	0.000022641247937939008	-2.907479126238304e-20	5.847031142134951e-20	1.0898810252436555e-13	7.944638043276323e-13	4.62342739828497e-13
31500000	0.004988679077659227	1.9132309168763513e-49	-3.4120936961903494e-42	2.9768692286126744e-10	3.97002729453654e-15	0.000022641247937939008	-2.907479087092039e-20	5.847031142134951e-20	1.0898810252436555e-13	7.944638043276323e-13	4.62342739828497e-13
31600000	0.004988679077659227	1.9132309168763513e-49	-3.4229533151370754e-42	2.9768692286126744e-10	3.97002729453654e-15	0.000022641247937939008	-2.907479047945774e-20	5.847031142134951e-20	1.0898810252436555e-13	7.944638043276323e-13	4.62342739828497e-13
31700000	0.004988679077659227	1.9132309168763513e-49	-3.4338129340838065e-42	2.9768692286126744e-10	3.97002729453654e-15	0.000022641247937939008	-2.9074790087995094e-20	5.847031142134951e-20	1.0898810252436555e-13	7.944638043276323e-13	4.62342739828497e-13
31800000	0.004988679077659227	1.9132309168763513e-49	-3.444672553030543e-42	2.9768692286126744e-10	3.97002729453654e-15	0.000022641247937939008	-2.907478969653245e-20	5.847031142134951e-20	1.0898810252436555e-13	7.944638043276323e-13	4.62342739828497e-13
31900000	0.004988679077659227	1.9132309168763513e-49	-3.455532171977284e-42	2.9768692286126744e-10	3.97002729453654e-15	0.000022641247937939008	-2.90747893050698e-20	5.847031142134951e-20	1.0898810252436555e-13	7.944638043276323e-13	4.62342739828497e-13
32000000	0.004988679077659227	1.9132309168763513e-49	-3.466391790924031e-42	2.9768692286126744e-10	3.97002729453654e-15	0.000022641247937939008	-2.9074788913607153e-20	5.847031142134951e-20	1.0898810252436555e-13	7.944638043276323e-13	4.62342739828497e-13
32100000	0.004988679077659227	1.9132309168763513e-49	-3.477251409870784e-42	2.9768692286126744e-10	3.97002729453654e-15	0.000022641247937939008	-2.9074788522144505e-20	5.847031142134951e-20	1.0898810252436555e-13	7.944638043276323e-13	4.62342739828497e-13
32200000	0.004988679077659227	1.9132309168763513e-49	-3.488111028817544e-42	2.9768692286126744e-10	3.97002729453654e-15	0.000022641247937939008	-2.9074788130681856e-20	5.847031142134951e-20	1.0898810252436555e-13	7.944638043276323e-13	4.62342739828497e-13
32300000	0.004988679077659227	1.9132309168763513e-49	-3.498970647764309e-42	2.9768692286126744e-10	3.97002729453654e-15	0.000022641247937939008	-2.907478773921921e-20	5.847031142134951e-20	1.0898810252436555e-13	7.944638043276323e-13	4.62342739828497e-13
32400000	0.004988679077659227	1.9132309168763513e-49	-3.509830266711082e-42	2.9768692286126744e-10	3.97002729453654e-15	0.000022641247937939008	-2.907478734775656e-20	5.847031142134951e-20	1.0898810252436555e-13	7.944638043276323e-13	4.62342739828497e-13
32500000	0.004988679077659227	1.9132309168763513e-49	-3.520689885657862e-42	2.9768692286126744e-10	3.97002729453654e-15	0.000022641247937939008	-2.907478695629391e-20	5.847031142134951e-20	1.0898810252436555e-13	7.944638043276323e-13	4.62342739828497e-13
32600000	0.004988679077659227	1.9132309168763513e-49	-3.5315495046046485e-42	2.9768692286126744e-10	3.97002729453654e-15	0.000022641247937939008	-2.907478656483126e-20	5.847031142134951e-20	1.0898810252436555e-13	7.944638043276323e-13	4.62342739828497e-13
32700000	0.004988679077659227	1.9132309168763513e-49	-3.5424091235514434e-42	2.9768692286126744e-10	3.97002729453654e-15	0.000022641247937939008	-2.907478617336862e-20	5.847031142134951e-20	1.0898810252436555e-13	7.944638043276323e-13	4.62342739828497e-13
32800000	0.004988679077659227	1.9132309168763513e-49	-3.553268742498246e-42	2.9768692286126744e-10	3.97002729453654e-15	0.000022641247937939008	-2.907478578190597e-20	5.847031142134951e-20	1.0898810252436555e-13	7.944638043276323e-13	4.62342739828497e-13
32900000	0.004988679077659227	1.9132309168763513e-49	-3.5641283614450566e-42	2.9768692286126744e-10	3.97002729453654e-15	0.000022641247937939008	-2.907478539044332e-20	5.847031142134951e-20	1.0898810252436555e-13	7.944638043276323e-13	4.62342739828497e-13
33000000	0.004988679077659227	1.9132309168763513e-49	-3.574987980391876e-42	2.9768692286126744e-10	3.97002729453654e-15	0.000022641247937939008	-2.907478499898067e-20	5.847031142134951e-20	1.0898810252436555e-13	7.944638043276323e-13	4.62342739828497e-13
33100000	0.004988679077659227	1.9132309168763513e-49	-3.585847599338703e-42	2.9768692286126744e-10	3.97002729453654e-15	0.000022641247937939008	-2.9074784607518023e-20	5.847031142134951e-20	1.0898810252436555e-13	7.944638043276323e-13	4.62342739828497e-13
33200000	0.004988679077659227	1.9132309168763513e-49	-3.5967072182855355e-42	2.9768692286126744e-10	3.97002729453654e-15	0.000022641247937939008	-2.9074784216055375e-20	5.847031142134951e-20	1.0898810252436555e-13	7.944638043276323e-13	4.62342739828497e-13
33300000	0.004988679077659227	1.9132309168763513e-49	-3.607566837232352e-42	2.9768692286126744e-10	3.97002729453654e-15	0.000022641247937939008	-2.9074783824592726e-20	5.847031142134951e-20	1.0898810252436555e-13	7.944638043276323e-13	4.62342739828497e-13
33400000	0.004988679077659227	1.9132309168763513e-49	-3.6184264561791507e-42	2.9768692286126744e-10	3.97002729453654e-15	0.000022641247937939008	-2.907478343313008e-20	5.847031142134951e-20	1.0898810252436555e-13	7.944638043276323e-13	4.62342739828497e-13
33500000	0.004988679077659227	1.9132309168763513e-49	-3.629286075125932e-42	2.9768692286126744e-10	3.97002729453654e-15	0.000022641247937939008	-2.907478304166743e-20	5.847031142134951e-20	1.0898810252436555e-13	7.944638043276323e-13	4.62342739828497e-13
33600000	0.004988679077659227	1.9132309168763513e-49	-3.6401456940726964e-42	2.9768692286126744e-10	3.97002729453654e-15	0.000022641247937939008	-2.9074782650204786e-20	5.847031142134951e-20	1.0898810252436555e-13	7.944638043276323e-13	4.62342739828497e-13
33700000	0.004988679077659227	1.9132309168763513e-49	-3.651005313019444e-42	2.9768692286126744e-10	3.97002729453654e-15	0.000022641247937939008	-2.9074782258742137e-20	5.847031142134951e-20	1.0898810252436555e-13	7.944638043276323e-13	4.62342739828497e-13
33800000	0.004988679077659227	1.9132309168763513e-49	-3.6618649319661746e-42	2.9768692286126744e-10	3.97002729453654e-15	0.000022641247937939008	-2.907478186727949e-20	5.847031142134951e-20	1.0898810252436555e-13	7.944638043276323e-13	4.62342739828497e-13
33900000	0.004988679077659227	1.9132309168763513e-49	-3.672724550912889e-42	2.9768692286126744e-10	3.97002729453654e-15	0.000022641247937939008	-2.907478147581684e-20	5.847031142134951e-20	1.0898810252436555e-13	7.944638043276323e-13	4.62342739828497e-13
34000000	0.004988679077659227	1.9132309168763513e-49	-3.683584169859587e-42	2.9768692286126744e-10	3.97002729453654e-15	0.000022641247937939008	-2.907478108435419e-20	5.847031142134951e-20	1.0898810252436555e-13	7.944638043276323e-13	4.62342739828497e-13
34100000	0.004988679077659227	1.9132309168763513e-49	-3.69444378880627e-42	2.9768692286126744e-10	3.97002729453654e-15	0.000022641247937939008	-2.907478069289154e-20	5.847031142134951e-20	1.0898810252436555e-13	7.944638043276323e-13	4.62342739828497e-13
34200000	0.004988679077659227	1.9132309168763513e-49	-3.7053034077529365e-42	2.9768692286126744e-10	3.97002729453654e-15	0.000022641247937939008	-2.9074780301428893e-20	5.847031142134951e-20	1.0898810252436555e-13	7.944638043276323e-13	4.62342739828497e-13
34300000	0.004988679077659227	1.9132309168763513e-49	-3.716163026699588e-42	2.9768692286126744e-10	3.97002729453654e-15	0.000022641247937939008	-2.9074779909966245e-20	5.847031142134951e-20	1.0898810252436555e-13	7.944638043276323e-13	4.62342739828497e-13
34400000	0.004988679077659227	1.9132309168763513e-49	-3.727022645646225e-42	2.9768692286126744e-10	3.97002729453654e-15	0.000022641247937939008	-2.9074779518503596e-20	5.847031142134951e-20	1.0898810252436555e-13	7.944638043276323e-13	4.62342739828497e-13
34500000	0.004988679077659227	1.9132309168763513e-49	-3.737882264592847e-42	2.9768692286126744e-10	3.97002729453654e-15	0.000022641247937939008	-2.9074779127040953e-20	5.847031142134951e-20	1.0898810252436555e-13	7.944638043276323e-13	4.62342739828497e-13
34600000	0.004988679077659227	1.9132309168763513e-49	-3.748741883539454e-42	2.9768692286126744e-10	3.97002729453654e-15	0.000022641247937939008	-2.9074778735578304e-20	5.847031142134951e-20	1.0898810252436555e-13	7.944638043276323e-13	4.62342739828497e-13
34700000	0.004988679077659227	1.9132309168763513e-49	-3.759601502486047e-42	2.9768692286126744e-10	3.97002729453654e-15	0.000022641247937939008	-2.9074778344115656e-20	5.847031142134951e-20	1.0898810252436555e-13	7.944638043276323e-13	4.62342739828497e-13
34800000	0.004988679077659227	1.9132309168763513e-49	-3.770461121432627e-42	2.9768692286126744e-10	3.97002729453654e-15	0.000022641247937939008	-2.9074777952653007e-20	5.847031142134951e-20	1.0898810252436555e-13	7.944638043276323e-13	4.62342739828497e-13
34900000	0.004988679077659227	1.9132309168763513e-49	-3.781320740379192e-42	2.9768692286126744e-10	3.97002729453654e-15	0.000022641247937939008	-2.907477756119036e-20	5.847031142134951e-20	1.0898810252436555e-13	7.944638043276323e-13	4.62342739828497e-13
35000000	0.004988679077659227	1.9132309168763513e-49	-3.792180359325745e-42	2.9768692286126744e-10	3.97002729453654e-15	0.000022641247937939008	-2.907477716972771e-20	5.847031142134951e-20	1.0898810252436555e-13	7.944638043276323e-13	4.62342739828497e-13
35100000	0.004988679077659227	1.9132309168763513e-49	-3.803039978272284e-42	2.9768692286126744e-10	3.97002729453654e-15	0.000022641247937939008	-2.907477677826506e-20	5.847031142134951e-20	1.0898810252436555e-13	7.944638043276323e-13	4.62342739828497e-13
35200000	0.004988679077659227	1.9132309168763513e-49	-3.81389959721881e-42	2.9768692286126744e-10	3.97002729453654e-15	0.000022641247937939008	-2.907477638680241e-20	5.847031142134951e-20	1.0898810252436555e-13	7.944638043276323e-13	4.62342739828497e-13
35300000	0.004988679077659227	1.9132309168763513e-49	-3.824759216165324e-42	2.9768692286126744e-10	3.97002729453654e-15	0.000022641247937939008	-2.9074775995339763e-20	5.847031142134951e-20	1.0898810252436555e-13	7.944638043276323e-13	4.62342739828497e-13
35400000	0.004988679077659227	1.9132309168763513e-49	-3.835618835111826e-42	2.9768692286126744e-10	3.97002729453654e-15	0.000022641247937939008	-2.907477560387712e-20	5.847031142134951e-20	1.0898810252436555e-13	7.944638043276323e-13	4.62342739828497e-13
35500000	0.004988679077659227	1.9132309168763513e-49	-3.846478454058315e-42	2.9768692286126744e-10	3.97002729453654e-15	0.000022641247937939008	-2.907477521241447e-20	5.847031142134951e-20	1.0898810252436555e-13	7.944638043276323e-13	4.62342739828497e-13
35600000	0.004988679077659227	1.9132309168763513e-49	-3.8573380730047934e-42	2.9768692286126744e-10	3.97002729453654e-15	0.000022641247937939008	-2.9074774820951823e-20	5.847031142134951e-20	1.0898810252436555e-13	7.944638043276323e-13	4.62342739828497e-13
35700000	0.004988679077659227	1.9132309168763513e-49	-3.8681976919512595e-42	2.9768692286126744e-10	3.97002729453654e-15	0.000022641247937939008	-2.9074774429489174e-20	5.847031142134951e-20	1.0898810252436555e-13	7.944638043276323e-13	4.62342739828497e-13
35800000	0.004988679077659227	1.9132309168763513e-49	-3.8790573108977147e-42	2.9768692286126744e-10	3.97002729453654e-15	0.000022641247937939008	-2.9074774038026526e-20	5.847031142134951e-20	1.0898810252436555e-13	7.944638043276323e-13	4.62342739828497e-13
35900000	0.004988679077659227	1.9132309168763513e-49	-3.889916929844159e-42	2.9768692286126744e-10	3.97002729453654e-15	0.000022641247937939008	-2.9074773646563877e-20	5.847031142134951e-20	1.0898810252436555e-13	7.944638043276323e-13	4.62342739828497e-13
36000000	0.004988679077659227	1.9132309168763517e-49	-3.9007765487905926e-42	2.9768692286126744e-10	3.97002729453654e-15	0.000022641247937939008	-2.907477325510123e-20	5.847031142134951e-20	1.0898810252436555e-13	7.944638043276323e-13	4.62342739828497e-13
36100000	0.004988679077659227	1.9132309168763517e-49	-3.911636167737016e-42	2.9768692286126744e-10	3.97002729453654e-15	0.000022641247937939008	-2.907477286363858e-20	5.847031142134951e-20	1.0898810252436555e-13	7.944638043276323e-13	4.62342739828497e-13
36200000	0.004988679077659227	1.9132309168763517e-49	-3.922495786683429e-42	2.9768692286126744e-10	3.97002729453654e-15	0.000022641247937939008	-2.907477247217593e-20	5.847031142134951e-20	1.0898810252436555e-13	7.944638043276323e-13	4.62342739828497e-13
36300000	0.004988679077659227	1.9132309168763517e-49	-3.933355405629832e-42	2.9768692286126744e-10	3.97002729453654e-15	0.000022641247937939008	-2.907477208071328e-20	5.847031142134951e-20	1.0898810252436555e-13	7.944638043276323e-13	4.62342739828497e-13
36400000	0.004988679077659227	1.9132309168763517e-49	-3.944215024576226e-42	2.9768692286126744e-10	3.97002729453654e-15	0.000022641247937939008	-2.907477168925064e-20	5.847031142134951e-20	1.0898810252436555e-13	7.944638043276323e-13	4.62342739828497e-13
36500000	0.004988679077659227	1.9132309168763517e-49	-3.9550746435226105e-42	2.9768692286126744e-10	3.97002729453654e-15	0.000022641247937939008	-2.907477129778799e-20	5.847031142134951e-20	1.0898810252436555e-13	7.944638043276323e-13	4.62342739828497e-13
36600000	0.004988679077659227	1.9132309168763517e-49	-3.965934262468986e-42	2.9768692286126744e-10	3.97002729453654e-15	0.000022641247937939008	-2.907477090632534e-20	5.847031142134951e-20	1.0898810252436555e-13	7.944638043276323e-13	4.62342739828497e-13
36700000	0.004988679077659227	1.9132309168763517e-49	-3.9767938814153526e-42	2.9768692286126744e-10	3.97002729453654e-15	0.000022641247937939008	-2.907477051486269e-20	5.847031142134951e-20	1.0898810252436555e-13	7.944638043276323e-13	4.62342739828497e-13
36800000	0.004988679077659227	1.9132309168763517e-49	-3.9876535003617103e-42	2.9768692286126744e-10	3.97002729453654e-15	0.000022641247937939008	-2.9074770123400044e-20	5.847031142134951e-20	1.0898810252436555e-13	7.944638043276323e-13	4.62342739828497e-13
36900000	0.004988679077659227	1.9132309168763517e-49	-3.998513119308061e-42	2.9768692286126744e-10	3.97002729453654e-15	0.000022641247937939008	-2.9074769731937396e-20	5.847031142134951e-20	1.0898810252436555e-13	7.944638043276323e-13	4.62342739828497e-13
37000000	0.004988679077659227	1.9132309168763517e-49	-4.009372738254403e-42	2.9768692286126744e-10	3.97002729453654e-15	0.000022641247937939008	-2.9074769340474747e-20	5.847031142134951e-20	1.0898810252436555e-13	7.944638043276323e-13	4.62342739828497e-13
37100000	0.004988679077659227	1.9132309168763517e-49	-4.0202323572007376e-42	2.9768692286126744e-10	3.97002729453654e-15	0.000022641247937939008	-2.90747689490121e-20	5.847031142134951e-20	1.0898810252436555e-13	7.944638043276323e-13	4.62342739828497e-13
37200000	0.004988679077659227	1.9132309168763517e-49	-4.0310919761470647e-42	2.9768692286126744e-10	3.97002729453654e-15	0.000022641247937939008	-2.907476855754945e-20	5.847031142134951e-20	1.0898810252436556e-13	7.944638043276323e-13	4.62342739828497e-13
37300000	0.004988679077659227	1.9132309168763517e-49	-4.041951595093385e-42	2.9768692286126744e-10	3.97002729453654e-15	0.000022641247937939008	-2.9074768166086807e-20	5.847031142134951e-20	1.0898810252436556e-13	7.944638043276323e-13	4.62342739828497e-13
37400000	0.004988679077659227	1.9132309168763517e-49	-4.052811214039697e-42	2.9768692286126744e-10	3.97002729453654e-15	0.000022641247937939008	-2.907476777462416e-20	5.847031142134951e-20	1.0898810252436556e-13	7.944638043276323e-13	4.62342739828497e-13
37500000	0.004988679077659227	1.9132309168763517e-49	-4.063670832986004e-42	2.9768692286126744e-10	3.97002729453654e-15	0.000022641247937939008	-2.907476738316151e-20	5.847031142134951e-20	1.0898810252436556e-13	7.944638043276323e-13	4.62342739828497e-13
37600000	0.004988679077659227	1.9132309168763517e-49	-4.074530451932304e-42	2.9768692286126744e-10	3.97002729453654e-15	0.000022641247937939008	-2.907476699169886e-20	5.847031142134951e-20	1.0898810252436556e-13	7.944638043276323e-13	4.62342739828497e-13
37700000	0.004988679077659227	1.9132309168763517e-49	-4.085390070878599e-42	2.9768692286126744e-10	3.97002729453654e-15	0.000022641247937939008	-2.907476660023621e-20	5.847031142134951e-20	1.0898810252436556e-13	7.944638043276323e-13	4.62342739828497e-13
37800000	0.004988679077659227	1.9132309168763517e-49	-4.096249689824887e-42	2.9768692286126744e-10	3.97002729453654e-15	0.000022641247937939005	-2.907476620877356e-20	5.847031142134951e-20	1.0898810252436556e-13	7.944638043276323e-13	4.62342739828497e-13
37900000	0.004988679077659227	1.9132309168763517e-49	-4.10710930877117e-42	2.9768692286126744e-10	3.97002729453654e-15	0.000022641247937939005	-2.9074765817310914e-20	5.847031142134951e-20	1.0898810252436556e-13	7.944638043276323e-13	4.62342739828497e-13
38000000	0.004988679077659227	1.9132309168763517e-49	-4.1179689277174484e-42	2.9768692286126744e-10	3.97002729453654e-15	0.000022641247937939005	-2.9074765425848265e-20	5.847031142134951e-20	1.0898810252436556e-13	7.944638043276323e-13	4.62342739828497e-13
38100000	0.004988679077659227	1.9132309168763517e-49	-4.128828546663721e-42	2.9768692286126744e-10	3.97002729453654e-15	0.000022641247937939005	-2.9074765034385617e-20	5.847031142134951e-20	1.0898810252436556e-13	7.944638043276323e-13	4.62342739828497e-13
38200000	0.004988679077659227	1.913230916876352e-49	-4.13968816560999e-42	2.9768692286126744e-10	3.97002729453654e-15	0.000022641247937939005	-2.9074764642922974e-20	5.847031142134951e-20	1.0898810252436556e-13	7.944638043276323e-13	4.62342739828497e-13
38300000	0.004988679077659227	1.913230916876352e-49	-4.150547784556253e-42	2.9768692286126744e-10	3.97002729453654e-15	0.000022641247937939005	-2.9074764251460325e-20	5.847031142134951e-20	1.0898810252436556e-13	7.944638043276323e-13	4.62342739828497e-13
38400000	0.004988679077659227	1.913230916876352e-49	-4.1614074035025134e-42	2.9768692286126744e-10	3.97002729453654e-15	0.000022641247937939005	-2.9074763859997677e-20	5.847031142134951e-20	1.0898810252436556e-13	7.944638043276323e-13	4.62342739828497e-13
38500000	0.004988679077659227	1.913230916876352e-49	-4.172267022448769e-42	2.9768692286126744e-10	3.97002729453654e-15	0.000022641247937939005	-2.907476346853503e-20	5.847031142134951e-20	1.0898810252436556e-13	7.944638043276323e-13	4.62342739828497e-13
38600000	0.004988679077659227	1.913230916876352e-49	-4.1831266413950217e-42	2.9768692286126744e-10	3.9700272945365395e-15	0.000022641247937939005	-2.907476307707238e-20	5.847031142134951e-20	1.0898810252436556e-13	7.944638043276323e-13	4.62342739828497e-13
38700000	0.004988679077659227	1.913230916876352e-49	-4.193986260341271e-42	2.9768692286126744e-10	3.9700272945365395e-15	0.000022641247937939005	-2.907476268560973e-20	5.847031142134952e-20	1.0898810252436556e-13	7.944638043276323e-13	4.62342739828497e-13
38800000	0.004988679077659227	1.913230916876352e-49	-4.2048458792875166e-42	2.9768692286126744e-10	3.9700272945365395e-15	0.000022641247937939005	-2.907476229414708e-20	5.847031142134952e-20	1.0898810252436556e-13	7.944638043276323e-13	4.62342739828497e-13
38900000	0.004988679077659227	1.913230916876352e-49	-4.21570549823376e-42	2.9768692286126744e-10	3.9700272945365395e-15	0.000022641247937939005	-2.907476190268443e-20	5.847031142134952e-20	1.0898810252436556e-13	7.944638043276323e-13	4.62342739828497e-13
39000000	0.004988679077659227	1.913230916876352e-49	-4.2265651171800007e-42	2.9768692286126744e-10	3.9700272945365395e-15	0.000022641247937939005	-2.9074761511221784e-20	5.847031142134952e-20	1.0898810252436556e-13	7.944638043276323e-13	4.62342739828497e-13
39100000	0.004988679077659227	1.913230916876352e-49	-4.23742473612624e-42	2.9768692286126744e-10	3.9700272945365395e-15	0.000022641247937939005	-2.907476111975914e-20	5.847031142134952e-20	1.0898810252436556e-13	7.944638043276323e-13	4.62342739828497e-13
39200000	0.004988679077659227	1.913230916876352e-49	-4.2482843550724765e-42	2.9768692286126744e-10	3.9700272945365395e-15	0.000022641247937939005	-2.907476072829649e-20	5.847031142134952e-20	1.0898810252436556e-13	7.944638043276323e-13	4.623427398284969e-13
39300000	0.004988679077659227	1.913230916876352e-49	-4.259143974018711e-42	2.9768692286126744e-10	3.9700272945365395e-15	0.000022641247937939005	-2.9074760336833844e-20	5.847031142134952e-20	1.0898810252436556e-13	7.944638043276323e-13	4.623427398284969e-13
39400000	0.004988679077659227	1.913230916876352e-49	-4.270003592964945e-42	2.9768692286126744e-10	3.9700272945365395e-15	0.000022641247937939005	-2.9074759945371195e-20	5.847031142134952e-20	1.0898810252436556e-13	7.944638043276323e-13	4.623427398284969e-13
39500000	0.004988679077659227	1.913230916876352e-49	-4.280863211911178e-42	2.9768692286126744e-10	3.9700272945365395e-15	0.000022641247937939005	-2.9074759553908547e-20	5.847031142134952e-20	1.0898810252436556e-13	7.944638043276323e-13	4.623427398284969e-13
39600000	0.0049886790776592265	1.913230916876352e-49	-4.2917228308574096e-42	2.9768692286126744e-10	3.9700272945365395e-15	0.000022641247937939005	-2.90747591624459e-20	5.847031142134952e-20	1.0898810252436556e-13	7.944638043276323e-13	4.623427398284969e-13
39700000	0.0049886790776592265	1.913230916876352e-49	-4.3025824498036405e-42	2.9768692286126744e-10	3.9700272945365395e-15	0.000022641247937939005	-2.907475877098325e-20	5.847031142134952e-20	1.0898810252436556e-13	7.944638043276323e-13	4.623427398284969e-13
39800000	0.0049886790776592265	1.913230916876352e-49	-4.3134420687498714e-42	2.9768692286126744e-10	3.9700272945365395e-15	0.000022641247937939005	-2.90747583795206e-20	5.847031142134952e-20	1.0898810252436556e-13	7.944638043276323e-13	4.623427398284969e-13
39900000	0.0049886790776592265	1.913230916876352e-49	-4.324301687696102e-42	2.9768692286126744e-10	3.9700272945365395e-15	0.000022641247937939005	-2.907475798805795e-20	5.847031142134952e-20	1.0898810252436556e-13	7.944638043276323e-13	4.623427398284969e-13
40000000	0.0049886790776592265	1.913230916876352e-49	-4.335161306642334e-42	2.9768692286126744e-10	3.9700272945365395e-15	0.000022641247937939005	-2.907475759659531e-20	5.847031142134952e-20	1.0898810252436556e-13	7.944638043276323e-13	4.623427398284969e-13
40100000	0.0049886790776592265	1.9132309168763525e-49	-4.3460209255885653e-42	2.9768692286126744e-10	3.9700272945365395e-15	0.000022641247937939005	-2.907475720513266e-20	5.847031142134952e-20	1.0898810252436556e-13	7.944638043276323e-13	4.623427398284969e-13
40200000	0.0049886790776592265	1.9132309168763525e-49	-4.3568805445347975e-42	2.9768692286126744e-10	3.9700272945365395e-15	0.000022641247937939005	-2.907475681367001e-20	5.847031142134952e-20	1.0898810252436556e-13	7.944638043276323e-13	4.623427398284969e-13
40300000	0.0049886790776592265	1.9132309168763525e-49	-4.367740163481031e-42	2.9768692286126744e-10	3.9700272945365395e-15	0.000022641247937939005	-2.907475642220736e-20	5.847031142134952e-20	1.0898810252436556e-13	7.944638043276323e-13	4.623427398284969e-13
40400000	0.0049886790776592265	1.9132309168763525e-49	-4.3785997824272656e-42	2.9768692286126744e-10	3.9700272945365395e-15	0.000022641247937939005	-2.9074756030744714e-20	5.847031142134952e-20	1.0898810252436556e-13	7.944638043276323e-13	4.623427398284969e-13
40500000	0.0049886790776592265	1.9132309168763525e-49	-4.389459401373502e-42	2.9768692286126744e-10	3.9700272945365395e-15	0.000022641247937939005	-2.9074755639282065e-20	5.847031142134952e-20	1.0898810252436556e-13	7.944638043276323e-13	4.623427398284969e-13
40600000	0.0049886790776592265	1.9132309168763525e-49	-4.400319020319741e-42	2.9768692286126744e-10	3.9700272945365395e-15	0.000022641247937939005	-2.9074755247819416e-20	5.847031142134952e-20	1.0898810252436556e-13	7.944638043276323e-13	4.623427398284969e-13
40700000	0.0049886790776592265	1.9132309168763525e-49	-4.411178639265981e-42	2.9768692286126744e-10	3.9700272945365395e-15	0.000022641247937939005	-2.907475485635677e-20	5.847031142134952e-20	1.0898810252436556e-13	7.944638043276323e-13	4.623427398284969e-13
40800000	0.0049886790776592265	1.9132309168763525e-49	-4.4220382582122236e-42	2.9768692286126744e-10	3.9700272945365395e-15	0.000022641247937939005	-2.907475446489412e-20	5.847031142134952e-20	1.0898810252436556e-13	7.944638043276323e-13	4.623427398284969e-13
40900000	0.0049886790776592265	1.9132309168763525e-49	-4.432897877158469e-42	2.9768692286126744e-10	3.9700272945365395e-15	0.000022641247937939005	-2.9074754073431476e-20	5.847031142134952e-20	1.0898810252436557e-13	7.944638043276323e-13	4.623427398284969e-13
41000000	0.0049886790776592265	1.9132309168763525e-49	-4.443757496104718e-42	2.9768692286126744e-10	3.9700272945365395e-15	0.000022641247937939005	-2.907475368196883e-20	5.847031142134952e-20	1.0898810252436557e-13	7.944638043276323e-13	4.623427398284969e-13
41100000	0.0049886790776592265	1.9132309168763525e-49	-4.45461711505097e-42	2.9768692286126744e-10	3.9700272945365395e-15	0.000022641247937939005	-2.907475329050618e-20	5.847031142134952e-20	1.0898810252436557e-13	7.944638043276323e-13	4.623427398284969e-13
41200000	0.0049886790776592265	1.9132309168763525e-49	-4.465476733997225e-42	2.9768692286126744e-10	3.9700272945365395e-15	0.000022641247937939005	-2.907475289904353e-20	5.847031142134952e-20	1.0898810252436557e-13	7.944638043276323e-13	4.623427398284969e-13
41300000	0.0049886790776592265	1.9132309168763525e-49	-4.4763363529434845e-42	2.9768692286126744e-10	3.9700272945365395e-15	0.000022641247937939005	-2.907475250758088e-20	5.847031142134952e-20	1.0898810252436557e-13	7.944638043276323e-13	4.623427398284969e-13
41400000	0.0049886790776592265	1.9132309168763525e-49	-4.487195971889747e-42	2.9768692286126744e-10	3.9700272945365395e-15	0.000022641247937939005	-2.907475211611823e-20	5.847031142134952e-20	1.0898810252436557e-13	7.944638043276323e-13	4.623427398284969e-13
41500000	0.0049886790776592265	1.9132309168763525e-49	-4.498055590836015e-42	2.9768692286126744e-10	3.9700272945365395e-15	0.000022641247937939005	-2.9074751724655584e-20	5.847031142134952e-20	1.0898810252436557e-13	7.944638043276323e-13	4.623427398284969e-13
41600000	0.0049886790776592265	1.9132309168763525e-49	-4.508915209782287e-42	2.9768692286126744e-10	3.9700272945365395e-15	0.000022641247937939005	-2.9074751333192935e-20	5.847031142134952e-20	1.0898810252436557e-13	7.944638043276323e-13	4.623427398284969e-13
41700000	0.0049886790776592265	1.9132309168763525e-49	-4.519774828728564e-42	2.9768692286126744e-10	3.9700272945365395e-15	0.000022641247937939005	-2.9074750941730286e-20	5.847031142134952e-20	1.0898810252436557e-13	7.944638043276323e-13	4.623427398284969e-13
41800000	0.0049886790776592265	1.9132309168763525e-49	-4.530634447674846e-42	2.9768692286126744e-10	3.9700272945365395e-15	0.000022641247937939005	-2.9074750550267644e-20	5.847031142134952e-20	1.0898810252436557e-13	7.944638043276323e-13	4.623427398284969e-13
41900000	0.0049886790776592265	1.9132309168763525e-49	-4.5414940666211336e-42	2.9768692286126744e-10	3.9700272945365395e-15	0.000022641247937939005	-2.9074750158804995e-20	5.847031142134952e-20	1.0898810252436557e-13	7.944638043276323e-13	4.623427398284969e-13
42000000	0.0049886790776592265	1.9132309168763525e-49	-4.552353685567427e-42	2.9768692286126744e-10	3.9700272945365395e-15	0.000022641247937939005	-2.9074749767342346e-20	5.847031142134952e-20	1.0898810252436557e-13	7.944638043276323e-13	4.623427398284969e-13
42100000	0.0049886790776592265	1.913230916876353e-49	-4.563213304513726e-42	2.9768692286126744e-10	3.9700272945365395e-15	0.000022641247937939005	-2.90747493758797e-20	5.847031142134952e-20	1.0898810252436557e-13	7.944638043276323e-13	4.623427398284969e-13
42200000	0.0049886790776592265	1.913230916876353e-49	-4.5740729234600315e-42	2.9768692286126744e-10	3.9700272945365395e-15	0.000022641247937939005	-2.907474898441705e-20	5.847031142134952e-20	1.0898810252436557e-13	7.944638043276323e-13	4.623427398284969e-13
42300000	0.0049886790776592265	1.913230916876353e-49	-4.5849325424063433e-42	2.9768692286126744e-10	3.9700272945365395e-15	0.000022641247937939005	-2.90747485929544e-20	5.847031142134952e-20	1.0898810252436557e-13	7.944638043276323e-13	4.623427398284969e-13
42400000	0.0049886790776592265	1.913230916876353e-49	-4.595792161352662e-42	2.9768692286126744e-10	3.9700272945365395e-15	0.000022641247937939005	-2.907474820149175e-20	5.847031142134952e-20	1.0898810252436557e-13	7.944638043276323e-13	4.623427398284969e-13
42500000	0.0049886790776592265	1.913230916876353e-49	-4.606651780298988e-42	2.9768692286126744e-10	3.9700272945365395e-15	0.000022641247937939005	-2.90747478100291e-20	5.847031142134952e-20	1.0898810252436557e-13	7.944638043276323e-13	4.623427398284969e-13
42600000	0.0049886790776592265	1.913230916876353e-49	-4.617511399245321e-42	2.9768692286126744e-10	3.9700272945365395e-15	0.000022641247937939005	-2.9074747418566454e-20	5.847031142134952e-20	1.0898810252436557e-13	7.944638043276323e-13	4.623427398284969e-13
42700000	0.0049886790776592265	1.913230916876353e-49	-4.628371018191662e-42	2.9768692286126744e-10	3.9700272945365395e-15	0.000022641247937939005	-2.907474702710381e-20	5.847031142134952e-20	1.0898810252436557e-13	7.944638043276323e-13	4.623427398284969e-13
42800000	0.0049886790776592265	1.913230916876353e-49	-4.63923063713801e-42	2.9768692286126744e-10	3.9700272945365395e-15	0.000022641247937939005	-2.907474663564116e-20	5.847031142134952e-20	1.0898810252436557e-13	7.944638043276323e-13	4.623427398284969e-13
42900000	0.0049886790776592265	1.913230916876353e-49	-4.650090256084367e-42	2.9768692286126744e-10	3.9700272945365395e-15	0.000022641247937939005	-2.9074746244178514e-20	5.847031142134952e-20	1.0898810252436557e-13	7.944638043276323e-13	4.623427398284969e-13
43000000	0.0049886790776592265	1.913230916876353e-49	-4.6609498750307325e-42	2.9768692286126744e-10	3.9700272945365395e-15	0.000022641247937939005	-2.9074745852715865e-20	5.847031142134952e-20	1.0898810252436557e-13	7.944638043276323e-13	4.623427398284969e-13
43100000	0.0049886790776592265	1.913230916876353e-49	-4.671809493977106e-42	2.9768692286126744e-10	3.9700272945365395e-15	0.000022641247937939005	-2.9074745461253216e-20	5.847031142134952e-20	1.0898810252436557e-13	7.944638043276323e-13	4.623427398284969e-13
43200000	0.0049886790776592265	1.913230916876353e-49	-4.682669112923484e-42	2.9768692286126744e-10	3.9700272945365395e-15	0.000022641247937939005	-2.907474506979057e-20	5.847031142134952e-20	1.0898810252436557e-13	7.944638043276323e-13	4.623427398284969e-13
43300000	0.0049886790776592265	1.913230916876353e-49	-4.693528731869847e-42	2.9768692286126744e-10	3.9700272945365395e-15	0.000022641247937939005	-2.907474467832792e-20	5.847031142134952e-20	1.0898810252436557e-13	7.944638043276323e-13	4.623427398284969e-13
43400000	0.0049886790776592265	1.913230916876353e-49	-4.704388350816192e-42	2.9768692286126744e-10	3.9700272945365395e-15	0.000022641247937939005	-2.907474428686527e-20	5.847031142134952e-20	1.0898810252436557e-13	7.944638043276323e-13	4.623427398284969e-13
43500000	0.0049886790776592265	1.913230916876353e-49	-4.71524796976252e-42	2.9768692286126744e-10	3.9700272945365395e-15	0.000022641247937939005	-2.907474389540262e-20	5.847031142134952e-20	1.0898810252436557e-13	7.944638043276323e-13	4.623427398284969e-13
43600000	0.0049886790776592265	1.913230916876353e-49	-4.72610758870883e-42	2.9768692286126744e-10	3.9700272945365395e-15	0.000022641247937939005	-2.907474350393998e-20	5.847031142134952e-20	1.0898810252436557e-13	7.944638043276323e-13	4.623427398284969e-13
43700000	0.0049886790776592265	1.913230916876353e-49	-4.7369672076551236e-42	2.9768692286126744e-10	3.9700272945365395e-15	0.000022641247937939005	-2.907474311247733e-20	5.847031142134952e-20	1.0898810252436557e-13	7.944638043276323e-13	4.623427398284969e-13
43800000	0.0049886790776592265	1.913230916876353e-49	-4.7478268266014004e-42	2.9768692286126744e-10	3.9700272945365395e-15	0.000022641247937939005	-2.907474272101468e-20	5.847031142134952e-20	1.0898810252436557e-13	7.944638043276323e-13	4.623427398284969e-13
43900000	0.0049886790776592265	1.913230916876353e-49	-4.7586864455476606e-42	2.9768692286126744e-10	3.9700272945365395e-15	0.000022641247937939005	-2.907474232955203e-20	5.847031142134952e-20	1.0898810252436557e-13	7.944638043276323e-13	4.623427398284969e-13
44000000	0.0049886790776592265	1.913230916876353e-49	-4.7695460644939055e-42	2.9768692286126744e-10	3.9700272945365395e-15	0.000022641247937939005	-2.9074741938089384e-20	5.847031142134952e-20	1.0898810252436557e-13	7.944638043276323e-13	4.623427398284969e-13
44100000	0.0049886790776592265	1.913230916876353e-49	-4.780405683440134e-42	2.9768692286126744e-10	3.9700272945365395e-15	0.000022641247937939005	-2.9074741546626735e-20	5.847031142134952e-20	1.0898810252436557e-13	7.944638043276323e-13	4.623427398284969e-13
44200000	0.0049886790776592265	1.913230916876353e-49	-4.791265302386347e-42	2.9768692286126744e-10	3.9700272945365395e-15	0.000022641247937939005	-2.9074741155164086e-20	5.847031142134952e-20	1.0898810252436557e-13	7.944638043276323e-13	4.623427398284969e-13
44300000	0.0049886790776592265	1.913230916876353e-49	-4.8021249213325447e-42	2.9768692286126744e-10	3.9700272945365395e-15	0.000022641247937939005	-2.907474076370144e-20	5.847031142134952e-20	1.0898810252436557e-13	7.944638043276323e-13	4.623427398284969e-13
44400000	0.0049886790776592265	1.913230916876353e-49	-4.812984540278727e-42	2.9768692286126744e-10	3.9700272945365395e-15	0.000022641247937939005	-2.907474037223879e-20	5.847031142134952e-20	1.0898810252436557e-13	7.944638043276323e-13	4.623427398284969e-13
44500000	0.0049886790776592265	1.913230916876353e-49	-4.8238441592248956e-42	2.9768692286126744e-10	3.9700272945365395e-15	0.000022641247937939005	-2.9074739980776146e-20	5.847031142134952e-20	1.0898810252436557e-13	7.944638043276323e-13	4.623427398284969e-13
44600000	0.0049886790776592265	1.913230916876353e-49	-4.834703778171049e-42	2.9768692286126744e-10	3.9700272945365395e-15	0.000022641247937939005	-2.90747395893135e-20	5.847031142134952e-20	1.0898810252436557e-13	7.944638043276323e-13	4.623427398284969e-13
44700000	0.0049886790776592265	1.9132309168763532e-49	-4.845563397117188e-42	2.9768692286126744e-10	3.9700272945365395e-15	0.000022641247937939005	-2.907473919785085e-20	5.847031142134952e-20	1.0898810252436557e-13	7.944638043276323e-13	4.623427398284969e-13
44800000	0.0049886790776592265	1.9132309168763532e-49	-4.8564230160633136e-42	2.9768692286126744e-10	3.9700272945365395e-15	0.000022641247937939005	-2.90747388063882e-20	5.847031142134952e-20	1.0898810252436557e-13	7.944638043276323e-13	4.623427398284969e-13
44900000	0.0049886790776592265	1.9132309168763532e-49	-4.8672826350094253e-42	2.9768692286126744e-10	3.9700272945365395e-15	0.000022641247937939005	-2.907473841492555e-20	5.847031142134952e-20	1.0898810252436557e-13	7.944638043276323e-13	4.623427398284969e-13
45000000	0.0049886790776592265	1.9132309168763532e-49	-4.8781422539555237e-42	2.9768692286126744e-10	3.9700272945365395e-15	0.000022641247937939005	-2.90747380234629e-20	5.847031142134952e-20	1.0898810252436557e-13	7.944638043276323e-13	4.623427398284969e-13
45100000	0.0049886790776592265	1.9132309168763532e-49	-4.889001872901609e-42	2.9768692286126744e-10	3.9700272945365395e-15	0.000022641247937939005	-2.9074737632000254e-20	5.847031142134952e-20	1.0898810252436557e-13	7.944638043276323e-13	4.623427398284969e-13
45200000	0.0049886790776592265	1.9132309168763532e-49	-4.8998614918476815e-42	2.9768692286126744e-10	3.9700272945365395e-15	0.000022641247937939005	-2.9074737240537605e-20	5.847031142134952e-20	1.0898810252436557e-13	7.944638043276323e-13	4.623427398284969e-13
45300000	0.0049886790776592265	1.9132309168763532e-49	-4.9107211107937416e-42	2.9768692286126744e-10	3.9700272945365395e-15	0.000022641247937939005	-2.9074736849074956e-20	5.847031142134952e-20	1.0898810252436557e-13	7.944638043276323e-13	4.623427398284969e-13
45400000	0.0049886790776592265	1.9132309168763532e-49	-4.921580729739789e-42	2.9768692286126744e-10	3.9700272945365395e-15	0.000022641247937939005	-2.9074736457612313e-20	5.847031142134952e-20	1.0898810252436557e-13	7.944638043276323e-13	4.623427398284969e-13
45500000	0.0049886790776592265	1.9132309168763532e-49	-4.932440348685825e-42	2.9768692286126744e-10	3.9700272945365395e-15	0.000022641247937939005	-2.9074736066149665e-20	5.847031142134952e-20	1.0898810252436557e-13	7.944638043276323e-13	4.623427398284969e-13
45600000	0.0049886790776592265	1.9132309168763532e-49	-4.9432999676318486e-42	2.9768692286126744e-10	3.9700272945365395e-15	0.000022641247937939005	-2.9074735674687016e-20	5.847031142134952e-20	1.0898810252436557e-13	7.944638043276323e-13	4.623427398284969e-13
45700000	0.0049886790776592265	1.9132309168763532e-49	-4.9541595865778616e-42	2.9768692286126744e-10	3.9700272945365395e-15	0.000022641247937939005	-2.907473528322437e-20	5.847031142134952e-20	1.0898810252436557e-13	7.944638043276323e-13	4.623427398284969e-13
45800000	0.0049886790776592265	1.9132309168763532e-49	-4.9650192055238625e-42	2.9768692286126744e-10	3.9700272945365395e-15	0.000022641247937939005	-2.907473489176172e-20	5.847031142134952e-20	1.0898810252436557e-13	7.944638043276323e-13	4.623427398284969e-13
45900000	0.0049886790776592265	1.9132309168763532e-49	-4.975878824469853e-42	2.9768692286126744e-10	3.9700272945365395e-15	0.000022641247937939005	-2.907473450029907e-20	5.847031142134952e-20	1.0898810252436557e-13	7.944638043276323e-13	4.623427398284969e-13
46000000	0.0049886790776592265	1.9132309168763532e-49	-4.986738443415833e-42	2.9768692286126744e-10	3.9700272945365395e-15	0.000022641247937939005	-2.907473410883642e-20	5.847031142134952e-20	1.0898810252436557e-13	7.944638043276323e-13	4.623427398284969e-13
46100000	0.0049886790776592265	1.9132309168763532e-49	-4.997598062361802e-42	2.9768692286126744e-10	3.9700272945365395e-15	0.000022641247937939005	-2.907473371737377e-20	5.847031142134952e-20	1.0898810252436557e-13	7.944638043276323e-13	4.623427398284969e-13
46200000	0.0049886790776592265	1.9132309168763532e-49	-5.0084576813077613e-42	2.9768692286126744e-10	3.9700272945365395e-15	0.000022641247937939005	-2.9074733325911124e-20	5.847031142134952e-20	1.0898810252436557e-13	7.944638043276323e-13	4.623427398284969e-13
46300000	0.0049886790776592265	1.9132309168763532e-49	-5.0193173002537106e-42	2.9768692286126744e-10	3.9700272945365395e-15	0.000022641247937939005	-2.9074732934448475e-20	5.847031142134952e-20	1.0898810252436557e-13	7.944638043276323e-13	4.623427398284969e-13
46400000	0.0049886790776592265	1.9132309168763532e-49	-5.03017691919965e-42	2.9768692286126744e-10	3.9700272945365395e-15	0.000022641247937939005	-2.907473254298583e-20	5.847031142134952e-20	1.0898810252436557e-13	7.944638043276323e-13	4.623427398284969e-13
46500000	0.0049886790776592265	1.9132309168763532e-49	-5.041036538145581e-42	2.9768692286126744e-10	3.9700272945365395e-15	0.000022641247937939005	-2.9074732151523183e-20	5.847031142134952e-20	1.0898810252436557e-13	7.944638043276323e-13	4.623427398284969e-13
46600000	0.0049886790776592265	1.9132309168763532e-49	-5.051896157091503e-42	2.9768692286126744e-10	3.9700272945365395e-15	0.000022641247937939005	-2.9074731760060535e-20	5.847031142134952e-20	1.0898810252436557e-13	7.944638043276323e-13	4.623427398284969e-13
46700000	0.0049886790776592265	1.9132309168763532e-49	-5.062755776037415e-42	2.9768692286126744e-10	3.9700272945365395e-15	0.000022641247937939005	-2.9074731368597886e-20	5.847031142134952e-20	1.0898810252436557e-13	7.944638043276323e-13	4.623427398284969e-13
46800000	0.0049886790776592265	1.9132309168763532e-49	-5.07361539498332e-42	2.9768692286126744e-10	3.9700272945365395e-15	0.000022641247937939005	-2.907473097713524e-20	5.847031142134952e-20	1.0898810252436557e-13	7.944638043276323e-13	4.623427398284969e-13
46900000	0.0049886790776592265	1.9132309168763532e-49	-5.084475013929216e-42	2.9768692286126744e-10	3.9700272945365395e-15	0.000022641247937939005	-2.907473058567259e-20	5.847031142134952e-20	1.0898810252436557e-13	7.944638043276323e-13	4.623427398284969e-13
47000000	0.0049886790776592265	1.9132309168763532e-49	-5.095334632875104e-42	2.9768692286126744e-10	3.9700272945365395e-15	0.000022641247937939005	-2.907473019420994e-20	5.847031142134952e-20	1.0898810252436557e-13	7.944638043276323e-13	4.623427398284969e-13
47100000	0.0049886790776592265	1.9132309168763532e-49	-5.1061942518209845e-42	2.9768692286126744e-10	3.9700272945365395e-15	0.000022641247937939005	-2.907472980274729e-20	5.847031142134952e-20	1.0898810252436557e-13	7.944638043276323e-13	4.623427398284969e-13
47200000	0.0049886790776592265	1.9132309168763532e-49	-5.117053870766858e-42	2.9768692286126744e-10	3.9700272945365395e-15	0.000022641247937939005	-2.907472941128464e-20	5.847031142134952e-20	1.0898810252436557e-13	7.944638043276323e-13	4.623427398284969e-13
47300000	0.0049886790776592265	1.9132309168763532e-49	-5.1279134897127243e-42	2.9768692286126744e-10	3.9700272945365395e-15	0.000022641247937939005	-2.9074729019822e-20	5.847031142134952e-20	1.0898810252436557e-13	7.944638043276323e-13	4.623427398284969e-13
47400000	0.0049886790776592265	1.9132309168763532e-49	-5.138773108658583e-42	2.9768692286126744e-10	3.9700272945365395e-15	0.000022641247937939005	-2.907472862835935e-20	5.847031142134952e-20	1.0898810252436557e-13	7.944638043276323e-13	4.623427398284969e-13
47500000	0.0049886790776592265	1.9132309168763532e-49	-5.149632727604436e-42	2.9768692286126744e-10	3.9700272945365395e-15	0.000022641247937939005	-2.90747282368967e-20	5.847031142134952e-20	1.0898810252436557e-13	7.944638043276323e-13	4.623427398284969e-13
47600000	0.0049886790776592265	1.9132309168763532e-49	-5.160492346550283e-42	2.9768692286126744e-10	3.9700272945365395e-15	0.000022641247937939005	-2.9074727845434053e-20	5.847031142134952e-20	1.0898810252436557e-13	7.944638043276323e-13	4.623427398284969e-13
47700000	0.0049886790776592265	1.9132309168763532e-49	-5.171351965496123e-42	2.9768692286126744e-10	3.9700272945365395e-15	0.000022641247937939005	-2.9074727453971405e-20	5.847031142134952e-20	1.0898810252436557e-13	7.944638043276323e-13	4.623427398284969e-13
47800000	0.0049886790776592265	1.9132309168763532e-49	-5.1822115844419575e-42	2.9768692286126744e-10	3.9700272945365395e-15	0.000022641247937939005	-2.9074727062508756e-20	5.847031142134952e-20	1.0898810252436557e-13	7.944638043276323e-13	4.623427398284969e-13
47900000	0.0049886790776592265	1.9132309168763532e-49	-5.193071203387786e-42	2.9768692286126744e-10	3.9700272945365395e-15	0.000022641247937939005	-2.907472667104611e-20	5.847031142134952e-20	1.0898810252436557e-13	7.944638043276323e-13	4.623427398284969e-13
48000000	0.0049886790776592265	1.9132309168763532e-49	-5.2039308223336106e-42	2.9768692286126744e-10	3.9700272945365395e-15	0.000022641247937939005	-2.907472627958346e-20	5.847031142134952e-20	1.0898810252436557e-13	7.944638043276323e-13	4.623427398284969e-13
48100000	0.0049886790776592265	1.9132309168763532e-49	-5.21479044127943e-42	2.9768692286126744e-10	3.9700272945365395e-15	0.000022641247937939005	-2.907472588812081e-20	5.847031142134952e-20	1.0898810252436557e-13	7.944638043276323e-13	4.623427398284969e-13
48200000	0.0049886790776592265	1.9132309168763532e-49	-5.225650060225244e-42	2.9768692286126744e-10	3.9700272945365395e-15	0.000022641247937939005	-2.9074725496658167e-20	5.847031142134952e-20	1.0898810252436557e-13	7.944638043276323e-13	4.623427398284969e-13
48300000	0.0049886790776592265	1.9132309168763532e-49	-5.2365096791710543e-42	2.9768692286126744e-10	3.9700272945365395e-15	0.000022641247937939005	-2.907472510519552e-20	5.847031142134952e-20	1.0898810252436557e-13	7.944638043276323e-13	4.623427398284969e-13
48400000	0.0049886790776592265	1.9132309168763532e-49	-5.24736929811686e-42	2.9768692286126744e-10	3.9700272945365395e-15	0.000022641247937939005	-2.907472471373287e-20	5.847031142134952e-20	1.0898810252436557e-13	7.944638043276323e-13	4.623427398284969e-13
48500000	0.0049886790776592265	1.9132309168763532e-49	-5.258228917062662e-42	2.9768692286126744e-10	3.9700272945365395e-15	0.000022641247937939005	-2.907472432227022e-20	5.847031142134952e-20	1.0898810252436557e-13	7.944638043276323e-13	4.623427398284969e-13
48600000	0.0049886790776592265	1.9132309168763532e-49	-5.2690885360084604e-42	2.9768692286126744e-10	3.9700272945365395e-15	0.000022641247937939005	-2.907472393080757e-20	5.847031142134952e-20	1.0898810252436557e-13	7.944638043276323e-13	4.623427398284969e-13
48700000	0.0049886790776592265	1.9132309168763532e-49	-5.279948154954256e-42	2.9768692286126744e-10	3.9700272945365395e-15	0.000022641247937939005	-2.9074723539344923e-20	5.847031142134952e-20	1.0898810252436557e-13	7.944638043276323e-13	4.623427398284969e-13
48800000	0.0049886790776592265	1.9132309168763532e-49	-5.290807773900048e-42	2.9768692286126744e-10	3.9700272945365395e-15	0.000022641247937939005	-2.9074723147882275e-20	5.847031142134952e-20	1.0898810252436557e-13	7.944638043276323e-13	4.623427398284969e-13
48900000	0.0049886790776592265	1.9132309168763532e-49	-5.301667392845837e-42	2.9768692286126744e-10	3.9700272945365395e-15	0.000022641247937939005	-2.9074722756419626e-20	5.847031142134952e-20	1.0898810252436557e-13	7.944638043276323e-13	4.623427398284969e-13
49000000	0.0049886790776592265	1.9132309168763532e-49	-5.3125270117916246e-42	2.9768692286126744e-10	3.9700272945365395e-15	0.000022641247937939005	-2.907472236495698e-20	5.847031142134952e-20	1.0898810252436557e-13	7.944638043276323e-13	4.623427398284969e-13
49100000	0.0049886790776592265	1.9132309168763532e-49	-5.3233866307374094e-42	2.9768692286126744e-10	3.9700272945365395e-15	0.000022641247937939005	-2.9074721973494334e-20	5.847031142134952e-20	1.0898810252436557e-13	7.944638043276323e-13	4.623427398284969e-13
49200000	0.0049886790776592265	1.9132309168763532e-49	-5.334246249683192e-42	2.9768692286126744e-10	3.9700272945365395e-15	0.000022641247937939005	-2.9074721582031686e-20	5.847031142134952e-20	1.0898810252436557e-13	7.944638043276323e-13	4.623427398284969e-13
49300000	0.0049886790776592265	1.9132309168763532e-49	-5.345105868628973e-42	2.9768692286126744e-10	3.9700272945365395e-15	0.000022641247937939005	-2.9074721190569037e-20	5.847031142134952e-20	1.0898810252436557e-13	7.944638043276323e-13	4.623427398284969e-13
49400000	0.0049886790776592265	1.9132309168763532e-49	-5.355965487574753e-42	2.9768692286126744e-10	3.9700272945365395e-15	0.000022641247937939005	-2.907472079910639e-20	5.847031142134952e-20	1.0898810252436557e-13	7.944638043276323e-13	4.623427398284969e-13
49500000	0.0049886790776592265	1.9132309168763532e-49	-5.3668251065205315e-42	2.9768692286126744e-10	3.9700272945365395e-15	0.000022641247937939005	-2.907472040764374e-20	5.847031142134952e-20	1.0898810252436557e-13	7.944638043276323e-13	4.623427398284969e-13
49600000	0.0049886790776592265	1.9132309168763532e-49	-5.377684725466309e-42	2.9768692286126744e-10	3.9700272945365395e-15	0.000022641247937939005	-2.907472001618109e-20	5.847031142134952e-20	1.0898810252436557e-13	7.944638043276323e-13	4.623427398284969e-13
49700000	0.0049886790776592265	1.9132309168763532e-49	-5.3885443444120865e-42	2.9768692286126744e-10	3.9700272945365395e-15	0.000022641247937939005	-2.907471962471844e-20	5.847031142134952e-20	1.0898810252436557e-13	7.944638043276323e-13	4.623427398284969e-13
49800000	0.0049886790776592265	1.9132309168763532e-49	-5.3994039633578637e-42	2.9768692286126744e-10	3.9700272945365395e-15	0.000022641247937939005	-2.9074719233255793e-20	5.847031142134952e-20	1.0898810252436557e-13	7.944638043276323e-13	4.623427398284969e-13
49900000	0.0049886790776592265	1.9132309168763532e-49	-5.410263582303641e-42	2.9768692286126744e-10	3.9700272945365395e-15	0.000022641247937939005	-2.9074718841793145e-20	5.847031142134952e-20	1.0898810252436557e-13	7.944638043276323e-13	4.623427398284969e-13
50000000	0.0049886790776592265	1.9132309168763532e-49	-5.421123201249418e-42	2.9768692286126744e-10	3.9700272945365395e-15	0.000022641247937939005	-2.90747184503305e-20	5.847031142134952e-20	1.0898810252436557e-13	7.944638043276323e-13	4.623427398284969e-13
50100000	0.0049886790776592265	1.9132309168763532e-49	-5.431982820195196e-42	2.9768692286126744e-10	3.9700272945365395e-15	0.000022641247937939005	-2.9074718058867853e-20	5.847031142134952e-20	1.0898810252436557e-13	7.944638043276323e-13	4.623427398284969e-13
50200000	0.0049886790776592265	1.9132309168763536e-49	-5.442842439140974e-42	2.9768692286126744e-10	3.9700272945365395e-15	0.000022641247937939005	-2.9074717667405204e-20	5.847031142134952e-20	1.0898810252436557e-13	7.944638043276323e-13	4.623427398284969e-13
50300000	0.0049886790776592265	1.9132309168763536e-49	-5.453702058086754e-42	2.9768692286126744e-10	3.9700272945365395e-15	0.000022641247937939005	-2.9074717275942556e-20	5.847031142134952e-20	1.0898810252436557e-13	7.944638043276323e-13	4.623427398284969e-13
50400000	0.0049886790776592265	1.9132309168763536e-49	-5.4645616770325344e-42	2.9768692286126744e-10	3.9700272945365395e-15	0.000022641247937939005	-2.9074716884479907e-20	5.847031142134952e-20	1.0898810252436557e-13	7.944638043276323e-13	4.623427398284969e-13
50500000	0.0049886790776592265	1.9132309168763536e-49	-5.475421295978317e-42	2.9768692286126744e-10	3.9700272945365395e-15	0.000022641247937939005	-2.907471649301726e-20	5.847031142134952e-20	1.0898810252436557e-13	7.944638043276323e-13	4.623427398284969e-13
50600000	0.0049886790776592265	1.9132309168763536e-49	-5.4862809149241015e-42	2.9768692286126744e-10	3.9700272945365395e-15	0.000022641247937939005	-2.907471610155461e-20	5.847031142134952e-20	1.0898810252436557e-13	7.944638043276323e-13	4.623427398284969e-13
50700000	0.0049886790776592265	1.9132309168763536e-49	-5.497140533869888e-42	2.9768692286126744e-10	3.9700272945365395e-15	0.000022641247937939005	-2.907471571009196e-20	5.847031142134952e-20	1.0898810252436557e-13	7.944638043276323e-13	4.623427398284969e-13
50800000	0.0049886790776592265	1.9132309168763536e-49	-5.5080001528156775e-42	2.9768692286126744e-10	3.9700272945365395e-15	0.000022641247937939005	-2.907471531862931e-20	5.847031142134952e-20	1.0898810252436557e-13	7.944638043276323e-13	4.623427398284969e-13
50900000	0.0049886790776592265	1.9132309168763536e-49	-5.518859771761469e-42	2.9768692286126744e-10	3.9700272945365395e-15	0.000022641247937939005	-2.907471492716667e-20	5.847031142134952e-20	1.0898810252436557e-13	7.944638043276323e-13	4.623427398284969e-13
51000000	0.0049886790776592265	1.9132309168763536e-49	-5.529719390707264e-42	2.9768692286126744e-10	3.9700272945365395e-15	0.000022641247937939005	-2.907471453570402e-20	5.847031142134952e-20	1.0898810252436557e-13	7.944638043276323e-13	4.623427398284969e-13
51100000	0.0049886790776592265	1.9132309168763536e-49	-5.540579009653061e-42	2.9768692286126744e-10	3.9700272945365395e-15	0.000022641247937939005	-2.907471414424137e-20	5.847031142134952e-20	1.0898810252436557e-13	7.944638043276323e-13	4.623427398284969e-13
51200000	0.0049886790776592265	1.9132309168763536e-49	-5.5514386285988627e-42	2.9768692286126744e-10	3.9700272945365395e-15	0.000022641247937939005	-2.9074713752778723e-20	5.847031142134952e-20	1.0898810252436557e-13	7.944638043276323e-13	4.623427398284969e-13
51300000	0.0049886790776592265	1.9132309168763536e-49	-5.562298247544668e-42	2.9768692286126744e-10	3.9700272945365395e-15	0.000022641247937939005	-2.9074713361316074e-20	5.847031142134952e-20	1.0898810252436557e-13	7.944638043276323e-13	4.623427398284969e-13
51400000	0.0049886790776592265	1.9132309168763536e-49	-5.5731578664904776e-42	2.9768692286126744e-10	3.9700272945365395e-15	0.000022641247937939005	-2.9074712969853426e-20	5.847031142134952e-20	1.0898810252436557e-13	7.944638043276323e-13	4.623427398284969e-13
51500000	0.0049886790776592265	1.9132309168763536e-49	-5.584017485436291e-42	2.9768692286126744e-10	3.9700272945365395e-15	0.000022641247937939005	-2.9074712578390777e-20	5.847031142134952e-20	1.0898810252436557e-13	7.944638043276323e-13	4.623427398284969e-13
51600000	0.0049886790776592265	1.9132309168763536e-49	-5.594877104382109e-42	2.9768692286126744e-10	3.9700272945365395e-15	0.000022641247937939005	-2.907471218692813e-20	5.847031142134952e-20	1.0898810252436557e-13	7.944638043276323e-13	4.623427398284969e-13
51700000	0.0049886790776592265	1.9132309168763536e-49	-5.605736723327932e-42	2.9768692286126744e-10	3.9700272945365395e-15	0.000022641247937939005	-2.907471179546548e-20	5.847031142134952e-20	1.0898810252436557e-13	7.944638043276323e-13	4.623427398284969e-13
51800000	0.0049886790776592265	1.9132309168763536e-49	-5.61659634227376e-42	2.9768692286126744e-10	3.9700272945365395e-15	0.000022641247937939005	-2.9074711404002837e-20	5.847031142134952e-20	1.0898810252436557e-13	7.944638043276323e-13	4.623427398284969e-13
51900000	0.0049886790776592265	1.9132309168763536e-49	-5.627455961219594e-42	2.9768692286126744e-10	3.9700272945365395e-15	0.000022641247937939005	-2.907471101254019e-20	5.847031142134952e-20	1.0898810252436557e-13	7.944638043276323e-13	4.623427398284969e-13
52000000	0.0049886790776592265	1.9132309168763536e-49	-5.638315580165433e-42	2.9768692286126744e-10	3.9700272945365395e-15	0.000022641247937939005	-2.907471062107754e-20	5.847031142134952e-20	1.0898810252436557e-13	7.944638043276323e-13	4.623427398284969e-13
52100000	0.0049886790776592265	1.9132309168763536e-49	-5.6491751991112785e-42	2.9768692286126744e-10	3.9700272945365395e-15	0.000022641247937939005	-2.907471022961489e-20	5.847031142134952e-20	1.0898810252436557e-13	7.944638043276323e-13	4.623427398284969e-13
52200000	0.0049886790776592265	1.9132309168763536e-49	-5.66003481805713e-42	2.9768692286126744e-10	3.9700272945365395e-15	0.000022641247937939005	-2.907470983815224e-20	5.847031142134952e-20	1.0898810252436557e-13	7.944638043276323e-13	4.623427398284969e-13
52300000	0.0049886790776592265	1.9132309168763536e-49	-5.6708944370029883e-42	2.9768692286126744e-10	3.9700272945365395e-15	0.000022641247937939005	-2.907470944668959e-20	5.847031142134952e-20	1.0898810252436557e-13	7.944638043276323e-13	4.623427398284969e-13
52400000	0.0049886790776592265	1.9132309168763536e-49	-5.6817540559488534e-42	2.9768692286126744e-10	3.9700272945365395e-15	0.000022641247937939005	-2.9074709055226944e-20	5.847031142134952e-20	1.0898810252436557e-13	7.944638043276323e-13	4.623427398284969e-13
52500000	0.0049886790776592265	1.9132309168763536e-49	-5.692613674894725e-42	2.9768692286126744e-10	3.9700272945365395e-15	0.000022641247937939005	-2.9074708663764296e-20	5.847031142134952e-20	1.0898810252436557e-13	7.944638043276323e-13	4.623427398284969e-13
52600000	0.0049886790776592265	1.9132309168763536e-49	-5.703473293840604e-42	2.9768692286126744e-10	3.9700272945365395e-15	0.000022641247937939005	-2.9074708272301647e-20	5.847031142134952e-20	1.0898810252436557e-13	7.944638043276323e-13	4.623427398284969e-13
52700000	0.0049886790776592265	1.9132309168763536e-49	-5.714332912786491e-42	2.9768692286126744e-10	3.9700272945365395e-15	0.000022641247937939005	-2.9074707880839004e-20	5.847031142134952e-20	1.0898810252436557e-13	7.944638043276323e-13	4.623427398284969e-13
52800000	0.0049886790776592265	1.9132309168763536e-49	-5.725192531732386e-42	2.9768692286126744e-10	3.9700272945365395e-15	0.000022641247937939005	-2.9074707489376355e-20	5.847031142134952e-20	1.0898810252436557e-13	7.944638043276323e-13	4.623427398284969e-13
52900000	0.0049886790776592265	1.9132309168763536e-49	-5.7360521506782886e-42	2.9768692286126744e-10	3.9700272945365395e-15	0.000022641247937939005	-2.9074707097913707e-20	5.847031142134952e-20	1.0898810252436557e-13	7.944638043276323e-13	4.623427398284969e-13
53000000	0.0049886790776592265	1.9132309168763536e-49	-5.7469117696242e-42	2.9768692286126744e-10	3.9700272945365395e-15	0.000022641247937939005	-2.907470670645106e-20	5.847031142134952e-20	1.0898810252436557e-13	7.944638043276323e-13	4.623427398284969e-13
53100000	0.0049886790776592265	1.9132309168763536e-49	-5.75777138857012e-42	2.9768692286126744e-10	3.9700272945365395e-15	0.000022641247937939005	-2.907470631498841e-20	5.847031142134952e-20	1.0898810252436557e-13	7.944638043276323e-13	4.623427398284969e-13
53200000	0.0049886790776592265	1.9132309168763536e-49	-5.768631007516044e-42	2.9768692286126744e-10	3.9700272945365395e-15	0.000022641247937939005	-2.907470592352576e-20	5.847031142134952e-20	1.0898810252436557e-13	7.944638043276323e-13	4.623427398284969e-13
53300000	0.0049886790776592265	1.9132309168763536e-49	-5.779490626461952e-42	2.9768692286126744e-10	3.9700272945365395e-15	0.000022641247937939005	-2.907470553206311e-20	5.847031142134952e-20	1.0898810252436557e-13	7.944638043276323e-13	4.623427398284969e-13
53400000	0.0049886790776592265	1.9132309168763536e-49	-5.790350245407844e-42	2.9768692286126744e-10	3.9700272945365395e-15	0.000022641247937939005	-2.907470514060046e-20	5.847031142134952e-20	1.0898810252436557e-13	7.944638043276323e-13	4.623427398284969e-13
53500000	0.0049886790776592265	1.9132309168763536e-49	-5.801209864353718e-42	2.9768692286126744e-10	3.9700272945365395e-15	0.000022641247937939005	-2.9074704749137814e-20	5.847031142134952e-20	1.0898810252436557e-13	7.944638043276323e-13	4.623427398284969e-13
53600000	0.0049886790776592265	1.9132309168763536e-49	-5.812069483299574e-42	2.9768692286126744e-10	3.9700272945365395e-15	0.000022641247937939005	-2.907470435767517e-20	5.847031142134952e-20	1.0898810252436557e-13	7.944638043276323e-13	4.623427398284969e-13
53700000	0.0049886790776592265	1.9132309168763536e-49	-5.822929102245414e-42	2.9768692286126744e-10	3.9700272945365395e-15	0.000022641247937939005	-2.907470396621252e-20	5.847031142134952e-20	1.0898810252436557e-13	7.944638043276323e-13	4.623427398284969e-13
53800000	0.0049886790776592265	1.9132309168763536e-49	-5.833788721191237e-42	2.9768692286126744e-10	3.9700272945365395e-15	0.000022641247937939005	-2.9074703574749874e-20	5.847031142134952e-20	1.0898810252436557e-13	7.944638043276323e-13	4.623427398284969e-13
53900000	0.0049886790776592265	1.9132309168763536e-49	-5.844648340137044e-42	2.9768692286126744e-10	3.9700272945365395e-15	0.000022641247937939005	-2.9074703183287225e-20	5.847031142134952e-20	1.0898810252436557e-13	7.944638043276323e-13	4.623427398284969e-13
54000000	0.0049886790776592265	1.9132309168763536e-49	-5.855507959082834e-42	2.9768692286126744e-10	3.9700272945365395e-15	0.000022641247937939005	-2.9074702791824577e-20	5.847031142134952e-20	1.0898810252436557e-13	7.944638043276323e-13	4.623427398284969e-13
54100000	0.0049886790776592265	1.9132309168763536e-49	-5.866367578028608e-42	2.9768692286126744e-10	3.9700272945365395e-15	0.000022641247937939005	-2.907470240036193e-20	5.847031142134952e-20	1.0898810252436557e-13	7.944638043276323e-13	4.623427398284969e-13
54200000	0.0049886790776592265	1.9132309168763536e-49	-5.877227196974368e-42	2.9768692286126744e-10	3.9700272945365395e-15	0.000022641247937939005	-2.907470200889928e-20	5.847031142134952e-20	1.0898810252436557e-13	7.944638043276323e-13	4.623427398284969e-13
54300000	0.0049886790776592265	1.9132309168763536e-49	-5.888086815920112e-42	2.9768692286126744e-10	3.9700272945365395e-15	0.000022641247937939005	-2.907470161743663e-20	5.847031142134952e-20	1.0898810252436557e-13	7.944638043276323e-13	4.623427398284969e-13
54400000	0.0049886790776592265	1.9132309168763536e-49	-5.89894643486584e-42	2.9768692286126744e-10	3.9700272945365395e-15	0.000022641247937939005	-2.907470122597398e-20	5.847031142134952e-20	1.0898810252436557e-13	7.944638043276323e-13	4.623427398284969e-13
54500000	0.0049886790776592265	1.9132309168763536e-49	-5.909806053811554e-42	2.9768692286126744e-10	3.9700272945365395e-15	0.000022641247937939005	-2.907470083451134e-20	5.847031142134952e-20	1.0898810252436557e-13	7.944638043276323e-13	4.623427398284969e-13
54600000	0.0049886790776592265	1.9132309168763536e-49	-5.920665672757255e-42	2.9768692286126744e-10	3.9700272945365395e-15	0.000022641247937939005	-2.907470044304869e-20	5.847031142134952e-20	1.0898810252436557e-13	7.944638043276323e-13	4.623427398284969e-13
54700000	0.0049886790776592265	1.9132309168763536e-49	-5.93152529170294e-42	2.9768692286126744e-10	3.9700272945365395e-15	0.000022641247937939005	-2.907470005158604e-20	5.847031142134952e-20	1.0898810252436557e-13	7.944638043276323e-13	4.623427398284969e-13
54800000	0.0049886790776592265	1.9132309168763536e-49	-5.942384910648611e-42	2.9768692286126744e-10	3.9700272945365395e-15	0.000022641247937939005	-2.907469966012339e-20	5.847031142134952e-20	1.0898810252436557e-13	7.944638043276323e-13	4.623427398284969e-13
54900000	0.0049886790776592265	1.9132309168763536e-49	-5.953244529594269e-42	2.9768692286126744e-10	3.9700272945365395e-15	0.000022641247937939005	-2.9074699268660744e-20	5.847031142134952e-20	1.0898810252436557e-13	7.944638043276323e-13	4.623427398284969e-13
55000000	0.0049886790776592265	1.9132309168763536e-49	-5.964104148539913e-42	2.9768692286126744e-10	3.9700272945365395e-15	0.000022641247937939005	-2.9074698877198095e-20	5.847031142134952e-20	1.0898810252436557e-13	7.944638043276323e-13	4.623427398284969e-13
55100000	0.0049886790776592265	1.9132309168763536e-49	-5.974963767485545e-42	2.9768692286126744e-10	3.9700272945365395e-15	0.000022641247937939005	-2.9074698485735447e-20	5.847031142134952e-20	1.0898810252436557e-13	7.944638043276323e-13	4.623427398284969e-13
55200000	0.0049886790776592265	1.9132309168763536e-49	-5.985823386431163e-42	2.9768692286126744e-10	3.9700272945365395e-15	0.000022641247937939005	-2.90746980942728e-20	5.847031142134952e-20	1.0898810252436557e-13	7.944638043276323e-13	4.623427398284969e-13
55300000	0.0049886790776592265	1.9132309168763536e-49	-5.99668300537677e-42	2.9768692286126744e-10	3.9700272945365395e-15	0.000022641247937939005	-2.907469770281015e-20	5.847031142134952e-20	1.0898810252436557e-13	7.944638043276323e-13	4.623427398284969e-13
55400000	0.0049886790776592265	1.9132309168763536e-49	-6.007542624322363e-42	2.9768692286126744e-10	3.9700272945365395e-15	0.000022641247937939005	-2.9074697311347506e-20	5.847031142134952e-20	1.0898810252436557e-13	7.944638043276323e-13	4.623427398284969e-13
55500000	0.0049886790776592265	1.9132309168763536e-49	-6.018402243267945e-42	2.9768692286126744e-10	3.9700272945365395e-15	0.000022641247937939005	-2.907469691988486e-20	5.847031142134952e-20	1.0898810252436557e-13	7.944638043276323e-13	4.623427398284969e-13
55600000	0.0049886790776592265	1.9132309168763536e-49	-6.029261862213515e-42	2.9768692286126744e-10	3.9700272945365395e-15	0.000022641247937939005	-2.907469652842221e-20	5.847031142134952e-20	1.0898810252436557e-13	7.944638043276323e-13	4.623427398284969e-13
55700000	0.0049886790776592265	1.9132309168763536e-49	-6.040121481159074e-42	2.9768692286126744e-10	3.9700272945365395e-15	0.000022641247937939005	-2.907469613695956e-20	5.847031142134952e-20	1.0898810252436557e-13	7.944638043276323e-13	4.623427398284969e-13
55800000	0.0049886790776592265	1.9132309168763536e-49	-6.05098110010462e-42	2.9768692286126744e-10	3.9700272945365395e-15	0.000022641247937939005	-2.907469574549691e-20	5.847031142134952e-20	1.0898810252436557e-13	7.944638043276323e-13	4.623427398284969e-13
55900000	0.0049886790776592265	1.9132309168763536e-49	-6.061840719050158e-42	2.9768692286126744e-10	3.9700272945365395e-15	0.000022641247937939005	-2.907469535403426e-20	5.847031142134952e-20	1.0898810252436557e-13	7.944638043276323e-13	4.623427398284969e-13
56000000	0.0049886790776592265	1.9132309168763536e-49	-6.072700337995683e-42	2.9768692286126744e-10	3.9700272945365395e-15	0.000022641247937939005	-2.9074694962571614e-20	5.847031142134952e-20	1.0898810252436557e-13	7.944638043276323e-13	4.623427398284969e-13
56100000	0.0049886790776592265	1.9132309168763536e-49	-6.083559956941199e-42	2.9768692286126744e-10	3.9700272945365395e-15	0.000022641247937939005	-2.9074694571108965e-20	5.847031142134952e-20	1.0898810252436557e-13	7.944638043276323e-13	4.623427398284969e-13
56200000	0.0049886790776592265	1.9132309168763536e-49	-6.094419575886705e-42	2.9768692286126744e-10	3.9700272945365395e-15	0.000022641247937939005	-2.9074694179646316e-20	5.847031142134952e-20	1.0898810252436557e-13	7.944638043276323e-13	4.623427398284969e-13
56300000	0.0049886790776592265	1.9132309168763536e-49	-6.1052791948322e-42	2.9768692286126744e-10	3.9700272945365395e-15	0.000022641247937939005	-2.907469378818367e-20	5.847031142134952e-20	1.0898810252436557e-13	7.944638043276323e-13	4.623427398284969e-13
56400000	0.0049886790776592265	1.9132309168763536e-49	-6.116138813777685e-42	2.9768692286126744e-10	3.9700272945365395e-15	0.000022641247937939005	-2.9074693396721025e-20	5.847031142134952e-20	1.0898810252436557e-13	7.944638043276323e-13	4.623427398284969e-13
56500000	0.0049886790776592265	1.9132309168763536e-49	-6.126998432723162e-42	2.9768692286126744e-10	3.9700272945365395e-15	0.000022641247937939005	-2.9074693005258376e-20	5.847031142134952e-20	1.0898810252436557e-13	7.944638043276323e-13	4.623427398284969e-13
56600000	0.0049886790776592265	1.9132309168763536e-49	-6.13785805166863e-42	2.9768692286126744e-10	3.9700272945365395e-15	0.000022641247937939005	-2.907469261379573e-20	5.847031142134952e-20	1.0898810252436557e-13	7.944638043276323e-13	4.623427398284969e-13
56700000	0.0049886790776592265	1.9132309168763536e-49	-6.148717670614089e-42	2.9768692286126744e-10	3.9700272945365395e-15	0.000022641247937939005	-2.907469222233308e-20	5.847031142134952e-20	1.0898810252436557e-13	7.944638043276323e-13	4.623427398284969e-13
56800000	0.0049886790776592265	1.9132309168763536e-49	-6.15957728955954e-42	2.9768692286126744e-10	3.9700272945365395e-15	0.000022641247937939005	-2.907469183087043e-20	5.847031142134952e-20	1.0898810252436557e-13	7.944638043276323e-13	4.623427398284969e-13
56900000	0.0049886790776592265	1.9132309168763536e-49	-6.170436908504982e-42	2.9768692286126744e-10	3.9700272945365395e-15	0.000022641247937939005	-2.907469143940778e-20	5.847031142134952e-20	1.0898810252436557e-13	7.944638043276323e-13	4.623427398284969e-13
57000000	0.0049886790776592265	1.9132309168763536e-49	-6.181296527450416e-42	2.9768692286126744e-10	3.9700272945365395e-15	0.000022641247937939005	-2.907469104794513e-20	5.847031142134952e-20	1.0898810252436557e-13	7.944638043276323e-13	4.623427398284969e-13
57100000	0.0049886790776592265	1.9132309168763536e-49	-6.192156146395843e-42	2.9768692286126744e-10	3.9700272945365395e-15	0.000022641247937939005	-2.9074690656482484e-20	5.847031142134952e-20	1.0898810252436557e-13	7.944638043276323e-13	4.623427398284969e-13
57200000	0.0049886790776592265	1.9132309168763536e-49	-6.203015765341262e-42	2.9768692286126744e-10	3.9700272945365395e-15	0.000022641247937939005	-2.9074690265019835e-20	5.847031142134952e-20	1.0898810252436557e-13	7.944638043276323e-13	4.623427398284969e-13
57300000	0.0049886790776592265	1.9132309168763536e-49	-6.213875384286675e-42	2.9768692286126744e-10	3.9700272945365395e-15	0.000022641247937939005	-2.907468987355719e-20	5.847031142134952e-20	1.0898810252436557e-13	7.944638043276323e-13	4.623427398284969e-13
57400000	0.0049886790776592265	1.9132309168763536e-49	-6.22473500323208e-42	2.9768692286126744e-10	3.9700272945365395e-15	0.000022641247937939005	-2.9074689482094544e-20	5.847031142134952e-20	1.0898810252436557e-13	7.944638043276323e-13	4.623427398284969e-13
57500000	0.0049886790776592265	1.9132309168763536e-49	-6.235594622177478e-42	2.9768692286126744e-10	3.9700272945365395e-15	0.000022641247937939005	-2.9074689090631895e-20	5.847031142134952e-20	1.0898810252436557e-13	7.944638043276323e-13	4.623427398284969e-13
57600000	0.0049886790776592265	1.9132309168763536e-49	-6.246454241122871e-42	2.9768692286126744e-10	3.9700272945365395e-15	0.000022641247937939005	-2.9074688699169246e-20	5.847031142134952e-20	1.0898810252436557e-13	7.944638043276323e-13	4.623427398284969e-13
57700000	0.0049886790776592265	1.9132309168763536e-49	-6.257313860068258e-42	2.9768692286126744e-10	3.9700272945365395e-15	0.000022641247937939005	-2.90746883077066e-20	5.847031142134952e-20	1.0898810252436557e-13	7.944638043276323e-13	4.623427398284969e-13
57800000	0.0049886790776592265	1.9132309168763536e-49	-6.268173479013639e-42	2.9768692286126744e-10	3.9700272945365395e-15	0.000022641247937939005	-2.907468791624395e-20	5.847031142134952e-20	1.0898810252436557e-13	7.944638043276323e-13	4.623427398284969e-13
57900000	0.0049886790776592265	1.9132309168763536e-49	-6.279033097959013e-42	2.9768692286126744e-10	3.9700272945365395e-15	0.000022641247937939005	-2.90746875247813e-20	5.847031142134952e-20	1.0898810252436557e-13	7.944638043276323e-13	4.623427398284969e-13
58000000	0.0049886790776592265	1.9132309168763532e-49	-6.289892716904384e-42	2.9768692286126744e-10	3.9700272945365395e-15	0.000022641247937939005	-2.907468713331865e-20	5.847031142134952e-20	1.0898810252436557e-13	7.944638043276323e-13	4.623427398284969e-13
58100000	0.0049886790776592265	1.9132309168763532e-49	-6.300752335849749e-42	2.9768692286126744e-10	3.9700272945365395e-15	0.000022641247937939005	-2.9074686741856e-20	5.847031142134952e-20	1.0898810252436557e-13	7.944638043276323e-13	4.623427398284969e-13
58200000	0.0049886790776592265	1.9132309168763532e-49	-6.31161195479511e-42	2.9768692286126744e-10	3.9700272945365395e-15	0.000022641247937939005	-2.907468635039336e-20	5.847031142134952e-20	1.0898810252436557e-13	7.944638043276323e-13	4.623427398284969e-13
58300000	0.0049886790776592265	1.9132309168763532e-49	-6.322471573740465e-42	2.9768692286126744e-10	3.9700272945365395e-15	0.000022641247937939005	-2.907468595893071e-20	5.847031142134952e-20	1.0898810252436557e-13	7.944638043276323e-13	4.623427398284969e-13
58400000	0.0049886790776592265	1.9132309168763532e-49	-6.333331192685818e-42	2.9768692286126744e-10	3.9700272945365395e-15	0.000022641247937939005	-2.907468556746806e-20	5.847031142134952e-20	1.0898810252436557e-13	7.944638043276323e-13	4.623427398284969e-13
58500000	0.0049886790776592265	1.9132309168763532e-49	-6.344190811631166e-42	2.9768692286126744e-10	3.9700272945365395e-15	0.000022641247937939005	-2.9074685176005414e-20	5.847031142134952e-20	1.0898810252436557e-13	7.944638043276323e-13	4.623427398284969e-13
58600000	0.0049886790776592265	1.9132309168763532e-49	-6.355050430576511e-42	2.9768692286126744e-10	3.9700272945365395e-15	0.000022641247937939005	-2.9074684784542765e-20	5.847031142134952e-20	1.0898810252436557e-13	7.944638043276323e-13	4.623427398284969e-13
58700000	0.0049886790776592265	1.9132309168763532e-49	-6.365910049521852e-42	2.9768692286126744e-10	3.9700272945365395e-15	0.000022641247937939005	-2.9074684393080116e-20	5.847031142134952e-20	1.0898810252436557e-13	7.944638043276323e-13	4.623427398284969e-13
58800000	0.0049886790776592265	1.9132309168763532e-49	-6.37676966846719e-42	2.9768692286126744e-10	3.9700272945365395e-15	0.000022641247937939005	-2.907468400161747e-20	5.847031142134952e-20	1.0898810252436557e-13	7.944638043276323e-13	4.623427398284969e-13
58900000	0.0049886790776592265	1.9132309168763532e-49	-6.387629287412526e-42	2.9768692286126744e-10	3.9700272945365395e-15	0.000022641247937939005	-2.907468361015482e-20	5.847031142134952e-20	1.0898810252436557e-13	7.944638043276323e-13	4.623427398284969e-13
59000000	0.0049886790776592265	1.9132309168763532e-49	-6.398488906357858e-42	2.9768692286126744e-10	3.9700272945365395e-15	0.000022641247937939005	-2.907468321869217e-20	5.847031142134952e-20	1.0898810252436557e-13	7.944638043276323e-13	4.623427398284969e-13
59100000	0.0049886790776592265	1.9132309168763532e-49	-6.409348525303189e-42	2.9768692286126744e-10	3.9700272945365395e-15	0.000022641247937939005	-2.907468282722953e-20	5.847031142134952e-20	1.0898810252436557e-13	7.944638043276323e-13	4.623427398284969e-13
59200000	0.0049886790776592265	1.9132309168763532e-49	-6.420208144248519e-42	2.9768692286126744e-10	3.9700272945365395e-15	0.000022641247937939005	-2.907468243576688e-20	5.847031142134952e-20	1.0898810252436557e-13	7.944638043276323e-13	4.623427398284969e-13
59300000	0.0049886790776592265	1.9132309168763532e-49	-6.431067763193846e-42	2.9768692286126744e-10	3.9700272945365395e-15	0.000022641247937939005	-2.907468204430423e-20	5.847031142134952e-20	1.0898810252436557e-13	7.944638043276323e-13	4.623427398284969e-13
59400000	0.0049886790776592265	1.9132309168763532e-49	-6.441927382139171e-42	2.9768692286126744e-10	3.9700272945365395e-15	0.000022641247937939005	-2.907468165284158e-20	5.847031142134952e-20	1.0898810252436557e-13	7.944638043276323e-13	4.623427398284969e-13
59500000	0.0049886790776592265	1.9132309168763532e-49	-6.452787001084497e-42	2.9768692286126744e-10	3.9700272945365395e-15	0.000022641247937939005	-2.907468126137893e-20	5.847031142134952e-20	1.0898810252436557e-13	7.944638043276323e-13	4.623427398284969e-13
59600000	0.0049886790776592265	1.9132309168763532e-49	-6.46364662002982e-42	2.9768692286126744e-10	3.9700272945365395e-15	0.000022641247937939005	-2.9074680869916284e-20	5.847031142134952e-20	1.0898810252436557e-13	7.944638043276323e-13	4.623427398284969e-13
59700000	0.0049886790776592265	1.9132309168763532e-49	-6.474506238975144e-42	2.9768692286126744e-10	3.9700272945365395e-15	0.000022641247937939005	-2.9074680478453635e-20	5.847031142134952e-20	1.0898810252436557e-13	7.944638043276323e-13	4.623427398284969e-13
59800000	0.0049886790776592265	1.9132309168763532e-49	-6.485365857920467e-42	2.9768692286126744e-10	3.9700272945365395e-15	0.000022641247937939005	-2.9074680086990986e-20	5.847031142134952e-20	1.0898810252436557e-13	7.944638043276323e-13	4.623427398284969e-13
59900000	0.0049886790776592265	1.9132309168763532e-49	-6.49622547686579e-42	2.9768692286126744e-10	3.9700272945365395e-15	0.000022641247937939005	-2.907467969552834e-20	5.847031142134952e-20	1.0898810252436557e-13	7.944638043276323e-13	4.623427398284969e-13
60000000	0.0049886790776592265	1.9132309168763532e-49	-6.507085095811113e-42	2.9768692286126744e-10	3.9700272945365395e-15	0.000022641247937939005	-2.9074679304065695e-20	5.847031142134952e-20	1.0898810252436557e-13	7.944638043276323e-13	4.623427398284969e-13
60100000	0.0049886790776592265	1.9132309168763532e-49	-6.517944714756437e-42	2.9768692286126744e-10	3.9700272945365395e-15	0.000022641247937939005	-2.9074678912603046e-20	5.847031142134952e-20	1.0898810252436557e-13	7.944638043276323e-13	4.623427398284969e-13
60200000	0.0049886790776592265	1.9132309168763532e-49	-6.528804333701761e-42	2.9768692286126744e-10	3.9700272945365395e-15	0.000022641247937939005	-2.90746785211404e-20	5.847031142134952e-20	1.0898810252436557e-13	7.944638043276323e-13	4.623427398284969e-13
60300000	0.0049886790776592265	1.9132309168763532e-49	-6.539663952647087e-42	2.9768692286126744e-10	3.9700272945365395e-15	0.000022641247937939005	-2.907467812967775e-20	5.847031142134952e-20	1.0898810252436557e-13	7.944638043276323e-13	4.623427398284969e-13
60400000	0.0049886790776592265	1.9132309168763532e-49	-6.550523571592415e-42	2.9768692286126744e-10	3.9700272945365395e-15	0.000022641247937939005	-2.90746777382151e-20	5.847031142134952e-20	1.0898810252436557e-13	7.944638043276323e-13	4.623427398284969e-13
60500000	0.0049886790776592265	1.9132309168763532e-49	-6.561383190537743e-42	2.9768692286126744e-10	3.9700272945365395e-15	0.000022641247937939005	-2.907467734675245e-20	5.847031142134952e-20	1.0898810252436557e-13	7.944638043276323e-13	4.623427398284969e-13
60600000	0.0049886790776592265	1.9132309168763532e-49	-6.572242809483073e-42	2.9768692286126744e-10	3.9700272945365395e-15	0.000022641247937939005	-2.90746769552898e-20	5.847031142134952e-20	1.0898810252436557e-13	7.944638043276323e-13	4.623427398284969e-13
60700000	0.0049886790776592265	1.9132309168763532e-49	-6.583102428428407e-42	2.9768692286126744e-10	3.9700272945365395e-15	0.000022641247937939005	-2.9074676563827154e-20	5.847031142134952e-20	1.0898810252436557e-13	7.944638043276323e-13	4.623427398284969e-13
60800000	0.0049886790776592265	1.9132309168763532e-49	-6.593962047373742e-42	2.9768692286126744e-10	3.9700272945365395e-15	0.000022641247937939005	-2.9074676172364505e-20	5.847031142134952e-20	1.0898810252436557e-13	7.944638043276323e-13	4.623427398284969e-13
60900000	0.0049886790776592265	1.9132309168763532e-49	-6.604821666319079e-42	2.9768692286126744e-10	3.9700272945365395e-15	0.000022641247937939005	-2.907467578090186e-20	5.847031142134952e-20	1.0898810252436557e-13	7.944638043276323e-13	4.623427398284969e-13
61000000	0.0049886790776592265	1.913230916876353e-49	-6.61568128526442e-42	2.9768692286126744e-10	3.9700272945365395e-15	0.000022641247937939005	-2.9074675389439213e-20	5.847031142134952e-20	1.0898810252436557e-13	7.944638043276323e-13	4.623427398284969e-13
61100000	0.0049886790776592265	1.913230916876353e-49	-6.626540904209764e-42	2.9768692286126744e-10	3.9700272945365395e-15	0.000022641247937939005	-2.9074674997976565e-20	5.847031142134952e-20	1.0898810252436557e-13	7.944638043276323e-13	4.623427398284969e-13
61200000	0.0049886790776592265	1.913230916876353e-49	-6.637400523155112e-42	2.9768692286126744e-10	3.9700272945365395e-15	0.000022641247937939005	-2.9074674606513916e-20	5.847031142134952e-20	1.0898810252436557e-13	7.944638043276323e-13	4.623427398284969e-13
61300000	0.0049886790776592265	1.913230916876353e-49	-6.648260142100462e-42	2.9768692286126744e-10	3.9700272945365395e-15	0.000022641247937939005	-2.907467421505127e-20	5.847031142134952e-20	1.0898810252436557e-13	7.944638043276323e-13	4.623427398284969e-13
61400000	0.0049886790776592265	1.913230916876353e-49	-6.659119761045818e-42	2.9768692286126744e-10	3.9700272945365395e-15	0.000022641247937939005	-2.907467382358862e-20	5.847031142134952e-20	1.0898810252436557e-13	7.944638043276323e-13	4.623427398284969e-13
61500000	0.0049886790776592265	1.913230916876353e-49	-6.669979379991178e-42	2.9768692286126744e-10	3.9700272945365395e-15	0.000022641247937939005	-2.907467343212597e-20	5.847031142134952e-20	1.0898810252436557e-13	7.944638043276323e-13	4.623427398284969e-13
61600000	0.0049886790776592265	1.913230916876353e-49	-6.680838998936542e-42	2.9768692286126744e-10	3.9700272945365395e-15	0.000022641247937939005	-2.907467304066332e-20	5.847031142134952e-20	1.0898810252436557e-13	7.944638043276323e-13	4.623427398284969e-13
61700000	0.0049886790776592265	1.913230916876353e-49	-6.691698617881912e-42	2.9768692286126744e-10	3.9700272945365395e-15	0.000022641247937939005	-2.907467264920067e-20	5.847031142134952e-20	1.0898810252436557e-13	7.944638043276323e-13	4.623427398284969e-13
61800000	0.0049886790776592265	1.913230916876353e-49	-6.702558236827286e-42	2.9768692286126744e-10	3.9700272945365395e-15	0.000022641247937939005	-2.907467225773803e-20	5.847031142134952e-20	1.0898810252436557e-13	7.944638043276323e-13	4.623427398284969e-13
61900000	0.0049886790776592265	1.913230916876353e-49	-6.713417855772666e-42	2.9768692286126744e-10	3.9700272945365395e-15	0.000022641247937939005	-2.907467186627538e-20	5.847031142134952e-20	1.0898810252436557e-13	7.944638043276323e-13	4.623427398284969e-13
62000000	0.0049886790776592265	1.913230916876353e-49	-6.724277474718051e-42	2.9768692286126744e-10	3.9700272945365395e-15	0.000022641247937939005	-2.907467147481273e-20	5.847031142134952e-20	1.0898810252436557e-13	7.944638043276323e-13	4.623427398284969e-13
62100000	0.0049886790776592265	1.913230916876353e-49	-6.735137093663442e-42	2.9768692286126744e-10	3.9700272945365395e-15	0.000022641247937939005	-2.9074671083350083e-20	5.847031142134952e-20	1.0898810252436557e-13	7.944638043276323e-13	4.623427398284969e-13
62200000	0.0049886790776592265	1.913230916876353e-49	-6.74599671260884e-42	2.9768692286126744e-10	3.9700272945365395e-15	0.000022641247937939005	-2.9074670691887435e-20	5.847031142134952e-20	1.0898810252436557e-13	7.944638043276323e-13	4.623427398284969e-13
62300000	0.0049886790776592265	1.913230916876353e-49	-6.756856331554244e-42	2.9768692286126744e-10	3.9700272945365395e-15	0.000022641247937939005	-2.9074670300424786e-20	5.847031142134952e-20	1.0898810252436557e-13	7.944638043276323e-13	4.623427398284969e-13
62400000	0.0049886790776592265	1.913230916876353e-49	-6.767715950499655e-42	2.9768692286126744e-10	3.9700272945365395e-15	0.000022641247937939005	-2.907466990896214e-20	5.847031142134952e-20	1.0898810252436557e-13	7.944638043276323e-13	4.623427398284969e-13
62500000	0.0049886790776592265	1.913230916876353e-49	-6.778575569445073e-42	2.9768692286126744e-10	3.9700272945365395e-15	0.000022641247937939005	-2.907466951749949e-20	5.847031142134952e-20	1.0898810252436557e-13	7.944638043276323e-13	4.623427398284969e-13
62600000	0.0049886790776592265	1.913230916876353e-49	-6.789435188390498e-42	2.9768692286126744e-10	3.9700272945365395e-15	0.000022641247937939005	-2.907466912603684e-20	5.847031142134952e-20	1.0898810252436557e-13	7.944638043276323e-13	4.623427398284969e-13
62700000	0.0049886790776592265	1.913230916876353e-49	-6.800294807335931e-42	2.9768692286126744e-10	3.9700272945365395e-15	0.000022641247937939005	-2.9074668734574197e-20	5.847031142134952e-20	1.0898810252436557e-13	7.944638043276323e-13	4.623427398284969e-13
62800000	0.0049886790776592265	1.913230916876353e-49	-6.811154426281372e-42	2.9768692286126744e-10	3.9700272945365395e-15	0.000022641247937939005	-2.907466834311155e-20	5.847031142134952e-20	1.0898810252436557e-13	7.944638043276323e-13	4.623427398284969e-13
62900000	0.0049886790776592265	1.913230916876353e-49	-6.822014045226822e-42	2.9768692286126744e-10	3.9700272945365395e-15	0.000022641247937939005	-2.90746679516489e-20	5.847031142134952e-20	1.0898810252436557e-13	7.944638043276323e-13	4.623427398284969e-13
63000000	0.0049886790776592265	1.913230916876353e-49	-6.832873664172279e-42	2.9768692286126744e-10	3.9700272945365395e-15	0.000022641247937939005	-2.907466756018625e-20	5.847031142134952e-20	1.0898810252436557e-13	7.944638043276323e-13	4.623427398284969e-13
63100000	0.0049886790776592265	1.913230916876353e-49	-6.843733283117745e-42	2.9768692286126744e-10	3.9700272945365395e-15	0.000022641247937939005	-2.90746671687236e-20	5.847031142134952e-20	1.0898810252436557e-13	7.944638043276323e-13	4.623427398284969e-13
63200000	0.0049886790776592265	1.913230916876353e-49	-6.854592902063215e-42	2.9768692286126744e-10	3.9700272945365395e-15	0.000022641247937939005	-2.9074666777260953e-20	5.847031142134952e-20	1.0898810252436557e-13	7.944638043276323e-13	4.623427398284969e-13
63300000	0.0049886790776592265	1.913230916876353e-49	-6.86545252100867e-42	2.9768692286126744e-10	3.9700272945365395e-15	0.000022641247937939005	-2.9074666385798305e-20	5.847031142134952e-20	1.0898810252436557e-13	7.944638043276323e-13	4.623427398284969e-13
63400000	0.0049886790776592265	1.913230916876353e-49	-6.876312139954108e-42	2.9768692286126744e-10	3.9700272945365395e-15	0.000022641247937939005	-2.9074665994335656e-20	5.847031142134952e-20	1.0898810252436557e-13	7.944638043276323e-13	4.623427398284969e-13
63500000	0.0049886790776592265	1.913230916876353e-49	-6.887171758899527e-42	2.9768692286126744e-10	3.9700272945365395e-15	0.000022641247937939005	-2.907466560287301e-20	5.847031142134952e-20	1.0898810252436557e-13	7.944638043276323e-13	4.623427398284969e-13
63600000	0.0049886790776592265	1.913230916876353e-49	-6.89803137784493e-42	2.9768692286126744e-10	3.9700272945365395e-15	0.000022641247937939005	-2.9074665211410364e-20	5.847031142134952e-20	1.0898810252436557e-13	7.944638043276323e-13	4.623427398284969e-13
63700000	0.0049886790776592265	1.913230916876353e-49	-6.908890996790315e-42	2.9768692286126744e-10	3.9700272945365395e-15	0.000022641247937939005	-2.9074664819947716e-20	5.847031142134952e-20	1.0898810252436557e-13	7.944638043276323e-13	4.623427398284969e-13
63800000	0.0049886790776592265	1.913230916876353e-49	-6.919750615735685e-42	2.9768692286126744e-10	3.9700272945365395e-15	0.000022641247937939005	-2.9074664428485067e-20	5.847031142134952e-20	1.0898810252436557e-13	7.944638043276323e-13	4.623427398284969e-13
63900000	0.0049886790776592265	1.913230916876353e-49	-6.930610234681038e-42	2.9768692286126744e-10	3.9700272945365395e-15	0.000022641247937939005	-2.907466403702242e-20	5.847031142134952e-20	1.0898810252436557e-13	7.944638043276323e-13	4.623427398284969e-13
64000000	0.0049886790776592265	1.913230916876353e-49	-6.941469853626374e-42	2.9768692286126744e-10	3.9700272945365395e-15	0.000022641247937939005	-2.907466364555977e-20	5.847031142134952e-20	1.0898810252436557e-13	7.944638043276323e-13	4.623427398284969e-13
64100000	0.0049886790776592265	1.913230916876353e-49	-6.952329472571695e-42	2.9768692286126744e-10	3.9700272945365395e-15	0.000022641247937939005	-2.907466325409712e-20	5.847031142134952e-20	1.0898810252436557e-13	7.944638043276323e-13	4.623427398284969e-13
64200000	0.0049886790776592265	1.913230916876353e-49	-6.963189091516999e-42	2.9768692286126744e-10	3.9700272945365395e-15	0.000022641247937939005	-2.907466286263447e-20	5.847031142134952e-20	1.0898810252436557e-13	7.944638043276323e-13	4.623427398284969e-13
64300000	0.0049886790776592265	1.913230916876353e-49	-6.97404871046229e-42	2.9768692286126744e-10	3.9700272945365395e-15	0.000022641247937939005	-2.9074662471171823e-20	5.847031142134952e-20	1.0898810252436557e-13	7.944638043276323e-13	4.623427398284969e-13
64400000	0.0049886790776592265	1.913230916876353e-49	-6.984908329407564e-42	2.9768692286126744e-10	3.9700272945365395e-15	0.000022641247937939005	-2.9074662079709175e-20	5.847031142134952e-20	1.0898810252436557e-13	7.944638043276323e-13	4.623427398284969e-13
64500000	0.0049886790776592265	1.913230916876353e-49	-6.995767948352824e-42	2.9768692286126744e-10	3.9700272945365395e-15	0.000022641247937939005	-2.907466168824653e-20	5.847031142134952e-20	1.0898810252436557e-13	7.944638043276323e-13	4.623427398284969e-13
64600000	0.0049886790776592265	1.913230916876353e-49	-7.006627567298071e-42	2.9768692286126744e-10	3.9700272945365395e-15	0.000022641247937939005	-2.9074661296783883e-20	5.847031142134952e-20	1.0898810252436557e-13	7.944638043276323e-13	4.623427398284969e-13
64700000	0.0049886790776592265	1.913230916876353e-49	-7.017487186243303e-42	2.9768692286126744e-10	3.9700272945365395e-15	0.000022641247937939005	-2.9074660905321234e-20	5.847031142134952e-20	1.0898810252436557e-13	7.944638043276323e-13	4.623427398284969e-13
64800000	0.0049886790776592265	1.913230916876353e-49	-7.028346805188519e-42	2.9768692286126744e-10	3.9700272945365395e-15	0.000022641247937939005	-2.9074660513858586e-20	5.847031142134952e-20	1.0898810252436557e-13	7.944638043276323e-13	4.623427398284969e-13
64900000	0.0049886790776592265	1.913230916876353e-49	-7.039206424133724e-42	2.9768692286126744e-10	3.9700272945365395e-15	0.000022641247937939005	-2.9074660122395937e-20	5.847031142134952e-20	1.0898810252436557e-13	7.944638043276323e-13	4.623427398284969e-13
65000000	0.0049886790776592265	1.913230916876353e-49	-7.050066043078914e-42	2.9768692286126744e-10	3.9700272945365395e-15	0.000022641247937939005	-2.907465973093329e-20	5.847031142134952e-20	1.0898810252436557e-13	7.944638043276323e-13	4.623427398284969e-13
65100000	0.0049886790776592265	1.913230916876353e-49	-7.060925662024092e-42	2.9768692286126744e-10	3.9700272945365395e-15	0.000022641247937939005	-2.907465933947064e-20	5.847031142134952e-20	1.0898810252436557e-13	7.944638043276323e-13	4.623427398284969e-13
65200000	0.0049886790776592265	1.913230916876353e-49	-7.071785280969257e-42	2.9768692286126744e-10	3.9700272945365395e-15	0.000022641247937939005	-2.907465894800799e-20	5.847031142134952e-20	1.0898810252436557e-13	7.944638043276323e-13	4.623427398284969e-13
65300000	0.0049886790776592265	1.9132309168763525e-49	-7.082644899914409e-42	2.9768692286126744e-10	3.9700272945365395e-15	0.000022641247937939005	-2.907465855654534e-20	5.847031142134952e-20	1.0898810252436557e-13	7.944638043276323e-13	4.623427398284969e-13
65400000	0.0049886790776592265	1.9132309168763525e-49	-7.093504518859549e-42	2.9768692286126744e-10	3.9700272945365395e-15	0.000022641247937939005	-2.90746581650827e-20	5.847031142134952e-20	1.0898810252436557e-13	7.944638043276323e-13	4.623427398284969e-13
65500000	0.0049886790776592265	1.9132309168763525e-49	-7.104364137804677e-42	2.9768692286126744e-10	3.9700272945365395e-15	0.000022641247937939005	-2.907465777362005e-20	5.847031142134952e-20	1.0898810252436557e-13	7.944638043276323e-13	4.623427398284969e-13
65600000	0.0049886790776592265	1.9132309168763525e-49	-7.115223756749793e-42	2.9768692286126744e-10	3.9700272945365395e-15	0.000022641247937939005	-2.90746573821574e-20	5.847031142134952e-20	1.0898810252436557e-13	7.944638043276323e-13	4.623427398284969e-13
65700000	0.0049886790776592265	1.9132309168763525e-49	-7.126083375694897e-42	2.9768692286126744e-10	3.9700272945365395e-15	0.000022641247937939005	-2.9074656990694753e-20	5.847031142134952e-20	1.0898810252436557e-13	7.944638043276323e-13	4.623427398284969e-13
65800000	0.0049886790776592265	1.9132309168763525e-49	-7.136942994639991e-42	2.9768692286126744e-10	3.9700272945365395e-15	0.000022641247937939005	-2.9074656599232104e-20	5.847031142134952e-20	1.0898810252436557e-13	7.944638043276323e-13	4.623427398284969e-13
65900000	0.0049886790776592265	1.9132309168763525e-49	-7.147802613585074e-42	2.9768692286126744e-10	3.9700272945365395e-15	0.000022641247937939005	-2.9074656207769456e-20	5.847031142134952e-20	1.0898810252436557e-13	7.944638043276323e-13	4.623427398284969e-13
66000000	0.0049886790776592265	1.9132309168763525e-49	-7.158662232530145e-42	2.9768692286126744e-10	3.9700272945365395e-15	0.000022641247937939005	-2.9074655816306807e-20	5.847031142134952e-20	1.0898810252436557e-13	7.944638043276323e-13	4.623427398284969e-13
66100000	0.0049886790776592265	1.9132309168763525e-49	-7.169521851475207e-42	2.9768692286126744e-10	3.9700272945365395e-15	0.000022641247937939005	-2.907465542484416e-20	5.847031142134952e-20	1.0898810252436557e-13	7.944638043276323e-13	4.623427398284969e-13
66200000	0.0049886790776592265	1.9132309168763525e-49	-7.180381470420259e-42	2.9768692286126744e-10	3.9700272945365395e-15	0.000022641247937939005	-2.907465503338151e-20	5.847031142134952e-20	1.0898810252436557e-13	7.944638043276323e-13	4.623427398284969e-13
66300000	0.0049886790776592265	1.9132309168763525e-49	-7.1912410893653e-42	2.9768692286126744e-10	3.9700272945365395e-15	0.000022641247937939005	-2.907465464191886e-20	5.847031142134952e-20	1.0898810252436557e-13	7.944638043276323e-13	4.623427398284969e-13
66400000	0.0049886790776592265	1.9132309168763525e-49	-7.202100708310333e-42	2.9768692286126744e-10	3.9700272945365395e-15	0.000022641247937939005	-2.907465425045622e-20	5.847031142134952e-20	1.0898810252436557e-13	7.944638043276323e-13	4.623427398284969e-13
66500000	0.0049886790776592265	1.9132309168763525e-49	-7.212960327255355e-42	2.9768692286126744e-10	3.9700272945365395e-15	0.000022641247937939005	-2.907465385899357e-20	5.847031142134952e-20	1.0898810252436557e-13	7.944638043276323e-13	4.623427398284969e-13
66600000	0.0049886790776592265	1.9132309168763525e-49	-7.223819946200369e-42	2.9768692286126744e-10	3.9700272945365395e-15	0.000022641247937939005	-2.907465346753092e-20	5.847031142134952e-20	1.0898810252436557e-13	7.944638043276323e-13	4.623427398284969e-13
66700000	0.0049886790776592265	1.9132309168763525e-49	-7.234679565145374e-42	2.9768692286126744e-10	3.9700272945365395e-15	0.000022641247937939005	-2.907465307606827e-20	5.847031142134952e-20	1.0898810252436557e-13	7.944638043276323e-13	4.623427398284969e-13
66800000	0.0049886790776592265	1.9132309168763525e-49	-7.245539184090371e-42	2.9768692286126744e-10	3.9700272945365395e-15	0.000022641247937939005	-2.907465268460562e-20	5.847031142134952e-20	1.0898810252436557e-13	7.944638043276323e-13	4.623427398284969e-13
66900000	0.0049886790776592265	1.9132309168763525e-49	-7.25639880303536e-42	2.9768692286126744e-10	3.9700272945365395e-15	0.000022641247937939005	-2.9074652293142974e-20	5.847031142134952e-20	1.0898810252436557e-13	7.944638043276323e-13	4.623427398284969e-13
67000000	0.0049886790776592265	1.9132309168763525e-49	-7.267258421980339e-42	2.9768692286126744e-10	3.9700272945365395e-15	0.000022641247937939005	-2.9074651901680326e-20	5.847031142134952e-20	1.0898810252436557e-13	7.944638043276323e-13	4.623427398284969e-13
67100000	0.0049886790776592265	1.9132309168763525e-49	-7.278118040925312e-42	2.9768692286126744e-10	3.9700272945365395e-15	0.000022641247937939005	-2.9074651510217677e-20	5.847031142134952e-20	1.0898810252436556e-13	7.944638043276323e-13	4.623427398284969e-13
67200000	0.0049886790776592265	1.9132309168763525e-49	-7.288977659870277e-42	2.9768692286126744e-10	3.9700272945365395e-15	0.000022641247937939005	-2.907465111875503e-20	5.847031142134952e-20	1.0898810252436556e-13	7.944638043276323e-13	4.623427398284969e-13
67300000	0.0049886790776592265	1.9132309168763525e-49	-7.299837278815236e-42	2.9768692286126744e-10	3.9700272945365395e-15	0.000022641247937939005	-2.9074650727292385e-20	5.847031142134952e-20	1.0898810252436556e-13	7.944638043276323e-13	4.623427398284969e-13
67400000	0.0049886790776592265	1.9132309168763525e-49	-7.310696897760187e-42	2.9768692286126744e-10	3.9700272945365395e-15	0.000022641247937939005	-2.9074650335829737e-20	5.847031142134952e-20	1.0898810252436556e-13	7.944638043276323e-13	4.623427398284969e-13
67500000	0.0049886790776592265	1.9132309168763525e-49	-7.321556516705132e-42	2.9768692286126744e-10	3.9700272945365395e-15	0.000022641247937939005	-2.907464994436709e-20	5.847031142134952e-20	1.0898810252436556e-13	7.944638043276323e-13	4.623427398284969e-13
67600000	0.0049886790776592265	1.9132309168763525e-49	-7.332416135650071e-42	2.9768692286126744e-10	3.9700272945365395e-15	0.000022641247937939005	-2.907464955290444e-20	5.847031142134952e-20	1.0898810252436556e-13	7.944638043276323e-13	4.623427398284969e-13
67700000	0.0049886790776592265	1.9132309168763525e-49	-7.343275754595003e-42	2.9768692286126744e-10	3.9700272945365395e-15	0.000022641247937939005	-2.907464916144179e-20	5.847031142134952e-20	1.0898810252436556e-13	7.944638043276323e-13	4.623427398284969e-13
67800000	0.0049886790776592265	1.913230916876352e-49	-7.35413537353993e-42	2.9768692286126744e-10	3.9700272945365395e-15	0.000022641247937939005	-2.907464876997914e-20	5.847031142134952e-20	1.0898810252436556e-13	7.944638043276323e-13	4.623427398284969e-13
67900000	0.0049886790776592265	1.913230916876352e-49	-7.364994992484852e-42	2.9768692286126744e-10	3.9700272945365395e-15	0.000022641247937939005	-2.907464837851649e-20	5.847031142134952e-20	1.0898810252436556e-13	7.944638043276323e-13	4.623427398284969e-13
68000000	0.0049886790776592265	1.913230916876352e-49	-7.375854611429768e-42	2.9768692286126744e-10	3.9700272945365395e-15	0.000022641247937939005	-2.9074647987053844e-20	5.847031142134952e-20	1.0898810252436556e-13	7.944638043276323e-13	4.623427398284969e-13
68100000	0.0049886790776592265	1.913230916876352e-49	-7.38671423037468e-42	2.9768692286126744e-10	3.9700272945365395e-15	0.000022641247937939008	-2.9074647595591195e-20	5.847031142134952e-20	1.0898810252436556e-13	7.944638043276323e-13	4.623427398284969e-13
68200000	0.0049886790776592265	1.913230916876352e-49	-7.397573849319586e-42	2.9768692286126744e-10	3.97002729453654e-15	0.000022641247937939008	-2.907464720412855e-20	5.847031142134952e-20	1.0898810252436556e-13	7.944638043276323e-13	4.623427398284969e-13
68300000	0.0049886790776592265	1.913230916876352e-49	-7.408433468264488e-42	2.9768692286126744e-10	3.97002729453654e-15	0.000022641247937939008	-2.9074646812665904e-20	5.847031142134952e-20	1.0898810252436556e-13	7.944638043276323e-13	4.623427398284969e-13
68400000	0.0049886790776592265	1.913230916876352e-49	-7.419293087209387e-42	2.9768692286126744e-10	3.97002729453654e-15	0.000022641247937939008	-2.9074646421203255e-20	5.847031142134952e-20	1.0898810252436556e-13	7.944638043276323e-13	4.623427398284969e-13
68500000	0.0049886790776592265	1.913230916876352e-49	-7.430152706154281e-42	2.9768692286126744e-10	3.97002729453654e-15	0.000022641247937939008	-2.9074646029740607e-20	5.847031142134952e-20	1.0898810252436556e-13	7.944638043276323e-13	4.623427398284969e-13
68600000	0.0049886790776592265	1.913230916876352e-49	-7.441012325099171e-42	2.9768692286126744e-10	3.97002729453654e-15	0.000022641247937939008	-2.907464563827796e-20	5.847031142134952e-20	1.0898810252436556e-13	7.944638043276323e-13	4.623427398284969e-13
68700000	0.0049886790776592265	1.913230916876352e-49	-7.451871944044059e-42	2.9768692286126744e-10	3.97002729453654e-15	0.000022641247937939008	-2.907464524681531e-20	5.847031142134952e-20	1.0898810252436556e-13	7.944638043276323e-13	4.623427398284969e-13
68800000	0.004988679077659227	1.913230916876352e-49	-7.462731562988944e-42	2.9768692286126744e-10	3.97002729453654e-15	0.000022641247937939008	-2.907464485535266e-20	5.847031142134952e-20	1.0898810252436556e-13	7.944638043276323e-13	4.62342739828497e-13
68900000	0.004988679077659227	1.913230916876352e-49	-7.473591181933825e-42	2.9768692286126744e-10	3.97002729453654e-15	0.000022641247937939008	-2.907464446389001e-20	5.847031142134952e-20	1.0898810252436556e-13	7.944638043276323e-13	4.62342739828497e-13
69000000	0.004988679077659227	1.913230916876352e-49	-7.484450800878705e-42	2.9768692286126744e-10	3.97002729453654e-15	0.000022641247937939008	-2.907464407242736e-20	5.847031142134951e-20	1.0898810252436556e-13	7.944638043276323e-13	4.62342739828497e-13
69100000	0.004988679077659227	1.913230916876352e-49	-7.495310419823581e-42	2.9768692286126744e-10	3.97002729453654e-15	0.000022641247937939008	-2.907464368096472e-20	5.847031142134951e-20	1.0898810252436556e-13	7.944638043276323e-13	4.62342739828497e-13
69200000	0.004988679077659227	1.913230916876352e-49	-7.506170038768456e-42	2.9768692286126744e-10	3.97002729453654e-15	0.000022641247937939008	-2.907464328950207e-20	5.847031142134951e-20	1.0898810252436556e-13	7.944638043276323e-13	4.62342739828497e-13
69300000	0.004988679077659227	1.913230916876352e-49	-7.51702965771333e-42	2.9768692286126744e-10	3.97002729453654e-15	0.000022641247937939008	-2.907464289803942e-20	5.847031142134951e-20	1.0898810252436556e-13	7.944638043276323e-13	4.62342739828497e-13
69400000	0.004988679077659227	1.913230916876352e-49	-7.527889276658202e-42	2.9768692286126744e-10	3.97002729453654e-15	0.000022641247937939008	-2.9074642506576774e-20	5.847031142134951e-20	1.0898810252436556e-13	7.944638043276323e-13	4.62342739828497e-13
69500000	0.004988679077659227	1.913230916876352e-49	-7.538748895603073e-42	2.9768692286126744e-10	3.97002729453654e-15	0.000022641247937939008	-2.9074642115114125e-20	5.847031142134951e-20	1.0898810252436556e-13	7.944638043276323e-13	4.62342739828497e-13
69600000	0.004988679077659227	1.913230916876352e-49	-7.549608514547943e-42	2.9768692286126744e-10	3.97002729453654e-15	0.000022641247937939008	-2.9074641723651477e-20	5.847031142134951e-20	1.0898810252436556e-13	7.944638043276323e-13	4.62342739828497e-13
69700000	0.004988679077659227	1.913230916876352e-49	-7.560468133492812e-42	2.9768692286126744e-10	3.97002729453654e-15	0.000022641247937939008	-2.907464133218883e-20	5.847031142134951e-20	1.0898810252436556e-13	7.944638043276323e-13	4.62342739828497e-13
69800000	0.004988679077659227	1.913230916876352e-49	-7.571327752437681e-42	2.9768692286126744e-10	3.97002729453654e-15	0.000022641247937939008	-2.907464094072618e-20	5.847031142134951e-20	1.0898810252436556e-13	7.944638043276323e-13	4.62342739828497e-13
69900000	0.004988679077659227	1.9132309168763517e-49	-7.582187371382551e-42	2.9768692286126744e-10	3.97002729453654e-15	0.000022641247937939008	-2.907464054926353e-20	5.847031142134951e-20	1.0898810252436556e-13	7.944638043276323e-13	4.62342739828497e-13
70000000	0.004988679077659227	1.9132309168763517e-49	-7.59304699032742e-42	2.9768692286126744e-10	3.97002729453654e-15	0.000022641247937939008	-2.907464015780089e-20	5.847031142134951e-20	1.0898810252436556e-13	7.944638043276323e-13	4.62342739828497e-13
70100000	0.004988679077659227	1.9132309168763517e-49	-7.60390660927229e-42	2.9768692286126744e-10	3.97002729453654e-15	0.000022641247937939008	-2.907463976633824e-20	5.847031142134951e-20	1.0898810252436556e-13	7.944638043276323e-13	4.62342739828497e-13
70200000	0.004988679077659227	1.9132309168763517e-49	-7.614766228217161e-42	2.9768692286126744e-10	3.97002729453654e-15	0.000022641247937939008	-2.907463937487559e-20	5.847031142134951e-20	1.0898810252436556e-13	7.944638043276323e-13	4.62342739828497e-13
70300000	0.004988679077659227	1.9132309168763517e-49	-7.625625847162032e-42	2.9768692286126744e-10	3.97002729453654e-15	0.000022641247937939008	-2.907463898341294e-20	5.847031142134951e-20	1.0898810252436556e-13	7.944638043276323e-13	4.62342739828497e-13
70400000	0.004988679077659227	1.9132309168763517e-49	-7.636485466106906e-42	2.9768692286126744e-10	3.97002729453654e-15	0.000022641247937939008	-2.907463859195029e-20	5.847031142134951e-20	1.0898810252436556e-13	7.944638043276323e-13	4.62342739828497e-13
70500000	0.004988679077659227	1.9132309168763517e-49	-7.64734508505178e-42	2.9768692286126744e-10	3.97002729453654e-15	0.000022641247937939008	-2.9074638200487644e-20	5.847031142134951e-20	1.0898810252436556e-13	7.944638043276323e-13	4.62342739828497e-13
70600000	0.004988679077659227	1.9132309168763517e-49	-7.658204703996657e-42	2.9768692286126744e-10	3.97002729453654e-15	0.000022641247937939008	-2.9074637809024995e-20	5.847031142134951e-20	1.0898810252436556e-13	7.944638043276323e-13	4.62342739828497e-13
70700000	0.004988679077659227	1.9132309168763517e-49	-7.669064322941535e-42	2.9768692286126744e-10	3.97002729453654e-15	0.000022641247937939008	-2.9074637417562346e-20	5.847031142134951e-20	1.0898810252436556e-13	7.944638043276323e-13	4.62342739828497e-13
70800000	0.004988679077659227	1.9132309168763517e-49	-7.679923941886417e-42	2.9768692286126744e-10	3.97002729453654e-15	0.000022641247937939008	-2.90746370260997e-20	5.847031142134951e-20	1.0898810252436555e-13	7.944638043276323e-13	4.62342739828497e-13
70900000	0.004988679077659227	1.9132309168763517e-49	-7.690783560831302e-42	2.9768692286126744e-10	3.97002729453654e-15	0.000022641247937939008	-2.9074636634637055e-20	5.847031142134951e-20	1.0898810252436555e-13	7.944638043276323e-13	4.62342739828497e-13
71000000	0.004988679077659227	1.9132309168763517e-49	-7.701643179776188e-42	2.9768692286126744e-10	3.97002729453654e-15	0.000022641247937939008	-2.9074636243174406e-20	5.847031142134951e-20	1.0898810252436555e-13	7.944638043276323e-13	4.62342739828497e-13
71100000	0.004988679077659227	1.9132309168763517e-49	-7.712502798721078e-42	2.9768692286126744e-10	3.97002729453654e-15	0.000022641247937939008	-2.907463585171176e-20	5.847031142134951e-20	1.0898810252436555e-13	7.944638043276323e-13	4.62342739828497e-13
71200000	0.004988679077659227	1.9132309168763517e-49	-7.723362417665972e-42	2.9768692286126744e-10	3.97002729453654e-15	0.000022641247937939008	-2.907463546024911e-20	5.847031142134951e-20	1.0898810252436555e-13	7.944638043276323e-13	4.62342739828497e-13
71300000	0.004988679077659227	1.9132309168763517e-49	-7.734222036610869e-42	2.9768692286126744e-10	3.97002729453654e-15	0.000022641247937939008	-2.907463506878646e-20	5.847031142134951e-20	1.0898810252436555e-13	7.944638043276323e-13	4.62342739828497e-13
71400000	0.004988679077659227	1.9132309168763517e-49	-7.74508165555577e-42	2.9768692286126744e-10	3.97002729453654e-15	0.000022641247937939008	-2.907463467732381e-20	5.847031142134951e-20	1.0898810252436555e-13	7.944638043276323e-13	4.62342739828497e-13
71500000	0.004988679077659227	1.9132309168763517e-49	-7.755941274500677e-42	2.9768692286126744e-10	3.97002729453654e-15	0.000022641247937939008	-2.907463428586116e-20	5.847031142134951e-20	1.0898810252436555e-13	7.944638043276323e-13	4.62342739828497e-13
71600000	0.004988679077659227	1.9132309168763517e-49	-7.766800893445588e-42	2.9768692286126744e-10	3.97002729453654e-15	0.000022641247937939008	-2.9074633894398514e-20	5.847031142134951e-20	1.0898810252436555e-13	7.944638043276323e-13	4.62342739828497e-13
71700000	0.004988679077659227	1.9132309168763517e-49	-7.777660512390502e-42	2.9768692286126744e-10	3.97002729453654e-15	0.000022641247937939008	-2.9074633502935865e-20	5.847031142134951e-20	1.0898810252436555e-13	7.944638043276323e-13	4.62342739828497e-13
71800000	0.004988679077659227	1.9132309168763517e-49	-7.788520131335423e-42	2.9768692286126744e-10	3.97002729453654e-15	0.000022641247937939008	-2.907463311147322e-20	5.847031142134951e-20	1.0898810252436555e-13	7.944638043276323e-13	4.62342739828497e-13
71900000	0.004988679077659227	1.9132309168763517e-49	-7.799379750280348e-42	2.9768692286126744e-10	3.97002729453654e-15	0.000022641247937939008	-2.9074632720010574e-20	5.847031142134951e-20	1.0898810252436555e-13	7.944638043276323e-13	4.62342739828497e-13
72000000	0.004988679077659227	1.9132309168763513e-49	-7.81023936922528e-42	2.9768692286126744e-10	3.97002729453654e-15	0.000022641247937939008	-2.9074632328547925e-20	5.847031142134951e-20	1.0898810252436555e-13	7.944638043276323e-13	4.62342739828497e-13
72100000	0.004988679077659227	1.9132309168763513e-49	-7.821098988170218e-42	2.9768692286126744e-10	3.97002729453654e-15	0.000022641247937939008	-2.9074631937085276e-20	5.847031142134951e-20	1.0898810252436555e-13	7.944638043276323e-13	4.62342739828497e-13
72200000	0.004988679077659227	1.9132309168763513e-49	-7.831958607115162e-42	2.9768692286126744e-10	3.97002729453654e-15	0.000022641247937939008	-2.907463154562263e-20	5.847031142134951e-20	1.0898810252436555e-13	7.944638043276323e-13	4.62342739828497e-13
72300000	0.004988679077659227	1.9132309168763513e-49	-7.842818226060112e-42	2.9768692286126744e-10	3.97002729453654e-15	0.000022641247937939008	-2.907463115415998e-20	5.847031142134951e-20	1.0898810252436555e-13	7.944638043276323e-13	4.62342739828497e-13
72400000	0.004988679077659227	1.9132309168763513e-49	-7.853677845005069e-42	2.9768692286126744e-10	3.97002729453654e-15	0.000022641247937939008	-2.907463076269733e-20	5.847031142134951e-20	1.0898810252436555e-13	7.944638043276323e-13	4.62342739828497e-13
72500000	0.004988679077659227	1.9132309168763513e-49	-7.864537463950033e-42	2.9768692286126744e-10	3.97002729453654e-15	0.000022641247937939008	-2.907463037123468e-20	5.847031142134951e-20	1.0898810252436555e-13	7.944638043276323e-13	4.62342739828497e-13
72600000	0.004988679077659227	1.9132309168763513e-49	-7.875397082895004e-42	2.9768692286126744e-10	3.97002729453654e-15	0.000022641247937939008	-2.907462997977203e-20	5.847031142134951e-20	1.0898810252436555e-13	7.944638043276323e-13	4.62342739828497e-13
72700000	0.004988679077659227	1.9132309168763513e-49	-7.886256701839983e-42	2.9768692286126744e-10	3.97002729453654e-15	0.000022641247937939008	-2.907462958830939e-20	5.847031142134951e-20	1.0898810252436555e-13	7.944638043276323e-13	4.62342739828497e-13
72800000	0.004988679077659227	1.9132309168763513e-49	-7.89711632078497e-42	2.9768692286126744e-10	3.97002729453654e-15	0.000022641247937939008	-2.907462919684674e-20	5.847031142134951e-20	1.0898810252436555e-13	7.944638043276323e-13	4.62342739828497e-13
72900000	0.004988679077659227	1.9132309168763513e-49	-7.907975939729965e-42	2.9768692286126744e-10	3.97002729453654e-15	0.000022641247937939008	-2.907462880538409e-20	5.847031142134951e-20	1.0898810252436555e-13	7.944638043276323e-13	4.62342739828497e-13
73000000	0.004988679077659227	1.9132309168763513e-49	-7.918835558674968e-42	2.9768692286126744e-10	3.97002729453654e-15	0.000022641247937939008	-2.9074628413921444e-20	5.847031142134951e-20	1.0898810252436555e-13	7.944638043276323e-13	4.62342739828497e-13
73100000	0.004988679077659227	1.9132309168763513e-49	-7.929695177619981e-42	2.9768692286126744e-10	3.97002729453654e-15	0.000022641247937939008	-2.9074628022458795e-20	5.847031142134951e-20	1.0898810252436555e-13	7.944638043276323e-13	4.62342739828497e-13
73200000	0.004988679077659227	1.9132309168763513e-49	-7.940554796564997e-42	2.9768692286126744e-10	3.97002729453654e-15	0.000022641247937939008	-2.9074627630996146e-20	5.847031142134951e-20	1.0898810252436555e-13	7.944638043276323e-13	4.62342739828497e-13
73300000	0.004988679077659227	1.9132309168763513e-49	-7.951414415509998e-42	2.9768692286126744e-10	3.97002729453654e-15	0.000022641247937939008	-2.90746272395335e-20	5.847031142134951e-20	1.0898810252436555e-13	7.944638043276323e-13	4.62342739828497e-13
73400000	0.004988679077659227	1.9132309168763513e-49	-7.962274034454981e-42	2.9768692286126744e-10	3.97002729453654e-15	0.000022641247937939008	-2.907462684807085e-20	5.847031142134951e-20	1.0898810252436555e-13	7.944638043276323e-13	4.62342739828497e-13
73500000	0.004988679077659227	1.9132309168763513e-49	-7.973133653399948e-42	2.9768692286126744e-10	3.97002729453654e-15	0.000022641247937939008	-2.90746264566082e-20	5.847031142134951e-20	1.0898810252436555e-13	7.944638043276323e-13	4.62342739828497e-13
73600000	0.004988679077659227	1.9132309168763513e-49	-7.983993272344897e-42	2.9768692286126744e-10	3.97002729453654e-15	0.000022641247937939008	-2.907462606514556e-20	5.847031142134951e-20	1.0898810252436555e-13	7.944638043276323e-13	4.62342739828497e-13
73700000	0.004988679077659227	1.9132309168763513e-49	-7.994852891289829e-42	2.9768692286126744e-10	3.97002729453654e-15	0.000022641247937939008	-2.907462567368291e-20	5.847031142134951e-20	1.0898810252436555e-13	7.944638043276323e-13	4.62342739828497e-13
73800000	0.004988679077659227	1.9132309168763513e-49	-8.005712510234743e-42	2.9768692286126744e-10	3.97002729453654e-15	0.000022641247937939008	-2.907462528222026e-20	5.847031142134951e-20	1.0898810252436555e-13	7.944638043276323e-13	4.62342739828497e-13
73900000	0.004988679077659227	1.9132309168763513e-49	-8.016572129179642e-42	2.9768692286126744e-10	3.97002729453654e-15	0.000022641247937939008	-2.907462489075761e-20	5.847031142134951e-20	1.0898810252436555e-13	7.944638043276323e-13	4.62342739828497e-13
74000000	0.004988679077659227	1.9132309168763513e-49	-8.027431748124525e-42	2.9768692286126744e-10	3.97002729453654e-15	0.000022641247937939008	-2.907462449929496e-20	5.847031142134951e-20	1.0898810252436555e-13	7.944638043276323e-13	4.62342739828497e-13
74100000	0.004988679077659227	1.9132309168763513e-49	-8.038291367069392e-42	2.9768692286126744e-10	3.97002729453654e-15	0.000022641247937939008	-2.9074624107832314e-20	5.847031142134951e-20	1.0898810252436555e-13	7.944638043276323e-13	4.62342739828497e-13
74200000	0.004988679077659227	1.9132309168763513e-49	-8.049150986014243e-42	2.9768692286126744e-10	3.97002729453654e-15	0.000022641247937939008	-2.9074623716369665e-20	5.847031142134951e-20	1.0898810252436555e-13	7.944638043276323e-13	4.62342739828497e-13
74300000	0.004988679077659227	1.9132309168763513e-49	-8.06001060495908e-42	2.9768692286126744e-10	3.97002729453654e-15	0.000022641247937939008	-2.9074623324907016e-20	5.847031142134951e-20	1.0898810252436555e-13	7.944638043276323e-13	4.62342739828497e-13
74400000	0.004988679077659227	1.9132309168763513e-49	-8.070870223903901e-42	2.9768692286126744e-10	3.97002729453654e-15	0.000022641247937939008	-2.907462293344437e-20	5.847031142134951e-20	1.0898810252436555e-13	7.944638043276323e-13	4.62342739828497e-13
74500000	0.004988679077659227	1.9132309168763513e-49	-8.081729842848707e-42	2.9768692286126744e-10	3.97002729453654e-15	0.000022641247937939008	-2.9074622541981725e-20	5.847031142134951e-20	1.0898810252436555e-13	7.944638043276323e-13	4.62342739828497e-13
74600000	0.004988679077659227	1.913230916876351e-49	-8.092589461793499e-42	2.9768692286126744e-10	3.97002729453654e-15	0.000022641247937939008	-2.9074622150519076e-20	5.847031142134951e-20	1.0898810252436555e-13	7.944638043276323e-13	4.62342739828497e-13
74700000	0.004988679077659227	1.913230916876351e-49	-8.103449080738277e-42	2.9768692286126744e-10	3.97002729453654e-15	0.000022641247937939008	-2.907462175905643e-20	5.847031142134951e-20	1.0898810252436555e-13	7.944638043276323e-13	4.62342739828497e-13
74800000	0.004988679077659227	1.913230916876351e-49	-8.11430869968304e-42	2.9768692286126744e-10	3.97002729453654e-15	0.000022641247937939008	-2.907462136759378e-20	5.847031142134951e-20	1.0898810252436555e-13	7.944638043276323e-13	4.62342739828497e-13
74900000	0.004988679077659227	1.913230916876351e-49	-8.12516831862779e-42	2.9768692286126744e-10	3.97002729453654e-15	0.000022641247937939008	-2.907462097613113e-20	5.847031142134951e-20	1.0898810252436555e-13	7.944638043276323e-13	4.62342739828497e-13
75000000	0.004988679077659227	1.913230916876351e-49	-8.136027937572527e-42	2.9768692286126744e-10	3.97002729453654e-15	0.000022641247937939008	-2.907462058466848e-20	5.847031142134951e-20	1.0898810252436555e-13	7.944638043276323e-13	4.62342739828497e-13
75100000	0.004988679077659227	1.913230916876351e-49	-8.146887556517251e-42	2.9768692286126744e-10	3.97002729453654e-15	0.000022641247937939008	-2.907462019320583e-20	5.847031142134951e-20	1.0898810252436555e-13	7.944638043276323e-13	4.62342739828497e-13
75200000	0.004988679077659227	1.913230916876351e-49	-8.157747175461962e-42	2.9768692286126744e-10	3.97002729453654e-15	0.000022641247937939008	-2.9074619801743184e-20	5.847031142134951e-20	1.0898810252436555e-13	7.944638043276323e-13	4.62342739828497e-13
75300000	0.004988679077659227	1.913230916876351e-49	-8.168606794406659e-42	2.9768692286126744e-10	3.97002729453654e-15	0.000022641247937939008	-2.9074619410280535e-20	5.847031142134951e-20	1.0898810252436555e-13	7.944638043276323e-13	4.62342739828497e-13
75400000	0.004988679077659227	1.913230916876351e-49	-8.179466413351345e-42	2.9768692286126744e-10	3.97002729453654e-15	0.000022641247937939008	-2.907461901881789e-20	5.847031142134951e-20	1.0898810252436555e-13	7.944638043276323e-13	4.62342739828497e-13
75500000	0.004988679077659227	1.913230916876351e-49	-8.190326032296019e-42	2.9768692286126744e-10	3.97002729453654e-15	0.000022641247937939008	-2.9074618627355243e-20	5.847031142134951e-20	1.0898810252436555e-13	7.944638043276323e-13	4.62342739828497e-13
75600000	0.004988679077659227	1.913230916876351e-49	-8.201185651240682e-42	2.9768692286126744e-10	3.97002729453654e-15	0.000022641247937939008	-2.9074618235892595e-20	5.847031142134951e-20	1.0898810252436555e-13	7.944638043276323e-13	4.62342739828497e-13
75700000	0.004988679077659227	1.913230916876351e-49	-8.212045270185333e-42	2.9768692286126744e-10	3.97002729453654e-15	0.000022641247937939008	-2.9074617844429946e-20	5.847031142134951e-20	1.0898810252436555e-13	7.944638043276323e-13	4.62342739828497e-13
75800000	0.004988679077659227	1.913230916876351e-49	-8.222904889129972e-42	2.9768692286126744e-10	3.97002729453654e-15	0.000022641247937939008	-2.90746174529673e-20	5.847031142134951e-20	1.0898810252436555e-13	7.944638043276323e-13	4.62342739828497e-13
75900000	0.004988679077659227	1.913230916876351e-49	-8.233764508074601e-42	2.9768692286126744e-10	3.97002729453654e-15	0.000022641247937939008	-2.907461706150465e-20	5.847031142134951e-20	1.0898810252436555e-13	7.944638043276323e-13	4.62342739828497e-13
76000000	0.004988679077659227	1.913230916876351e-49	-8.24462412701922e-42	2.9768692286126744e-10	3.97002729453654e-15	0.000022641247937939008	-2.9074616670042e-20	5.847031142134951e-20	1.0898810252436555e-13	7.944638043276323e-13	4.62342739828497e-13
76100000	0.004988679077659227	1.913230916876351e-49	-8.255483745963827e-42	2.9768692286126744e-10	3.97002729453654e-15	0.000022641247937939008	-2.907461627857935e-20	5.847031142134951e-20	1.0898810252436555e-13	7.944638043276323e-13	4.62342739828497e-13
76200000	0.004988679077659227	1.913230916876351e-49	-8.266343364908424e-42	2.9768692286126744e-10	3.97002729453654e-15	0.000022641247937939008	-2.90746158871167e-20	5.847031142134951e-20	1.0898810252436555e-13	7.944638043276323e-13	4.62342739828497e-13
76300000	0.004988679077659227	1.913230916876351e-49	-8.277202983853012e-42	2.9768692286126744e-10	3.97002729453654e-15	0.000022641247937939008	-2.9074615495654054e-20	5.847031142134951e-20	1.0898810252436555e-13	7.944638043276323e-13	4.62342739828497e-13
76400000	0.004988679077659227	1.913230916876351e-49	-8.28806260279759e-42	2.9768692286126744e-10	3.97002729453654e-15	0.000022641247937939008	-2.907461510419141e-20	5.847031142134951e-20	1.0898810252436555e-13	7.944638043276323e-13	4.62342739828497e-13
76500000	0.004988679077659227	1.913230916876351e-49	-8.298922221742159e-42	2.9768692286126744e-10	3.97002729453654e-15	0.000022641247937939008	-2.907461471272876e-20	5.847031142134951e-20	1.0898810252436555e-13	7.944638043276323e-13	4.62342739828497e-13
76600000	0.004988679077659227	1.913230916876351e-49	-8.309781840686719e-42	2.9768692286126744e-10	3.97002729453654e-15	0.000022641247937939008	-2.9074614321266113e-20	5.847031142134951e-20	1.0898810252436555e-13	7.944638043276323e-13	4.62342739828497e-13
76700000	0.004988679077659227	1.913230916876351e-49	-8.32064145963127e-42	2.9768692286126744e-10	3.97002729453654e-15	0.000022641247937939008	-2.9074613929803465e-20	5.847031142134951e-20	1.0898810252436555e-13	7.944638043276323e-13	4.62342739828497e-13
76800000	0.004988679077659227	1.913230916876351e-49	-8.331501078575813e-42	2.9768692286126744e-10	3.97002729453654e-15	0.000022641247937939008	-2.9074613538340816e-20	5.847031142134951e-20	1.0898810252436555e-13	7.944638043276323e-13	4.62342739828497e-13
76900000	0.004988679077659227	1.913230916876351e-49	-8.342360697520347e-42	2.9768692286126744e-10	3.97002729453654e-15	0.000022641247937939008	-2.907461314687817e-20	5.847031142134951e-20	1.0898810252436555e-13	7.944638043276323e-13	4.62342739828497e-13
77000000	0.004988679077659227	1.913230916876351e-49	-8.353220316464873e-42	2.9768692286126744e-10	3.97002729453654e-15	0.000022641247937939008	-2.907461275541552e-20	5.847031142134951e-20	1.0898810252436555e-13	7.944638043276323e-13	4.62342739828497e-13
77100000	0.004988679077659227	1.913230916876351e-49	-8.364079935409393e-42	2.9768692286126744e-10	3.97002729453654e-15	0.000022641247937939008	-2.907461236395287e-20	5.847031142134951e-20	1.0898810252436555e-13	7.944638043276323e-13	4.62342739828497e-13
77200000	0.004988679077659227	1.913230916876351e-49	-8.374939554353904e-42	2.9768692286126744e-10	3.97002729453654e-15	0.000022641247937939008	-2.907461197249022e-20	5.847031142134951e-20	1.0898810252436555e-13	7.944638043276323e-13	4.62342739828497e-13
77300000	0.004988679077659227	1.913230916876351e-49	-8.385799173298408e-42	2.9768692286126744e-10	3.97002729453654e-15	0.000022641247937939008	-2.907461158102758e-20	5.847031142134951e-20	1.0898810252436555e-13	7.944638043276323e-13	4.62342739828497e-13
77400000	0.004988679077659227	1.913230916876351e-49	-8.396658792242906e-42	2.9768692286126744e-10	3.97002729453654e-15	0.000022641247937939008	-2.907461118956493e-20	5.847031142134951e-20	1.0898810252436555e-13	7.944638043276323e-13	4.62342739828497e-13
77500000	0.004988679077659227	1.913230916876351e-49	-8.407518411187397e-42	2.9768692286126744e-10	3.97002729453654e-15	0.000022641247937939008	-2.907461079810228e-20	5.847031142134951e-20	1.0898810252436555e-13	7.944638043276323e-13	4.62342739828497e-13
77600000	0.004988679077659227	1.913230916876351e-49	-8.418378030131882e-42	2.9768692286126744e-10	3.97002729453654e-15	0.000022641247937939008	-2.907461040663963e-20	5.847031142134951e-20	1.0898810252436555e-13	7.944638043276323e-13	4.62342739828497e-13
77700000	0.004988679077659227	1.913230916876351e-49	-8.42923764907636e-42	2.9768692286126744e-10	3.97002729453654e-15	0.000022641247937939008	-2.9074610015176983e-20	5.847031142134951e-20	1.0898810252436555e-13	7.944638043276323e-13	4.62342739828497e-13
77800000	0.004988679077659227	1.913230916876351e-49	-8.440097268020834e-42	2.9768692286126744e-10	3.97002729453654e-15	0.000022641247937939008	-2.9074609623714335e-20	5.847031142134951e-20	1.0898810252436555e-13	7.944638043276323e-13	4.62342739828497e-13
77900000	0.004988679077659227	1.913230916876351e-49	-8.450956886965301e-42	2.9768692286126744e-10	3.97002729453654e-15	0.000022641247937939008	-2.9074609232251686e-20	5.847031142134951e-20	1.0898810252436555e-13	7.944638043276323e-13	4.62342739828497e-13
78000000	0.004988679077659227	1.913230916876351e-49	-8.461816505909764e-42	2.9768692286126744e-10	3.97002729453654e-15	0.000022641247937939008	-2.907460884078904e-20	5.847031142134951e-20	1.0898810252436555e-13	7.944638043276323e-13	4.62342739828497e-13
78100000	0.004988679077659227	1.913230916876351e-49	-8.472676124854221e-42	2.9768692286126744e-10	3.97002729453654e-15	0.000022641247937939008	-2.907460844932639e-20	5.847031142134951e-20	1.0898810252436555e-13	7.944638043276323e-13	4.62342739828497e-13
78200000	0.004988679077659227	1.913230916876351e-49	-8.483535743798674e-42	2.9768692286126744e-10	3.97002729453654e-15	0.000022641247937939008	-2.9074608057863746e-20	5.847031142134951e-20	1.0898810252436555e-13	7.944638043276323e-13	4.62342739828497e-13
78300000	0.004988679077659227	1.913230916876351e-49	-8.494395362743122e-42	2.9768692286126744e-10	3.97002729453654e-15	0.000022641247937939008	-2.9074607666401097e-20	5.847031142134951e-20	1.0898810252436555e-13	7.944638043276323e-13	4.62342739828497e-13
78400000	0.004988679077659227	1.913230916876351e-49	-8.505254981687566e-42	2.9768692286126744e-10	3.97002729453654e-15	0.000022641247937939008	-2.907460727493845e-20	5.847031142134951e-20	1.0898810252436555e-13	7.944638043276323e-13	4.62342739828497e-13
78500000	0.004988679077659227	1.913230916876351e-49	-8.516114600632006e-42	2.9768692286126744e-10	3.97002729453654e-15	0.000022641247937939008	-2.90746068834758e-20	5.847031142134951e-20	1.0898810252436555e-13	7.944638043276323e-13	4.62342739828497e-13
78600000	0.004988679077659227	1.913230916876351e-49	-8.526974219576444e-42	2.9768692286126744e-10	3.97002729453654e-15	0.000022641247937939008	-2.907460649201315e-20	5.847031142134951e-20	1.0898810252436555e-13	7.944638043276323e-13	4.62342739828497e-13
78700000	0.004988679077659227	1.913230916876351e-49	-8.537833838520877e-42	2.976869228612675e-10	3.97002729453654e-15	0.000022641247937939008	-2.90746061005505e-20	5.847031142134951e-20	1.0898810252436555e-13	7.944638043276323e-13	4.62342739828497e-13
78800000	0.004988679077659227	1.913230916876351e-49	-8.548693457465308e-42	2.976869228612675e-10	3.97002729453654e-15	0.000022641247937939008	-2.9074605709087853e-20	5.847031142134951e-20	1.0898810252436555e-13	7.944638043276323e-13	4.62342739828497e-13
78900000	0.004988679077659227	1.913230916876351e-49	-8.559553076409735e-42	2.976869228612675e-10	3.97002729453654e-15	0.000022641247937939008	-2.9074605317625205e-20	5.847031142134951e-20	1.0898810252436555e-13	7.944638043276323e-13	4.62342739828497e-13
79000000	0.004988679077659227	1.913230916876351e-49	-8.57041269535416e-42	2.976869228612675e-10	3.97002729453654e-15	0.000022641247937939008	-2.9074604926162556e-20	5.847031142134951e-20	1.0898810252436555e-13	7.944638043276323e-13	4.62342739828497e-13
79100000	0.004988679077659227	1.913230916876351e-49	-8.581272314298584e-42	2.976869228612675e-10	3.97002729453654e-15	0.000022641247937939008	-2.9074604534699913e-20	5.847031142134951e-20	1.0898810252436555e-13	7.944638043276323e-13	4.62342739828497e-13
79200000	0.004988679077659227	1.913230916876351e-49	-8.592131933243005e-42	2.976869228612675e-10	3.97002729453654e-15	0.000022641247937939008	-2.9074604143237264e-20	5.847031142134951e-20	1.0898810252436555e-13	7.944638043276322e-13	4.62342739828497e-13
79300000	0.0049886790776592265	1.913230916876351e-49	-8.602991552187425e-42	2.976869228612675e-10	3.97002729453654e-15	0.000022641247937939008	-2.9074603751774616e-20	5.847031142134951e-20	1.0898810252436555e-13	7.944638043276322e-13	4.62342739828497e-13
79400000	0.0049886790776592265	1.913230916876351e-49	-8.613851171131842e-42	2.976869228612675e-10	3.97002729453654e-15	0.000022641247937939008	-2.9074603360311967e-20	5.847031142134951e-20	1.0898810252436555e-13	7.944638043276322e-13	4.62342739828497e-13
79500000	0.0049886790776592265	1.913230916876351e-49	-8.62471079007626e-42	2.976869228612675e-10	3.97002729453654e-15	0.000022641247937939008	-2.907460296884932e-20	5.847031142134951e-20	1.0898810252436555e-13	7.944638043276322e-13	4.62342739828497e-13
79600000	0.0049886790776592265	1.9132309168763506e-49	-8.635570409020676e-42	2.976869228612675e-10	3.97002729453654e-15	0.000022641247937939008	-2.907460257738667e-20	5.847031142134951e-20	1.0898810252436555e-13	7.944638043276322e-13	4.62342739828497e-13
79700000	0.0049886790776592265	1.9132309168763506e-49	-8.646430027965092e-42	2.976869228612675e-10	3.97002729453654e-15	0.000022641247937939005	-2.907460218592402e-20	5.847031142134951e-20	1.0898810252436555e-13	7.944638043276322e-13	4.62342739828497e-13
79800000	0.0049886790776592265	1.9132309168763506e-49	-8.657289646909506e-42	2.976869228612675e-10	3.97002729453654e-15	0.000022641247937939005	-2.907460179446137e-20	5.847031142134951e-20	1.0898810252436555e-13	7.944638043276322e-13	4.62342739828497e-13
79900000	0.0049886790776592265	1.9132309168763506e-49	-8.668149265853921e-42	2.976869228612675e-10	3.97002729453654e-15	0.000022641247937939005	-2.9074601402998723e-20	5.847031142134951e-20	1.0898810252436555e-13	7.944638043276322e-13	4.62342739828497e-13
80000000	0.0049886790776592265	1.9132309168763506e-49	-8.679008884798337e-42	2.976869228612675e-10	3.97002729453654e-15	0.000022641247937939005	-2.907460101153608e-20	5.847031142134951e-20	1.0898810252436555e-13	7.944638043276322e-13	4.62342739828497e-13
80100000	0.0049886790776592265	1.9132309168763506e-49	-8.689868503742753e-42	2.976869228612675e-10	3.97002729453654e-15	0.000022641247937939005	-2.907460062007343e-20	5.847031142134951e-20	1.0898810252436555e-13	7.944638043276322e-13	4.62342739828497e-13
80200000	0.0049886790776592265	1.9132309168763506e-49	-8.700728122687171e-42	2.976869228612675e-10	3.97002729453654e-15	0.000022641247937939005	-2.9074600228610783e-20	5.847031142134951e-20	1.0898810252436555e-13	7.944638043276322e-13	4.62342739828497e-13
80300000	0.0049886790776592265	1.9132309168763506e-49	-8.711587741631588e-42	2.976869228612675e-10	3.97002729453654e-15	0.000022641247937939005	-2.9074599837148134e-20	5.847031142134951e-20	1.0898810252436555e-13	7.944638043276322e-13	4.62342739828497e-13
80400000	0.0049886790776592265	1.9132309168763506e-49	-8.722447360576008e-42	2.976869228612675e-10	3.97002729453654e-15	0.000022641247937939005	-2.9074599445685486e-20	5.847031142134951e-20	1.0898810252436555e-13	7.944638043276322e-13	4.62342739828497e-13
80500000	0.0049886790776592265	1.9132309168763506e-49	-8.733306979520428e-42	2.976869228612675e-10	3.97002729453654e-15	0.000022641247937939005	-2.9074599054222837e-20	5.847031142134951e-20	1.0898810252436555e-13	7.944638043276322e-13	4.62342739828497e-13
80600000	0.0049886790776592265	1.9132309168763506e-49	-8.744166598464851e-42	2.976869228612675e-10	3.97002729453654e-15	0.000022641247937939005	-2.907459866276019e-20	5.847031142134951e-20	1.0898810252436555e-13	7.944638043276322e-13	4.62342739828497e-13
80700000	0.0049886790776592265	1.9132309168763506e-49	-8.755026217409276e-42	2.976869228612675e-10	3.97002729453654e-15	0.000022641247937939005	-2.907459827129754e-20	5.847031142134951e-20	1.0898810252436555e-13	7.944638043276322e-13	4.62342739828497e-13
80800000	0.0049886790776592265	1.9132309168763506e-49	-8.765885836353704e-42	2.976869228612675e-10	3.97002729453654e-15	0.000022641247937939005	-2.907459787983489e-20	5.847031142134951e-20	1.0898810252436555e-13	7.944638043276322e-13	4.62342739828497e-13
80900000	0.0049886790776592265	1.9132309168763506e-49	-8.776745455298133e-42	2.976869228612675e-10	3.97002729453654e-15	0.000022641247937939005	-2.907459748837225e-20	5.847031142134951e-20	1.0898810252436555e-13	7.944638043276322e-13	4.62342739828497e-13
81000000	0.0049886790776592265	1.9132309168763506e-49	-8.787605074242567e-42	2.976869228612675e-10	3.97002729453654e-15	0.000022641247937939005	-2.90745970969096e-20	5.847031142134951e-20	1.0898810252436555e-13	7.944638043276322e-13	4.62342739828497e-13
81100000	0.0049886790776592265	1.9132309168763506e-49	-8.798464693187003e-42	2.976869228612675e-10	3.97002729453654e-15	0.000022641247937939005	-2.907459670544695e-20	5.847031142134951e-20	1.0898810252436555e-13	7.944638043276322e-13	4.62342739828497e-13
81200000	0.0049886790776592265	1.9132309168763506e-49	-8.809324312131442e-42	2.976869228612675e-10	3.97002729453654e-15	0.000022641247937939005	-2.90745963139843e-20	5.847031142134951e-20	1.0898810252436555e-13	7.944638043276322e-13	4.62342739828497e-13
81300000	0.0049886790776592265	1.9132309168763506e-49	-8.820183931075886e-42	2.976869228612675e-10	3.97002729453654e-15	0.000022641247937939005	-2.907459592252165e-20	5.847031142134951e-20	1.0898810252436555e-13	7.944638043276322e-13	4.62342739828497e-13
81400000	0.0049886790776592265	1.9132309168763506e-49	-8.831043550020334e-42	2.976869228612675e-10	3.97002729453654e-15	0.000022641247937939005	-2.9074595531059004e-20	5.847031142134951e-20	1.0898810252436555e-13	7.944638043276322e-13	4.62342739828497e-13
81500000	0.0049886790776592265	1.9132309168763506e-49	-8.841903168964786e-42	2.976869228612675e-10	3.97002729453654e-15	0.000022641247937939005	-2.9074595139596356e-20	5.847031142134951e-20	1.0898810252436555e-13	7.944638043276322e-13	4.62342739828497e-13
81600000	0.0049886790776592265	1.9132309168763506e-49	-8.852762787909241e-42	2.976869228612675e-10	3.97002729453654e-15	0.000022641247937939005	-2.9074594748133707e-20	5.847031142134951e-20	1.0898810252436555e-13	7.944638043276322e-13	4.62342739828497e-13
81700000	0.0049886790776592265	1.9132309168763506e-49	-8.863622406853703e-42	2.976869228612675e-10	3.97002729453654e-15	0.000022641247937939005	-2.907459435667106e-20	5.847031142134951e-20	1.0898810252436555e-13	7.944638043276322e-13	4.62342739828497e-13
81800000	0.0049886790776592265	1.9132309168763506e-49	-8.87448202579817e-42	2.976869228612675e-10	3.97002729453654e-15	0.000022641247937939005	-2.9074593965208415e-20	5.847031142134951e-20	1.0898810252436555e-13	7.944638043276322e-13	4.62342739828497e-13
81900000	0.0049886790776592265	1.9132309168763506e-49	-8.885341644742642e-42	2.976869228612675e-10	3.97002729453654e-15	0.000022641247937939005	-2.9074593573745767e-20	5.847031142134951e-20	1.0898810252436555e-13	7.944638043276322e-13	4.62342739828497e-13
82000000	0.0049886790776592265	1.9132309168763506e-49	-8.89620126368712e-42	2.976869228612675e-10	3.97002729453654e-15	0.000022641247937939005	-2.907459318228312e-20	5.847031142134951e-20	1.0898810252436555e-13	7.944638043276322e-13	4.62342739828497e-13
82100000	0.0049886790776592265	1.9132309168763506e-49	-8.907060882631603e-42	2.976869228612675e-10	3.97002729453654e-15	0.000022641247937939005	-2.907459279082047e-20	5.847031142134951e-20	1.0898810252436555e-13	7.944638043276322e-13	4.62342739828497e-13
82200000	0.0049886790776592265	1.9132309168763506e-49	-8.917920501576093e-42	2.976869228612675e-10	3.97002729453654e-15	0.000022641247937939005	-2.907459239935782e-20	5.847031142134951e-20	1.0898810252436555e-13	7.944638043276322e-13	4.62342739828497e-13
82300000	0.0049886790776592265	1.9132309168763506e-49	-8.928780120520589e-42	2.976869228612675e-10	3.97002729453654e-15	0.000022641247937939005	-2.907459200789517e-20	5.847031142134951e-20	1.0898810252436555e-13	7.944638043276322e-13	4.62342739828497e-13
82400000	0.0049886790776592265	1.9132309168763506e-49	-8.939639739465092e-42	2.976869228612675e-10	3.97002729453654e-15	0.000022641247937939005	-2.907459161643252e-20	5.847031142134951e-20	1.0898810252436555e-13	7.944638043276322e-13	4.62342739828497e-13
82500000	0.0049886790776592265	1.9132309168763506e-49	-8.950499358409602e-42	2.976869228612675e-10	3.97002729453654e-15	0.000022641247937939005	-2.9074591224969874e-20	5.847031142134951e-20	1.0898810252436555e-13	7.944638043276322e-13	4.62342739828497e-13
82600000	0.0049886790776592265	1.9132309168763506e-49	-8.96135897735412e-42	2.976869228612675e-10	3.97002729453654e-15	0.000022641247937939005	-2.9074590833507225e-20	5.847031142134951e-20	1.0898810252436555e-13	7.944638043276322e-13	4.62342739828497e-13
82700000	0.0049886790776592265	1.9132309168763506e-49	-8.972218596298646e-42	2.976869228612675e-10	3.97002729453654e-15	0.000022641247937939005	-2.907459044204458e-20	5.847031142134951e-20	1.0898810252436555e-13	7.944638043276322e-13	4.62342739828497e-13
82800000	0.0049886790776592265	1.9132309168763506e-49	-8.983078215243178e-42	2.976869228612675e-10	3.97002729453654e-15	0.000022641247937939005	-2.9074590050581934e-20	5.847031142134951e-20	1.0898810252436555e-13	7.944638043276322e-13	4.62342739828497e-13
82900000	0.0049886790776592265	1.9132309168763506e-49	-8.99393783418772e-42	2.976869228612675e-10	3.97002729453654e-15	0.000022641247937939005	-2.9074589659119285e-20	5.847031142134951e-20	1.0898810252436555e-13	7.944638043276322e-13	4.62342739828497e-13
83000000	0.0049886790776592265	1.9132309168763506e-49	-9.004797453132269e-42	2.976869228612675e-10	3.97002729453654e-15	0.000022641247937939005	-2.9074589267656637e-20	5.847031142134951e-20	1.0898810252436555e-13	7.944638043276322e-13	4.62342739828497e-13
83100000	0.0049886790776592265	1.9132309168763506e-49	-9.015657072076828e-42	2.976869228612675e-10	3.97002729453654e-15	0.000022641247937939005	-2.907458887619399e-20	5.847031142134951e-20	1.0898810252436555e-13	7.944638043276322e-13	4.62342739828497e-13
83200000	0.0049886790776592265	1.9132309168763506e-49	-9.02651669102139e-42	2.976869228612675e-10	3.97002729453654e-15	0.000022641247937939005	-2.907458848473134e-20	5.847031142134951e-20	1.0898810252436555e-13	7.944638043276322e-13	4.62342739828497e-13
83300000	0.0049886790776592265	1.9132309168763506e-49	-9.037376309965934e-42	2.976869228612675e-10	3.97002729453654e-15	0.000022641247937939005	-2.907458809326869e-20	5.847031142134951e-20	1.0898810252436555e-13	7.944638043276322e-13	4.62342739828497e-13
83400000	0.0049886790776592265	1.9132309168763506e-49	-9.048235928910456e-42	2.976869228612675e-10	3.97002729453654e-15	0.000022641247937939005	-2.907458770180604e-20	5.847031142134951e-20	1.0898810252436555e-13	7.944638043276322e-13	4.62342739828497e-13
83500000	0.0049886790776592265	1.9132309168763506e-49	-9.059095547854958e-42	2.976869228612675e-10	3.97002729453654e-15	0.000022641247937939005	-2.907458731034339e-20	5.847031142134951e-20	1.0898810252436555e-13	7.944638043276322e-13	4.62342739828497e-13
83600000	0.0049886790776592265	1.9132309168763506e-49	-9.06995516679944e-42	2.976869228612675e-10	3.97002729453654e-15	0.000022641247937939005	-2.907458691888075e-20	5.847031142134951e-20	1.0898810252436555e-13	7.944638043276322e-13	4.62342739828497e-13
83700000	0.0049886790776592265	1.9132309168763506e-49	-9.080814785743902e-42	2.976869228612675e-10	3.97002729453654e-15	0.000022641247937939005	-2.90745865274181e-20	5.847031142134951e-20	1.0898810252436555e-13	7.944638043276322e-13	4.62342739828497e-13
83800000	0.0049886790776592265	1.9132309168763506e-49	-9.091674404688345e-42	2.976869228612675e-10	3.97002729453654e-15	0.000022641247937939005	-2.907458613595545e-20	5.847031142134951e-20	1.0898810252436555e-13	7.944638043276322e-13	4.62342739828497e-13
83900000	0.0049886790776592265	1.9132309168763506e-49	-9.102534023632769e-42	2.976869228612675e-10	3.97002729453654e-15	0.000022641247937939005	-2.9074585744492804e-20	5.847031142134951e-20	1.0898810252436555e-13	7.944638043276322e-13	4.62342739828497e-13
84000000	0.0049886790776592265	1.9132309168763506e-49	-9.113393642577174e-42	2.976869228612675e-10	3.97002729453654e-15	0.000022641247937939005	-2.9074585353030155e-20	5.847031142134951e-20	1.0898810252436555e-13	7.944638043276322e-13	4.62342739828497e-13
84100000	0.0049886790776592265	1.9132309168763506e-49	-9.12425326152156e-42	2.976869228612675e-10	3.97002729453654e-15	0.000022641247937939005	-2.9074584961567507e-20	5.847031142134951e-20	1.0898810252436555e-13	7.944638043276322e-13	4.62342739828497e-13
84200000	0.0049886790776592265	1.9132309168763506e-49	-9.135112880465929e-42	2.976869228612675e-10	3.97002729453654e-15	0.000022641247937939005	-2.907458457010486e-20	5.847031142134951e-20	1.0898810252436555e-13	7.944638043276322e-13	4.62342739828497e-13
84300000	0.0049886790776592265	1.9132309168763506e-49	-9.145972499410281e-42	2.976869228612675e-10	3.97002729453654e-15	0.000022641247937939005	-2.907458417864221e-20	5.847031142134951e-20	1.0898810252436555e-13	7.944638043276322e-13	4.62342739828497e-13
84400000	0.0049886790776592265	1.9132309168763506e-49	-9.156832118354616e-42	2.976869228612675e-10	3.97002729453654e-15	0.000022641247937939005	-2.907458378717956e-20	5.847031142134951e-20	1.0898810252436555e-13	7.944638043276322e-13	4.62342739828497e-13
84500000	0.0049886790776592265	1.9132309168763506e-49	-9.167691737298933e-42	2.976869228612675e-10	3.97002729453654e-15	0.000022641247937939005	-2.907458339571692e-20	5.847031142134951e-20	1.0898810252436555e-13	7.944638043276322e-13	4.62342739828497e-13
84600000	0.0049886790776592265	1.9132309168763506e-49	-9.178551356243234e-42	2.976869228612675e-10	3.97002729453654e-15	0.000022641247937939005	-2.907458300425427e-20	5.847031142134951e-20	1.0898810252436555e-13	7.944638043276322e-13	4.62342739828497e-13
84700000	0.0049886790776592265	1.9132309168763506e-49	-9.18941097518752e-42	2.976869228612675e-10	3.97002729453654e-15	0.000022641247937939005	-2.907458261279162e-20	5.847031142134951e-20	1.0898810252436555e-13	7.944638043276322e-13	4.62342739828497e-13
84800000	0.0049886790776592265	1.9132309168763506e-49	-9.20027059413179e-42	2.976869228612675e-10	3.97002729453654e-15	0.000022641247937939005	-2.907458222132897e-20	5.847031142134951e-20	1.0898810252436555e-13	7.944638043276322e-13	4.62342739828497e-13
84900000	0.0049886790776592265	1.9132309168763506e-49	-9.211130213076045e-42	2.976869228612675e-10	3.97002729453654e-15	0.000022641247937939005	-2.907458182986632e-20	5.847031142134951e-20	1.0898810252436555e-13	7.944638043276322e-13	4.62342739828497e-13
85000000	0.0049886790776592265	1.9132309168763506e-49	-9.221989832020284e-42	2.976869228612675e-10	3.97002729453654e-15	0.000022641247937939005	-2.9074581438403674e-20	5.847031142134951e-20	1.0898810252436555e-13	7.944638043276322e-13	4.62342739828497e-13
85100000	0.0049886790776592265	1.9132309168763506e-49	-9.23284945096451e-42	2.976869228612675e-10	3.97002729453654e-15	0.000022641247937939005	-2.9074581046941025e-20	5.847031142134951e-20	1.0898810252436555e-13	7.944638043276322e-13	4.62342739828497e-13
85200000	0.0049886790776592265	1.9132309168763506e-49	-9.243709069908721e-42	2.976869228612675e-10	3.97002729453654e-15	0.000022641247937939005	-2.9074580655478376e-20	5.847031142134951e-20	1.0898810252436555e-13	7.944638043276322e-13	4.62342739828497e-13
85300000	0.0049886790776592265	1.9132309168763506e-49	-9.254568688852919e-42	2.976869228612675e-10	3.97002729453654e-15	0.000022641247937939005	-2.907458026401573e-20	5.847031142134951e-20	1.0898810252436555e-13	7.944638043276322e-13	4.62342739828497e-13
85400000	0.0049886790776592265	1.9132309168763506e-49	-9.265428307797103e-42	2.976869228612675e-10	3.97002729453654e-15	0.000022641247937939005	-2.9074579872553085e-20	5.847031142134951e-20	1.0898810252436555e-13	7.944638043276322e-13	4.62342739828497e-13
85500000	0.0049886790776592265	1.9132309168763506e-49	-9.276287926741274e-42	2.976869228612675e-10	3.97002729453654e-15	0.000022641247937939005	-2.9074579481090436e-20	5.847031142134951e-20	1.0898810252436555e-13	7.944638043276322e-13	4.62342739828497e-13
85600000	0.0049886790776592265	1.9132309168763506e-49	-9.287147545685434e-42	2.976869228612675e-10	3.97002729453654e-15	0.000022641247937939005	-2.907457908962779e-20	5.847031142134951e-20	1.0898810252436555e-13	7.944638043276322e-13	4.62342739828497e-13
85700000	0.0049886790776592265	1.9132309168763506e-49	-9.298007164629581e-42	2.976869228612675e-10	3.97002729453654e-15	0.000022641247937939005	-2.907457869816514e-20	5.847031142134951e-20	1.0898810252436555e-13	7.944638043276322e-13	4.62342739828497e-13
85800000	0.0049886790776592265	1.9132309168763506e-49	-9.308866783573716e-42	2.976869228612675e-10	3.97002729453654e-15	0.000022641247937939005	-2.907457830670249e-20	5.847031142134951e-20	1.0898810252436555e-13	7.944638043276322e-13	4.62342739828497e-13
85900000	0.0049886790776592265	1.9132309168763506e-49	-9.31972640251784e-42	2.976869228612675e-10	3.97002729453654e-15	0.000022641247937939005	-2.907457791523984e-20	5.847031142134951e-20	1.0898810252436555e-13	7.944638043276322e-13	4.62342739828497e-13
86000000	0.0049886790776592265	1.9132309168763506e-49	-9.330586021461953e-42	2.976869228612675e-10	3.97002729453654e-15	0.000022641247937939005	-2.907457752377719e-20	5.847031142134951e-20	1.0898810252436555e-13	7.944638043276322e-13	4.62342739828497e-13
86100000	0.0049886790776592265	1.9132309168763506e-49	-9.341445640406055e-42	2.976869228612675e-10	3.97002729453654e-15	0.000022641247937939005	-2.9074577132314544e-20	5.847031142134951e-20	1.0898810252436555e-13	7.944638043276322e-13	4.62342739828497e-13
86200000	0.0049886790776592265	1.9132309168763506e-49	-9.352305259350147e-42	2.976869228612675e-10	3.97002729453654e-15	0.000022641247937939005	-2.9074576740851895e-20	5.847031142134951e-20	1.0898810252436555e-13	7.944638043276322e-13	4.62342739828497e-13
86300000	0.0049886790776592265	1.9132309168763506e-49	-9.36316487829423e-42	2.976869228612675e-10	3.97002729453654e-15	0.000022641247937939005	-2.907457634938925e-20	5.847031142134951e-20	1.0898810252436555e-13	7.944638043276322e-13	4.62342739828497e-13
86400000	0.0049886790776592265	1.9132309168763506e-49	-9.374024497238303e-42	2.976869228612675e-10	3.97002729453654e-15	0.000022641247937939005	-2.9074575957926604e-20	5.847031142134951e-20	1.0898810252436555e-13	7.944638043276322e-13	4.62342739828497e-13
86500000	0.0049886790776592265	1.9132309168763506e-49	-9.384884116182366e-42	2.976869228612675e-10	3.97002729453654e-15	0.000022641247937939005	-2.9074575566463955e-20	5.847031142134951e-20	1.0898810252436555e-13	7.944638043276322e-13	4.62342739828497e-13
86600000	0.0049886790776592265	1.9132309168763506e-49	-9.395743735126421e-42	2.976869228612675e-10	3.97002729453654e-15	0.000022641247937939005	-2.9074575175001306e-20	5.847031142134951e-20	1.0898810252436555e-13	7.944638043276322e-13	4.62342739828497e-13
86700000	0.0049886790776592265	1.9132309168763506e-49	-9.406603354070468e-42	2.976869228612675e-10	3.97002729453654e-15	0.000022641247937939005	-2.907457478353866e-20	5.847031142134951e-20	1.0898810252436555e-13	7.944638043276322e-13	4.62342739828497e-13
86800000	0.0049886790776592265	1.9132309168763506e-49	-9.417462973014506e-42	2.976869228612675e-10	3.97002729453654e-15	0.000022641247937939005	-2.907457439207601e-20	5.847031142134951e-20	1.0898810252436555e-13	7.944638043276322e-13	4.62342739828497e-13
86900000	0.0049886790776592265	1.9132309168763506e-49	-9.428322591958539e-42	2.976869228612675e-10	3.97002729453654e-15	0.000022641247937939005	-2.907457400061336e-20	5.847031142134951e-20	1.0898810252436555e-13	7.944638043276322e-13	4.62342739828497e-13
87000000	0.0049886790776592265	1.9132309168763506e-49	-9.439182210902562e-42	2.976869228612675e-10	3.97002729453654e-15	0.000022641247937939005	-2.907457360915071e-20	5.847031142134951e-20	1.0898810252436555e-13	7.944638043276322e-13	4.62342739828497e-13
87100000	0.0049886790776592265	1.9132309168763506e-49	-9.450041829846581e-42	2.976869228612675e-10	3.97002729453654e-15	0.000022641247937939005	-2.907457321768806e-20	5.847031142134951e-20	1.0898810252436555e-13	7.944638043276322e-13	4.62342739828497e-13
87200000	0.0049886790776592265	1.9132309168763506e-49	-9.460901448790591e-42	2.976869228612675e-10	3.97002729453654e-15	0.000022641247937939005	-2.907457282622542e-20	5.847031142134951e-20	1.0898810252436555e-13	7.944638043276322e-13	4.62342739828497e-13
87300000	0.0049886790776592265	1.9132309168763506e-49	-9.471761067734596e-42	2.976869228612675e-10	3.97002729453654e-15	0.000022641247937939005	-2.907457243476277e-20	5.847031142134951e-20	1.0898810252436555e-13	7.944638043276322e-13	4.62342739828497e-13
87400000	0.0049886790776592265	1.9132309168763506e-49	-9.482620686678596e-42	2.976869228612675e-10	3.97002729453654e-15	0.000022641247937939005	-2.907457204330012e-20	5.847031142134951e-20	1.0898810252436555e-13	7.944638043276322e-13	4.62342739828497e-13
87500000	0.0049886790776592265	1.9132309168763506e-49	-9.49348030562259e-42	2.976869228612675e-10	3.97002729453654e-15	0.000022641247937939005	-2.9074571651837474e-20	5.847031142134951e-20	1.0898810252436555e-13	7.944638043276322e-13	4.623427398284969e-13
87600000	0.0049886790776592265	1.9132309168763506e-49	-9.50433992456658e-42	2.976869228612675e-10	3.97002729453654e-15	0.000022641247937939005	-2.9074571260374825e-20	5.847031142134951e-20	1.0898810252436555e-13	7.944638043276322e-13	4.623427398284969e-13
87700000	0.0049886790776592265	1.9132309168763506e-49	-9.515199543510565e-42	2.976869228612675e-10	3.97002729453654e-15	0.000022641247937939005	-2.9074570868912176e-20	5.847031142134951e-20	1.0898810252436555e-13	7.944638043276322e-13	4.623427398284969e-13
87800000	0.0049886790776592265	1.9132309168763506e-49	-9.526059162454546e-42	2.976869228612675e-10	3.97002729453654e-15	0.000022641247937939005	-2.907457047744953e-20	5.847031142134951e-20	1.0898810252436555e-13	7.944638043276322e-13	4.623427398284969e-13
87900000	0.0049886790776592265	1.9132309168763506e-49	-9.536918781398523e-42	2.976869228612675e-10	3.97002729453654e-15	0.000022641247937939005	-2.907457008598688e-20	5.847031142134951e-20	1.0898810252436555e-13	7.944638043276322e-13	4.623427398284969e-13
88000000	0.0049886790776592265	1.9132309168763506e-49	-9.547778400342498e-42	2.976869228612675e-10	3.97002729453654e-15	0.000022641247937939005	-2.9074569694524236e-20	5.847031142134951e-20	1.0898810252436555e-13	7.944638043276322e-13	4.623427398284969e-13
88100000	0.0049886790776592265	1.9132309168763506e-49	-9.558638019286468e-42	2.976869228612675e-10	3.97002729453654e-15	0.000022641247937939005	-2.907456930306159e-20	5.847031142134951e-20	1.0898810252436555e-13	7.944638043276322e-13	4.623427398284969e-13
88200000	0.0049886790776592265	1.9132309168763506e-49	-9.569497638230437e-42	2.976869228612675e-10	3.97002729453654e-15	0.000022641247937939005	-2.907456891159894e-20	5.847031142134951e-20	1.0898810252436555e-13	7.944638043276322e-13	4.623427398284969e-13
88300000	0.0049886790776592265	1.9132309168763506e-49	-9.580357257174404e-42	2.976869228612675e-10	3.97002729453654e-15	0.000022641247937939005	-2.907456852013629e-20	5.847031142134951e-20	1.0898810252436555e-13	7.944638043276322e-13	4.623427398284969e-13
88400000	0.0049886790776592265	1.9132309168763506e-49	-9.591216876118368e-42	2.976869228612675e-10	3.97002729453654e-15	0.000022641247937939005	-2.907456812867364e-20	5.847031142134951e-20	1.0898810252436555e-13	7.944638043276322e-13	4.623427398284969e-13
88500000	0.0049886790776592265	1.9132309168763506e-49	-9.602076495062331e-42	2.976869228612675e-10	3.97002729453654e-15	0.000022641247937939005	-2.907456773721099e-20	5.847031142134951e-20	1.0898810252436555e-13	7.944638043276322e-13	4.623427398284969e-13
88600000	0.0049886790776592265	1.9132309168763506e-49	-9.612936114006293e-42	2.976869228612675e-10	3.97002729453654e-15	0.000022641247937939005	-2.9074567345748344e-20	5.847031142134951e-20	1.0898810252436555e-13	7.944638043276323e-13	4.623427398284969e-13
88700000	0.0049886790776592265	1.913230916876351e-49	-9.623795732950255e-42	2.976869228612675e-10	3.97002729453654e-15	0.000022641247937939005	-2.9074566954285695e-20	5.847031142134951e-20	1.0898810252436555e-13	7.944638043276323e-13	4.623427398284969e-13
88800000	0.0049886790776592265	1.913230916876351e-49	-9.634655351894217e-42	2.976869228612675e-10	3.97002729453654e-15	0.000022641247937939005	-2.9074566562823046e-20	5.847031142134951e-20	1.0898810252436555e-13	7.944638043276323e-13	4.623427398284969e-13
88900000	0.0049886790776592265	1.913230916876351e-49	-9.645514970838178e-42	2.976869228612675e-10	3.97002729453654e-15	0.000022641247937939005	-2.9074566171360403e-20	5.847031142134951e-20	1.0898810252436555e-13	7.944638043276323e-13	4.623427398284969e-13
89000000	0.0049886790776592265	1.913230916876351e-49	-9.65637458978214e-42	2.976869228612675e-10	3.97002729453654e-15	0.000022641247937939005	-2.9074565779897755e-20	5.847031142134951e-20	1.0898810252436555e-13	7.944638043276323e-13	4.623427398284969e-13
89100000	0.0049886790776592265	1.913230916876351e-49	-9.667234208726103e-42	2.9768692286126744e-10	3.97002729453654e-15	0.000022641247937939005	-2.9074565388435106e-20	5.847031142134951e-20	1.0898810252436555e-13	7.944638043276323e-13	4.623427398284969e-13
89200000	0.0049886790776592265	1.913230916876351e-49	-9.678093827670067e-42	2.9768692286126744e-10	3.97002729453654e-15	0.000022641247937939005	-2.907456499697246e-20	5.847031142134951e-20	1.0898810252436555e-13	7.944638043276323e-13	4.623427398284969e-13
89300000	0.0049886790776592265	1.913230916876351e-49	-9.688953446614034e-42	2.9768692286126744e-10	3.97002729453654e-15	0.000022641247937939005	-2.907456460550981e-20	5.847031142134951e-20	1.0898810252436555e-13	7.944638043276323e-13	4.623427398284969e-13
89400000	0.0049886790776592265	1.913230916876351e-49	-9.699813065558001e-42	2.9768692286126744e-10	3.97002729453654e-15	0.000022641247937939005	-2.907456421404716e-20	5.847031142134951e-20	1.0898810252436555e-13	7.944638043276323e-13	4.623427398284969e-13
89500000	0.0049886790776592265	1.913230916876351e-49	-9.710672684501972e-42	2.9768692286126744e-10	3.97002729453654e-15	0.000022641247937939005	-2.907456382258451e-20	5.847031142134951e-20	1.0898810252436555e-13	7.944638043276323e-13	4.623427398284969e-13
89600000	0.0049886790776592265	1.913230916876351e-49	-9.721532303445945e-42	2.9768692286126744e-10	3.97002729453654e-15	0.000022641247937939005	-2.907456343112186e-20	5.847031142134951e-20	1.0898810252436555e-13	7.944638043276323e-13	4.623427398284969e-13
89700000	0.0049886790776592265	1.913230916876351e-49	-9.732391922389921e-42	2.9768692286126744e-10	3.97002729453654e-15	0.000022641247937939005	-2.9074563039659214e-20	5.847031142134951e-20	1.0898810252436555e-13	7.944638043276323e-13	4.623427398284969e-13
89800000	0.0049886790776592265	1.913230916876351e-49	-9.743251541333901e-42	2.9768692286126744e-10	3.97002729453654e-15	0.000022641247937939005	-2.907456264819657e-20	5.847031142134951e-20	1.0898810252436555e-13	7.944638043276323e-13	4.623427398284969e-13
89900000	0.0049886790776592265	1.913230916876351e-49	-9.754111160277885e-42	2.9768692286126744e-10	3.97002729453654e-15	0.000022641247937939005	-2.907456225673392e-20	5.847031142134951e-20	1.0898810252436555e-13	7.944638043276323e-13	4.623427398284969e-13
90000000	0.0049886790776592265	1.913230916876351e-49	-9.764970779221874e-42	2.9768692286126744e-10	3.97002729453654e-15	0.000022641247937939005	-2.9074561865271273e-20	5.847031142134951e-20	1.0898810252436555e-13	7.944638043276323e-13	4.623427398284969e-13
90100000	0.0049886790776592265	1.913230916876351e-49	-9.775830398165867e-42	2.9768692286126744e-10	3.97002729453654e-15	0.000022641247937939005	-2.9074561473808625e-20	5.847031142134951e-20	1.0898810252436555e-13	7.944638043276323e-13	4.623427398284969e-13
90200000	0.0049886790776592265	1.913230916876351e-49	-9.786690017109865e-42	2.9768692286126744e-10	3.97002729453654e-15	0.000022641247937939005	-2.9074561082345976e-20	5.847031142134951e-20	1.0898810252436555e-13	7.944638043276323e-13	4.623427398284969e-13
90300000	0.0049886790776592265	1.913230916876351e-49	-9.79754963605387e-42	2.9768692286126744e-10	3.97002729453654e-15	0.000022641247937939005	-2.907456069088333e-20	5.847031142134951e-20	1.0898810252436555e-13	7.944638043276323e-13	4.623427398284969e-13
90400000	0.0049886790776592265	1.913230916876351e-49	-9.808409254997879e-42	2.9768692286126744e-10	3.97002729453654e-15	0.000022641247937939005	-2.907456029942068e-20	5.847031142134951e-20	1.0898810252436555e-13	7.944638043276323e-13	4.623427398284969e-13
90500000	0.0049886790776592265	1.913230916876351e-49	-9.819268873941895e-42	2.9768692286126744e-10	3.97002729453654e-15	0.000022641247937939005	-2.907455990795803e-20	5.847031142134951e-20	1.0898810252436555e-13	7.944638043276323e-13	4.623427398284969e-13
90600000	0.0049886790776592265	1.913230916876351e-49	-9.830128492885919e-42	2.9768692286126744e-10	3.97002729453654e-15	0.000022641247937939005	-2.907455951649538e-20	5.847031142134951e-20	1.0898810252436555e-13	7.944638043276323e-13	4.623427398284969e-13
90700000	0.0049886790776592265	1.913230916876351e-49	-9.840988111829947e-42	2.9768692286126744e-10	3.97002729453654e-15	0.000022641247937939005	-2.907455912503274e-20	5.847031142134951e-20	1.0898810252436555e-13	7.944638043276323e-13	4.623427398284969e-13
90800000	0.0049886790776592265	1.913230916876351e-49	-9.851847730773985e-42	2.9768692286126744e-10	3.97002729453654e-15	0.000022641247937939005	-2.907455873357009e-20	5.847031142134951e-20	1.0898810252436555e-13	7.944638043276323e-13	4.623427398284969e-13
90900000	0.0049886790776592265	1.913230916876351e-49	-9.86270734971803e-42	2.9768692286126744e-10	3.97002729453654e-15	0.000022641247937939005	-2.907455834210744e-20	5.847031142134951e-20	1.0898810252436555e-13	7.944638043276323e-13	4.623427398284969e-13
91000000	0.0049886790776592265	1.913230916876351e-49	-9.873566968662083e-42	2.9768692286126744e-10	3.97002729453654e-15	0.000022641247937939005	-2.907455795064479e-20	5.847031142134951e-20	1.0898810252436555e-13	7.944638043276323e-13	4.623427398284969e-13
91100000	0.0049886790776592265	1.913230916876351e-49	-9.884426587606144e-42	2.9768692286126744e-10	3.97002729453654e-15	0.000022641247937939005	-2.9074557559182143e-20	5.847031142134951e-20	1.0898810252436555e-13	7.944638043276323e-13	4.623427398284969e-13
91200000	0.0049886790776592265	1.913230916876351e-49	-9.895286206550215e-42	2.9768692286126744e-10	3.97002729453654e-15	0.000022641247937939005	-2.9074557167719495e-20	5.847031142134951e-20	1.0898810252436555e-13	7.944638043276323e-13	4.623427398284969e-13
91300000	0.0049886790776592265	1.913230916876351e-49	-9.906145825494296e-42	2.9768692286126744e-10	3.97002729453654e-15	0.000022641247937939005	-2.9074556776256846e-20	5.847031142134951e-20	1.0898810252436555e-13	7.944638043276323e-13	4.623427398284969e-13
91400000	0.0049886790776592265	1.913230916876351e-49	-9.917005444438386e-42	2.9768692286126744e-10	3.97002729453654e-15	0.000022641247937939005	-2.90745563847942e-20	5.847031142134951e-20	1.0898810252436555e-13	7.944638043276323e-13	4.623427398284969e-13
91500000	0.0049886790776592265	1.913230916876351e-49	-9.927865063382486e-42	2.9768692286126744e-10	3.97002729453654e-15	0.000022641247937939005	-2.907455599333155e-20	5.847031142134951e-20	1.0898810252436555e-13	7.944638043276323e-13	4.623427398284969e-13
91600000	0.0049886790776592265	1.913230916876351e-49	-9.938724682326595e-42	2.9768692286126744e-10	3.97002729453654e-15	0.000022641247937939005	-2.9074555601868906e-20	5.847031142134951e-20	1.0898810252436555e-13	7.944638043276323e-13	4.623427398284969e-13
91700000	0.0049886790776592265	1.913230916876351e-49	-9.949584301270691e-42	2.9768692286126744e-10	3.97002729453654e-15	0.000022641247937939005	-2.907455521040626e-20	5.847031142134951e-20	1.0898810252436555e-13	7.944638043276323e-13	4.623427398284969e-13
91800000	0.0049886790776592265	1.913230916876351e-49	-9.960443920214765e-42	2.9768692286126744e-10	3.97002729453654e-15	0.000022641247937939005	-2.907455481894361e-20	5.847031142134951e-20	1.0898810252436555e-13	7.944638043276323e-13	4.623427398284969e-13
91900000	0.0049886790776592265	1.913230916876351e-49	-9.971303539158819e-42	2.9768692286126744e-10	3.97002729453654e-15	0.000022641247937939005	-2.907455442748096e-20	5.847031142134951e-20	1.0898810252436555e-13	7.944638043276323e-13	4.623427398284969e-13
92000000	0.0049886790776592265	1.913230916876351e-49	-9.982163158102853e-42	2.9768692286126744e-10	3.97002729453654e-15	0.000022641247937939005	-2.907455403601831e-20	5.847031142134951e-20	1.0898810252436555e-13	7.944638043276323e-13	4.623427398284969e-13
92100000	0.0049886790776592265	1.913230916876351e-49	-9.993022777046866e-42	2.9768692286126744e-10	3.97002729453654e-15	0.000022641247937939005	-2.907455364455566e-20	5.847031142134951e-20	1.0898810252436555e-13	7.944638043276323e-13	4.623427398284969e-13
92200000	0.0049886790776592265	1.913230916876351e-49	-1.0003882395990862e-41	2.9768692286126744e-10	3.97002729453654e-15	0.000022641247937939005	-2.9074553253093013e-20	5.847031142134951e-20	1.0898810252436555e-13	7.944638043276323e-13	4.623427398284969e-13
92300000	0.0049886790776592265	1.913230916876351e-49	-1.0014742014934837e-41	2.9768692286126744e-10	3.97002729453654e-15	0.000022641247937939005	-2.9074552861630365e-20	5.847031142134951e-20	1.0898810252436555e-13	7.944638043276323e-13	4.623427398284969e-13
92400000	0.0049886790776592265	1.913230916876351e-49	-1.0025601633878793e-41	2.9768692286126744e-10	3.97002729453654e-15	0.000022641247937939005	-2.9074552470167716e-20	5.847031142134951e-20	1.0898810252436555e-13	7.944638043276323e-13	4.623427398284969e-13
92500000	0.0049886790776592265	1.913230916876351e-49	-1.0036461252822731e-41	2.9768692286126744e-10	3.97002729453654e-15	0.000022641247937939005	-2.9074552078705073e-20	5.847031142134951e-20	1.0898810252436555e-13	7.944638043276323e-13	4.623427398284969e-13
92600000	0.0049886790776592265	1.913230916876351e-49	-1.0047320871766651e-41	2.9768692286126744e-10	3.97002729453654e-15	0.000022641247937939005	-2.9074551687242424e-20	5.847031142134951e-20	1.0898810252436555e-13	7.944638043276323e-13	4.623427398284969e-13
92700000	0.0049886790776592265	1.913230916876351e-49	-1.0058180490710554e-41	2.9768692286126744e-10	3.97002729453654e-15	0.000022641247937939005	-2.9074551295779776e-20	5.847031142134951e-20	1.0898810252436555e-13	7.944638043276323e-13	4.623427398284969e-13
92800000	0.0049886790776592265	1.913230916876351e-49	-1.006904010965444e-41	2.9768692286126744e-10	3.97002729453654e-15	0.000022641247937939005	-2.9074550904317127e-20	5.847031142134951e-20	1.0898810252436555e-13	7.944638043276323e-13	4.623427398284969e-13
92900000	0.0049886790776592265	1.913230916876351e-49	-1.0079899728598307e-41	2.9768692286126744e-10	3.97002729453654e-15	0.000022641247937939005	-2.907455051285448e-20	5.847031142134951e-20	1.0898810252436555e-13	7.944638043276323e-13	4.623427398284969e-13
93000000	0.0049886790776592265	1.913230916876351e-49	-1.009075934754216e-41	2.9768692286126744e-10	3.97002729453654e-15	0.000022641247937939005	-2.907455012139183e-20	5.847031142134951e-20	1.0898810252436555e-13	7.944638043276323e-13	4.623427398284969e-13
93100000	0.0049886790776592265	1.913230916876351e-49	-1.0101618966485996e-41	2.9768692286126744e-10	3.97002729453654e-15	0.000022641247937939005	-2.907454972992918e-20	5.847031142134951e-20	1.0898810252436555e-13	7.944638043276323e-13	4.623427398284969e-13
93200000	0.0049886790776592265	1.913230916876351e-49	-1.0112478585429816e-41	2.9768692286126744e-10	3.97002729453654e-15	0.000022641247937939005	-2.907454933846653e-20	5.847031142134951e-20	1.0898810252436555e-13	7.944638043276323e-13	4.623427398284969e-13
93300000	0.0049886790776592265	1.913230916876351e-49	-1.0123338204373621e-41	2.9768692286126744e-10	3.97002729453654e-15	0.000022641247937939005	-2.9074548947003883e-20	5.847031142134951e-20	1.0898810252436555e-13	7.944638043276323e-13	4.623427398284969e-13
93400000	0.0049886790776592265	1.9132309168763513e-49	-1.0134197823317412e-41	2.9768692286126744e-10	3.97002729453654e-15	0.000022641247937939005	-2.907454855554124e-20	5.847031142134951e-20	1.0898810252436555e-13	7.944638043276323e-13	4.623427398284969e-13
93500000	0.0049886790776592265	1.9132309168763513e-49	-1.0145057442261188e-41	2.9768692286126744e-10	3.97002729453654e-15	0.000022641247937939005	-2.907454816407859e-20	5.847031142134951e-20	1.0898810252436555e-13	7.944638043276323e-13	4.623427398284969e-13
93600000	0.0049886790776592265	1.9132309168763513e-49	-1.0155917061204949e-41	2.9768692286126744e-10	3.97002729453654e-15	0.000022641247937939005	-2.9074547772615943e-20	5.847031142134951e-20	1.0898810252436555e-13	7.944638043276323e-13	4.623427398284969e-13
93700000	0.0049886790776592265	1.9132309168763513e-49	-1.0166776680148697e-41	2.9768692286126744e-10	3.97002729453654e-15	0.000022641247937939005	-2.9074547381153294e-20	5.847031142134951e-20	1.0898810252436555e-13	7.944638043276323e-13	4.623427398284969e-13
93800000	0.0049886790776592265	1.9132309168763513e-49	-1.0177636299092431e-41	2.9768692286126744e-10	3.97002729453654e-15	0.000022641247937939005	-2.9074546989690646e-20	5.847031142134951e-20	1.0898810252436555e-13	7.944638043276323e-13	4.623427398284969e-13
93900000	0.0049886790776592265	1.9132309168763513e-49	-1.0188495918036153e-41	2.9768692286126744e-10	3.97002729453654e-15	0.000022641247937939005	-2.9074546598227997e-20	5.847031142134951e-20	1.0898810252436555e-13	7.944638043276323e-13	4.623427398284969e-13
94000000	0.0049886790776592265	1.9132309168763513e-49	-1.0199355536979862e-41	2.9768692286126744e-10	3.97002729453654e-15	0.000022641247937939005	-2.907454620676535e-20	5.847031142134951e-20	1.0898810252436555e-13	7.944638043276323e-13	4.623427398284969e-13
94100000	0.0049886790776592265	1.9132309168763513e-49	-1.0210215155923557e-41	2.9768692286126744e-10	3.97002729453654e-15	0.000022641247937939005	-2.90745458153027e-20	5.847031142134951e-20	1.0898810252436555e-13	7.944638043276323e-13	4.623427398284969e-13
94200000	0.0049886790776592265	1.9132309168763513e-49	-1.0221074774867242e-41	2.9768692286126744e-10	3.97002729453654e-15	0.000022641247937939005	-2.907454542384005e-20	5.847031142134951e-20	1.0898810252436555e-13	7.944638043276323e-13	4.623427398284969e-13
94300000	0.0049886790776592265	1.9132309168763513e-49	-1.0231934393810915e-41	2.9768692286126744e-10	3.97002729453654e-15	0.000022641247937939005	-2.907454503237741e-20	5.847031142134951e-20	1.0898810252436555e-13	7.944638043276323e-13	4.623427398284969e-13
94400000	0.0049886790776592265	1.9132309168763513e-49	-1.0242794012754578e-41	2.9768692286126744e-10	3.97002729453654e-15	0.000022641247937939005	-2.907454464091476e-20	5.847031142134951e-20	1.0898810252436555e-13	7.944638043276323e-13	4.623427398284969e-13
94500000	0.0049886790776592265	1.9132309168763513e-49	-1.0253653631698229e-41	2.9768692286126744e-10	3.97002729453654e-15	0.000022641247937939005	-2.907454424945211e-20	5.847031142134951e-20	1.0898810252436555e-13	7.944638043276323e-13	4.623427398284969e-13
94600000	0.0049886790776592265	1.9132309168763513e-49	-1.026451325064187e-41	2.976869228612674e-10	3.97002729453654e-15	0.000022641247937939005	-2.907454385798946e-20	5.847031142134951e-20	1.0898810252436555e-13	7.944638043276323e-13	4.623427398284969e-13
94700000	0.0049886790776592265	1.9132309168763513e-49	-1.0275372869585501e-41	2.976869228612674e-10	3.97002729453654e-15	0.000022641247937939005	-2.9074543466526813e-20	5.847031142134951e-20	1.0898810252436556e-13	7.944638043276323e-13	4.623427398284969e-13
94800000	0.0049886790776592265	1.9132309168763513e-49	-1.0286232488529123e-41	2.976869228612674e-10	3.97002729453654e-15	0.000022641247937939005	-2.9074543075064164e-20	5.847031142134951e-20	1.0898810252436556e-13	7.944638043276323e-13	4.623427398284969e-13
94900000	0.0049886790776592265	1.9132309168763513e-49	-1.0297092107472735e-41	2.976869228612674e-10	3.97002729453654e-15	0.000022641247937939005	-2.9074542683601516e-20	5.847031142134951e-20	1.0898810252436556e-13	7.944638043276323e-13	4.623427398284969e-13
95000000	0.0049886790776592265	1.9132309168763513e-49	-1.030795172641634e-41	2.976869228612674e-10	3.97002729453654e-15	0.000022641247937939005	-2.9074542292138867e-20	5.847031142134951e-20	1.0898810252436556e-13	7.944638043276323e-13	4.623427398284969e-13
95100000	0.0049886790776592265	1.9132309168763517e-49	-1.0318811345359935e-41	2.976869228612674e-10	3.97002729453654e-15	0.000022641247937939005	-2.907454190067622e-20	5.847031142134951e-20	1.0898810252436556e-13	7.944638043276323e-13	4.623427398284969e-13
95200000	0.0049886790776592265	1.9132309168763517e-49	-1.0329670964303522e-41	2.976869228612674e-10	3.97002729453654e-15	0.000022641247937939005	-2.9074541509213575e-20	5.847031142134951e-20	1.0898810252436556e-13	7.944638043276323e-13	4.623427398284969e-13
95300000	0.0049886790776592265	1.9132309168763517e-49	-1.0340530583247101e-41	2.976869228612674e-10	3.97002729453654e-15	0.000022641247937939005	-2.9074541117750927e-20	5.847031142134951e-20	1.0898810252436556e-13	7.944638043276323e-13	4.623427398284969e-13
95400000	0.0049886790776592265	1.9132309168763517e-49	-1.0351390202190673e-41	2.976869228612674e-10	3.97002729453654e-15	0.000022641247937939005	-2.907454072628828e-20	5.847031142134951e-20	1.0898810252436556e-13	7.944638043276323e-13	4.623427398284969e-13
95500000	0.0049886790776592265	1.9132309168763517e-49	-1.0362249821134239e-41	2.976869228612674e-10	3.97002729453654e-15	0.000022641247937939005	-2.907454033482563e-20	5.847031142134951e-20	1.0898810252436556e-13	7.944638043276323e-13	4.623427398284969e-13
95600000	0.0049886790776592265	1.9132309168763517e-49	-1.0373109440077799e-41	2.976869228612674e-10	3.97002729453654e-15	0.000022641247937939005	-2.907453994336298e-20	5.847031142134951e-20	1.0898810252436556e-13	7.944638043276323e-13	4.623427398284969e-13
95700000	0.0049886790776592265	1.9132309168763517e-49	-1.0383969059021352e-41	2.976869228612674e-10	3.97002729453654e-15	0.000022641247937939005	-2.907453955190033e-20	5.847031142134951e-20	1.0898810252436556e-13	7.944638043276323e-13	4.623427398284969e-13
95800000	0.0049886790776592265	1.9132309168763517e-49	-1.0394828677964899e-41	2.976869228612674e-10	3.97002729453654e-15	0.000022641247937939005	-2.9074539160437683e-20	5.847031142134951e-20	1.0898810252436556e-13	7.944638043276323e-13	4.623427398284969e-13
95900000	0.0049886790776592265	1.9132309168763517e-49	-1.0405688296908441e-41	2.976869228612674e-10	3.97002729453654e-15	0.000022641247937939005	-2.9074538768975034e-20	5.847031142134951e-20	1.0898810252436556e-13	7.944638043276323e-13	4.623427398284969e-13
96000000	0.0049886790776592265	1.9132309168763517e-49	-1.0416547915851977e-41	2.976869228612674e-10	3.97002729453654e-15	0.000022641247937939005	-2.907453837751239e-20	5.847031142134951e-20	1.0898810252436556e-13	7.944638043276323e-13	4.623427398284969e-13
96100000	0.0049886790776592265	1.9132309168763517e-49	-1.042740753479551e-41	2.976869228612674e-10	3.97002729453654e-15	0.000022641247937939005	-2.907453798604974e-20	5.847031142134951e-20	1.0898810252436556e-13	7.944638043276323e-13	4.623427398284969e-13
96200000	0.0049886790776592265	1.9132309168763517e-49	-1.0438267153739038e-41	2.976869228612674e-10	3.97002729453654e-15	0.000022641247937939005	-2.9074537594587094e-20	5.847031142134951e-20	1.0898810252436556e-13	7.944638043276323e-13	4.623427398284969e-13
96300000	0.0049886790776592265	1.9132309168763517e-49	-1.0449126772682563e-41	2.976869228612674e-10	3.97002729453654e-15	0.000022641247937939005	-2.9074537203124445e-20	5.847031142134952e-20	1.0898810252436556e-13	7.944638043276323e-13	4.623427398284969e-13
96400000	0.0049886790776592265	1.913230916876352e-49	-1.0459986391626084e-41	2.976869228612674e-10	3.97002729453654e-15	0.000022641247937939005	-2.9074536811661797e-20	5.847031142134952e-20	1.0898810252436556e-13	7.944638043276323e-13	4.623427398284969e-13
96500000	0.0049886790776592265	1.913230916876352e-49	-1.0470846010569602e-41	2.976869228612674e-10	3.97002729453654e-15	0.000022641247937939005	-2.907453642019915e-20	5.847031142134952e-20	1.0898810252436556e-13	7.944638043276323e-13	4.623427398284969e-13
96600000	0.0049886790776592265	1.913230916876352e-49	-1.0481705629513117e-41	2.976869228612674e-10	3.97002729453654e-15	0.000022641247937939005	-2.90745360287365e-20	5.847031142134952e-20	1.0898810252436556e-13	7.944638043276323e-13	4.623427398284969e-13
96700000	0.0049886790776592265	1.913230916876352e-49	-1.0492565248456631e-41	2.976869228612674e-10	3.97002729453654e-15	0.000022641247937939005	-2.907453563727385e-20	5.847031142134952e-20	1.0898810252436556e-13	7.944638043276323e-13	4.623427398284969e-13
96800000	0.0049886790776592265	1.913230916876352e-49	-1.0503424867400142e-41	2.976869228612674e-10	3.97002729453654e-15	0.000022641247937939005	-2.90745352458112e-20	5.847031142134952e-20	1.0898810252436556e-13	7.944638043276323e-13	4.623427398284969e-13
96900000	0.0049886790776592265	1.913230916876352e-49	-1.0514284486343652e-41	2.976869228612674e-10	3.97002729453654e-15	0.000022641247937939005	-2.907453485434856e-20	5.847031142134952e-20	1.0898810252436556e-13	7.944638043276323e-13	4.623427398284969e-13
97000000	0.0049886790776592265	1.913230916876352e-49	-1.052514410528716e-41	2.976869228612674e-10	3.97002729453654e-15	0.000022641247937939005	-2.907453446288591e-20	5.847031142134952e-20	1.0898810252436556e-13	7.944638043276323e-13	4.623427398284969e-13
97100000	0.0049886790776592265	1.913230916876352e-49	-1.0536003724230668e-41	2.976869228612674e-10	3.97002729453654e-15	0.000022641247937939005	-2.907453407142326e-20	5.847031142134952e-20	1.0898810252436556e-13	7.944638043276323e-13	4.623427398284969e-13
97200000	0.0049886790776592265	1.913230916876352e-49	-1.0546863343174175e-41	2.976869228612674e-10	3.97002729453654e-15	0.000022641247937939005	-2.907453367996061e-20	5.847031142134952e-20	1.0898810252436556e-13	7.944638043276323e-13	4.623427398284969e-13
97300000	0.0049886790776592265	1.913230916876352e-49	-1.0557722962117682e-41	2.976869228612674e-10	3.97002729453654e-15	0.000022641247937939005	-2.9074533288497964e-20	5.847031142134952e-20	1.0898810252436556e-13	7.944638043276323e-13	4.623427398284969e-13
97400000	0.0049886790776592265	1.913230916876352e-49	-1.0568582581061191e-41	2.976869228612674e-10	3.97002729453654e-15	0.000022641247937939005	-2.9074532897035315e-20	5.847031142134952e-20	1.0898810252436556e-13	7.944638043276323e-13	4.623427398284969e-13
97500000	0.0049886790776592265	1.913230916876352e-49	-1.05794422000047e-41	2.976869228612674e-10	3.97002729453654e-15	0.000022641247937939005	-2.9074532505572667e-20	5.847031142134952e-20	1.0898810252436556e-13	7.944638043276323e-13	4.623427398284969e-13
97600000	0.0049886790776592265	1.913230916876352e-49	-1.059030181894821e-41	2.976869228612674e-10	3.97002729453654e-15	0.000022641247937939005	-2.907453211411002e-20	5.847031142134952e-20	1.0898810252436556e-13	7.944638043276323e-13	4.623427398284969e-13
97700000	0.0049886790776592265	1.9132309168763525e-49	-1.0601161437891721e-41	2.976869228612674e-10	3.97002729453654e-15	0.000022641247937939005	-2.907453172264737e-20	5.847031142134952e-20	1.0898810252436556e-13	7.944638043276323e-13	4.623427398284969e-13
97800000	0.0049886790776592265	1.9132309168763525e-49	-1.0612021056835234e-41	2.976869228612674e-10	3.97002729453654e-15	0.000022641247937939005	-2.9074531331184726e-20	5.847031142134952e-20	1.0898810252436556e-13	7.944638043276323e-13	4.623427398284969e-13
97900000	0.0049886790776592265	1.9132309168763525e-49	-1.0622880675778751e-41	2.976869228612674e-10	3.97002729453654e-15	0.000022641247937939005	-2.907453093972208e-20	5.847031142134952e-20	1.0898810252436556e-13	7.944638043276323e-13	4.623427398284969e-13
98000000	0.0049886790776592265	1.9132309168763525e-49	-1.063374029472227e-41	2.976869228612674e-10	3.97002729453654e-15	0.000022641247937939005	-2.907453054825943e-20	5.847031142134952e-20	1.0898810252436556e-13	7.944638043276323e-13	4.623427398284969e-13
98100000	0.0049886790776592265	1.9132309168763525e-49	-1.0644599913665791e-41	2.976869228612674e-10	3.97002729453654e-15	0.000022641247937939005	-2.907453015679678e-20	5.847031142134952e-20	1.0898810252436556e-13	7.944638043276323e-13	4.623427398284969e-13
98200000	0.0049886790776592265	1.9132309168763525e-49	-1.0655459532609316e-41	2.976869228612674e-10	3.97002729453654e-15	0.000022641247937939005	-2.907452976533413e-20	5.847031142134952e-20	1.0898810252436557e-13	7.944638043276323e-13	4.623427398284969e-13
98300000	0.0049886790776592265	1.9132309168763525e-49	-1.0666319151552845e-41	2.976869228612674e-10	3.97002729453654e-15	0.000022641247937939005	-2.907452937387148e-20	5.847031142134952e-20	1.0898810252436557e-13	7.944638043276323e-13	4.623427398284969e-13
98400000	0.0049886790776592265	1.9132309168763525e-49	-1.0677178770496378e-41	2.976869228612674e-10	3.97002729453654e-15	0.000022641247937939005	-2.9074528982408834e-20	5.847031142134952e-20	1.0898810252436557e-13	7.944638043276323e-13	4.623427398284969e-13
98500000	0.0049886790776592265	1.9132309168763525e-49	-1.0688038389439916e-41	2.976869228612674e-10	3.97002729453654e-15	0.000022641247937939005	-2.9074528590946185e-20	5.847031142134952e-20	1.0898810252436557e-13	7.944638043276323e-13	4.623427398284969e-13
98600000	0.0049886790776592265	1.9132309168763525e-49	-1.0698898008383459e-41	2.976869228612674e-10	3.97002729453654e-15	0.000022641247937939005	-2.9074528199483537e-20	5.847031142134952e-20	1.0898810252436557e-13	7.944638043276323e-13	4.623427398284969e-13
98700000	0.0049886790776592265	1.9132309168763525e-49	-1.0709757627327007e-41	2.976869228612674e-10	3.97002729453654e-15	0.000022641247937939005	-2.9074527808020894e-20	5.847031142134952e-20	1.0898810252436557e-13	7.944638043276323e-13	4.623427398284969e-13
98800000	0.0049886790776592265	1.9132309168763525e-49	-1.0720617246270561e-41	2.976869228612674e-10	3.97002729453654e-15	0.000022641247937939005	-2.9074527416558245e-20	5.847031142134952e-20	1.0898810252436557e-13	7.944638043276323e-13	4.623427398284969e-13
98900000	0.0049886790776592265	1.9132309168763525e-49	-1.0731476865214122e-41	2.976869228612674e-10	3.97002729453654e-15	0.000022641247937939005	-2.9074527025095596e-20	5.847031142134952e-20	1.0898810252436557e-13	7.944638043276323e-13	4.623427398284969e-13
99000000	0.0049886790776592265	1.9132309168763525e-49	-1.0742336484157688e-41	2.976869228612674e-10	3.97002729453654e-15	0.000022641247937939005	-2.907452663363295e-20	5.847031142134952e-20	1.0898810252436557e-13	7.944638043276323e-13	4.623427398284969e-13
99100000	0.0049886790776592265	1.9132309168763525e-49	-1.0753196103101262e-41	2.976869228612674e-10	3.97002729453654e-15	0.000022641247937939005	-2.90745262421703e-20	5.847031142134952e-20	1.0898810252436557e-13	7.944638043276323e-13	4.623427398284969e-13
99200000	0.0049886790776592265	1.913230916876353e-49	-1.0764055722044843e-41	2.976869228612674e-10	3.97002729453654e-15	0.000022641247937939005	-2.907452585070765e-20	5.847031142134952e-20	1.0898810252436557e-13	7.944638043276323e-13	4.623427398284969e-13
99300000	0.0049886790776592265	1.913230916876353e-49	-1.0774915340988432e-41	2.976869228612674e-10	3.97002729453654e-15	0.000022641247937939005	-2.9074525459245e-20	5.847031142134952e-20	1.0898810252436557e-13	7.944638043276323e-13	4.623427398284969e-13
99400000	0.0049886790776592265	1.913230916876353e-49	-1.0785774959932029e-41	2.976869228612674e-10	3.97002729453654e-15	0.000022641247937939005	-2.907452506778235e-20	5.847031142134952e-20	1.0898810252436557e-13	7.944638043276323e-13	4.623427398284969e-13
99500000	0.0049886790776592265	1.913230916876353e-49	-1.0796634578875634e-41	2.976869228612674e-10	3.97002729453654e-15	0.000022641247937939005	-2.9074524676319704e-20	5.847031142134952e-20	1.0898810252436557e-13	7.944638043276323e-13	4.623427398284969e-13
99600000	0.0049886790776592265	1.913230916876353e-49	-1.0807494197819248e-41	2.976869228612674e-10	3.97002729453654e-15	0.000022641247937939005	-2.907452428485706e-20	5.847031142134952e-20	1.0898810252436557e-13	7.944638043276323e-13	4.623427398284969e-13
99700000	0.0049886790776592265	1.913230916876353e-49	-1.0818353816762872e-41	2.976869228612674e-10	3.97002729453654e-15	0.000022641247937939005	-2.907452389339441e-20	5.847031142134952e-20	1.0898810252436557e-13	7.944638043276323e-13	4.623427398284969e-13
99800000	0.0049886790776592265	1.913230916876353e-49	-1.0829213435706505e-41	2.976869228612674e-10	3.97002729453654e-15	0.000022641247937939005	-2.9074523501931764e-20	5.847031142134952e-20	1.0898810252436557e-13	7.944638043276323e-13	4.623427398284969e-13
99900000	0.0049886790776592265	1.913230916876353e-49	-1.0840073054650148e-41	2.976869228612674e-10	3.97002729453654e-15	0.000022641247937939005	-2.9074523110469115e-20	5.847031142134952e-20	1.0898810252436557e-13	7.944638043276323e-13	4.623427398284969e-13
100000000	0.0049886790776592265	1.913230916876353e-49	-1.0850932673593802e-41	2.976869228612674e-10	3.97002729453654e-15	0.000022641247937939005	-2.9074522719006466e-20	5.847031142134952e-20	1.0898810252436557e-13	7.944638043276323e-13	4.623427398284969e-13
