# Supplementary material for: Thermodynamics Underpinning the Microbial Community‐Level Nitrogen Energy Metabolism
Source: Environ Microbiol. 2025 Feb 16;27(2):e70055. doi: 10.1111/1462-2920.70055 (PMC11830459; doi:10.1111/1462-2920.70055)
Supplement: Supplementary file 1 — Data S1. [file EMI-27-e70055-s001.zip › SI/Nnetwork/Results/kdef_-10/Iin_-5/p_0.2/O2_-3.4_H_-8.5.csv]

time	N2	N2H4	N2H5	N2O	NH2OH	NH3	NH3OH	NH4	NO	NO2	NO3
0	0.00001	0.00001	0.00001	0.00001	0.00001	0.00001	0.00001	0.00001	0.00001	0.00001	0.00001
100000	0.0049999017153069735	2.1791874674035864e-50	-2.5069382399247286e-17	6.200688246648364e-8	2.1801186819117993e-16	6.388336929611322e-8	-1.9592379197087948e-20	1.6448044157182643e-21	1.5886324864989683e-10	2.822025407950583e-10	8.231185817556924e-9
200000	0.004999901715306974	2.1791874674035897e-50	-2.5069382399247286e-17	6.200688246648364e-8	2.1801186819117986e-16	6.388336929611323e-8	-1.881254927655282e-20	1.6448046919112072e-21	1.5886324864989688e-10	2.822025407950699e-10	8.231185817556937e-9
300000	0.0049999017153069735	2.179187467403588e-50	-2.5069382399247286e-17	6.200688246648364e-8	2.1801186819117988e-16	6.388336929611322e-8	-1.8812548910168245e-20	1.6448046812414088e-21	1.5886324864989686e-10	2.8220254079506947e-10	8.231185817556937e-9
400000	0.0049999017153069735	2.179187467403587e-50	-2.5069382399247286e-17	6.200688246648364e-8	2.180118681911799e-16	6.388336929611322e-8	-1.8812548543783672e-20	1.6448046731353168e-21	1.5886324864989683e-10	2.8220254079506916e-10	8.231185817556937e-9
500000	0.004999901715306973	2.1791874674035864e-50	-2.5069382399247286e-17	6.200688246648363e-8	2.180118681911799e-16	6.388336929611321e-8	-1.88125481773991e-20	1.6448046730931654e-21	1.5886324864989683e-10	2.8220254079506916e-10	8.231185817556939e-9
600000	0.004999901715306973	2.179187467403586e-50	-2.5069382399247286e-17	6.200688246648363e-8	2.180118681911799e-16	6.388336929611321e-8	-1.8812547811014525e-20	1.6448046730489215e-21	1.5886324864989683e-10	2.8220254079506916e-10	8.231185817556939e-9
700000	0.004999901715306973	2.1791874674035855e-50	-2.5069382399247286e-17	6.200688246648361e-8	2.180118681911799e-16	6.388336929611321e-8	-1.881254744462995e-20	1.6448046730503084e-21	1.5886324864989683e-10	2.8220254079506916e-10	8.231185817556939e-9
800000	0.004999901715306973	2.179187467403585e-50	-2.5069382399247286e-17	6.200688246648361e-8	2.180118681911799e-16	6.38833692961132e-8	-1.8812547078245376e-20	1.6448046730514036e-21	1.5886324864989683e-10	2.8220254079506916e-10	8.23118581755694e-9
900000	0.004999901715306972	2.179187467403585e-50	-2.5069382399247286e-17	6.200688246648361e-8	2.180118681911799e-16	6.38833692961132e-8	-1.8812546711860803e-20	1.6448046730522313e-21	1.5886324864989683e-10	2.8220254079506916e-10	8.23118581755694e-9
1000000	0.004999901715306972	2.1791874674035845e-50	-2.5069382399247286e-17	6.200688246648361e-8	2.1801186819117988e-16	6.38833692961132e-8	-1.881254634547623e-20	1.6448046730528147e-21	1.5886324864989683e-10	2.8220254079506916e-10	8.23118581755694e-9
1100000	0.004999901715306972	2.1791874674035845e-50	-2.5069382399247286e-17	6.200688246648361e-8	2.1801186819117988e-16	6.38833692961132e-8	-1.8812545979091656e-20	1.6448046730531781e-21	1.5886324864989683e-10	2.822025407950691e-10	8.23118581755694e-9
1200000	0.004999901715306972	2.1791874674035845e-50	-2.5069382399247286e-17	6.200688246648361e-8	2.1801186819117988e-16	6.38833692961132e-8	-1.881254561270708e-20	1.644804673053345e-21	1.5886324864989683e-10	2.822025407950691e-10	8.23118581755694e-9
1300000	0.004999901715306972	2.1791874674035845e-50	-2.5069382399247286e-17	6.200688246648361e-8	2.1801186819117988e-16	6.38833692961132e-8	-1.8812545246322507e-20	1.644804673053339e-21	1.5886324864989683e-10	2.822025407950691e-10	8.23118581755694e-9
1400000	0.004999901715306973	2.1791874674035845e-50	-2.5069382399247286e-17	6.200688246648361e-8	2.1801186819117988e-16	6.38833692961132e-8	-1.8812544879937933e-20	1.644804673053184e-21	1.5886324864989683e-10	2.822025407950691e-10	8.23118581755694e-9
1500000	0.004999901715306973	2.1791874674035845e-50	-2.5069382399247286e-17	6.200688246648361e-8	2.1801186819117988e-16	6.38833692961132e-8	-1.881254451355336e-20	1.6448046730529037e-21	1.5886324864989683e-10	2.822025407950691e-10	8.23118581755694e-9
1600000	0.004999901715306973	2.179187467403585e-50	-2.5069382399247286e-17	6.200688246648363e-8	2.1801186819117988e-16	6.388336929611321e-8	-1.8812544147168787e-20	1.644804673052522e-21	1.5886324864989683e-10	2.8220254079506916e-10	8.23118581755694e-9
1700000	0.004999901715306973	2.179187467403585e-50	-2.5069382399247286e-17	6.200688246648363e-8	2.1801186819117988e-16	6.388336929611321e-8	-1.881254378078421e-20	1.6448046730520626e-21	1.5886324864989683e-10	2.8220254079506916e-10	8.23118581755694e-9
1800000	0.004999901715306973	2.179187467403585e-50	-2.5069382399247286e-17	6.200688246648363e-8	2.1801186819117988e-16	6.388336929611321e-8	-1.8812543414399637e-20	1.6448046730515493e-21	1.5886324864989683e-10	2.8220254079506916e-10	8.231185817556939e-9
1900000	0.004999901715306973	2.1791874674035855e-50	-2.5069382399247286e-17	6.200688246648364e-8	2.1801186819117988e-16	6.388336929611321e-8	-1.8812543048015064e-20	1.6448046730510056e-21	1.5886324864989683e-10	2.8220254079506916e-10	8.231185817556939e-9
2000000	0.004999901715306973	2.1791874674035855e-50	-2.5069382399247286e-17	6.200688246648364e-8	2.1801186819117988e-16	6.388336929611321e-8	-1.881254268163049e-20	1.6448046730504557e-21	1.5886324864989683e-10	2.8220254079506916e-10	8.231185817556939e-9
2100000	0.004999901715306973	2.179187467403586e-50	-2.5069382399247286e-17	6.200688246648364e-8	2.1801186819117988e-16	6.388336929611321e-8	-1.8812542315245918e-20	1.6448046730499228e-21	1.5886324864989683e-10	2.8220254079506916e-10	8.231185817556939e-9
2200000	0.0049999017153069735	2.179187467403586e-50	-2.5069382399247286e-17	6.200688246648364e-8	2.1801186819117988e-16	6.388336929611322e-8	-1.881254194886134e-20	1.644804673049431e-21	1.5886324864989683e-10	2.8220254079506916e-10	8.231185817556939e-9
2300000	0.0049999017153069735	2.179187467403586e-50	-2.5069382399247286e-17	6.200688246648365e-8	2.1801186819117988e-16	6.388336929611322e-8	-1.8812541582476768e-20	1.644804673049004e-21	1.5886324864989683e-10	2.8220254079506916e-10	8.231185817556939e-9
2400000	0.0049999017153069735	2.1791874674035864e-50	-2.5069382399247286e-17	6.200688246648365e-8	2.1801186819117988e-16	6.388336929611322e-8	-1.8812541216092195e-20	1.6448046730486657e-21	1.5886324864989683e-10	2.8220254079506916e-10	8.231185817556939e-9
2500000	0.0049999017153069735	2.1791874674035864e-50	-2.5069382399247286e-17	6.200688246648365e-8	2.1801186819117988e-16	6.388336929611322e-8	-1.8812540849707622e-20	1.6448046730484396e-21	1.5886324864989683e-10	2.8220254079506916e-10	8.231185817556939e-9
2600000	0.0049999017153069735	2.1791874674035864e-50	-2.5069382399247286e-17	6.200688246648365e-8	2.1801186819117988e-16	6.388336929611322e-8	-1.8812540483323048e-20	1.6448046730483495e-21	1.5886324864989683e-10	2.8220254079506916e-10	8.231185817556939e-9
2700000	0.0049999017153069735	2.1791874674035864e-50	-2.5069382399247286e-17	6.200688246648365e-8	2.1801186819117988e-16	6.388336929611322e-8	-1.8812540116938472e-20	1.6448046730483497e-21	1.5886324864989683e-10	2.8220254079506916e-10	8.231185817556939e-9
2800000	0.0049999017153069735	2.1791874674035864e-50	-2.5069382399247286e-17	6.200688246648365e-8	2.1801186819117988e-16	6.388336929611322e-8	-1.88125397505539e-20	1.6448046730483503e-21	1.5886324864989683e-10	2.8220254079506916e-10	8.231185817556939e-9
2900000	0.0049999017153069735	2.1791874674035864e-50	-2.5069382399247286e-17	6.200688246648365e-8	2.1801186819117988e-16	6.388336929611322e-8	-1.8812539384169325e-20	1.6448046730483507e-21	1.5886324864989683e-10	2.8220254079506916e-10	8.231185817556939e-9
3000000	0.0049999017153069735	2.1791874674035864e-50	-2.5069382399247286e-17	6.200688246648365e-8	2.1801186819117988e-16	6.388336929611322e-8	-1.8812539017784752e-20	1.644804673048351e-21	1.5886324864989683e-10	2.8220254079506916e-10	8.231185817556939e-9
3100000	0.0049999017153069735	2.1791874674035864e-50	-2.5069382399247286e-17	6.200688246648365e-8	2.1801186819117988e-16	6.388336929611322e-8	-1.881253865140018e-20	1.6448046730483512e-21	1.5886324864989683e-10	2.8220254079506916e-10	8.231185817556939e-9
3200000	0.0049999017153069735	2.179187467403587e-50	-2.5069382399247286e-17	6.200688246648365e-8	2.1801186819117988e-16	6.388336929611322e-8	-1.8812538285015603e-20	1.6448046730483514e-21	1.5886324864989683e-10	2.8220254079506916e-10	8.231185817556939e-9
3300000	0.0049999017153069735	2.179187467403587e-50	-2.5069382399247286e-17	6.200688246648365e-8	2.1801186819117988e-16	6.388336929611322e-8	-1.881253791863103e-20	1.6448046730483514e-21	1.5886324864989683e-10	2.8220254079506916e-10	8.231185817556939e-9
3400000	0.0049999017153069735	2.179187467403587e-50	-2.5069382399247286e-17	6.200688246648365e-8	2.1801186819117988e-16	6.388336929611322e-8	-1.8812537552246456e-20	1.6448046730483514e-21	1.5886324864989683e-10	2.8220254079506916e-10	8.231185817556939e-9
3500000	0.0049999017153069735	2.179187467403587e-50	-2.5069382399247286e-17	6.200688246648365e-8	2.1801186819117988e-16	6.388336929611322e-8	-1.8812537185861883e-20	1.6448046730483512e-21	1.5886324864989683e-10	2.8220254079506916e-10	8.231185817556939e-9
3600000	0.0049999017153069735	2.179187467403587e-50	-2.5069382399247286e-17	6.200688246648365e-8	2.1801186819117988e-16	6.388336929611322e-8	-1.881253681947731e-20	1.644804673048351e-21	1.5886324864989683e-10	2.8220254079506916e-10	8.231185817556939e-9
3700000	0.0049999017153069735	2.179187467403587e-50	-2.5069382399247286e-17	6.200688246648364e-8	2.1801186819117988e-16	6.388336929611322e-8	-1.8812536453092733e-20	1.6448046730483509e-21	1.5886324864989683e-10	2.8220254079506916e-10	8.231185817556939e-9
3800000	0.0049999017153069735	2.179187467403587e-50	-2.5069382399247286e-17	6.200688246648364e-8	2.1801186819117988e-16	6.388336929611322e-8	-1.881253608670816e-20	1.6448046730483507e-21	1.5886324864989683e-10	2.8220254079506916e-10	8.231185817556939e-9
3900000	0.0049999017153069735	2.179187467403587e-50	-2.5069382399247286e-17	6.200688246648364e-8	2.1801186819117988e-16	6.388336929611322e-8	-1.8812535720323587e-20	1.6448046730483505e-21	1.5886324864989683e-10	2.8220254079506916e-10	8.231185817556939e-9
4000000	0.0049999017153069735	2.179187467403587e-50	-2.5069382399247286e-17	6.200688246648364e-8	2.1801186819117988e-16	6.388336929611322e-8	-1.8812535353939014e-20	1.6448046730483501e-21	1.5886324864989683e-10	2.8220254079506916e-10	8.231185817556939e-9
4100000	0.0049999017153069735	2.1791874674035874e-50	-2.5069382399247286e-17	6.200688246648364e-8	2.1801186819117988e-16	6.388336929611322e-8	-1.881253498755444e-20	1.64480467304835e-21	1.5886324864989683e-10	2.8220254079506916e-10	8.231185817556939e-9
4200000	0.0049999017153069735	2.1791874674035874e-50	-2.5069382399247286e-17	6.200688246648364e-8	2.1801186819117988e-16	6.388336929611322e-8	-1.8812534621169864e-20	1.6448046730483495e-21	1.5886324864989683e-10	2.8220254079506916e-10	8.231185817556939e-9
4300000	0.0049999017153069735	2.1791874674035874e-50	-2.5069382399247286e-17	6.200688246648363e-8	2.1801186819117988e-16	6.388336929611322e-8	-1.881253425478529e-20	1.6448046730483494e-21	1.5886324864989683e-10	2.8220254079506916e-10	8.231185817556939e-9
4400000	0.0049999017153069735	2.1791874674035874e-50	-2.5069382399247286e-17	6.200688246648363e-8	2.1801186819117988e-16	6.388336929611322e-8	-1.8812533888400718e-20	1.6448046730483492e-21	1.5886324864989683e-10	2.8220254079506916e-10	8.231185817556939e-9
4500000	0.0049999017153069735	2.1791874674035874e-50	-2.5069382399247286e-17	6.200688246648363e-8	2.1801186819117988e-16	6.388336929611322e-8	-1.8812533522016144e-20	1.644804673048349e-21	1.5886324864989683e-10	2.8220254079506916e-10	8.231185817556939e-9
4600000	0.0049999017153069735	2.1791874674035874e-50	-2.5069382399247286e-17	6.200688246648363e-8	2.1801186819117988e-16	6.388336929611322e-8	-1.881253315563157e-20	1.644804673048349e-21	1.5886324864989683e-10	2.8220254079506916e-10	8.231185817556939e-9
4700000	0.0049999017153069735	2.1791874674035874e-50	-2.5069382399247286e-17	6.200688246648363e-8	2.1801186819117988e-16	6.388336929611322e-8	-1.8812532789246995e-20	1.644804673048349e-21	1.5886324864989683e-10	2.8220254079506916e-10	8.231185817556939e-9
4800000	0.0049999017153069735	2.1791874674035874e-50	-2.5069382399247286e-17	6.200688246648363e-8	2.1801186819117988e-16	6.388336929611322e-8	-1.881253242286242e-20	1.644804673048349e-21	1.5886324864989683e-10	2.8220254079506916e-10	8.231185817556939e-9
4900000	0.0049999017153069735	2.1791874674035874e-50	-2.5069382399247286e-17	6.200688246648363e-8	2.1801186819117988e-16	6.388336929611322e-8	-1.8812532056477848e-20	1.644804673048349e-21	1.5886324864989683e-10	2.8220254079506916e-10	8.231185817556939e-9
5000000	0.0049999017153069735	2.1791874674035874e-50	-2.5069382399247286e-17	6.200688246648363e-8	2.1801186819117988e-16	6.388336929611322e-8	-1.8812531690093275e-20	1.644804673048349e-21	1.5886324864989683e-10	2.8220254079506916e-10	8.231185817556939e-9
5100000	0.0049999017153069735	2.1791874674035874e-50	-2.5069382399247286e-17	6.200688246648363e-8	2.1801186819117988e-16	6.388336929611322e-8	-1.8812531323708702e-20	1.644804673048349e-21	1.5886324864989683e-10	2.8220254079506916e-10	8.231185817556939e-9
5200000	0.0049999017153069735	2.1791874674035874e-50	-2.5069382399247286e-17	6.200688246648361e-8	2.1801186819117988e-16	6.388336929611322e-8	-1.8812530957324125e-20	1.644804673048349e-21	1.5886324864989683e-10	2.8220254079506916e-10	8.231185817556939e-9
5300000	0.0049999017153069735	2.1791874674035874e-50	-2.5069382399247286e-17	6.200688246648361e-8	2.1801186819117988e-16	6.388336929611322e-8	-1.8812530590939552e-20	1.644804673048349e-21	1.5886324864989683e-10	2.8220254079506916e-10	8.231185817556939e-9
5400000	0.0049999017153069735	2.179187467403588e-50	-2.5069382399247286e-17	6.200688246648361e-8	2.1801186819117988e-16	6.388336929611322e-8	-1.881253022455498e-20	1.644804673048349e-21	1.5886324864989683e-10	2.8220254079506916e-10	8.231185817556939e-9
5500000	0.0049999017153069735	2.179187467403588e-50	-2.5069382399247286e-17	6.200688246648361e-8	2.1801186819117988e-16	6.388336929611322e-8	-1.8812529858170406e-20	1.644804673048349e-21	1.5886324864989683e-10	2.8220254079506916e-10	8.231185817556939e-9
5600000	0.0049999017153069735	2.179187467403588e-50	-2.5069382399247286e-17	6.200688246648361e-8	2.1801186819117988e-16	6.388336929611322e-8	-1.8812529491785832e-20	1.644804673048349e-21	1.5886324864989683e-10	2.8220254079506916e-10	8.231185817556939e-9
5700000	0.0049999017153069735	2.179187467403588e-50	-2.5069382399247286e-17	6.200688246648361e-8	2.1801186819117988e-16	6.388336929611322e-8	-1.8812529125401256e-20	1.644804673048349e-21	1.5886324864989683e-10	2.8220254079506916e-10	8.231185817556939e-9
5800000	0.0049999017153069735	2.179187467403588e-50	-2.5069382399247286e-17	6.200688246648361e-8	2.1801186819117988e-16	6.388336929611322e-8	-1.8812528759016683e-20	1.644804673048349e-21	1.5886324864989683e-10	2.8220254079506916e-10	8.231185817556939e-9
5900000	0.0049999017153069735	2.179187467403588e-50	-2.5069382399247286e-17	6.200688246648361e-8	2.1801186819117988e-16	6.388336929611322e-8	-1.881252839263211e-20	1.644804673048349e-21	1.5886324864989683e-10	2.8220254079506916e-10	8.231185817556939e-9
6000000	0.0049999017153069735	2.179187467403588e-50	-2.5069382399247286e-17	6.200688246648361e-8	2.1801186819117988e-16	6.388336929611322e-8	-1.8812528026247536e-20	1.644804673048349e-21	1.5886324864989683e-10	2.8220254079506916e-10	8.231185817556939e-9
6100000	0.0049999017153069735	2.179187467403588e-50	-2.5069382399247286e-17	6.200688246648361e-8	2.1801186819117988e-16	6.388336929611322e-8	-1.8812527659862963e-20	1.644804673048349e-21	1.5886324864989683e-10	2.8220254079506916e-10	8.231185817556939e-9
6200000	0.0049999017153069735	2.179187467403588e-50	-2.5069382399247286e-17	6.200688246648361e-8	2.1801186819117988e-16	6.388336929611321e-8	-1.8812527293478387e-20	1.644804673048349e-21	1.5886324864989683e-10	2.8220254079506916e-10	8.231185817556939e-9
6300000	0.0049999017153069735	2.179187467403588e-50	-2.5069382399247286e-17	6.200688246648361e-8	2.1801186819117988e-16	6.388336929611321e-8	-1.8812526927093814e-20	1.644804673048349e-21	1.5886324864989683e-10	2.8220254079506916e-10	8.231185817556939e-9
6400000	0.0049999017153069735	2.179187467403588e-50	-2.5069382399247286e-17	6.200688246648361e-8	2.1801186819117988e-16	6.388336929611321e-8	-1.881252656070924e-20	1.644804673048349e-21	1.5886324864989683e-10	2.8220254079506916e-10	8.231185817556939e-9
6500000	0.0049999017153069735	2.179187467403588e-50	-2.5069382399247286e-17	6.200688246648361e-8	2.1801186819117988e-16	6.388336929611321e-8	-1.8812526194324667e-20	1.644804673048349e-21	1.5886324864989683e-10	2.8220254079506916e-10	8.231185817556939e-9
6600000	0.0049999017153069735	2.179187467403588e-50	-2.5069382399247286e-17	6.200688246648361e-8	2.1801186819117988e-16	6.388336929611321e-8	-1.8812525827940094e-20	1.644804673048349e-21	1.5886324864989683e-10	2.8220254079506916e-10	8.231185817556939e-9
6700000	0.0049999017153069735	2.179187467403588e-50	-2.5069382399247286e-17	6.200688246648361e-8	2.1801186819117988e-16	6.388336929611321e-8	-1.8812525461555518e-20	1.644804673048349e-21	1.5886324864989683e-10	2.8220254079506916e-10	8.231185817556939e-9
6800000	0.0049999017153069735	2.179187467403588e-50	-2.5069382399247286e-17	6.200688246648361e-8	2.1801186819117988e-16	6.388336929611321e-8	-1.8812525095170944e-20	1.644804673048349e-21	1.5886324864989683e-10	2.8220254079506916e-10	8.231185817556939e-9
6900000	0.0049999017153069735	2.179187467403588e-50	-2.5069382399247286e-17	6.200688246648361e-8	2.1801186819117988e-16	6.388336929611321e-8	-1.881252472878637e-20	1.644804673048349e-21	1.5886324864989683e-10	2.8220254079506916e-10	8.231185817556939e-9
7000000	0.0049999017153069735	2.179187467403588e-50	-2.5069382399247286e-17	6.200688246648361e-8	2.1801186819117988e-16	6.388336929611321e-8	-1.8812524362401798e-20	1.644804673048349e-21	1.5886324864989683e-10	2.8220254079506916e-10	8.231185817556939e-9
7100000	0.0049999017153069735	2.179187467403588e-50	-2.5069382399247286e-17	6.200688246648361e-8	2.1801186819117988e-16	6.388336929611321e-8	-1.8812523996017224e-20	1.644804673048349e-21	1.5886324864989683e-10	2.8220254079506916e-10	8.231185817556939e-9
7200000	0.0049999017153069735	2.179187467403588e-50	-2.5069382399247286e-17	6.20068824664836e-8	2.1801186819117988e-16	6.388336929611321e-8	-1.8812523629632648e-20	1.644804673048349e-21	1.5886324864989683e-10	2.8220254079506916e-10	8.231185817556939e-9
7300000	0.0049999017153069735	2.179187467403588e-50	-2.5069382399247286e-17	6.20068824664836e-8	2.1801186819117988e-16	6.388336929611321e-8	-1.8812523263248075e-20	1.644804673048349e-21	1.5886324864989683e-10	2.8220254079506916e-10	8.231185817556939e-9
7400000	0.0049999017153069735	2.179187467403588e-50	-2.5069382399247286e-17	6.20068824664836e-8	2.1801186819117988e-16	6.388336929611321e-8	-1.8812522896863502e-20	1.644804673048349e-21	1.5886324864989683e-10	2.8220254079506916e-10	8.231185817556939e-9
7500000	0.0049999017153069735	2.179187467403588e-50	-2.5069382399247286e-17	6.20068824664836e-8	2.1801186819117988e-16	6.388336929611321e-8	-1.8812522530478928e-20	1.644804673048349e-21	1.5886324864989683e-10	2.8220254079506916e-10	8.231185817556939e-9
7600000	0.0049999017153069735	2.179187467403588e-50	-2.5069382399247286e-17	6.20068824664836e-8	2.1801186819117988e-16	6.388336929611321e-8	-1.8812522164094355e-20	1.644804673048349e-21	1.5886324864989683e-10	2.8220254079506916e-10	8.231185817556939e-9
7700000	0.0049999017153069735	2.179187467403588e-50	-2.5069382399247286e-17	6.20068824664836e-8	2.1801186819117988e-16	6.388336929611321e-8	-1.881252179770978e-20	1.644804673048349e-21	1.5886324864989683e-10	2.8220254079506916e-10	8.231185817556939e-9
7800000	0.0049999017153069735	2.179187467403588e-50	-2.5069382399247286e-17	6.20068824664836e-8	2.1801186819117988e-16	6.388336929611321e-8	-1.8812521431325206e-20	1.644804673048349e-21	1.5886324864989683e-10	2.8220254079506916e-10	8.231185817556939e-9
7900000	0.0049999017153069735	2.179187467403588e-50	-2.5069382399247286e-17	6.20068824664836e-8	2.1801186819117988e-16	6.388336929611321e-8	-1.8812521064940632e-20	1.644804673048349e-21	1.5886324864989683e-10	2.8220254079506916e-10	8.231185817556939e-9
8000000	0.0049999017153069735	2.179187467403588e-50	-2.5069382399247286e-17	6.20068824664836e-8	2.1801186819117988e-16	6.388336929611321e-8	-1.881252069855606e-20	1.644804673048349e-21	1.5886324864989683e-10	2.8220254079506916e-10	8.231185817556939e-9
8100000	0.0049999017153069735	2.179187467403588e-50	-2.5069382399247286e-17	6.200688246648361e-8	2.1801186819117988e-16	6.388336929611321e-8	-1.8812520332171486e-20	1.644804673048349e-21	1.5886324864989683e-10	2.8220254079506916e-10	8.231185817556939e-9
8200000	0.0049999017153069735	2.179187467403588e-50	-2.5069382399247286e-17	6.200688246648361e-8	2.1801186819117988e-16	6.388336929611321e-8	-1.881251996578691e-20	1.644804673048349e-21	1.5886324864989683e-10	2.8220254079506916e-10	8.231185817556939e-9
8300000	0.0049999017153069735	2.179187467403588e-50	-2.5069382399247286e-17	6.200688246648361e-8	2.1801186819117988e-16	6.388336929611321e-8	-1.8812519599402336e-20	1.644804673048349e-21	1.5886324864989683e-10	2.8220254079506916e-10	8.231185817556939e-9
8400000	0.0049999017153069735	2.179187467403588e-50	-2.5069382399247286e-17	6.200688246648361e-8	2.1801186819117988e-16	6.388336929611321e-8	-1.8812519233017763e-20	1.644804673048349e-21	1.5886324864989683e-10	2.8220254079506916e-10	8.231185817556939e-9
8500000	0.0049999017153069735	2.179187467403588e-50	-2.5069382399247286e-17	6.200688246648361e-8	2.1801186819117988e-16	6.388336929611321e-8	-1.881251886663319e-20	1.644804673048349e-21	1.5886324864989683e-10	2.8220254079506916e-10	8.231185817556939e-9
8600000	0.0049999017153069735	2.179187467403588e-50	-2.5069382399247286e-17	6.200688246648361e-8	2.1801186819117988e-16	6.388336929611321e-8	-1.8812518500248617e-20	1.644804673048349e-21	1.5886324864989683e-10	2.8220254079506916e-10	8.231185817556939e-9
8700000	0.0049999017153069735	2.179187467403588e-50	-2.5069382399247286e-17	6.200688246648361e-8	2.1801186819117988e-16	6.388336929611321e-8	-1.881251813386404e-20	1.644804673048349e-21	1.5886324864989683e-10	2.8220254079506916e-10	8.231185817556939e-9
8800000	0.0049999017153069735	2.179187467403588e-50	-2.5069382399247286e-17	6.200688246648361e-8	2.1801186819117988e-16	6.388336929611321e-8	-1.8812517767479467e-20	1.644804673048349e-21	1.5886324864989683e-10	2.8220254079506916e-10	8.231185817556939e-9
8900000	0.0049999017153069735	2.179187467403588e-50	-2.5069382399247286e-17	6.200688246648361e-8	2.1801186819117988e-16	6.388336929611321e-8	-1.8812517401094894e-20	1.644804673048349e-21	1.5886324864989683e-10	2.8220254079506916e-10	8.231185817556939e-9
9000000	0.0049999017153069735	2.179187467403588e-50	-2.5069382399247286e-17	6.200688246648361e-8	2.1801186819117988e-16	6.388336929611321e-8	-1.881251703471032e-20	1.644804673048349e-21	1.5886324864989683e-10	2.8220254079506916e-10	8.231185817556939e-9
9100000	0.0049999017153069735	2.179187467403588e-50	-2.5069382399247286e-17	6.200688246648361e-8	2.1801186819117988e-16	6.388336929611321e-8	-1.8812516668325747e-20	1.644804673048349e-21	1.5886324864989683e-10	2.8220254079506916e-10	8.231185817556939e-9
9200000	0.0049999017153069735	2.179187467403588e-50	-2.5069382399247286e-17	6.200688246648361e-8	2.180118681911799e-16	6.388336929611321e-8	-1.881251630194117e-20	1.644804673048349e-21	1.5886324864989683e-10	2.8220254079506916e-10	8.231185817556939e-9
9300000	0.0049999017153069735	2.179187467403588e-50	-2.5069382399247286e-17	6.200688246648361e-8	2.180118681911799e-16	6.388336929611321e-8	-1.8812515935556598e-20	1.644804673048349e-21	1.5886324864989683e-10	2.8220254079506916e-10	8.231185817556939e-9
9400000	0.0049999017153069735	2.179187467403588e-50	-2.5069382399247286e-17	6.200688246648361e-8	2.180118681911799e-16	6.388336929611321e-8	-1.8812515569172024e-20	1.644804673048349e-21	1.5886324864989683e-10	2.8220254079506916e-10	8.231185817556939e-9
9500000	0.0049999017153069735	2.179187467403588e-50	-2.5069382399247286e-17	6.200688246648361e-8	2.180118681911799e-16	6.388336929611321e-8	-1.881251520278745e-20	1.644804673048349e-21	1.5886324864989683e-10	2.8220254079506916e-10	8.231185817556939e-9
9600000	0.0049999017153069735	2.179187467403588e-50	-2.5069382399247286e-17	6.200688246648361e-8	2.180118681911799e-16	6.388336929611321e-8	-1.8812514836402878e-20	1.644804673048349e-21	1.5886324864989683e-10	2.8220254079506916e-10	8.231185817556939e-9
9700000	0.0049999017153069735	2.179187467403588e-50	-2.5069382399247286e-17	6.200688246648361e-8	2.180118681911799e-16	6.388336929611321e-8	-1.8812514470018302e-20	1.644804673048349e-21	1.5886324864989683e-10	2.8220254079506916e-10	8.231185817556939e-9
9800000	0.0049999017153069735	2.179187467403588e-50	-2.5069382399247286e-17	6.200688246648361e-8	2.180118681911799e-16	6.388336929611321e-8	-1.8812514103633728e-20	1.644804673048349e-21	1.5886324864989683e-10	2.8220254079506916e-10	8.231185817556939e-9
9900000	0.0049999017153069735	2.179187467403588e-50	-2.5069382399247286e-17	6.200688246648361e-8	2.180118681911799e-16	6.388336929611321e-8	-1.8812513737249155e-20	1.644804673048349e-21	1.5886324864989683e-10	2.8220254079506916e-10	8.231185817556939e-9
10000000	0.0049999017153069735	2.179187467403588e-50	-2.5069382399247286e-17	6.200688246648361e-8	2.180118681911799e-16	6.388336929611321e-8	-1.8812513370864582e-20	1.644804673048349e-21	1.5886324864989683e-10	2.8220254079506916e-10	8.231185817556939e-9
10100000	0.0049999017153069735	2.179187467403588e-50	-2.5069382399247286e-17	6.200688246648361e-8	2.180118681911799e-16	6.388336929611321e-8	-1.881251300448001e-20	1.644804673048349e-21	1.5886324864989683e-10	2.8220254079506916e-10	8.231185817556939e-9
10200000	0.0049999017153069735	2.179187467403588e-50	-2.5069382399247286e-17	6.200688246648361e-8	2.180118681911799e-16	6.388336929611321e-8	-1.8812512638095432e-20	1.644804673048349e-21	1.5886324864989683e-10	2.8220254079506916e-10	8.231185817556939e-9
10300000	0.0049999017153069735	2.179187467403588e-50	-2.5069382399247286e-17	6.200688246648361e-8	2.180118681911799e-16	6.388336929611321e-8	-1.881251227171086e-20	1.644804673048349e-21	1.5886324864989683e-10	2.8220254079506916e-10	8.231185817556939e-9
10400000	0.0049999017153069735	2.179187467403588e-50	-2.5069382399247286e-17	6.200688246648361e-8	2.180118681911799e-16	6.388336929611321e-8	-1.8812511905326286e-20	1.644804673048349e-21	1.5886324864989683e-10	2.8220254079506916e-10	8.231185817556939e-9
10500000	0.0049999017153069735	2.179187467403588e-50	-2.5069382399247286e-17	6.200688246648361e-8	2.180118681911799e-16	6.388336929611321e-8	-1.8812511538941713e-20	1.644804673048349e-21	1.5886324864989683e-10	2.8220254079506916e-10	8.231185817556939e-9
10600000	0.0049999017153069735	2.179187467403588e-50	-2.5069382399247286e-17	6.200688246648361e-8	2.180118681911799e-16	6.388336929611321e-8	-1.881251117255714e-20	1.644804673048349e-21	1.5886324864989683e-10	2.8220254079506916e-10	8.231185817556939e-9
10700000	0.0049999017153069735	2.179187467403588e-50	-2.5069382399247286e-17	6.200688246648361e-8	2.180118681911799e-16	6.388336929611321e-8	-1.8812510806172563e-20	1.644804673048349e-21	1.5886324864989683e-10	2.8220254079506916e-10	8.231185817556939e-9
10800000	0.0049999017153069735	2.179187467403588e-50	-2.5069382399247286e-17	6.200688246648361e-8	2.180118681911799e-16	6.388336929611321e-8	-1.881251043978799e-20	1.644804673048349e-21	1.5886324864989683e-10	2.8220254079506916e-10	8.231185817556939e-9
10900000	0.0049999017153069735	2.179187467403588e-50	-2.5069382399247286e-17	6.200688246648363e-8	2.180118681911799e-16	6.388336929611321e-8	-1.8812510073403417e-20	1.644804673048349e-21	1.5886324864989683e-10	2.8220254079506916e-10	8.231185817556939e-9
11000000	0.0049999017153069735	2.179187467403588e-50	-2.5069382399247286e-17	6.200688246648363e-8	2.180118681911799e-16	6.388336929611321e-8	-1.8812509707018843e-20	1.644804673048349e-21	1.5886324864989683e-10	2.8220254079506916e-10	8.231185817556939e-9
11100000	0.0049999017153069735	2.179187467403588e-50	-2.5069382399247286e-17	6.200688246648363e-8	2.180118681911799e-16	6.388336929611321e-8	-1.881250934063427e-20	1.644804673048349e-21	1.5886324864989683e-10	2.8220254079506916e-10	8.231185817556939e-9
11200000	0.0049999017153069735	2.179187467403588e-50	-2.5069382399247286e-17	6.200688246648363e-8	2.180118681911799e-16	6.388336929611321e-8	-1.8812508974249694e-20	1.644804673048349e-21	1.5886324864989683e-10	2.8220254079506916e-10	8.231185817556939e-9
11300000	0.0049999017153069735	2.179187467403588e-50	-2.5069382399247286e-17	6.200688246648363e-8	2.180118681911799e-16	6.388336929611321e-8	-1.881250860786512e-20	1.644804673048349e-21	1.5886324864989683e-10	2.8220254079506916e-10	8.231185817556939e-9
11400000	0.0049999017153069735	2.179187467403588e-50	-2.5069382399247286e-17	6.200688246648363e-8	2.180118681911799e-16	6.388336929611321e-8	-1.8812508241480547e-20	1.644804673048349e-21	1.5886324864989683e-10	2.8220254079506916e-10	8.231185817556939e-9
11500000	0.0049999017153069735	2.179187467403588e-50	-2.5069382399247286e-17	6.200688246648363e-8	2.180118681911799e-16	6.388336929611321e-8	-1.8812507875095974e-20	1.644804673048349e-21	1.5886324864989683e-10	2.8220254079506916e-10	8.231185817556939e-9
11600000	0.0049999017153069735	2.179187467403588e-50	-2.5069382399247286e-17	6.200688246648363e-8	2.180118681911799e-16	6.388336929611321e-8	-1.88125075087114e-20	1.644804673048349e-21	1.5886324864989683e-10	2.8220254079506916e-10	8.231185817556939e-9
11700000	0.0049999017153069735	2.179187467403588e-50	-2.5069382399247286e-17	6.200688246648363e-8	2.180118681911799e-16	6.388336929611321e-8	-1.8812507142326824e-20	1.644804673048349e-21	1.5886324864989683e-10	2.8220254079506916e-10	8.231185817556939e-9
11800000	0.0049999017153069735	2.179187467403588e-50	-2.5069382399247286e-17	6.200688246648363e-8	2.180118681911799e-16	6.388336929611321e-8	-1.881250677594225e-20	1.644804673048349e-21	1.5886324864989683e-10	2.8220254079506916e-10	8.231185817556939e-9
11900000	0.0049999017153069735	2.1791874674035874e-50	-2.5069382399247286e-17	6.200688246648363e-8	2.180118681911799e-16	6.388336929611321e-8	-1.8812506409557678e-20	1.644804673048349e-21	1.5886324864989683e-10	2.8220254079506916e-10	8.231185817556939e-9
12000000	0.0049999017153069735	2.1791874674035874e-50	-2.5069382399247286e-17	6.200688246648363e-8	2.180118681911799e-16	6.388336929611321e-8	-1.8812506043173105e-20	1.644804673048349e-21	1.5886324864989683e-10	2.8220254079506916e-10	8.231185817556939e-9
12100000	0.0049999017153069735	2.1791874674035874e-50	-2.5069382399247286e-17	6.200688246648363e-8	2.180118681911799e-16	6.388336929611321e-8	-1.881250567678853e-20	1.644804673048349e-21	1.5886324864989683e-10	2.8220254079506916e-10	8.231185817556939e-9
12200000	0.0049999017153069735	2.1791874674035874e-50	-2.5069382399247286e-17	6.200688246648363e-8	2.180118681911799e-16	6.388336929611321e-8	-1.8812505310403955e-20	1.644804673048349e-21	1.5886324864989683e-10	2.8220254079506916e-10	8.231185817556939e-9
12300000	0.0049999017153069735	2.1791874674035874e-50	-2.5069382399247286e-17	6.200688246648363e-8	2.180118681911799e-16	6.388336929611321e-8	-1.8812504944019382e-20	1.644804673048349e-21	1.5886324864989683e-10	2.8220254079506916e-10	8.231185817556939e-9
12400000	0.0049999017153069735	2.1791874674035874e-50	-2.5069382399247286e-17	6.200688246648363e-8	2.180118681911799e-16	6.388336929611321e-8	-1.881250457763481e-20	1.644804673048349e-21	1.5886324864989683e-10	2.8220254079506916e-10	8.231185817556939e-9
12500000	0.0049999017153069735	2.1791874674035874e-50	-2.5069382399247286e-17	6.200688246648363e-8	2.180118681911799e-16	6.388336929611321e-8	-1.8812504211250235e-20	1.644804673048349e-21	1.5886324864989683e-10	2.8220254079506916e-10	8.231185817556939e-9
12600000	0.0049999017153069735	2.1791874674035874e-50	-2.5069382399247286e-17	6.200688246648363e-8	2.180118681911799e-16	6.388336929611321e-8	-1.8812503844865662e-20	1.644804673048349e-21	1.5886324864989683e-10	2.8220254079506916e-10	8.231185817556939e-9
12700000	0.0049999017153069735	2.1791874674035874e-50	-2.5069382399247286e-17	6.200688246648363e-8	2.180118681911799e-16	6.388336929611321e-8	-1.8812503478481086e-20	1.644804673048349e-21	1.5886324864989683e-10	2.8220254079506916e-10	8.231185817556939e-9
12800000	0.0049999017153069735	2.1791874674035874e-50	-2.5069382399247286e-17	6.200688246648363e-8	2.180118681911799e-16	6.388336929611321e-8	-1.8812503112096513e-20	1.644804673048349e-21	1.5886324864989683e-10	2.8220254079506916e-10	8.231185817556939e-9
12900000	0.0049999017153069735	2.1791874674035874e-50	-2.5069382399247286e-17	6.200688246648364e-8	2.180118681911799e-16	6.388336929611321e-8	-1.881250274571194e-20	1.644804673048349e-21	1.5886324864989683e-10	2.8220254079506916e-10	8.231185817556939e-9
13000000	0.0049999017153069735	2.1791874674035874e-50	-2.5069382399247286e-17	6.200688246648364e-8	2.180118681911799e-16	6.388336929611321e-8	-1.8812502379327366e-20	1.644804673048349e-21	1.5886324864989683e-10	2.8220254079506916e-10	8.231185817556939e-9
13100000	0.0049999017153069735	2.1791874674035874e-50	-2.5069382399247286e-17	6.200688246648364e-8	2.180118681911799e-16	6.388336929611321e-8	-1.8812502012942793e-20	1.644804673048349e-21	1.5886324864989683e-10	2.8220254079506916e-10	8.231185817556939e-9
13200000	0.0049999017153069735	2.1791874674035874e-50	-2.5069382399247286e-17	6.200688246648364e-8	2.180118681911799e-16	6.388336929611321e-8	-1.8812501646558217e-20	1.644804673048349e-21	1.5886324864989683e-10	2.8220254079506916e-10	8.231185817556939e-9
13300000	0.0049999017153069735	2.1791874674035874e-50	-2.5069382399247286e-17	6.200688246648364e-8	2.180118681911799e-16	6.388336929611321e-8	-1.8812501280173643e-20	1.644804673048349e-21	1.5886324864989683e-10	2.8220254079506916e-10	8.231185817556939e-9
13400000	0.0049999017153069735	2.1791874674035874e-50	-2.5069382399247286e-17	6.200688246648364e-8	2.180118681911799e-16	6.388336929611321e-8	-1.881250091378907e-20	1.644804673048349e-21	1.5886324864989683e-10	2.8220254079506916e-10	8.231185817556939e-9
13500000	0.0049999017153069735	2.1791874674035874e-50	-2.5069382399247286e-17	6.200688246648364e-8	2.180118681911799e-16	6.388336929611321e-8	-1.8812500547404497e-20	1.644804673048349e-21	1.5886324864989683e-10	2.8220254079506916e-10	8.231185817556939e-9
13600000	0.0049999017153069735	2.1791874674035874e-50	-2.5069382399247286e-17	6.200688246648364e-8	2.180118681911799e-16	6.388336929611321e-8	-1.8812500181019924e-20	1.644804673048349e-21	1.5886324864989683e-10	2.8220254079506916e-10	8.231185817556939e-9
13700000	0.0049999017153069735	2.1791874674035874e-50	-2.5069382399247286e-17	6.200688246648364e-8	2.180118681911799e-16	6.388336929611321e-8	-1.8812499814635347e-20	1.644804673048349e-21	1.5886324864989683e-10	2.8220254079506916e-10	8.231185817556939e-9
13800000	0.0049999017153069735	2.1791874674035874e-50	-2.5069382399247286e-17	6.200688246648364e-8	2.180118681911799e-16	6.388336929611321e-8	-1.8812499448250774e-20	1.644804673048349e-21	1.5886324864989683e-10	2.8220254079506916e-10	8.231185817556939e-9
13900000	0.0049999017153069735	2.1791874674035874e-50	-2.5069382399247286e-17	6.200688246648364e-8	2.180118681911799e-16	6.388336929611321e-8	-1.88124990818662e-20	1.644804673048349e-21	1.5886324864989683e-10	2.8220254079506916e-10	8.231185817556939e-9
14000000	0.0049999017153069735	2.1791874674035874e-50	-2.5069382399247286e-17	6.200688246648364e-8	2.180118681911799e-16	6.388336929611321e-8	-1.8812498715481627e-20	1.644804673048349e-21	1.5886324864989683e-10	2.8220254079506916e-10	8.231185817556939e-9
14100000	0.0049999017153069735	2.1791874674035874e-50	-2.5069382399247286e-17	6.200688246648364e-8	2.180118681911799e-16	6.388336929611321e-8	-1.8812498349097054e-20	1.644804673048349e-21	1.5886324864989683e-10	2.8220254079506916e-10	8.231185817556939e-9
14200000	0.0049999017153069735	2.1791874674035874e-50	-2.5069382399247286e-17	6.200688246648364e-8	2.180118681911799e-16	6.388336929611321e-8	-1.8812497982712478e-20	1.644804673048349e-21	1.5886324864989683e-10	2.8220254079506916e-10	8.231185817556939e-9
14300000	0.0049999017153069735	2.1791874674035874e-50	-2.5069382399247286e-17	6.200688246648364e-8	2.180118681911799e-16	6.388336929611321e-8	-1.8812497616327905e-20	1.644804673048349e-21	1.5886324864989683e-10	2.8220254079506916e-10	8.231185817556939e-9
14400000	0.0049999017153069735	2.1791874674035874e-50	-2.5069382399247286e-17	6.200688246648364e-8	2.180118681911799e-16	6.388336929611321e-8	-1.881249724994333e-20	1.644804673048349e-21	1.5886324864989683e-10	2.8220254079506916e-10	8.231185817556939e-9
14500000	0.0049999017153069735	2.1791874674035874e-50	-2.5069382399247286e-17	6.200688246648364e-8	2.180118681911799e-16	6.388336929611321e-8	-1.8812496883558758e-20	1.644804673048349e-21	1.5886324864989683e-10	2.8220254079506916e-10	8.231185817556939e-9
14600000	0.0049999017153069735	2.1791874674035874e-50	-2.5069382399247286e-17	6.200688246648364e-8	2.180118681911799e-16	6.388336929611321e-8	-1.8812496517174185e-20	1.644804673048349e-21	1.5886324864989683e-10	2.8220254079506916e-10	8.231185817556939e-9
14700000	0.0049999017153069735	2.1791874674035874e-50	-2.5069382399247286e-17	6.200688246648364e-8	2.180118681911799e-16	6.388336929611321e-8	-1.881249615078961e-20	1.644804673048349e-21	1.5886324864989683e-10	2.8220254079506916e-10	8.231185817556939e-9
14800000	0.0049999017153069735	2.1791874674035874e-50	-2.5069382399247286e-17	6.200688246648364e-8	2.180118681911799e-16	6.388336929611321e-8	-1.8812495784405035e-20	1.644804673048349e-21	1.5886324864989683e-10	2.8220254079506916e-10	8.231185817556939e-9
14900000	0.0049999017153069735	2.1791874674035874e-50	-2.5069382399247286e-17	6.200688246648364e-8	2.180118681911799e-16	6.388336929611321e-8	-1.8812495418020462e-20	1.644804673048349e-21	1.5886324864989683e-10	2.8220254079506916e-10	8.231185817556939e-9
15000000	0.0049999017153069735	2.1791874674035874e-50	-2.5069382399247286e-17	6.200688246648364e-8	2.180118681911799e-16	6.388336929611321e-8	-1.881249505163589e-20	1.644804673048349e-21	1.5886324864989683e-10	2.8220254079506916e-10	8.231185817556939e-9
15100000	0.0049999017153069735	2.1791874674035874e-50	-2.5069382399247286e-17	6.200688246648364e-8	2.180118681911799e-16	6.388336929611321e-8	-1.8812494685251316e-20	1.644804673048349e-21	1.5886324864989683e-10	2.8220254079506916e-10	8.231185817556939e-9
15200000	0.0049999017153069735	2.1791874674035874e-50	-2.5069382399247286e-17	6.200688246648364e-8	2.180118681911799e-16	6.388336929611321e-8	-1.881249431886674e-20	1.644804673048349e-21	1.5886324864989683e-10	2.8220254079506916e-10	8.231185817556939e-9
15300000	0.0049999017153069735	2.1791874674035874e-50	-2.5069382399247286e-17	6.200688246648364e-8	2.180118681911799e-16	6.388336929611321e-8	-1.8812493952482166e-20	1.644804673048349e-21	1.5886324864989683e-10	2.8220254079506916e-10	8.231185817556939e-9
15400000	0.0049999017153069735	2.1791874674035874e-50	-2.5069382399247286e-17	6.200688246648364e-8	2.180118681911799e-16	6.388336929611321e-8	-1.8812493586097593e-20	1.644804673048349e-21	1.5886324864989683e-10	2.8220254079506916e-10	8.231185817556939e-9
15500000	0.0049999017153069735	2.1791874674035874e-50	-2.5069382399247286e-17	6.200688246648364e-8	2.180118681911799e-16	6.388336929611321e-8	-1.881249321971302e-20	1.644804673048349e-21	1.5886324864989683e-10	2.8220254079506916e-10	8.231185817556939e-9
15600000	0.0049999017153069735	2.1791874674035874e-50	-2.5069382399247286e-17	6.200688246648364e-8	2.180118681911799e-16	6.388336929611321e-8	-1.8812492853328446e-20	1.644804673048349e-21	1.5886324864989683e-10	2.8220254079506916e-10	8.231185817556939e-9
15700000	0.0049999017153069735	2.1791874674035874e-50	-2.5069382399247286e-17	6.200688246648364e-8	2.180118681911799e-16	6.388336929611321e-8	-1.881249248694387e-20	1.644804673048349e-21	1.5886324864989683e-10	2.8220254079506916e-10	8.231185817556939e-9
15800000	0.0049999017153069735	2.1791874674035874e-50	-2.5069382399247286e-17	6.200688246648364e-8	2.180118681911799e-16	6.388336929611321e-8	-1.8812492120559297e-20	1.644804673048349e-21	1.5886324864989683e-10	2.8220254079506916e-10	8.231185817556939e-9
15900000	0.0049999017153069735	2.1791874674035874e-50	-2.5069382399247286e-17	6.200688246648364e-8	2.180118681911799e-16	6.388336929611321e-8	-1.8812491754174724e-20	1.644804673048349e-21	1.5886324864989683e-10	2.8220254079506916e-10	8.231185817556939e-9
16000000	0.0049999017153069735	2.1791874674035874e-50	-2.5069382399247286e-17	6.200688246648364e-8	2.180118681911799e-16	6.388336929611321e-8	-1.881249138779015e-20	1.644804673048349e-21	1.5886324864989683e-10	2.8220254079506916e-10	8.231185817556939e-9
16100000	0.0049999017153069735	2.1791874674035874e-50	-2.5069382399247286e-17	6.200688246648364e-8	2.180118681911799e-16	6.388336929611321e-8	-1.8812491021405577e-20	1.644804673048349e-21	1.5886324864989683e-10	2.8220254079506916e-10	8.231185817556939e-9
16200000	0.0049999017153069735	2.1791874674035874e-50	-2.5069382399247286e-17	6.200688246648364e-8	2.180118681911799e-16	6.388336929611321e-8	-1.8812490655021e-20	1.644804673048349e-21	1.5886324864989683e-10	2.8220254079506916e-10	8.231185817556939e-9
16300000	0.0049999017153069735	2.1791874674035874e-50	-2.5069382399247286e-17	6.200688246648364e-8	2.180118681911799e-16	6.388336929611321e-8	-1.8812490288636427e-20	1.644804673048349e-21	1.5886324864989683e-10	2.8220254079506916e-10	8.231185817556939e-9
16400000	0.0049999017153069735	2.1791874674035874e-50	-2.5069382399247286e-17	6.200688246648364e-8	2.180118681911799e-16	6.388336929611321e-8	-1.8812489922251854e-20	1.644804673048349e-21	1.5886324864989683e-10	2.8220254079506916e-10	8.231185817556939e-9
16500000	0.0049999017153069735	2.1791874674035874e-50	-2.5069382399247286e-17	6.200688246648364e-8	2.180118681911799e-16	6.388336929611321e-8	-1.881248955586728e-20	1.644804673048349e-21	1.5886324864989683e-10	2.8220254079506916e-10	8.231185817556939e-9
16600000	0.0049999017153069735	2.1791874674035874e-50	-2.5069382399247286e-17	6.200688246648364e-8	2.180118681911799e-16	6.388336929611321e-8	-1.8812489189482708e-20	1.644804673048349e-21	1.5886324864989683e-10	2.8220254079506916e-10	8.231185817556939e-9
16700000	0.0049999017153069735	2.1791874674035874e-50	-2.5069382399247286e-17	6.200688246648364e-8	2.180118681911799e-16	6.388336929611321e-8	-1.881248882309813e-20	1.644804673048349e-21	1.5886324864989683e-10	2.8220254079506916e-10	8.231185817556939e-9
16800000	0.0049999017153069735	2.1791874674035874e-50	-2.5069382399247286e-17	6.200688246648364e-8	2.180118681911799e-16	6.388336929611321e-8	-1.8812488456713558e-20	1.644804673048349e-21	1.5886324864989683e-10	2.8220254079506916e-10	8.231185817556939e-9
16900000	0.0049999017153069735	2.1791874674035874e-50	-2.5069382399247286e-17	6.200688246648364e-8	2.180118681911799e-16	6.388336929611321e-8	-1.8812488090328985e-20	1.644804673048349e-21	1.5886324864989683e-10	2.8220254079506916e-10	8.231185817556939e-9
17000000	0.0049999017153069735	2.1791874674035874e-50	-2.5069382399247286e-17	6.200688246648364e-8	2.180118681911799e-16	6.388336929611321e-8	-1.8812487723944412e-20	1.644804673048349e-21	1.5886324864989683e-10	2.8220254079506916e-10	8.231185817556939e-9
17100000	0.0049999017153069735	2.1791874674035874e-50	-2.5069382399247286e-17	6.200688246648364e-8	2.180118681911799e-16	6.388336929611321e-8	-1.8812487357559838e-20	1.644804673048349e-21	1.5886324864989683e-10	2.8220254079506916e-10	8.231185817556939e-9
17200000	0.0049999017153069735	2.1791874674035874e-50	-2.5069382399247286e-17	6.200688246648364e-8	2.180118681911799e-16	6.388336929611321e-8	-1.8812486991175262e-20	1.644804673048349e-21	1.5886324864989683e-10	2.8220254079506916e-10	8.231185817556939e-9
17300000	0.0049999017153069735	2.1791874674035874e-50	-2.5069382399247286e-17	6.200688246648364e-8	2.180118681911799e-16	6.388336929611321e-8	-1.881248662479069e-20	1.644804673048349e-21	1.5886324864989683e-10	2.8220254079506916e-10	8.231185817556939e-9
17400000	0.0049999017153069735	2.1791874674035874e-50	-2.5069382399247286e-17	6.200688246648364e-8	2.180118681911799e-16	6.388336929611321e-8	-1.8812486258406116e-20	1.644804673048349e-21	1.5886324864989683e-10	2.8220254079506916e-10	8.231185817556939e-9
17500000	0.0049999017153069735	2.1791874674035874e-50	-2.5069382399247286e-17	6.200688246648364e-8	2.180118681911799e-16	6.388336929611321e-8	-1.8812485892021542e-20	1.644804673048349e-21	1.5886324864989683e-10	2.8220254079506916e-10	8.231185817556939e-9
17600000	0.0049999017153069735	2.1791874674035874e-50	-2.5069382399247286e-17	6.200688246648364e-8	2.180118681911799e-16	6.388336929611321e-8	-1.881248552563697e-20	1.644804673048349e-21	1.5886324864989683e-10	2.8220254079506916e-10	8.231185817556939e-9
17700000	0.0049999017153069735	2.1791874674035874e-50	-2.5069382399247286e-17	6.200688246648364e-8	2.180118681911799e-16	6.388336929611321e-8	-1.8812485159252393e-20	1.644804673048349e-21	1.5886324864989683e-10	2.8220254079506916e-10	8.231185817556939e-9
17800000	0.0049999017153069735	2.179187467403587e-50	-2.5069382399247286e-17	6.200688246648364e-8	2.180118681911799e-16	6.388336929611321e-8	-1.881248479286782e-20	1.644804673048349e-21	1.5886324864989683e-10	2.8220254079506916e-10	8.231185817556939e-9
17900000	0.0049999017153069735	2.179187467403587e-50	-2.5069382399247286e-17	6.200688246648364e-8	2.180118681911799e-16	6.388336929611321e-8	-1.8812484426483246e-20	1.644804673048349e-21	1.5886324864989683e-10	2.8220254079506916e-10	8.231185817556939e-9
18000000	0.0049999017153069735	2.179187467403587e-50	-2.5069382399247286e-17	6.200688246648364e-8	2.180118681911799e-16	6.388336929611321e-8	-1.8812484060098673e-20	1.644804673048349e-21	1.5886324864989683e-10	2.8220254079506916e-10	8.231185817556939e-9
18100000	0.0049999017153069735	2.179187467403587e-50	-2.5069382399247286e-17	6.200688246648364e-8	2.180118681911799e-16	6.388336929611321e-8	-1.88124836937141e-20	1.644804673048349e-21	1.5886324864989683e-10	2.8220254079506916e-10	8.231185817556939e-9
18200000	0.0049999017153069735	2.179187467403587e-50	-2.5069382399247286e-17	6.200688246648364e-8	2.180118681911799e-16	6.388336929611321e-8	-1.8812483327329524e-20	1.644804673048349e-21	1.5886324864989683e-10	2.8220254079506916e-10	8.231185817556939e-9
18300000	0.0049999017153069735	2.179187467403587e-50	-2.5069382399247286e-17	6.200688246648364e-8	2.180118681911799e-16	6.388336929611321e-8	-1.881248296094495e-20	1.644804673048349e-21	1.5886324864989683e-10	2.8220254079506916e-10	8.231185817556939e-9
18400000	0.0049999017153069735	2.179187467403587e-50	-2.5069382399247286e-17	6.200688246648364e-8	2.180118681911799e-16	6.388336929611321e-8	-1.8812482594560377e-20	1.644804673048349e-21	1.5886324864989683e-10	2.8220254079506916e-10	8.231185817556939e-9
18500000	0.0049999017153069735	2.179187467403587e-50	-2.5069382399247286e-17	6.200688246648364e-8	2.180118681911799e-16	6.388336929611321e-8	-1.8812482228175804e-20	1.644804673048349e-21	1.5886324864989683e-10	2.8220254079506916e-10	8.231185817556939e-9
18600000	0.0049999017153069735	2.179187467403587e-50	-2.5069382399247286e-17	6.200688246648364e-8	2.180118681911799e-16	6.388336929611321e-8	-1.881248186179123e-20	1.644804673048349e-21	1.5886324864989683e-10	2.8220254079506916e-10	8.231185817556939e-9
18700000	0.0049999017153069735	2.179187467403587e-50	-2.5069382399247286e-17	6.200688246648364e-8	2.180118681911799e-16	6.388336929611321e-8	-1.8812481495406654e-20	1.644804673048349e-21	1.5886324864989683e-10	2.8220254079506916e-10	8.231185817556939e-9
18800000	0.0049999017153069735	2.179187467403587e-50	-2.5069382399247286e-17	6.200688246648364e-8	2.180118681911799e-16	6.388336929611321e-8	-1.881248112902208e-20	1.644804673048349e-21	1.5886324864989683e-10	2.8220254079506916e-10	8.231185817556939e-9
18900000	0.0049999017153069735	2.179187467403587e-50	-2.5069382399247286e-17	6.200688246648364e-8	2.180118681911799e-16	6.388336929611321e-8	-1.8812480762637508e-20	1.644804673048349e-21	1.5886324864989683e-10	2.8220254079506916e-10	8.231185817556939e-9
19000000	0.0049999017153069735	2.179187467403587e-50	-2.5069382399247286e-17	6.200688246648364e-8	2.180118681911799e-16	6.388336929611321e-8	-1.8812480396252934e-20	1.644804673048349e-21	1.5886324864989683e-10	2.8220254079506916e-10	8.231185817556939e-9
19100000	0.0049999017153069735	2.179187467403587e-50	-2.5069382399247286e-17	6.200688246648364e-8	2.180118681911799e-16	6.388336929611321e-8	-1.881248002986836e-20	1.644804673048349e-21	1.5886324864989683e-10	2.8220254079506916e-10	8.231185817556939e-9
19200000	0.0049999017153069735	2.179187467403587e-50	-2.5069382399247286e-17	6.200688246648364e-8	2.180118681911799e-16	6.388336929611321e-8	-1.8812479663483785e-20	1.644804673048349e-21	1.5886324864989683e-10	2.8220254079506916e-10	8.231185817556939e-9
19300000	0.0049999017153069735	2.179187467403587e-50	-2.5069382399247286e-17	6.200688246648364e-8	2.180118681911799e-16	6.388336929611321e-8	-1.8812479297099212e-20	1.644804673048349e-21	1.5886324864989683e-10	2.8220254079506916e-10	8.231185817556939e-9
19400000	0.0049999017153069735	2.179187467403587e-50	-2.5069382399247286e-17	6.200688246648364e-8	2.180118681911799e-16	6.388336929611321e-8	-1.8812478930714638e-20	1.644804673048349e-21	1.5886324864989683e-10	2.8220254079506916e-10	8.231185817556939e-9
19500000	0.0049999017153069735	2.179187467403587e-50	-2.5069382399247286e-17	6.200688246648364e-8	2.180118681911799e-16	6.388336929611321e-8	-1.8812478564330065e-20	1.644804673048349e-21	1.5886324864989683e-10	2.8220254079506916e-10	8.231185817556939e-9
19600000	0.0049999017153069735	2.179187467403587e-50	-2.5069382399247286e-17	6.200688246648364e-8	2.180118681911799e-16	6.388336929611321e-8	-1.8812478197945492e-20	1.644804673048349e-21	1.5886324864989683e-10	2.8220254079506916e-10	8.231185817556939e-9
19700000	0.0049999017153069735	2.179187467403587e-50	-2.5069382399247286e-17	6.200688246648364e-8	2.180118681911799e-16	6.388336929611321e-8	-1.8812477831560916e-20	1.644804673048349e-21	1.5886324864989683e-10	2.8220254079506916e-10	8.231185817556939e-9
19800000	0.0049999017153069735	2.179187467403587e-50	-2.5069382399247286e-17	6.200688246648364e-8	2.180118681911799e-16	6.388336929611321e-8	-1.8812477465176342e-20	1.644804673048349e-21	1.5886324864989683e-10	2.8220254079506916e-10	8.231185817556939e-9
19900000	0.0049999017153069735	2.179187467403587e-50	-2.5069382399247286e-17	6.200688246648364e-8	2.180118681911799e-16	6.388336929611321e-8	-1.881247709879177e-20	1.644804673048349e-21	1.5886324864989683e-10	2.8220254079506916e-10	8.231185817556939e-9
20000000	0.0049999017153069735	2.179187467403587e-50	-2.5069382399247286e-17	6.200688246648364e-8	2.180118681911799e-16	6.388336929611321e-8	-1.8812476732407196e-20	1.644804673048349e-21	1.5886324864989683e-10	2.8220254079506916e-10	8.231185817556939e-9
20100000	0.0049999017153069735	2.179187467403587e-50	-2.5069382399247286e-17	6.200688246648364e-8	2.180118681911799e-16	6.388336929611321e-8	-1.8812476366022623e-20	1.644804673048349e-21	1.5886324864989683e-10	2.8220254079506916e-10	8.231185817556939e-9
20200000	0.0049999017153069735	2.179187467403587e-50	-2.5069382399247286e-17	6.200688246648364e-8	2.180118681911799e-16	6.388336929611321e-8	-1.8812475999638046e-20	1.644804673048349e-21	1.5886324864989683e-10	2.8220254079506916e-10	8.231185817556939e-9
20300000	0.0049999017153069735	2.179187467403587e-50	-2.5069382399247286e-17	6.200688246648364e-8	2.180118681911799e-16	6.388336929611321e-8	-1.8812475633253473e-20	1.644804673048349e-21	1.5886324864989683e-10	2.8220254079506916e-10	8.231185817556939e-9
20400000	0.0049999017153069735	2.179187467403587e-50	-2.5069382399247286e-17	6.200688246648364e-8	2.180118681911799e-16	6.388336929611321e-8	-1.88124752668689e-20	1.644804673048349e-21	1.5886324864989683e-10	2.8220254079506916e-10	8.231185817556939e-9
20500000	0.0049999017153069735	2.179187467403587e-50	-2.5069382399247286e-17	6.200688246648364e-8	2.180118681911799e-16	6.388336929611321e-8	-1.8812474900484326e-20	1.644804673048349e-21	1.5886324864989683e-10	2.8220254079506916e-10	8.231185817556939e-9
20600000	0.0049999017153069735	2.179187467403587e-50	-2.5069382399247286e-17	6.200688246648364e-8	2.180118681911799e-16	6.388336929611321e-8	-1.8812474534099753e-20	1.644804673048349e-21	1.5886324864989683e-10	2.8220254079506916e-10	8.231185817556939e-9
20700000	0.0049999017153069735	2.179187467403587e-50	-2.5069382399247286e-17	6.200688246648364e-8	2.180118681911799e-16	6.388336929611321e-8	-1.8812474167715177e-20	1.644804673048349e-21	1.5886324864989683e-10	2.8220254079506916e-10	8.231185817556939e-9
20800000	0.0049999017153069735	2.1791874674035864e-50	-2.5069382399247286e-17	6.200688246648364e-8	2.180118681911799e-16	6.388336929611321e-8	-1.8812473801330604e-20	1.644804673048349e-21	1.5886324864989683e-10	2.8220254079506916e-10	8.231185817556939e-9
20900000	0.0049999017153069735	2.1791874674035864e-50	-2.5069382399247286e-17	6.200688246648364e-8	2.180118681911799e-16	6.388336929611321e-8	-1.881247343494603e-20	1.644804673048349e-21	1.5886324864989683e-10	2.8220254079506916e-10	8.231185817556939e-9
21000000	0.0049999017153069735	2.1791874674035864e-50	-2.5069382399247286e-17	6.200688246648364e-8	2.180118681911799e-16	6.388336929611321e-8	-1.8812473068561457e-20	1.644804673048349e-21	1.5886324864989683e-10	2.8220254079506916e-10	8.231185817556939e-9
21100000	0.0049999017153069735	2.1791874674035864e-50	-2.5069382399247286e-17	6.200688246648364e-8	2.180118681911799e-16	6.388336929611321e-8	-1.8812472702176884e-20	1.644804673048349e-21	1.5886324864989683e-10	2.8220254079506916e-10	8.231185817556939e-9
21200000	0.0049999017153069735	2.1791874674035864e-50	-2.5069382399247286e-17	6.200688246648364e-8	2.180118681911799e-16	6.388336929611321e-8	-1.8812472335792308e-20	1.644804673048349e-21	1.5886324864989683e-10	2.8220254079506916e-10	8.231185817556939e-9
21300000	0.0049999017153069735	2.1791874674035864e-50	-2.5069382399247286e-17	6.200688246648364e-8	2.180118681911799e-16	6.388336929611321e-8	-1.8812471969407734e-20	1.644804673048349e-21	1.5886324864989683e-10	2.8220254079506916e-10	8.231185817556939e-9
21400000	0.0049999017153069735	2.1791874674035864e-50	-2.5069382399247286e-17	6.200688246648364e-8	2.180118681911799e-16	6.388336929611321e-8	-1.881247160302316e-20	1.644804673048349e-21	1.5886324864989683e-10	2.8220254079506916e-10	8.231185817556939e-9
21500000	0.0049999017153069735	2.1791874674035864e-50	-2.5069382399247286e-17	6.200688246648364e-8	2.180118681911799e-16	6.388336929611321e-8	-1.8812471236638588e-20	1.644804673048349e-21	1.5886324864989683e-10	2.8220254079506916e-10	8.231185817556939e-9
21600000	0.0049999017153069735	2.1791874674035864e-50	-2.5069382399247286e-17	6.200688246648364e-8	2.180118681911799e-16	6.388336929611321e-8	-1.8812470870254015e-20	1.644804673048349e-21	1.5886324864989683e-10	2.8220254079506916e-10	8.231185817556939e-9
21700000	0.0049999017153069735	2.1791874674035864e-50	-2.5069382399247286e-17	6.200688246648364e-8	2.180118681911799e-16	6.388336929611321e-8	-1.8812470503869438e-20	1.644804673048349e-21	1.5886324864989683e-10	2.8220254079506916e-10	8.231185817556939e-9
21800000	0.0049999017153069735	2.1791874674035864e-50	-2.5069382399247286e-17	6.200688246648364e-8	2.180118681911799e-16	6.388336929611321e-8	-1.8812470137484865e-20	1.644804673048349e-21	1.5886324864989683e-10	2.8220254079506916e-10	8.231185817556939e-9
21900000	0.0049999017153069735	2.1791874674035864e-50	-2.5069382399247286e-17	6.200688246648364e-8	2.180118681911799e-16	6.388336929611321e-8	-1.8812469771100292e-20	1.644804673048349e-21	1.5886324864989683e-10	2.8220254079506916e-10	8.231185817556939e-9
22000000	0.0049999017153069735	2.1791874674035864e-50	-2.5069382399247286e-17	6.200688246648364e-8	2.180118681911799e-16	6.388336929611321e-8	-1.881246940471572e-20	1.644804673048349e-21	1.5886324864989683e-10	2.8220254079506916e-10	8.231185817556939e-9
22100000	0.0049999017153069735	2.1791874674035864e-50	-2.5069382399247286e-17	6.200688246648364e-8	2.180118681911799e-16	6.388336929611321e-8	-1.8812469038331145e-20	1.644804673048349e-21	1.5886324864989683e-10	2.8220254079506916e-10	8.231185817556939e-9
22200000	0.0049999017153069735	2.1791874674035864e-50	-2.5069382399247286e-17	6.200688246648364e-8	2.180118681911799e-16	6.388336929611321e-8	-1.881246867194657e-20	1.644804673048349e-21	1.5886324864989683e-10	2.8220254079506916e-10	8.231185817556939e-9
22300000	0.0049999017153069735	2.1791874674035864e-50	-2.5069382399247286e-17	6.200688246648364e-8	2.180118681911799e-16	6.388336929611321e-8	-1.8812468305561996e-20	1.644804673048349e-21	1.5886324864989683e-10	2.8220254079506916e-10	8.231185817556939e-9
22400000	0.0049999017153069735	2.1791874674035864e-50	-2.5069382399247286e-17	6.200688246648364e-8	2.180118681911799e-16	6.388336929611321e-8	-1.8812467939177423e-20	1.644804673048349e-21	1.5886324864989683e-10	2.8220254079506916e-10	8.231185817556939e-9
22500000	0.0049999017153069735	2.1791874674035864e-50	-2.5069382399247286e-17	6.200688246648364e-8	2.180118681911799e-16	6.388336929611321e-8	-1.881246757279285e-20	1.644804673048349e-21	1.5886324864989683e-10	2.8220254079506916e-10	8.231185817556939e-9
22600000	0.0049999017153069735	2.1791874674035864e-50	-2.5069382399247286e-17	6.200688246648364e-8	2.180118681911799e-16	6.388336929611321e-8	-1.8812467206408276e-20	1.644804673048349e-21	1.5886324864989683e-10	2.8220254079506916e-10	8.231185817556939e-9
22700000	0.0049999017153069735	2.1791874674035864e-50	-2.5069382399247286e-17	6.200688246648364e-8	2.180118681911799e-16	6.388336929611321e-8	-1.88124668400237e-20	1.644804673048349e-21	1.5886324864989683e-10	2.8220254079506916e-10	8.231185817556939e-9
22800000	0.0049999017153069735	2.1791874674035864e-50	-2.5069382399247286e-17	6.200688246648364e-8	2.180118681911799e-16	6.388336929611321e-8	-1.8812466473639126e-20	1.644804673048349e-21	1.5886324864989683e-10	2.8220254079506916e-10	8.231185817556939e-9
22900000	0.0049999017153069735	2.1791874674035864e-50	-2.5069382399247286e-17	6.200688246648364e-8	2.180118681911799e-16	6.388336929611321e-8	-1.8812466107254553e-20	1.644804673048349e-21	1.5886324864989683e-10	2.8220254079506916e-10	8.231185817556939e-9
23000000	0.0049999017153069735	2.1791874674035864e-50	-2.5069382399247286e-17	6.200688246648364e-8	2.180118681911799e-16	6.388336929611321e-8	-1.881246574086998e-20	1.644804673048349e-21	1.5886324864989683e-10	2.8220254079506916e-10	8.231185817556939e-9
23100000	0.0049999017153069735	2.1791874674035864e-50	-2.5069382399247286e-17	6.200688246648364e-8	2.180118681911799e-16	6.388336929611321e-8	-1.8812465374485407e-20	1.644804673048349e-21	1.5886324864989683e-10	2.8220254079506916e-10	8.231185817556939e-9
23200000	0.0049999017153069735	2.1791874674035864e-50	-2.5069382399247286e-17	6.200688246648364e-8	2.180118681911799e-16	6.388336929611321e-8	-1.881246500810083e-20	1.644804673048349e-21	1.5886324864989683e-10	2.8220254079506916e-10	8.231185817556939e-9
23300000	0.0049999017153069735	2.1791874674035864e-50	-2.5069382399247286e-17	6.200688246648364e-8	2.180118681911799e-16	6.388336929611321e-8	-1.8812464641716257e-20	1.644804673048349e-21	1.5886324864989683e-10	2.8220254079506916e-10	8.231185817556939e-9
23400000	0.0049999017153069735	2.179187467403586e-50	-2.5069382399247286e-17	6.200688246648364e-8	2.180118681911799e-16	6.388336929611321e-8	-1.8812464275331684e-20	1.644804673048349e-21	1.5886324864989683e-10	2.8220254079506916e-10	8.231185817556939e-9
23500000	0.0049999017153069735	2.179187467403586e-50	-2.5069382399247286e-17	6.200688246648364e-8	2.180118681911799e-16	6.388336929611321e-8	-1.881246390894711e-20	1.644804673048349e-21	1.5886324864989683e-10	2.8220254079506916e-10	8.231185817556939e-9
23600000	0.0049999017153069735	2.179187467403586e-50	-2.5069382399247286e-17	6.200688246648364e-8	2.180118681911799e-16	6.388336929611321e-8	-1.8812463542562537e-20	1.644804673048349e-21	1.5886324864989683e-10	2.8220254079506916e-10	8.231185817556939e-9
23700000	0.0049999017153069735	2.179187467403586e-50	-2.5069382399247286e-17	6.200688246648364e-8	2.180118681911799e-16	6.388336929611321e-8	-1.881246317617796e-20	1.644804673048349e-21	1.5886324864989683e-10	2.8220254079506916e-10	8.231185817556939e-9
23800000	0.0049999017153069735	2.179187467403586e-50	-2.5069382399247286e-17	6.200688246648364e-8	2.180118681911799e-16	6.388336929611321e-8	-1.8812462809793388e-20	1.644804673048349e-21	1.5886324864989683e-10	2.8220254079506916e-10	8.231185817556939e-9
23900000	0.0049999017153069735	2.179187467403586e-50	-2.5069382399247286e-17	6.200688246648364e-8	2.180118681911799e-16	6.388336929611321e-8	-1.8812462443408815e-20	1.644804673048349e-21	1.5886324864989683e-10	2.8220254079506916e-10	8.231185817556939e-9
24000000	0.0049999017153069735	2.179187467403586e-50	-2.5069382399247286e-17	6.200688246648364e-8	2.180118681911799e-16	6.388336929611321e-8	-1.881246207702424e-20	1.644804673048349e-21	1.5886324864989683e-10	2.8220254079506916e-10	8.231185817556939e-9
24100000	0.0049999017153069735	2.179187467403586e-50	-2.5069382399247286e-17	6.200688246648364e-8	2.180118681911799e-16	6.388336929611321e-8	-1.8812461710639668e-20	1.644804673048349e-21	1.5886324864989683e-10	2.8220254079506916e-10	8.231185817556939e-9
24200000	0.0049999017153069735	2.179187467403586e-50	-2.5069382399247286e-17	6.200688246648364e-8	2.180118681911799e-16	6.388336929611321e-8	-1.8812461344255092e-20	1.644804673048349e-21	1.5886324864989683e-10	2.8220254079506916e-10	8.231185817556939e-9
24300000	0.0049999017153069735	2.179187467403586e-50	-2.5069382399247286e-17	6.200688246648364e-8	2.180118681911799e-16	6.388336929611321e-8	-1.881246097787052e-20	1.644804673048349e-21	1.5886324864989683e-10	2.8220254079506916e-10	8.231185817556939e-9
24400000	0.0049999017153069735	2.179187467403586e-50	-2.5069382399247286e-17	6.200688246648364e-8	2.180118681911799e-16	6.388336929611321e-8	-1.8812460611485945e-20	1.644804673048349e-21	1.5886324864989683e-10	2.8220254079506916e-10	8.231185817556939e-9
24500000	0.0049999017153069735	2.179187467403586e-50	-2.5069382399247286e-17	6.200688246648364e-8	2.180118681911799e-16	6.388336929611321e-8	-1.8812460245101372e-20	1.644804673048349e-21	1.5886324864989683e-10	2.8220254079506916e-10	8.231185817556939e-9
24600000	0.0049999017153069735	2.179187467403586e-50	-2.5069382399247286e-17	6.200688246648364e-8	2.180118681911799e-16	6.388336929611321e-8	-1.88124598787168e-20	1.644804673048349e-21	1.5886324864989683e-10	2.8220254079506916e-10	8.231185817556939e-9
24700000	0.0049999017153069735	2.179187467403586e-50	-2.5069382399247286e-17	6.200688246648364e-8	2.180118681911799e-16	6.388336929611321e-8	-1.8812459512332223e-20	1.644804673048349e-21	1.5886324864989683e-10	2.8220254079506916e-10	8.231185817556939e-9
24800000	0.0049999017153069735	2.179187467403586e-50	-2.5069382399247286e-17	6.200688246648364e-8	2.180118681911799e-16	6.388336929611321e-8	-1.881245914594765e-20	1.644804673048349e-21	1.5886324864989683e-10	2.8220254079506916e-10	8.231185817556939e-9
24900000	0.0049999017153069735	2.179187467403586e-50	-2.5069382399247286e-17	6.200688246648364e-8	2.180118681911799e-16	6.388336929611321e-8	-1.8812458779563076e-20	1.644804673048349e-21	1.5886324864989683e-10	2.8220254079506916e-10	8.231185817556939e-9
25000000	0.0049999017153069735	2.179187467403586e-50	-2.5069382399247286e-17	6.200688246648364e-8	2.180118681911799e-16	6.388336929611321e-8	-1.8812458413178503e-20	1.644804673048349e-21	1.5886324864989683e-10	2.8220254079506916e-10	8.231185817556939e-9
25100000	0.0049999017153069735	2.179187467403586e-50	-2.5069382399247286e-17	6.200688246648364e-8	2.180118681911799e-16	6.388336929611321e-8	-1.881245804679393e-20	1.644804673048349e-21	1.5886324864989683e-10	2.8220254079506916e-10	8.231185817556939e-9
25200000	0.0049999017153069735	2.179187467403586e-50	-2.5069382399247286e-17	6.200688246648364e-8	2.180118681911799e-16	6.388336929611321e-8	-1.8812457680409353e-20	1.644804673048349e-21	1.5886324864989683e-10	2.8220254079506916e-10	8.231185817556939e-9
25300000	0.0049999017153069735	2.179187467403586e-50	-2.5069382399247286e-17	6.200688246648364e-8	2.180118681911799e-16	6.388336929611321e-8	-1.881245731402478e-20	1.644804673048349e-21	1.5886324864989683e-10	2.8220254079506916e-10	8.231185817556939e-9
25400000	0.0049999017153069735	2.179187467403586e-50	-2.5069382399247286e-17	6.200688246648364e-8	2.180118681911799e-16	6.388336929611321e-8	-1.8812456947640207e-20	1.644804673048349e-21	1.5886324864989683e-10	2.8220254079506916e-10	8.231185817556939e-9
25500000	0.0049999017153069735	2.179187467403586e-50	-2.5069382399247286e-17	6.200688246648364e-8	2.180118681911799e-16	6.388336929611321e-8	-1.8812456581255633e-20	1.644804673048349e-21	1.5886324864989683e-10	2.8220254079506916e-10	8.231185817556939e-9
25600000	0.0049999017153069735	2.179187467403586e-50	-2.5069382399247286e-17	6.200688246648364e-8	2.180118681911799e-16	6.388336929611321e-8	-1.881245621487106e-20	1.644804673048349e-21	1.5886324864989683e-10	2.8220254079506916e-10	8.231185817556939e-9
25700000	0.0049999017153069735	2.179187467403586e-50	-2.5069382399247286e-17	6.200688246648364e-8	2.180118681911799e-16	6.388336929611321e-8	-1.8812455848486484e-20	1.644804673048349e-21	1.5886324864989683e-10	2.8220254079506916e-10	8.231185817556939e-9
25800000	0.0049999017153069735	2.179187467403586e-50	-2.5069382399247286e-17	6.200688246648364e-8	2.180118681911799e-16	6.388336929611321e-8	-1.881245548210191e-20	1.644804673048349e-21	1.5886324864989683e-10	2.8220254079506916e-10	8.231185817556939e-9
25900000	0.0049999017153069735	2.179187467403586e-50	-2.5069382399247286e-17	6.200688246648364e-8	2.180118681911799e-16	6.388336929611321e-8	-1.8812455115717337e-20	1.644804673048349e-21	1.5886324864989683e-10	2.8220254079506916e-10	8.231185817556939e-9
26000000	0.0049999017153069735	2.179187467403586e-50	-2.5069382399247286e-17	6.200688246648364e-8	2.180118681911799e-16	6.388336929611321e-8	-1.8812454749332764e-20	1.644804673048349e-21	1.5886324864989683e-10	2.8220254079506916e-10	8.231185817556939e-9
26100000	0.0049999017153069735	2.179187467403586e-50	-2.5069382399247286e-17	6.200688246648364e-8	2.180118681911799e-16	6.388336929611321e-8	-1.881245438294819e-20	1.644804673048349e-21	1.5886324864989683e-10	2.8220254079506916e-10	8.231185817556939e-9
26200000	0.0049999017153069735	2.179187467403586e-50	-2.5069382399247286e-17	6.200688246648364e-8	2.180118681911799e-16	6.388336929611321e-8	-1.8812454016563615e-20	1.644804673048349e-21	1.5886324864989683e-10	2.8220254079506916e-10	8.231185817556939e-9
26300000	0.0049999017153069735	2.179187467403586e-50	-2.5069382399247286e-17	6.200688246648364e-8	2.180118681911799e-16	6.388336929611321e-8	-1.881245365017904e-20	1.644804673048349e-21	1.5886324864989683e-10	2.8220254079506916e-10	8.231185817556939e-9
26400000	0.0049999017153069735	2.179187467403586e-50	-2.5069382399247286e-17	6.200688246648364e-8	2.180118681911799e-16	6.388336929611321e-8	-1.8812453283794468e-20	1.644804673048349e-21	1.5886324864989683e-10	2.8220254079506916e-10	8.231185817556939e-9
26500000	0.0049999017153069735	2.179187467403586e-50	-2.5069382399247286e-17	6.200688246648364e-8	2.180118681911799e-16	6.388336929611321e-8	-1.8812452917409895e-20	1.644804673048349e-21	1.5886324864989683e-10	2.8220254079506916e-10	8.231185817556939e-9
26600000	0.0049999017153069735	2.179187467403586e-50	-2.5069382399247286e-17	6.200688246648364e-8	2.180118681911799e-16	6.388336929611321e-8	-1.8812452551025322e-20	1.644804673048349e-21	1.5886324864989683e-10	2.8220254079506916e-10	8.231185817556939e-9
26700000	0.0049999017153069735	2.179187467403586e-50	-2.5069382399247286e-17	6.200688246648364e-8	2.180118681911799e-16	6.388336929611321e-8	-1.8812452184640745e-20	1.644804673048349e-21	1.5886324864989683e-10	2.8220254079506916e-10	8.231185817556939e-9
26800000	0.0049999017153069735	2.179187467403586e-50	-2.5069382399247286e-17	6.200688246648364e-8	2.180118681911799e-16	6.388336929611321e-8	-1.8812451818256172e-20	1.644804673048349e-21	1.5886324864989683e-10	2.8220254079506916e-10	8.231185817556939e-9
26900000	0.0049999017153069735	2.179187467403586e-50	-2.5069382399247286e-17	6.200688246648364e-8	2.180118681911799e-16	6.388336929611321e-8	-1.88124514518716e-20	1.644804673048349e-21	1.5886324864989683e-10	2.8220254079506916e-10	8.231185817556939e-9
27000000	0.0049999017153069735	2.179187467403586e-50	-2.5069382399247286e-17	6.200688246648364e-8	2.180118681911799e-16	6.388336929611321e-8	-1.8812451085487026e-20	1.644804673048349e-21	1.5886324864989683e-10	2.8220254079506916e-10	8.231185817556939e-9
27100000	0.0049999017153069735	2.179187467403586e-50	-2.5069382399247286e-17	6.200688246648364e-8	2.180118681911799e-16	6.388336929611321e-8	-1.8812450719102452e-20	1.644804673048349e-21	1.5886324864989683e-10	2.8220254079506916e-10	8.231185817556939e-9
27200000	0.0049999017153069735	2.179187467403586e-50	-2.5069382399247286e-17	6.200688246648364e-8	2.180118681911799e-16	6.388336929611321e-8	-1.8812450352717876e-20	1.644804673048349e-21	1.5886324864989683e-10	2.8220254079506916e-10	8.231185817556939e-9
27300000	0.0049999017153069735	2.179187467403586e-50	-2.5069382399247286e-17	6.200688246648364e-8	2.180118681911799e-16	6.388336929611321e-8	-1.8812449986333303e-20	1.644804673048349e-21	1.5886324864989683e-10	2.8220254079506916e-10	8.231185817556939e-9
27400000	0.0049999017153069735	2.179187467403586e-50	-2.5069382399247286e-17	6.200688246648364e-8	2.180118681911799e-16	6.388336929611321e-8	-1.881244961994873e-20	1.644804673048349e-21	1.5886324864989683e-10	2.8220254079506916e-10	8.231185817556939e-9
27500000	0.0049999017153069735	2.179187467403586e-50	-2.5069382399247286e-17	6.200688246648364e-8	2.180118681911799e-16	6.388336929611321e-8	-1.8812449253564156e-20	1.644804673048349e-21	1.5886324864989683e-10	2.8220254079506916e-10	8.231185817556939e-9
27600000	0.0049999017153069735	2.179187467403586e-50	-2.5069382399247286e-17	6.200688246648364e-8	2.180118681911799e-16	6.388336929611321e-8	-1.8812448887179583e-20	1.644804673048349e-21	1.5886324864989683e-10	2.8220254079506916e-10	8.231185817556939e-9
27700000	0.0049999017153069735	2.179187467403586e-50	-2.5069382399247286e-17	6.200688246648364e-8	2.180118681911799e-16	6.388336929611321e-8	-1.8812448520795007e-20	1.644804673048349e-21	1.5886324864989683e-10	2.8220254079506916e-10	8.231185817556939e-9
27800000	0.0049999017153069735	2.179187467403586e-50	-2.5069382399247286e-17	6.200688246648364e-8	2.180118681911799e-16	6.388336929611321e-8	-1.8812448154410433e-20	1.644804673048349e-21	1.5886324864989683e-10	2.8220254079506916e-10	8.231185817556939e-9
27900000	0.0049999017153069735	2.179187467403586e-50	-2.5069382399247286e-17	6.200688246648364e-8	2.180118681911799e-16	6.388336929611321e-8	-1.881244778802586e-20	1.644804673048349e-21	1.5886324864989683e-10	2.8220254079506916e-10	8.231185817556939e-9
28000000	0.0049999017153069735	2.179187467403586e-50	-2.5069382399247286e-17	6.200688246648364e-8	2.180118681911799e-16	6.388336929611321e-8	-1.8812447421641287e-20	1.644804673048349e-21	1.5886324864989683e-10	2.8220254079506916e-10	8.231185817556939e-9
28100000	0.0049999017153069735	2.179187467403586e-50	-2.5069382399247286e-17	6.200688246648364e-8	2.180118681911799e-16	6.388336929611321e-8	-1.8812447055256714e-20	1.644804673048349e-21	1.5886324864989683e-10	2.8220254079506916e-10	8.231185817556939e-9
28200000	0.0049999017153069735	2.179187467403586e-50	-2.5069382399247286e-17	6.200688246648364e-8	2.180118681911799e-16	6.388336929611321e-8	-1.8812446688872137e-20	1.644804673048349e-21	1.5886324864989683e-10	2.8220254079506916e-10	8.231185817556939e-9
28300000	0.0049999017153069735	2.179187467403586e-50	-2.5069382399247286e-17	6.200688246648364e-8	2.180118681911799e-16	6.388336929611321e-8	-1.8812446322487564e-20	1.644804673048349e-21	1.5886324864989683e-10	2.8220254079506916e-10	8.231185817556939e-9
28400000	0.0049999017153069735	2.179187467403586e-50	-2.5069382399247286e-17	6.200688246648364e-8	2.180118681911799e-16	6.388336929611321e-8	-1.881244595610299e-20	1.644804673048349e-21	1.5886324864989683e-10	2.8220254079506916e-10	8.231185817556939e-9
28500000	0.0049999017153069735	2.179187467403586e-50	-2.5069382399247286e-17	6.200688246648364e-8	2.180118681911799e-16	6.388336929611321e-8	-1.8812445589718418e-20	1.644804673048349e-21	1.5886324864989683e-10	2.8220254079506916e-10	8.231185817556939e-9
28600000	0.0049999017153069735	2.179187467403586e-50	-2.5069382399247286e-17	6.200688246648364e-8	2.180118681911799e-16	6.388336929611321e-8	-1.8812445223333844e-20	1.644804673048349e-21	1.5886324864989683e-10	2.8220254079506916e-10	8.231185817556939e-9
28700000	0.0049999017153069735	2.179187467403586e-50	-2.5069382399247286e-17	6.200688246648364e-8	2.180118681911799e-16	6.388336929611321e-8	-1.8812444856949268e-20	1.644804673048349e-21	1.5886324864989683e-10	2.8220254079506916e-10	8.231185817556939e-9
28800000	0.0049999017153069735	2.179187467403586e-50	-2.5069382399247286e-17	6.200688246648364e-8	2.180118681911799e-16	6.388336929611321e-8	-1.8812444490564695e-20	1.644804673048349e-21	1.5886324864989683e-10	2.8220254079506916e-10	8.231185817556939e-9
28900000	0.0049999017153069735	2.179187467403586e-50	-2.5069382399247286e-17	6.200688246648364e-8	2.180118681911799e-16	6.388336929611321e-8	-1.8812444124180122e-20	1.644804673048349e-21	1.5886324864989683e-10	2.8220254079506916e-10	8.231185817556939e-9
29000000	0.0049999017153069735	2.179187467403586e-50	-2.5069382399247286e-17	6.200688246648364e-8	2.180118681911799e-16	6.388336929611321e-8	-1.8812443757795548e-20	1.644804673048349e-21	1.5886324864989683e-10	2.8220254079506916e-10	8.231185817556939e-9
29100000	0.0049999017153069735	2.179187467403586e-50	-2.5069382399247286e-17	6.200688246648364e-8	2.180118681911799e-16	6.388336929611321e-8	-1.8812443391410975e-20	1.644804673048349e-21	1.5886324864989683e-10	2.8220254079506916e-10	8.231185817556939e-9
29200000	0.0049999017153069735	2.179187467403586e-50	-2.5069382399247286e-17	6.200688246648364e-8	2.180118681911799e-16	6.388336929611321e-8	-1.88124430250264e-20	1.644804673048349e-21	1.5886324864989683e-10	2.8220254079506916e-10	8.231185817556939e-9
29300000	0.0049999017153069735	2.179187467403586e-50	-2.5069382399247286e-17	6.200688246648364e-8	2.180118681911799e-16	6.388336929611321e-8	-1.8812442658641826e-20	1.644804673048349e-21	1.5886324864989683e-10	2.8220254079506916e-10	8.231185817556939e-9
29400000	0.0049999017153069735	2.179187467403586e-50	-2.5069382399247286e-17	6.200688246648364e-8	2.180118681911799e-16	6.388336929611321e-8	-1.8812442292257252e-20	1.644804673048349e-21	1.5886324864989683e-10	2.8220254079506916e-10	8.231185817556939e-9
29500000	0.0049999017153069735	2.179187467403586e-50	-2.5069382399247286e-17	6.200688246648364e-8	2.180118681911799e-16	6.388336929611321e-8	-1.881244192587268e-20	1.644804673048349e-21	1.5886324864989683e-10	2.8220254079506916e-10	8.231185817556939e-9
29600000	0.0049999017153069735	2.179187467403586e-50	-2.5069382399247286e-17	6.200688246648364e-8	2.180118681911799e-16	6.388336929611321e-8	-1.8812441559488106e-20	1.644804673048349e-21	1.5886324864989683e-10	2.8220254079506916e-10	8.231185817556939e-9
29700000	0.0049999017153069735	2.179187467403586e-50	-2.5069382399247286e-17	6.200688246648364e-8	2.180118681911799e-16	6.388336929611321e-8	-1.881244119310353e-20	1.644804673048349e-21	1.5886324864989683e-10	2.8220254079506916e-10	8.231185817556939e-9
29800000	0.0049999017153069735	2.179187467403586e-50	-2.5069382399247286e-17	6.200688246648364e-8	2.180118681911799e-16	6.388336929611321e-8	-1.8812440826718956e-20	1.644804673048349e-21	1.5886324864989683e-10	2.8220254079506916e-10	8.231185817556939e-9
29900000	0.0049999017153069735	2.179187467403586e-50	-2.5069382399247286e-17	6.200688246648363e-8	2.180118681911799e-16	6.388336929611321e-8	-1.8812440460334383e-20	1.644804673048349e-21	1.5886324864989683e-10	2.8220254079506916e-10	8.231185817556939e-9
30000000	0.0049999017153069735	2.179187467403586e-50	-2.5069382399247286e-17	6.200688246648363e-8	2.180118681911799e-16	6.388336929611321e-8	-1.881244009394981e-20	1.644804673048349e-21	1.5886324864989683e-10	2.8220254079506916e-10	8.231185817556939e-9
30100000	0.0049999017153069735	2.179187467403586e-50	-2.5069382399247286e-17	6.200688246648363e-8	2.180118681911799e-16	6.388336929611321e-8	-1.8812439727565236e-20	1.644804673048349e-21	1.5886324864989683e-10	2.8220254079506916e-10	8.231185817556939e-9
30200000	0.0049999017153069735	2.179187467403586e-50	-2.5069382399247286e-17	6.200688246648363e-8	2.180118681911799e-16	6.388336929611321e-8	-1.881243936118066e-20	1.644804673048349e-21	1.5886324864989683e-10	2.8220254079506916e-10	8.231185817556939e-9
30300000	0.0049999017153069735	2.179187467403586e-50	-2.5069382399247286e-17	6.200688246648363e-8	2.180118681911799e-16	6.388336929611321e-8	-1.8812438994796087e-20	1.644804673048349e-21	1.5886324864989683e-10	2.8220254079506916e-10	8.231185817556939e-9
30400000	0.0049999017153069735	2.179187467403586e-50	-2.5069382399247286e-17	6.200688246648363e-8	2.180118681911799e-16	6.388336929611321e-8	-1.8812438628411514e-20	1.644804673048349e-21	1.5886324864989683e-10	2.8220254079506916e-10	8.231185817556939e-9
30500000	0.004999901715306973	2.1791874674035864e-50	-2.5069382399247286e-17	6.200688246648363e-8	2.180118681911799e-16	6.388336929611321e-8	-1.881243826202694e-20	1.644804673048349e-21	1.5886324864989683e-10	2.8220254079506916e-10	8.231185817556939e-9
30600000	0.004999901715306973	2.1791874674035864e-50	-2.5069382399247286e-17	6.200688246648363e-8	2.180118681911799e-16	6.388336929611321e-8	-1.8812437895642367e-20	1.644804673048349e-21	1.5886324864989683e-10	2.8220254079506916e-10	8.231185817556939e-9
30700000	0.004999901715306973	2.1791874674035864e-50	-2.5069382399247286e-17	6.200688246648363e-8	2.180118681911799e-16	6.388336929611321e-8	-1.881243752925779e-20	1.644804673048349e-21	1.5886324864989683e-10	2.8220254079506916e-10	8.231185817556939e-9
30800000	0.004999901715306973	2.1791874674035864e-50	-2.5069382399247286e-17	6.200688246648363e-8	2.180118681911799e-16	6.388336929611321e-8	-1.8812437162873218e-20	1.644804673048349e-21	1.5886324864989683e-10	2.8220254079506916e-10	8.231185817556939e-9
30900000	0.004999901715306973	2.1791874674035864e-50	-2.5069382399247286e-17	6.200688246648363e-8	2.180118681911799e-16	6.388336929611321e-8	-1.8812436796488644e-20	1.644804673048349e-21	1.5886324864989683e-10	2.8220254079506916e-10	8.231185817556939e-9
31000000	0.004999901715306973	2.1791874674035864e-50	-2.5069382399247286e-17	6.200688246648363e-8	2.180118681911799e-16	6.388336929611321e-8	-1.881243643010407e-20	1.644804673048349e-21	1.5886324864989683e-10	2.8220254079506916e-10	8.231185817556939e-9
31100000	0.004999901715306973	2.1791874674035864e-50	-2.5069382399247286e-17	6.200688246648363e-8	2.180118681911799e-16	6.388336929611321e-8	-1.8812436063719498e-20	1.644804673048349e-21	1.5886324864989683e-10	2.8220254079506916e-10	8.231185817556939e-9
31200000	0.004999901715306973	2.1791874674035864e-50	-2.5069382399247286e-17	6.200688246648363e-8	2.180118681911799e-16	6.388336929611321e-8	-1.8812435697334922e-20	1.644804673048349e-21	1.5886324864989683e-10	2.8220254079506916e-10	8.231185817556939e-9
31300000	0.004999901715306973	2.1791874674035864e-50	-2.5069382399247286e-17	6.200688246648363e-8	2.180118681911799e-16	6.388336929611321e-8	-1.8812435330950348e-20	1.644804673048349e-21	1.5886324864989683e-10	2.8220254079506916e-10	8.231185817556939e-9
31400000	0.004999901715306973	2.1791874674035864e-50	-2.5069382399247286e-17	6.200688246648363e-8	2.180118681911799e-16	6.388336929611321e-8	-1.8812434964565775e-20	1.644804673048349e-21	1.5886324864989683e-10	2.8220254079506916e-10	8.231185817556939e-9
31500000	0.004999901715306973	2.1791874674035864e-50	-2.5069382399247286e-17	6.200688246648363e-8	2.180118681911799e-16	6.388336929611321e-8	-1.8812434598181202e-20	1.644804673048349e-21	1.5886324864989683e-10	2.8220254079506916e-10	8.231185817556939e-9
31600000	0.004999901715306973	2.1791874674035864e-50	-2.5069382399247286e-17	6.200688246648363e-8	2.180118681911799e-16	6.388336929611321e-8	-1.881243423179663e-20	1.644804673048349e-21	1.5886324864989683e-10	2.8220254079506916e-10	8.231185817556939e-9
31700000	0.004999901715306973	2.1791874674035864e-50	-2.5069382399247286e-17	6.200688246648363e-8	2.180118681911799e-16	6.388336929611321e-8	-1.8812433865412052e-20	1.644804673048349e-21	1.5886324864989683e-10	2.8220254079506916e-10	8.231185817556939e-9
31800000	0.004999901715306973	2.1791874674035864e-50	-2.5069382399247286e-17	6.200688246648363e-8	2.180118681911799e-16	6.388336929611321e-8	-1.881243349902748e-20	1.644804673048349e-21	1.5886324864989683e-10	2.8220254079506916e-10	8.231185817556939e-9
31900000	0.004999901715306973	2.1791874674035864e-50	-2.5069382399247286e-17	6.200688246648363e-8	2.180118681911799e-16	6.388336929611321e-8	-1.8812433132642906e-20	1.644804673048349e-21	1.5886324864989683e-10	2.8220254079506916e-10	8.231185817556939e-9
32000000	0.004999901715306973	2.1791874674035864e-50	-2.5069382399247286e-17	6.200688246648363e-8	2.180118681911799e-16	6.388336929611321e-8	-1.8812432766258332e-20	1.644804673048349e-21	1.5886324864989683e-10	2.8220254079506916e-10	8.231185817556939e-9
32100000	0.004999901715306973	2.1791874674035864e-50	-2.5069382399247286e-17	6.200688246648363e-8	2.180118681911799e-16	6.388336929611321e-8	-1.881243239987376e-20	1.644804673048349e-21	1.5886324864989683e-10	2.8220254079506916e-10	8.231185817556939e-9
32200000	0.004999901715306973	2.1791874674035864e-50	-2.5069382399247286e-17	6.200688246648363e-8	2.180118681911799e-16	6.388336929611321e-8	-1.8812432033489183e-20	1.644804673048349e-21	1.5886324864989683e-10	2.8220254079506916e-10	8.231185817556939e-9
32300000	0.004999901715306973	2.1791874674035864e-50	-2.5069382399247286e-17	6.200688246648363e-8	2.180118681911799e-16	6.388336929611321e-8	-1.881243166710461e-20	1.644804673048349e-21	1.5886324864989683e-10	2.8220254079506916e-10	8.231185817556939e-9
32400000	0.004999901715306973	2.1791874674035864e-50	-2.5069382399247286e-17	6.200688246648363e-8	2.180118681911799e-16	6.388336929611321e-8	-1.8812431300720036e-20	1.644804673048349e-21	1.5886324864989683e-10	2.8220254079506916e-10	8.231185817556939e-9
32500000	0.004999901715306973	2.1791874674035864e-50	-2.5069382399247286e-17	6.200688246648363e-8	2.180118681911799e-16	6.388336929611321e-8	-1.8812430934335463e-20	1.644804673048349e-21	1.5886324864989683e-10	2.8220254079506916e-10	8.231185817556939e-9
32600000	0.004999901715306973	2.1791874674035864e-50	-2.5069382399247286e-17	6.200688246648363e-8	2.180118681911799e-16	6.388336929611321e-8	-1.881243056795089e-20	1.644804673048349e-21	1.5886324864989683e-10	2.8220254079506916e-10	8.231185817556939e-9
32700000	0.004999901715306973	2.1791874674035864e-50	-2.5069382399247286e-17	6.200688246648363e-8	2.180118681911799e-16	6.388336929611321e-8	-1.8812430201566314e-20	1.644804673048349e-21	1.5886324864989683e-10	2.8220254079506916e-10	8.231185817556939e-9
32800000	0.004999901715306973	2.1791874674035864e-50	-2.5069382399247286e-17	6.200688246648363e-8	2.180118681911799e-16	6.388336929611321e-8	-1.881242983518174e-20	1.644804673048349e-21	1.5886324864989683e-10	2.8220254079506916e-10	8.231185817556939e-9
32900000	0.004999901715306973	2.1791874674035864e-50	-2.5069382399247286e-17	6.200688246648363e-8	2.180118681911799e-16	6.388336929611321e-8	-1.8812429468797167e-20	1.644804673048349e-21	1.5886324864989683e-10	2.8220254079506916e-10	8.231185817556939e-9
33000000	0.004999901715306973	2.1791874674035864e-50	-2.5069382399247286e-17	6.200688246648363e-8	2.180118681911799e-16	6.388336929611321e-8	-1.8812429102412594e-20	1.644804673048349e-21	1.5886324864989683e-10	2.8220254079506916e-10	8.231185817556939e-9
33100000	0.004999901715306973	2.179187467403587e-50	-2.5069382399247286e-17	6.200688246648363e-8	2.180118681911799e-16	6.388336929611321e-8	-1.881242873602802e-20	1.644804673048349e-21	1.5886324864989683e-10	2.8220254079506916e-10	8.231185817556939e-9
33200000	0.004999901715306973	2.179187467403587e-50	-2.5069382399247286e-17	6.200688246648363e-8	2.180118681911799e-16	6.388336929611321e-8	-1.8812428369643444e-20	1.644804673048349e-21	1.5886324864989683e-10	2.8220254079506916e-10	8.231185817556939e-9
33300000	0.004999901715306973	2.179187467403587e-50	-2.5069382399247286e-17	6.200688246648363e-8	2.180118681911799e-16	6.388336929611321e-8	-1.881242800325887e-20	1.644804673048349e-21	1.5886324864989683e-10	2.8220254079506916e-10	8.231185817556939e-9
33400000	0.004999901715306973	2.179187467403587e-50	-2.5069382399247286e-17	6.200688246648363e-8	2.180118681911799e-16	6.388336929611321e-8	-1.8812427636874298e-20	1.644804673048349e-21	1.5886324864989683e-10	2.8220254079506916e-10	8.231185817556939e-9
33500000	0.004999901715306973	2.179187467403587e-50	-2.5069382399247286e-17	6.200688246648363e-8	2.180118681911799e-16	6.388336929611321e-8	-1.8812427270489725e-20	1.644804673048349e-21	1.5886324864989683e-10	2.8220254079506916e-10	8.231185817556939e-9
33600000	0.004999901715306973	2.179187467403587e-50	-2.5069382399247286e-17	6.200688246648363e-8	2.180118681911799e-16	6.388336929611321e-8	-1.881242690410515e-20	1.644804673048349e-21	1.5886324864989683e-10	2.8220254079506916e-10	8.231185817556939e-9
33700000	0.004999901715306973	2.179187467403587e-50	-2.5069382399247286e-17	6.200688246648363e-8	2.180118681911799e-16	6.388336929611321e-8	-1.8812426537720575e-20	1.644804673048349e-21	1.5886324864989683e-10	2.8220254079506916e-10	8.231185817556939e-9
33800000	0.004999901715306973	2.179187467403587e-50	-2.5069382399247286e-17	6.200688246648363e-8	2.180118681911799e-16	6.388336929611321e-8	-1.8812426171336002e-20	1.644804673048349e-21	1.5886324864989683e-10	2.8220254079506916e-10	8.231185817556939e-9
33900000	0.004999901715306973	2.179187467403587e-50	-2.5069382399247286e-17	6.200688246648363e-8	2.180118681911799e-16	6.388336929611321e-8	-1.881242580495143e-20	1.644804673048349e-21	1.5886324864989683e-10	2.8220254079506916e-10	8.231185817556939e-9
34000000	0.004999901715306973	2.179187467403587e-50	-2.5069382399247286e-17	6.200688246648363e-8	2.180118681911799e-16	6.388336929611321e-8	-1.8812425438566855e-20	1.644804673048349e-21	1.5886324864989683e-10	2.8220254079506916e-10	8.231185817556939e-9
34100000	0.004999901715306973	2.179187467403587e-50	-2.5069382399247286e-17	6.200688246648363e-8	2.180118681911799e-16	6.388336929611321e-8	-1.8812425072182282e-20	1.644804673048349e-21	1.5886324864989683e-10	2.8220254079506916e-10	8.231185817556939e-9
34200000	0.004999901715306973	2.179187467403587e-50	-2.5069382399247286e-17	6.200688246648363e-8	2.180118681911799e-16	6.388336929611321e-8	-1.8812424705797706e-20	1.644804673048349e-21	1.5886324864989683e-10	2.8220254079506916e-10	8.231185817556939e-9
34300000	0.004999901715306973	2.179187467403587e-50	-2.5069382399247286e-17	6.200688246648363e-8	2.180118681911799e-16	6.388336929611321e-8	-1.8812424339413132e-20	1.644804673048349e-21	1.5886324864989683e-10	2.8220254079506916e-10	8.231185817556939e-9
34400000	0.004999901715306973	2.179187467403587e-50	-2.5069382399247286e-17	6.200688246648363e-8	2.180118681911799e-16	6.388336929611321e-8	-1.881242397302856e-20	1.644804673048349e-21	1.5886324864989683e-10	2.8220254079506916e-10	8.231185817556939e-9
34500000	0.004999901715306973	2.179187467403587e-50	-2.5069382399247286e-17	6.200688246648363e-8	2.180118681911799e-16	6.388336929611321e-8	-1.8812423606643986e-20	1.644804673048349e-21	1.5886324864989683e-10	2.8220254079506916e-10	8.231185817556939e-9
34600000	0.004999901715306973	2.179187467403587e-50	-2.5069382399247286e-17	6.200688246648363e-8	2.180118681911799e-16	6.388336929611321e-8	-1.8812423240259413e-20	1.644804673048349e-21	1.5886324864989683e-10	2.8220254079506916e-10	8.231185817556939e-9
34700000	0.004999901715306973	2.179187467403587e-50	-2.5069382399247286e-17	6.200688246648363e-8	2.180118681911799e-16	6.388336929611321e-8	-1.8812422873874836e-20	1.644804673048349e-21	1.5886324864989683e-10	2.8220254079506916e-10	8.231185817556939e-9
34800000	0.004999901715306973	2.179187467403587e-50	-2.5069382399247286e-17	6.200688246648363e-8	2.180118681911799e-16	6.388336929611321e-8	-1.8812422507490263e-20	1.644804673048349e-21	1.5886324864989683e-10	2.8220254079506916e-10	8.231185817556939e-9
34900000	0.004999901715306973	2.179187467403587e-50	-2.5069382399247286e-17	6.200688246648363e-8	2.180118681911799e-16	6.388336929611321e-8	-1.881242214110569e-20	1.644804673048349e-21	1.5886324864989683e-10	2.8220254079506916e-10	8.231185817556939e-9
35000000	0.004999901715306973	2.179187467403587e-50	-2.5069382399247286e-17	6.200688246648363e-8	2.180118681911799e-16	6.388336929611321e-8	-1.8812421774721117e-20	1.644804673048349e-21	1.5886324864989683e-10	2.8220254079506916e-10	8.231185817556939e-9
35100000	0.004999901715306973	2.179187467403587e-50	-2.5069382399247286e-17	6.200688246648363e-8	2.180118681911799e-16	6.388336929611321e-8	-1.8812421408336543e-20	1.644804673048349e-21	1.5886324864989683e-10	2.8220254079506916e-10	8.231185817556939e-9
35200000	0.004999901715306973	2.179187467403587e-50	-2.5069382399247286e-17	6.200688246648363e-8	2.180118681911799e-16	6.388336929611321e-8	-1.8812421041951967e-20	1.644804673048349e-21	1.5886324864989683e-10	2.8220254079506916e-10	8.231185817556939e-9
35300000	0.004999901715306973	2.179187467403587e-50	-2.5069382399247286e-17	6.200688246648363e-8	2.180118681911799e-16	6.388336929611321e-8	-1.8812420675567394e-20	1.644804673048349e-21	1.5886324864989683e-10	2.8220254079506916e-10	8.231185817556939e-9
35400000	0.004999901715306973	2.179187467403587e-50	-2.5069382399247286e-17	6.200688246648363e-8	2.180118681911799e-16	6.388336929611321e-8	-1.881242030918282e-20	1.644804673048349e-21	1.5886324864989683e-10	2.8220254079506916e-10	8.231185817556939e-9
35500000	0.004999901715306973	2.179187467403587e-50	-2.5069382399247286e-17	6.200688246648363e-8	2.180118681911799e-16	6.388336929611321e-8	-1.8812419942798247e-20	1.644804673048349e-21	1.5886324864989683e-10	2.8220254079506916e-10	8.231185817556939e-9
35600000	0.004999901715306973	2.179187467403587e-50	-2.5069382399247286e-17	6.200688246648363e-8	2.180118681911799e-16	6.388336929611321e-8	-1.8812419576413674e-20	1.644804673048349e-21	1.5886324864989683e-10	2.8220254079506916e-10	8.231185817556939e-9
35700000	0.004999901715306973	2.179187467403587e-50	-2.5069382399247286e-17	6.200688246648363e-8	2.180118681911799e-16	6.388336929611321e-8	-1.8812419210029098e-20	1.644804673048349e-21	1.5886324864989683e-10	2.8220254079506916e-10	8.231185817556939e-9
35800000	0.004999901715306973	2.179187467403587e-50	-2.5069382399247286e-17	6.200688246648363e-8	2.180118681911799e-16	6.388336929611321e-8	-1.8812418843644525e-20	1.644804673048349e-21	1.5886324864989683e-10	2.8220254079506916e-10	8.231185817556939e-9
35900000	0.004999901715306973	2.179187467403587e-50	-2.5069382399247286e-17	6.200688246648363e-8	2.180118681911799e-16	6.388336929611321e-8	-1.881241847725995e-20	1.644804673048349e-21	1.5886324864989683e-10	2.8220254079506916e-10	8.231185817556939e-9
36000000	0.004999901715306973	2.179187467403587e-50	-2.5069382399247286e-17	6.200688246648363e-8	2.180118681911799e-16	6.388336929611321e-8	-1.8812418110875378e-20	1.644804673048349e-21	1.5886324864989683e-10	2.8220254079506916e-10	8.231185817556939e-9
36100000	0.004999901715306973	2.179187467403587e-50	-2.5069382399247286e-17	6.200688246648363e-8	2.180118681911799e-16	6.388336929611321e-8	-1.8812417744490805e-20	1.644804673048349e-21	1.5886324864989683e-10	2.8220254079506916e-10	8.231185817556939e-9
36200000	0.004999901715306973	2.179187467403587e-50	-2.5069382399247286e-17	6.200688246648363e-8	2.180118681911799e-16	6.388336929611321e-8	-1.8812417378106228e-20	1.644804673048349e-21	1.5886324864989683e-10	2.8220254079506916e-10	8.231185817556939e-9
36300000	0.004999901715306973	2.179187467403587e-50	-2.5069382399247286e-17	6.200688246648363e-8	2.180118681911799e-16	6.388336929611321e-8	-1.8812417011721655e-20	1.644804673048349e-21	1.5886324864989683e-10	2.8220254079506916e-10	8.231185817556939e-9
36400000	0.004999901715306973	2.179187467403587e-50	-2.5069382399247286e-17	6.200688246648363e-8	2.180118681911799e-16	6.388336929611321e-8	-1.8812416645337082e-20	1.644804673048349e-21	1.5886324864989683e-10	2.8220254079506916e-10	8.231185817556939e-9
36500000	0.004999901715306973	2.179187467403587e-50	-2.5069382399247286e-17	6.200688246648363e-8	2.180118681911799e-16	6.388336929611321e-8	-1.881241627895251e-20	1.644804673048349e-21	1.5886324864989683e-10	2.8220254079506916e-10	8.231185817556939e-9
36600000	0.004999901715306973	2.179187467403587e-50	-2.5069382399247286e-17	6.200688246648363e-8	2.180118681911799e-16	6.388336929611321e-8	-1.8812415912567935e-20	1.644804673048349e-21	1.5886324864989683e-10	2.8220254079506916e-10	8.231185817556939e-9
36700000	0.004999901715306973	2.179187467403587e-50	-2.5069382399247286e-17	6.200688246648363e-8	2.180118681911799e-16	6.388336929611321e-8	-1.881241554618336e-20	1.644804673048349e-21	1.5886324864989683e-10	2.8220254079506916e-10	8.231185817556939e-9
36800000	0.004999901715306973	2.179187467403587e-50	-2.5069382399247286e-17	6.200688246648363e-8	2.180118681911799e-16	6.388336929611321e-8	-1.8812415179798786e-20	1.644804673048349e-21	1.5886324864989683e-10	2.8220254079506916e-10	8.231185817556939e-9
36900000	0.004999901715306973	2.179187467403587e-50	-2.5069382399247286e-17	6.200688246648363e-8	2.180118681911799e-16	6.388336929611321e-8	-1.8812414813414213e-20	1.644804673048349e-21	1.5886324864989683e-10	2.8220254079506916e-10	8.231185817556939e-9
37000000	0.004999901715306973	2.179187467403587e-50	-2.5069382399247286e-17	6.200688246648363e-8	2.180118681911799e-16	6.388336929611321e-8	-1.881241444702964e-20	1.644804673048349e-21	1.5886324864989683e-10	2.8220254079506916e-10	8.231185817556939e-9
37100000	0.004999901715306973	2.179187467403587e-50	-2.5069382399247286e-17	6.200688246648363e-8	2.180118681911799e-16	6.388336929611321e-8	-1.8812414080645066e-20	1.644804673048349e-21	1.5886324864989683e-10	2.8220254079506916e-10	8.231185817556939e-9
37200000	0.004999901715306973	2.179187467403587e-50	-2.5069382399247286e-17	6.200688246648363e-8	2.180118681911799e-16	6.388336929611321e-8	-1.881241371426049e-20	1.644804673048349e-21	1.5886324864989683e-10	2.8220254079506916e-10	8.231185817556939e-9
37300000	0.004999901715306973	2.1791874674035874e-50	-2.5069382399247286e-17	6.200688246648363e-8	2.180118681911799e-16	6.388336929611321e-8	-1.8812413347875917e-20	1.644804673048349e-21	1.5886324864989683e-10	2.8220254079506916e-10	8.231185817556939e-9
37400000	0.004999901715306973	2.1791874674035874e-50	-2.5069382399247286e-17	6.200688246648363e-8	2.180118681911799e-16	6.388336929611321e-8	-1.8812412981491343e-20	1.644804673048349e-21	1.5886324864989683e-10	2.8220254079506916e-10	8.231185817556939e-9
37500000	0.004999901715306973	2.1791874674035874e-50	-2.5069382399247286e-17	6.200688246648363e-8	2.180118681911799e-16	6.388336929611321e-8	-1.881241261510677e-20	1.644804673048349e-21	1.5886324864989683e-10	2.8220254079506916e-10	8.231185817556939e-9
37600000	0.004999901715306973	2.1791874674035874e-50	-2.5069382399247286e-17	6.200688246648363e-8	2.180118681911799e-16	6.388336929611321e-8	-1.8812412248722197e-20	1.644804673048349e-21	1.5886324864989683e-10	2.8220254079506916e-10	8.231185817556939e-9
37700000	0.004999901715306973	2.1791874674035874e-50	-2.5069382399247286e-17	6.200688246648363e-8	2.180118681911799e-16	6.388336929611321e-8	-1.881241188233762e-20	1.644804673048349e-21	1.5886324864989683e-10	2.8220254079506916e-10	8.231185817556939e-9
37800000	0.004999901715306973	2.1791874674035874e-50	-2.5069382399247286e-17	6.200688246648363e-8	2.180118681911799e-16	6.388336929611321e-8	-1.8812411515953047e-20	1.644804673048349e-21	1.5886324864989683e-10	2.8220254079506916e-10	8.231185817556939e-9
37900000	0.004999901715306973	2.1791874674035874e-50	-2.5069382399247286e-17	6.200688246648363e-8	2.180118681911799e-16	6.388336929611321e-8	-1.8812411149568474e-20	1.644804673048349e-21	1.5886324864989683e-10	2.8220254079506916e-10	8.231185817556939e-9
38000000	0.004999901715306973	2.1791874674035874e-50	-2.5069382399247286e-17	6.200688246648363e-8	2.180118681911799e-16	6.388336929611321e-8	-1.88124107831839e-20	1.644804673048349e-21	1.5886324864989683e-10	2.8220254079506916e-10	8.231185817556939e-9
38100000	0.004999901715306973	2.1791874674035874e-50	-2.5069382399247286e-17	6.200688246648363e-8	2.180118681911799e-16	6.388336929611321e-8	-1.8812410416799328e-20	1.644804673048349e-21	1.5886324864989683e-10	2.8220254079506916e-10	8.231185817556939e-9
38200000	0.004999901715306973	2.1791874674035874e-50	-2.5069382399247286e-17	6.200688246648363e-8	2.180118681911799e-16	6.388336929611321e-8	-1.881241005041475e-20	1.644804673048349e-21	1.5886324864989683e-10	2.8220254079506916e-10	8.231185817556939e-9
38300000	0.004999901715306973	2.1791874674035874e-50	-2.5069382399247286e-17	6.200688246648363e-8	2.180118681911799e-16	6.388336929611321e-8	-1.8812409684030178e-20	1.644804673048349e-21	1.5886324864989683e-10	2.8220254079506916e-10	8.231185817556939e-9
38400000	0.004999901715306973	2.1791874674035874e-50	-2.5069382399247286e-17	6.200688246648363e-8	2.180118681911799e-16	6.388336929611321e-8	-1.8812409317645605e-20	1.644804673048349e-21	1.5886324864989683e-10	2.8220254079506916e-10	8.231185817556939e-9
38500000	0.004999901715306973	2.1791874674035874e-50	-2.5069382399247286e-17	6.200688246648363e-8	2.180118681911799e-16	6.388336929611321e-8	-1.881240895126103e-20	1.644804673048349e-21	1.5886324864989683e-10	2.8220254079506916e-10	8.231185817556939e-9
38600000	0.004999901715306973	2.1791874674035874e-50	-2.5069382399247286e-17	6.200688246648363e-8	2.180118681911799e-16	6.388336929611321e-8	-1.8812408584876458e-20	1.644804673048349e-21	1.5886324864989683e-10	2.8220254079506916e-10	8.231185817556939e-9
38700000	0.004999901715306973	2.1791874674035874e-50	-2.5069382399247286e-17	6.200688246648363e-8	2.180118681911799e-16	6.388336929611321e-8	-1.8812408218491882e-20	1.644804673048349e-21	1.5886324864989683e-10	2.8220254079506916e-10	8.231185817556939e-9
38800000	0.004999901715306973	2.1791874674035874e-50	-2.5069382399247286e-17	6.200688246648363e-8	2.180118681911799e-16	6.388336929611321e-8	-1.881240785210731e-20	1.644804673048349e-21	1.5886324864989683e-10	2.8220254079506916e-10	8.231185817556939e-9
38900000	0.004999901715306973	2.1791874674035874e-50	-2.5069382399247286e-17	6.200688246648363e-8	2.180118681911799e-16	6.388336929611321e-8	-1.8812407485722735e-20	1.644804673048349e-21	1.5886324864989683e-10	2.8220254079506916e-10	8.231185817556939e-9
39000000	0.004999901715306973	2.1791874674035874e-50	-2.5069382399247286e-17	6.200688246648363e-8	2.180118681911799e-16	6.388336929611321e-8	-1.8812407119338162e-20	1.644804673048349e-21	1.5886324864989683e-10	2.8220254079506916e-10	8.231185817556939e-9
39100000	0.004999901715306973	2.1791874674035874e-50	-2.5069382399247286e-17	6.200688246648363e-8	2.180118681911799e-16	6.388336929611321e-8	-1.881240675295359e-20	1.644804673048349e-21	1.5886324864989683e-10	2.8220254079506916e-10	8.231185817556939e-9
39200000	0.004999901715306973	2.1791874674035874e-50	-2.5069382399247286e-17	6.200688246648363e-8	2.180118681911799e-16	6.388336929611321e-8	-1.8812406386569013e-20	1.644804673048349e-21	1.5886324864989683e-10	2.8220254079506916e-10	8.231185817556939e-9
39300000	0.004999901715306973	2.1791874674035874e-50	-2.5069382399247286e-17	6.200688246648363e-8	2.180118681911799e-16	6.388336929611321e-8	-1.881240602018444e-20	1.644804673048349e-21	1.5886324864989683e-10	2.8220254079506916e-10	8.231185817556939e-9
39400000	0.004999901715306973	2.1791874674035874e-50	-2.5069382399247286e-17	6.200688246648363e-8	2.180118681911799e-16	6.388336929611321e-8	-1.8812405653799866e-20	1.644804673048349e-21	1.5886324864989683e-10	2.8220254079506916e-10	8.231185817556939e-9
39500000	0.004999901715306973	2.1791874674035874e-50	-2.5069382399247286e-17	6.200688246648363e-8	2.180118681911799e-16	6.388336929611321e-8	-1.8812405287415293e-20	1.644804673048349e-21	1.5886324864989683e-10	2.8220254079506916e-10	8.231185817556939e-9
39600000	0.004999901715306973	2.1791874674035874e-50	-2.5069382399247286e-17	6.200688246648363e-8	2.180118681911799e-16	6.388336929611321e-8	-1.881240492103072e-20	1.644804673048349e-21	1.5886324864989683e-10	2.8220254079506916e-10	8.231185817556939e-9
39700000	0.004999901715306973	2.1791874674035874e-50	-2.5069382399247286e-17	6.200688246648363e-8	2.180118681911799e-16	6.388336929611321e-8	-1.8812404554646143e-20	1.644804673048349e-21	1.5886324864989683e-10	2.8220254079506916e-10	8.231185817556939e-9
39800000	0.004999901715306973	2.1791874674035874e-50	-2.5069382399247286e-17	6.200688246648363e-8	2.180118681911799e-16	6.388336929611321e-8	-1.881240418826157e-20	1.644804673048349e-21	1.5886324864989683e-10	2.8220254079506916e-10	8.231185817556939e-9
39900000	0.004999901715306973	2.1791874674035874e-50	-2.5069382399247286e-17	6.200688246648363e-8	2.180118681911799e-16	6.388336929611321e-8	-1.8812403821876997e-20	1.644804673048349e-21	1.5886324864989683e-10	2.8220254079506916e-10	8.231185817556939e-9
40000000	0.004999901715306973	2.1791874674035874e-50	-2.5069382399247286e-17	6.200688246648363e-8	2.180118681911799e-16	6.388336929611321e-8	-1.8812403455492424e-20	1.644804673048349e-21	1.5886324864989683e-10	2.8220254079506916e-10	8.231185817556939e-9
40100000	0.004999901715306973	2.1791874674035874e-50	-2.5069382399247286e-17	6.200688246648363e-8	2.180118681911799e-16	6.388336929611321e-8	-1.881240308910785e-20	1.644804673048349e-21	1.5886324864989683e-10	2.8220254079506916e-10	8.231185817556939e-9
40200000	0.004999901715306973	2.1791874674035874e-50	-2.5069382399247286e-17	6.200688246648363e-8	2.180118681911799e-16	6.388336929611321e-8	-1.8812402722723274e-20	1.644804673048349e-21	1.5886324864989683e-10	2.8220254079506916e-10	8.231185817556939e-9
40300000	0.004999901715306973	2.1791874674035874e-50	-2.5069382399247286e-17	6.200688246648363e-8	2.180118681911799e-16	6.388336929611322e-8	-1.88124023563387e-20	1.644804673048349e-21	1.5886324864989683e-10	2.8220254079506916e-10	8.231185817556939e-9
40400000	0.004999901715306973	2.1791874674035874e-50	-2.5069382399247286e-17	6.200688246648363e-8	2.180118681911799e-16	6.388336929611322e-8	-1.8812401989954128e-20	1.644804673048349e-21	1.5886324864989683e-10	2.8220254079506916e-10	8.231185817556939e-9
40500000	0.004999901715306973	2.1791874674035874e-50	-2.5069382399247286e-17	6.200688246648363e-8	2.180118681911799e-16	6.388336929611322e-8	-1.8812401623569554e-20	1.644804673048349e-21	1.5886324864989683e-10	2.8220254079506916e-10	8.231185817556939e-9
40600000	0.004999901715306973	2.1791874674035874e-50	-2.5069382399247286e-17	6.200688246648363e-8	2.180118681911799e-16	6.388336929611322e-8	-1.881240125718498e-20	1.644804673048349e-21	1.5886324864989683e-10	2.8220254079506916e-10	8.231185817556939e-9
40700000	0.004999901715306973	2.1791874674035874e-50	-2.5069382399247286e-17	6.200688246648363e-8	2.180118681911799e-16	6.388336929611322e-8	-1.8812400890800405e-20	1.644804673048349e-21	1.5886324864989683e-10	2.8220254079506916e-10	8.231185817556939e-9
40800000	0.004999901715306973	2.1791874674035874e-50	-2.5069382399247286e-17	6.200688246648363e-8	2.180118681911799e-16	6.388336929611322e-8	-1.881240052441583e-20	1.644804673048349e-21	1.5886324864989683e-10	2.8220254079506916e-10	8.231185817556939e-9
40900000	0.004999901715306973	2.1791874674035874e-50	-2.5069382399247286e-17	6.200688246648363e-8	2.180118681911799e-16	6.388336929611322e-8	-1.8812400158031258e-20	1.644804673048349e-21	1.5886324864989683e-10	2.8220254079506916e-10	8.231185817556939e-9
41000000	0.004999901715306973	2.1791874674035874e-50	-2.5069382399247286e-17	6.200688246648363e-8	2.180118681911799e-16	6.388336929611322e-8	-1.8812399791646685e-20	1.644804673048349e-21	1.5886324864989683e-10	2.8220254079506916e-10	8.231185817556939e-9
41100000	0.004999901715306973	2.1791874674035874e-50	-2.5069382399247286e-17	6.200688246648363e-8	2.180118681911799e-16	6.388336929611322e-8	-1.8812399425262112e-20	1.644804673048349e-21	1.5886324864989683e-10	2.8220254079506916e-10	8.231185817556939e-9
41200000	0.004999901715306973	2.1791874674035874e-50	-2.5069382399247286e-17	6.200688246648363e-8	2.180118681911799e-16	6.388336929611322e-8	-1.8812399058877535e-20	1.644804673048349e-21	1.5886324864989683e-10	2.8220254079506916e-10	8.231185817556939e-9
41300000	0.004999901715306973	2.1791874674035874e-50	-2.5069382399247286e-17	6.200688246648364e-8	2.180118681911799e-16	6.388336929611322e-8	-1.8812398692492962e-20	1.644804673048349e-21	1.5886324864989683e-10	2.8220254079506916e-10	8.231185817556939e-9
41400000	0.0049999017153069735	2.1791874674035874e-50	-2.5069382399247286e-17	6.200688246648364e-8	2.180118681911799e-16	6.388336929611322e-8	-1.881239832610839e-20	1.644804673048349e-21	1.5886324864989683e-10	2.8220254079506916e-10	8.231185817556939e-9
41500000	0.0049999017153069735	2.1791874674035874e-50	-2.5069382399247286e-17	6.200688246648364e-8	2.180118681911799e-16	6.388336929611322e-8	-1.8812397959723816e-20	1.644804673048349e-21	1.5886324864989683e-10	2.8220254079506916e-10	8.231185817556939e-9
41600000	0.0049999017153069735	2.1791874674035874e-50	-2.5069382399247286e-17	6.200688246648364e-8	2.180118681911799e-16	6.388336929611322e-8	-1.8812397593339242e-20	1.644804673048349e-21	1.5886324864989683e-10	2.8220254079506916e-10	8.231185817556939e-9
41700000	0.0049999017153069735	2.1791874674035874e-50	-2.5069382399247286e-17	6.200688246648364e-8	2.180118681911799e-16	6.388336929611322e-8	-1.8812397226954666e-20	1.644804673048349e-21	1.5886324864989683e-10	2.8220254079506916e-10	8.231185817556939e-9
41800000	0.0049999017153069735	2.1791874674035874e-50	-2.5069382399247286e-17	6.200688246648364e-8	2.180118681911799e-16	6.388336929611322e-8	-1.8812396860570093e-20	1.644804673048349e-21	1.5886324864989683e-10	2.8220254079506916e-10	8.231185817556939e-9
41900000	0.0049999017153069735	2.1791874674035874e-50	-2.5069382399247286e-17	6.200688246648364e-8	2.180118681911799e-16	6.388336929611322e-8	-1.881239649418552e-20	1.644804673048349e-21	1.5886324864989683e-10	2.8220254079506916e-10	8.231185817556939e-9
42000000	0.0049999017153069735	2.1791874674035874e-50	-2.5069382399247286e-17	6.200688246648364e-8	2.180118681911799e-16	6.388336929611322e-8	-1.8812396127800946e-20	1.644804673048349e-21	1.5886324864989683e-10	2.8220254079506916e-10	8.231185817556939e-9
42100000	0.0049999017153069735	2.1791874674035874e-50	-2.5069382399247286e-17	6.200688246648364e-8	2.180118681911799e-16	6.388336929611322e-8	-1.8812395761416373e-20	1.644804673048349e-21	1.5886324864989683e-10	2.8220254079506916e-10	8.231185817556939e-9
42200000	0.0049999017153069735	2.1791874674035874e-50	-2.5069382399247286e-17	6.200688246648364e-8	2.180118681911799e-16	6.388336929611322e-8	-1.8812395395031797e-20	1.644804673048349e-21	1.5886324864989683e-10	2.8220254079506916e-10	8.231185817556939e-9
42300000	0.0049999017153069735	2.1791874674035874e-50	-2.5069382399247286e-17	6.200688246648364e-8	2.180118681911799e-16	6.388336929611322e-8	-1.8812395028647224e-20	1.644804673048349e-21	1.5886324864989683e-10	2.8220254079506916e-10	8.231185817556939e-9
42400000	0.0049999017153069735	2.1791874674035874e-50	-2.5069382399247286e-17	6.200688246648364e-8	2.180118681911799e-16	6.388336929611322e-8	-1.881239466226265e-20	1.644804673048349e-21	1.5886324864989683e-10	2.8220254079506916e-10	8.231185817556939e-9
42500000	0.0049999017153069735	2.1791874674035874e-50	-2.5069382399247286e-17	6.200688246648364e-8	2.180118681911799e-16	6.388336929611322e-8	-1.8812394295878077e-20	1.644804673048349e-21	1.5886324864989683e-10	2.8220254079506916e-10	8.231185817556939e-9
42600000	0.0049999017153069735	2.1791874674035874e-50	-2.5069382399247286e-17	6.200688246648364e-8	2.180118681911799e-16	6.388336929611322e-8	-1.8812393929493504e-20	1.644804673048349e-21	1.5886324864989683e-10	2.8220254079506916e-10	8.231185817556939e-9
42700000	0.0049999017153069735	2.1791874674035874e-50	-2.5069382399247286e-17	6.200688246648364e-8	2.180118681911799e-16	6.388336929611322e-8	-1.8812393563108928e-20	1.644804673048349e-21	1.5886324864989683e-10	2.8220254079506916e-10	8.231185817556939e-9
42800000	0.0049999017153069735	2.1791874674035874e-50	-2.5069382399247286e-17	6.200688246648364e-8	2.180118681911799e-16	6.388336929611322e-8	-1.8812393196724354e-20	1.644804673048349e-21	1.5886324864989683e-10	2.8220254079506916e-10	8.231185817556939e-9
42900000	0.0049999017153069735	2.1791874674035874e-50	-2.5069382399247286e-17	6.200688246648364e-8	2.180118681911799e-16	6.388336929611322e-8	-1.881239283033978e-20	1.644804673048349e-21	1.5886324864989683e-10	2.8220254079506916e-10	8.231185817556939e-9
43000000	0.0049999017153069735	2.1791874674035874e-50	-2.5069382399247286e-17	6.200688246648364e-8	2.180118681911799e-16	6.388336929611322e-8	-1.8812392463955208e-20	1.644804673048349e-21	1.5886324864989683e-10	2.8220254079506916e-10	8.231185817556939e-9
43100000	0.0049999017153069735	2.1791874674035874e-50	-2.5069382399247286e-17	6.200688246648364e-8	2.180118681911799e-16	6.388336929611322e-8	-1.8812392097570634e-20	1.644804673048349e-21	1.5886324864989683e-10	2.8220254079506916e-10	8.231185817556939e-9
43200000	0.0049999017153069735	2.1791874674035874e-50	-2.5069382399247286e-17	6.200688246648364e-8	2.180118681911799e-16	6.388336929611322e-8	-1.8812391731186058e-20	1.644804673048349e-21	1.5886324864989683e-10	2.8220254079506916e-10	8.231185817556939e-9
43300000	0.0049999017153069735	2.1791874674035874e-50	-2.5069382399247286e-17	6.200688246648364e-8	2.180118681911799e-16	6.388336929611322e-8	-1.8812391364801485e-20	1.644804673048349e-21	1.5886324864989683e-10	2.8220254079506916e-10	8.231185817556939e-9
43400000	0.0049999017153069735	2.1791874674035874e-50	-2.5069382399247286e-17	6.200688246648364e-8	2.180118681911799e-16	6.388336929611322e-8	-1.8812390998416912e-20	1.644804673048349e-21	1.5886324864989683e-10	2.8220254079506916e-10	8.231185817556939e-9
43500000	0.0049999017153069735	2.1791874674035874e-50	-2.5069382399247286e-17	6.200688246648364e-8	2.180118681911799e-16	6.388336929611322e-8	-1.8812390632032338e-20	1.644804673048349e-21	1.5886324864989683e-10	2.8220254079506916e-10	8.231185817556939e-9
43600000	0.0049999017153069735	2.1791874674035874e-50	-2.5069382399247286e-17	6.200688246648364e-8	2.180118681911799e-16	6.388336929611322e-8	-1.8812390265647765e-20	1.644804673048349e-21	1.5886324864989683e-10	2.8220254079506916e-10	8.231185817556939e-9
43700000	0.0049999017153069735	2.1791874674035874e-50	-2.5069382399247286e-17	6.200688246648364e-8	2.180118681911799e-16	6.388336929611322e-8	-1.881238989926319e-20	1.644804673048349e-21	1.5886324864989683e-10	2.8220254079506916e-10	8.231185817556939e-9
43800000	0.0049999017153069735	2.1791874674035874e-50	-2.5069382399247286e-17	6.200688246648364e-8	2.180118681911799e-16	6.388336929611322e-8	-1.8812389532878616e-20	1.644804673048349e-21	1.5886324864989683e-10	2.8220254079506916e-10	8.231185817556939e-9
43900000	0.0049999017153069735	2.1791874674035874e-50	-2.5069382399247286e-17	6.200688246648364e-8	2.180118681911799e-16	6.388336929611322e-8	-1.8812389166494042e-20	1.644804673048349e-21	1.5886324864989683e-10	2.8220254079506916e-10	8.231185817556939e-9
44000000	0.0049999017153069735	2.1791874674035874e-50	-2.5069382399247286e-17	6.200688246648364e-8	2.180118681911799e-16	6.388336929611322e-8	-1.881238880010947e-20	1.644804673048349e-21	1.5886324864989683e-10	2.8220254079506916e-10	8.231185817556939e-9
44100000	0.0049999017153069735	2.1791874674035874e-50	-2.5069382399247286e-17	6.200688246648364e-8	2.180118681911799e-16	6.388336929611322e-8	-1.8812388433724896e-20	1.644804673048349e-21	1.5886324864989683e-10	2.8220254079506916e-10	8.231185817556939e-9
44200000	0.0049999017153069735	2.1791874674035874e-50	-2.5069382399247286e-17	6.200688246648364e-8	2.180118681911799e-16	6.388336929611322e-8	-1.881238806734032e-20	1.644804673048349e-21	1.5886324864989683e-10	2.8220254079506916e-10	8.231185817556939e-9
44300000	0.0049999017153069735	2.1791874674035874e-50	-2.5069382399247286e-17	6.200688246648364e-8	2.180118681911799e-16	6.388336929611322e-8	-1.8812387700955746e-20	1.644804673048349e-21	1.5886324864989683e-10	2.8220254079506916e-10	8.231185817556939e-9
44400000	0.0049999017153069735	2.1791874674035874e-50	-2.5069382399247286e-17	6.200688246648364e-8	2.180118681911799e-16	6.388336929611322e-8	-1.8812387334571173e-20	1.644804673048349e-21	1.5886324864989683e-10	2.8220254079506916e-10	8.231185817556939e-9
44500000	0.0049999017153069735	2.1791874674035874e-50	-2.5069382399247286e-17	6.200688246648364e-8	2.180118681911799e-16	6.388336929611322e-8	-1.88123869681866e-20	1.644804673048349e-21	1.5886324864989683e-10	2.8220254079506916e-10	8.231185817556939e-9
44600000	0.0049999017153069735	2.1791874674035874e-50	-2.5069382399247286e-17	6.200688246648364e-8	2.180118681911799e-16	6.388336929611322e-8	-1.8812386601802027e-20	1.644804673048349e-21	1.5886324864989683e-10	2.8220254079506916e-10	8.231185817556939e-9
44700000	0.0049999017153069735	2.1791874674035874e-50	-2.5069382399247286e-17	6.200688246648364e-8	2.180118681911799e-16	6.388336929611322e-8	-1.881238623541745e-20	1.644804673048349e-21	1.5886324864989683e-10	2.8220254079506916e-10	8.231185817556939e-9
44800000	0.0049999017153069735	2.1791874674035874e-50	-2.5069382399247286e-17	6.200688246648364e-8	2.180118681911799e-16	6.388336929611322e-8	-1.8812385869032877e-20	1.644804673048349e-21	1.5886324864989683e-10	2.8220254079506916e-10	8.231185817556939e-9
44900000	0.0049999017153069735	2.1791874674035874e-50	-2.5069382399247286e-17	6.200688246648364e-8	2.180118681911799e-16	6.388336929611322e-8	-1.8812385502648304e-20	1.644804673048349e-21	1.5886324864989683e-10	2.8220254079506916e-10	8.231185817556939e-9
45000000	0.0049999017153069735	2.1791874674035874e-50	-2.5069382399247286e-17	6.200688246648364e-8	2.180118681911799e-16	6.388336929611322e-8	-1.881238513626373e-20	1.644804673048349e-21	1.5886324864989683e-10	2.8220254079506916e-10	8.231185817556939e-9
45100000	0.0049999017153069735	2.1791874674035874e-50	-2.5069382399247286e-17	6.200688246648364e-8	2.180118681911799e-16	6.388336929611322e-8	-1.8812384769879157e-20	1.644804673048349e-21	1.5886324864989683e-10	2.8220254079506916e-10	8.231185817556939e-9
45200000	0.0049999017153069735	2.1791874674035874e-50	-2.5069382399247286e-17	6.200688246648364e-8	2.180118681911799e-16	6.388336929611322e-8	-1.881238440349458e-20	1.644804673048349e-21	1.5886324864989683e-10	2.8220254079506916e-10	8.231185817556939e-9
45300000	0.0049999017153069735	2.1791874674035874e-50	-2.5069382399247286e-17	6.200688246648364e-8	2.180118681911799e-16	6.388336929611322e-8	-1.8812384037110008e-20	1.644804673048349e-21	1.5886324864989683e-10	2.8220254079506916e-10	8.231185817556939e-9
45400000	0.0049999017153069735	2.1791874674035874e-50	-2.5069382399247286e-17	6.200688246648364e-8	2.180118681911799e-16	6.388336929611322e-8	-1.8812383670725434e-20	1.644804673048349e-21	1.5886324864989683e-10	2.8220254079506916e-10	8.231185817556939e-9
45500000	0.0049999017153069735	2.1791874674035874e-50	-2.5069382399247286e-17	6.200688246648364e-8	2.180118681911799e-16	6.388336929611322e-8	-1.881238330434086e-20	1.644804673048349e-21	1.5886324864989683e-10	2.8220254079506916e-10	8.231185817556939e-9
45600000	0.0049999017153069735	2.1791874674035874e-50	-2.5069382399247286e-17	6.200688246648364e-8	2.180118681911799e-16	6.388336929611322e-8	-1.8812382937956288e-20	1.644804673048349e-21	1.5886324864989683e-10	2.8220254079506916e-10	8.231185817556939e-9
45700000	0.0049999017153069735	2.1791874674035874e-50	-2.5069382399247286e-17	6.200688246648364e-8	2.180118681911799e-16	6.388336929611322e-8	-1.8812382571571712e-20	1.644804673048349e-21	1.5886324864989683e-10	2.8220254079506916e-10	8.231185817556939e-9
45800000	0.0049999017153069735	2.1791874674035874e-50	-2.5069382399247286e-17	6.200688246648364e-8	2.180118681911799e-16	6.388336929611322e-8	-1.8812382205187138e-20	1.644804673048349e-21	1.5886324864989683e-10	2.8220254079506916e-10	8.231185817556939e-9
45900000	0.0049999017153069735	2.1791874674035874e-50	-2.5069382399247286e-17	6.200688246648364e-8	2.180118681911799e-16	6.388336929611322e-8	-1.8812381838802565e-20	1.644804673048349e-21	1.5886324864989683e-10	2.8220254079506916e-10	8.231185817556939e-9
46000000	0.0049999017153069735	2.1791874674035874e-50	-2.5069382399247286e-17	6.200688246648364e-8	2.180118681911799e-16	6.388336929611322e-8	-1.8812381472417992e-20	1.644804673048349e-21	1.5886324864989683e-10	2.8220254079506916e-10	8.231185817556939e-9
46100000	0.0049999017153069735	2.1791874674035874e-50	-2.5069382399247286e-17	6.200688246648364e-8	2.180118681911799e-16	6.388336929611322e-8	-1.881238110603342e-20	1.644804673048349e-21	1.5886324864989683e-10	2.8220254079506916e-10	8.231185817556939e-9
46200000	0.0049999017153069735	2.1791874674035874e-50	-2.5069382399247286e-17	6.200688246648364e-8	2.180118681911799e-16	6.388336929611322e-8	-1.8812380739648842e-20	1.644804673048349e-21	1.5886324864989683e-10	2.8220254079506916e-10	8.231185817556939e-9
46300000	0.0049999017153069735	2.1791874674035874e-50	-2.5069382399247286e-17	6.200688246648364e-8	2.180118681911799e-16	6.388336929611322e-8	-1.881238037326427e-20	1.644804673048349e-21	1.5886324864989683e-10	2.8220254079506916e-10	8.231185817556939e-9
46400000	0.0049999017153069735	2.1791874674035874e-50	-2.5069382399247286e-17	6.200688246648364e-8	2.180118681911799e-16	6.388336929611322e-8	-1.8812380006879696e-20	1.644804673048349e-21	1.5886324864989683e-10	2.8220254079506916e-10	8.231185817556939e-9
46500000	0.0049999017153069735	2.1791874674035874e-50	-2.5069382399247286e-17	6.200688246648364e-8	2.180118681911799e-16	6.388336929611322e-8	-1.8812379640495123e-20	1.644804673048349e-21	1.5886324864989683e-10	2.8220254079506916e-10	8.231185817556939e-9
46600000	0.0049999017153069735	2.1791874674035874e-50	-2.5069382399247286e-17	6.200688246648364e-8	2.180118681911799e-16	6.388336929611322e-8	-1.881237927411055e-20	1.644804673048349e-21	1.5886324864989683e-10	2.8220254079506916e-10	8.231185817556939e-9
46700000	0.0049999017153069735	2.1791874674035874e-50	-2.5069382399247286e-17	6.200688246648364e-8	2.180118681911799e-16	6.388336929611322e-8	-1.8812378907725973e-20	1.644804673048349e-21	1.5886324864989683e-10	2.8220254079506916e-10	8.231185817556939e-9
46800000	0.0049999017153069735	2.1791874674035874e-50	-2.5069382399247286e-17	6.200688246648364e-8	2.180118681911799e-16	6.388336929611322e-8	-1.88123785413414e-20	1.644804673048349e-21	1.5886324864989683e-10	2.8220254079506916e-10	8.231185817556939e-9
46900000	0.0049999017153069735	2.1791874674035874e-50	-2.5069382399247286e-17	6.200688246648364e-8	2.180118681911799e-16	6.388336929611322e-8	-1.8812378174956827e-20	1.644804673048349e-21	1.5886324864989683e-10	2.8220254079506916e-10	8.231185817556939e-9
47000000	0.0049999017153069735	2.1791874674035874e-50	-2.5069382399247286e-17	6.200688246648364e-8	2.180118681911799e-16	6.388336929611322e-8	-1.8812377808572253e-20	1.644804673048349e-21	1.5886324864989683e-10	2.8220254079506916e-10	8.231185817556939e-9
47100000	0.0049999017153069735	2.1791874674035874e-50	-2.5069382399247286e-17	6.200688246648364e-8	2.180118681911799e-16	6.388336929611322e-8	-1.881237744218768e-20	1.644804673048349e-21	1.5886324864989683e-10	2.8220254079506916e-10	8.231185817556939e-9
47200000	0.0049999017153069735	2.1791874674035874e-50	-2.5069382399247286e-17	6.200688246648364e-8	2.180118681911799e-16	6.388336929611322e-8	-1.8812377075803104e-20	1.644804673048349e-21	1.5886324864989683e-10	2.8220254079506916e-10	8.231185817556939e-9
47300000	0.0049999017153069735	2.1791874674035874e-50	-2.5069382399247286e-17	6.200688246648364e-8	2.180118681911799e-16	6.388336929611322e-8	-1.881237670941853e-20	1.644804673048349e-21	1.5886324864989683e-10	2.8220254079506916e-10	8.231185817556939e-9
47400000	0.0049999017153069735	2.1791874674035874e-50	-2.5069382399247286e-17	6.200688246648364e-8	2.180118681911799e-16	6.388336929611322e-8	-1.8812376343033957e-20	1.644804673048349e-21	1.5886324864989683e-10	2.8220254079506916e-10	8.231185817556939e-9
47500000	0.0049999017153069735	2.1791874674035874e-50	-2.5069382399247286e-17	6.200688246648364e-8	2.180118681911799e-16	6.388336929611322e-8	-1.8812375976649384e-20	1.644804673048349e-21	1.5886324864989683e-10	2.8220254079506916e-10	8.231185817556939e-9
47600000	0.0049999017153069735	2.1791874674035874e-50	-2.5069382399247286e-17	6.200688246648364e-8	2.180118681911799e-16	6.388336929611322e-8	-1.881237561026481e-20	1.644804673048349e-21	1.5886324864989683e-10	2.8220254079506916e-10	8.231185817556939e-9
47700000	0.0049999017153069735	2.1791874674035874e-50	-2.5069382399247286e-17	6.200688246648364e-8	2.180118681911799e-16	6.388336929611322e-8	-1.8812375243880234e-20	1.644804673048349e-21	1.5886324864989683e-10	2.8220254079506916e-10	8.231185817556939e-9
47800000	0.0049999017153069735	2.1791874674035874e-50	-2.5069382399247286e-17	6.200688246648364e-8	2.180118681911799e-16	6.388336929611322e-8	-1.881237487749566e-20	1.644804673048349e-21	1.5886324864989683e-10	2.8220254079506916e-10	8.231185817556939e-9
47900000	0.0049999017153069735	2.1791874674035874e-50	-2.5069382399247286e-17	6.200688246648364e-8	2.180118681911799e-16	6.388336929611322e-8	-1.8812374511111088e-20	1.644804673048349e-21	1.5886324864989683e-10	2.8220254079506916e-10	8.231185817556939e-9
48000000	0.0049999017153069735	2.1791874674035874e-50	-2.5069382399247286e-17	6.200688246648364e-8	2.180118681911799e-16	6.388336929611322e-8	-1.8812374144726515e-20	1.644804673048349e-21	1.5886324864989683e-10	2.8220254079506916e-10	8.231185817556939e-9
48100000	0.0049999017153069735	2.1791874674035874e-50	-2.5069382399247286e-17	6.200688246648364e-8	2.180118681911799e-16	6.388336929611322e-8	-1.881237377834194e-20	1.644804673048349e-21	1.5886324864989683e-10	2.8220254079506916e-10	8.231185817556939e-9
48200000	0.0049999017153069735	2.1791874674035874e-50	-2.5069382399247286e-17	6.200688246648364e-8	2.180118681911799e-16	6.388336929611322e-8	-1.8812373411957365e-20	1.644804673048349e-21	1.5886324864989683e-10	2.8220254079506916e-10	8.231185817556939e-9
48300000	0.0049999017153069735	2.179187467403587e-50	-2.5069382399247286e-17	6.200688246648364e-8	2.180118681911799e-16	6.388336929611322e-8	-1.8812373045572792e-20	1.644804673048349e-21	1.5886324864989683e-10	2.8220254079506916e-10	8.231185817556939e-9
48400000	0.0049999017153069735	2.179187467403587e-50	-2.5069382399247286e-17	6.200688246648364e-8	2.180118681911799e-16	6.388336929611322e-8	-1.881237267918822e-20	1.644804673048349e-21	1.5886324864989683e-10	2.8220254079506916e-10	8.231185817556939e-9
48500000	0.0049999017153069735	2.179187467403587e-50	-2.5069382399247286e-17	6.200688246648364e-8	2.180118681911799e-16	6.388336929611322e-8	-1.8812372312803645e-20	1.644804673048349e-21	1.5886324864989683e-10	2.8220254079506916e-10	8.231185817556939e-9
48600000	0.0049999017153069735	2.179187467403587e-50	-2.5069382399247286e-17	6.200688246648364e-8	2.180118681911799e-16	6.388336929611322e-8	-1.8812371946419072e-20	1.644804673048349e-21	1.5886324864989683e-10	2.8220254079506916e-10	8.231185817556939e-9
48700000	0.0049999017153069735	2.179187467403587e-50	-2.5069382399247286e-17	6.200688246648364e-8	2.180118681911799e-16	6.388336929611322e-8	-1.8812371580034496e-20	1.644804673048349e-21	1.5886324864989683e-10	2.8220254079506916e-10	8.231185817556939e-9
48800000	0.0049999017153069735	2.179187467403587e-50	-2.5069382399247286e-17	6.200688246648364e-8	2.180118681911799e-16	6.388336929611322e-8	-1.8812371213649923e-20	1.644804673048349e-21	1.5886324864989683e-10	2.8220254079506916e-10	8.231185817556939e-9
48900000	0.0049999017153069735	2.179187467403587e-50	-2.5069382399247286e-17	6.200688246648364e-8	2.180118681911799e-16	6.388336929611322e-8	-1.881237084726535e-20	1.644804673048349e-21	1.5886324864989683e-10	2.8220254079506916e-10	8.231185817556939e-9
49000000	0.0049999017153069735	2.179187467403587e-50	-2.5069382399247286e-17	6.200688246648364e-8	2.180118681911799e-16	6.388336929611322e-8	-1.8812370480880776e-20	1.644804673048349e-21	1.5886324864989683e-10	2.8220254079506916e-10	8.231185817556939e-9
49100000	0.0049999017153069735	2.179187467403587e-50	-2.5069382399247286e-17	6.200688246648364e-8	2.180118681911799e-16	6.388336929611322e-8	-1.8812370114496203e-20	1.644804673048349e-21	1.5886324864989683e-10	2.8220254079506916e-10	8.231185817556939e-9
49200000	0.0049999017153069735	2.179187467403587e-50	-2.5069382399247286e-17	6.200688246648364e-8	2.180118681911799e-16	6.388336929611322e-8	-1.8812369748111627e-20	1.644804673048349e-21	1.5886324864989683e-10	2.8220254079506916e-10	8.231185817556939e-9
49300000	0.0049999017153069735	2.179187467403587e-50	-2.5069382399247286e-17	6.200688246648364e-8	2.180118681911799e-16	6.388336929611322e-8	-1.8812369381727053e-20	1.644804673048349e-21	1.5886324864989683e-10	2.8220254079506916e-10	8.231185817556939e-9
49400000	0.0049999017153069735	2.179187467403587e-50	-2.5069382399247286e-17	6.200688246648364e-8	2.180118681911799e-16	6.388336929611322e-8	-1.881236901534248e-20	1.644804673048349e-21	1.5886324864989683e-10	2.8220254079506916e-10	8.231185817556939e-9
49500000	0.0049999017153069735	2.179187467403587e-50	-2.5069382399247286e-17	6.200688246648364e-8	2.180118681911799e-16	6.388336929611322e-8	-1.8812368648957907e-20	1.644804673048349e-21	1.5886324864989683e-10	2.8220254079506916e-10	8.231185817556939e-9
49600000	0.0049999017153069735	2.179187467403587e-50	-2.5069382399247286e-17	6.200688246648364e-8	2.180118681911799e-16	6.388336929611322e-8	-1.8812368282573333e-20	1.644804673048349e-21	1.5886324864989683e-10	2.8220254079506916e-10	8.231185817556939e-9
49700000	0.0049999017153069735	2.179187467403587e-50	-2.5069382399247286e-17	6.200688246648364e-8	2.180118681911799e-16	6.388336929611322e-8	-1.8812367916188757e-20	1.644804673048349e-21	1.5886324864989683e-10	2.8220254079506916e-10	8.231185817556939e-9
49800000	0.0049999017153069735	2.179187467403587e-50	-2.5069382399247286e-17	6.200688246648364e-8	2.180118681911799e-16	6.388336929611322e-8	-1.8812367549804184e-20	1.644804673048349e-21	1.5886324864989683e-10	2.8220254079506916e-10	8.231185817556939e-9
49900000	0.0049999017153069735	2.179187467403587e-50	-2.5069382399247286e-17	6.200688246648364e-8	2.180118681911799e-16	6.388336929611322e-8	-1.881236718341961e-20	1.644804673048349e-21	1.5886324864989683e-10	2.8220254079506916e-10	8.231185817556939e-9
50000000	0.0049999017153069735	2.179187467403587e-50	-2.5069382399247286e-17	6.200688246648364e-8	2.180118681911799e-16	6.388336929611322e-8	-1.8812366817035037e-20	1.644804673048349e-21	1.5886324864989683e-10	2.8220254079506916e-10	8.231185817556939e-9
50100000	0.0049999017153069735	2.179187467403587e-50	-2.5069382399247286e-17	6.200688246648364e-8	2.180118681911799e-16	6.388336929611322e-8	-1.8812366450650464e-20	1.644804673048349e-21	1.5886324864989683e-10	2.8220254079506916e-10	8.231185817556939e-9
50200000	0.0049999017153069735	2.179187467403587e-50	-2.5069382399247286e-17	6.200688246648364e-8	2.180118681911799e-16	6.388336929611322e-8	-1.8812366084265888e-20	1.644804673048349e-21	1.5886324864989683e-10	2.8220254079506916e-10	8.231185817556939e-9
50300000	0.0049999017153069735	2.179187467403587e-50	-2.5069382399247286e-17	6.200688246648364e-8	2.180118681911799e-16	6.388336929611322e-8	-1.8812365717881315e-20	1.644804673048349e-21	1.5886324864989683e-10	2.8220254079506916e-10	8.231185817556939e-9
50400000	0.0049999017153069735	2.179187467403587e-50	-2.5069382399247286e-17	6.200688246648364e-8	2.180118681911799e-16	6.388336929611322e-8	-1.881236535149674e-20	1.644804673048349e-21	1.5886324864989683e-10	2.8220254079506916e-10	8.231185817556939e-9
50500000	0.0049999017153069735	2.179187467403587e-50	-2.5069382399247286e-17	6.200688246648364e-8	2.180118681911799e-16	6.388336929611322e-8	-1.8812364985112168e-20	1.644804673048349e-21	1.5886324864989683e-10	2.8220254079506916e-10	8.231185817556939e-9
50600000	0.0049999017153069735	2.179187467403587e-50	-2.5069382399247286e-17	6.200688246648364e-8	2.180118681911799e-16	6.388336929611322e-8	-1.8812364618727595e-20	1.644804673048349e-21	1.5886324864989683e-10	2.8220254079506916e-10	8.231185817556939e-9
50700000	0.0049999017153069735	2.179187467403587e-50	-2.5069382399247286e-17	6.200688246648364e-8	2.180118681911799e-16	6.388336929611322e-8	-1.881236425234302e-20	1.644804673048349e-21	1.5886324864989683e-10	2.8220254079506916e-10	8.231185817556939e-9
50800000	0.0049999017153069735	2.179187467403587e-50	-2.5069382399247286e-17	6.200688246648363e-8	2.180118681911799e-16	6.388336929611322e-8	-1.8812363885958445e-20	1.644804673048349e-21	1.5886324864989683e-10	2.8220254079506916e-10	8.231185817556939e-9
50900000	0.0049999017153069735	2.179187467403587e-50	-2.5069382399247286e-17	6.200688246648363e-8	2.180118681911799e-16	6.388336929611322e-8	-1.8812363519573872e-20	1.644804673048349e-21	1.5886324864989683e-10	2.8220254079506916e-10	8.231185817556939e-9
51000000	0.0049999017153069735	2.1791874674035864e-50	-2.5069382399247286e-17	6.200688246648363e-8	2.180118681911799e-16	6.388336929611322e-8	-1.88123631531893e-20	1.644804673048349e-21	1.5886324864989683e-10	2.8220254079506916e-10	8.231185817556939e-9
51100000	0.0049999017153069735	2.1791874674035864e-50	-2.5069382399247286e-17	6.200688246648363e-8	2.180118681911799e-16	6.388336929611322e-8	-1.8812362786804726e-20	1.644804673048349e-21	1.5886324864989683e-10	2.8220254079506916e-10	8.231185817556939e-9
51200000	0.0049999017153069735	2.1791874674035864e-50	-2.5069382399247286e-17	6.200688246648363e-8	2.1801186819117988e-16	6.388336929611322e-8	-1.881236242042015e-20	1.644804673048349e-21	1.5886324864989683e-10	2.8220254079506916e-10	8.231185817556939e-9
51300000	0.0049999017153069735	2.1791874674035864e-50	-2.5069382399247286e-17	6.200688246648363e-8	2.1801186819117988e-16	6.388336929611322e-8	-1.8812362054035576e-20	1.644804673048349e-21	1.5886324864989683e-10	2.8220254079506916e-10	8.231185817556939e-9
51400000	0.0049999017153069735	2.1791874674035864e-50	-2.5069382399247286e-17	6.200688246648363e-8	2.1801186819117988e-16	6.388336929611322e-8	-1.8812361687651003e-20	1.644804673048349e-21	1.5886324864989683e-10	2.8220254079506916e-10	8.231185817556939e-9
51500000	0.0049999017153069735	2.1791874674035864e-50	-2.5069382399247286e-17	6.200688246648363e-8	2.1801186819117988e-16	6.388336929611322e-8	-1.881236132126643e-20	1.644804673048349e-21	1.5886324864989683e-10	2.8220254079506916e-10	8.231185817556939e-9
51600000	0.0049999017153069735	2.1791874674035864e-50	-2.5069382399247286e-17	6.200688246648363e-8	2.1801186819117988e-16	6.388336929611322e-8	-1.8812360954881856e-20	1.644804673048349e-21	1.5886324864989683e-10	2.8220254079506916e-10	8.231185817556939e-9
51700000	0.0049999017153069735	2.1791874674035864e-50	-2.5069382399247286e-17	6.200688246648363e-8	2.1801186819117988e-16	6.388336929611322e-8	-1.881236058849728e-20	1.644804673048349e-21	1.5886324864989683e-10	2.8220254079506916e-10	8.231185817556939e-9
51800000	0.0049999017153069735	2.1791874674035864e-50	-2.5069382399247286e-17	6.200688246648363e-8	2.1801186819117988e-16	6.388336929611322e-8	-1.8812360222112707e-20	1.644804673048349e-21	1.5886324864989683e-10	2.8220254079506916e-10	8.231185817556939e-9
51900000	0.0049999017153069735	2.1791874674035864e-50	-2.5069382399247286e-17	6.200688246648363e-8	2.1801186819117988e-16	6.388336929611322e-8	-1.8812359855728133e-20	1.644804673048349e-21	1.5886324864989683e-10	2.8220254079506916e-10	8.231185817556939e-9
52000000	0.0049999017153069735	2.1791874674035864e-50	-2.5069382399247286e-17	6.200688246648363e-8	2.1801186819117988e-16	6.388336929611322e-8	-1.881235948934356e-20	1.644804673048349e-21	1.5886324864989683e-10	2.8220254079506916e-10	8.231185817556939e-9
52100000	0.0049999017153069735	2.1791874674035864e-50	-2.5069382399247286e-17	6.200688246648363e-8	2.1801186819117988e-16	6.388336929611322e-8	-1.8812359122958987e-20	1.644804673048349e-21	1.5886324864989683e-10	2.8220254079506916e-10	8.231185817556939e-9
52200000	0.0049999017153069735	2.1791874674035864e-50	-2.5069382399247286e-17	6.200688246648363e-8	2.1801186819117988e-16	6.388336929611322e-8	-1.881235875657441e-20	1.644804673048349e-21	1.5886324864989683e-10	2.8220254079506916e-10	8.231185817556939e-9
52300000	0.0049999017153069735	2.1791874674035864e-50	-2.5069382399247286e-17	6.200688246648363e-8	2.1801186819117988e-16	6.388336929611322e-8	-1.8812358390189837e-20	1.644804673048349e-21	1.5886324864989683e-10	2.8220254079506916e-10	8.231185817556939e-9
52400000	0.0049999017153069735	2.1791874674035864e-50	-2.5069382399247286e-17	6.200688246648363e-8	2.1801186819117988e-16	6.388336929611322e-8	-1.8812358023805264e-20	1.644804673048349e-21	1.5886324864989683e-10	2.8220254079506916e-10	8.231185817556939e-9
52500000	0.0049999017153069735	2.1791874674035864e-50	-2.5069382399247286e-17	6.200688246648363e-8	2.1801186819117988e-16	6.388336929611322e-8	-1.881235765742069e-20	1.644804673048349e-21	1.5886324864989683e-10	2.8220254079506916e-10	8.231185817556939e-9
52600000	0.0049999017153069735	2.1791874674035864e-50	-2.5069382399247286e-17	6.200688246648363e-8	2.1801186819117988e-16	6.388336929611322e-8	-1.8812357291036118e-20	1.644804673048349e-21	1.5886324864989683e-10	2.8220254079506916e-10	8.231185817556939e-9
52700000	0.0049999017153069735	2.1791874674035864e-50	-2.5069382399247286e-17	6.200688246648363e-8	2.1801186819117988e-16	6.388336929611322e-8	-1.881235692465154e-20	1.644804673048349e-21	1.5886324864989683e-10	2.8220254079506916e-10	8.231185817556939e-9
52800000	0.0049999017153069735	2.1791874674035864e-50	-2.5069382399247286e-17	6.200688246648363e-8	2.1801186819117988e-16	6.388336929611322e-8	-1.8812356558266968e-20	1.644804673048349e-21	1.5886324864989683e-10	2.8220254079506916e-10	8.231185817556939e-9
52900000	0.0049999017153069735	2.1791874674035864e-50	-2.5069382399247286e-17	6.200688246648363e-8	2.1801186819117988e-16	6.388336929611322e-8	-1.8812356191882395e-20	1.644804673048349e-21	1.5886324864989683e-10	2.8220254079506916e-10	8.231185817556939e-9
53000000	0.0049999017153069735	2.1791874674035864e-50	-2.5069382399247286e-17	6.200688246648363e-8	2.1801186819117988e-16	6.388336929611322e-8	-1.8812355825497822e-20	1.644804673048349e-21	1.5886324864989683e-10	2.8220254079506916e-10	8.231185817556939e-9
53100000	0.0049999017153069735	2.1791874674035864e-50	-2.5069382399247286e-17	6.200688246648363e-8	2.1801186819117988e-16	6.388336929611322e-8	-1.8812355459113248e-20	1.644804673048349e-21	1.5886324864989683e-10	2.8220254079506916e-10	8.231185817556939e-9
53200000	0.0049999017153069735	2.1791874674035864e-50	-2.5069382399247286e-17	6.200688246648363e-8	2.1801186819117988e-16	6.388336929611322e-8	-1.8812355092728672e-20	1.644804673048349e-21	1.5886324864989683e-10	2.8220254079506916e-10	8.231185817556939e-9
53300000	0.0049999017153069735	2.1791874674035864e-50	-2.5069382399247286e-17	6.200688246648363e-8	2.1801186819117988e-16	6.388336929611322e-8	-1.88123547263441e-20	1.644804673048349e-21	1.5886324864989683e-10	2.8220254079506916e-10	8.231185817556939e-9
53400000	0.0049999017153069735	2.179187467403586e-50	-2.5069382399247286e-17	6.200688246648363e-8	2.1801186819117988e-16	6.388336929611322e-8	-1.8812354359959526e-20	1.644804673048349e-21	1.5886324864989683e-10	2.8220254079506916e-10	8.231185817556939e-9
53500000	0.0049999017153069735	2.179187467403586e-50	-2.5069382399247286e-17	6.200688246648363e-8	2.1801186819117988e-16	6.388336929611322e-8	-1.8812353993574952e-20	1.644804673048349e-21	1.5886324864989683e-10	2.8220254079506916e-10	8.231185817556939e-9
53600000	0.0049999017153069735	2.179187467403586e-50	-2.5069382399247286e-17	6.200688246648363e-8	2.1801186819117988e-16	6.388336929611322e-8	-1.881235362719038e-20	1.644804673048349e-21	1.5886324864989683e-10	2.8220254079506916e-10	8.231185817556939e-9
53700000	0.0049999017153069735	2.179187467403586e-50	-2.5069382399247286e-17	6.200688246648363e-8	2.1801186819117988e-16	6.388336929611322e-8	-1.8812353260805803e-20	1.644804673048349e-21	1.5886324864989683e-10	2.8220254079506916e-10	8.231185817556939e-9
53800000	0.0049999017153069735	2.179187467403586e-50	-2.5069382399247286e-17	6.200688246648363e-8	2.1801186819117988e-16	6.388336929611322e-8	-1.881235289442123e-20	1.644804673048349e-21	1.5886324864989683e-10	2.8220254079506916e-10	8.231185817556939e-9
53900000	0.0049999017153069735	2.179187467403586e-50	-2.5069382399247286e-17	6.200688246648363e-8	2.1801186819117988e-16	6.388336929611322e-8	-1.8812352528036656e-20	1.644804673048349e-21	1.5886324864989683e-10	2.8220254079506916e-10	8.231185817556939e-9
54000000	0.0049999017153069735	2.179187467403586e-50	-2.5069382399247286e-17	6.200688246648363e-8	2.1801186819117988e-16	6.388336929611322e-8	-1.8812352161652083e-20	1.644804673048349e-21	1.5886324864989683e-10	2.8220254079506916e-10	8.231185817556939e-9
54100000	0.0049999017153069735	2.179187467403586e-50	-2.5069382399247286e-17	6.200688246648363e-8	2.1801186819117988e-16	6.388336929611322e-8	-1.881235179526751e-20	1.644804673048349e-21	1.5886324864989683e-10	2.8220254079506916e-10	8.231185817556939e-9
54200000	0.0049999017153069735	2.179187467403586e-50	-2.5069382399247286e-17	6.200688246648363e-8	2.1801186819117988e-16	6.388336929611322e-8	-1.8812351428882933e-20	1.644804673048349e-21	1.5886324864989683e-10	2.8220254079506916e-10	8.231185817556939e-9
54300000	0.0049999017153069735	2.179187467403586e-50	-2.5069382399247286e-17	6.200688246648363e-8	2.1801186819117988e-16	6.388336929611322e-8	-1.881235106249836e-20	1.644804673048349e-21	1.5886324864989683e-10	2.8220254079506916e-10	8.231185817556939e-9
54400000	0.0049999017153069735	2.179187467403586e-50	-2.5069382399247286e-17	6.200688246648363e-8	2.1801186819117988e-16	6.388336929611322e-8	-1.8812350696113787e-20	1.644804673048349e-21	1.5886324864989683e-10	2.8220254079506916e-10	8.231185817556939e-9
54500000	0.0049999017153069735	2.179187467403586e-50	-2.5069382399247286e-17	6.200688246648363e-8	2.1801186819117988e-16	6.388336929611322e-8	-1.8812350329729214e-20	1.644804673048349e-21	1.5886324864989683e-10	2.8220254079506916e-10	8.231185817556939e-9
54600000	0.0049999017153069735	2.179187467403586e-50	-2.5069382399247286e-17	6.200688246648363e-8	2.1801186819117988e-16	6.388336929611322e-8	-1.881234996334464e-20	1.644804673048349e-21	1.5886324864989683e-10	2.8220254079506916e-10	8.231185817556939e-9
54700000	0.0049999017153069735	2.179187467403586e-50	-2.5069382399247286e-17	6.200688246648363e-8	2.1801186819117988e-16	6.388336929611322e-8	-1.8812349596960064e-20	1.644804673048349e-21	1.5886324864989683e-10	2.8220254079506916e-10	8.231185817556939e-9
54800000	0.0049999017153069735	2.179187467403586e-50	-2.5069382399247286e-17	6.200688246648363e-8	2.1801186819117988e-16	6.388336929611322e-8	-1.881234923057549e-20	1.644804673048349e-21	1.5886324864989683e-10	2.8220254079506916e-10	8.231185817556939e-9
54900000	0.0049999017153069735	2.179187467403586e-50	-2.5069382399247286e-17	6.200688246648363e-8	2.1801186819117988e-16	6.388336929611322e-8	-1.8812348864190918e-20	1.644804673048349e-21	1.5886324864989683e-10	2.8220254079506916e-10	8.231185817556939e-9
55000000	0.0049999017153069735	2.179187467403586e-50	-2.5069382399247286e-17	6.200688246648363e-8	2.1801186819117988e-16	6.388336929611322e-8	-1.8812348497806344e-20	1.644804673048349e-21	1.5886324864989683e-10	2.8220254079506916e-10	8.231185817556939e-9
55100000	0.0049999017153069735	2.179187467403586e-50	-2.5069382399247286e-17	6.200688246648363e-8	2.1801186819117988e-16	6.388336929611322e-8	-1.881234813142177e-20	1.644804673048349e-21	1.5886324864989683e-10	2.8220254079506916e-10	8.231185817556939e-9
55200000	0.0049999017153069735	2.179187467403586e-50	-2.5069382399247286e-17	6.200688246648363e-8	2.1801186819117988e-16	6.388336929611322e-8	-1.8812347765037195e-20	1.644804673048349e-21	1.5886324864989683e-10	2.8220254079506916e-10	8.231185817556939e-9
55300000	0.0049999017153069735	2.179187467403586e-50	-2.5069382399247286e-17	6.200688246648363e-8	2.1801186819117988e-16	6.388336929611322e-8	-1.8812347398652622e-20	1.644804673048349e-21	1.5886324864989683e-10	2.8220254079506916e-10	8.231185817556939e-9
55400000	0.0049999017153069735	2.179187467403586e-50	-2.5069382399247286e-17	6.200688246648363e-8	2.1801186819117988e-16	6.388336929611322e-8	-1.8812347032268048e-20	1.644804673048349e-21	1.5886324864989683e-10	2.8220254079506916e-10	8.231185817556939e-9
55500000	0.0049999017153069735	2.179187467403586e-50	-2.5069382399247286e-17	6.200688246648363e-8	2.1801186819117988e-16	6.388336929611322e-8	-1.8812346665883475e-20	1.644804673048349e-21	1.5886324864989683e-10	2.8220254079506916e-10	8.231185817556939e-9
55600000	0.0049999017153069735	2.179187467403586e-50	-2.5069382399247286e-17	6.200688246648363e-8	2.1801186819117988e-16	6.388336929611322e-8	-1.8812346299498902e-20	1.644804673048349e-21	1.5886324864989683e-10	2.8220254079506916e-10	8.231185817556939e-9
55700000	0.0049999017153069735	2.179187467403586e-50	-2.5069382399247286e-17	6.200688246648363e-8	2.1801186819117988e-16	6.388336929611322e-8	-1.8812345933114326e-20	1.644804673048349e-21	1.5886324864989683e-10	2.8220254079506916e-10	8.231185817556939e-9
55800000	0.0049999017153069735	2.179187467403586e-50	-2.5069382399247286e-17	6.200688246648363e-8	2.1801186819117988e-16	6.388336929611322e-8	-1.8812345566729752e-20	1.644804673048349e-21	1.5886324864989683e-10	2.8220254079506916e-10	8.231185817556939e-9
55900000	0.0049999017153069735	2.179187467403586e-50	-2.5069382399247286e-17	6.200688246648363e-8	2.1801186819117988e-16	6.388336929611322e-8	-1.881234520034518e-20	1.644804673048349e-21	1.5886324864989683e-10	2.8220254079506916e-10	8.231185817556939e-9
56000000	0.0049999017153069735	2.179187467403586e-50	-2.5069382399247286e-17	6.200688246648363e-8	2.1801186819117988e-16	6.388336929611322e-8	-1.8812344833960606e-20	1.644804673048349e-21	1.5886324864989683e-10	2.8220254079506916e-10	8.231185817556939e-9
56100000	0.0049999017153069735	2.179187467403586e-50	-2.5069382399247286e-17	6.200688246648363e-8	2.1801186819117988e-16	6.388336929611322e-8	-1.8812344467576033e-20	1.644804673048349e-21	1.5886324864989683e-10	2.8220254079506916e-10	8.231185817556939e-9
56200000	0.0049999017153069735	2.179187467403586e-50	-2.5069382399247286e-17	6.200688246648363e-8	2.1801186819117988e-16	6.388336929611322e-8	-1.8812344101191456e-20	1.644804673048349e-21	1.5886324864989683e-10	2.8220254079506916e-10	8.231185817556939e-9
56300000	0.0049999017153069735	2.179187467403586e-50	-2.5069382399247286e-17	6.200688246648363e-8	2.1801186819117988e-16	6.388336929611322e-8	-1.8812343734806883e-20	1.644804673048349e-21	1.5886324864989683e-10	2.8220254079506916e-10	8.231185817556939e-9
56400000	0.0049999017153069735	2.179187467403586e-50	-2.5069382399247286e-17	6.200688246648363e-8	2.1801186819117988e-16	6.388336929611322e-8	-1.881234336842231e-20	1.644804673048349e-21	1.5886324864989683e-10	2.8220254079506916e-10	8.231185817556939e-9
56500000	0.0049999017153069735	2.179187467403586e-50	-2.5069382399247286e-17	6.200688246648363e-8	2.1801186819117988e-16	6.388336929611322e-8	-1.8812343002037736e-20	1.644804673048349e-21	1.5886324864989683e-10	2.8220254079506916e-10	8.231185817556939e-9
56600000	0.0049999017153069735	2.179187467403586e-50	-2.5069382399247286e-17	6.200688246648363e-8	2.1801186819117988e-16	6.388336929611322e-8	-1.8812342635653163e-20	1.644804673048349e-21	1.5886324864989683e-10	2.8220254079506916e-10	8.231185817556939e-9
56700000	0.0049999017153069735	2.179187467403586e-50	-2.5069382399247286e-17	6.200688246648363e-8	2.1801186819117988e-16	6.388336929611322e-8	-1.8812342269268587e-20	1.644804673048349e-21	1.5886324864989683e-10	2.8220254079506916e-10	8.231185817556939e-9
56800000	0.0049999017153069735	2.179187467403586e-50	-2.5069382399247286e-17	6.200688246648363e-8	2.1801186819117988e-16	6.388336929611322e-8	-1.8812341902884014e-20	1.644804673048349e-21	1.5886324864989683e-10	2.8220254079506916e-10	8.231185817556939e-9
56900000	0.0049999017153069735	2.179187467403586e-50	-2.5069382399247286e-17	6.200688246648363e-8	2.1801186819117988e-16	6.388336929611322e-8	-1.881234153649944e-20	1.644804673048349e-21	1.5886324864989683e-10	2.8220254079506916e-10	8.231185817556939e-9
57000000	0.0049999017153069735	2.179187467403586e-50	-2.5069382399247286e-17	6.200688246648363e-8	2.1801186819117988e-16	6.388336929611322e-8	-1.8812341170114867e-20	1.644804673048349e-21	1.5886324864989683e-10	2.8220254079506916e-10	8.231185817556939e-9
57100000	0.0049999017153069735	2.179187467403586e-50	-2.5069382399247286e-17	6.200688246648363e-8	2.1801186819117988e-16	6.388336929611322e-8	-1.8812340803730294e-20	1.644804673048349e-21	1.5886324864989683e-10	2.8220254079506916e-10	8.231185817556939e-9
57200000	0.0049999017153069735	2.179187467403586e-50	-2.5069382399247286e-17	6.200688246648363e-8	2.1801186819117988e-16	6.388336929611322e-8	-1.8812340437345718e-20	1.644804673048349e-21	1.5886324864989683e-10	2.8220254079506916e-10	8.231185817556939e-9
57300000	0.0049999017153069735	2.179187467403586e-50	-2.5069382399247286e-17	6.200688246648363e-8	2.1801186819117988e-16	6.388336929611322e-8	-1.8812340070961144e-20	1.644804673048349e-21	1.5886324864989683e-10	2.8220254079506916e-10	8.231185817556939e-9
57400000	0.0049999017153069735	2.179187467403586e-50	-2.5069382399247286e-17	6.200688246648363e-8	2.1801186819117988e-16	6.388336929611322e-8	-1.881233970457657e-20	1.644804673048349e-21	1.5886324864989683e-10	2.8220254079506916e-10	8.231185817556939e-9
57500000	0.0049999017153069735	2.179187467403586e-50	-2.5069382399247286e-17	6.200688246648363e-8	2.1801186819117988e-16	6.388336929611322e-8	-1.8812339338191998e-20	1.644804673048349e-21	1.5886324864989683e-10	2.8220254079506916e-10	8.231185817556939e-9
57600000	0.0049999017153069735	2.179187467403586e-50	-2.5069382399247286e-17	6.200688246648363e-8	2.1801186819117988e-16	6.388336929611322e-8	-1.8812338971807425e-20	1.644804673048349e-21	1.5886324864989683e-10	2.8220254079506916e-10	8.231185817556939e-9
57700000	0.0049999017153069735	2.179187467403586e-50	-2.5069382399247286e-17	6.200688246648363e-8	2.1801186819117988e-16	6.388336929611322e-8	-1.8812338605422848e-20	1.644804673048349e-21	1.5886324864989683e-10	2.8220254079506916e-10	8.231185817556939e-9
57800000	0.0049999017153069735	2.179187467403586e-50	-2.5069382399247286e-17	6.200688246648363e-8	2.1801186819117988e-16	6.388336929611322e-8	-1.8812338239038275e-20	1.644804673048349e-21	1.5886324864989683e-10	2.8220254079506916e-10	8.231185817556939e-9
57900000	0.0049999017153069735	2.179187467403586e-50	-2.5069382399247286e-17	6.200688246648363e-8	2.1801186819117988e-16	6.388336929611322e-8	-1.8812337872653702e-20	1.644804673048349e-21	1.5886324864989683e-10	2.8220254079506916e-10	8.231185817556939e-9
58000000	0.0049999017153069735	2.179187467403586e-50	-2.5069382399247286e-17	6.200688246648363e-8	2.1801186819117988e-16	6.388336929611322e-8	-1.881233750626913e-20	1.644804673048349e-21	1.5886324864989683e-10	2.8220254079506916e-10	8.231185817556939e-9
58100000	0.0049999017153069735	2.179187467403586e-50	-2.5069382399247286e-17	6.200688246648363e-8	2.1801186819117988e-16	6.388336929611322e-8	-1.8812337139884555e-20	1.644804673048349e-21	1.5886324864989683e-10	2.8220254079506916e-10	8.231185817556939e-9
58200000	0.0049999017153069735	2.179187467403586e-50	-2.5069382399247286e-17	6.200688246648363e-8	2.1801186819117988e-16	6.388336929611322e-8	-1.881233677349998e-20	1.644804673048349e-21	1.5886324864989683e-10	2.8220254079506916e-10	8.231185817556939e-9
58300000	0.0049999017153069735	2.179187467403586e-50	-2.5069382399247286e-17	6.200688246648363e-8	2.1801186819117988e-16	6.388336929611322e-8	-1.8812336407115406e-20	1.644804673048349e-21	1.5886324864989683e-10	2.8220254079506916e-10	8.231185817556939e-9
58400000	0.0049999017153069735	2.179187467403586e-50	-2.5069382399247286e-17	6.200688246648363e-8	2.1801186819117988e-16	6.388336929611322e-8	-1.8812336040730833e-20	1.644804673048349e-21	1.5886324864989683e-10	2.8220254079506916e-10	8.231185817556939e-9
58500000	0.0049999017153069735	2.179187467403586e-50	-2.5069382399247286e-17	6.200688246648363e-8	2.1801186819117988e-16	6.388336929611322e-8	-1.881233567434626e-20	1.644804673048349e-21	1.5886324864989683e-10	2.8220254079506916e-10	8.231185817556939e-9
58600000	0.0049999017153069735	2.179187467403586e-50	-2.5069382399247286e-17	6.200688246648363e-8	2.1801186819117988e-16	6.388336929611322e-8	-1.8812335307961686e-20	1.644804673048349e-21	1.5886324864989683e-10	2.8220254079506916e-10	8.231185817556939e-9
58700000	0.0049999017153069735	2.179187467403586e-50	-2.5069382399247286e-17	6.200688246648363e-8	2.1801186819117988e-16	6.388336929611322e-8	-1.881233494157711e-20	1.644804673048349e-21	1.5886324864989683e-10	2.8220254079506916e-10	8.231185817556939e-9
58800000	0.0049999017153069735	2.179187467403586e-50	-2.5069382399247286e-17	6.200688246648363e-8	2.1801186819117988e-16	6.388336929611322e-8	-1.8812334575192536e-20	1.644804673048349e-21	1.5886324864989683e-10	2.8220254079506916e-10	8.231185817556939e-9
58900000	0.0049999017153069735	2.179187467403586e-50	-2.5069382399247286e-17	6.200688246648363e-8	2.1801186819117988e-16	6.388336929611322e-8	-1.8812334208807963e-20	1.644804673048349e-21	1.5886324864989683e-10	2.8220254079506916e-10	8.231185817556939e-9
59000000	0.0049999017153069735	2.179187467403586e-50	-2.5069382399247286e-17	6.200688246648363e-8	2.1801186819117988e-16	6.388336929611322e-8	-1.881233384242339e-20	1.644804673048349e-21	1.5886324864989683e-10	2.8220254079506916e-10	8.231185817556939e-9
59100000	0.0049999017153069735	2.1791874674035864e-50	-2.5069382399247286e-17	6.200688246648363e-8	2.1801186819117988e-16	6.388336929611322e-8	-1.8812333476038817e-20	1.644804673048349e-21	1.5886324864989683e-10	2.8220254079506916e-10	8.231185817556939e-9
59200000	0.0049999017153069735	2.1791874674035864e-50	-2.5069382399247286e-17	6.200688246648363e-8	2.1801186819117988e-16	6.388336929611322e-8	-1.881233310965424e-20	1.644804673048349e-21	1.5886324864989683e-10	2.8220254079506916e-10	8.231185817556939e-9
59300000	0.0049999017153069735	2.1791874674035864e-50	-2.5069382399247286e-17	6.200688246648363e-8	2.1801186819117988e-16	6.388336929611322e-8	-1.8812332743269667e-20	1.644804673048349e-21	1.5886324864989683e-10	2.8220254079506916e-10	8.231185817556939e-9
59400000	0.0049999017153069735	2.1791874674035864e-50	-2.5069382399247286e-17	6.200688246648363e-8	2.1801186819117988e-16	6.388336929611322e-8	-1.8812332376885094e-20	1.644804673048349e-21	1.5886324864989683e-10	2.8220254079506916e-10	8.231185817556939e-9
59500000	0.0049999017153069735	2.1791874674035864e-50	-2.5069382399247286e-17	6.200688246648363e-8	2.1801186819117988e-16	6.388336929611322e-8	-1.881233201050052e-20	1.644804673048349e-21	1.5886324864989683e-10	2.8220254079506916e-10	8.231185817556939e-9
59600000	0.0049999017153069735	2.1791874674035864e-50	-2.5069382399247286e-17	6.200688246648363e-8	2.1801186819117988e-16	6.388336929611322e-8	-1.8812331644115947e-20	1.644804673048349e-21	1.5886324864989683e-10	2.8220254079506916e-10	8.231185817556939e-9
59700000	0.0049999017153069735	2.1791874674035864e-50	-2.5069382399247286e-17	6.200688246648363e-8	2.1801186819117988e-16	6.388336929611322e-8	-1.881233127773137e-20	1.644804673048349e-21	1.5886324864989683e-10	2.8220254079506916e-10	8.231185817556939e-9
59800000	0.0049999017153069735	2.1791874674035864e-50	-2.5069382399247286e-17	6.200688246648363e-8	2.1801186819117988e-16	6.388336929611322e-8	-1.8812330911346798e-20	1.644804673048349e-21	1.5886324864989683e-10	2.8220254079506916e-10	8.231185817556939e-9
59900000	0.0049999017153069735	2.1791874674035864e-50	-2.5069382399247286e-17	6.200688246648363e-8	2.1801186819117988e-16	6.388336929611322e-8	-1.8812330544962225e-20	1.644804673048349e-21	1.5886324864989683e-10	2.8220254079506916e-10	8.231185817556939e-9
60000000	0.0049999017153069735	2.1791874674035864e-50	-2.5069382399247286e-17	6.200688246648363e-8	2.1801186819117988e-16	6.388336929611322e-8	-1.881233017857765e-20	1.644804673048349e-21	1.5886324864989683e-10	2.8220254079506916e-10	8.231185817556939e-9
60100000	0.0049999017153069735	2.1791874674035864e-50	-2.5069382399247286e-17	6.200688246648363e-8	2.1801186819117988e-16	6.388336929611322e-8	-1.8812329812193078e-20	1.644804673048349e-21	1.5886324864989683e-10	2.8220254079506916e-10	8.231185817556939e-9
60200000	0.0049999017153069735	2.1791874674035864e-50	-2.5069382399247286e-17	6.200688246648363e-8	2.1801186819117988e-16	6.388336929611322e-8	-1.8812329445808502e-20	1.644804673048349e-21	1.5886324864989683e-10	2.8220254079506916e-10	8.231185817556939e-9
60300000	0.0049999017153069735	2.1791874674035864e-50	-2.5069382399247286e-17	6.200688246648363e-8	2.1801186819117988e-16	6.388336929611322e-8	-1.881232907942393e-20	1.644804673048349e-21	1.5886324864989683e-10	2.8220254079506916e-10	8.231185817556939e-9
60400000	0.0049999017153069735	2.1791874674035864e-50	-2.5069382399247286e-17	6.200688246648363e-8	2.1801186819117988e-16	6.388336929611322e-8	-1.8812328713039355e-20	1.644804673048349e-21	1.5886324864989683e-10	2.8220254079506916e-10	8.231185817556939e-9
60500000	0.0049999017153069735	2.1791874674035864e-50	-2.5069382399247286e-17	6.200688246648363e-8	2.1801186819117988e-16	6.388336929611322e-8	-1.8812328346654782e-20	1.644804673048349e-21	1.5886324864989683e-10	2.8220254079506916e-10	8.231185817556939e-9
60600000	0.0049999017153069735	2.1791874674035864e-50	-2.5069382399247286e-17	6.200688246648363e-8	2.1801186819117988e-16	6.388336929611322e-8	-1.881232798027021e-20	1.644804673048349e-21	1.5886324864989683e-10	2.8220254079506916e-10	8.231185817556939e-9
60700000	0.0049999017153069735	2.1791874674035864e-50	-2.5069382399247286e-17	6.200688246648364e-8	2.1801186819117988e-16	6.388336929611322e-8	-1.8812327613885633e-20	1.644804673048349e-21	1.5886324864989683e-10	2.8220254079506916e-10	8.231185817556939e-9
60800000	0.0049999017153069735	2.1791874674035864e-50	-2.5069382399247286e-17	6.200688246648364e-8	2.1801186819117988e-16	6.388336929611322e-8	-1.881232724750106e-20	1.644804673048349e-21	1.5886324864989683e-10	2.8220254079506916e-10	8.231185817556939e-9
60900000	0.0049999017153069735	2.1791874674035864e-50	-2.5069382399247286e-17	6.200688246648364e-8	2.1801186819117988e-16	6.388336929611322e-8	-1.8812326881116486e-20	1.644804673048349e-21	1.5886324864989683e-10	2.8220254079506916e-10	8.231185817556939e-9
61000000	0.0049999017153069735	2.1791874674035864e-50	-2.5069382399247286e-17	6.200688246648364e-8	2.1801186819117988e-16	6.388336929611322e-8	-1.8812326514731913e-20	1.644804673048349e-21	1.5886324864989683e-10	2.8220254079506916e-10	8.231185817556939e-9
61100000	0.0049999017153069735	2.179187467403587e-50	-2.5069382399247286e-17	6.200688246648364e-8	2.180118681911799e-16	6.388336929611322e-8	-1.881232614834734e-20	1.644804673048349e-21	1.5886324864989683e-10	2.8220254079506916e-10	8.231185817556939e-9
61200000	0.0049999017153069735	2.179187467403587e-50	-2.5069382399247286e-17	6.200688246648364e-8	2.180118681911799e-16	6.388336929611322e-8	-1.8812325781962763e-20	1.644804673048349e-21	1.5886324864989683e-10	2.8220254079506916e-10	8.231185817556939e-9
61300000	0.0049999017153069735	2.179187467403587e-50	-2.5069382399247286e-17	6.200688246648364e-8	2.180118681911799e-16	6.388336929611322e-8	-1.881232541557819e-20	1.644804673048349e-21	1.5886324864989683e-10	2.8220254079506916e-10	8.231185817556939e-9
61400000	0.0049999017153069735	2.179187467403587e-50	-2.5069382399247286e-17	6.200688246648364e-8	2.180118681911799e-16	6.388336929611322e-8	-1.8812325049193617e-20	1.644804673048349e-21	1.5886324864989683e-10	2.8220254079506916e-10	8.231185817556939e-9
61500000	0.0049999017153069735	2.179187467403587e-50	-2.5069382399247286e-17	6.200688246648364e-8	2.180118681911799e-16	6.388336929611322e-8	-1.8812324682809043e-20	1.644804673048349e-21	1.5886324864989683e-10	2.8220254079506916e-10	8.231185817556939e-9
61600000	0.0049999017153069735	2.179187467403587e-50	-2.5069382399247286e-17	6.200688246648364e-8	2.180118681911799e-16	6.388336929611322e-8	-1.881232431642447e-20	1.644804673048349e-21	1.5886324864989683e-10	2.8220254079506916e-10	8.231185817556939e-9
61700000	0.0049999017153069735	2.179187467403587e-50	-2.5069382399247286e-17	6.200688246648364e-8	2.180118681911799e-16	6.388336929611322e-8	-1.8812323950039894e-20	1.644804673048349e-21	1.5886324864989683e-10	2.8220254079506916e-10	8.231185817556939e-9
61800000	0.0049999017153069735	2.179187467403587e-50	-2.5069382399247286e-17	6.200688246648364e-8	2.180118681911799e-16	6.388336929611322e-8	-1.881232358365532e-20	1.644804673048349e-21	1.5886324864989683e-10	2.8220254079506916e-10	8.231185817556939e-9
61900000	0.0049999017153069735	2.179187467403587e-50	-2.5069382399247286e-17	6.200688246648364e-8	2.180118681911799e-16	6.388336929611322e-8	-1.8812323217270747e-20	1.644804673048349e-21	1.5886324864989683e-10	2.8220254079506916e-10	8.231185817556939e-9
62000000	0.0049999017153069735	2.179187467403587e-50	-2.5069382399247286e-17	6.200688246648364e-8	2.180118681911799e-16	6.388336929611322e-8	-1.8812322850886174e-20	1.644804673048349e-21	1.5886324864989683e-10	2.8220254079506916e-10	8.231185817556939e-9
62100000	0.0049999017153069735	2.179187467403587e-50	-2.5069382399247286e-17	6.200688246648364e-8	2.180118681911799e-16	6.388336929611322e-8	-1.88123224845016e-20	1.644804673048349e-21	1.5886324864989683e-10	2.8220254079506916e-10	8.231185817556939e-9
62200000	0.0049999017153069735	2.179187467403587e-50	-2.5069382399247286e-17	6.200688246648364e-8	2.180118681911799e-16	6.388336929611322e-8	-1.8812322118117025e-20	1.644804673048349e-21	1.5886324864989683e-10	2.8220254079506916e-10	8.231185817556939e-9
62300000	0.0049999017153069735	2.179187467403587e-50	-2.5069382399247286e-17	6.200688246648364e-8	2.180118681911799e-16	6.388336929611322e-8	-1.881232175173245e-20	1.644804673048349e-21	1.5886324864989683e-10	2.8220254079506916e-10	8.231185817556939e-9
62400000	0.0049999017153069735	2.179187467403587e-50	-2.5069382399247286e-17	6.200688246648364e-8	2.180118681911799e-16	6.388336929611322e-8	-1.8812321385347878e-20	1.644804673048349e-21	1.5886324864989683e-10	2.8220254079506916e-10	8.231185817556939e-9
62500000	0.0049999017153069735	2.179187467403587e-50	-2.5069382399247286e-17	6.200688246648364e-8	2.180118681911799e-16	6.388336929611322e-8	-1.8812321018963305e-20	1.644804673048349e-21	1.5886324864989683e-10	2.8220254079506916e-10	8.231185817556939e-9
62600000	0.0049999017153069735	2.179187467403587e-50	-2.5069382399247286e-17	6.200688246648364e-8	2.180118681911799e-16	6.388336929611322e-8	-1.8812320652578732e-20	1.644804673048349e-21	1.5886324864989683e-10	2.8220254079506916e-10	8.231185817556939e-9
62700000	0.0049999017153069735	2.179187467403587e-50	-2.5069382399247286e-17	6.200688246648364e-8	2.180118681911799e-16	6.388336929611322e-8	-1.8812320286194155e-20	1.644804673048349e-21	1.5886324864989683e-10	2.8220254079506916e-10	8.231185817556939e-9
62800000	0.0049999017153069735	2.179187467403587e-50	-2.5069382399247286e-17	6.200688246648364e-8	2.180118681911799e-16	6.388336929611322e-8	-1.8812319919809582e-20	1.644804673048349e-21	1.5886324864989683e-10	2.8220254079506916e-10	8.231185817556939e-9
62900000	0.0049999017153069735	2.179187467403587e-50	-2.5069382399247286e-17	6.200688246648364e-8	2.180118681911799e-16	6.388336929611322e-8	-1.881231955342501e-20	1.644804673048349e-21	1.5886324864989683e-10	2.8220254079506916e-10	8.231185817556939e-9
63000000	0.0049999017153069735	2.179187467403587e-50	-2.5069382399247286e-17	6.200688246648364e-8	2.180118681911799e-16	6.388336929611322e-8	-1.8812319187040436e-20	1.644804673048349e-21	1.5886324864989683e-10	2.8220254079506916e-10	8.231185817556939e-9
63100000	0.0049999017153069735	2.179187467403587e-50	-2.5069382399247286e-17	6.200688246648364e-8	2.180118681911799e-16	6.388336929611322e-8	-1.8812318820655862e-20	1.644804673048349e-21	1.5886324864989683e-10	2.8220254079506916e-10	8.231185817556939e-9
63200000	0.0049999017153069735	2.1791874674035874e-50	-2.5069382399247286e-17	6.200688246648364e-8	2.180118681911799e-16	6.388336929611322e-8	-1.8812318454271286e-20	1.644804673048349e-21	1.5886324864989683e-10	2.8220254079506916e-10	8.231185817556939e-9
63300000	0.0049999017153069735	2.1791874674035874e-50	-2.5069382399247286e-17	6.200688246648364e-8	2.180118681911799e-16	6.388336929611322e-8	-1.8812318087886713e-20	1.644804673048349e-21	1.5886324864989683e-10	2.8220254079506916e-10	8.231185817556939e-9
63400000	0.0049999017153069735	2.1791874674035874e-50	-2.5069382399247286e-17	6.200688246648364e-8	2.180118681911799e-16	6.388336929611322e-8	-1.881231772150214e-20	1.644804673048349e-21	1.5886324864989683e-10	2.8220254079506916e-10	8.231185817556939e-9
63500000	0.0049999017153069735	2.1791874674035874e-50	-2.5069382399247286e-17	6.200688246648364e-8	2.180118681911799e-16	6.388336929611322e-8	-1.8812317355117566e-20	1.644804673048349e-21	1.5886324864989683e-10	2.8220254079506916e-10	8.231185817556939e-9
63600000	0.0049999017153069735	2.1791874674035874e-50	-2.5069382399247286e-17	6.200688246648364e-8	2.180118681911799e-16	6.388336929611322e-8	-1.8812316988732993e-20	1.644804673048349e-21	1.5886324864989683e-10	2.8220254079506916e-10	8.231185817556939e-9
63700000	0.0049999017153069735	2.1791874674035874e-50	-2.5069382399247286e-17	6.200688246648364e-8	2.180118681911799e-16	6.388336929611322e-8	-1.8812316622348417e-20	1.644804673048349e-21	1.5886324864989683e-10	2.8220254079506916e-10	8.231185817556939e-9
63800000	0.0049999017153069735	2.1791874674035874e-50	-2.5069382399247286e-17	6.200688246648364e-8	2.180118681911799e-16	6.388336929611322e-8	-1.8812316255963843e-20	1.644804673048349e-21	1.5886324864989683e-10	2.8220254079506916e-10	8.231185817556939e-9
63900000	0.0049999017153069735	2.1791874674035874e-50	-2.5069382399247286e-17	6.200688246648364e-8	2.180118681911799e-16	6.388336929611322e-8	-1.881231588957927e-20	1.644804673048349e-21	1.5886324864989683e-10	2.8220254079506916e-10	8.231185817556939e-9
64000000	0.0049999017153069735	2.1791874674035874e-50	-2.5069382399247286e-17	6.200688246648364e-8	2.180118681911799e-16	6.388336929611322e-8	-1.8812315523194697e-20	1.644804673048349e-21	1.5886324864989683e-10	2.8220254079506916e-10	8.231185817556939e-9
64100000	0.0049999017153069735	2.1791874674035874e-50	-2.5069382399247286e-17	6.200688246648364e-8	2.180118681911799e-16	6.388336929611322e-8	-1.8812315156810124e-20	1.644804673048349e-21	1.5886324864989683e-10	2.8220254079506916e-10	8.231185817556939e-9
64200000	0.0049999017153069735	2.1791874674035874e-50	-2.5069382399247286e-17	6.200688246648364e-8	2.180118681911799e-16	6.388336929611322e-8	-1.8812314790425547e-20	1.644804673048349e-21	1.5886324864989683e-10	2.8220254079506916e-10	8.231185817556939e-9
64300000	0.0049999017153069735	2.1791874674035874e-50	-2.5069382399247286e-17	6.200688246648364e-8	2.180118681911799e-16	6.388336929611322e-8	-1.8812314424040974e-20	1.644804673048349e-21	1.5886324864989683e-10	2.8220254079506916e-10	8.231185817556939e-9
64400000	0.0049999017153069735	2.1791874674035874e-50	-2.5069382399247286e-17	6.200688246648364e-8	2.180118681911799e-16	6.388336929611322e-8	-1.88123140576564e-20	1.644804673048349e-21	1.5886324864989683e-10	2.8220254079506916e-10	8.231185817556939e-9
64500000	0.0049999017153069735	2.1791874674035874e-50	-2.5069382399247286e-17	6.200688246648364e-8	2.180118681911799e-16	6.388336929611322e-8	-1.8812313691271828e-20	1.644804673048349e-21	1.5886324864989683e-10	2.8220254079506916e-10	8.231185817556939e-9
64600000	0.0049999017153069735	2.1791874674035874e-50	-2.5069382399247286e-17	6.200688246648364e-8	2.180118681911799e-16	6.388336929611322e-8	-1.8812313324887254e-20	1.644804673048349e-21	1.5886324864989683e-10	2.8220254079506916e-10	8.231185817556939e-9
64700000	0.0049999017153069735	2.1791874674035874e-50	-2.5069382399247286e-17	6.200688246648364e-8	2.180118681911799e-16	6.388336929611322e-8	-1.8812312958502678e-20	1.644804673048349e-21	1.5886324864989683e-10	2.8220254079506916e-10	8.231185817556939e-9
64800000	0.0049999017153069735	2.1791874674035874e-50	-2.5069382399247286e-17	6.200688246648364e-8	2.180118681911799e-16	6.388336929611322e-8	-1.8812312592118105e-20	1.644804673048349e-21	1.5886324864989683e-10	2.8220254079506916e-10	8.231185817556939e-9
64900000	0.0049999017153069735	2.1791874674035874e-50	-2.5069382399247286e-17	6.200688246648364e-8	2.180118681911799e-16	6.388336929611322e-8	-1.8812312225733532e-20	1.644804673048349e-21	1.5886324864989683e-10	2.8220254079506916e-10	8.231185817556939e-9
65000000	0.0049999017153069735	2.1791874674035874e-50	-2.5069382399247286e-17	6.200688246648364e-8	2.180118681911799e-16	6.388336929611322e-8	-1.8812311859348958e-20	1.644804673048349e-21	1.5886324864989683e-10	2.8220254079506916e-10	8.231185817556939e-9
65100000	0.0049999017153069735	2.1791874674035874e-50	-2.5069382399247286e-17	6.200688246648364e-8	2.180118681911799e-16	6.388336929611322e-8	-1.8812311492964385e-20	1.644804673048349e-21	1.5886324864989683e-10	2.8220254079506916e-10	8.231185817556939e-9
65200000	0.0049999017153069735	2.1791874674035874e-50	-2.5069382399247286e-17	6.200688246648364e-8	2.180118681911799e-16	6.388336929611322e-8	-1.881231112657981e-20	1.644804673048349e-21	1.5886324864989683e-10	2.8220254079506916e-10	8.231185817556939e-9
65300000	0.0049999017153069735	2.1791874674035874e-50	-2.5069382399247286e-17	6.200688246648364e-8	2.180118681911799e-16	6.388336929611322e-8	-1.8812310760195235e-20	1.644804673048349e-21	1.5886324864989683e-10	2.8220254079506916e-10	8.231185817556939e-9
65400000	0.0049999017153069735	2.1791874674035874e-50	-2.5069382399247286e-17	6.200688246648364e-8	2.180118681911799e-16	6.388336929611322e-8	-1.8812310393810662e-20	1.644804673048349e-21	1.5886324864989683e-10	2.8220254079506916e-10	8.231185817556939e-9
65500000	0.0049999017153069735	2.1791874674035874e-50	-2.5069382399247286e-17	6.200688246648364e-8	2.180118681911799e-16	6.388336929611322e-8	-1.881231002742609e-20	1.644804673048349e-21	1.5886324864989683e-10	2.8220254079506916e-10	8.231185817556939e-9
65600000	0.0049999017153069735	2.1791874674035874e-50	-2.5069382399247286e-17	6.200688246648364e-8	2.180118681911799e-16	6.388336929611322e-8	-1.8812309661041516e-20	1.644804673048349e-21	1.5886324864989683e-10	2.8220254079506916e-10	8.231185817556939e-9
65700000	0.0049999017153069735	2.1791874674035874e-50	-2.5069382399247286e-17	6.200688246648364e-8	2.180118681911799e-16	6.388336929611322e-8	-1.881230929465694e-20	1.644804673048349e-21	1.5886324864989683e-10	2.8220254079506916e-10	8.231185817556939e-9
65800000	0.0049999017153069735	2.1791874674035874e-50	-2.5069382399247286e-17	6.200688246648364e-8	2.180118681911799e-16	6.388336929611322e-8	-1.8812308928272366e-20	1.644804673048349e-21	1.5886324864989683e-10	2.8220254079506916e-10	8.231185817556939e-9
65900000	0.0049999017153069735	2.1791874674035874e-50	-2.5069382399247286e-17	6.200688246648364e-8	2.180118681911799e-16	6.388336929611322e-8	-1.8812308561887793e-20	1.644804673048349e-21	1.5886324864989683e-10	2.8220254079506916e-10	8.231185817556939e-9
66000000	0.0049999017153069735	2.1791874674035874e-50	-2.5069382399247286e-17	6.200688246648364e-8	2.180118681911799e-16	6.388336929611322e-8	-1.881230819550322e-20	1.644804673048349e-21	1.5886324864989683e-10	2.8220254079506916e-10	8.231185817556939e-9
66100000	0.0049999017153069735	2.1791874674035874e-50	-2.5069382399247286e-17	6.200688246648364e-8	2.180118681911799e-16	6.388336929611322e-8	-1.8812307829118646e-20	1.644804673048349e-21	1.5886324864989683e-10	2.8220254079506916e-10	8.231185817556939e-9
66200000	0.0049999017153069735	2.1791874674035874e-50	-2.5069382399247286e-17	6.200688246648364e-8	2.180118681911799e-16	6.388336929611322e-8	-1.881230746273407e-20	1.644804673048349e-21	1.5886324864989683e-10	2.8220254079506916e-10	8.231185817556939e-9
66300000	0.0049999017153069735	2.1791874674035874e-50	-2.5069382399247286e-17	6.200688246648364e-8	2.180118681911799e-16	6.388336929611322e-8	-1.8812307096349497e-20	1.644804673048349e-21	1.5886324864989683e-10	2.8220254079506916e-10	8.231185817556939e-9
66400000	0.0049999017153069735	2.1791874674035874e-50	-2.5069382399247286e-17	6.200688246648364e-8	2.180118681911799e-16	6.388336929611322e-8	-1.8812306729964924e-20	1.644804673048349e-21	1.5886324864989683e-10	2.8220254079506916e-10	8.231185817556939e-9
66500000	0.0049999017153069735	2.1791874674035874e-50	-2.5069382399247286e-17	6.200688246648364e-8	2.180118681911799e-16	6.388336929611322e-8	-1.881230636358035e-20	1.644804673048349e-21	1.5886324864989683e-10	2.8220254079506916e-10	8.231185817556939e-9
66600000	0.0049999017153069735	2.1791874674035874e-50	-2.5069382399247286e-17	6.200688246648364e-8	2.180118681911799e-16	6.388336929611322e-8	-1.8812305997195777e-20	1.644804673048349e-21	1.5886324864989683e-10	2.8220254079506916e-10	8.231185817556939e-9
66700000	0.0049999017153069735	2.1791874674035874e-50	-2.5069382399247286e-17	6.200688246648364e-8	2.180118681911799e-16	6.388336929611322e-8	-1.88123056308112e-20	1.644804673048349e-21	1.5886324864989683e-10	2.8220254079506916e-10	8.231185817556939e-9
66800000	0.0049999017153069735	2.1791874674035874e-50	-2.5069382399247286e-17	6.200688246648364e-8	2.180118681911799e-16	6.388336929611322e-8	-1.8812305264426628e-20	1.644804673048349e-21	1.5886324864989683e-10	2.8220254079506916e-10	8.231185817556939e-9
66900000	0.0049999017153069735	2.1791874674035874e-50	-2.5069382399247286e-17	6.200688246648364e-8	2.180118681911799e-16	6.388336929611322e-8	-1.8812304898042054e-20	1.644804673048349e-21	1.5886324864989683e-10	2.8220254079506916e-10	8.231185817556939e-9
67000000	0.0049999017153069735	2.1791874674035874e-50	-2.5069382399247286e-17	6.200688246648364e-8	2.180118681911799e-16	6.388336929611322e-8	-1.881230453165748e-20	1.644804673048349e-21	1.5886324864989683e-10	2.8220254079506916e-10	8.231185817556939e-9
67100000	0.0049999017153069735	2.1791874674035874e-50	-2.5069382399247286e-17	6.200688246648364e-8	2.180118681911799e-16	6.388336929611322e-8	-1.8812304165272908e-20	1.644804673048349e-21	1.5886324864989683e-10	2.8220254079506916e-10	8.231185817556939e-9
67200000	0.0049999017153069735	2.1791874674035874e-50	-2.5069382399247286e-17	6.200688246648364e-8	2.180118681911799e-16	6.388336929611322e-8	-1.8812303798888332e-20	1.644804673048349e-21	1.5886324864989683e-10	2.8220254079506916e-10	8.231185817556939e-9
67300000	0.0049999017153069735	2.1791874674035874e-50	-2.5069382399247286e-17	6.200688246648364e-8	2.180118681911799e-16	6.388336929611322e-8	-1.8812303432503758e-20	1.644804673048349e-21	1.5886324864989683e-10	2.8220254079506916e-10	8.231185817556939e-9
67400000	0.0049999017153069735	2.1791874674035874e-50	-2.5069382399247286e-17	6.200688246648364e-8	2.180118681911799e-16	6.388336929611322e-8	-1.8812303066119185e-20	1.644804673048349e-21	1.5886324864989683e-10	2.8220254079506916e-10	8.231185817556939e-9
67500000	0.0049999017153069735	2.1791874674035874e-50	-2.5069382399247286e-17	6.200688246648364e-8	2.180118681911799e-16	6.388336929611322e-8	-1.8812302699734612e-20	1.644804673048349e-21	1.5886324864989683e-10	2.8220254079506916e-10	8.231185817556939e-9
67600000	0.0049999017153069735	2.1791874674035874e-50	-2.5069382399247286e-17	6.200688246648364e-8	2.180118681911799e-16	6.388336929611322e-8	-1.8812302333350038e-20	1.644804673048349e-21	1.5886324864989683e-10	2.8220254079506916e-10	8.231185817556939e-9
67700000	0.0049999017153069735	2.1791874674035874e-50	-2.5069382399247286e-17	6.200688246648364e-8	2.180118681911799e-16	6.388336929611322e-8	-1.8812301966965462e-20	1.644804673048349e-21	1.5886324864989683e-10	2.8220254079506916e-10	8.231185817556939e-9
67800000	0.0049999017153069735	2.1791874674035874e-50	-2.5069382399247286e-17	6.200688246648364e-8	2.180118681911799e-16	6.388336929611322e-8	-1.881230160058089e-20	1.644804673048349e-21	1.5886324864989683e-10	2.8220254079506916e-10	8.231185817556939e-9
67900000	0.0049999017153069735	2.1791874674035874e-50	-2.5069382399247286e-17	6.200688246648364e-8	2.180118681911799e-16	6.388336929611322e-8	-1.8812301234196316e-20	1.644804673048349e-21	1.5886324864989683e-10	2.8220254079506916e-10	8.231185817556939e-9
68000000	0.0049999017153069735	2.1791874674035874e-50	-2.5069382399247286e-17	6.200688246648364e-8	2.180118681911799e-16	6.388336929611322e-8	-1.8812300867811742e-20	1.644804673048349e-21	1.5886324864989683e-10	2.8220254079506916e-10	8.231185817556939e-9
68100000	0.0049999017153069735	2.1791874674035874e-50	-2.5069382399247286e-17	6.200688246648364e-8	2.180118681911799e-16	6.388336929611322e-8	-1.881230050142717e-20	1.644804673048349e-21	1.5886324864989683e-10	2.8220254079506916e-10	8.231185817556939e-9
68200000	0.0049999017153069735	2.1791874674035874e-50	-2.5069382399247286e-17	6.200688246648364e-8	2.180118681911799e-16	6.388336929611322e-8	-1.8812300135042593e-20	1.644804673048349e-21	1.5886324864989683e-10	2.8220254079506916e-10	8.231185817556939e-9
68300000	0.0049999017153069735	2.1791874674035874e-50	-2.5069382399247286e-17	6.200688246648364e-8	2.180118681911799e-16	6.388336929611322e-8	-1.881229976865802e-20	1.644804673048349e-21	1.5886324864989683e-10	2.8220254079506916e-10	8.231185817556939e-9
68400000	0.0049999017153069735	2.1791874674035874e-50	-2.5069382399247286e-17	6.200688246648364e-8	2.180118681911799e-16	6.388336929611322e-8	-1.8812299402273446e-20	1.644804673048349e-21	1.5886324864989683e-10	2.8220254079506916e-10	8.231185817556939e-9
68500000	0.0049999017153069735	2.1791874674035874e-50	-2.5069382399247286e-17	6.200688246648364e-8	2.180118681911799e-16	6.388336929611322e-8	-1.8812299035888873e-20	1.644804673048349e-21	1.5886324864989683e-10	2.8220254079506916e-10	8.231185817556939e-9
68600000	0.0049999017153069735	2.1791874674035874e-50	-2.5069382399247286e-17	6.200688246648364e-8	2.180118681911799e-16	6.388336929611322e-8	-1.88122986695043e-20	1.644804673048349e-21	1.5886324864989683e-10	2.8220254079506916e-10	8.231185817556939e-9
68700000	0.0049999017153069735	2.1791874674035874e-50	-2.5069382399247286e-17	6.200688246648364e-8	2.180118681911799e-16	6.388336929611322e-8	-1.8812298303119724e-20	1.644804673048349e-21	1.5886324864989683e-10	2.8220254079506916e-10	8.231185817556939e-9
68800000	0.0049999017153069735	2.1791874674035874e-50	-2.5069382399247286e-17	6.200688246648364e-8	2.180118681911799e-16	6.388336929611322e-8	-1.881229793673515e-20	1.644804673048349e-21	1.5886324864989683e-10	2.8220254079506916e-10	8.231185817556939e-9
68900000	0.0049999017153069735	2.1791874674035874e-50	-2.5069382399247286e-17	6.200688246648364e-8	2.180118681911799e-16	6.388336929611322e-8	-1.8812297570350577e-20	1.644804673048349e-21	1.5886324864989683e-10	2.8220254079506916e-10	8.231185817556939e-9
69000000	0.0049999017153069735	2.1791874674035874e-50	-2.5069382399247286e-17	6.200688246648364e-8	2.180118681911799e-16	6.388336929611322e-8	-1.8812297203966004e-20	1.644804673048349e-21	1.5886324864989683e-10	2.8220254079506916e-10	8.231185817556939e-9
69100000	0.0049999017153069735	2.1791874674035874e-50	-2.5069382399247286e-17	6.200688246648364e-8	2.180118681911799e-16	6.388336929611322e-8	-1.881229683758143e-20	1.644804673048349e-21	1.5886324864989683e-10	2.8220254079506916e-10	8.231185817556939e-9
69200000	0.0049999017153069735	2.1791874674035874e-50	-2.5069382399247286e-17	6.200688246648364e-8	2.180118681911799e-16	6.388336929611322e-8	-1.8812296471196854e-20	1.644804673048349e-21	1.5886324864989683e-10	2.8220254079506916e-10	8.231185817556939e-9
69300000	0.0049999017153069735	2.1791874674035874e-50	-2.5069382399247286e-17	6.200688246648364e-8	2.180118681911799e-16	6.388336929611322e-8	-1.881229610481228e-20	1.644804673048349e-21	1.5886324864989683e-10	2.8220254079506916e-10	8.231185817556939e-9
69400000	0.0049999017153069735	2.1791874674035874e-50	-2.5069382399247286e-17	6.200688246648364e-8	2.180118681911799e-16	6.388336929611322e-8	-1.8812295738427708e-20	1.644804673048349e-21	1.5886324864989683e-10	2.8220254079506916e-10	8.231185817556939e-9
69500000	0.0049999017153069735	2.1791874674035874e-50	-2.5069382399247286e-17	6.200688246648364e-8	2.180118681911799e-16	6.388336929611322e-8	-1.8812295372043135e-20	1.644804673048349e-21	1.5886324864989683e-10	2.8220254079506916e-10	8.231185817556939e-9
69600000	0.0049999017153069735	2.1791874674035874e-50	-2.5069382399247286e-17	6.200688246648364e-8	2.180118681911799e-16	6.388336929611322e-8	-1.881229500565856e-20	1.644804673048349e-21	1.5886324864989683e-10	2.8220254079506916e-10	8.231185817556939e-9
69700000	0.0049999017153069735	2.1791874674035874e-50	-2.5069382399247286e-17	6.200688246648364e-8	2.180118681911799e-16	6.388336929611322e-8	-1.8812294639273985e-20	1.644804673048349e-21	1.5886324864989683e-10	2.8220254079506916e-10	8.231185817556939e-9
69800000	0.0049999017153069735	2.1791874674035874e-50	-2.5069382399247286e-17	6.200688246648364e-8	2.180118681911799e-16	6.388336929611322e-8	-1.8812294272889412e-20	1.644804673048349e-21	1.5886324864989683e-10	2.8220254079506916e-10	8.231185817556939e-9
69900000	0.0049999017153069735	2.179187467403587e-50	-2.5069382399247286e-17	6.200688246648364e-8	2.180118681911799e-16	6.388336929611322e-8	-1.8812293906504838e-20	1.644804673048349e-21	1.5886324864989683e-10	2.8220254079506916e-10	8.231185817556939e-9
70000000	0.0049999017153069735	2.179187467403587e-50	-2.5069382399247286e-17	6.200688246648364e-8	2.180118681911799e-16	6.388336929611322e-8	-1.8812293540120265e-20	1.644804673048349e-21	1.5886324864989683e-10	2.8220254079506916e-10	8.231185817556939e-9
70100000	0.0049999017153069735	2.179187467403587e-50	-2.5069382399247286e-17	6.200688246648364e-8	2.180118681911799e-16	6.388336929611322e-8	-1.8812293173735692e-20	1.644804673048349e-21	1.5886324864989683e-10	2.8220254079506916e-10	8.231185817556939e-9
70200000	0.0049999017153069735	2.179187467403587e-50	-2.5069382399247286e-17	6.200688246648364e-8	2.180118681911799e-16	6.388336929611322e-8	-1.8812292807351116e-20	1.644804673048349e-21	1.5886324864989683e-10	2.8220254079506916e-10	8.231185817556939e-9
70300000	0.0049999017153069735	2.179187467403587e-50	-2.5069382399247286e-17	6.200688246648364e-8	2.180118681911799e-16	6.388336929611322e-8	-1.8812292440966542e-20	1.644804673048349e-21	1.5886324864989683e-10	2.8220254079506916e-10	8.231185817556939e-9
70400000	0.0049999017153069735	2.179187467403587e-50	-2.5069382399247286e-17	6.200688246648364e-8	2.180118681911799e-16	6.388336929611321e-8	-1.881229207458197e-20	1.644804673048349e-21	1.5886324864989683e-10	2.8220254079506916e-10	8.231185817556939e-9
70500000	0.0049999017153069735	2.179187467403587e-50	-2.5069382399247286e-17	6.200688246648364e-8	2.180118681911799e-16	6.388336929611321e-8	-1.8812291708197396e-20	1.644804673048349e-21	1.5886324864989683e-10	2.8220254079506916e-10	8.231185817556939e-9
70600000	0.0049999017153069735	2.179187467403587e-50	-2.5069382399247286e-17	6.200688246648364e-8	2.180118681911799e-16	6.388336929611321e-8	-1.8812291341812823e-20	1.644804673048349e-21	1.5886324864989683e-10	2.8220254079506916e-10	8.231185817556939e-9
70700000	0.0049999017153069735	2.179187467403587e-50	-2.5069382399247286e-17	6.200688246648364e-8	2.180118681911799e-16	6.388336929611321e-8	-1.8812290975428246e-20	1.644804673048349e-21	1.5886324864989683e-10	2.8220254079506916e-10	8.231185817556939e-9
70800000	0.0049999017153069735	2.179187467403587e-50	-2.5069382399247286e-17	6.200688246648364e-8	2.180118681911799e-16	6.388336929611321e-8	-1.8812290609043673e-20	1.644804673048349e-21	1.5886324864989683e-10	2.8220254079506916e-10	8.231185817556939e-9
70900000	0.0049999017153069735	2.179187467403587e-50	-2.5069382399247286e-17	6.200688246648364e-8	2.180118681911799e-16	6.388336929611321e-8	-1.88122902426591e-20	1.644804673048349e-21	1.5886324864989683e-10	2.8220254079506916e-10	8.231185817556939e-9
71000000	0.0049999017153069735	2.179187467403587e-50	-2.5069382399247286e-17	6.200688246648364e-8	2.180118681911799e-16	6.388336929611321e-8	-1.8812289876274527e-20	1.644804673048349e-21	1.5886324864989683e-10	2.8220254079506916e-10	8.231185817556939e-9
71100000	0.0049999017153069735	2.179187467403587e-50	-2.5069382399247286e-17	6.200688246648363e-8	2.180118681911799e-16	6.388336929611321e-8	-1.8812289509889953e-20	1.644804673048349e-21	1.5886324864989683e-10	2.8220254079506916e-10	8.231185817556939e-9
71200000	0.0049999017153069735	2.179187467403587e-50	-2.5069382399247286e-17	6.200688246648363e-8	2.1801186819117988e-16	6.388336929611321e-8	-1.8812289143505377e-20	1.644804673048349e-21	1.5886324864989683e-10	2.8220254079506916e-10	8.231185817556939e-9
71300000	0.004999901715306973	2.179187467403587e-50	-2.5069382399247286e-17	6.200688246648363e-8	2.1801186819117988e-16	6.388336929611321e-8	-1.8812288777120804e-20	1.644804673048349e-21	1.5886324864989683e-10	2.8220254079506916e-10	8.231185817556939e-9
71400000	0.004999901715306973	2.179187467403587e-50	-2.5069382399247286e-17	6.200688246648363e-8	2.1801186819117988e-16	6.388336929611321e-8	-1.881228841073623e-20	1.644804673048349e-21	1.5886324864989683e-10	2.8220254079506916e-10	8.231185817556939e-9
71500000	0.004999901715306973	2.179187467403587e-50	-2.5069382399247286e-17	6.200688246648363e-8	2.1801186819117988e-16	6.388336929611321e-8	-1.8812288044351657e-20	1.644804673048349e-21	1.5886324864989683e-10	2.8220254079506916e-10	8.231185817556939e-9
71600000	0.004999901715306973	2.179187467403587e-50	-2.5069382399247286e-17	6.200688246648363e-8	2.1801186819117988e-16	6.388336929611321e-8	-1.8812287677967084e-20	1.644804673048349e-21	1.5886324864989683e-10	2.8220254079506916e-10	8.231185817556939e-9
71700000	0.004999901715306973	2.179187467403587e-50	-2.5069382399247286e-17	6.200688246648363e-8	2.1801186819117988e-16	6.388336929611321e-8	-1.8812287311582508e-20	1.644804673048349e-21	1.5886324864989683e-10	2.8220254079506916e-10	8.231185817556939e-9
71800000	0.004999901715306973	2.179187467403587e-50	-2.5069382399247286e-17	6.200688246648363e-8	2.1801186819117988e-16	6.388336929611321e-8	-1.8812286945197935e-20	1.644804673048349e-21	1.5886324864989683e-10	2.8220254079506916e-10	8.231185817556939e-9
71900000	0.004999901715306973	2.179187467403587e-50	-2.5069382399247286e-17	6.200688246648363e-8	2.1801186819117988e-16	6.388336929611321e-8	-1.881228657881336e-20	1.644804673048349e-21	1.5886324864989683e-10	2.8220254079506916e-10	8.231185817556939e-9
72000000	0.004999901715306973	2.179187467403587e-50	-2.5069382399247286e-17	6.200688246648363e-8	2.1801186819117988e-16	6.388336929611321e-8	-1.8812286212428788e-20	1.644804673048349e-21	1.5886324864989683e-10	2.8220254079506916e-10	8.231185817556939e-9
72100000	0.004999901715306973	2.179187467403587e-50	-2.5069382399247286e-17	6.200688246648363e-8	2.1801186819117988e-16	6.388336929611321e-8	-1.8812285846044215e-20	1.644804673048349e-21	1.5886324864989683e-10	2.8220254079506916e-10	8.231185817556939e-9
72200000	0.004999901715306973	2.179187467403587e-50	-2.5069382399247286e-17	6.200688246648363e-8	2.1801186819117988e-16	6.388336929611321e-8	-1.8812285479659638e-20	1.644804673048349e-21	1.5886324864989683e-10	2.8220254079506916e-10	8.231185817556939e-9
72300000	0.004999901715306973	2.179187467403587e-50	-2.5069382399247286e-17	6.200688246648363e-8	2.1801186819117988e-16	6.388336929611321e-8	-1.8812285113275065e-20	1.644804673048349e-21	1.5886324864989683e-10	2.8220254079506916e-10	8.231185817556939e-9
72400000	0.004999901715306973	2.179187467403587e-50	-2.5069382399247286e-17	6.200688246648363e-8	2.1801186819117988e-16	6.388336929611321e-8	-1.8812284746890492e-20	1.644804673048349e-21	1.5886324864989683e-10	2.8220254079506916e-10	8.231185817556939e-9
72500000	0.004999901715306973	2.179187467403587e-50	-2.5069382399247286e-17	6.200688246648363e-8	2.1801186819117988e-16	6.388336929611321e-8	-1.881228438050592e-20	1.644804673048349e-21	1.5886324864989683e-10	2.8220254079506916e-10	8.231185817556939e-9
72600000	0.004999901715306973	2.179187467403587e-50	-2.5069382399247286e-17	6.200688246648363e-8	2.1801186819117988e-16	6.388336929611321e-8	-1.8812284014121345e-20	1.644804673048349e-21	1.5886324864989683e-10	2.8220254079506916e-10	8.231185817556939e-9
72700000	0.004999901715306973	2.179187467403587e-50	-2.5069382399247286e-17	6.200688246648363e-8	2.1801186819117988e-16	6.388336929611321e-8	-1.881228364773677e-20	1.644804673048349e-21	1.5886324864989683e-10	2.8220254079506916e-10	8.231185817556939e-9
72800000	0.004999901715306973	2.1791874674035864e-50	-2.5069382399247286e-17	6.200688246648363e-8	2.1801186819117988e-16	6.388336929611321e-8	-1.8812283281352196e-20	1.644804673048349e-21	1.5886324864989683e-10	2.8220254079506916e-10	8.231185817556939e-9
72900000	0.004999901715306973	2.1791874674035864e-50	-2.5069382399247286e-17	6.200688246648363e-8	2.1801186819117988e-16	6.388336929611321e-8	-1.8812282914967623e-20	1.644804673048349e-21	1.5886324864989683e-10	2.8220254079506916e-10	8.231185817556939e-9
73000000	0.004999901715306973	2.1791874674035864e-50	-2.5069382399247286e-17	6.200688246648363e-8	2.1801186819117988e-16	6.388336929611321e-8	-1.881228254858305e-20	1.644804673048349e-21	1.5886324864989683e-10	2.8220254079506916e-10	8.231185817556939e-9
73100000	0.004999901715306973	2.1791874674035864e-50	-2.5069382399247286e-17	6.200688246648363e-8	2.1801186819117988e-16	6.388336929611321e-8	-1.8812282182198476e-20	1.644804673048349e-21	1.5886324864989683e-10	2.8220254079506916e-10	8.231185817556939e-9
73200000	0.004999901715306973	2.1791874674035864e-50	-2.5069382399247286e-17	6.200688246648363e-8	2.1801186819117988e-16	6.388336929611321e-8	-1.88122818158139e-20	1.644804673048349e-21	1.5886324864989683e-10	2.8220254079506916e-10	8.231185817556939e-9
73300000	0.004999901715306973	2.1791874674035864e-50	-2.5069382399247286e-17	6.200688246648363e-8	2.1801186819117988e-16	6.388336929611321e-8	-1.8812281449429327e-20	1.644804673048349e-21	1.5886324864989683e-10	2.8220254079506916e-10	8.231185817556939e-9
73400000	0.004999901715306973	2.1791874674035864e-50	-2.5069382399247286e-17	6.200688246648363e-8	2.1801186819117988e-16	6.388336929611321e-8	-1.8812281083044753e-20	1.644804673048349e-21	1.5886324864989683e-10	2.8220254079506916e-10	8.231185817556939e-9
73500000	0.004999901715306973	2.1791874674035864e-50	-2.5069382399247286e-17	6.200688246648363e-8	2.1801186819117988e-16	6.388336929611321e-8	-1.881228071666018e-20	1.644804673048349e-21	1.5886324864989683e-10	2.8220254079506916e-10	8.231185817556939e-9
73600000	0.004999901715306973	2.1791874674035864e-50	-2.5069382399247286e-17	6.200688246648363e-8	2.1801186819117988e-16	6.388336929611321e-8	-1.8812280350275607e-20	1.644804673048349e-21	1.5886324864989683e-10	2.8220254079506916e-10	8.231185817556939e-9
73700000	0.004999901715306973	2.1791874674035864e-50	-2.5069382399247286e-17	6.200688246648363e-8	2.1801186819117988e-16	6.388336929611321e-8	-1.881227998389103e-20	1.644804673048349e-21	1.5886324864989683e-10	2.8220254079506916e-10	8.231185817556939e-9
73800000	0.004999901715306973	2.1791874674035864e-50	-2.5069382399247286e-17	6.200688246648363e-8	2.1801186819117988e-16	6.388336929611321e-8	-1.8812279617506457e-20	1.644804673048349e-21	1.5886324864989683e-10	2.8220254079506916e-10	8.231185817556939e-9
73900000	0.004999901715306973	2.1791874674035864e-50	-2.5069382399247286e-17	6.200688246648363e-8	2.1801186819117988e-16	6.388336929611321e-8	-1.8812279251121884e-20	1.644804673048349e-21	1.5886324864989683e-10	2.8220254079506916e-10	8.231185817556939e-9
74000000	0.004999901715306973	2.1791874674035864e-50	-2.5069382399247286e-17	6.200688246648363e-8	2.1801186819117988e-16	6.388336929611321e-8	-1.881227888473731e-20	1.644804673048349e-21	1.5886324864989683e-10	2.8220254079506916e-10	8.231185817556939e-9
74100000	0.004999901715306973	2.1791874674035864e-50	-2.5069382399247286e-17	6.200688246648363e-8	2.1801186819117988e-16	6.388336929611321e-8	-1.8812278518352738e-20	1.644804673048349e-21	1.5886324864989683e-10	2.8220254079506916e-10	8.231185817556939e-9
74200000	0.004999901715306973	2.1791874674035864e-50	-2.5069382399247286e-17	6.200688246648363e-8	2.1801186819117988e-16	6.388336929611321e-8	-1.881227815196816e-20	1.644804673048349e-21	1.5886324864989683e-10	2.8220254079506916e-10	8.231185817556939e-9
74300000	0.004999901715306973	2.1791874674035864e-50	-2.5069382399247286e-17	6.200688246648363e-8	2.1801186819117988e-16	6.388336929611321e-8	-1.8812277785583588e-20	1.644804673048349e-21	1.5886324864989683e-10	2.8220254079506916e-10	8.231185817556939e-9
74400000	0.004999901715306973	2.1791874674035864e-50	-2.5069382399247286e-17	6.200688246648363e-8	2.1801186819117988e-16	6.388336929611321e-8	-1.8812277419199015e-20	1.644804673048349e-21	1.5886324864989683e-10	2.8220254079506916e-10	8.231185817556939e-9
74500000	0.004999901715306973	2.1791874674035864e-50	-2.5069382399247286e-17	6.200688246648363e-8	2.1801186819117988e-16	6.388336929611321e-8	-1.881227705281444e-20	1.644804673048349e-21	1.5886324864989683e-10	2.8220254079506916e-10	8.231185817556939e-9
74600000	0.004999901715306973	2.1791874674035864e-50	-2.5069382399247286e-17	6.200688246648363e-8	2.1801186819117988e-16	6.388336929611321e-8	-1.8812276686429868e-20	1.644804673048349e-21	1.5886324864989683e-10	2.8220254079506916e-10	8.231185817556939e-9
74700000	0.004999901715306973	2.1791874674035864e-50	-2.5069382399247286e-17	6.200688246648363e-8	2.1801186819117988e-16	6.388336929611321e-8	-1.8812276320045292e-20	1.644804673048349e-21	1.5886324864989683e-10	2.8220254079506916e-10	8.231185817556939e-9
74800000	0.004999901715306973	2.1791874674035864e-50	-2.5069382399247286e-17	6.200688246648363e-8	2.1801186819117988e-16	6.388336929611321e-8	-1.881227595366072e-20	1.644804673048349e-21	1.5886324864989683e-10	2.8220254079506916e-10	8.231185817556939e-9
74900000	0.004999901715306973	2.1791874674035864e-50	-2.5069382399247286e-17	6.200688246648363e-8	2.1801186819117988e-16	6.388336929611321e-8	-1.8812275587276145e-20	1.644804673048349e-21	1.5886324864989683e-10	2.8220254079506916e-10	8.231185817556939e-9
75000000	0.004999901715306973	2.1791874674035864e-50	-2.5069382399247286e-17	6.200688246648363e-8	2.1801186819117988e-16	6.388336929611321e-8	-1.8812275220891572e-20	1.644804673048349e-21	1.5886324864989683e-10	2.8220254079506916e-10	8.231185817556939e-9
75100000	0.004999901715306973	2.1791874674035864e-50	-2.5069382399247286e-17	6.200688246648363e-8	2.1801186819117988e-16	6.388336929611321e-8	-1.8812274854507e-20	1.644804673048349e-21	1.5886324864989683e-10	2.8220254079506916e-10	8.231185817556939e-9
75200000	0.004999901715306973	2.1791874674035864e-50	-2.5069382399247286e-17	6.200688246648363e-8	2.1801186819117988e-16	6.388336929611321e-8	-1.8812274488122423e-20	1.644804673048349e-21	1.5886324864989683e-10	2.8220254079506916e-10	8.231185817556939e-9
75300000	0.004999901715306973	2.1791874674035864e-50	-2.5069382399247286e-17	6.200688246648363e-8	2.1801186819117988e-16	6.388336929611321e-8	-1.881227412173785e-20	1.644804673048349e-21	1.5886324864989683e-10	2.8220254079506916e-10	8.231185817556939e-9
75400000	0.004999901715306973	2.1791874674035864e-50	-2.5069382399247286e-17	6.200688246648363e-8	2.1801186819117988e-16	6.388336929611321e-8	-1.8812273755353276e-20	1.644804673048349e-21	1.5886324864989683e-10	2.8220254079506916e-10	8.231185817556939e-9
75500000	0.004999901715306973	2.1791874674035864e-50	-2.5069382399247286e-17	6.200688246648363e-8	2.1801186819117988e-16	6.388336929611321e-8	-1.8812273388968703e-20	1.644804673048349e-21	1.5886324864989683e-10	2.8220254079506916e-10	8.231185817556939e-9
75600000	0.004999901715306973	2.1791874674035864e-50	-2.5069382399247286e-17	6.200688246648363e-8	2.1801186819117988e-16	6.388336929611321e-8	-1.881227302258413e-20	1.644804673048349e-21	1.5886324864989683e-10	2.8220254079506916e-10	8.231185817556939e-9
75700000	0.004999901715306973	2.1791874674035864e-50	-2.5069382399247286e-17	6.200688246648363e-8	2.1801186819117988e-16	6.388336929611321e-8	-1.8812272656199553e-20	1.644804673048349e-21	1.5886324864989683e-10	2.8220254079506916e-10	8.231185817556939e-9
75800000	0.004999901715306973	2.1791874674035864e-50	-2.5069382399247286e-17	6.200688246648363e-8	2.1801186819117988e-16	6.388336929611321e-8	-1.881227228981498e-20	1.644804673048349e-21	1.5886324864989683e-10	2.8220254079506916e-10	8.231185817556939e-9
75900000	0.004999901715306973	2.1791874674035864e-50	-2.5069382399247286e-17	6.200688246648363e-8	2.1801186819117988e-16	6.388336929611321e-8	-1.8812271923430407e-20	1.644804673048349e-21	1.5886324864989683e-10	2.8220254079506916e-10	8.231185817556939e-9
76000000	0.004999901715306973	2.1791874674035864e-50	-2.5069382399247286e-17	6.200688246648363e-8	2.1801186819117988e-16	6.388336929611321e-8	-1.8812271557045834e-20	1.644804673048349e-21	1.5886324864989683e-10	2.8220254079506916e-10	8.231185817556939e-9
76100000	0.004999901715306973	2.1791874674035864e-50	-2.5069382399247286e-17	6.200688246648363e-8	2.1801186819117988e-16	6.388336929611321e-8	-1.881227119066126e-20	1.644804673048349e-21	1.5886324864989683e-10	2.8220254079506916e-10	8.231185817556939e-9
76200000	0.004999901715306973	2.1791874674035864e-50	-2.5069382399247286e-17	6.200688246648363e-8	2.1801186819117988e-16	6.388336929611321e-8	-1.8812270824276684e-20	1.644804673048349e-21	1.5886324864989683e-10	2.8220254079506916e-10	8.231185817556939e-9
76300000	0.004999901715306973	2.1791874674035864e-50	-2.5069382399247286e-17	6.200688246648363e-8	2.1801186819117988e-16	6.388336929611321e-8	-1.881227045789211e-20	1.644804673048349e-21	1.5886324864989683e-10	2.8220254079506916e-10	8.231185817556939e-9
76400000	0.004999901715306973	2.1791874674035864e-50	-2.5069382399247286e-17	6.200688246648363e-8	2.1801186819117988e-16	6.388336929611321e-8	-1.8812270091507538e-20	1.644804673048349e-21	1.5886324864989683e-10	2.8220254079506916e-10	8.231185817556939e-9
76500000	0.004999901715306973	2.1791874674035864e-50	-2.5069382399247286e-17	6.200688246648363e-8	2.1801186819117988e-16	6.388336929611321e-8	-1.8812269725122964e-20	1.644804673048349e-21	1.5886324864989683e-10	2.8220254079506916e-10	8.231185817556939e-9
76600000	0.004999901715306973	2.1791874674035864e-50	-2.5069382399247286e-17	6.200688246648363e-8	2.1801186819117988e-16	6.388336929611321e-8	-1.881226935873839e-20	1.644804673048349e-21	1.5886324864989683e-10	2.8220254079506916e-10	8.231185817556939e-9
76700000	0.004999901715306973	2.1791874674035864e-50	-2.5069382399247286e-17	6.200688246648363e-8	2.1801186819117988e-16	6.388336929611321e-8	-1.8812268992353815e-20	1.644804673048349e-21	1.5886324864989683e-10	2.8220254079506916e-10	8.231185817556939e-9
76800000	0.004999901715306973	2.1791874674035864e-50	-2.5069382399247286e-17	6.200688246648363e-8	2.1801186819117988e-16	6.388336929611321e-8	-1.881226862596924e-20	1.644804673048349e-21	1.5886324864989683e-10	2.8220254079506916e-10	8.231185817556939e-9
76900000	0.004999901715306973	2.1791874674035864e-50	-2.5069382399247286e-17	6.200688246648363e-8	2.1801186819117988e-16	6.388336929611321e-8	-1.8812268259584668e-20	1.644804673048349e-21	1.5886324864989683e-10	2.8220254079506916e-10	8.231185817556939e-9
77000000	0.004999901715306973	2.1791874674035864e-50	-2.5069382399247286e-17	6.200688246648363e-8	2.1801186819117988e-16	6.388336929611321e-8	-1.8812267893200095e-20	1.644804673048349e-21	1.5886324864989683e-10	2.8220254079506916e-10	8.231185817556939e-9
77100000	0.004999901715306973	2.1791874674035864e-50	-2.5069382399247286e-17	6.200688246648363e-8	2.1801186819117988e-16	6.388336929611321e-8	-1.8812267526815522e-20	1.644804673048349e-21	1.5886324864989683e-10	2.8220254079506916e-10	8.231185817556939e-9
77200000	0.004999901715306973	2.179187467403586e-50	-2.5069382399247286e-17	6.200688246648363e-8	2.1801186819117988e-16	6.388336929611321e-8	-1.8812267160430945e-20	1.644804673048349e-21	1.5886324864989683e-10	2.8220254079506916e-10	8.231185817556939e-9
77300000	0.004999901715306973	2.179187467403586e-50	-2.5069382399247286e-17	6.200688246648363e-8	2.1801186819117988e-16	6.388336929611321e-8	-1.8812266794046372e-20	1.644804673048349e-21	1.5886324864989683e-10	2.8220254079506916e-10	8.231185817556939e-9
77400000	0.004999901715306973	2.179187467403586e-50	-2.5069382399247286e-17	6.200688246648363e-8	2.1801186819117988e-16	6.388336929611321e-8	-1.88122664276618e-20	1.644804673048349e-21	1.5886324864989683e-10	2.8220254079506916e-10	8.231185817556939e-9
77500000	0.004999901715306973	2.179187467403586e-50	-2.5069382399247286e-17	6.200688246648363e-8	2.1801186819117988e-16	6.388336929611321e-8	-1.8812266061277226e-20	1.644804673048349e-21	1.5886324864989683e-10	2.8220254079506916e-10	8.231185817556939e-9
77600000	0.004999901715306973	2.179187467403586e-50	-2.5069382399247286e-17	6.200688246648363e-8	2.1801186819117988e-16	6.388336929611321e-8	-1.8812265694892652e-20	1.644804673048349e-21	1.5886324864989683e-10	2.8220254079506916e-10	8.231185817556939e-9
77700000	0.004999901715306973	2.179187467403586e-50	-2.5069382399247286e-17	6.200688246648363e-8	2.1801186819117988e-16	6.388336929611321e-8	-1.8812265328508076e-20	1.644804673048349e-21	1.5886324864989683e-10	2.8220254079506916e-10	8.231185817556939e-9
77800000	0.004999901715306973	2.179187467403586e-50	-2.5069382399247286e-17	6.200688246648363e-8	2.1801186819117988e-16	6.388336929611321e-8	-1.8812264962123503e-20	1.644804673048349e-21	1.5886324864989683e-10	2.8220254079506916e-10	8.231185817556939e-9
77900000	0.004999901715306973	2.179187467403586e-50	-2.5069382399247286e-17	6.200688246648363e-8	2.1801186819117988e-16	6.388336929611321e-8	-1.881226459573893e-20	1.644804673048349e-21	1.5886324864989683e-10	2.8220254079506916e-10	8.231185817556939e-9
78000000	0.004999901715306973	2.179187467403586e-50	-2.5069382399247286e-17	6.200688246648363e-8	2.1801186819117988e-16	6.388336929611321e-8	-1.8812264229354356e-20	1.644804673048349e-21	1.5886324864989683e-10	2.8220254079506916e-10	8.231185817556939e-9
78100000	0.004999901715306973	2.179187467403586e-50	-2.5069382399247286e-17	6.200688246648363e-8	2.1801186819117988e-16	6.388336929611321e-8	-1.8812263862969783e-20	1.644804673048349e-21	1.5886324864989683e-10	2.8220254079506916e-10	8.231185817556939e-9
78200000	0.004999901715306973	2.179187467403586e-50	-2.5069382399247286e-17	6.200688246648363e-8	2.1801186819117988e-16	6.388336929611321e-8	-1.8812263496585207e-20	1.644804673048349e-21	1.5886324864989683e-10	2.8220254079506916e-10	8.231185817556939e-9
78300000	0.004999901715306973	2.179187467403586e-50	-2.5069382399247286e-17	6.200688246648363e-8	2.1801186819117988e-16	6.388336929611321e-8	-1.8812263130200634e-20	1.644804673048349e-21	1.5886324864989683e-10	2.8220254079506916e-10	8.231185817556939e-9
78400000	0.004999901715306973	2.179187467403586e-50	-2.5069382399247286e-17	6.200688246648363e-8	2.1801186819117988e-16	6.388336929611321e-8	-1.881226276381606e-20	1.644804673048349e-21	1.5886324864989683e-10	2.8220254079506916e-10	8.231185817556939e-9
78500000	0.004999901715306973	2.179187467403586e-50	-2.5069382399247286e-17	6.200688246648363e-8	2.1801186819117988e-16	6.388336929611321e-8	-1.8812262397431487e-20	1.644804673048349e-21	1.5886324864989683e-10	2.8220254079506916e-10	8.231185817556939e-9
78600000	0.004999901715306973	2.179187467403586e-50	-2.5069382399247286e-17	6.200688246648363e-8	2.1801186819117988e-16	6.388336929611321e-8	-1.8812262031046914e-20	1.644804673048349e-21	1.5886324864989683e-10	2.8220254079506916e-10	8.231185817556939e-9
78700000	0.004999901715306973	2.179187467403586e-50	-2.5069382399247286e-17	6.200688246648363e-8	2.1801186819117988e-16	6.388336929611321e-8	-1.8812261664662337e-20	1.644804673048349e-21	1.5886324864989683e-10	2.8220254079506916e-10	8.231185817556939e-9
78800000	0.004999901715306973	2.179187467403586e-50	-2.5069382399247286e-17	6.200688246648363e-8	2.1801186819117988e-16	6.388336929611321e-8	-1.8812261298277764e-20	1.644804673048349e-21	1.5886324864989683e-10	2.8220254079506916e-10	8.231185817556939e-9
78900000	0.004999901715306973	2.179187467403586e-50	-2.5069382399247286e-17	6.200688246648363e-8	2.1801186819117988e-16	6.388336929611321e-8	-1.881226093189319e-20	1.644804673048349e-21	1.5886324864989683e-10	2.8220254079506916e-10	8.231185817556939e-9
79000000	0.004999901715306973	2.179187467403586e-50	-2.5069382399247286e-17	6.200688246648363e-8	2.1801186819117988e-16	6.388336929611321e-8	-1.8812260565508618e-20	1.644804673048349e-21	1.5886324864989683e-10	2.8220254079506916e-10	8.231185817556939e-9
79100000	0.004999901715306973	2.179187467403586e-50	-2.5069382399247286e-17	6.200688246648363e-8	2.1801186819117988e-16	6.388336929611321e-8	-1.8812260199124044e-20	1.644804673048349e-21	1.5886324864989683e-10	2.8220254079506916e-10	8.231185817556939e-9
79200000	0.004999901715306973	2.179187467403586e-50	-2.5069382399247286e-17	6.200688246648363e-8	2.1801186819117988e-16	6.388336929611321e-8	-1.8812259832739468e-20	1.644804673048349e-21	1.5886324864989683e-10	2.8220254079506916e-10	8.231185817556939e-9
79300000	0.004999901715306973	2.179187467403586e-50	-2.5069382399247286e-17	6.200688246648363e-8	2.1801186819117988e-16	6.388336929611321e-8	-1.8812259466354895e-20	1.644804673048349e-21	1.5886324864989683e-10	2.8220254079506916e-10	8.231185817556939e-9
79400000	0.004999901715306973	2.179187467403586e-50	-2.5069382399247286e-17	6.200688246648363e-8	2.1801186819117988e-16	6.388336929611321e-8	-1.8812259099970322e-20	1.644804673048349e-21	1.5886324864989683e-10	2.8220254079506916e-10	8.231185817556939e-9
79500000	0.004999901715306973	2.179187467403586e-50	-2.5069382399247286e-17	6.200688246648363e-8	2.1801186819117988e-16	6.388336929611321e-8	-1.8812258733585748e-20	1.644804673048349e-21	1.5886324864989683e-10	2.8220254079506916e-10	8.231185817556939e-9
79600000	0.004999901715306973	2.179187467403586e-50	-2.5069382399247286e-17	6.200688246648363e-8	2.1801186819117988e-16	6.388336929611321e-8	-1.8812258367201175e-20	1.644804673048349e-21	1.5886324864989683e-10	2.8220254079506916e-10	8.231185817556939e-9
79700000	0.004999901715306973	2.179187467403586e-50	-2.5069382399247286e-17	6.200688246648363e-8	2.1801186819117988e-16	6.388336929611321e-8	-1.88122580008166e-20	1.644804673048349e-21	1.5886324864989683e-10	2.8220254079506916e-10	8.231185817556939e-9
79800000	0.004999901715306973	2.179187467403586e-50	-2.5069382399247286e-17	6.200688246648363e-8	2.1801186819117988e-16	6.388336929611321e-8	-1.8812257634432026e-20	1.644804673048349e-21	1.5886324864989683e-10	2.8220254079506916e-10	8.231185817556939e-9
79900000	0.004999901715306973	2.179187467403586e-50	-2.5069382399247286e-17	6.200688246648363e-8	2.1801186819117988e-16	6.388336929611321e-8	-1.8812257268047452e-20	1.644804673048349e-21	1.5886324864989683e-10	2.8220254079506916e-10	8.231185817556939e-9
80000000	0.004999901715306973	2.179187467403586e-50	-2.5069382399247286e-17	6.200688246648363e-8	2.1801186819117988e-16	6.388336929611321e-8	-1.881225690166288e-20	1.644804673048349e-21	1.5886324864989683e-10	2.8220254079506916e-10	8.231185817556939e-9
80100000	0.004999901715306973	2.179187467403586e-50	-2.5069382399247286e-17	6.200688246648363e-8	2.1801186819117988e-16	6.388336929611321e-8	-1.8812256535278306e-20	1.644804673048349e-21	1.5886324864989683e-10	2.8220254079506916e-10	8.231185817556939e-9
80200000	0.004999901715306973	2.179187467403586e-50	-2.5069382399247286e-17	6.200688246648363e-8	2.1801186819117988e-16	6.388336929611321e-8	-1.881225616889373e-20	1.644804673048349e-21	1.5886324864989683e-10	2.8220254079506916e-10	8.231185817556939e-9
80300000	0.004999901715306973	2.179187467403586e-50	-2.5069382399247286e-17	6.200688246648363e-8	2.1801186819117988e-16	6.388336929611321e-8	-1.8812255802509156e-20	1.644804673048349e-21	1.5886324864989683e-10	2.8220254079506916e-10	8.231185817556939e-9
80400000	0.004999901715306973	2.179187467403586e-50	-2.5069382399247286e-17	6.200688246648363e-8	2.1801186819117988e-16	6.388336929611321e-8	-1.8812255436124583e-20	1.644804673048349e-21	1.5886324864989683e-10	2.8220254079506916e-10	8.231185817556939e-9
80500000	0.004999901715306973	2.179187467403586e-50	-2.5069382399247286e-17	6.200688246648363e-8	2.1801186819117988e-16	6.388336929611321e-8	-1.881225506974001e-20	1.644804673048349e-21	1.5886324864989683e-10	2.8220254079506916e-10	8.231185817556939e-9
80600000	0.004999901715306973	2.179187467403586e-50	-2.5069382399247286e-17	6.200688246648363e-8	2.1801186819117988e-16	6.388336929611321e-8	-1.8812254703355437e-20	1.644804673048349e-21	1.5886324864989683e-10	2.8220254079506916e-10	8.231185817556939e-9
80700000	0.004999901715306973	2.179187467403586e-50	-2.5069382399247286e-17	6.200688246648363e-8	2.1801186819117988e-16	6.388336929611321e-8	-1.881225433697086e-20	1.644804673048349e-21	1.5886324864989683e-10	2.8220254079506916e-10	8.231185817556939e-9
80800000	0.004999901715306973	2.179187467403586e-50	-2.5069382399247286e-17	6.200688246648363e-8	2.1801186819117988e-16	6.388336929611321e-8	-1.8812253970586287e-20	1.644804673048349e-21	1.5886324864989683e-10	2.8220254079506916e-10	8.231185817556939e-9
80900000	0.004999901715306973	2.179187467403586e-50	-2.5069382399247286e-17	6.200688246648363e-8	2.1801186819117988e-16	6.388336929611321e-8	-1.8812253604201714e-20	1.644804673048349e-21	1.5886324864989683e-10	2.8220254079506916e-10	8.231185817556939e-9
81000000	0.004999901715306973	2.179187467403586e-50	-2.5069382399247286e-17	6.200688246648364e-8	2.1801186819117988e-16	6.388336929611321e-8	-1.881225323781714e-20	1.644804673048349e-21	1.5886324864989683e-10	2.8220254079506916e-10	8.231185817556939e-9
81100000	0.004999901715306973	2.179187467403586e-50	-2.5069382399247286e-17	6.200688246648364e-8	2.180118681911799e-16	6.388336929611321e-8	-1.8812252871432567e-20	1.644804673048349e-21	1.5886324864989683e-10	2.8220254079506916e-10	8.231185817556939e-9
81200000	0.0049999017153069735	2.179187467403586e-50	-2.5069382399247286e-17	6.200688246648364e-8	2.180118681911799e-16	6.388336929611321e-8	-1.881225250504799e-20	1.644804673048349e-21	1.5886324864989683e-10	2.8220254079506916e-10	8.231185817556939e-9
81300000	0.0049999017153069735	2.179187467403586e-50	-2.5069382399247286e-17	6.200688246648364e-8	2.180118681911799e-16	6.388336929611321e-8	-1.8812252138663418e-20	1.644804673048349e-21	1.5886324864989683e-10	2.8220254079506916e-10	8.231185817556939e-9
81400000	0.0049999017153069735	2.179187467403586e-50	-2.5069382399247286e-17	6.200688246648364e-8	2.180118681911799e-16	6.388336929611321e-8	-1.8812251772278844e-20	1.644804673048349e-21	1.5886324864989683e-10	2.8220254079506916e-10	8.231185817556939e-9
81500000	0.0049999017153069735	2.179187467403586e-50	-2.5069382399247286e-17	6.200688246648364e-8	2.180118681911799e-16	6.388336929611321e-8	-1.881225140589427e-20	1.644804673048349e-21	1.5886324864989683e-10	2.8220254079506916e-10	8.231185817556939e-9
81600000	0.0049999017153069735	2.179187467403586e-50	-2.5069382399247286e-17	6.200688246648364e-8	2.180118681911799e-16	6.388336929611321e-8	-1.8812251039509698e-20	1.644804673048349e-21	1.5886324864989683e-10	2.8220254079506916e-10	8.231185817556939e-9
81700000	0.0049999017153069735	2.179187467403586e-50	-2.5069382399247286e-17	6.200688246648364e-8	2.180118681911799e-16	6.388336929611321e-8	-1.8812250673125122e-20	1.644804673048349e-21	1.5886324864989683e-10	2.8220254079506916e-10	8.231185817556939e-9
81800000	0.0049999017153069735	2.179187467403586e-50	-2.5069382399247286e-17	6.200688246648364e-8	2.180118681911799e-16	6.388336929611321e-8	-1.8812250306740548e-20	1.644804673048349e-21	1.5886324864989683e-10	2.8220254079506916e-10	8.231185817556939e-9
81900000	0.0049999017153069735	2.179187467403586e-50	-2.5069382399247286e-17	6.200688246648364e-8	2.180118681911799e-16	6.388336929611321e-8	-1.8812249940355975e-20	1.644804673048349e-21	1.5886324864989683e-10	2.8220254079506916e-10	8.231185817556939e-9
82000000	0.0049999017153069735	2.179187467403586e-50	-2.5069382399247286e-17	6.200688246648364e-8	2.180118681911799e-16	6.388336929611321e-8	-1.8812249573971402e-20	1.644804673048349e-21	1.5886324864989683e-10	2.8220254079506916e-10	8.231185817556939e-9
82100000	0.0049999017153069735	2.1791874674035855e-50	-2.5069382399247286e-17	6.200688246648364e-8	2.180118681911799e-16	6.388336929611321e-8	-1.881224920758683e-20	1.644804673048349e-21	1.5886324864989683e-10	2.8220254079506916e-10	8.231185817556939e-9
82200000	0.0049999017153069735	2.1791874674035855e-50	-2.5069382399247286e-17	6.200688246648364e-8	2.180118681911799e-16	6.388336929611321e-8	-1.8812248841202252e-20	1.644804673048349e-21	1.5886324864989683e-10	2.8220254079506916e-10	8.231185817556939e-9
82300000	0.0049999017153069735	2.1791874674035855e-50	-2.5069382399247286e-17	6.200688246648364e-8	2.180118681911799e-16	6.388336929611321e-8	-1.881224847481768e-20	1.644804673048349e-21	1.5886324864989683e-10	2.8220254079506916e-10	8.231185817556939e-9
82400000	0.0049999017153069735	2.1791874674035855e-50	-2.5069382399247286e-17	6.200688246648364e-8	2.180118681911799e-16	6.388336929611321e-8	-1.8812248108433106e-20	1.644804673048349e-21	1.5886324864989683e-10	2.8220254079506916e-10	8.231185817556939e-9
82500000	0.0049999017153069735	2.1791874674035855e-50	-2.5069382399247286e-17	6.200688246648364e-8	2.180118681911799e-16	6.388336929611321e-8	-1.8812247742048533e-20	1.644804673048349e-21	1.5886324864989683e-10	2.8220254079506916e-10	8.231185817556939e-9
82600000	0.0049999017153069735	2.1791874674035855e-50	-2.5069382399247286e-17	6.200688246648364e-8	2.180118681911799e-16	6.388336929611321e-8	-1.881224737566396e-20	1.644804673048349e-21	1.5886324864989683e-10	2.8220254079506916e-10	8.231185817556939e-9
82700000	0.0049999017153069735	2.1791874674035855e-50	-2.5069382399247286e-17	6.200688246648364e-8	2.180118681911799e-16	6.388336929611321e-8	-1.8812247009279383e-20	1.644804673048349e-21	1.5886324864989683e-10	2.8220254079506916e-10	8.231185817556939e-9
82800000	0.0049999017153069735	2.1791874674035855e-50	-2.5069382399247286e-17	6.200688246648364e-8	2.180118681911799e-16	6.388336929611321e-8	-1.881224664289481e-20	1.644804673048349e-21	1.5886324864989683e-10	2.8220254079506916e-10	8.231185817556939e-9
82900000	0.0049999017153069735	2.1791874674035855e-50	-2.5069382399247286e-17	6.200688246648364e-8	2.180118681911799e-16	6.388336929611321e-8	-1.8812246276510237e-20	1.644804673048349e-21	1.5886324864989683e-10	2.8220254079506916e-10	8.231185817556939e-9
83000000	0.0049999017153069735	2.1791874674035855e-50	-2.5069382399247286e-17	6.200688246648364e-8	2.180118681911799e-16	6.388336929611321e-8	-1.8812245910125663e-20	1.644804673048349e-21	1.5886324864989683e-10	2.8220254079506916e-10	8.231185817556939e-9
83100000	0.0049999017153069735	2.1791874674035855e-50	-2.5069382399247286e-17	6.200688246648364e-8	2.180118681911799e-16	6.388336929611321e-8	-1.881224554374109e-20	1.644804673048349e-21	1.5886324864989683e-10	2.8220254079506916e-10	8.231185817556939e-9
83200000	0.0049999017153069735	2.1791874674035855e-50	-2.5069382399247286e-17	6.200688246648364e-8	2.180118681911799e-16	6.388336929611321e-8	-1.8812245177356514e-20	1.644804673048349e-21	1.5886324864989683e-10	2.8220254079506916e-10	8.231185817556939e-9
83300000	0.0049999017153069735	2.1791874674035855e-50	-2.5069382399247286e-17	6.200688246648364e-8	2.180118681911799e-16	6.388336929611321e-8	-1.881224481097194e-20	1.644804673048349e-21	1.5886324864989683e-10	2.8220254079506916e-10	8.231185817556939e-9
83400000	0.0049999017153069735	2.1791874674035855e-50	-2.5069382399247286e-17	6.200688246648364e-8	2.180118681911799e-16	6.388336929611321e-8	-1.8812244444587367e-20	1.644804673048349e-21	1.5886324864989683e-10	2.8220254079506916e-10	8.231185817556939e-9
83500000	0.0049999017153069735	2.1791874674035855e-50	-2.5069382399247286e-17	6.200688246648364e-8	2.180118681911799e-16	6.388336929611321e-8	-1.8812244078202794e-20	1.644804673048349e-21	1.5886324864989683e-10	2.8220254079506916e-10	8.231185817556939e-9
83600000	0.0049999017153069735	2.1791874674035855e-50	-2.5069382399247286e-17	6.200688246648364e-8	2.180118681911799e-16	6.388336929611321e-8	-1.881224371181822e-20	1.644804673048349e-21	1.5886324864989683e-10	2.8220254079506916e-10	8.231185817556939e-9
83700000	0.0049999017153069735	2.1791874674035855e-50	-2.5069382399247286e-17	6.200688246648364e-8	2.180118681911799e-16	6.388336929611321e-8	-1.8812243345433644e-20	1.644804673048349e-21	1.5886324864989683e-10	2.8220254079506916e-10	8.231185817556939e-9
83800000	0.0049999017153069735	2.1791874674035855e-50	-2.5069382399247286e-17	6.200688246648364e-8	2.180118681911799e-16	6.388336929611321e-8	-1.881224297904907e-20	1.644804673048349e-21	1.5886324864989683e-10	2.8220254079506916e-10	8.231185817556939e-9
83900000	0.0049999017153069735	2.1791874674035855e-50	-2.5069382399247286e-17	6.200688246648364e-8	2.180118681911799e-16	6.388336929611321e-8	-1.8812242612664498e-20	1.644804673048349e-21	1.5886324864989683e-10	2.8220254079506916e-10	8.231185817556939e-9
84000000	0.0049999017153069735	2.1791874674035855e-50	-2.5069382399247286e-17	6.200688246648364e-8	2.180118681911799e-16	6.388336929611321e-8	-1.8812242246279925e-20	1.644804673048349e-21	1.5886324864989683e-10	2.8220254079506916e-10	8.231185817556939e-9
84100000	0.0049999017153069735	2.1791874674035855e-50	-2.5069382399247286e-17	6.200688246648364e-8	2.180118681911799e-16	6.388336929611321e-8	-1.881224187989535e-20	1.644804673048349e-21	1.5886324864989683e-10	2.8220254079506916e-10	8.231185817556939e-9
84200000	0.0049999017153069735	2.1791874674035855e-50	-2.5069382399247286e-17	6.200688246648364e-8	2.180118681911799e-16	6.388336929611321e-8	-1.8812241513510775e-20	1.644804673048349e-21	1.5886324864989683e-10	2.8220254079506916e-10	8.231185817556939e-9
84300000	0.0049999017153069735	2.1791874674035855e-50	-2.5069382399247286e-17	6.200688246648364e-8	2.180118681911799e-16	6.388336929611321e-8	-1.8812241147126202e-20	1.644804673048349e-21	1.5886324864989683e-10	2.8220254079506916e-10	8.231185817556939e-9
84400000	0.0049999017153069735	2.1791874674035855e-50	-2.5069382399247286e-17	6.200688246648364e-8	2.180118681911799e-16	6.388336929611321e-8	-1.881224078074163e-20	1.644804673048349e-21	1.5886324864989683e-10	2.8220254079506916e-10	8.231185817556939e-9
84500000	0.0049999017153069735	2.1791874674035855e-50	-2.5069382399247286e-17	6.200688246648364e-8	2.180118681911799e-16	6.388336929611321e-8	-1.8812240414357055e-20	1.644804673048349e-21	1.5886324864989683e-10	2.8220254079506916e-10	8.231185817556939e-9
84600000	0.0049999017153069735	2.1791874674035855e-50	-2.5069382399247286e-17	6.200688246648364e-8	2.180118681911799e-16	6.388336929611321e-8	-1.8812240047972482e-20	1.644804673048349e-21	1.5886324864989683e-10	2.8220254079506916e-10	8.231185817556939e-9
84700000	0.0049999017153069735	2.1791874674035855e-50	-2.5069382399247286e-17	6.200688246648364e-8	2.180118681911799e-16	6.388336929611321e-8	-1.8812239681587906e-20	1.644804673048349e-21	1.5886324864989683e-10	2.8220254079506916e-10	8.231185817556939e-9
84800000	0.0049999017153069735	2.1791874674035855e-50	-2.5069382399247286e-17	6.200688246648364e-8	2.180118681911799e-16	6.388336929611321e-8	-1.8812239315203333e-20	1.644804673048349e-21	1.5886324864989683e-10	2.8220254079506916e-10	8.231185817556939e-9
84900000	0.0049999017153069735	2.1791874674035855e-50	-2.5069382399247286e-17	6.200688246648364e-8	2.180118681911799e-16	6.388336929611321e-8	-1.881223894881876e-20	1.644804673048349e-21	1.5886324864989683e-10	2.8220254079506916e-10	8.231185817556939e-9
85000000	0.0049999017153069735	2.1791874674035855e-50	-2.5069382399247286e-17	6.200688246648364e-8	2.180118681911799e-16	6.388336929611321e-8	-1.8812238582434186e-20	1.644804673048349e-21	1.5886324864989683e-10	2.8220254079506916e-10	8.231185817556939e-9
85100000	0.0049999017153069735	2.1791874674035855e-50	-2.5069382399247286e-17	6.200688246648364e-8	2.180118681911799e-16	6.388336929611321e-8	-1.8812238216049613e-20	1.644804673048349e-21	1.5886324864989683e-10	2.8220254079506916e-10	8.231185817556939e-9
85200000	0.0049999017153069735	2.1791874674035855e-50	-2.5069382399247286e-17	6.200688246648364e-8	2.180118681911799e-16	6.388336929611321e-8	-1.8812237849665037e-20	1.644804673048349e-21	1.5886324864989683e-10	2.8220254079506916e-10	8.231185817556939e-9
85300000	0.0049999017153069735	2.1791874674035855e-50	-2.5069382399247286e-17	6.200688246648364e-8	2.180118681911799e-16	6.388336929611321e-8	-1.8812237483280463e-20	1.644804673048349e-21	1.5886324864989683e-10	2.8220254079506916e-10	8.231185817556939e-9
85400000	0.0049999017153069735	2.1791874674035855e-50	-2.5069382399247286e-17	6.200688246648364e-8	2.180118681911799e-16	6.388336929611321e-8	-1.881223711689589e-20	1.644804673048349e-21	1.5886324864989683e-10	2.8220254079506916e-10	8.231185817556939e-9
85500000	0.0049999017153069735	2.1791874674035855e-50	-2.5069382399247286e-17	6.200688246648364e-8	2.180118681911799e-16	6.388336929611321e-8	-1.8812236750511317e-20	1.644804673048349e-21	1.5886324864989683e-10	2.8220254079506916e-10	8.231185817556939e-9
85600000	0.0049999017153069735	2.1791874674035855e-50	-2.5069382399247286e-17	6.200688246648364e-8	2.180118681911799e-16	6.388336929611321e-8	-1.8812236384126743e-20	1.644804673048349e-21	1.5886324864989683e-10	2.8220254079506916e-10	8.231185817556939e-9
85700000	0.0049999017153069735	2.1791874674035855e-50	-2.5069382399247286e-17	6.200688246648364e-8	2.180118681911799e-16	6.388336929611321e-8	-1.881223601774217e-20	1.644804673048349e-21	1.5886324864989683e-10	2.8220254079506916e-10	8.231185817556939e-9
85800000	0.0049999017153069735	2.1791874674035855e-50	-2.5069382399247286e-17	6.200688246648364e-8	2.180118681911799e-16	6.388336929611321e-8	-1.8812235651357594e-20	1.644804673048349e-21	1.5886324864989683e-10	2.8220254079506916e-10	8.231185817556939e-9
85900000	0.0049999017153069735	2.1791874674035855e-50	-2.5069382399247286e-17	6.200688246648364e-8	2.180118681911799e-16	6.388336929611321e-8	-1.881223528497302e-20	1.644804673048349e-21	1.5886324864989683e-10	2.8220254079506916e-10	8.231185817556939e-9
86000000	0.0049999017153069735	2.1791874674035855e-50	-2.5069382399247286e-17	6.200688246648364e-8	2.180118681911799e-16	6.388336929611321e-8	-1.8812234918588447e-20	1.644804673048349e-21	1.5886324864989683e-10	2.8220254079506916e-10	8.231185817556939e-9
86100000	0.0049999017153069735	2.1791874674035855e-50	-2.5069382399247286e-17	6.200688246648364e-8	2.180118681911799e-16	6.388336929611321e-8	-1.8812234552203874e-20	1.644804673048349e-21	1.5886324864989683e-10	2.8220254079506916e-10	8.231185817556939e-9
86200000	0.0049999017153069735	2.1791874674035855e-50	-2.5069382399247286e-17	6.200688246648364e-8	2.180118681911799e-16	6.388336929611321e-8	-1.88122341858193e-20	1.644804673048349e-21	1.5886324864989683e-10	2.8220254079506916e-10	8.231185817556939e-9
86300000	0.0049999017153069735	2.1791874674035855e-50	-2.5069382399247286e-17	6.200688246648364e-8	2.180118681911799e-16	6.388336929611321e-8	-1.8812233819434725e-20	1.644804673048349e-21	1.5886324864989683e-10	2.8220254079506916e-10	8.231185817556939e-9
86400000	0.0049999017153069735	2.1791874674035855e-50	-2.5069382399247286e-17	6.200688246648364e-8	2.180118681911799e-16	6.388336929611321e-8	-1.881223345305015e-20	1.644804673048349e-21	1.5886324864989683e-10	2.8220254079506916e-10	8.231185817556939e-9
86500000	0.0049999017153069735	2.1791874674035855e-50	-2.5069382399247286e-17	6.200688246648364e-8	2.180118681911799e-16	6.388336929611321e-8	-1.8812233086665578e-20	1.644804673048349e-21	1.5886324864989683e-10	2.8220254079506916e-10	8.231185817556939e-9
86600000	0.0049999017153069735	2.1791874674035855e-50	-2.5069382399247286e-17	6.200688246648364e-8	2.180118681911799e-16	6.388336929611321e-8	-1.8812232720281005e-20	1.644804673048349e-21	1.5886324864989683e-10	2.8220254079506916e-10	8.231185817556939e-9
86700000	0.0049999017153069735	2.1791874674035855e-50	-2.5069382399247286e-17	6.200688246648364e-8	2.180118681911799e-16	6.388336929611321e-8	-1.8812232353896432e-20	1.644804673048349e-21	1.5886324864989683e-10	2.8220254079506916e-10	8.231185817556939e-9
86800000	0.0049999017153069735	2.1791874674035855e-50	-2.5069382399247286e-17	6.200688246648364e-8	2.180118681911799e-16	6.388336929611321e-8	-1.8812231987511855e-20	1.644804673048349e-21	1.5886324864989683e-10	2.8220254079506916e-10	8.231185817556939e-9
86900000	0.0049999017153069735	2.1791874674035855e-50	-2.5069382399247286e-17	6.200688246648364e-8	2.180118681911799e-16	6.388336929611321e-8	-1.8812231621127282e-20	1.644804673048349e-21	1.5886324864989683e-10	2.8220254079506916e-10	8.231185817556939e-9
87000000	0.0049999017153069735	2.1791874674035855e-50	-2.5069382399247286e-17	6.200688246648364e-8	2.180118681911799e-16	6.388336929611321e-8	-1.881223125474271e-20	1.644804673048349e-21	1.5886324864989683e-10	2.8220254079506916e-10	8.231185817556939e-9
87100000	0.0049999017153069735	2.1791874674035855e-50	-2.5069382399247286e-17	6.200688246648364e-8	2.180118681911799e-16	6.388336929611321e-8	-1.8812230888358136e-20	1.644804673048349e-21	1.5886324864989683e-10	2.8220254079506916e-10	8.231185817556939e-9
87200000	0.0049999017153069735	2.1791874674035855e-50	-2.5069382399247286e-17	6.200688246648364e-8	2.180118681911799e-16	6.388336929611321e-8	-1.8812230521973562e-20	1.644804673048349e-21	1.5886324864989683e-10	2.8220254079506916e-10	8.231185817556939e-9
87300000	0.0049999017153069735	2.1791874674035855e-50	-2.5069382399247286e-17	6.200688246648364e-8	2.180118681911799e-16	6.388336929611321e-8	-1.8812230155588986e-20	1.644804673048349e-21	1.5886324864989683e-10	2.8220254079506916e-10	8.231185817556939e-9
87400000	0.0049999017153069735	2.1791874674035855e-50	-2.5069382399247286e-17	6.200688246648364e-8	2.180118681911799e-16	6.388336929611321e-8	-1.8812229789204413e-20	1.644804673048349e-21	1.5886324864989683e-10	2.8220254079506916e-10	8.231185817556939e-9
87500000	0.0049999017153069735	2.179187467403586e-50	-2.5069382399247286e-17	6.200688246648364e-8	2.180118681911799e-16	6.388336929611321e-8	-1.881222942281984e-20	1.644804673048349e-21	1.5886324864989683e-10	2.8220254079506916e-10	8.231185817556939e-9
87600000	0.0049999017153069735	2.179187467403586e-50	-2.5069382399247286e-17	6.200688246648364e-8	2.180118681911799e-16	6.388336929611321e-8	-1.8812229056435266e-20	1.644804673048349e-21	1.5886324864989683e-10	2.8220254079506916e-10	8.231185817556939e-9
87700000	0.0049999017153069735	2.179187467403586e-50	-2.5069382399247286e-17	6.200688246648364e-8	2.180118681911799e-16	6.388336929611321e-8	-1.8812228690050693e-20	1.644804673048349e-21	1.5886324864989683e-10	2.8220254079506916e-10	8.231185817556939e-9
87800000	0.0049999017153069735	2.179187467403586e-50	-2.5069382399247286e-17	6.200688246648364e-8	2.180118681911799e-16	6.388336929611321e-8	-1.8812228323666117e-20	1.644804673048349e-21	1.5886324864989683e-10	2.8220254079506916e-10	8.231185817556939e-9
87900000	0.0049999017153069735	2.179187467403586e-50	-2.5069382399247286e-17	6.200688246648364e-8	2.180118681911799e-16	6.388336929611321e-8	-1.8812227957281543e-20	1.644804673048349e-21	1.5886324864989683e-10	2.8220254079506916e-10	8.231185817556939e-9
88000000	0.0049999017153069735	2.179187467403586e-50	-2.5069382399247286e-17	6.200688246648364e-8	2.180118681911799e-16	6.388336929611321e-8	-1.881222759089697e-20	1.644804673048349e-21	1.5886324864989683e-10	2.8220254079506916e-10	8.231185817556939e-9
88100000	0.0049999017153069735	2.179187467403586e-50	-2.5069382399247286e-17	6.200688246648364e-8	2.180118681911799e-16	6.388336929611321e-8	-1.8812227224512397e-20	1.644804673048349e-21	1.5886324864989683e-10	2.8220254079506916e-10	8.231185817556939e-9
88200000	0.0049999017153069735	2.179187467403586e-50	-2.5069382399247286e-17	6.200688246648364e-8	2.180118681911799e-16	6.388336929611321e-8	-1.8812226858127824e-20	1.644804673048349e-21	1.5886324864989683e-10	2.8220254079506916e-10	8.231185817556939e-9
88300000	0.0049999017153069735	2.179187467403586e-50	-2.5069382399247286e-17	6.200688246648364e-8	2.180118681911799e-16	6.388336929611321e-8	-1.881222649174325e-20	1.644804673048349e-21	1.5886324864989683e-10	2.8220254079506916e-10	8.231185817556939e-9
88400000	0.0049999017153069735	2.179187467403586e-50	-2.5069382399247286e-17	6.200688246648364e-8	2.180118681911799e-16	6.388336929611321e-8	-1.8812226125358674e-20	1.644804673048349e-21	1.5886324864989683e-10	2.8220254079506916e-10	8.231185817556939e-9
88500000	0.0049999017153069735	2.179187467403586e-50	-2.5069382399247286e-17	6.200688246648364e-8	2.180118681911799e-16	6.388336929611321e-8	-1.88122257589741e-20	1.644804673048349e-21	1.5886324864989683e-10	2.8220254079506916e-10	8.231185817556939e-9
88600000	0.0049999017153069735	2.179187467403586e-50	-2.5069382399247286e-17	6.200688246648364e-8	2.180118681911799e-16	6.388336929611321e-8	-1.8812225392589528e-20	1.644804673048349e-21	1.5886324864989683e-10	2.8220254079506916e-10	8.231185817556939e-9
88700000	0.0049999017153069735	2.179187467403586e-50	-2.5069382399247286e-17	6.200688246648364e-8	2.180118681911799e-16	6.388336929611321e-8	-1.8812225026204954e-20	1.644804673048349e-21	1.5886324864989683e-10	2.8220254079506916e-10	8.231185817556939e-9
88800000	0.0049999017153069735	2.179187467403586e-50	-2.5069382399247286e-17	6.200688246648364e-8	2.180118681911799e-16	6.388336929611321e-8	-1.881222465982038e-20	1.644804673048349e-21	1.5886324864989683e-10	2.8220254079506916e-10	8.231185817556939e-9
88900000	0.0049999017153069735	2.179187467403586e-50	-2.5069382399247286e-17	6.200688246648364e-8	2.180118681911799e-16	6.388336929611321e-8	-1.8812224293435805e-20	1.644804673048349e-21	1.5886324864989683e-10	2.8220254079506916e-10	8.231185817556939e-9
89000000	0.0049999017153069735	2.179187467403586e-50	-2.5069382399247286e-17	6.200688246648364e-8	2.180118681911799e-16	6.388336929611321e-8	-1.8812223927051232e-20	1.644804673048349e-21	1.5886324864989683e-10	2.8220254079506916e-10	8.231185817556939e-9
89100000	0.0049999017153069735	2.179187467403586e-50	-2.5069382399247286e-17	6.200688246648364e-8	2.180118681911799e-16	6.388336929611321e-8	-1.8812223560666658e-20	1.644804673048349e-21	1.5886324864989683e-10	2.8220254079506916e-10	8.231185817556939e-9
89200000	0.0049999017153069735	2.179187467403586e-50	-2.5069382399247286e-17	6.200688246648364e-8	2.180118681911799e-16	6.388336929611321e-8	-1.8812223194282085e-20	1.644804673048349e-21	1.5886324864989683e-10	2.8220254079506916e-10	8.231185817556939e-9
89300000	0.0049999017153069735	2.179187467403586e-50	-2.5069382399247286e-17	6.200688246648364e-8	2.180118681911799e-16	6.388336929611321e-8	-1.8812222827897512e-20	1.644804673048349e-21	1.5886324864989683e-10	2.8220254079506916e-10	8.231185817556939e-9
89400000	0.0049999017153069735	2.1791874674035864e-50	-2.5069382399247286e-17	6.200688246648364e-8	2.180118681911799e-16	6.388336929611321e-8	-1.8812222461512936e-20	1.644804673048349e-21	1.5886324864989683e-10	2.8220254079506916e-10	8.231185817556939e-9
89500000	0.0049999017153069735	2.1791874674035864e-50	-2.5069382399247286e-17	6.200688246648364e-8	2.180118681911799e-16	6.388336929611321e-8	-1.8812222095128362e-20	1.644804673048349e-21	1.5886324864989683e-10	2.8220254079506916e-10	8.231185817556939e-9
89600000	0.0049999017153069735	2.1791874674035864e-50	-2.5069382399247286e-17	6.200688246648364e-8	2.180118681911799e-16	6.388336929611321e-8	-1.881222172874379e-20	1.644804673048349e-21	1.5886324864989683e-10	2.8220254079506916e-10	8.231185817556939e-9
89700000	0.0049999017153069735	2.1791874674035864e-50	-2.5069382399247286e-17	6.200688246648364e-8	2.180118681911799e-16	6.388336929611321e-8	-1.8812221362359216e-20	1.644804673048349e-21	1.5886324864989683e-10	2.8220254079506916e-10	8.231185817556939e-9
89800000	0.0049999017153069735	2.1791874674035864e-50	-2.5069382399247286e-17	6.200688246648364e-8	2.180118681911799e-16	6.388336929611321e-8	-1.8812220995974643e-20	1.644804673048349e-21	1.5886324864989683e-10	2.8220254079506916e-10	8.231185817556939e-9
89900000	0.0049999017153069735	2.1791874674035864e-50	-2.5069382399247286e-17	6.200688246648364e-8	2.180118681911799e-16	6.388336929611321e-8	-1.8812220629590066e-20	1.644804673048349e-21	1.5886324864989683e-10	2.8220254079506916e-10	8.231185817556939e-9
90000000	0.0049999017153069735	2.1791874674035864e-50	-2.5069382399247286e-17	6.200688246648364e-8	2.180118681911799e-16	6.388336929611321e-8	-1.8812220263205493e-20	1.644804673048349e-21	1.5886324864989683e-10	2.8220254079506916e-10	8.231185817556939e-9
90100000	0.0049999017153069735	2.1791874674035864e-50	-2.5069382399247286e-17	6.200688246648364e-8	2.180118681911799e-16	6.388336929611321e-8	-1.881221989682092e-20	1.644804673048349e-21	1.5886324864989683e-10	2.8220254079506916e-10	8.231185817556939e-9
90200000	0.0049999017153069735	2.1791874674035864e-50	-2.5069382399247286e-17	6.200688246648364e-8	2.180118681911799e-16	6.388336929611321e-8	-1.8812219530436346e-20	1.644804673048349e-21	1.5886324864989683e-10	2.8220254079506916e-10	8.231185817556939e-9
90300000	0.0049999017153069735	2.1791874674035864e-50	-2.5069382399247286e-17	6.200688246648364e-8	2.180118681911799e-16	6.388336929611321e-8	-1.8812219164051773e-20	1.644804673048349e-21	1.5886324864989683e-10	2.8220254079506916e-10	8.231185817556939e-9
90400000	0.0049999017153069735	2.1791874674035864e-50	-2.5069382399247286e-17	6.200688246648364e-8	2.180118681911799e-16	6.388336929611321e-8	-1.88122187976672e-20	1.644804673048349e-21	1.5886324864989683e-10	2.8220254079506916e-10	8.231185817556939e-9
90500000	0.0049999017153069735	2.1791874674035864e-50	-2.5069382399247286e-17	6.200688246648364e-8	2.180118681911799e-16	6.388336929611321e-8	-1.8812218431282624e-20	1.644804673048349e-21	1.5886324864989683e-10	2.8220254079506916e-10	8.231185817556939e-9
90600000	0.0049999017153069735	2.1791874674035864e-50	-2.5069382399247286e-17	6.200688246648364e-8	2.180118681911799e-16	6.388336929611321e-8	-1.881221806489805e-20	1.644804673048349e-21	1.5886324864989683e-10	2.8220254079506916e-10	8.231185817556939e-9
90700000	0.0049999017153069735	2.1791874674035864e-50	-2.5069382399247286e-17	6.200688246648364e-8	2.180118681911799e-16	6.388336929611321e-8	-1.8812217698513477e-20	1.644804673048349e-21	1.5886324864989683e-10	2.8220254079506916e-10	8.231185817556939e-9
90800000	0.0049999017153069735	2.1791874674035864e-50	-2.5069382399247286e-17	6.200688246648364e-8	2.180118681911799e-16	6.388336929611321e-8	-1.8812217332128904e-20	1.644804673048349e-21	1.5886324864989683e-10	2.8220254079506916e-10	8.231185817556939e-9
90900000	0.0049999017153069735	2.1791874674035864e-50	-2.5069382399247286e-17	6.200688246648364e-8	2.180118681911799e-16	6.388336929611321e-8	-1.881221696574433e-20	1.644804673048349e-21	1.5886324864989683e-10	2.8220254079506916e-10	8.231185817556939e-9
91000000	0.0049999017153069735	2.1791874674035864e-50	-2.5069382399247286e-17	6.200688246648364e-8	2.180118681911799e-16	6.388336929611321e-8	-1.8812216599359754e-20	1.644804673048349e-21	1.5886324864989683e-10	2.8220254079506916e-10	8.231185817556939e-9
91100000	0.0049999017153069735	2.1791874674035864e-50	-2.5069382399247286e-17	6.200688246648364e-8	2.180118681911799e-16	6.388336929611321e-8	-1.881221623297518e-20	1.644804673048349e-21	1.5886324864989683e-10	2.8220254079506916e-10	8.231185817556939e-9
91200000	0.0049999017153069735	2.179187467403587e-50	-2.5069382399247286e-17	6.200688246648364e-8	2.180118681911799e-16	6.388336929611321e-8	-1.8812215866590608e-20	1.644804673048349e-21	1.5886324864989683e-10	2.8220254079506916e-10	8.231185817556939e-9
91300000	0.0049999017153069735	2.179187467403587e-50	-2.5069382399247286e-17	6.200688246648364e-8	2.180118681911799e-16	6.388336929611321e-8	-1.8812215500206035e-20	1.644804673048349e-21	1.5886324864989683e-10	2.8220254079506916e-10	8.231185817556939e-9
91400000	0.0049999017153069735	2.179187467403587e-50	-2.5069382399247286e-17	6.200688246648364e-8	2.180118681911799e-16	6.388336929611321e-8	-1.881221513382146e-20	1.644804673048349e-21	1.5886324864989683e-10	2.8220254079506916e-10	8.231185817556939e-9
91500000	0.0049999017153069735	2.179187467403587e-50	-2.5069382399247286e-17	6.200688246648364e-8	2.180118681911799e-16	6.388336929611321e-8	-1.8812214767436885e-20	1.644804673048349e-21	1.5886324864989683e-10	2.8220254079506916e-10	8.231185817556939e-9
91600000	0.0049999017153069735	2.179187467403587e-50	-2.5069382399247286e-17	6.200688246648364e-8	2.180118681911799e-16	6.388336929611321e-8	-1.8812214401052312e-20	1.644804673048349e-21	1.5886324864989683e-10	2.8220254079506916e-10	8.231185817556939e-9
91700000	0.0049999017153069735	2.179187467403587e-50	-2.5069382399247286e-17	6.200688246648364e-8	2.180118681911799e-16	6.388336929611321e-8	-1.881221403466774e-20	1.644804673048349e-21	1.5886324864989683e-10	2.8220254079506916e-10	8.231185817556939e-9
91800000	0.0049999017153069735	2.179187467403587e-50	-2.5069382399247286e-17	6.200688246648364e-8	2.180118681911799e-16	6.388336929611321e-8	-1.8812213668283165e-20	1.644804673048349e-21	1.5886324864989683e-10	2.8220254079506916e-10	8.231185817556939e-9
91900000	0.0049999017153069735	2.179187467403587e-50	-2.5069382399247286e-17	6.200688246648364e-8	2.180118681911799e-16	6.388336929611321e-8	-1.8812213301898592e-20	1.644804673048349e-21	1.5886324864989683e-10	2.8220254079506916e-10	8.231185817556939e-9
92000000	0.0049999017153069735	2.179187467403587e-50	-2.5069382399247286e-17	6.200688246648364e-8	2.180118681911799e-16	6.388336929611321e-8	-1.8812212935514016e-20	1.644804673048349e-21	1.5886324864989683e-10	2.8220254079506916e-10	8.231185817556939e-9
92100000	0.0049999017153069735	2.179187467403587e-50	-2.5069382399247286e-17	6.200688246648364e-8	2.180118681911799e-16	6.388336929611321e-8	-1.8812212569129443e-20	1.644804673048349e-21	1.5886324864989683e-10	2.8220254079506916e-10	8.231185817556939e-9
92200000	0.0049999017153069735	2.179187467403587e-50	-2.5069382399247286e-17	6.200688246648364e-8	2.180118681911799e-16	6.388336929611321e-8	-1.881221220274487e-20	1.644804673048349e-21	1.5886324864989683e-10	2.8220254079506916e-10	8.231185817556939e-9
92300000	0.0049999017153069735	2.179187467403587e-50	-2.5069382399247286e-17	6.200688246648364e-8	2.180118681911799e-16	6.388336929611321e-8	-1.8812211836360296e-20	1.644804673048349e-21	1.5886324864989683e-10	2.8220254079506916e-10	8.231185817556939e-9
92400000	0.0049999017153069735	2.179187467403587e-50	-2.5069382399247286e-17	6.200688246648364e-8	2.180118681911799e-16	6.388336929611321e-8	-1.8812211469975723e-20	1.644804673048349e-21	1.5886324864989683e-10	2.8220254079506916e-10	8.231185817556939e-9
92500000	0.0049999017153069735	2.179187467403587e-50	-2.5069382399247286e-17	6.200688246648364e-8	2.180118681911799e-16	6.388336929611321e-8	-1.8812211103591146e-20	1.644804673048349e-21	1.5886324864989683e-10	2.8220254079506916e-10	8.231185817556939e-9
92600000	0.0049999017153069735	2.179187467403587e-50	-2.5069382399247286e-17	6.200688246648364e-8	2.180118681911799e-16	6.388336929611321e-8	-1.8812210737206573e-20	1.644804673048349e-21	1.5886324864989683e-10	2.8220254079506916e-10	8.231185817556939e-9
92700000	0.0049999017153069735	2.179187467403587e-50	-2.5069382399247286e-17	6.200688246648364e-8	2.180118681911799e-16	6.388336929611321e-8	-1.8812210370822e-20	1.644804673048349e-21	1.5886324864989683e-10	2.8220254079506916e-10	8.231185817556939e-9
92800000	0.0049999017153069735	2.179187467403587e-50	-2.5069382399247286e-17	6.200688246648364e-8	2.180118681911799e-16	6.388336929611321e-8	-1.8812210004437427e-20	1.644804673048349e-21	1.5886324864989683e-10	2.8220254079506916e-10	8.231185817556939e-9
92900000	0.0049999017153069735	2.179187467403587e-50	-2.5069382399247286e-17	6.200688246648364e-8	2.180118681911799e-16	6.388336929611321e-8	-1.8812209638052853e-20	1.644804673048349e-21	1.5886324864989683e-10	2.8220254079506916e-10	8.231185817556939e-9
93000000	0.0049999017153069735	2.179187467403587e-50	-2.5069382399247286e-17	6.200688246648364e-8	2.180118681911799e-16	6.388336929611321e-8	-1.8812209271668277e-20	1.644804673048349e-21	1.5886324864989683e-10	2.8220254079506916e-10	8.231185817556939e-9
93100000	0.0049999017153069735	2.179187467403587e-50	-2.5069382399247286e-17	6.200688246648364e-8	2.180118681911799e-16	6.388336929611321e-8	-1.8812208905283704e-20	1.644804673048349e-21	1.5886324864989683e-10	2.8220254079506916e-10	8.231185817556939e-9
93200000	0.0049999017153069735	2.179187467403587e-50	-2.5069382399247286e-17	6.200688246648364e-8	2.180118681911799e-16	6.388336929611321e-8	-1.881220853889913e-20	1.644804673048349e-21	1.5886324864989683e-10	2.8220254079506916e-10	8.231185817556939e-9
93300000	0.0049999017153069735	2.179187467403587e-50	-2.5069382399247286e-17	6.200688246648364e-8	2.180118681911799e-16	6.388336929611321e-8	-1.8812208172514557e-20	1.644804673048349e-21	1.5886324864989683e-10	2.8220254079506916e-10	8.231185817556939e-9
93400000	0.0049999017153069735	2.179187467403587e-50	-2.5069382399247286e-17	6.200688246648364e-8	2.180118681911799e-16	6.388336929611321e-8	-1.8812207806129984e-20	1.644804673048349e-21	1.5886324864989683e-10	2.8220254079506916e-10	8.231185817556939e-9
93500000	0.0049999017153069735	2.179187467403587e-50	-2.5069382399247286e-17	6.200688246648364e-8	2.180118681911799e-16	6.388336929611321e-8	-1.8812207439745408e-20	1.644804673048349e-21	1.5886324864989683e-10	2.8220254079506916e-10	8.231185817556939e-9
93600000	0.0049999017153069735	2.179187467403587e-50	-2.5069382399247286e-17	6.200688246648364e-8	2.180118681911799e-16	6.388336929611321e-8	-1.8812207073360835e-20	1.644804673048349e-21	1.5886324864989683e-10	2.8220254079506916e-10	8.231185817556939e-9
93700000	0.0049999017153069735	2.179187467403587e-50	-2.5069382399247286e-17	6.200688246648364e-8	2.180118681911799e-16	6.388336929611321e-8	-1.881220670697626e-20	1.644804673048349e-21	1.5886324864989683e-10	2.8220254079506916e-10	8.231185817556939e-9
93800000	0.0049999017153069735	2.179187467403587e-50	-2.5069382399247286e-17	6.200688246648364e-8	2.180118681911799e-16	6.388336929611321e-8	-1.8812206340591688e-20	1.644804673048349e-21	1.5886324864989683e-10	2.8220254079506916e-10	8.231185817556939e-9
93900000	0.0049999017153069735	2.179187467403587e-50	-2.5069382399247286e-17	6.200688246648364e-8	2.180118681911799e-16	6.388336929611321e-8	-1.8812205974207115e-20	1.644804673048349e-21	1.5886324864989683e-10	2.8220254079506916e-10	8.231185817556939e-9
94000000	0.0049999017153069735	2.179187467403587e-50	-2.5069382399247286e-17	6.200688246648364e-8	2.180118681911799e-16	6.388336929611321e-8	-1.8812205607822542e-20	1.644804673048349e-21	1.5886324864989683e-10	2.8220254079506916e-10	8.231185817556939e-9
94100000	0.0049999017153069735	2.179187467403587e-50	-2.5069382399247286e-17	6.200688246648364e-8	2.180118681911799e-16	6.388336929611321e-8	-1.8812205241437965e-20	1.644804673048349e-21	1.5886324864989683e-10	2.8220254079506916e-10	8.231185817556939e-9
94200000	0.0049999017153069735	2.179187467403587e-50	-2.5069382399247286e-17	6.200688246648364e-8	2.180118681911799e-16	6.388336929611321e-8	-1.8812204875053392e-20	1.644804673048349e-21	1.5886324864989683e-10	2.8220254079506916e-10	8.231185817556939e-9
94300000	0.0049999017153069735	2.179187467403587e-50	-2.5069382399247286e-17	6.200688246648364e-8	2.180118681911799e-16	6.388336929611321e-8	-1.881220450866882e-20	1.644804673048349e-21	1.5886324864989683e-10	2.8220254079506916e-10	8.231185817556939e-9
94400000	0.0049999017153069735	2.179187467403587e-50	-2.5069382399247286e-17	6.200688246648364e-8	2.180118681911799e-16	6.388336929611321e-8	-1.8812204142284245e-20	1.644804673048349e-21	1.5886324864989683e-10	2.8220254079506916e-10	8.231185817556939e-9
94500000	0.0049999017153069735	2.179187467403587e-50	-2.5069382399247286e-17	6.200688246648364e-8	2.180118681911799e-16	6.388336929611321e-8	-1.8812203775899672e-20	1.644804673048349e-21	1.5886324864989683e-10	2.8220254079506916e-10	8.231185817556939e-9
94600000	0.0049999017153069735	2.179187467403587e-50	-2.5069382399247286e-17	6.200688246648364e-8	2.180118681911799e-16	6.388336929611321e-8	-1.8812203409515096e-20	1.644804673048349e-21	1.5886324864989683e-10	2.8220254079506916e-10	8.231185817556939e-9
94700000	0.0049999017153069735	2.179187467403587e-50	-2.5069382399247286e-17	6.200688246648364e-8	2.180118681911799e-16	6.388336929611321e-8	-1.8812203043130523e-20	1.644804673048349e-21	1.5886324864989683e-10	2.8220254079506916e-10	8.231185817556939e-9
94800000	0.0049999017153069735	2.179187467403587e-50	-2.5069382399247286e-17	6.200688246648364e-8	2.180118681911799e-16	6.388336929611321e-8	-1.881220267674595e-20	1.644804673048349e-21	1.5886324864989683e-10	2.8220254079506916e-10	8.231185817556939e-9
94900000	0.0049999017153069735	2.179187467403587e-50	-2.5069382399247286e-17	6.200688246648364e-8	2.180118681911799e-16	6.388336929611321e-8	-1.8812202310361376e-20	1.644804673048349e-21	1.5886324864989683e-10	2.8220254079506916e-10	8.231185817556939e-9
95000000	0.0049999017153069735	2.179187467403587e-50	-2.5069382399247286e-17	6.200688246648364e-8	2.180118681911799e-16	6.388336929611321e-8	-1.8812201943976803e-20	1.644804673048349e-21	1.5886324864989683e-10	2.8220254079506916e-10	8.231185817556939e-9
95100000	0.0049999017153069735	2.179187467403587e-50	-2.5069382399247286e-17	6.200688246648364e-8	2.180118681911799e-16	6.388336929611321e-8	-1.8812201577592227e-20	1.644804673048349e-21	1.5886324864989683e-10	2.8220254079506916e-10	8.231185817556939e-9
95200000	0.0049999017153069735	2.179187467403587e-50	-2.5069382399247286e-17	6.200688246648364e-8	2.180118681911799e-16	6.388336929611321e-8	-1.8812201211207653e-20	1.644804673048349e-21	1.5886324864989683e-10	2.8220254079506916e-10	8.231185817556939e-9
95300000	0.0049999017153069735	2.179187467403587e-50	-2.5069382399247286e-17	6.200688246648364e-8	2.180118681911799e-16	6.388336929611321e-8	-1.881220084482308e-20	1.644804673048349e-21	1.5886324864989683e-10	2.8220254079506916e-10	8.231185817556939e-9
95400000	0.0049999017153069735	2.179187467403587e-50	-2.5069382399247286e-17	6.200688246648364e-8	2.180118681911799e-16	6.388336929611321e-8	-1.8812200478438507e-20	1.644804673048349e-21	1.5886324864989683e-10	2.8220254079506916e-10	8.231185817556939e-9
95500000	0.0049999017153069735	2.179187467403587e-50	-2.5069382399247286e-17	6.200688246648364e-8	2.180118681911799e-16	6.388336929611321e-8	-1.8812200112053934e-20	1.644804673048349e-21	1.5886324864989683e-10	2.8220254079506916e-10	8.231185817556939e-9
95600000	0.0049999017153069735	2.179187467403587e-50	-2.5069382399247286e-17	6.200688246648364e-8	2.180118681911799e-16	6.388336929611321e-8	-1.8812199745669357e-20	1.644804673048349e-21	1.5886324864989683e-10	2.8220254079506916e-10	8.231185817556939e-9
95700000	0.0049999017153069735	2.179187467403587e-50	-2.5069382399247286e-17	6.200688246648364e-8	2.180118681911799e-16	6.388336929611321e-8	-1.8812199379284784e-20	1.644804673048349e-21	1.5886324864989683e-10	2.8220254079506916e-10	8.231185817556939e-9
95800000	0.0049999017153069735	2.179187467403587e-50	-2.5069382399247286e-17	6.200688246648364e-8	2.180118681911799e-16	6.388336929611322e-8	-1.881219901290021e-20	1.644804673048349e-21	1.5886324864989683e-10	2.8220254079506916e-10	8.231185817556939e-9
95900000	0.0049999017153069735	2.179187467403587e-50	-2.5069382399247286e-17	6.200688246648364e-8	2.180118681911799e-16	6.388336929611322e-8	-1.8812198646515638e-20	1.644804673048349e-21	1.5886324864989683e-10	2.8220254079506916e-10	8.231185817556939e-9
96000000	0.0049999017153069735	2.179187467403587e-50	-2.5069382399247286e-17	6.200688246648364e-8	2.180118681911799e-16	6.388336929611322e-8	-1.8812198280131064e-20	1.644804673048349e-21	1.5886324864989683e-10	2.8220254079506916e-10	8.231185817556939e-9
96100000	0.0049999017153069735	2.179187467403587e-50	-2.5069382399247286e-17	6.200688246648364e-8	2.180118681911799e-16	6.388336929611322e-8	-1.881219791374649e-20	1.644804673048349e-21	1.5886324864989683e-10	2.8220254079506916e-10	8.231185817556939e-9
96200000	0.0049999017153069735	2.179187467403587e-50	-2.5069382399247286e-17	6.200688246648364e-8	2.180118681911799e-16	6.388336929611322e-8	-1.8812197547361915e-20	1.644804673048349e-21	1.5886324864989683e-10	2.8220254079506916e-10	8.231185817556939e-9
96300000	0.0049999017153069735	2.179187467403587e-50	-2.5069382399247286e-17	6.200688246648364e-8	2.180118681911799e-16	6.388336929611322e-8	-1.8812197180977342e-20	1.644804673048349e-21	1.5886324864989683e-10	2.8220254079506916e-10	8.231185817556939e-9
96400000	0.0049999017153069735	2.179187467403587e-50	-2.5069382399247286e-17	6.200688246648364e-8	2.180118681911799e-16	6.388336929611322e-8	-1.8812196814592768e-20	1.644804673048349e-21	1.5886324864989683e-10	2.8220254079506916e-10	8.231185817556939e-9
96500000	0.0049999017153069735	2.179187467403587e-50	-2.5069382399247286e-17	6.200688246648364e-8	2.180118681911799e-16	6.388336929611322e-8	-1.8812196448208195e-20	1.644804673048349e-21	1.5886324864989683e-10	2.8220254079506916e-10	8.231185817556939e-9
96600000	0.0049999017153069735	2.179187467403587e-50	-2.5069382399247286e-17	6.200688246648364e-8	2.180118681911799e-16	6.388336929611322e-8	-1.8812196081823622e-20	1.644804673048349e-21	1.5886324864989683e-10	2.8220254079506916e-10	8.231185817556939e-9
96700000	0.004999901715306973	2.179187467403587e-50	-2.5069382399247286e-17	6.200688246648364e-8	2.180118681911799e-16	6.388336929611322e-8	-1.8812195715439045e-20	1.644804673048349e-21	1.5886324864989683e-10	2.8220254079506916e-10	8.231185817556939e-9
96800000	0.004999901715306973	2.179187467403587e-50	-2.5069382399247286e-17	6.200688246648363e-8	2.180118681911799e-16	6.388336929611322e-8	-1.8812195349054472e-20	1.644804673048349e-21	1.5886324864989683e-10	2.8220254079506916e-10	8.231185817556939e-9
96900000	0.004999901715306973	2.179187467403587e-50	-2.5069382399247286e-17	6.200688246648363e-8	2.180118681911799e-16	6.388336929611322e-8	-1.88121949826699e-20	1.644804673048349e-21	1.5886324864989683e-10	2.8220254079506916e-10	8.231185817556939e-9
97000000	0.004999901715306973	2.179187467403587e-50	-2.5069382399247286e-17	6.200688246648363e-8	2.180118681911799e-16	6.388336929611322e-8	-1.8812194616285326e-20	1.644804673048349e-21	1.5886324864989683e-10	2.8220254079506916e-10	8.231185817556939e-9
97100000	0.004999901715306973	2.179187467403587e-50	-2.5069382399247286e-17	6.200688246648363e-8	2.180118681911799e-16	6.388336929611322e-8	-1.8812194249900752e-20	1.644804673048349e-21	1.5886324864989683e-10	2.8220254079506916e-10	8.231185817556939e-9
97200000	0.004999901715306973	2.179187467403587e-50	-2.5069382399247286e-17	6.200688246648363e-8	2.180118681911799e-16	6.388336929611322e-8	-1.8812193883516176e-20	1.644804673048349e-21	1.5886324864989683e-10	2.8220254079506916e-10	8.231185817556939e-9
97300000	0.004999901715306973	2.179187467403587e-50	-2.5069382399247286e-17	6.200688246648363e-8	2.180118681911799e-16	6.388336929611322e-8	-1.8812193517131603e-20	1.644804673048349e-21	1.5886324864989683e-10	2.8220254079506916e-10	8.231185817556939e-9
97400000	0.004999901715306973	2.179187467403587e-50	-2.5069382399247286e-17	6.200688246648363e-8	2.180118681911799e-16	6.388336929611322e-8	-1.881219315074703e-20	1.644804673048349e-21	1.5886324864989683e-10	2.8220254079506916e-10	8.231185817556939e-9
97500000	0.004999901715306973	2.179187467403587e-50	-2.5069382399247286e-17	6.200688246648363e-8	2.180118681911799e-16	6.388336929611322e-8	-1.8812192784362456e-20	1.644804673048349e-21	1.5886324864989683e-10	2.8220254079506916e-10	8.231185817556939e-9
97600000	0.004999901715306973	2.179187467403587e-50	-2.5069382399247286e-17	6.200688246648363e-8	2.180118681911799e-16	6.388336929611322e-8	-1.8812192417977883e-20	1.644804673048349e-21	1.5886324864989683e-10	2.8220254079506916e-10	8.231185817556939e-9
97700000	0.004999901715306973	2.179187467403587e-50	-2.5069382399247286e-17	6.200688246648363e-8	2.180118681911799e-16	6.388336929611322e-8	-1.8812192051593307e-20	1.644804673048349e-21	1.5886324864989683e-10	2.8220254079506916e-10	8.231185817556939e-9
97800000	0.004999901715306973	2.179187467403587e-50	-2.5069382399247286e-17	6.200688246648363e-8	2.180118681911799e-16	6.388336929611322e-8	-1.8812191685208734e-20	1.644804673048349e-21	1.5886324864989683e-10	2.8220254079506916e-10	8.231185817556939e-9
97900000	0.004999901715306973	2.179187467403587e-50	-2.5069382399247286e-17	6.200688246648363e-8	2.180118681911799e-16	6.388336929611322e-8	-1.881219131882416e-20	1.644804673048349e-21	1.5886324864989683e-10	2.8220254079506916e-10	8.231185817556939e-9
98000000	0.004999901715306973	2.179187467403587e-50	-2.5069382399247286e-17	6.200688246648363e-8	2.180118681911799e-16	6.388336929611322e-8	-1.8812190952439587e-20	1.644804673048349e-21	1.5886324864989683e-10	2.8220254079506916e-10	8.231185817556939e-9
98100000	0.004999901715306973	2.179187467403587e-50	-2.5069382399247286e-17	6.200688246648363e-8	2.180118681911799e-16	6.388336929611322e-8	-1.8812190586055014e-20	1.644804673048349e-21	1.5886324864989683e-10	2.8220254079506916e-10	8.231185817556939e-9
98200000	0.004999901715306973	2.179187467403587e-50	-2.5069382399247286e-17	6.200688246648363e-8	2.180118681911799e-16	6.388336929611322e-8	-1.8812190219670438e-20	1.644804673048349e-21	1.5886324864989683e-10	2.8220254079506916e-10	8.231185817556939e-9
98300000	0.004999901715306973	2.179187467403587e-50	-2.5069382399247286e-17	6.200688246648363e-8	2.180118681911799e-16	6.388336929611322e-8	-1.8812189853285864e-20	1.644804673048349e-21	1.5886324864989683e-10	2.8220254079506916e-10	8.231185817556939e-9
98400000	0.004999901715306973	2.179187467403587e-50	-2.5069382399247286e-17	6.200688246648363e-8	2.180118681911799e-16	6.388336929611322e-8	-1.881218948690129e-20	1.644804673048349e-21	1.5886324864989683e-10	2.8220254079506916e-10	8.231185817556939e-9
98500000	0.004999901715306973	2.179187467403587e-50	-2.5069382399247286e-17	6.200688246648363e-8	2.180118681911799e-16	6.388336929611322e-8	-1.8812189120516718e-20	1.644804673048349e-21	1.5886324864989683e-10	2.8220254079506916e-10	8.231185817556939e-9
98600000	0.004999901715306973	2.179187467403587e-50	-2.5069382399247286e-17	6.200688246648363e-8	2.180118681911799e-16	6.388336929611322e-8	-1.8812188754132145e-20	1.644804673048349e-21	1.5886324864989683e-10	2.8220254079506916e-10	8.231185817556939e-9
98700000	0.004999901715306973	2.179187467403587e-50	-2.5069382399247286e-17	6.200688246648363e-8	2.180118681911799e-16	6.388336929611322e-8	-1.881218838774757e-20	1.644804673048349e-21	1.5886324864989683e-10	2.8220254079506916e-10	8.231185817556939e-9
98800000	0.004999901715306973	2.179187467403587e-50	-2.5069382399247286e-17	6.200688246648363e-8	2.180118681911799e-16	6.388336929611322e-8	-1.8812188021362995e-20	1.644804673048349e-21	1.5886324864989683e-10	2.8220254079506916e-10	8.231185817556939e-9
98900000	0.004999901715306973	2.179187467403587e-50	-2.5069382399247286e-17	6.200688246648363e-8	2.180118681911799e-16	6.388336929611322e-8	-1.8812187654978422e-20	1.644804673048349e-21	1.5886324864989683e-10	2.8220254079506916e-10	8.231185817556939e-9
99000000	0.004999901715306973	2.179187467403587e-50	-2.5069382399247286e-17	6.200688246648363e-8	2.180118681911799e-16	6.388336929611322e-8	-1.8812187288593848e-20	1.644804673048349e-21	1.5886324864989683e-10	2.8220254079506916e-10	8.231185817556939e-9
99100000	0.004999901715306973	2.179187467403587e-50	-2.5069382399247286e-17	6.200688246648363e-8	2.180118681911799e-16	6.388336929611322e-8	-1.8812186922209275e-20	1.644804673048349e-21	1.5886324864989683e-10	2.8220254079506916e-10	8.231185817556939e-9
99200000	0.004999901715306973	2.179187467403587e-50	-2.5069382399247286e-17	6.200688246648363e-8	2.180118681911799e-16	6.388336929611322e-8	-1.8812186555824702e-20	1.644804673048349e-21	1.5886324864989683e-10	2.8220254079506916e-10	8.231185817556939e-9
99300000	0.004999901715306973	2.179187467403587e-50	-2.5069382399247286e-17	6.200688246648363e-8	2.180118681911799e-16	6.388336929611322e-8	-1.8812186189440126e-20	1.644804673048349e-21	1.5886324864989683e-10	2.8220254079506916e-10	8.231185817556939e-9
99400000	0.004999901715306973	2.179187467403587e-50	-2.5069382399247286e-17	6.200688246648363e-8	2.180118681911799e-16	6.388336929611322e-8	-1.8812185823055552e-20	1.644804673048349e-21	1.5886324864989683e-10	2.8220254079506916e-10	8.231185817556939e-9
99500000	0.004999901715306973	2.179187467403587e-50	-2.5069382399247286e-17	6.200688246648363e-8	2.180118681911799e-16	6.388336929611322e-8	-1.881218545667098e-20	1.644804673048349e-21	1.5886324864989683e-10	2.8220254079506916e-10	8.231185817556939e-9
99600000	0.004999901715306973	2.179187467403587e-50	-2.5069382399247286e-17	6.200688246648363e-8	2.180118681911799e-16	6.388336929611322e-8	-1.8812185090286406e-20	1.644804673048349e-21	1.5886324864989683e-10	2.8220254079506916e-10	8.231185817556939e-9
99700000	0.004999901715306973	2.179187467403587e-50	-2.5069382399247286e-17	6.200688246648363e-8	2.180118681911799e-16	6.388336929611322e-8	-1.8812184723901833e-20	1.644804673048349e-21	1.5886324864989683e-10	2.8220254079506916e-10	8.231185817556939e-9
99800000	0.004999901715306973	2.179187467403587e-50	-2.5069382399247286e-17	6.200688246648363e-8	2.180118681911799e-16	6.388336929611322e-8	-1.8812184357517256e-20	1.644804673048349e-21	1.5886324864989683e-10	2.8220254079506916e-10	8.231185817556939e-9
99900000	0.004999901715306973	2.179187467403587e-50	-2.5069382399247286e-17	6.200688246648363e-8	2.180118681911799e-16	6.388336929611322e-8	-1.8812183991132683e-20	1.644804673048349e-21	1.5886324864989683e-10	2.8220254079506916e-10	8.231185817556939e-9
100000000	0.004999901715306973	2.179187467403587e-50	-2.5069382399247286e-17	6.200688246648363e-8	2.180118681911799e-16	6.388336929611322e-8	-1.881218362474811e-20	1.644804673048349e-21	1.5886324864989683e-10	2.8220254079506916e-10	8.231185817556939e-9
