# Supplementary material for: Thermodynamics Underpinning the Microbial Community‐Level Nitrogen Energy Metabolism
Source: Environ Microbiol. 2025 Feb 16;27(2):e70055. doi: 10.1111/1462-2920.70055 (PMC11830459; doi:10.1111/1462-2920.70055)
Supplement: Supplementary file 1 — Data S1. [file EMI-27-e70055-s001.zip › SI/Nnetwork/Results/kdef_-10/Iin_-5/p_0.2/O2_-11.4_H_-7..csv]

time	N2	N2H4	N2H5	N2O	NH2OH	NH3	NH3OH	NH4	NO	NO2	NO3
0	0.00001	0.00001	0.00001	0.00001	0.00001	0.00001	0.00001	0.00001	0.00001	0.00001	0.00001
100000	0.00011685413906419517	-4.453585360495712e-18	-2.7509203071627736e-57	1.3800889076903847e-14	8.575702657423936e-15	0.009766291721827412	-2.6999625290394866e-21	7.975630604004e-15	2.7792649330507667e-18	4.200459386682683e-17	6.399881285683865e-22
200000	0.00011685413906419513	-4.453585360495712e-18	-7.536890346410916e-57	1.3800889076903843e-14	8.575702657426583e-15	0.009766291721827414	-2.6996951838589834e-21	7.975630604536476e-15	2.7792649330507675e-18	4.2004594032149726e-17	6.39988128568399e-22
300000	0.00011685413906419514	-4.453585360495712e-18	-1.2322781540508778e-56	1.3800889076903845e-14	8.575702657426966e-15	0.009766291721827412	-2.6994278386784806e-21	7.975630604613538e-15	2.7792649330507675e-18	4.200459405492327e-17	6.399881285683952e-22
400000	0.00011685413906419515	-4.453585360495712e-18	-1.710862487510216e-56	1.3800889076903847e-14	8.575702657428107e-15	0.009766291721827412	-2.699160493497978e-21	7.975630604843262e-15	2.7792649330507667e-18	4.200459412277679e-17	6.399881285683838e-22
500000	0.00011685413906419515	-4.453585360495712e-18	-2.1894490201044366e-56	1.3800889076903847e-14	8.575702657428314e-15	0.009766291721827412	-2.6988931483174746e-21	7.975630604884865e-15	2.7792649330507667e-18	4.2004594135076784e-17	6.399881285683817e-22
600000	0.00011685413906419515	-4.453585360495712e-18	-2.6680184709947003e-56	1.3800889076903847e-14	8.575702657428314e-15	0.009766291721827412	-2.6986258031369715e-21	7.975630604884701e-15	2.7792649330507667e-18	4.2004594135029607e-17	6.399881285683817e-22
700000	0.00011685413906419515	-4.453585360495712e-18	-3.1465790998822364e-56	1.3800889076903845e-14	8.575702657428317e-15	0.009766291721827412	-2.6983584579564686e-21	7.975630604885385e-15	2.779264933050767e-18	4.200459413522617e-17	6.3998812856838165e-22
800000	0.00011685413906419515	-4.453585360495712e-18	-3.625143562110308e-56	1.3800889076903845e-14	8.575702657428319e-15	0.009766291721827412	-2.6980911127759655e-21	7.975630604885698e-15	2.779264933050767e-18	4.2004594135316635e-17	6.3998812856838165e-22
900000	0.00011685413906419515	-4.453585360495712e-18	-4.103711172257759e-56	1.3800889076903845e-14	8.575702657428319e-15	0.009766291721827412	-2.6978237675954627e-21	7.975630604885692e-15	2.779264933050767e-18	4.2004594135314866e-17	6.3998812856838165e-22
1000000	0.00011685413906419515	-4.453585360495712e-18	-4.58227851073873e-56	1.3800889076903843e-14	8.575702657428319e-15	0.009766291721827412	-2.6975564224149595e-21	7.975630604885686e-15	2.779264933050767e-18	4.200459413531332e-17	6.3998812856838165e-22
1100000	0.00011685413906419515	-4.453585360495712e-18	-5.060845590586039e-56	1.3800889076903843e-14	8.575702657428319e-15	0.009766291721827412	-2.6972890772344567e-21	7.975630604885681e-15	2.779264933050767e-18	4.200459413531198e-17	6.3998812856838165e-22
1200000	0.00011685413906419515	-4.453585360495712e-18	-5.539412424832494e-56	1.3800889076903843e-14	8.575702657428319e-15	0.009766291721827412	-2.6970217320539535e-21	7.975630604885676e-15	2.779264933050767e-18	4.200459413531084e-17	6.3998812856838165e-22
1300000	0.00011685413906419515	-4.453585360495712e-18	-6.017979026510909e-56	1.3800889076903842e-14	8.575702657428319e-15	0.009766291721827412	-2.6967543868734503e-21	7.975630604885673e-15	2.7792649330507675e-18	4.200459413530989e-17	6.3998812856838165e-22
1400000	0.00011685413906419515	-4.453585360495712e-18	-6.496545408654101e-56	1.3800889076903842e-14	8.575702657428319e-15	0.009766291721827412	-2.6964870416929475e-21	7.97563060488567e-15	2.7792649330507675e-18	4.200459413530912e-17	6.3998812856838165e-22
1500000	0.00011685413906419515	-4.453585360495712e-18	-6.9751115842948775e-56	1.3800889076903842e-14	8.575702657428319e-15	0.009766291721827412	-2.6962196965124443e-21	7.975630604885668e-15	2.7792649330507675e-18	4.200459413530852e-17	6.3998812856838165e-22
1600000	0.00011685413906419515	-4.453585360495712e-18	-7.453677566466053e-56	1.3800889076903842e-14	8.575702657428319e-15	0.009766291721827414	-2.6959523513319415e-21	7.975630604885667e-15	2.7792649330507675e-18	4.2004594135308075e-17	6.3998812856838165e-22
1700000	0.00011685413906419515	-4.453585360495712e-18	-7.932243368200445e-56	1.3800889076903842e-14	8.575702657428319e-15	0.009766291721827414	-2.6956850061514383e-21	7.975630604885665e-15	2.7792649330507675e-18	4.200459413530777e-17	6.3998812856838165e-22
1800000	0.00011685413906419515	-4.453585360495712e-18	-8.410809002530866e-56	1.3800889076903842e-14	8.575702657428319e-15	0.009766291721827414	-2.6954176609709355e-21	7.975630604885665e-15	2.7792649330507675e-18	4.200459413530761e-17	6.3998812856838165e-22
1900000	0.00011685413906419515	-4.453585360495712e-18	-8.88937448249012e-56	1.3800889076903842e-14	8.575702657428319e-15	0.009766291721827414	-2.6951503157904324e-21	7.975630604885665e-15	2.7792649330507675e-18	4.2004594135307575e-17	6.3998812856838165e-22
2000000	0.00011685413906419515	-4.453585360495712e-18	-9.367939821111034e-56	1.3800889076903842e-14	8.575702657428319e-15	0.009766291721827414	-2.694882970609929e-21	7.975630604885665e-15	2.7792649330507675e-18	4.200459413530765e-17	6.3998812856838165e-22
2100000	0.00011685413906419515	-4.453585360495712e-18	-9.84650503142641e-56	1.3800889076903842e-14	8.575702657428319e-15	0.009766291721827414	-2.6946156254294264e-21	7.975630604885667e-15	2.779264933050767e-18	4.2004594135307834e-17	6.3998812856838165e-22
2200000	0.00011685413906419515	-4.453585360495712e-18	-1.0325070126469066e-55	1.3800889076903842e-14	8.575702657428319e-15	0.009766291721827414	-2.694348280248923e-21	7.975630604885667e-15	2.779264933050767e-18	4.2004594135308105e-17	6.3998812856838165e-22
2300000	0.00011685413906419515	-4.453585360495712e-18	-1.0803635119271813e-55	1.3800889076903842e-14	8.575702657428319e-15	0.009766291721827412	-2.6940809350684204e-21	7.975630604885668e-15	2.779264933050767e-18	4.200459413530846e-17	6.3998812856838165e-22
2400000	0.00011685413906419515	-4.453585360495712e-18	-1.128220002286747e-55	1.3800889076903843e-14	8.575702657428319e-15	0.009766291721827412	-2.6938135898879172e-21	7.97563060488567e-15	2.779264933050767e-18	4.2004594135308894e-17	6.3998812856838165e-22
2500000	0.00011685413906419515	-4.453585360495712e-18	-1.176076485028884e-55	1.3800889076903843e-14	8.575702657428319e-15	0.009766291721827412	-2.6935462447074144e-21	7.975630604885672e-15	2.779264933050767e-18	4.200459413530939e-17	6.3998812856838165e-22
2600000	0.00011685413906419515	-4.453585360495712e-18	-1.2239329614568746e-55	1.3800889076903843e-14	8.575702657428319e-15	0.009766291721827412	-2.6932788995269112e-21	7.975630604885675e-15	2.779264933050767e-18	4.200459413530993e-17	6.3998812856838165e-22
2700000	0.00011685413906419515	-4.453585360495712e-18	-1.2717894328739996e-55	1.3800889076903843e-14	8.575702657428319e-15	0.009766291721827412	-2.693011554346408e-21	7.975630604885676e-15	2.779264933050767e-18	4.2004594135310515e-17	6.3998812856838165e-22
2800000	0.00011685413906419515	-4.453585360495712e-18	-1.3196459005835403e-55	1.3800889076903843e-14	8.575702657428319e-15	0.009766291721827412	-2.6927442091659052e-21	7.97563060488568e-15	2.779264933050767e-18	4.2004594135311125e-17	6.3998812856838165e-22
2900000	0.00011685413906419515	-4.453585360495712e-18	-1.3675023658887782e-55	1.3800889076903843e-14	8.575702657428319e-15	0.009766291721827412	-2.692476863985402e-21	7.975630604885681e-15	2.779264933050767e-18	4.200459413531176e-17	6.3998812856838165e-22
3000000	0.00011685413906419515	-4.453585360495712e-18	-1.4153588300929945e-55	1.3800889076903845e-14	8.575702657428319e-15	0.009766291721827412	-2.6922095188048992e-21	7.975630604885684e-15	2.779264933050767e-18	4.20045941353124e-17	6.399881285683817e-22
3100000	0.00011685413906419515	-4.453585360495712e-18	-1.4632152944994706e-55	1.3800889076903845e-14	8.575702657428319e-15	0.009766291721827412	-2.691942173624396e-21	7.975630604885686e-15	2.779264933050767e-18	4.200459413531304e-17	6.399881285683817e-22
3200000	0.00011685413906419515	-4.453585360495712e-18	-1.5110717604114875e-55	1.3800889076903845e-14	8.575702657428319e-15	0.009766291721827412	-2.691674828443893e-21	7.975630604885689e-15	2.779264933050767e-18	4.200459413531367e-17	6.399881285683817e-22
3300000	0.00011685413906419515	-4.453585360495712e-18	-1.558928229132327e-55	1.3800889076903845e-14	8.575702657428319e-15	0.009766291721827412	-2.69140748326339e-21	7.97563060488569e-15	2.779264933050767e-18	4.200459413531428e-17	6.399881285683817e-22
3400000	0.00011685413906419515	-4.453585360495712e-18	-1.60678470196527e-55	1.3800889076903845e-14	8.575702657428319e-15	0.009766291721827412	-2.691140138082887e-21	7.975630604885694e-15	2.7792649330507667e-18	4.2004594135314854e-17	6.399881285683817e-22
3500000	0.00011685413906419515	-4.453585360495712e-18	-1.6546411802135984e-55	1.3800889076903845e-14	8.575702657428319e-15	0.009766291721827412	-2.690872792902384e-21	7.975630604885695e-15	2.7792649330507667e-18	4.200459413531538e-17	6.399881285683817e-22
3600000	0.00011685413906419515	-4.453585360495712e-18	-1.7024976651805927e-55	1.3800889076903847e-14	8.575702657428319e-15	0.009766291721827412	-2.690605447721881e-21	7.975630604885697e-15	2.7792649330507667e-18	4.200459413531585e-17	6.399881285683817e-22
3700000	0.00011685413906419515	-4.453585360495712e-18	-1.750354158169535e-55	1.3800889076903847e-14	8.575702657428319e-15	0.009766291721827412	-2.690338102541378e-21	7.975630604885698e-15	2.7792649330507667e-18	4.2004594135316265e-17	6.399881285683817e-22
3800000	0.00011685413906419515	-4.453585360495712e-18	-1.7982106604837057e-55	1.3800889076903847e-14	8.575702657428319e-15	0.009766291721827412	-2.690070757360875e-21	7.9756306048857e-15	2.7792649330507667e-18	4.20045941353166e-17	6.399881285683817e-22
3900000	0.00011685413906419515	-4.453585360495712e-18	-1.8460671734263872e-55	1.3800889076903847e-14	8.575702657428319e-15	0.009766291721827412	-2.6898034121803717e-21	7.9756306048857e-15	2.7792649330507667e-18	4.2004594135316844e-17	6.399881285683817e-22
4000000	0.00011685413906419515	-4.453585360495712e-18	-1.8939236983008597e-55	1.3800889076903847e-14	8.575702657428319e-15	0.009766291721827412	-2.689536066999869e-21	7.975630604885702e-15	2.7792649330507667e-18	4.200459413531699e-17	6.399881285683817e-22
4100000	0.00011685413906419515	-4.453585360495712e-18	-1.941780236084869e-55	1.3800889076903847e-14	8.575702657428319e-15	0.009766291721827412	-2.6892687218193658e-21	7.975630604885702e-15	2.7792649330507667e-18	4.2004594135317036e-17	6.399881285683817e-22
4200000	0.00011685413906419515	-4.453585360495712e-18	-1.9896367618660735e-55	1.3800889076903847e-14	8.575702657428319e-15	0.009766291721827412	-2.689001376638863e-21	7.975630604885702e-15	2.7792649330507667e-18	4.2004594135317036e-17	6.399881285683817e-22
4300000	0.00011685413906419515	-4.453585360495712e-18	-2.03749326035434e-55	1.3800889076903847e-14	8.575702657428319e-15	0.009766291721827412	-2.6887340314583598e-21	7.975630604885702e-15	2.7792649330507667e-18	4.2004594135317036e-17	6.399881285683817e-22
4400000	0.00011685413906419515	-4.453585360495712e-18	-2.0853497328529434e-55	1.3800889076903847e-14	8.575702657428319e-15	0.009766291721827412	-2.688466686277857e-21	7.975630604885702e-15	2.7792649330507667e-18	4.2004594135317036e-17	6.399881285683817e-22
4500000	0.00011685413906419515	-4.453585360495712e-18	-2.1332061806651586e-55	1.3800889076903847e-14	8.575702657428319e-15	0.009766291721827412	-2.6881993410973538e-21	7.975630604885702e-15	2.7792649330507667e-18	4.2004594135317036e-17	6.399881285683817e-22
4600000	0.00011685413906419515	-4.453585360495712e-18	-2.181062605094261e-55	1.3800889076903847e-14	8.575702657428319e-15	0.009766291721827412	-2.6879319959168506e-21	7.975630604885702e-15	2.7792649330507667e-18	4.2004594135317036e-17	6.399881285683817e-22
4700000	0.00011685413906419515	-4.453585360495712e-18	-2.2289190074435245e-55	1.3800889076903847e-14	8.575702657428319e-15	0.009766291721827412	-2.6876646507363478e-21	7.975630604885702e-15	2.7792649330507667e-18	4.2004594135317036e-17	6.399881285683817e-22
4800000	0.00011685413906419515	-4.453585360495712e-18	-2.2767753890162242e-55	1.3800889076903847e-14	8.575702657428319e-15	0.009766291721827412	-2.6873973055558446e-21	7.975630604885702e-15	2.7792649330507667e-18	4.2004594135317036e-17	6.399881285683817e-22
4900000	0.00011685413906419515	-4.453585360495712e-18	-2.3246317511156357e-55	1.3800889076903847e-14	8.575702657428319e-15	0.009766291721827412	-2.6871299603753418e-21	7.975630604885702e-15	2.7792649330507667e-18	4.2004594135317036e-17	6.399881285683817e-22
5000000	0.00011685413906419515	-4.453585360495712e-18	-2.3724880950450333e-55	1.3800889076903847e-14	8.575702657428319e-15	0.009766291721827412	-2.6868626151948386e-21	7.975630604885702e-15	2.7792649330507667e-18	4.2004594135317036e-17	6.399881285683817e-22
5100000	0.00011685413906419515	-4.453585360495712e-18	-2.4203444221076918e-55	1.3800889076903847e-14	8.575702657428319e-15	0.009766291721827412	-2.6865952700143354e-21	7.975630604885702e-15	2.7792649330507667e-18	4.2004594135317036e-17	6.399881285683817e-22
5200000	0.00011685413906419515	-4.453585360495712e-18	-2.468200733606886e-55	1.3800889076903847e-14	8.575702657428319e-15	0.009766291721827412	-2.6863279248338326e-21	7.975630604885702e-15	2.7792649330507667e-18	4.2004594135317036e-17	6.399881285683817e-22
5300000	0.00011685413906419515	-4.453585360495712e-18	-2.5160570308458916e-55	1.3800889076903847e-14	8.575702657428319e-15	0.009766291721827412	-2.6860605796533295e-21	7.975630604885702e-15	2.7792649330507667e-18	4.2004594135317036e-17	6.399881285683817e-22
5400000	0.00011685413906419515	-4.453585360495712e-18	-2.5639133151279822e-55	1.3800889076903847e-14	8.575702657428319e-15	0.009766291721827412	-2.6857932344728267e-21	7.975630604885702e-15	2.7792649330507667e-18	4.2004594135317036e-17	6.399881285683817e-22
5500000	0.00011685413906419515	-4.453585360495712e-18	-2.611769587756434e-55	1.3800889076903847e-14	8.575702657428319e-15	0.009766291721827412	-2.6855258892923235e-21	7.975630604885702e-15	2.7792649330507667e-18	4.2004594135317036e-17	6.399881285683817e-22
5600000	0.00011685413906419515	-4.453585360495712e-18	-2.6596258500345205e-55	1.3800889076903847e-14	8.575702657428319e-15	0.009766291721827412	-2.6852585441118207e-21	7.975630604885702e-15	2.7792649330507667e-18	4.2004594135317036e-17	6.399881285683817e-22
5700000	0.00011685413906419515	-4.453585360495712e-18	-2.7074821032655175e-55	1.3800889076903847e-14	8.575702657428319e-15	0.009766291721827412	-2.6849911989313175e-21	7.975630604885702e-15	2.7792649330507667e-18	4.2004594135317036e-17	6.399881285683817e-22
5800000	0.00011685413906419515	-4.453585360495712e-18	-2.7553383487526998e-55	1.3800889076903847e-14	8.575702657428319e-15	0.009766291721827412	-2.6847238537508143e-21	7.975630604885702e-15	2.7792649330507667e-18	4.2004594135317036e-17	6.399881285683817e-22
5900000	0.00011685413906419515	-4.453585360495712e-18	-2.8031945877993418e-55	1.3800889076903847e-14	8.575702657428319e-15	0.009766291721827412	-2.6844565085703115e-21	7.975630604885702e-15	2.7792649330507667e-18	4.2004594135317036e-17	6.399881285683817e-22
6000000	0.00011685413906419515	-4.453585360495712e-18	-2.8510508217087188e-55	1.3800889076903847e-14	8.575702657428319e-15	0.009766291721827412	-2.6841891633898083e-21	7.975630604885702e-15	2.7792649330507667e-18	4.2004594135317036e-17	6.399881285683817e-22
6100000	0.00011685413906419515	-4.453585360495712e-18	-2.8989070517841053e-55	1.3800889076903847e-14	8.575702657428319e-15	0.009766291721827412	-2.6839218182093055e-21	7.975630604885702e-15	2.7792649330507667e-18	4.2004594135317036e-17	6.399881285683817e-22
6200000	0.00011685413906419515	-4.453585360495712e-18	-2.9467632793287765e-55	1.3800889076903847e-14	8.575702657428319e-15	0.009766291721827412	-2.6836544730288023e-21	7.975630604885702e-15	2.779264933050767e-18	4.2004594135317036e-17	6.399881285683817e-22
6300000	0.00011685413906419515	-4.453585360495712e-18	-2.9946195056460073e-55	1.3800889076903847e-14	8.575702657428319e-15	0.009766291721827412	-2.6833871278482995e-21	7.975630604885702e-15	2.779264933050767e-18	4.2004594135317036e-17	6.399881285683817e-22
6400000	0.00011685413906419515	-4.453585360495712e-18	-3.0424757320390725e-55	1.3800889076903845e-14	8.575702657428319e-15	0.009766291721827412	-2.6831197826677964e-21	7.9756306048857e-15	2.779264933050767e-18	4.2004594135317036e-17	6.399881285683817e-22
6500000	0.00011685413906419515	-4.453585360495712e-18	-3.0903319598112467e-55	1.3800889076903845e-14	8.575702657428319e-15	0.009766291721827412	-2.682852437487293e-21	7.9756306048857e-15	2.779264933050767e-18	4.2004594135317036e-17	6.399881285683817e-22
6600000	0.00011685413906419515	-4.453585360495712e-18	-3.138188190265805e-55	1.3800889076903845e-14	8.575702657428319e-15	0.009766291721827412	-2.6825850923067904e-21	7.9756306048857e-15	2.779264933050767e-18	4.2004594135317036e-17	6.399881285683817e-22
6700000	0.00011685413906419515	-4.453585360495712e-18	-3.186044424706022e-55	1.3800889076903845e-14	8.575702657428319e-15	0.009766291721827412	-2.682317747126287e-21	7.9756306048857e-15	2.779264933050767e-18	4.2004594135317036e-17	6.399881285683817e-22
6800000	0.00011685413906419515	-4.453585360495712e-18	-3.233900664435173e-55	1.3800889076903845e-14	8.575702657428319e-15	0.009766291721827412	-2.6820504019457844e-21	7.9756306048857e-15	2.779264933050767e-18	4.2004594135317036e-17	6.399881285683817e-22
6900000	0.00011685413906419515	-4.453585360495712e-18	-3.2817569107565326e-55	1.3800889076903845e-14	8.575702657428319e-15	0.009766291721827412	-2.6817830567652812e-21	7.9756306048857e-15	2.779264933050767e-18	4.2004594135317036e-17	6.399881285683817e-22
7000000	0.00011685413906419515	-4.453585360495712e-18	-3.329613164973376e-55	1.3800889076903845e-14	8.575702657428319e-15	0.009766291721827412	-2.6815157115847784e-21	7.9756306048857e-15	2.779264933050767e-18	4.2004594135317036e-17	6.399881285683817e-22
7100000	0.00011685413906419515	-4.453585360495712e-18	-3.3774694283889776e-55	1.3800889076903845e-14	8.575702657428319e-15	0.009766291721827412	-2.6812483664042752e-21	7.9756306048857e-15	2.779264933050767e-18	4.2004594135317036e-17	6.399881285683817e-22
7200000	0.00011685413906419515	-4.453585360495712e-18	-3.4253257023066125e-55	1.3800889076903845e-14	8.575702657428319e-15	0.009766291721827412	-2.680981021223772e-21	7.9756306048857e-15	2.779264933050767e-18	4.2004594135317036e-17	6.399881285683817e-22
7300000	0.00011685413906419515	-4.453585360495712e-18	-3.473181988029555e-55	1.3800889076903845e-14	8.575702657428319e-15	0.009766291721827412	-2.6807136760432692e-21	7.9756306048857e-15	2.779264933050767e-18	4.2004594135317036e-17	6.399881285683817e-22
7400000	0.00011685413906419515	-4.453585360495712e-18	-3.52103828685522e-55	1.3800889076903845e-14	8.575702657428319e-15	0.009766291721827412	-2.680446330862766e-21	7.9756306048857e-15	2.779264933050767e-18	4.2004594135317036e-17	6.399881285683817e-22
7500000	0.00011685413906419515	-4.453585360495712e-18	-3.568894590655384e-55	1.3800889076903845e-14	8.575702657428319e-15	0.009766291721827412	-2.6801789856822632e-21	7.9756306048857e-15	2.779264933050767e-18	4.2004594135317036e-17	6.399881285683817e-22
7600000	0.00011685413906419515	-4.453585360495712e-18	-3.6167508913540225e-55	1.3800889076903845e-14	8.575702657428319e-15	0.009766291721827412	-2.67991164050176e-21	7.9756306048857e-15	2.779264933050767e-18	4.2004594135317036e-17	6.399881285683817e-22
7700000	0.00011685413906419515	-4.453585360495712e-18	-3.664607188998385e-55	1.3800889076903845e-14	8.575702657428319e-15	0.009766291721827412	-2.679644295321257e-21	7.9756306048857e-15	2.779264933050767e-18	4.2004594135317036e-17	6.399881285683817e-22
7800000	0.00011685413906419515	-4.453585360495712e-18	-3.712463483635722e-55	1.3800889076903845e-14	8.575702657428319e-15	0.009766291721827412	-2.679376950140754e-21	7.9756306048857e-15	2.779264933050767e-18	4.2004594135317036e-17	6.399881285683817e-22
7900000	0.00011685413906419515	-4.453585360495712e-18	-3.760319775313284e-55	1.3800889076903845e-14	8.575702657428319e-15	0.009766291721827412	-2.679109604960251e-21	7.9756306048857e-15	2.779264933050767e-18	4.2004594135317036e-17	6.399881285683817e-22
8000000	0.00011685413906419515	-4.453585360495712e-18	-3.8081760640783196e-55	1.3800889076903845e-14	8.575702657428319e-15	0.009766291721827412	-2.678842259779748e-21	7.9756306048857e-15	2.779264933050767e-18	4.2004594135317036e-17	6.399881285683817e-22
8100000	0.00011685413906419515	-4.453585360495712e-18	-3.85603234997808e-55	1.3800889076903845e-14	8.575702657428319e-15	0.009766291721827412	-2.678574914599245e-21	7.9756306048857e-15	2.779264933050767e-18	4.2004594135317036e-17	6.399881285683817e-22
8200000	0.00011685413906419515	-4.453585360495712e-18	-3.903888633059814e-55	1.3800889076903845e-14	8.575702657428319e-15	0.009766291721827412	-2.678307569418742e-21	7.9756306048857e-15	2.779264933050767e-18	4.2004594135317036e-17	6.399881285683817e-22
8300000	0.00011685413906419515	-4.453585360495712e-18	-3.951744913370772e-55	1.3800889076903845e-14	8.575702657428319e-15	0.009766291721827412	-2.678040224238239e-21	7.9756306048857e-15	2.779264933050767e-18	4.2004594135317036e-17	6.399881285683817e-22
8400000	0.00011685413906419515	-4.453585360495712e-18	-3.999601190958205e-55	1.3800889076903845e-14	8.575702657428319e-15	0.009766291721827412	-2.6777728790577357e-21	7.9756306048857e-15	2.779264933050767e-18	4.2004594135317036e-17	6.399881285683817e-22
8500000	0.00011685413906419515	-4.453585360495712e-18	-4.047457465869362e-55	1.3800889076903845e-14	8.575702657428319e-15	0.009766291721827412	-2.677505533877233e-21	7.9756306048857e-15	2.779264933050767e-18	4.2004594135317036e-17	6.399881285683817e-22
8600000	0.00011685413906419515	-4.453585360495712e-18	-4.095313738151492e-55	1.3800889076903845e-14	8.575702657428319e-15	0.009766291721827412	-2.6772381886967298e-21	7.9756306048857e-15	2.779264933050767e-18	4.2004594135317036e-17	6.399881285683817e-22
8700000	0.00011685413906419515	-4.453585360495712e-18	-4.143170007851847e-55	1.3800889076903845e-14	8.575702657428319e-15	0.009766291721827412	-2.676970843516227e-21	7.9756306048857e-15	2.779264933050767e-18	4.2004594135317036e-17	6.399881285683817e-22
8800000	0.00011685413906419515	-4.453585360495712e-18	-4.1910262750176745e-55	1.3800889076903845e-14	8.575702657428319e-15	0.009766291721827412	-2.6767034983357238e-21	7.9756306048857e-15	2.779264933050767e-18	4.2004594135317036e-17	6.399881285683817e-22
8900000	0.00011685413906419515	-4.453585360495712e-18	-4.2388825396962275e-55	1.3800889076903845e-14	8.575702657428319e-15	0.009766291721827412	-2.6764361531552206e-21	7.9756306048857e-15	2.779264933050767e-18	4.2004594135317036e-17	6.399881285683817e-22
9000000	0.00011685413906419515	-4.453585360495712e-18	-4.286738801934753e-55	1.3800889076903845e-14	8.575702657428319e-15	0.009766291721827412	-2.6761688079747178e-21	7.9756306048857e-15	2.779264933050767e-18	4.2004594135317036e-17	6.399881285683817e-22
9100000	0.00011685413906419515	-4.453585360495712e-18	-4.334595061780503e-55	1.3800889076903845e-14	8.575702657428319e-15	0.009766291721827412	-2.6759014627942146e-21	7.9756306048857e-15	2.779264933050767e-18	4.2004594135317036e-17	6.399881285683817e-22
9200000	0.00011685413906419515	-4.453585360495712e-18	-4.3824513192807264e-55	1.3800889076903845e-14	8.575702657428319e-15	0.009766291721827412	-2.6756341176137118e-21	7.9756306048857e-15	2.779264933050767e-18	4.2004594135317036e-17	6.399881285683817e-22
9300000	0.00011685413906419515	-4.453585360495712e-18	-4.4303075744826734e-55	1.3800889076903845e-14	8.575702657428319e-15	0.009766291721827412	-2.6753667724332086e-21	7.9756306048857e-15	2.779264933050767e-18	4.2004594135317036e-17	6.399881285683817e-22
9400000	0.00011685413906419515	-4.453585360495712e-18	-4.4781638274335946e-55	1.3800889076903845e-14	8.575702657428319e-15	0.009766291721827412	-2.6750994272527058e-21	7.9756306048857e-15	2.779264933050767e-18	4.2004594135317036e-17	6.399881285683817e-22
9500000	0.00011685413906419515	-4.453585360495712e-18	-4.5260200781807394e-55	1.3800889076903845e-14	8.575702657428319e-15	0.009766291721827412	-2.6748320820722026e-21	7.9756306048857e-15	2.779264933050767e-18	4.2004594135317036e-17	6.399881285683817e-22
9600000	0.00011685413906419515	-4.453585360495712e-18	-4.5738763267713576e-55	1.3800889076903845e-14	8.575702657428319e-15	0.009766291721827412	-2.6745647368916994e-21	7.975630604885698e-15	2.779264933050767e-18	4.2004594135317036e-17	6.399881285683817e-22
9700000	0.00011685413906419515	-4.453585360495712e-18	-4.621732573252699e-55	1.3800889076903845e-14	8.575702657428319e-15	0.009766291721827412	-2.6742973917111966e-21	7.975630604885698e-15	2.779264933050767e-18	4.2004594135317036e-17	6.399881285683817e-22
9800000	0.00011685413906419515	-4.453585360495712e-18	-4.669588817672014e-55	1.3800889076903845e-14	8.575702657428319e-15	0.009766291721827412	-2.6740300465306935e-21	7.975630604885698e-15	2.779264933050767e-18	4.2004594135317036e-17	6.399881285683817e-22
9900000	0.00011685413906419515	-4.453585360495712e-18	-4.717445060076553e-55	1.3800889076903845e-14	8.575702657428319e-15	0.009766291721827412	-2.6737627013501907e-21	7.975630604885698e-15	2.779264933050767e-18	4.2004594135317036e-17	6.399881285683817e-22
10000000	0.00011685413906419515	-4.453585360495712e-18	-4.765301300513564e-55	1.3800889076903845e-14	8.575702657428319e-15	0.009766291721827412	-2.6734953561696875e-21	7.975630604885698e-15	2.779264933050767e-18	4.2004594135317036e-17	6.399881285683817e-22
10100000	0.00011685413906419515	-4.453585360495712e-18	-4.8131575390303e-55	1.3800889076903845e-14	8.575702657428319e-15	0.009766291721827412	-2.6732280109891847e-21	7.975630604885698e-15	2.779264933050767e-18	4.2004594135317036e-17	6.399881285683817e-22
10200000	0.00011685413906419515	-4.453585360495712e-18	-4.861013775674008e-55	1.3800889076903845e-14	8.575702657428319e-15	0.009766291721827412	-2.6729606658086815e-21	7.975630604885698e-15	2.779264933050767e-18	4.2004594135317036e-17	6.399881285683817e-22
10300000	0.00011685413906419515	-4.453585360495712e-18	-4.90887001049194e-55	1.3800889076903845e-14	8.575702657428319e-15	0.009766291721827412	-2.6726933206281783e-21	7.975630604885698e-15	2.779264933050767e-18	4.2004594135317036e-17	6.399881285683817e-22
10400000	0.00011685413906419515	-4.453585360495712e-18	-4.956726243531346e-55	1.3800889076903845e-14	8.575702657428319e-15	0.009766291721827412	-2.6724259754476755e-21	7.975630604885698e-15	2.779264933050767e-18	4.2004594135317036e-17	6.399881285683817e-22
10500000	0.00011685413906419515	-4.453585360495712e-18	-5.0045824748394735e-55	1.3800889076903845e-14	8.575702657428319e-15	0.009766291721827412	-2.6721586302671723e-21	7.975630604885698e-15	2.779264933050767e-18	4.2004594135317036e-17	6.399881285683817e-22
10600000	0.00011685413906419515	-4.453585360495712e-18	-5.0524387044635746e-55	1.3800889076903845e-14	8.575702657428319e-15	0.009766291721827412	-2.6718912850866695e-21	7.975630604885698e-15	2.779264933050767e-18	4.2004594135317036e-17	6.399881285683817e-22
10700000	0.00011685413906419515	-4.453585360495712e-18	-5.1002949324508994e-55	1.3800889076903845e-14	8.575702657428319e-15	0.009766291721827412	-2.6716239399061663e-21	7.975630604885698e-15	2.779264933050767e-18	4.2004594135317036e-17	6.399881285683817e-22
10800000	0.00011685413906419515	-4.453585360495712e-18	-5.148151158848697e-55	1.3800889076903845e-14	8.575702657428319e-15	0.009766291721827412	-2.671356594725663e-21	7.975630604885698e-15	2.779264933050767e-18	4.2004594135317036e-17	6.399881285683817e-22
10900000	0.00011685413906419515	-4.453585360495712e-18	-5.196007383704217e-55	1.3800889076903845e-14	8.575702657428319e-15	0.009766291721827412	-2.6710892495451603e-21	7.975630604885698e-15	2.779264933050767e-18	4.2004594135317036e-17	6.399881285683817e-22
11000000	0.00011685413906419515	-4.453585360495712e-18	-5.24386360706471e-55	1.3800889076903845e-14	8.575702657428319e-15	0.009766291721827412	-2.670821904364657e-21	7.975630604885698e-15	2.779264933050767e-18	4.2004594135317036e-17	6.399881285683817e-22
11100000	0.00011685413906419515	-4.453585360495712e-18	-5.291719828977426e-55	1.3800889076903845e-14	8.575702657428319e-15	0.009766291721827412	-2.6705545591841544e-21	7.975630604885698e-15	2.779264933050767e-18	4.2004594135317036e-17	6.399881285683817e-22
11200000	0.00011685413906419515	-4.453585360495712e-18	-5.339576049489615e-55	1.3800889076903845e-14	8.575702657428319e-15	0.009766291721827412	-2.670287214003651e-21	7.975630604885698e-15	2.779264933050767e-18	4.2004594135317036e-17	6.399881285683817e-22
11300000	0.00011685413906419515	-4.453585360495712e-18	-5.387432268648527e-55	1.3800889076903845e-14	8.575702657428319e-15	0.009766291721827412	-2.6700198688231484e-21	7.975630604885698e-15	2.779264933050767e-18	4.2004594135317036e-17	6.399881285683817e-22
11400000	0.00011685413906419515	-4.453585360495712e-18	-5.4352884865014116e-55	1.3800889076903845e-14	8.575702657428319e-15	0.009766291721827412	-2.6697525236426452e-21	7.975630604885698e-15	2.779264933050767e-18	4.2004594135317036e-17	6.399881285683817e-22
11500000	0.00011685413906419515	-4.453585360495712e-18	-5.483144703095519e-55	1.3800889076903845e-14	8.575702657428319e-15	0.009766291721827412	-2.669485178462142e-21	7.975630604885698e-15	2.779264933050767e-18	4.2004594135317036e-17	6.399881285683817e-22
11600000	0.00011685413906419515	-4.453585360495712e-18	-5.5310009184780986e-55	1.3800889076903845e-14	8.575702657428319e-15	0.009766291721827412	-2.6692178332816392e-21	7.975630604885698e-15	2.779264933050767e-18	4.2004594135317036e-17	6.399881285683817e-22
11700000	0.00011685413906419515	-4.453585360495712e-18	-5.578857132696402e-55	1.3800889076903845e-14	8.575702657428319e-15	0.009766291721827412	-2.668950488101136e-21	7.975630604885698e-15	2.779264933050767e-18	4.2004594135317036e-17	6.399881285683817e-22
11800000	0.00011685413906419515	-4.453585360495712e-18	-5.626713345797677e-55	1.3800889076903845e-14	8.575702657428319e-15	0.009766291721827412	-2.6686831429206332e-21	7.975630604885698e-15	2.779264933050767e-18	4.2004594135317036e-17	6.399881285683817e-22
11900000	0.00011685413906419515	-4.453585360495712e-18	-5.6745695578291745e-55	1.3800889076903845e-14	8.575702657428319e-15	0.009766291721827412	-2.66841579774013e-21	7.975630604885698e-15	2.779264933050767e-18	4.2004594135317036e-17	6.399881285683817e-22
12000000	0.00011685413906419515	-4.453585360495712e-18	-5.722425768838145e-55	1.3800889076903845e-14	8.575702657428319e-15	0.009766291721827412	-2.6681484525596272e-21	7.975630604885698e-15	2.779264933050767e-18	4.2004594135317036e-17	6.399881285683817e-22
12100000	0.00011685413906419515	-4.453585360495712e-18	-5.7702819788718376e-55	1.3800889076903845e-14	8.575702657428319e-15	0.009766291721827412	-2.667881107379124e-21	7.975630604885698e-15	2.779264933050767e-18	4.2004594135317036e-17	6.399881285683817e-22
12200000	0.00011685413906419515	-4.453585360495712e-18	-5.818138187977503e-55	1.3800889076903845e-14	8.575702657428319e-15	0.009766291721827412	-2.667613762198621e-21	7.975630604885698e-15	2.779264933050767e-18	4.2004594135317036e-17	6.399881285683817e-22
12300000	0.00011685413906419515	-4.453585360495712e-18	-5.8659943962023894e-55	1.3800889076903845e-14	8.575702657428319e-15	0.009766291721827412	-2.667346417018118e-21	7.9756306048857e-15	2.779264933050767e-18	4.2004594135317036e-17	6.399881285683817e-22
12400000	0.00011685413906419515	-4.453585360495712e-18	-5.913850603593749e-55	1.3800889076903845e-14	8.575702657428319e-15	0.009766291721827412	-2.667079071837615e-21	7.9756306048857e-15	2.779264933050767e-18	4.2004594135317036e-17	6.399881285683817e-22
12500000	0.00011685413906419515	-4.453585360495712e-18	-5.9617068101988314e-55	1.3800889076903845e-14	8.575702657428319e-15	0.009766291721827412	-2.666811726657112e-21	7.9756306048857e-15	2.779264933050767e-18	4.2004594135317036e-17	6.399881285683817e-22
12600000	0.00011685413906419515	-4.453585360495712e-18	-6.009563016064886e-55	1.3800889076903845e-14	8.575702657428319e-15	0.009766291721827412	-2.666544381476609e-21	7.9756306048857e-15	2.779264933050767e-18	4.2004594135317036e-17	6.399881285683817e-22
12700000	0.00011685413906419515	-4.453585360495712e-18	-6.057419221239162e-55	1.3800889076903845e-14	8.575702657428319e-15	0.009766291721827412	-2.6662770362961057e-21	7.9756306048857e-15	2.779264933050767e-18	4.2004594135317036e-17	6.399881285683817e-22
12800000	0.00011685413906419515	-4.453585360495712e-18	-6.10527542576891e-55	1.3800889076903845e-14	8.575702657428319e-15	0.009766291721827412	-2.666009691115603e-21	7.9756306048857e-15	2.779264933050767e-18	4.2004594135317036e-17	6.399881285683817e-22
12900000	0.00011685413906419515	-4.453585360495712e-18	-6.153131629701381e-55	1.3800889076903845e-14	8.575702657428319e-15	0.009766291721827412	-2.6657423459350997e-21	7.9756306048857e-15	2.779264933050767e-18	4.2004594135317036e-17	6.399881285683817e-22
13000000	0.00011685413906419515	-4.453585360495712e-18	-6.200987833083824e-55	1.3800889076903845e-14	8.575702657428319e-15	0.009766291721827412	-2.665475000754597e-21	7.9756306048857e-15	2.779264933050767e-18	4.2004594135317036e-17	6.399881285683817e-22
13100000	0.00011685413906419515	-4.453585360495712e-18	-6.2488440359634886e-55	1.3800889076903845e-14	8.575702657428319e-15	0.009766291721827412	-2.6652076555740937e-21	7.9756306048857e-15	2.779264933050767e-18	4.2004594135317036e-17	6.399881285683817e-22
13200000	0.00011685413906419517	-4.453585360495712e-18	-6.296700238387625e-55	1.3800889076903845e-14	8.575702657428319e-15	0.009766291721827412	-2.664940310393591e-21	7.9756306048857e-15	2.779264933050767e-18	4.2004594135317036e-17	6.399881285683817e-22
13300000	0.00011685413906419517	-4.453585360495712e-18	-6.344556440403484e-55	1.3800889076903845e-14	8.575702657428319e-15	0.009766291721827412	-2.6646729652130878e-21	7.9756306048857e-15	2.779264933050767e-18	4.2004594135317036e-17	6.399881285683817e-22
13400000	0.00011685413906419517	-4.453585360495712e-18	-6.392412642058314e-55	1.3800889076903845e-14	8.575702657428319e-15	0.009766291721827412	-2.6644056200325846e-21	7.9756306048857e-15	2.779264933050767e-18	4.2004594135317036e-17	6.399881285683817e-22
13500000	0.00011685413906419517	-4.453585360495712e-18	-6.440268843399366e-55	1.3800889076903845e-14	8.575702657428319e-15	0.009766291721827412	-2.6641382748520818e-21	7.9756306048857e-15	2.779264933050767e-18	4.2004594135317036e-17	6.399881285683817e-22
13600000	0.00011685413906419517	-4.453585360495712e-18	-6.488125044473891e-55	1.3800889076903845e-14	8.575702657428319e-15	0.009766291721827412	-2.6638709296715786e-21	7.9756306048857e-15	2.779264933050767e-18	4.2004594135317036e-17	6.399881285683817e-22
13700000	0.00011685413906419517	-4.453585360495712e-18	-6.535981245329135e-55	1.3800889076903845e-14	8.575702657428319e-15	0.009766291721827412	-2.6636035844910758e-21	7.9756306048857e-15	2.779264933050767e-18	4.2004594135317036e-17	6.399881285683817e-22
13800000	0.00011685413906419517	-4.453585360495712e-18	-6.583837446012354e-55	1.3800889076903845e-14	8.575702657428319e-15	0.009766291721827412	-2.6633362393105726e-21	7.9756306048857e-15	2.779264933050767e-18	4.2004594135317036e-17	6.399881285683817e-22
13900000	0.00011685413906419517	-4.453585360495712e-18	-6.631693646570793e-55	1.3800889076903845e-14	8.575702657428319e-15	0.009766291721827412	-2.6630688941300698e-21	7.9756306048857e-15	2.779264933050767e-18	4.2004594135317036e-17	6.399881285683817e-22
14000000	0.00011685413906419517	-4.453585360495712e-18	-6.679549847051703e-55	1.3800889076903845e-14	8.575702657428319e-15	0.009766291721827412	-2.6628015489495666e-21	7.9756306048857e-15	2.779264933050767e-18	4.2004594135317036e-17	6.399881285683817e-22
14100000	0.00011685413906419517	-4.453585360495712e-18	-6.727406047502335e-55	1.3800889076903845e-14	8.575702657428319e-15	0.009766291721827412	-2.6625342037690634e-21	7.9756306048857e-15	2.779264933050767e-18	4.2004594135317036e-17	6.399881285683817e-22
14200000	0.00011685413906419517	-4.453585360495712e-18	-6.775262247969939e-55	1.3800889076903845e-14	8.575702657428319e-15	0.009766291721827412	-2.6622668585885606e-21	7.9756306048857e-15	2.779264933050767e-18	4.2004594135317036e-17	6.399881285683817e-22
14300000	0.00011685413906419517	-4.453585360495712e-18	-6.823118448501764e-55	1.3800889076903845e-14	8.575702657428319e-15	0.009766291721827412	-2.6619995134080575e-21	7.9756306048857e-15	2.779264933050767e-18	4.2004594135317036e-17	6.399881285683817e-22
14400000	0.00011685413906419517	-4.453585360495712e-18	-6.870974649145061e-55	1.3800889076903845e-14	8.575702657428319e-15	0.009766291721827412	-2.6617321682275547e-21	7.9756306048857e-15	2.779264933050767e-18	4.2004594135317036e-17	6.399881285683817e-22
14500000	0.00011685413906419517	-4.453585360495712e-18	-6.918830849947078e-55	1.3800889076903847e-14	8.575702657428319e-15	0.009766291721827412	-2.6614648230470515e-21	7.9756306048857e-15	2.779264933050767e-18	4.2004594135317036e-17	6.399881285683817e-22
14600000	0.00011685413906419517	-4.453585360495712e-18	-6.966687050955068e-55	1.3800889076903847e-14	8.575702657428319e-15	0.009766291721827412	-2.6611974778665483e-21	7.9756306048857e-15	2.779264933050767e-18	4.2004594135317036e-17	6.399881285683817e-22
14700000	0.00011685413906419517	-4.453585360495712e-18	-7.01454325221628e-55	1.3800889076903847e-14	8.575702657428319e-15	0.009766291721827412	-2.6609301326860455e-21	7.9756306048857e-15	2.779264933050767e-18	4.2004594135317036e-17	6.399881285683817e-22
14800000	0.00011685413906419517	-4.453585360495712e-18	-7.062399453777962e-55	1.3800889076903847e-14	8.575702657428319e-15	0.009766291721827412	-2.6606627875055423e-21	7.9756306048857e-15	2.779264933050767e-18	4.2004594135317036e-17	6.399881285683817e-22
14900000	0.00011685413906419517	-4.453585360495712e-18	-7.110255655687364e-55	1.3800889076903847e-14	8.575702657428319e-15	0.009766291721827412	-2.6603954423250395e-21	7.9756306048857e-15	2.779264933050767e-18	4.2004594135317036e-17	6.399881285683817e-22
15000000	0.00011685413906419517	-4.453585360495712e-18	-7.158111857991739e-55	1.3800889076903847e-14	8.575702657428319e-15	0.009766291721827412	-2.6601280971445363e-21	7.9756306048857e-15	2.779264933050767e-18	4.2004594135317036e-17	6.399881285683817e-22
15100000	0.00011685413906419517	-4.453585360495712e-18	-7.205968060738334e-55	1.3800889076903847e-14	8.575702657428319e-15	0.009766291721827412	-2.6598607519640335e-21	7.9756306048857e-15	2.779264933050767e-18	4.2004594135317036e-17	6.399881285683817e-22
15200000	0.00011685413906419517	-4.453585360495712e-18	-7.2538242639744e-55	1.3800889076903847e-14	8.575702657428319e-15	0.009766291721827412	-2.6595934067835303e-21	7.9756306048857e-15	2.779264933050767e-18	4.2004594135317036e-17	6.399881285683817e-22
15300000	0.00011685413906419517	-4.453585360495712e-18	-7.301680467747188e-55	1.3800889076903847e-14	8.575702657428319e-15	0.009766291721827412	-2.659326061603027e-21	7.9756306048857e-15	2.779264933050767e-18	4.2004594135317036e-17	6.399881285683817e-22
15400000	0.00011685413906419517	-4.453585360495712e-18	-7.349536672103946e-55	1.3800889076903847e-14	8.575702657428319e-15	0.009766291721827412	-2.6590587164225243e-21	7.9756306048857e-15	2.779264933050767e-18	4.2004594135317036e-17	6.399881285683817e-22
15500000	0.00011685413906419517	-4.453585360495712e-18	-7.397392877091926e-55	1.3800889076903847e-14	8.575702657428319e-15	0.009766291721827412	-2.658791371242021e-21	7.9756306048857e-15	2.779264933050767e-18	4.2004594135317036e-17	6.399881285683817e-22
15600000	0.00011685413906419517	-4.453585360495712e-18	-7.445249082758376e-55	1.3800889076903847e-14	8.575702657428319e-15	0.009766291721827412	-2.6585240260615184e-21	7.9756306048857e-15	2.779264933050767e-18	4.2004594135317036e-17	6.399881285683817e-22
15700000	0.00011685413906419517	-4.453585360495712e-18	-7.493105289150547e-55	1.3800889076903847e-14	8.575702657428319e-15	0.009766291721827412	-2.658256680881015e-21	7.9756306048857e-15	2.779264933050767e-18	4.2004594135317036e-17	6.399881285683817e-22
15800000	0.00011685413906419517	-4.453585360495712e-18	-7.540961496315689e-55	1.3800889076903847e-14	8.575702657428319e-15	0.009766291721827412	-2.657989335700512e-21	7.9756306048857e-15	2.779264933050767e-18	4.2004594135317036e-17	6.399881285683817e-22
15900000	0.00011685413906419517	-4.453585360495712e-18	-7.588817704301052e-55	1.3800889076903847e-14	8.575702657428319e-15	0.009766291721827412	-2.6577219905200092e-21	7.9756306048857e-15	2.779264933050767e-18	4.2004594135317036e-17	6.399881285683817e-22
16000000	0.00011685413906419517	-4.453585360495712e-18	-7.636673913153884e-55	1.3800889076903847e-14	8.575702657428319e-15	0.009766291721827412	-2.657454645339506e-21	7.9756306048857e-15	2.779264933050767e-18	4.2004594135317036e-17	6.399881285683817e-22
16100000	0.00011685413906419517	-4.453585360495712e-18	-7.684530122921438e-55	1.3800889076903847e-14	8.575702657428319e-15	0.009766291721827412	-2.6571873001590032e-21	7.9756306048857e-15	2.779264933050767e-18	4.2004594135317036e-17	6.399881285683817e-22
16200000	0.00011685413906419517	-4.453585360495712e-18	-7.732386333650964e-55	1.3800889076903847e-14	8.575702657428319e-15	0.009766291721827412	-2.6569199549785e-21	7.9756306048857e-15	2.779264933050767e-18	4.2004594135317036e-17	6.399881285683817e-22
16300000	0.00011685413906419517	-4.453585360495712e-18	-7.780242545389709e-55	1.3800889076903847e-14	8.575702657428319e-15	0.009766291721827412	-2.6566526097979972e-21	7.9756306048857e-15	2.779264933050767e-18	4.2004594135317036e-17	6.399881285683817e-22
16400000	0.00011685413906419517	-4.453585360495712e-18	-7.828098758184924e-55	1.3800889076903847e-14	8.575702657428319e-15	0.009766291721827412	-2.656385264617494e-21	7.9756306048857e-15	2.779264933050767e-18	4.2004594135317036e-17	6.399881285683817e-22
16500000	0.00011685413906419517	-4.453585360495712e-18	-7.87595497208386e-55	1.3800889076903847e-14	8.575702657428319e-15	0.009766291721827412	-2.656117919436991e-21	7.9756306048857e-15	2.779264933050767e-18	4.2004594135317036e-17	6.399881285683817e-22
16600000	0.00011685413906419517	-4.453585360495712e-18	-7.923811187133767e-55	1.3800889076903847e-14	8.575702657428319e-15	0.009766291721827412	-2.655850574256488e-21	7.9756306048857e-15	2.779264933050767e-18	4.2004594135317036e-17	6.399881285683817e-22
16700000	0.00011685413906419517	-4.453585360495712e-18	-7.971667403381895e-55	1.3800889076903847e-14	8.575702657428319e-15	0.009766291721827412	-2.655583229075985e-21	7.9756306048857e-15	2.779264933050767e-18	4.2004594135317036e-17	6.399881285683817e-22
16800000	0.00011685413906419517	-4.453585360495712e-18	-8.019523620875492e-55	1.3800889076903847e-14	8.575702657428319e-15	0.009766291721827412	-2.655315883895482e-21	7.9756306048857e-15	2.779264933050767e-18	4.2004594135317036e-17	6.399881285683817e-22
16900000	0.00011685413906419517	-4.453585360495712e-18	-8.06737983966181e-55	1.3800889076903847e-14	8.575702657428319e-15	0.009766291721827412	-2.655048538714979e-21	7.9756306048857e-15	2.779264933050767e-18	4.2004594135317036e-17	6.399881285683817e-22
17000000	0.00011685413906419517	-4.453585360495712e-18	-8.115236059788097e-55	1.3800889076903847e-14	8.575702657428319e-15	0.009766291721827412	-2.654781193534476e-21	7.9756306048857e-15	2.779264933050767e-18	4.2004594135317036e-17	6.399881285683817e-22
17100000	0.00011685413906419517	-4.453585360495712e-18	-8.163092281301606e-55	1.3800889076903847e-14	8.575702657428319e-15	0.009766291721827412	-2.654513848353973e-21	7.9756306048857e-15	2.779264933050767e-18	4.2004594135317036e-17	6.399881285683817e-22
17200000	0.00011685413906419517	-4.453585360495712e-18	-8.210948504249584e-55	1.3800889076903847e-14	8.575702657428319e-15	0.009766291721827412	-2.6542465031734697e-21	7.9756306048857e-15	2.779264933050767e-18	4.2004594135317036e-17	6.399881285683817e-22
17300000	0.00011685413906419517	-4.453585360495712e-18	-8.258804728679284e-55	1.3800889076903847e-14	8.575702657428319e-15	0.009766291721827412	-2.653979157992967e-21	7.9756306048857e-15	2.779264933050767e-18	4.2004594135317036e-17	6.399881285683817e-22
17400000	0.00011685413906419517	-4.453585360495712e-18	-8.306660954636372e-55	1.3800889076903847e-14	8.575702657428319e-15	0.009766291721827412	-2.6537118128124637e-21	7.9756306048857e-15	2.779264933050767e-18	4.2004594135317036e-17	6.399881285683817e-22
17500000	0.00011685413906419517	-4.453585360495712e-18	-8.354517179686614e-55	1.3800889076903847e-14	8.575702657428319e-15	0.009766291721827412	-2.653444467631961e-21	7.9756306048857e-15	2.779264933050767e-18	4.2004594135317036e-17	6.399881285683817e-22
17600000	0.00011685413906419517	-4.453585360495712e-18	-8.402373401635334e-55	1.3800889076903847e-14	8.575702657428319e-15	0.009766291721827412	-2.6531771224514577e-21	7.9756306048857e-15	2.779264933050767e-18	4.2004594135317036e-17	6.399881285683817e-22
17700000	0.00011685413906419517	-4.453585360495712e-18	-8.450229620529783e-55	1.3800889076903847e-14	8.575702657428319e-15	0.009766291721827412	-2.6529097772709546e-21	7.9756306048857e-15	2.779264933050767e-18	4.2004594135317036e-17	6.399881285683817e-22
17800000	0.00011685413906419517	-4.453585360495712e-18	-8.498085836417213e-55	1.3800889076903847e-14	8.575702657428319e-15	0.009766291721827412	-2.6526424320904518e-21	7.9756306048857e-15	2.779264933050767e-18	4.2004594135317036e-17	6.399881285683817e-22
17900000	0.00011685413906419517	-4.453585360495712e-18	-8.545942049344871e-55	1.3800889076903847e-14	8.575702657428319e-15	0.009766291721827412	-2.6523750869099486e-21	7.9756306048857e-15	2.779264933050767e-18	4.2004594135317036e-17	6.399881285683817e-22
18000000	0.00011685413906419517	-4.453585360495712e-18	-8.593798259360008e-55	1.3800889076903847e-14	8.575702657428319e-15	0.009766291721827412	-2.6521077417294458e-21	7.9756306048857e-15	2.779264933050767e-18	4.2004594135317036e-17	6.399881285683817e-22
18100000	0.00011685413906419517	-4.453585360495712e-18	-8.641654466509874e-55	1.3800889076903847e-14	8.575702657428319e-15	0.009766291721827412	-2.6518403965489426e-21	7.9756306048857e-15	2.779264933050767e-18	4.2004594135317036e-17	6.399881285683817e-22
18200000	0.00011685413906419517	-4.453585360495712e-18	-8.68951067084172e-55	1.3800889076903847e-14	8.575702657428319e-15	0.009766291721827412	-2.6515730513684398e-21	7.9756306048857e-15	2.779264933050767e-18	4.2004594135317036e-17	6.399881285683817e-22
18300000	0.00011685413906419517	-4.453585360495712e-18	-8.737366872402794e-55	1.3800889076903847e-14	8.575702657428319e-15	0.009766291721827412	-2.6513057061879366e-21	7.9756306048857e-15	2.779264933050767e-18	4.2004594135317036e-17	6.399881285683817e-22
18400000	0.00011685413906419517	-4.453585360495712e-18	-8.785223071240347e-55	1.3800889076903847e-14	8.575702657428319e-15	0.009766291721827412	-2.6510383610074334e-21	7.9756306048857e-15	2.779264933050767e-18	4.2004594135317036e-17	6.399881285683817e-22
18500000	0.00011685413906419517	-4.453585360495712e-18	-8.833079267401626e-55	1.3800889076903847e-14	8.575702657428319e-15	0.009766291721827412	-2.6507710158269306e-21	7.9756306048857e-15	2.779264933050767e-18	4.2004594135317036e-17	6.399881285683817e-22
18600000	0.00011685413906419517	-4.453585360495712e-18	-8.880935460933886e-55	1.3800889076903847e-14	8.575702657428319e-15	0.009766291721827412	-2.6505036706464274e-21	7.9756306048857e-15	2.779264933050767e-18	4.2004594135317036e-17	6.399881285683817e-22
18700000	0.00011685413906419517	-4.453585360495712e-18	-8.928791651884374e-55	1.3800889076903847e-14	8.575702657428319e-15	0.009766291721827412	-2.6502363254659246e-21	7.9756306048857e-15	2.779264933050767e-18	4.2004594135317036e-17	6.399881285683817e-22
18800000	0.00011685413906419517	-4.453585360495712e-18	-8.976647840300338e-55	1.3800889076903847e-14	8.575702657428319e-15	0.009766291721827412	-2.6499689802854215e-21	7.9756306048857e-15	2.779264933050767e-18	4.2004594135317036e-17	6.399881285683817e-22
18900000	0.00011685413906419517	-4.453585360495712e-18	-9.024504026229031e-55	1.3800889076903847e-14	8.575702657428319e-15	0.009766291721827412	-2.6497016351049183e-21	7.9756306048857e-15	2.779264933050767e-18	4.2004594135317036e-17	6.399881285683817e-22
19000000	0.00011685413906419517	-4.453585360495712e-18	-9.072360209717702e-55	1.3800889076903847e-14	8.575702657428319e-15	0.009766291721827412	-2.6494342899244155e-21	7.9756306048857e-15	2.779264933050767e-18	4.2004594135317036e-17	6.399881285683817e-22
19100000	0.00011685413906419517	-4.453585360495712e-18	-9.120216390813601e-55	1.3800889076903847e-14	8.575702657428319e-15	0.009766291721827412	-2.6491669447439123e-21	7.9756306048857e-15	2.779264933050767e-18	4.2004594135317036e-17	6.399881285683817e-22
19200000	0.00011685413906419517	-4.453585360495712e-18	-9.168072569563978e-55	1.3800889076903847e-14	8.575702657428319e-15	0.009766291721827412	-2.6488995995634095e-21	7.9756306048857e-15	2.779264933050767e-18	4.2004594135317036e-17	6.399881285683817e-22
19300000	0.00011685413906419517	-4.453585360495712e-18	-9.21592874601608e-55	1.3800889076903847e-14	8.575702657428319e-15	0.009766291721827412	-2.6486322543829063e-21	7.9756306048857e-15	2.779264933050767e-18	4.2004594135317036e-17	6.399881285683817e-22
19400000	0.00011685413906419517	-4.453585360495712e-18	-9.263784920217163e-55	1.3800889076903847e-14	8.575702657428319e-15	0.009766291721827412	-2.6483649092024035e-21	7.9756306048857e-15	2.779264933050767e-18	4.2004594135317036e-17	6.399881285683817e-22
19500000	0.00011685413906419517	-4.453585360495712e-18	-9.311641092214471e-55	1.3800889076903847e-14	8.575702657428319e-15	0.009766291721827412	-2.6480975640219003e-21	7.9756306048857e-15	2.779264933050767e-18	4.2004594135317036e-17	6.399881285683817e-22
19600000	0.00011685413906419517	-4.453585360495712e-18	-9.359497262055255e-55	1.3800889076903847e-14	8.575702657428319e-15	0.009766291721827412	-2.647830218841397e-21	7.9756306048857e-15	2.779264933050767e-18	4.2004594135317036e-17	6.399881285683817e-22
19700000	0.00011685413906419517	-4.453585360495712e-18	-9.407353429786767e-55	1.3800889076903847e-14	8.575702657428319e-15	0.009766291721827412	-2.6475628736608943e-21	7.9756306048857e-15	2.779264933050767e-18	4.2004594135317036e-17	6.399881285683817e-22
19800000	0.00011685413906419517	-4.453585360495712e-18	-9.455209595456258e-55	1.3800889076903847e-14	8.575702657428319e-15	0.009766291721827412	-2.647295528480391e-21	7.9756306048857e-15	2.779264933050767e-18	4.2004594135317036e-17	6.399881285683817e-22
19900000	0.00011685413906419517	-4.453585360495712e-18	-9.503065759110974e-55	1.3800889076903847e-14	8.575702657428319e-15	0.009766291721827412	-2.6470281832998883e-21	7.9756306048857e-15	2.779264933050767e-18	4.2004594135317036e-17	6.399881285683817e-22
20000000	0.00011685413906419517	-4.453585360495712e-18	-9.550921920798166e-55	1.3800889076903847e-14	8.575702657428319e-15	0.009766291721827412	-2.646760838119385e-21	7.9756306048857e-15	2.779264933050767e-18	4.2004594135317036e-17	6.399881285683817e-22
20100000	0.00011685413906419517	-4.453585360495712e-18	-9.598778080565086e-55	1.3800889076903847e-14	8.575702657428319e-15	0.009766291721827412	-2.6464934929388824e-21	7.9756306048857e-15	2.779264933050767e-18	4.2004594135317036e-17	6.399881285683817e-22
20200000	0.00011685413906419517	-4.453585360495712e-18	-9.64663423845898e-55	1.3800889076903847e-14	8.575702657428319e-15	0.009766291721827412	-2.646226147758379e-21	7.9756306048857e-15	2.779264933050767e-18	4.2004594135317036e-17	6.399881285683817e-22
20300000	0.00011685413906419517	-4.453585360495712e-18	-9.694490394527102e-55	1.3800889076903847e-14	8.575702657428319e-15	0.009766291721827412	-2.645958802577876e-21	7.9756306048857e-15	2.779264933050767e-18	4.2004594135317036e-17	6.399881285683817e-22
20400000	0.00011685413906419517	-4.453585360495712e-18	-9.742346548816699e-55	1.3800889076903847e-14	8.575702657428319e-15	0.009766291721827412	-2.645691457397373e-21	7.9756306048857e-15	2.779264933050767e-18	4.2004594135317036e-17	6.399881285683817e-22
20500000	0.00011685413906419517	-4.453585360495712e-18	-9.790202701375024e-55	1.3800889076903847e-14	8.575702657428319e-15	0.009766291721827412	-2.64542411221687e-21	7.9756306048857e-15	2.779264933050767e-18	4.2004594135317036e-17	6.399881285683817e-22
20600000	0.00011685413906419517	-4.453585360495712e-18	-9.838058852249323e-55	1.3800889076903847e-14	8.575702657428319e-15	0.009766291721827412	-2.6451567670363672e-21	7.9756306048857e-15	2.779264933050767e-18	4.2004594135317036e-17	6.399881285683817e-22
20700000	0.00011685413906419517	-4.453585360495712e-18	-9.885915001486847e-55	1.3800889076903847e-14	8.575702657428319e-15	0.009766291721827412	-2.644889421855864e-21	7.9756306048857e-15	2.779264933050767e-18	4.2004594135317036e-17	6.399881285683817e-22
20800000	0.00011685413906419517	-4.453585360495712e-18	-9.933771149134848e-55	1.3800889076903847e-14	8.575702657428319e-15	0.009766291721827412	-2.644622076675361e-21	7.9756306048857e-15	2.779264933050767e-18	4.2004594135317036e-17	6.399881285683817e-22
20900000	0.00011685413906419517	-4.453585360495712e-18	-9.981627295240576e-55	1.3800889076903847e-14	8.575702657428319e-15	0.009766291721827412	-2.644354731494858e-21	7.9756306048857e-15	2.779264933050767e-18	4.2004594135317036e-17	6.399881285683817e-22
21000000	0.00011685413906419517	-4.453585360495712e-18	-1.0029483439851277e-54	1.3800889076903847e-14	8.575702657428319e-15	0.009766291721827412	-2.644087386314355e-21	7.9756306048857e-15	2.779264933050767e-18	4.2004594135317036e-17	6.399881285683817e-22
21100000	0.00011685413906419517	-4.453585360495712e-18	-1.0077339583014203e-54	1.3800889076903847e-14	8.575702657428319e-15	0.009766291721827412	-2.643820041133852e-21	7.9756306048857e-15	2.779264933050767e-18	4.2004594135317036e-17	6.399881285683817e-22
21200000	0.00011685413906419517	-4.453585360495712e-18	-1.0125195724776607e-54	1.3800889076903847e-14	8.575702657428319e-15	0.009766291721827412	-2.643552695953349e-21	7.9756306048857e-15	2.779264933050767e-18	4.2004594135317036e-17	6.399881285683817e-22
21300000	0.00011685413906419517	-4.453585360495712e-18	-1.0173051865185734e-54	1.3800889076903847e-14	8.575702657428319e-15	0.009766291721827412	-2.643285350772846e-21	7.9756306048857e-15	2.779264933050767e-18	4.2004594135317036e-17	6.399881285683817e-22
21400000	0.00011685413906419517	-4.453585360495712e-18	-1.0220908004288835e-54	1.3800889076903847e-14	8.575702657428319e-15	0.009766291721827412	-2.643018005592343e-21	7.9756306048857e-15	2.779264933050767e-18	4.2004594135317036e-17	6.399881285683817e-22
21500000	0.00011685413906419517	-4.453585360495712e-18	-1.0268764142133164e-54	1.3800889076903847e-14	8.575702657428319e-15	0.009766291721827412	-2.6427506604118397e-21	7.9756306048857e-15	2.779264933050767e-18	4.2004594135317036e-17	6.399881285683817e-22
21600000	0.00011685413906419517	-4.453585360495712e-18	-1.0316620278765964e-54	1.3800889076903847e-14	8.575702657428319e-15	0.009766291721827412	-2.642483315231337e-21	7.9756306048857e-15	2.779264933050767e-18	4.2004594135317036e-17	6.399881285683817e-22
21700000	0.00011685413906419517	-4.453585360495712e-18	-1.0364476414234491e-54	1.3800889076903847e-14	8.575702657428319e-15	0.009766291721827412	-2.6422159700508337e-21	7.9756306048857e-15	2.779264933050767e-18	4.2004594135317036e-17	6.399881285683817e-22
21800000	0.00011685413906419517	-4.453585360495712e-18	-1.041233254858599e-54	1.3800889076903847e-14	8.575702657428319e-15	0.009766291721827412	-2.641948624870331e-21	7.9756306048857e-15	2.779264933050767e-18	4.2004594135317036e-17	6.399881285683817e-22
21900000	0.00011685413906419517	-4.453585360495712e-18	-1.0460188681867716e-54	1.3800889076903847e-14	8.575702657428319e-15	0.009766291721827412	-2.6416812796898277e-21	7.9756306048857e-15	2.779264933050767e-18	4.2004594135317036e-17	6.399881285683817e-22
22000000	0.00011685413906419517	-4.453585360495712e-18	-1.0508044814126914e-54	1.3800889076903847e-14	8.575702657428319e-15	0.009766291721827412	-2.641413934509325e-21	7.9756306048857e-15	2.779264933050767e-18	4.2004594135317036e-17	6.399881285683817e-22
22100000	0.00011685413906419517	-4.453585360495712e-18	-1.0555900945410838e-54	1.3800889076903847e-14	8.575702657428319e-15	0.009766291721827412	-2.6411465893288217e-21	7.9756306048857e-15	2.779264933050767e-18	4.2004594135317036e-17	6.399881285683817e-22
22200000	0.00011685413906419517	-4.453585360495712e-18	-1.0603757075766734e-54	1.3800889076903847e-14	8.575702657428319e-15	0.009766291721827412	-2.6408792441483186e-21	7.9756306048857e-15	2.779264933050767e-18	4.2004594135317036e-17	6.399881285683817e-22
22300000	0.00011685413906419517	-4.453585360495712e-18	-1.0651613205241855e-54	1.3800889076903847e-14	8.575702657428319e-15	0.009766291721827412	-2.6406118989678158e-21	7.9756306048857e-15	2.779264933050767e-18	4.2004594135317036e-17	6.399881285683817e-22
22400000	0.00011685413906419517	-4.453585360495712e-18	-1.069946933388345e-54	1.3800889076903847e-14	8.575702657428319e-15	0.009766291721827412	-2.6403445537873126e-21	7.9756306048857e-15	2.779264933050767e-18	4.2004594135317036e-17	6.399881285683817e-22
22500000	0.00011685413906419517	-4.453585360495712e-18	-1.0747325461738768e-54	1.3800889076903847e-14	8.575702657428319e-15	0.009766291721827412	-2.6400772086068098e-21	7.9756306048857e-15	2.779264933050767e-18	4.2004594135317036e-17	6.399881285683817e-22
22600000	0.00011685413906419517	-4.453585360495712e-18	-1.079518158885506e-54	1.3800889076903847e-14	8.575702657428319e-15	0.009766291721827412	-2.6398098634263066e-21	7.9756306048857e-15	2.779264933050767e-18	4.2004594135317036e-17	6.399881285683817e-22
22700000	0.00011685413906419517	-4.453585360495712e-18	-1.0843037715279574e-54	1.3800889076903847e-14	8.575702657428319e-15	0.009766291721827412	-2.6395425182458034e-21	7.9756306048857e-15	2.779264933050767e-18	4.2004594135317036e-17	6.399881285683817e-22
22800000	0.00011685413906419517	-4.453585360495712e-18	-1.0890893841059562e-54	1.3800889076903847e-14	8.575702657428319e-15	0.009766291721827412	-2.6392751730653006e-21	7.9756306048857e-15	2.779264933050767e-18	4.2004594135317036e-17	6.399881285683817e-22
22900000	0.00011685413906419517	-4.453585360495712e-18	-1.0938749966242273e-54	1.3800889076903845e-14	8.575702657428319e-15	0.009766291721827412	-2.6390078278847974e-21	7.9756306048857e-15	2.779264933050767e-18	4.2004594135317036e-17	6.399881285683817e-22
23000000	0.00011685413906419517	-4.453585360495712e-18	-1.0986606090874957e-54	1.3800889076903845e-14	8.575702657428319e-15	0.009766291721827412	-2.6387404827042946e-21	7.9756306048857e-15	2.779264933050767e-18	4.2004594135317036e-17	6.399881285683817e-22
23100000	0.00011685413906419517	-4.453585360495712e-18	-1.1034462215004864e-54	1.3800889076903845e-14	8.575702657428319e-15	0.009766291721827412	-2.6384731375237914e-21	7.9756306048857e-15	2.779264933050767e-18	4.2004594135317036e-17	6.399881285683817e-22
23200000	0.00011685413906419517	-4.453585360495712e-18	-1.1082318338679244e-54	1.3800889076903845e-14	8.575702657428319e-15	0.009766291721827412	-2.6382057923432886e-21	7.9756306048857e-15	2.779264933050767e-18	4.2004594135317036e-17	6.399881285683817e-22
23300000	0.00011685413906419517	-4.453585360495712e-18	-1.1130174461945346e-54	1.3800889076903845e-14	8.575702657428319e-15	0.009766291721827412	-2.6379384471627854e-21	7.9756306048857e-15	2.779264933050767e-18	4.2004594135317036e-17	6.399881285683817e-22
23400000	0.00011685413906419517	-4.453585360495712e-18	-1.1178030584850419e-54	1.3800889076903845e-14	8.575702657428319e-15	0.009766291721827412	-2.6376711019822823e-21	7.9756306048857e-15	2.779264933050767e-18	4.2004594135317036e-17	6.399881285683817e-22
23500000	0.00011685413906419517	-4.453585360495712e-18	-1.1225886707441717e-54	1.3800889076903845e-14	8.575702657428319e-15	0.009766291721827412	-2.6374037568017795e-21	7.9756306048857e-15	2.779264933050767e-18	4.2004594135317036e-17	6.399881285683817e-22
23600000	0.00011685413906419517	-4.453585360495712e-18	-1.1273742829766486e-54	1.3800889076903845e-14	8.575702657428319e-15	0.009766291721827412	-2.6371364116212763e-21	7.9756306048857e-15	2.779264933050767e-18	4.2004594135317036e-17	6.399881285683817e-22
23700000	0.00011685413906419517	-4.453585360495712e-18	-1.1321598951871977e-54	1.3800889076903845e-14	8.575702657428319e-15	0.009766291721827412	-2.6368690664407735e-21	7.9756306048857e-15	2.779264933050767e-18	4.2004594135317036e-17	6.3998812856838165e-22
23800000	0.00011685413906419517	-4.453585360495712e-18	-1.1369455073805439e-54	1.3800889076903845e-14	8.575702657428319e-15	0.009766291721827412	-2.6366017212602703e-21	7.9756306048857e-15	2.779264933050767e-18	4.2004594135317036e-17	6.3998812856838165e-22
23900000	0.00011685413906419517	-4.453585360495712e-18	-1.1417311195614125e-54	1.3800889076903845e-14	8.575702657428319e-15	0.009766291721827412	-2.6363343760797675e-21	7.9756306048857e-15	2.779264933050767e-18	4.2004594135317036e-17	6.3998812856838165e-22
24000000	0.00011685413906419517	-4.453585360495712e-18	-1.1465167317345281e-54	1.3800889076903845e-14	8.575702657428319e-15	0.009766291721827412	-2.6360670308992643e-21	7.9756306048857e-15	2.779264933050767e-18	4.2004594135317036e-17	6.3998812856838165e-22
24100000	0.00011685413906419515	-4.453585360495712e-18	-1.151302343904616e-54	1.3800889076903845e-14	8.575702657428319e-15	0.009766291721827412	-2.635799685718761e-21	7.9756306048857e-15	2.779264933050767e-18	4.2004594135317036e-17	6.3998812856838165e-22
24200000	0.00011685413906419515	-4.453585360495712e-18	-1.156087956076401e-54	1.3800889076903845e-14	8.575702657428319e-15	0.009766291721827412	-2.6355323405382583e-21	7.9756306048857e-15	2.779264933050767e-18	4.2004594135317036e-17	6.3998812856838165e-22
24300000	0.00011685413906419515	-4.453585360495712e-18	-1.160873568254608e-54	1.3800889076903845e-14	8.575702657428319e-15	0.009766291721827412	-2.635264995357755e-21	7.9756306048857e-15	2.779264933050767e-18	4.2004594135317036e-17	6.3998812856838165e-22
24400000	0.00011685413906419515	-4.453585360495712e-18	-1.1656591804439622e-54	1.3800889076903845e-14	8.575702657428319e-15	0.009766291721827412	-2.6349976501772523e-21	7.9756306048857e-15	2.779264933050767e-18	4.2004594135317036e-17	6.3998812856838165e-22
24500000	0.00011685413906419515	-4.453585360495712e-18	-1.1704447926491887e-54	1.3800889076903845e-14	8.575702657428319e-15	0.009766291721827412	-2.634730304996749e-21	7.9756306048857e-15	2.779264933050767e-18	4.2004594135317036e-17	6.3998812856838165e-22
24600000	0.00011685413906419515	-4.453585360495712e-18	-1.1752304048750121e-54	1.3800889076903845e-14	8.575702657428319e-15	0.009766291721827412	-2.634462959816246e-21	7.9756306048857e-15	2.779264933050767e-18	4.2004594135317036e-17	6.3998812856838165e-22
24700000	0.00011685413906419515	-4.453585360495712e-18	-1.1800160171261577e-54	1.3800889076903845e-14	8.575702657428319e-15	0.009766291721827412	-2.634195614635743e-21	7.9756306048857e-15	2.779264933050767e-18	4.2004594135317036e-17	6.3998812856838165e-22
24800000	0.00011685413906419515	-4.453585360495712e-18	-1.1848016294073503e-54	1.3800889076903845e-14	8.575702657428319e-15	0.009766291721827412	-2.63392826945524e-21	7.9756306048857e-15	2.779264933050767e-18	4.2004594135317036e-17	6.3998812856838165e-22
24900000	0.00011685413906419515	-4.453585360495712e-18	-1.1895872417233149e-54	1.3800889076903845e-14	8.575702657428319e-15	0.009766291721827412	-2.633660924274737e-21	7.9756306048857e-15	2.779264933050767e-18	4.2004594135317036e-17	6.3998812856838165e-22
25000000	0.00011685413906419515	-4.453585360495712e-18	-1.1943728540787767e-54	1.3800889076903845e-14	8.575702657428319e-15	0.009766291721827412	-2.633393579094234e-21	7.9756306048857e-15	2.779264933050767e-18	4.2004594135317036e-17	6.3998812856838165e-22
25100000	0.00011685413906419515	-4.453585360495712e-18	-1.1991584664784604e-54	1.3800889076903845e-14	8.575702657428319e-15	0.009766291721827412	-2.6331262339137312e-21	7.9756306048857e-15	2.779264933050767e-18	4.2004594135317036e-17	6.3998812856838165e-22
25200000	0.00011685413906419515	-4.453585360495712e-18	-1.2039440789270912e-54	1.3800889076903845e-14	8.575702657428319e-15	0.009766291721827412	-2.632858888733228e-21	7.9756306048857e-15	2.779264933050767e-18	4.2004594135317036e-17	6.3998812856838165e-22
25300000	0.00011685413906419515	-4.453585360495712e-18	-1.2087296914293941e-54	1.3800889076903845e-14	8.575702657428319e-15	0.009766291721827412	-2.632591543552725e-21	7.9756306048857e-15	2.779264933050767e-18	4.2004594135317036e-17	6.3998812856838165e-22
25400000	0.00011685413906419515	-4.453585360495712e-18	-1.2135153039900939e-54	1.3800889076903845e-14	8.575702657428319e-15	0.009766291721827412	-2.632324198372222e-21	7.9756306048857e-15	2.779264933050767e-18	4.2004594135317036e-17	6.3998812856838165e-22
25500000	0.00011685413906419515	-4.453585360495712e-18	-1.2183009166139157e-54	1.3800889076903845e-14	8.575702657428319e-15	0.009766291721827412	-2.632056853191719e-21	7.9756306048857e-15	2.779264933050767e-18	4.2004594135317036e-17	6.3998812856838165e-22
25600000	0.00011685413906419515	-4.453585360495712e-18	-1.2230865293055844e-54	1.3800889076903845e-14	8.575702657428319e-15	0.009766291721827412	-2.631789508011216e-21	7.9756306048857e-15	2.779264933050767e-18	4.2004594135317036e-17	6.3998812856838165e-22
25700000	0.00011685413906419515	-4.453585360495712e-18	-1.2278721420698252e-54	1.3800889076903845e-14	8.575702657428319e-15	0.009766291721827412	-2.631522162830713e-21	7.9756306048857e-15	2.779264933050767e-18	4.2004594135317036e-17	6.3998812856838165e-22
25800000	0.00011685413906419515	-4.453585360495712e-18	-1.2326577549113629e-54	1.3800889076903845e-14	8.575702657428319e-15	0.009766291721827412	-2.6312548176502097e-21	7.9756306048857e-15	2.779264933050767e-18	4.2004594135317036e-17	6.3998812856838165e-22
25900000	0.00011685413906419515	-4.453585360495712e-18	-1.2374433678349225e-54	1.3800889076903845e-14	8.575702657428319e-15	0.009766291721827412	-2.630987472469707e-21	7.9756306048857e-15	2.779264933050767e-18	4.2004594135317036e-17	6.3998812856838165e-22
26000000	0.00011685413906419515	-4.453585360495712e-18	-1.2422289808452291e-54	1.3800889076903845e-14	8.575702657428319e-15	0.009766291721827412	-2.6307201272892037e-21	7.9756306048857e-15	2.779264933050767e-18	4.2004594135317036e-17	6.3998812856838165e-22
26100000	0.00011685413906419515	-4.453585360495712e-18	-1.2470145939470076e-54	1.3800889076903845e-14	8.575702657428319e-15	0.009766291721827412	-2.630452782108701e-21	7.9756306048857e-15	2.779264933050767e-18	4.2004594135317036e-17	6.3998812856838165e-22
26200000	0.00011685413906419515	-4.453585360495712e-18	-1.251800207144983e-54	1.3800889076903845e-14	8.575702657428319e-15	0.009766291721827412	-2.6301854369281977e-21	7.9756306048857e-15	2.779264933050767e-18	4.2004594135317036e-17	6.3998812856838165e-22
26300000	0.00011685413906419515	-4.453585360495712e-18	-1.2565858204438803e-54	1.3800889076903845e-14	8.575702657428319e-15	0.009766291721827412	-2.629918091747695e-21	7.9756306048857e-15	2.779264933050767e-18	4.2004594135317036e-17	6.3998812856838165e-22
26400000	0.00011685413906419515	-4.453585360495712e-18	-1.2613714338484243e-54	1.3800889076903845e-14	8.575702657428319e-15	0.009766291721827412	-2.6296507465671917e-21	7.9756306048857e-15	2.779264933050767e-18	4.2004594135317036e-17	6.3998812856838165e-22
26500000	0.00011685413906419515	-4.453585360495712e-18	-1.2661570473633403e-54	1.3800889076903845e-14	8.575702657428319e-15	0.009766291721827412	-2.6293834013866885e-21	7.9756306048857e-15	2.779264933050767e-18	4.2004594135317036e-17	6.3998812856838165e-22
26600000	0.00011685413906419515	-4.453585360495712e-18	-1.2709426609933533e-54	1.3800889076903845e-14	8.575702657428319e-15	0.009766291721827412	-2.6291160562061857e-21	7.9756306048857e-15	2.779264933050767e-18	4.2004594135317036e-17	6.3998812856838165e-22
26700000	0.00011685413906419515	-4.453585360495712e-18	-1.2757282747431881e-54	1.3800889076903845e-14	8.575702657428319e-15	0.009766291721827412	-2.6288487110256826e-21	7.9756306048857e-15	2.779264933050767e-18	4.2004594135317036e-17	6.3998812856838165e-22
26800000	0.00011685413906419515	-4.453585360495712e-18	-1.2805138886175696e-54	1.3800889076903845e-14	8.575702657428319e-15	0.009766291721827412	-2.6285813658451798e-21	7.9756306048857e-15	2.779264933050767e-18	4.2004594135317036e-17	6.3998812856838165e-22
26900000	0.00011685413906419515	-4.453585360495712e-18	-1.2852995026212229e-54	1.3800889076903845e-14	8.575702657428319e-15	0.009766291721827412	-2.6283140206646766e-21	7.9756306048857e-15	2.779264933050767e-18	4.2004594135317036e-17	6.3998812856838165e-22
27000000	0.00011685413906419515	-4.453585360495712e-18	-1.2900851167588732e-54	1.3800889076903845e-14	8.575702657428319e-15	0.009766291721827412	-2.6280466754841738e-21	7.9756306048857e-15	2.779264933050767e-18	4.2004594135317036e-17	6.3998812856838165e-22
27100000	0.00011685413906419515	-4.453585360495712e-18	-1.2948707310352452e-54	1.3800889076903845e-14	8.575702657428319e-15	0.009766291721827412	-2.6277793303036706e-21	7.9756306048857e-15	2.779264933050767e-18	4.2004594135317036e-17	6.3998812856838165e-22
27200000	0.00011685413906419515	-4.453585360495712e-18	-1.2996563454550639e-54	1.3800889076903845e-14	8.575702657428319e-15	0.009766291721827412	-2.6275119851231674e-21	7.9756306048857e-15	2.779264933050767e-18	4.2004594135317036e-17	6.3998812856838165e-22
27300000	0.00011685413906419515	-4.453585360495712e-18	-1.3044419600230545e-54	1.3800889076903845e-14	8.575702657428319e-15	0.009766291721827412	-2.6272446399426646e-21	7.9756306048857e-15	2.779264933050767e-18	4.2004594135317036e-17	6.3998812856838165e-22
27400000	0.00011685413906419515	-4.453585360495712e-18	-1.3092275747437839e-54	1.3800889076903845e-14	8.575702657428319e-15	0.009766291721827412	-2.6269772947621614e-21	7.9756306048857e-15	2.779264933050767e-18	4.2004594135317036e-17	6.3998812856838165e-22
27500000	0.00011685413906419515	-4.453585360495712e-18	-1.3140131893738285e-54	1.3800889076903845e-14	8.575702657428319e-15	0.009766291721827412	-2.6267099495816586e-21	7.9756306048857e-15	2.779264933050767e-18	4.2004594135317036e-17	6.3998812856838165e-22
27600000	0.00011685413906419515	-4.453585360495712e-18	-1.3187988036937215e-54	1.3800889076903845e-14	8.575702657428319e-15	0.009766291721827412	-2.6264426044011554e-21	7.9756306048857e-15	2.779264933050767e-18	4.2004594135317036e-17	6.3998812856838165e-22
27700000	0.00011685413906419515	-4.453585360495712e-18	-1.3235844177081883e-54	1.3800889076903845e-14	8.575702657428319e-15	0.009766291721827412	-2.6261752592206523e-21	7.9756306048857e-15	2.779264933050767e-18	4.2004594135317036e-17	6.3998812856838165e-22
27800000	0.00011685413906419515	-4.453585360495712e-18	-1.3283700314219532e-54	1.3800889076903845e-14	8.575702657428319e-15	0.009766291721827412	-2.6259079140401494e-21	7.9756306048857e-15	2.779264933050767e-18	4.2004594135317036e-17	6.3998812856838165e-22
27900000	0.00011685413906419515	-4.453585360495712e-18	-1.3331556448397415e-54	1.3800889076903845e-14	8.575702657428319e-15	0.009766291721827412	-2.6256405688596463e-21	7.9756306048857e-15	2.779264933050767e-18	4.2004594135317036e-17	6.3998812856838165e-22
28000000	0.00011685413906419515	-4.453585360495712e-18	-1.3379412579662782e-54	1.3800889076903845e-14	8.575702657428319e-15	0.009766291721827412	-2.6253732236791435e-21	7.9756306048857e-15	2.779264933050767e-18	4.2004594135317036e-17	6.3998812856838165e-22
28100000	0.00011685413906419515	-4.453585360495712e-18	-1.3427268708062886e-54	1.3800889076903845e-14	8.575702657428319e-15	0.009766291721827412	-2.6251058784986403e-21	7.9756306048857e-15	2.779264933050767e-18	4.2004594135317036e-17	6.3998812856838165e-22
28200000	0.00011685413906419515	-4.453585360495712e-18	-1.347512483364497e-54	1.3800889076903845e-14	8.575702657428319e-15	0.009766291721827412	-2.6248385333181375e-21	7.9756306048857e-15	2.779264933050767e-18	4.2004594135317036e-17	6.3998812856838165e-22
28300000	0.00011685413906419515	-4.453585360495712e-18	-1.3522980956456287e-54	1.3800889076903845e-14	8.575702657428319e-15	0.009766291721827412	-2.6245711881376343e-21	7.9756306048857e-15	2.779264933050767e-18	4.2004594135317036e-17	6.3998812856838165e-22
28400000	0.00011685413906419515	-4.453585360495712e-18	-1.357083707654409e-54	1.3800889076903845e-14	8.575702657428319e-15	0.009766291721827412	-2.624303842957131e-21	7.9756306048857e-15	2.779264933050767e-18	4.2004594135317036e-17	6.3998812856838165e-22
28500000	0.00011685413906419515	-4.453585360495712e-18	-1.3618693193955624e-54	1.3800889076903845e-14	8.575702657428319e-15	0.009766291721827412	-2.6240364977766283e-21	7.9756306048857e-15	2.779264933050767e-18	4.2004594135317036e-17	6.3998812856838165e-22
28600000	0.00011685413906419515	-4.453585360495712e-18	-1.366654930873814e-54	1.3800889076903845e-14	8.575702657428319e-15	0.009766291721827412	-2.623769152596125e-21	7.9756306048857e-15	2.779264933050767e-18	4.2004594135317036e-17	6.3998812856838165e-22
28700000	0.00011685413906419515	-4.453585360495712e-18	-1.371440542093889e-54	1.3800889076903845e-14	8.575702657428319e-15	0.009766291721827412	-2.6235018074156223e-21	7.9756306048857e-15	2.779264933050767e-18	4.2004594135317036e-17	6.3998812856838165e-22
28800000	0.00011685413906419515	-4.453585360495712e-18	-1.376226153060512e-54	1.3800889076903845e-14	8.575702657428319e-15	0.009766291721827412	-2.623234462235119e-21	7.9756306048857e-15	2.779264933050767e-18	4.2004594135317036e-17	6.3998812856838165e-22
28900000	0.00011685413906419515	-4.453585360495712e-18	-1.3810117637784082e-54	1.3800889076903845e-14	8.575702657428319e-15	0.009766291721827412	-2.622967117054616e-21	7.9756306048857e-15	2.779264933050767e-18	4.2004594135317036e-17	6.3998812856838165e-22
29000000	0.00011685413906419515	-4.453585360495712e-18	-1.3857973742523027e-54	1.3800889076903845e-14	8.575702657428319e-15	0.009766291721827412	-2.622699771874113e-21	7.9756306048857e-15	2.779264933050767e-18	4.2004594135317036e-17	6.3998812856838165e-22
29100000	0.00011685413906419515	-4.453585360495712e-18	-1.3905829844869204e-54	1.3800889076903845e-14	8.575702657428319e-15	0.009766291721827412	-2.62243242669361e-21	7.9756306048857e-15	2.779264933050767e-18	4.2004594135317036e-17	6.3998812856838165e-22
29200000	0.00011685413906419515	-4.453585360495712e-18	-1.395368594486986e-54	1.3800889076903845e-14	8.575702657428319e-15	0.009766291721827412	-2.622165081513107e-21	7.9756306048857e-15	2.779264933050767e-18	4.2004594135317036e-17	6.3998812856838165e-22
29300000	0.00011685413906419515	-4.453585360495712e-18	-1.400154204257225e-54	1.3800889076903845e-14	8.575702657428319e-15	0.009766291721827412	-2.621897736332604e-21	7.9756306048857e-15	2.779264933050767e-18	4.2004594135317036e-17	6.3998812856838165e-22
29400000	0.00011685413906419515	-4.453585360495712e-18	-1.4049398138023622e-54	1.3800889076903845e-14	8.575702657428319e-15	0.009766291721827412	-2.621630391152101e-21	7.9756306048857e-15	2.779264933050767e-18	4.2004594135317036e-17	6.3998812856838165e-22
29500000	0.00011685413906419515	-4.453585360495712e-18	-1.409725423127122e-54	1.3800889076903845e-14	8.575702657428319e-15	0.009766291721827412	-2.621363045971598e-21	7.9756306048857e-15	2.779264933050767e-18	4.2004594135317036e-17	6.3998812856838165e-22
29600000	0.00011685413906419515	-4.453585360495712e-18	-1.4145110322362303e-54	1.3800889076903845e-14	8.575702657428319e-15	0.009766291721827412	-2.621095700791095e-21	7.9756306048857e-15	2.779264933050767e-18	4.2004594135317036e-17	6.3998812856838165e-22
29700000	0.00011685413906419515	-4.453585360495712e-18	-1.4192966411344114e-54	1.3800889076903845e-14	8.575702657428319e-15	0.009766291721827412	-2.620828355610592e-21	7.9756306048857e-15	2.779264933050767e-18	4.2004594135317036e-17	6.3998812856838165e-22
29800000	0.00011685413906419515	-4.453585360495712e-18	-1.4240822498263908e-54	1.3800889076903845e-14	8.575702657428319e-15	0.009766291721827412	-2.620561010430089e-21	7.9756306048857e-15	2.779264933050767e-18	4.2004594135317036e-17	6.3998812856838165e-22
29900000	0.00011685413906419515	-4.453585360495712e-18	-1.4288678583168928e-54	1.3800889076903845e-14	8.575702657428319e-15	0.009766291721827412	-2.620293665249586e-21	7.9756306048857e-15	2.779264933050767e-18	4.2004594135317036e-17	6.3998812856838165e-22
30000000	0.00011685413906419515	-4.453585360495712e-18	-1.433653466610643e-54	1.3800889076903845e-14	8.575702657428319e-15	0.009766291721827412	-2.620026320069083e-21	7.9756306048857e-15	2.779264933050767e-18	4.2004594135317036e-17	6.3998812856838165e-22
30100000	0.00011685413906419515	-4.453585360495712e-18	-1.4384390747123662e-54	1.3800889076903845e-14	8.575702657428319e-15	0.009766291721827412	-2.61975897488858e-21	7.9756306048857e-15	2.779264933050767e-18	4.2004594135317036e-17	6.3998812856838165e-22
30200000	0.00011685413906419515	-4.453585360495712e-18	-1.4432246826267873e-54	1.3800889076903845e-14	8.575702657428319e-15	0.009766291721827412	-2.619491629708077e-21	7.9756306048857e-15	2.779264933050767e-18	4.2004594135317036e-17	6.3998812856838165e-22
30300000	0.00011685413906419515	-4.453585360495712e-18	-1.4480102903586314e-54	1.3800889076903845e-14	8.575702657428319e-15	0.009766291721827412	-2.6192242845275737e-21	7.9756306048857e-15	2.779264933050767e-18	4.2004594135317036e-17	6.3998812856838165e-22
30400000	0.00011685413906419515	-4.453585360495712e-18	-1.4527958979126232e-54	1.3800889076903845e-14	8.575702657428319e-15	0.009766291721827412	-2.618956939347071e-21	7.9756306048857e-15	2.779264933050767e-18	4.2004594135317036e-17	6.3998812856838165e-22
30500000	0.00011685413906419515	-4.453585360495712e-18	-1.457581505293488e-54	1.3800889076903845e-14	8.575702657428319e-15	0.009766291721827412	-2.6186895941665677e-21	7.9756306048857e-15	2.779264933050767e-18	4.2004594135317036e-17	6.3998812856838165e-22
30600000	0.00011685413906419515	-4.453585360495712e-18	-1.462367112505951e-54	1.3800889076903845e-14	8.575702657428319e-15	0.009766291721827412	-2.618422248986065e-21	7.9756306048857e-15	2.779264933050767e-18	4.2004594135317036e-17	6.3998812856838165e-22
30700000	0.00011685413906419515	-4.453585360495712e-18	-1.4671527195547363e-54	1.3800889076903845e-14	8.575702657428319e-15	0.009766291721827412	-2.6181549038055617e-21	7.9756306048857e-15	2.779264933050767e-18	4.2004594135317036e-17	6.3998812856838165e-22
30800000	0.00011685413906419515	-4.453585360495712e-18	-1.4719383264445695e-54	1.3800889076903845e-14	8.575702657428319e-15	0.009766291721827412	-2.6178875586250585e-21	7.9756306048857e-15	2.779264933050767e-18	4.2004594135317036e-17	6.3998812856838165e-22
30900000	0.00011685413906419515	-4.453585360495712e-18	-1.476723933180176e-54	1.3800889076903845e-14	8.575702657428319e-15	0.009766291721827412	-2.6176202134445557e-21	7.9756306048857e-15	2.779264933050767e-18	4.2004594135317036e-17	6.3998812856838165e-22
31000000	0.00011685413906419515	-4.453585360495712e-18	-1.4815095397662796e-54	1.3800889076903845e-14	8.575702657428319e-15	0.009766291721827412	-2.6173528682640525e-21	7.9756306048857e-15	2.779264933050767e-18	4.2004594135317036e-17	6.3998812856838165e-22
31100000	0.00011685413906419515	-4.453585360495712e-18	-1.4862951462076063e-54	1.3800889076903845e-14	8.575702657428319e-15	0.009766291721827412	-2.6170855230835497e-21	7.9756306048857e-15	2.779264933050767e-18	4.2004594135317036e-17	6.3998812856838165e-22
31200000	0.00011685413906419515	-4.453585360495712e-18	-1.491080752508881e-54	1.3800889076903845e-14	8.575702657428319e-15	0.009766291721827412	-2.6168181779030466e-21	7.9756306048857e-15	2.779264933050767e-18	4.2004594135317036e-17	6.3998812856838165e-22
31300000	0.00011685413906419515	-4.453585360495712e-18	-1.495866358674828e-54	1.3800889076903845e-14	8.575702657428319e-15	0.009766291721827412	-2.6165508327225437e-21	7.9756306048857e-15	2.779264933050767e-18	4.2004594135317036e-17	6.3998812856838165e-22
31400000	0.00011685413906419515	-4.453585360495712e-18	-1.500651964710173e-54	1.3800889076903845e-14	8.575702657428319e-15	0.009766291721827412	-2.6162834875420406e-21	7.9756306048857e-15	2.779264933050767e-18	4.2004594135317036e-17	6.3998812856838165e-22
31500000	0.00011685413906419515	-4.453585360495712e-18	-1.5054375706196403e-54	1.3800889076903845e-14	8.575702657428319e-15	0.009766291721827412	-2.6160161423615374e-21	7.9756306048857e-15	2.779264933050767e-18	4.2004594135317036e-17	6.3998812856838165e-22
31600000	0.00011685413906419515	-4.453585360495712e-18	-1.5102231764079555e-54	1.3800889076903845e-14	8.575702657428319e-15	0.009766291721827412	-2.6157487971810346e-21	7.9756306048857e-15	2.779264933050767e-18	4.2004594135317036e-17	6.3998812856838165e-22
31700000	0.00011685413906419515	-4.453585360495712e-18	-1.5150087820798433e-54	1.3800889076903845e-14	8.575702657428319e-15	0.009766291721827412	-2.6154814520005314e-21	7.9756306048857e-15	2.779264933050767e-18	4.2004594135317036e-17	6.3998812856838165e-22
31800000	0.00011685413906419515	-4.453585360495712e-18	-1.519794387640029e-54	1.3800889076903845e-14	8.575702657428319e-15	0.009766291721827412	-2.6152141068200286e-21	7.9756306048857e-15	2.779264933050767e-18	4.2004594135317036e-17	6.3998812856838165e-22
31900000	0.00011685413906419515	-4.453585360495712e-18	-1.524579993093237e-54	1.3800889076903845e-14	8.575702657428319e-15	0.009766291721827412	-2.6149467616395254e-21	7.9756306048857e-15	2.779264933050767e-18	4.2004594135317036e-17	6.3998812856838165e-22
32000000	0.00011685413906419515	-4.453585360495712e-18	-1.5293655984441928e-54	1.3800889076903845e-14	8.575702657428319e-15	0.009766291721827412	-2.6146794164590226e-21	7.9756306048857e-15	2.779264933050767e-18	4.2004594135317036e-17	6.3998812856838165e-22
32100000	0.00011685413906419515	-4.453585360495712e-18	-1.534151203697621e-54	1.3800889076903845e-14	8.575702657428319e-15	0.009766291721827412	-2.6144120712785194e-21	7.9756306048857e-15	2.779264933050767e-18	4.2004594135317036e-17	6.3998812856838165e-22
32200000	0.00011685413906419515	-4.453585360495712e-18	-1.5389368088582467e-54	1.3800889076903845e-14	8.575702657428319e-15	0.009766291721827412	-2.6141447260980162e-21	7.9756306048857e-15	2.779264933050767e-18	4.2004594135317036e-17	6.3998812856838165e-22
32300000	0.00011685413906419515	-4.453585360495712e-18	-1.5437224139307952e-54	1.3800889076903845e-14	8.575702657428319e-15	0.009766291721827412	-2.6138773809175134e-21	7.9756306048857e-15	2.779264933050767e-18	4.2004594135317036e-17	6.3998812856838165e-22
32400000	0.00011685413906419515	-4.453585360495712e-18	-1.5485080189199908e-54	1.3800889076903845e-14	8.575702657428319e-15	0.009766291721827412	-2.6136100357370103e-21	7.9756306048857e-15	2.779264933050767e-18	4.2004594135317036e-17	6.3998812856838165e-22
32500000	0.00011685413906419515	-4.453585360495712e-18	-1.5532936238305592e-54	1.3800889076903845e-14	8.575702657428319e-15	0.009766291721827412	-2.6133426905565075e-21	7.9756306048857e-15	2.779264933050767e-18	4.2004594135317036e-17	6.3998812856838165e-22
32600000	0.00011685413906419515	-4.453585360495712e-18	-1.5580792286672248e-54	1.3800889076903845e-14	8.575702657428319e-15	0.009766291721827412	-2.6130753453760043e-21	7.9756306048857e-15	2.779264933050767e-18	4.2004594135317036e-17	6.3998812856838165e-22
32700000	0.00011685413906419515	-4.453585360495712e-18	-1.562864833434713e-54	1.3800889076903845e-14	8.575702657428319e-15	0.009766291721827412	-2.612808000195501e-21	7.9756306048857e-15	2.779264933050767e-18	4.2004594135317036e-17	6.3998812856838165e-22
32800000	0.00011685413906419515	-4.453585360495712e-18	-1.5676504381377487e-54	1.3800889076903845e-14	8.575702657428319e-15	0.009766291721827412	-2.6125406550149983e-21	7.9756306048857e-15	2.779264933050767e-18	4.2004594135317036e-17	6.3998812856838165e-22
32900000	0.00011685413906419515	-4.453585360495712e-18	-1.5724360427810566e-54	1.3800889076903845e-14	8.575702657428319e-15	0.009766291721827412	-2.612273309834495e-21	7.9756306048857e-15	2.779264933050767e-18	4.2004594135317036e-17	6.3998812856838165e-22
33000000	0.00011685413906419515	-4.453585360495712e-18	-1.577221647369362e-54	1.3800889076903845e-14	8.575702657428319e-15	0.009766291721827412	-2.6120059646539923e-21	7.9756306048857e-15	2.779264933050767e-18	4.2004594135317036e-17	6.3998812856838165e-22
33100000	0.00011685413906419515	-4.453585360495712e-18	-1.58200725190739e-54	1.3800889076903845e-14	8.575702657428319e-15	0.009766291721827412	-2.611738619473489e-21	7.9756306048857e-15	2.779264933050767e-18	4.2004594135317036e-17	6.3998812856838165e-22
33200000	0.00011685413906419515	-4.453585360495712e-18	-1.586792856399865e-54	1.3800889076903845e-14	8.575702657428319e-15	0.009766291721827412	-2.6114712742929863e-21	7.9756306048857e-15	2.779264933050767e-18	4.2004594135317036e-17	6.3998812856838165e-22
33300000	0.00011685413906419515	-4.453585360495712e-18	-1.5915784608515124e-54	1.3800889076903845e-14	8.575702657428319e-15	0.009766291721827412	-2.611203929112483e-21	7.9756306048857e-15	2.779264933050767e-18	4.2004594135317036e-17	6.3998812856838165e-22
33400000	0.00011685413906419515	-4.453585360495712e-18	-1.596364065267057e-54	1.3800889076903845e-14	8.575702657428319e-15	0.009766291721827412	-2.61093658393198e-21	7.9756306048857e-15	2.779264933050767e-18	4.2004594135317036e-17	6.3998812856838165e-22
33500000	0.00011685413906419515	-4.453585360495712e-18	-1.601149669651224e-54	1.3800889076903845e-14	8.575702657428319e-15	0.009766291721827412	-2.610669238751477e-21	7.9756306048857e-15	2.779264933050767e-18	4.2004594135317036e-17	6.3998812856838165e-22
33600000	0.00011685413906419515	-4.453585360495712e-18	-1.6059352740087385e-54	1.3800889076903845e-14	8.575702657428319e-15	0.009766291721827412	-2.610401893570974e-21	7.9756306048857e-15	2.779264933050767e-18	4.2004594135317036e-17	6.3998812856838165e-22
33700000	0.00011685413906419515	-4.453585360495712e-18	-1.610720878344325e-54	1.3800889076903845e-14	8.575702657428319e-15	0.009766291721827412	-2.610134548390471e-21	7.9756306048857e-15	2.779264933050767e-18	4.2004594135317036e-17	6.3998812856838165e-22
33800000	0.00011685413906419515	-4.453585360495712e-18	-1.6155064826627088e-54	1.3800889076903845e-14	8.575702657428319e-15	0.009766291721827412	-2.609867203209968e-21	7.9756306048857e-15	2.779264933050767e-18	4.2004594135317036e-17	6.3998812856838165e-22
33900000	0.00011685413906419515	-4.453585360495712e-18	-1.6202920869686148e-54	1.3800889076903845e-14	8.575702657428319e-15	0.009766291721827412	-2.609599858029465e-21	7.9756306048857e-15	2.779264933050767e-18	4.2004594135317036e-17	6.3998812856838165e-22
34000000	0.00011685413906419515	-4.453585360495712e-18	-1.625077691266768e-54	1.3800889076903845e-14	8.575702657428319e-15	0.009766291721827412	-2.609332512848962e-21	7.9756306048857e-15	2.779264933050767e-18	4.2004594135317036e-17	6.3998812856838165e-22
34100000	0.00011685413906419515	-4.453585360495712e-18	-1.6298632955618933e-54	1.3800889076903845e-14	8.575702657428319e-15	0.009766291721827412	-2.609065167668459e-21	7.9756306048857e-15	2.779264933050767e-18	4.2004594135317036e-17	6.3998812856838165e-22
34200000	0.00011685413906419515	-4.453585360495712e-18	-1.6346488998587158e-54	1.3800889076903845e-14	8.575702657428319e-15	0.009766291721827412	-2.608797822487956e-21	7.9756306048857e-15	2.779264933050767e-18	4.2004594135317036e-17	6.3998812856838165e-22
34300000	0.00011685413906419515	-4.453585360495712e-18	-1.6394345041619605e-54	1.3800889076903845e-14	8.575702657428319e-15	0.009766291721827412	-2.608530477307453e-21	7.9756306048857e-15	2.779264933050767e-18	4.2004594135317036e-17	6.3998812856838165e-22
34400000	0.00011685413906419515	-4.453585360495712e-18	-1.6442201084763522e-54	1.3800889076903845e-14	8.575702657428319e-15	0.009766291721827412	-2.60826313212695e-21	7.9756306048857e-15	2.779264933050767e-18	4.2004594135317036e-17	6.399881285683817e-22
34500000	0.00011685413906419515	-4.453585360495712e-18	-1.6490057128066158e-54	1.3800889076903845e-14	8.575702657428319e-15	0.009766291721827412	-2.607995786946447e-21	7.9756306048857e-15	2.779264933050767e-18	4.2004594135317036e-17	6.399881285683817e-22
34600000	0.00011685413906419515	-4.453585360495712e-18	-1.6537913171574768e-54	1.3800889076903845e-14	8.575702657428319e-15	0.009766291721827412	-2.6077284417659437e-21	7.9756306048857e-15	2.779264933050767e-18	4.2004594135317036e-17	6.399881285683817e-22
34700000	0.00011685413906419515	-4.453585360495712e-18	-1.6585769215336595e-54	1.3800889076903845e-14	8.575702657428319e-15	0.009766291721827412	-2.607461096585441e-21	7.9756306048857e-15	2.779264933050767e-18	4.2004594135317036e-17	6.399881285683817e-22
34800000	0.00011685413906419515	-4.453585360495712e-18	-1.6633625259398894e-54	1.3800889076903845e-14	8.575702657428319e-15	0.009766291721827412	-2.6071937514049377e-21	7.9756306048857e-15	2.779264933050767e-18	4.2004594135317036e-17	6.399881285683817e-22
34900000	0.00011685413906419515	-4.453585360495712e-18	-1.6681481303808914e-54	1.3800889076903845e-14	8.575702657428319e-15	0.009766291721827412	-2.606926406224435e-21	7.9756306048857e-15	2.779264933050767e-18	4.2004594135317036e-17	6.399881285683817e-22
35000000	0.00011685413906419515	-4.453585360495712e-18	-1.6729337348613903e-54	1.3800889076903845e-14	8.575702657428319e-15	0.009766291721827412	-2.6066590610439317e-21	7.9756306048857e-15	2.779264933050767e-18	4.2004594135317036e-17	6.399881285683817e-22
35100000	0.00011685413906419515	-4.453585360495712e-18	-1.6777193393861113e-54	1.3800889076903845e-14	8.575702657428319e-15	0.009766291721827412	-2.606391715863429e-21	7.9756306048857e-15	2.779264933050767e-18	4.2004594135317036e-17	6.399881285683817e-22
35200000	0.00011685413906419515	-4.453585360495712e-18	-1.6825049439597791e-54	1.3800889076903845e-14	8.575702657428319e-15	0.009766291721827412	-2.6061243706829257e-21	7.9756306048857e-15	2.779264933050767e-18	4.2004594135317036e-17	6.399881285683817e-22
35300000	0.00011685413906419515	-4.453585360495712e-18	-1.687290548587119e-54	1.3800889076903845e-14	8.575702657428319e-15	0.009766291721827412	-2.6058570255024225e-21	7.9756306048857e-15	2.779264933050767e-18	4.2004594135317036e-17	6.399881285683817e-22
35400000	0.00011685413906419515	-4.453585360495712e-18	-1.6920761532728554e-54	1.3800889076903845e-14	8.575702657428319e-15	0.009766291721827412	-2.6055896803219197e-21	7.9756306048857e-15	2.779264933050767e-18	4.2004594135317036e-17	6.399881285683817e-22
35500000	0.00011685413906419515	-4.453585360495712e-18	-1.696861758021714e-54	1.3800889076903845e-14	8.575702657428319e-15	0.009766291721827412	-2.6053223351414165e-21	7.9756306048857e-15	2.779264933050767e-18	4.2004594135317036e-17	6.399881285683817e-22
35600000	0.00011685413906419515	-4.453585360495712e-18	-1.7016473628384194e-54	1.3800889076903845e-14	8.575702657428319e-15	0.009766291721827412	-2.6050549899609137e-21	7.9756306048857e-15	2.779264933050767e-18	4.2004594135317036e-17	6.399881285683817e-22
35700000	0.00011685413906419515	-4.453585360495712e-18	-1.7064329677276966e-54	1.3800889076903845e-14	8.575702657428319e-15	0.009766291721827412	-2.6047876447804106e-21	7.9756306048857e-15	2.779264933050767e-18	4.2004594135317036e-17	6.399881285683817e-22
35800000	0.00011685413906419515	-4.453585360495712e-18	-1.7112185726942708e-54	1.3800889076903845e-14	8.575702657428319e-15	0.009766291721827412	-2.6045202995999074e-21	7.9756306048857e-15	2.779264933050767e-18	4.2004594135317036e-17	6.399881285683817e-22
35900000	0.00011685413906419515	-4.453585360495712e-18	-1.7160041777428668e-54	1.3800889076903845e-14	8.575702657428319e-15	0.009766291721827412	-2.6042529544194046e-21	7.9756306048857e-15	2.779264933050767e-18	4.2004594135317036e-17	6.399881285683817e-22
36000000	0.00011685413906419515	-4.453585360495712e-18	-1.7207897828782095e-54	1.3800889076903845e-14	8.575702657428319e-15	0.009766291721827412	-2.6039856092389014e-21	7.9756306048857e-15	2.779264933050767e-18	4.2004594135317036e-17	6.399881285683817e-22
36100000	0.00011685413906419515	-4.453585360495712e-18	-1.725575388105024e-54	1.3800889076903845e-14	8.575702657428319e-15	0.009766291721827412	-2.6037182640583986e-21	7.9756306048857e-15	2.779264933050767e-18	4.2004594135317036e-17	6.399881285683817e-22
36200000	0.00011685413906419515	-4.453585360495712e-18	-1.730360993428035e-54	1.3800889076903845e-14	8.575702657428319e-15	0.009766291721827412	-2.6034509188778954e-21	7.9756306048857e-15	2.779264933050767e-18	4.2004594135317036e-17	6.399881285683817e-22
36300000	0.00011685413906419515	-4.453585360495712e-18	-1.735146598851968e-54	1.3800889076903845e-14	8.575702657428319e-15	0.009766291721827412	-2.6031835736973926e-21	7.9756306048857e-15	2.779264933050767e-18	4.2004594135317036e-17	6.399881285683817e-22
36400000	0.00011685413906419515	-4.453585360495712e-18	-1.7399322043815475e-54	1.3800889076903845e-14	8.575702657428319e-15	0.009766291721827412	-2.6029162285168894e-21	7.9756306048857e-15	2.779264933050767e-18	4.2004594135317036e-17	6.399881285683817e-22
36500000	0.00011685413906419515	-4.453585360495712e-18	-1.744717810021499e-54	1.3800889076903845e-14	8.575702657428319e-15	0.009766291721827412	-2.6026488833363862e-21	7.9756306048857e-15	2.779264933050767e-18	4.2004594135317036e-17	6.399881285683817e-22
36600000	0.00011685413906419515	-4.453585360495712e-18	-1.749503415776547e-54	1.3800889076903845e-14	8.575702657428319e-15	0.009766291721827412	-2.6023815381558834e-21	7.9756306048857e-15	2.779264933050767e-18	4.2004594135317036e-17	6.399881285683817e-22
36700000	0.00011685413906419515	-4.453585360495712e-18	-1.7542890216514165e-54	1.3800889076903845e-14	8.575702657428319e-15	0.009766291721827412	-2.6021141929753802e-21	7.9756306048857e-15	2.779264933050767e-18	4.2004594135317036e-17	6.399881285683817e-22
36800000	0.00011685413906419515	-4.453585360495712e-18	-1.7590746276508327e-54	1.3800889076903845e-14	8.575702657428319e-15	0.009766291721827412	-2.6018468477948774e-21	7.9756306048857e-15	2.779264933050767e-18	4.2004594135317036e-17	6.399881285683817e-22
36900000	0.00011685413906419515	-4.453585360495712e-18	-1.7638602337795206e-54	1.3800889076903845e-14	8.575702657428319e-15	0.009766291721827412	-2.6015795026143743e-21	7.9756306048857e-15	2.779264933050767e-18	4.2004594135317036e-17	6.399881285683817e-22
37000000	0.00011685413906419515	-4.453585360495712e-18	-1.7686458400422053e-54	1.3800889076903845e-14	8.575702657428319e-15	0.009766291721827412	-2.6013121574338715e-21	7.9756306048857e-15	2.779264933050767e-18	4.2004594135317036e-17	6.399881285683817e-22
37100000	0.00011685413906419515	-4.453585360495712e-18	-1.773431446443611e-54	1.3800889076903845e-14	8.575702657428319e-15	0.009766291721827412	-2.6010448122533683e-21	7.9756306048857e-15	2.779264933050767e-18	4.2004594135317036e-17	6.399881285683817e-22
37200000	0.00011685413906419515	-4.453585360495712e-18	-1.7782170529884637e-54	1.3800889076903845e-14	8.575702657428319e-15	0.009766291721827412	-2.600777467072865e-21	7.9756306048857e-15	2.779264933050767e-18	4.2004594135317036e-17	6.399881285683817e-22
37300000	0.00011685413906419515	-4.453585360495712e-18	-1.783002659681488e-54	1.3800889076903845e-14	8.575702657428319e-15	0.009766291721827412	-2.6005101218923623e-21	7.9756306048857e-15	2.779264933050767e-18	4.2004594135317036e-17	6.399881285683817e-22
37400000	0.00011685413906419515	-4.453585360495712e-18	-1.7877882665272505e-54	1.3800889076903845e-14	8.575702657428319e-15	0.009766291721827412	-2.600242776711859e-21	7.9756306048857e-15	2.779264933050767e-18	4.2004594135317036e-17	6.399881285683817e-22
37500000	0.00011685413906419515	-4.453585360495712e-18	-1.7925738732823288e-54	1.3800889076903845e-14	8.575702657428319e-15	0.009766291721827412	-2.5999754315313563e-21	7.9756306048857e-15	2.779264933050767e-18	4.2004594135317036e-17	6.399881285683817e-22
37600000	0.00011685413906419515	-4.453585360495712e-18	-1.7973594797272558e-54	1.3800889076903845e-14	8.575702657428319e-15	0.009766291721827412	-2.599708086350853e-21	7.9756306048857e-15	2.779264933050767e-18	4.2004594135317036e-17	6.399881285683817e-22
37700000	0.00011685413906419515	-4.453585360495712e-18	-1.8021450858667569e-54	1.3800889076903845e-14	8.575702657428319e-15	0.009766291721827412	-2.59944074117035e-21	7.9756306048857e-15	2.779264933050767e-18	4.2004594135317036e-17	6.399881285683817e-22
37800000	0.00011685413906419515	-4.453585360495712e-18	-1.8069306917055566e-54	1.3800889076903845e-14	8.575702657428319e-15	0.009766291721827412	-2.599173395989847e-21	7.9756306048857e-15	2.779264933050767e-18	4.2004594135317036e-17	6.399881285683817e-22
37900000	0.00011685413906419515	-4.453585360495712e-18	-1.8117162972483806e-54	1.3800889076903845e-14	8.575702657428319e-15	0.009766291721827412	-2.598906050809344e-21	7.9756306048857e-15	2.779264933050767e-18	4.2004594135317036e-17	6.399881285683817e-22
38000000	0.00011685413906419515	-4.453585360495712e-18	-1.8165019024999534e-54	1.3800889076903845e-14	8.575702657428319e-15	0.009766291721827412	-2.598638705628841e-21	7.9756306048857e-15	2.779264933050767e-18	4.2004594135317036e-17	6.399881285683817e-22
38100000	0.00011685413906419515	-4.453585360495712e-18	-1.8212875074649998e-54	1.3800889076903845e-14	8.575702657428319e-15	0.009766291721827412	-2.598371360448338e-21	7.9756306048857e-15	2.779264933050767e-18	4.2004594135317036e-17	6.399881285683817e-22
38200000	0.00011685413906419515	-4.453585360495712e-18	-1.8260731121482454e-54	1.3800889076903845e-14	8.575702657428319e-15	0.009766291721827412	-2.598104015267835e-21	7.9756306048857e-15	2.779264933050767e-18	4.2004594135317036e-17	6.399881285683817e-22
38300000	0.00011685413906419515	-4.453585360495712e-18	-1.8308587165544144e-54	1.3800889076903845e-14	8.575702657428319e-15	0.009766291721827412	-2.597836670087332e-21	7.9756306048857e-15	2.779264933050767e-18	4.2004594135317036e-17	6.399881285683817e-22
38400000	0.00011685413906419515	-4.453585360495712e-18	-1.835644320688232e-54	1.3800889076903845e-14	8.575702657428319e-15	0.009766291721827412	-2.5975693249068288e-21	7.9756306048857e-15	2.779264933050767e-18	4.2004594135317036e-17	6.399881285683817e-22
38500000	0.00011685413906419515	-4.453585360495712e-18	-1.840429924554424e-54	1.3800889076903845e-14	8.575702657428319e-15	0.009766291721827412	-2.597301979726326e-21	7.9756306048857e-15	2.779264933050767e-18	4.2004594135317036e-17	6.399881285683817e-22
38600000	0.00011685413906419515	-4.453585360495712e-18	-1.845215528157714e-54	1.3800889076903845e-14	8.575702657428319e-15	0.009766291721827412	-2.597034634545823e-21	7.9756306048857e-15	2.779264933050767e-18	4.2004594135317036e-17	6.399881285683817e-22
38700000	0.00011685413906419515	-4.453585360495712e-18	-1.850001131502828e-54	1.3800889076903845e-14	8.575702657428319e-15	0.009766291721827412	-2.59676728936532e-21	7.9756306048857e-15	2.779264933050767e-18	4.2004594135317036e-17	6.399881285683817e-22
38800000	0.00011685413906419515	-4.453585360495712e-18	-1.8547867345944905e-54	1.3800889076903845e-14	8.575702657428319e-15	0.009766291721827412	-2.596499944184817e-21	7.9756306048857e-15	2.779264933050767e-18	4.2004594135317036e-17	6.399881285683817e-22
38900000	0.00011685413906419515	-4.453585360495712e-18	-1.8595723374374265e-54	1.3800889076903845e-14	8.575702657428319e-15	0.009766291721827412	-2.5962325990043136e-21	7.9756306048857e-15	2.779264933050767e-18	4.2004594135317036e-17	6.399881285683817e-22
39000000	0.00011685413906419515	-4.453585360495712e-18	-1.8643579400363614e-54	1.3800889076903845e-14	8.575702657428319e-15	0.009766291721827412	-2.595965253823811e-21	7.9756306048857e-15	2.779264933050767e-18	4.2004594135317036e-17	6.399881285683817e-22
39100000	0.00011685413906419515	-4.453585360495712e-18	-1.8691435423960197e-54	1.3800889076903845e-14	8.575702657428319e-15	0.009766291721827412	-2.5956979086433077e-21	7.9756306048857e-15	2.779264933050767e-18	4.2004594135317036e-17	6.399881285683817e-22
39200000	0.00011685413906419515	-4.453585360495712e-18	-1.8739291445211266e-54	1.3800889076903845e-14	8.575702657428319e-15	0.009766291721827412	-2.595430563462805e-21	7.9756306048857e-15	2.779264933050767e-18	4.2004594135317036e-17	6.399881285683817e-22
39300000	0.00011685413906419515	-4.453585360495712e-18	-1.8787147464164068e-54	1.3800889076903845e-14	8.575702657428319e-15	0.009766291721827412	-2.5951632182823017e-21	7.9756306048857e-15	2.779264933050767e-18	4.2004594135317036e-17	6.399881285683817e-22
39400000	0.00011685413906419515	-4.453585360495712e-18	-1.8835003480865857e-54	1.3800889076903845e-14	8.575702657428319e-15	0.009766291721827412	-2.594895873101799e-21	7.9756306048857e-15	2.779264933050767e-18	4.2004594135317036e-17	6.399881285683817e-22
39500000	0.00011685413906419515	-4.453585360495712e-18	-1.888285949536388e-54	1.3800889076903845e-14	8.575702657428319e-15	0.009766291721827412	-2.5946285279212957e-21	7.9756306048857e-15	2.779264933050767e-18	4.2004594135317036e-17	6.399881285683817e-22
39600000	0.00011685413906419515	-4.453585360495712e-18	-1.8930715507705386e-54	1.3800889076903845e-14	8.575702657428319e-15	0.009766291721827412	-2.5943611827407925e-21	7.9756306048857e-15	2.779264933050767e-18	4.2004594135317036e-17	6.399881285683817e-22
39700000	0.00011685413906419515	-4.453585360495712e-18	-1.8978571517937627e-54	1.3800889076903845e-14	8.575702657428319e-15	0.009766291721827412	-2.5940938375602897e-21	7.9756306048857e-15	2.779264933050767e-18	4.2004594135317036e-17	6.399881285683817e-22
39800000	0.00011685413906419515	-4.453585360495712e-18	-1.902642752610785e-54	1.3800889076903845e-14	8.575702657428319e-15	0.009766291721827412	-2.5938264923797865e-21	7.9756306048857e-15	2.779264933050767e-18	4.2004594135317036e-17	6.399881285683817e-22
39900000	0.00011685413906419515	-4.453585360495712e-18	-1.9074283532263308e-54	1.3800889076903845e-14	8.575702657428319e-15	0.009766291721827412	-2.5935591471992837e-21	7.9756306048857e-15	2.779264933050767e-18	4.2004594135317036e-17	6.399881285683817e-22
40000000	0.00011685413906419515	-4.453585360495712e-18	-1.9122139536451247e-54	1.3800889076903845e-14	8.575702657428319e-15	0.009766291721827412	-2.5932918020187805e-21	7.9756306048857e-15	2.779264933050767e-18	4.2004594135317036e-17	6.399881285683817e-22
40100000	0.00011685413906419515	-4.453585360495712e-18	-1.916999553871892e-54	1.3800889076903845e-14	8.575702657428319e-15	0.009766291721827412	-2.5930244568382777e-21	7.9756306048857e-15	2.779264933050767e-18	4.2004594135317036e-17	6.399881285683817e-22
40200000	0.00011685413906419515	-4.453585360495712e-18	-1.9217851539113576e-54	1.3800889076903845e-14	8.575702657428319e-15	0.009766291721827412	-2.5927571116577745e-21	7.9756306048857e-15	2.779264933050767e-18	4.2004594135317036e-17	6.399881285683817e-22
40300000	0.00011685413906419515	-4.453585360495712e-18	-1.9265707537682465e-54	1.3800889076903845e-14	8.575702657428319e-15	0.009766291721827412	-2.5924897664772714e-21	7.9756306048857e-15	2.779264933050767e-18	4.2004594135317036e-17	6.399881285683817e-22
40400000	0.00011685413906419515	-4.453585360495712e-18	-1.9313563534472835e-54	1.3800889076903845e-14	8.575702657428319e-15	0.009766291721827412	-2.5922224212967686e-21	7.9756306048857e-15	2.779264933050767e-18	4.2004594135317036e-17	6.399881285683817e-22
40500000	0.00011685413906419515	-4.453585360495712e-18	-1.9361419529531937e-54	1.3800889076903845e-14	8.575702657428319e-15	0.009766291721827412	-2.5919550761162654e-21	7.9756306048857e-15	2.779264933050767e-18	4.2004594135317036e-17	6.399881285683817e-22
40600000	0.00011685413906419515	-4.453585360495712e-18	-1.9409275522907018e-54	1.3800889076903845e-14	8.575702657428319e-15	0.009766291721827412	-2.5916877309357626e-21	7.9756306048857e-15	2.779264933050767e-18	4.2004594135317036e-17	6.399881285683817e-22
40700000	0.00011685413906419515	-4.453585360495712e-18	-1.9457131514645334e-54	1.3800889076903845e-14	8.575702657428319e-15	0.009766291721827412	-2.5914203857552594e-21	7.9756306048857e-15	2.779264933050767e-18	4.2004594135317036e-17	6.399881285683817e-22
40800000	0.00011685413906419515	-4.453585360495712e-18	-1.9504987504794127e-54	1.3800889076903845e-14	8.575702657428319e-15	0.009766291721827412	-2.5911530405747562e-21	7.9756306048857e-15	2.779264933050767e-18	4.2004594135317036e-17	6.399881285683817e-22
40900000	0.00011685413906419515	-4.453585360495712e-18	-1.9552843493400653e-54	1.3800889076903845e-14	8.575702657428319e-15	0.009766291721827412	-2.5908856953942534e-21	7.9756306048857e-15	2.779264933050767e-18	4.2004594135317036e-17	6.399881285683817e-22
41000000	0.00011685413906419515	-4.453585360495712e-18	-1.9600699480512157e-54	1.3800889076903845e-14	8.575702657428319e-15	0.009766291721827412	-2.5906183502137502e-21	7.9756306048857e-15	2.779264933050767e-18	4.2004594135317036e-17	6.399881285683817e-22
41100000	0.00011685413906419515	-4.453585360495712e-18	-1.9648555466175894e-54	1.3800889076903845e-14	8.575702657428319e-15	0.009766291721827412	-2.5903510050332474e-21	7.9756306048857e-15	2.779264933050767e-18	4.2004594135317036e-17	6.399881285683817e-22
41200000	0.00011685413906419515	-4.453585360495712e-18	-1.9696411450439108e-54	1.3800889076903845e-14	8.575702657428319e-15	0.009766291721827412	-2.5900836598527442e-21	7.9756306048857e-15	2.779264933050767e-18	4.2004594135317036e-17	6.399881285683817e-22
41300000	0.00011685413906419515	-4.453585360495712e-18	-1.9744267433349052e-54	1.3800889076903845e-14	8.575702657428319e-15	0.009766291721827412	-2.5898163146722414e-21	7.9756306048857e-15	2.779264933050767e-18	4.2004594135317036e-17	6.399881285683817e-22
41400000	0.00011685413906419515	-4.453585360495712e-18	-1.9792123414952976e-54	1.3800889076903845e-14	8.575702657428319e-15	0.009766291721827412	-2.5895489694917383e-21	7.9756306048857e-15	2.779264933050767e-18	4.2004594135317036e-17	6.399881285683817e-22
41500000	0.00011685413906419515	-4.453585360495712e-18	-1.983997939529813e-54	1.3800889076903845e-14	8.575702657428319e-15	0.009766291721827412	-2.589281624311235e-21	7.9756306048857e-15	2.779264933050767e-18	4.2004594135317036e-17	6.399881285683817e-22
41600000	0.00011685413906419515	-4.453585360495712e-18	-1.9887835374431762e-54	1.3800889076903845e-14	8.575702657428319e-15	0.009766291721827412	-2.5890142791307323e-21	7.9756306048857e-15	2.779264933050767e-18	4.2004594135317036e-17	6.399881285683817e-22
41700000	0.00011685413906419515	-4.453585360495712e-18	-1.9935691352401122e-54	1.3800889076903845e-14	8.575702657428319e-15	0.009766291721827412	-2.588746933950229e-21	7.9756306048857e-15	2.779264933050767e-18	4.2004594135317036e-17	6.399881285683817e-22
41800000	0.00011685413906419515	-4.453585360495712e-18	-1.998354732925346e-54	1.3800889076903845e-14	8.575702657428319e-15	0.009766291721827412	-2.5884795887697263e-21	7.9756306048857e-15	2.779264933050767e-18	4.2004594135317036e-17	6.399881285683817e-22
41900000	0.00011685413906419515	-4.453585360495712e-18	-2.0031403305036023e-54	1.3800889076903845e-14	8.575702657428319e-15	0.009766291721827412	-2.588212243589223e-21	7.9756306048857e-15	2.779264933050767e-18	4.2004594135317036e-17	6.399881285683817e-22
42000000	0.00011685413906419515	-4.453585360495712e-18	-2.0079259279796068e-54	1.3800889076903845e-14	8.575702657428319e-15	0.009766291721827412	-2.5879448984087203e-21	7.9756306048857e-15	2.779264933050767e-18	4.2004594135317036e-17	6.399881285683817e-22
42100000	0.00011685413906419515	-4.453585360495712e-18	-2.0127115253580838e-54	1.3800889076903845e-14	8.575702657428319e-15	0.009766291721827412	-2.587677553228217e-21	7.9756306048857e-15	2.779264933050767e-18	4.2004594135317036e-17	6.399881285683817e-22
42200000	0.00011685413906419515	-4.453585360495712e-18	-2.0174971226437588e-54	1.3800889076903845e-14	8.575702657428319e-15	0.009766291721827412	-2.587410208047714e-21	7.9756306048857e-15	2.779264933050767e-18	4.2004594135317036e-17	6.399881285683817e-22
42300000	0.00011685413906419515	-4.453585360495712e-18	-2.022282719841356e-54	1.3800889076903845e-14	8.575702657428319e-15	0.009766291721827412	-2.587142862867211e-21	7.9756306048857e-15	2.779264933050767e-18	4.2004594135317036e-17	6.399881285683817e-22
42400000	0.00011685413906419515	-4.453585360495712e-18	-2.027068316955601e-54	1.3800889076903845e-14	8.575702657428319e-15	0.009766291721827412	-2.586875517686708e-21	7.9756306048857e-15	2.779264933050767e-18	4.2004594135317036e-17	6.399881285683817e-22
42500000	0.00011685413906419515	-4.453585360495712e-18	-2.0318539139912187e-54	1.3800889076903845e-14	8.575702657428319e-15	0.009766291721827412	-2.586608172506205e-21	7.9756306048857e-15	2.779264933050767e-18	4.2004594135317036e-17	6.399881285683817e-22
42600000	0.00011685413906419515	-4.453585360495712e-18	-2.036639510952934e-54	1.3800889076903845e-14	8.575702657428319e-15	0.009766291721827412	-2.586340827325702e-21	7.9756306048857e-15	2.779264933050767e-18	4.2004594135317036e-17	6.399881285683817e-22
42700000	0.00011685413906419515	-4.453585360495712e-18	-2.0414251078454718e-54	1.3800889076903845e-14	8.575702657428319e-15	0.009766291721827412	-2.5860734821451988e-21	7.9756306048857e-15	2.779264933050767e-18	4.2004594135317036e-17	6.399881285683817e-22
42800000	0.00011685413906419515	-4.453585360495712e-18	-2.046210704673557e-54	1.3800889076903845e-14	8.575702657428319e-15	0.009766291721827412	-2.585806136964696e-21	7.9756306048857e-15	2.779264933050767e-18	4.2004594135317036e-17	6.399881285683817e-22
42900000	0.00011685413906419515	-4.453585360495712e-18	-2.050996301441915e-54	1.3800889076903845e-14	8.575702657428319e-15	0.009766291721827412	-2.5855387917841928e-21	7.9756306048857e-15	2.779264933050767e-18	4.2004594135317036e-17	6.399881285683817e-22
43000000	0.00011685413906419515	-4.453585360495712e-18	-2.0557818981552703e-54	1.3800889076903845e-14	8.575702657428319e-15	0.009766291721827412	-2.58527144660369e-21	7.9756306048857e-15	2.779264933050767e-18	4.2004594135317036e-17	6.399881285683817e-22
43100000	0.00011685413906419515	-4.453585360495712e-18	-2.060567494818348e-54	1.3800889076903845e-14	8.575702657428319e-15	0.009766291721827412	-2.5850041014231868e-21	7.9756306048857e-15	2.779264933050767e-18	4.2004594135317036e-17	6.399881285683817e-22
43200000	0.00011685413906419515	-4.453585360495712e-18	-2.0653530914358733e-54	1.3800889076903845e-14	8.575702657428319e-15	0.009766291721827412	-2.584736756242684e-21	7.9756306048857e-15	2.779264933050767e-18	4.2004594135317036e-17	6.399881285683817e-22
43300000	0.00011685413906419515	-4.453585360495712e-18	-2.0701386880125706e-54	1.3800889076903845e-14	8.575702657428319e-15	0.009766291721827412	-2.584469411062181e-21	7.9756306048857e-15	2.779264933050767e-18	4.2004594135317036e-17	6.399881285683817e-22
43400000	0.00011685413906419515	-4.453585360495712e-18	-2.0749242845531658e-54	1.3800889076903845e-14	8.575702657428319e-15	0.009766291721827412	-2.5842020658816776e-21	7.9756306048857e-15	2.779264933050767e-18	4.2004594135317036e-17	6.399881285683817e-22
43500000	0.00011685413906419515	-4.453585360495712e-18	-2.079709881062383e-54	1.3800889076903845e-14	8.575702657428319e-15	0.009766291721827412	-2.583934720701175e-21	7.9756306048857e-15	2.779264933050767e-18	4.2004594135317036e-17	6.399881285683817e-22
43600000	0.00011685413906419515	-4.453585360495712e-18	-2.0844954775449473e-54	1.3800889076903845e-14	8.575702657428319e-15	0.009766291721827412	-2.5836673755206717e-21	7.9756306048857e-15	2.779264933050767e-18	4.2004594135317036e-17	6.399881285683817e-22
43700000	0.00011685413906419515	-4.453585360495712e-18	-2.0892810740055844e-54	1.3800889076903845e-14	8.575702657428319e-15	0.009766291721827412	-2.583400030340169e-21	7.9756306048857e-15	2.779264933050767e-18	4.2004594135317036e-17	6.399881285683817e-22
43800000	0.00011685413906419515	-4.453585360495712e-18	-2.0940666704490184e-54	1.3800889076903845e-14	8.575702657428319e-15	0.009766291721827412	-2.5831326851596657e-21	7.9756306048857e-15	2.779264933050767e-18	4.2004594135317036e-17	6.399881285683817e-22
43900000	0.00011685413906419515	-4.453585360495712e-18	-2.098852266879975e-54	1.3800889076903845e-14	8.575702657428319e-15	0.009766291721827412	-2.582865339979163e-21	7.9756306048857e-15	2.779264933050767e-18	4.2004594135317036e-17	6.399881285683817e-22
44000000	0.00011685413906419515	-4.453585360495712e-18	-2.1036378633031783e-54	1.3800889076903845e-14	8.575702657428319e-15	0.009766291721827412	-2.5825979947986597e-21	7.9756306048857e-15	2.779264933050767e-18	4.2004594135317036e-17	6.399881285683817e-22
44100000	0.00011685413906419515	-4.453585360495712e-18	-2.108423459723354e-54	1.3800889076903845e-14	8.575702657428319e-15	0.009766291721827412	-2.5823306496181565e-21	7.9756306048857e-15	2.779264933050767e-18	4.2004594135317036e-17	6.399881285683817e-22
44200000	0.00011685413906419515	-4.453585360495712e-18	-2.113209056145227e-54	1.3800889076903845e-14	8.575702657428319e-15	0.009766291721827412	-2.5820633044376537e-21	7.9756306048857e-15	2.779264933050767e-18	4.2004594135317036e-17	6.399881285683817e-22
44300000	0.00011685413906419515	-4.453585360495712e-18	-2.117994652573522e-54	1.3800889076903845e-14	8.575702657428319e-15	0.009766291721827412	-2.5817959592571505e-21	7.9756306048857e-15	2.779264933050767e-18	4.2004594135317036e-17	6.399881285683817e-22
44400000	0.00011685413906419515	-4.453585360495712e-18	-2.1227802490129638e-54	1.3800889076903845e-14	8.575702657428319e-15	0.009766291721827412	-2.5815286140766477e-21	7.9756306048857e-15	2.779264933050767e-18	4.2004594135317036e-17	6.399881285683817e-22
44500000	0.00011685413906419515	-4.453585360495712e-18	-2.127565845468278e-54	1.3800889076903845e-14	8.575702657428319e-15	0.009766291721827412	-2.5812612688961445e-21	7.9756306048857e-15	2.779264933050767e-18	4.2004594135317036e-17	6.399881285683817e-22
44600000	0.00011685413906419515	-4.453585360495712e-18	-2.132351441944189e-54	1.3800889076903845e-14	8.575702657428319e-15	0.009766291721827412	-2.5809939237156413e-21	7.9756306048857e-15	2.779264933050767e-18	4.2004594135317036e-17	6.399881285683817e-22
44700000	0.00011685413906419515	-4.453585360495712e-18	-2.1371370384454223e-54	1.3800889076903845e-14	8.575702657428319e-15	0.009766291721827412	-2.5807265785351385e-21	7.9756306048857e-15	2.779264933050767e-18	4.2004594135317036e-17	6.399881285683817e-22
44800000	0.00011685413906419515	-4.453585360495712e-18	-2.1419226349767024e-54	1.3800889076903845e-14	8.575702657428319e-15	0.009766291721827412	-2.5804592333546354e-21	7.9756306048857e-15	2.779264933050767e-18	4.2004594135317036e-17	6.399881285683817e-22
44900000	0.00011685413906419515	-4.453585360495712e-18	-2.1467082315427546e-54	1.3800889076903845e-14	8.575702657428319e-15	0.009766291721827412	-2.5801918881741326e-21	7.9756306048857e-15	2.779264933050767e-18	4.2004594135317036e-17	6.399881285683817e-22
45000000	0.00011685413906419515	-4.453585360495712e-18	-2.1514938281483034e-54	1.3800889076903845e-14	8.575702657428319e-15	0.009766291721827412	-2.5799245429936294e-21	7.9756306048857e-15	2.779264933050767e-18	4.2004594135317036e-17	6.399881285683817e-22
45100000	0.00011685413906419515	-4.453585360495712e-18	-2.1562794247980744e-54	1.3800889076903845e-14	8.575702657428319e-15	0.009766291721827412	-2.5796571978131266e-21	7.9756306048857e-15	2.779264933050767e-18	4.2004594135317036e-17	6.399881285683817e-22
45200000	0.00011685413906419515	-4.453585360495712e-18	-2.161065021496792e-54	1.3800889076903845e-14	8.575702657428319e-15	0.009766291721827412	-2.5793898526326234e-21	7.9756306048857e-15	2.779264933050767e-18	4.2004594135317036e-17	6.399881285683817e-22
45300000	0.00011685413906419515	-4.453585360495712e-18	-2.1658506182491817e-54	1.3800889076903845e-14	8.575702657428319e-15	0.009766291721827412	-2.5791225074521202e-21	7.9756306048857e-15	2.779264933050767e-18	4.2004594135317036e-17	6.399881285683817e-22
45400000	0.00011685413906419515	-4.453585360495712e-18	-2.1706362150599682e-54	1.3800889076903845e-14	8.575702657428319e-15	0.009766291721827412	-2.5788551622716174e-21	7.9756306048857e-15	2.779264933050767e-18	4.2004594135317036e-17	6.399881285683817e-22
45500000	0.00011685413906419515	-4.453585360495712e-18	-2.1754218119338764e-54	1.3800889076903845e-14	8.575702657428319e-15	0.009766291721827412	-2.5785878170911142e-21	7.9756306048857e-15	2.779264933050767e-18	4.2004594135317036e-17	6.399881285683817e-22
45600000	0.00011685413906419515	-4.453585360495712e-18	-2.1802074088756314e-54	1.3800889076903845e-14	8.575702657428319e-15	0.009766291721827412	-2.5783204719106114e-21	7.9756306048857e-15	2.779264933050767e-18	4.2004594135317036e-17	6.399881285683817e-22
45700000	0.00011685413906419515	-4.453585360495712e-18	-2.184993005889958e-54	1.3800889076903845e-14	8.575702657428319e-15	0.009766291721827412	-2.5780531267301082e-21	7.9756306048857e-15	2.779264933050767e-18	4.2004594135317036e-17	6.399881285683817e-22
45800000	0.00011685413906419515	-4.453585360495712e-18	-2.1897786029815814e-54	1.3800889076903845e-14	8.575702657428319e-15	0.009766291721827412	-2.577785781549605e-21	7.9756306048857e-15	2.779264933050767e-18	4.2004594135317036e-17	6.399881285683817e-22
45900000	0.00011685413906419515	-4.453585360495712e-18	-2.1945642001552265e-54	1.3800889076903845e-14	8.575702657428319e-15	0.009766291721827412	-2.5775184363691023e-21	7.9756306048857e-15	2.779264933050767e-18	4.2004594135317036e-17	6.399881285683817e-22
46000000	0.00011685413906419515	-4.453585360495712e-18	-2.199349797415618e-54	1.3800889076903845e-14	8.575702657428319e-15	0.009766291721827412	-2.577251091188599e-21	7.9756306048857e-15	2.779264933050767e-18	4.2004594135317036e-17	6.399881285683817e-22
46100000	0.00011685413906419515	-4.453585360495712e-18	-2.2041353947674814e-54	1.3800889076903845e-14	8.575702657428319e-15	0.009766291721827412	-2.5769837460080963e-21	7.9756306048857e-15	2.779264933050767e-18	4.2004594135317036e-17	6.399881285683817e-22
46200000	0.00011685413906419515	-4.453585360495712e-18	-2.2089209922155414e-54	1.3800889076903845e-14	8.575702657428319e-15	0.009766291721827412	-2.576716400827593e-21	7.9756306048857e-15	2.779264933050767e-18	4.2004594135317036e-17	6.399881285683817e-22
46300000	0.00011685413906419515	-4.453585360495712e-18	-2.2137065897645227e-54	1.3800889076903845e-14	8.575702657428319e-15	0.009766291721827412	-2.5764490556470903e-21	7.9756306048857e-15	2.779264933050767e-18	4.2004594135317036e-17	6.399881285683817e-22
46400000	0.00011685413906419515	-4.453585360495712e-18	-2.2184921874191507e-54	1.3800889076903845e-14	8.575702657428319e-15	0.009766291721827412	-2.576181710466587e-21	7.9756306048857e-15	2.779264933050767e-18	4.2004594135317036e-17	6.399881285683817e-22
46500000	0.00011685413906419515	-4.453585360495712e-18	-2.22327778518415e-54	1.3800889076903845e-14	8.575702657428319e-15	0.009766291721827412	-2.575914365286084e-21	7.9756306048857e-15	2.779264933050767e-18	4.2004594135317036e-17	6.399881285683817e-22
46600000	0.00011685413906419515	-4.453585360495712e-18	-2.2280633830642462e-54	1.3800889076903845e-14	8.575702657428319e-15	0.009766291721827412	-2.575647020105581e-21	7.9756306048857e-15	2.779264933050767e-18	4.2004594135317036e-17	6.399881285683817e-22
46700000	0.00011685413906419515	-4.453585360495712e-18	-2.2328489810641636e-54	1.3800889076903845e-14	8.575702657428319e-15	0.009766291721827412	-2.575379674925078e-21	7.9756306048857e-15	2.779264933050767e-18	4.2004594135317036e-17	6.399881285683817e-22
46800000	0.00011685413906419515	-4.453585360495712e-18	-2.2376345791886274e-54	1.3800889076903845e-14	8.575702657428319e-15	0.009766291721827412	-2.575112329744575e-21	7.9756306048857e-15	2.779264933050767e-18	4.2004594135317036e-17	6.399881285683817e-22
46900000	0.00011685413906419515	-4.453585360495712e-18	-2.242420177442363e-54	1.3800889076903845e-14	8.575702657428319e-15	0.009766291721827412	-2.574844984564072e-21	7.9756306048857e-15	2.779264933050767e-18	4.2004594135317036e-17	6.399881285683817e-22
47000000	0.00011685413906419515	-4.453585360495712e-18	-2.2472057758300943e-54	1.3800889076903845e-14	8.575702657428319e-15	0.009766291721827412	-2.574577639383569e-21	7.9756306048857e-15	2.779264933050767e-18	4.2004594135317036e-17	6.399881285683817e-22
47100000	0.00011685413906419515	-4.453585360495712e-18	-2.2519913743565474e-54	1.3800889076903845e-14	8.575702657428319e-15	0.009766291721827412	-2.574310294203066e-21	7.9756306048857e-15	2.779264933050767e-18	4.2004594135317036e-17	6.399881285683817e-22
47200000	0.00011685413906419515	-4.453585360495712e-18	-2.2567769730264465e-54	1.3800889076903845e-14	8.575702657428319e-15	0.009766291721827412	-2.5740429490225628e-21	7.9756306048857e-15	2.779264933050767e-18	4.2004594135317036e-17	6.399881285683817e-22
47300000	0.00011685413906419515	-4.453585360495712e-18	-2.261562571844517e-54	1.3800889076903845e-14	8.575702657428319e-15	0.009766291721827412	-2.57377560384206e-21	7.9756306048857e-15	2.779264933050767e-18	4.2004594135317036e-17	6.399881285683817e-22
47400000	0.00011685413906419515	-4.453585360495712e-18	-2.2663481708153262e-54	1.3800889076903845e-14	8.575702657428319e-15	0.009766291721827412	-2.5735082586615568e-21	7.9756306048857e-15	2.779264933050767e-18	4.2004594135317036e-17	6.399881285683817e-22
47500000	0.00011685413906419515	-4.453585360495712e-18	-2.2711337696954506e-54	1.3800889076903845e-14	8.575702657428319e-15	0.009766291721827412	-2.573240913481054e-21	7.9756306048857e-15	2.779264933050767e-18	4.2004594135317036e-17	6.399881285683817e-22
47600000	0.00011685413906419515	-4.453585360495712e-18	-2.2759193682654246e-54	1.3800889076903845e-14	8.575702657428319e-15	0.009766291721827412	-2.5729735683005508e-21	7.9756306048857e-15	2.779264933050767e-18	4.2004594135317036e-17	6.399881285683817e-22
47700000	0.00011685413906419515	-4.453585360495712e-18	-2.280704966529973e-54	1.3800889076903845e-14	8.575702657428319e-15	0.009766291721827412	-2.5727062231200476e-21	7.9756306048857e-15	2.779264933050767e-18	4.2004594135317036e-17	6.399881285683817e-22
47800000	0.00011685413906419515	-4.453585360495712e-18	-2.285490564493821e-54	1.3800889076903845e-14	8.575702657428319e-15	0.009766291721827412	-2.572438877939545e-21	7.9756306048857e-15	2.779264933050767e-18	4.2004594135317036e-17	6.399881285683817e-22
47900000	0.00011685413906419515	-4.453585360495712e-18	-2.290276162161693e-54	1.3800889076903845e-14	8.575702657428319e-15	0.009766291721827412	-2.5721715327590416e-21	7.9756306048857e-15	2.779264933050767e-18	4.2004594135317036e-17	6.399881285683817e-22
48000000	0.00011685413906419515	-4.453585360495712e-18	-2.2950617595383146e-54	1.3800889076903845e-14	8.575702657428319e-15	0.009766291721827412	-2.571904187578539e-21	7.9756306048857e-15	2.779264933050767e-18	4.2004594135317036e-17	6.399881285683817e-22
48100000	0.00011685413906419515	-4.453585360495712e-18	-2.2998473566284103e-54	1.3800889076903845e-14	8.575702657428319e-15	0.009766291721827412	-2.5716368423980357e-21	7.9756306048857e-15	2.779264933050767e-18	4.2004594135317036e-17	6.399881285683817e-22
48200000	0.00011685413906419515	-4.453585360495712e-18	-2.3046329534367053e-54	1.3800889076903845e-14	8.575702657428319e-15	0.009766291721827412	-2.571369497217533e-21	7.9756306048857e-15	2.779264933050767e-18	4.2004594135317036e-17	6.399881285683817e-22
48300000	0.00011685413906419515	-4.453585360495712e-18	-2.3094185499679248e-54	1.3800889076903845e-14	8.575702657428319e-15	0.009766291721827412	-2.5711021520370297e-21	7.9756306048857e-15	2.779264933050767e-18	4.2004594135317036e-17	6.399881285683817e-22
48400000	0.00011685413906419515	-4.453585360495712e-18	-2.3142041462267933e-54	1.3800889076903845e-14	8.575702657428319e-15	0.009766291721827412	-2.5708348068565265e-21	7.9756306048857e-15	2.779264933050767e-18	4.2004594135317036e-17	6.399881285683817e-22
48500000	0.00011685413906419515	-4.453585360495712e-18	-2.3189897422180358e-54	1.3800889076903845e-14	8.575702657428319e-15	0.009766291721827412	-2.5705674616760237e-21	7.9756306048857e-15	2.779264933050767e-18	4.2004594135317036e-17	6.399881285683817e-22
48600000	0.00011685413906419515	-4.453585360495712e-18	-2.3237753379463777e-54	1.3800889076903845e-14	8.575702657428319e-15	0.009766291721827412	-2.5703001164955205e-21	7.9756306048857e-15	2.779264933050767e-18	4.2004594135317036e-17	6.399881285683817e-22
48700000	0.00011685413906419515	-4.453585360495712e-18	-2.3285609334165434e-54	1.3800889076903845e-14	8.575702657428319e-15	0.009766291721827412	-2.5700327713150177e-21	7.9756306048857e-15	2.779264933050767e-18	4.2004594135317036e-17	6.399881285683817e-22
48800000	0.00011685413906419515	-4.453585360495712e-18	-2.3333465286332586e-54	1.3800889076903845e-14	8.575702657428319e-15	0.009766291721827412	-2.5697654261345145e-21	7.9756306048857e-15	2.779264933050767e-18	4.2004594135317036e-17	6.399881285683817e-22
48900000	0.00011685413906419515	-4.453585360495712e-18	-2.3381321236012474e-54	1.3800889076903845e-14	8.575702657428319e-15	0.009766291721827412	-2.5694980809540113e-21	7.9756306048857e-15	2.779264933050767e-18	4.2004594135317036e-17	6.399881285683817e-22
49000000	0.00011685413906419515	-4.453585360495712e-18	-2.3429177183252353e-54	1.3800889076903845e-14	8.575702657428319e-15	0.009766291721827412	-2.5692307357735085e-21	7.9756306048857e-15	2.779264933050767e-18	4.2004594135317036e-17	6.399881285683817e-22
49100000	0.00011685413906419515	-4.453585360495712e-18	-2.347703312809947e-54	1.3800889076903845e-14	8.575702657428319e-15	0.009766291721827412	-2.5689633905930053e-21	7.9756306048857e-15	2.779264933050767e-18	4.2004594135317036e-17	6.399881285683817e-22
49200000	0.00011685413906419515	-4.453585360495712e-18	-2.352488907060108e-54	1.3800889076903845e-14	8.575702657428319e-15	0.009766291721827412	-2.5686960454125025e-21	7.9756306048857e-15	2.779264933050767e-18	4.2004594135317036e-17	6.399881285683817e-22
49300000	0.00011685413906419515	-4.453585360495712e-18	-2.3572745010804424e-54	1.3800889076903845e-14	8.575702657428319e-15	0.009766291721827412	-2.5684287002319994e-21	7.9756306048857e-15	2.779264933050767e-18	4.2004594135317036e-17	6.399881285683817e-22
49400000	0.00011685413906419515	-4.453585360495712e-18	-2.3620600948756758e-54	1.3800889076903845e-14	8.575702657428319e-15	0.009766291721827412	-2.5681613550514966e-21	7.9756306048857e-15	2.779264933050767e-18	4.2004594135317036e-17	6.399881285683817e-22
49500000	0.00011685413906419515	-4.453585360495712e-18	-2.3668456884505334e-54	1.3800889076903845e-14	8.575702657428319e-15	0.009766291721827412	-2.5678940098709934e-21	7.9756306048857e-15	2.779264933050767e-18	4.2004594135317036e-17	6.399881285683817e-22
49600000	0.00011685413906419515	-4.453585360495712e-18	-2.3716312818097393e-54	1.3800889076903845e-14	8.575702657428319e-15	0.009766291721827412	-2.5676266646904902e-21	7.9756306048857e-15	2.779264933050767e-18	4.2004594135317036e-17	6.399881285683817e-22
49700000	0.00011685413906419515	-4.453585360495712e-18	-2.376416874958019e-54	1.3800889076903845e-14	8.575702657428319e-15	0.009766291721827412	-2.5673593195099874e-21	7.9756306048857e-15	2.779264933050767e-18	4.2004594135317036e-17	6.399881285683817e-22
49800000	0.00011685413906419515	-4.453585360495712e-18	-2.3812024679000974e-54	1.3800889076903845e-14	8.575702657428319e-15	0.009766291721827412	-2.5670919743294842e-21	7.9756306048857e-15	2.779264933050767e-18	4.2004594135317036e-17	6.399881285683817e-22
49900000	0.00011685413906419515	-4.453585360495712e-18	-2.3859880606406998e-54	1.3800889076903845e-14	8.575702657428319e-15	0.009766291721827412	-2.5668246291489814e-21	7.9756306048857e-15	2.779264933050767e-18	4.2004594135317036e-17	6.399881285683817e-22
50000000	0.00011685413906419515	-4.453585360495712e-18	-2.3907736531845505e-54	1.3800889076903845e-14	8.575702657428319e-15	0.009766291721827412	-2.5665572839684782e-21	7.9756306048857e-15	2.779264933050767e-18	4.2004594135317036e-17	6.399881285683817e-22
50100000	0.00011685413906419515	-4.453585360495712e-18	-2.3955592455363748e-54	1.3800889076903845e-14	8.575702657428319e-15	0.009766291721827412	-2.5662899387879754e-21	7.9756306048857e-15	2.779264933050767e-18	4.2004594135317036e-17	6.399881285683817e-22
50200000	0.00011685413906419515	-4.453585360495712e-18	-2.4003448377008978e-54	1.3800889076903845e-14	8.575702657428319e-15	0.009766291721827412	-2.5660225936074722e-21	7.9756306048857e-15	2.779264933050767e-18	4.2004594135317036e-17	6.399881285683817e-22
50300000	0.00011685413906419515	-4.453585360495712e-18	-2.405130429682844e-54	1.3800889076903845e-14	8.575702657428319e-15	0.009766291721827412	-2.565755248426969e-21	7.9756306048857e-15	2.779264933050767e-18	4.2004594135317036e-17	6.399881285683817e-22
50400000	0.00011685413906419515	-4.453585360495712e-18	-2.409916021486939e-54	1.3800889076903845e-14	8.575702657428319e-15	0.009766291721827412	-2.5654879032464662e-21	7.9756306048857e-15	2.779264933050767e-18	4.2004594135317036e-17	6.399881285683817e-22
50500000	0.00011685413906419515	-4.453585360495712e-18	-2.4147016131179076e-54	1.3800889076903845e-14	8.575702657428319e-15	0.009766291721827412	-2.565220558065963e-21	7.9756306048857e-15	2.779264933050767e-18	4.2004594135317036e-17	6.399881285683817e-22
50600000	0.00011685413906419515	-4.453585360495712e-18	-2.4194872045804743e-54	1.3800889076903845e-14	8.575702657428319e-15	0.009766291721827412	-2.5649532128854603e-21	7.9756306048857e-15	2.779264933050767e-18	4.2004594135317036e-17	6.399881285683817e-22
50700000	0.00011685413906419515	-4.453585360495712e-18	-2.4242727958793645e-54	1.3800889076903845e-14	8.575702657428319e-15	0.009766291721827412	-2.564685867704957e-21	7.9756306048857e-15	2.779264933050767e-18	4.2004594135317036e-17	6.399881285683817e-22
50800000	0.00011685413906419515	-4.453585360495712e-18	-2.429058387019303e-54	1.3800889076903845e-14	8.575702657428319e-15	0.009766291721827412	-2.564418522524454e-21	7.9756306048857e-15	2.779264933050767e-18	4.2004594135317036e-17	6.399881285683817e-22
50900000	0.00011685413906419515	-4.453585360495712e-18	-2.4338439780050148e-54	1.3800889076903845e-14	8.575702657428319e-15	0.009766291721827412	-2.564151177343951e-21	7.9756306048857e-15	2.779264933050767e-18	4.2004594135317036e-17	6.399881285683817e-22
51000000	0.00011685413906419515	-4.453585360495712e-18	-2.438629568841225e-54	1.3800889076903845e-14	8.575702657428319e-15	0.009766291721827412	-2.563883832163448e-21	7.9756306048857e-15	2.779264933050767e-18	4.2004594135317036e-17	6.399881285683817e-22
51100000	0.00011685413906419515	-4.453585360495712e-18	-2.4434151595326582e-54	1.3800889076903845e-14	8.575702657428319e-15	0.009766291721827412	-2.563616486982945e-21	7.9756306048857e-15	2.779264933050767e-18	4.2004594135317036e-17	6.399881285683817e-22
51200000	0.00011685413906419515	-4.453585360495712e-18	-2.4482007500840395e-54	1.3800889076903845e-14	8.575702657428319e-15	0.009766291721827412	-2.563349141802442e-21	7.9756306048857e-15	2.779264933050767e-18	4.2004594135317036e-17	6.399881285683817e-22
51300000	0.00011685413906419515	-4.453585360495712e-18	-2.4529863405000943e-54	1.3800889076903845e-14	8.575702657428319e-15	0.009766291721827412	-2.563081796621939e-21	7.9756306048857e-15	2.779264933050767e-18	4.2004594135317036e-17	6.399881285683817e-22
51400000	0.00011685413906419515	-4.453585360495712e-18	-2.457771930785547e-54	1.3800889076903845e-14	8.575702657428319e-15	0.009766291721827412	-2.562814451441436e-21	7.9756306048857e-15	2.779264933050767e-18	4.2004594135317036e-17	6.399881285683817e-22
51500000	0.00011685413906419515	-4.453585360495712e-18	-2.462557520945123e-54	1.3800889076903845e-14	8.575702657428319e-15	0.009766291721827412	-2.5625471062609328e-21	7.9756306048857e-15	2.779264933050767e-18	4.2004594135317036e-17	6.399881285683817e-22
51600000	0.00011685413906419515	-4.453585360495712e-18	-2.467343110983547e-54	1.3800889076903845e-14	8.575702657428319e-15	0.009766291721827412	-2.56227976108043e-21	7.9756306048857e-15	2.779264933050767e-18	4.2004594135317036e-17	6.399881285683817e-22
51700000	0.00011685413906419515	-4.453585360495712e-18	-2.472128700905544e-54	1.3800889076903845e-14	8.575702657428319e-15	0.009766291721827412	-2.5620124158999268e-21	7.9756306048857e-15	2.779264933050767e-18	4.2004594135317036e-17	6.399881285683817e-22
51800000	0.00011685413906419515	-4.453585360495712e-18	-2.476914290715839e-54	1.3800889076903845e-14	8.575702657428319e-15	0.009766291721827412	-2.561745070719424e-21	7.9756306048857e-15	2.779264933050767e-18	4.2004594135317036e-17	6.399881285683817e-22
51900000	0.00011685413906419515	-4.453585360495712e-18	-2.481699880419157e-54	1.3800889076903845e-14	8.575702657428319e-15	0.009766291721827412	-2.5614777255389208e-21	7.9756306048857e-15	2.779264933050767e-18	4.2004594135317036e-17	6.399881285683817e-22
52000000	0.00011685413906419515	-4.453585360495712e-18	-2.4864854700202227e-54	1.3800889076903845e-14	8.575702657428319e-15	0.009766291721827412	-2.561210380358418e-21	7.9756306048857e-15	2.779264933050767e-18	4.2004594135317036e-17	6.399881285683817e-22
52100000	0.00011685413906419515	-4.453585360495712e-18	-2.4912710595237615e-54	1.3800889076903845e-14	8.575702657428319e-15	0.009766291721827412	-2.5609430351779148e-21	7.9756306048857e-15	2.779264933050767e-18	4.2004594135317036e-17	6.399881285683817e-22
52200000	0.00011685413906419515	-4.453585360495712e-18	-2.4960566489344982e-54	1.3800889076903845e-14	8.575702657428319e-15	0.009766291721827412	-2.5606756899974116e-21	7.9756306048857e-15	2.779264933050767e-18	4.2004594135317036e-17	6.399881285683817e-22
52300000	0.00011685413906419515	-4.453585360495712e-18	-2.5008422382571576e-54	1.3800889076903845e-14	8.575702657428319e-15	0.009766291721827412	-2.560408344816909e-21	7.9756306048857e-15	2.779264933050767e-18	4.2004594135317036e-17	6.399881285683817e-22
52400000	0.00011685413906419515	-4.453585360495712e-18	-2.5056278274964647e-54	1.3800889076903845e-14	8.575702657428319e-15	0.009766291721827412	-2.5601409996364056e-21	7.9756306048857e-15	2.779264933050767e-18	4.2004594135317036e-17	6.399881285683817e-22
52500000	0.00011685413906419515	-4.453585360495712e-18	-2.5104134166571447e-54	1.3800889076903845e-14	8.575702657428319e-15	0.009766291721827412	-2.559873654455903e-21	7.9756306048857e-15	2.779264933050767e-18	4.2004594135317036e-17	6.399881285683817e-22
52600000	0.00011685413906419515	-4.453585360495712e-18	-2.5151990057439223e-54	1.3800889076903845e-14	8.575702657428319e-15	0.009766291721827412	-2.5596063092753996e-21	7.9756306048857e-15	2.779264933050767e-18	4.2004594135317036e-17	6.399881285683817e-22
52700000	0.00011685413906419515	-4.453585360495712e-18	-2.5199845947615226e-54	1.3800889076903845e-14	8.575702657428319e-15	0.009766291721827412	-2.5593389640948965e-21	7.9756306048857e-15	2.779264933050767e-18	4.2004594135317036e-17	6.399881285683817e-22
52800000	0.00011685413906419515	-4.453585360495712e-18	-2.5247701837146705e-54	1.3800889076903845e-14	8.575702657428319e-15	0.009766291721827412	-2.5590716189143937e-21	7.9756306048857e-15	2.779264933050767e-18	4.2004594135317036e-17	6.399881285683817e-22
52900000	0.00011685413906419515	-4.453585360495712e-18	-2.529555772608091e-54	1.3800889076903845e-14	8.575702657428319e-15	0.009766291721827412	-2.5588042737338905e-21	7.9756306048857e-15	2.779264933050767e-18	4.2004594135317036e-17	6.399881285683817e-22
53000000	0.00011685413906419515	-4.453585360495712e-18	-2.534341361446509e-54	1.3800889076903845e-14	8.575702657428319e-15	0.009766291721827412	-2.5585369285533877e-21	7.9756306048857e-15	2.779264933050767e-18	4.2004594135317036e-17	6.399881285683817e-22
53100000	0.00011685413906419515	-4.453585360495712e-18	-2.5391269502346498e-54	1.3800889076903845e-14	8.575702657428319e-15	0.009766291721827412	-2.5582695833728845e-21	7.9756306048857e-15	2.779264933050767e-18	4.2004594135317036e-17	6.399881285683817e-22
53200000	0.00011685413906419515	-4.453585360495712e-18	-2.543912538977238e-54	1.3800889076903845e-14	8.575702657428319e-15	0.009766291721827412	-2.5580022381923817e-21	7.9756306048857e-15	2.779264933050767e-18	4.2004594135317036e-17	6.399881285683817e-22
53300000	0.00011685413906419515	-4.453585360495712e-18	-2.5486981276789985e-54	1.3800889076903845e-14	8.575702657428319e-15	0.009766291721827412	-2.5577348930118785e-21	7.9756306048857e-15	2.779264933050767e-18	4.2004594135317036e-17	6.399881285683817e-22
53400000	0.00011685413906419515	-4.453585360495712e-18	-2.5534837163446566e-54	1.3800889076903845e-14	8.575702657428319e-15	0.009766291721827412	-2.5574675478313753e-21	7.9756306048857e-15	2.779264933050767e-18	4.2004594135317036e-17	6.399881285683817e-22
53500000	0.00011685413906419515	-4.453585360495712e-18	-2.5582693049789368e-54	1.3800889076903845e-14	8.575702657428319e-15	0.009766291721827412	-2.5572002026508725e-21	7.9756306048857e-15	2.779264933050767e-18	4.2004594135317036e-17	6.3998812856838165e-22
53600000	0.00011685413906419515	-4.453585360495712e-18	-2.5630548935865647e-54	1.3800889076903845e-14	8.575702657428319e-15	0.009766291721827412	-2.5569328574703693e-21	7.9756306048857e-15	2.779264933050767e-18	4.2004594135317036e-17	6.3998812856838165e-22
53700000	0.00011685413906419515	-4.453585360495712e-18	-2.5678404821722647e-54	1.3800889076903845e-14	8.575702657428319e-15	0.009766291721827412	-2.5566655122898665e-21	7.9756306048857e-15	2.779264933050767e-18	4.2004594135317036e-17	6.3998812856838165e-22
53800000	0.00011685413906419515	-4.453585360495712e-18	-2.572626070740762e-54	1.3800889076903845e-14	8.575702657428319e-15	0.009766291721827412	-2.5563981671093634e-21	7.9756306048857e-15	2.779264933050767e-18	4.2004594135317036e-17	6.3998812856838165e-22
53900000	0.00011685413906419515	-4.453585360495712e-18	-2.5774116592967816e-54	1.3800889076903845e-14	8.575702657428319e-15	0.009766291721827412	-2.5561308219288606e-21	7.9756306048857e-15	2.779264933050767e-18	4.2004594135317036e-17	6.3998812856838165e-22
54000000	0.00011685413906419515	-4.453585360495712e-18	-2.5821972478450486e-54	1.3800889076903845e-14	8.575702657428319e-15	0.009766291721827412	-2.5558634767483574e-21	7.9756306048857e-15	2.779264933050767e-18	4.2004594135317036e-17	6.3998812856838165e-22
54100000	0.00011685413906419515	-4.453585360495712e-18	-2.5869828363902873e-54	1.3800889076903845e-14	8.575702657428319e-15	0.009766291721827412	-2.5555961315678542e-21	7.9756306048857e-15	2.779264933050767e-18	4.2004594135317036e-17	6.3998812856838165e-22
54200000	0.00011685413906419515	-4.453585360495712e-18	-2.5917684249372235e-54	1.3800889076903845e-14	8.575702657428319e-15	0.009766291721827412	-2.5553287863873514e-21	7.9756306048857e-15	2.779264933050767e-18	4.2004594135317036e-17	6.3998812856838165e-22
54300000	0.00011685413906419515	-4.453585360495712e-18	-2.5965540134905816e-54	1.3800889076903845e-14	8.575702657428319e-15	0.009766291721827412	-2.5550614412068482e-21	7.9756306048857e-15	2.779264933050767e-18	4.2004594135317036e-17	6.3998812856838165e-22
54400000	0.00011685413906419515	-4.453585360495712e-18	-2.601339602055087e-54	1.3800889076903845e-14	8.575702657428319e-15	0.009766291721827412	-2.5547940960263454e-21	7.9756306048857e-15	2.779264933050767e-18	4.2004594135317036e-17	6.3998812856838165e-22
54500000	0.00011685413906419515	-4.453585360495712e-18	-2.6061251906354644e-54	1.3800889076903845e-14	8.575702657428319e-15	0.009766291721827412	-2.5545267508458422e-21	7.9756306048857e-15	2.779264933050767e-18	4.2004594135317036e-17	6.3998812856838165e-22
54600000	0.00011685413906419515	-4.453585360495712e-18	-2.610910779236439e-54	1.3800889076903845e-14	8.575702657428319e-15	0.009766291721827412	-2.554259405665339e-21	7.9756306048857e-15	2.779264933050767e-18	4.2004594135317036e-17	6.3998812856838165e-22
54700000	0.00011685413906419515	-4.453585360495712e-18	-2.615696367862735e-54	1.3800889076903845e-14	8.575702657428319e-15	0.009766291721827412	-2.5539920604848362e-21	7.9756306048857e-15	2.779264933050767e-18	4.2004594135317036e-17	6.3998812856838165e-22
54800000	0.00011685413906419515	-4.453585360495712e-18	-2.620481956519078e-54	1.3800889076903845e-14	8.575702657428319e-15	0.009766291721827412	-2.553724715304333e-21	7.9756306048857e-15	2.779264933050767e-18	4.2004594135317036e-17	6.3998812856838165e-22
54900000	0.00011685413906419515	-4.453585360495712e-18	-2.6252675452101935e-54	1.3800889076903845e-14	8.575702657428319e-15	0.009766291721827412	-2.5534573701238302e-21	7.9756306048857e-15	2.779264933050767e-18	4.2004594135317036e-17	6.3998812856838165e-22
55000000	0.00011685413906419515	-4.453585360495712e-18	-2.6300531339408055e-54	1.3800889076903845e-14	8.575702657428319e-15	0.009766291721827412	-2.553190024943327e-21	7.9756306048857e-15	2.779264933050767e-18	4.2004594135317036e-17	6.3998812856838165e-22
55100000	0.00011685413906419515	-4.453585360495712e-18	-2.634838722715639e-54	1.3800889076903845e-14	8.575702657428319e-15	0.009766291721827412	-2.5529226797628243e-21	7.9756306048857e-15	2.779264933050767e-18	4.2004594135317036e-17	6.3998812856838165e-22
55200000	0.00011685413906419515	-4.453585360495712e-18	-2.63962431153942e-54	1.3800889076903845e-14	8.575702657428319e-15	0.009766291721827412	-2.552655334582321e-21	7.9756306048857e-15	2.779264933050767e-18	4.2004594135317036e-17	6.3998812856838165e-22
55300000	0.00011685413906419515	-4.453585360495712e-18	-2.644409900416872e-54	1.3800889076903845e-14	8.575702657428319e-15	0.009766291721827412	-2.552387989401818e-21	7.9756306048857e-15	2.779264933050767e-18	4.2004594135317036e-17	6.3998812856838165e-22
55400000	0.00011685413906419515	-4.453585360495712e-18	-2.649195489352721e-54	1.3800889076903845e-14	8.575702657428319e-15	0.009766291721827412	-2.552120644221315e-21	7.9756306048857e-15	2.779264933050767e-18	4.2004594135317036e-17	6.3998812856838165e-22
55500000	0.00011685413906419515	-4.453585360495712e-18	-2.6539810783516915e-54	1.3800889076903845e-14	8.575702657428319e-15	0.009766291721827412	-2.551853299040812e-21	7.9756306048857e-15	2.779264933050767e-18	4.2004594135317036e-17	6.3998812856838165e-22
55600000	0.00011685413906419515	-4.453585360495712e-18	-2.658766667418509e-54	1.3800889076903845e-14	8.575702657428319e-15	0.009766291721827412	-2.551585953860309e-21	7.9756306048857e-15	2.779264933050767e-18	4.2004594135317036e-17	6.3998812856838165e-22
55700000	0.00011685413906419515	-4.453585360495712e-18	-2.663552256557898e-54	1.3800889076903845e-14	8.575702657428319e-15	0.009766291721827412	-2.551318608679806e-21	7.9756306048857e-15	2.779264933050767e-18	4.2004594135317036e-17	6.3998812856838165e-22
55800000	0.00011685413906419515	-4.453585360495712e-18	-2.668337845774584e-54	1.3800889076903845e-14	8.575702657428319e-15	0.009766291721827412	-2.5510512634993027e-21	7.9756306048857e-15	2.779264933050767e-18	4.2004594135317036e-17	6.3998812856838165e-22
55900000	0.00011685413906419515	-4.453585360495712e-18	-2.673123435073291e-54	1.3800889076903845e-14	8.575702657428319e-15	0.009766291721827412	-2.5507839183188e-21	7.9756306048857e-15	2.779264933050767e-18	4.2004594135317036e-17	6.3998812856838165e-22
56000000	0.00011685413906419515	-4.453585360495712e-18	-2.677909024458744e-54	1.3800889076903845e-14	8.575702657428319e-15	0.009766291721827412	-2.5505165731382968e-21	7.9756306048857e-15	2.779264933050767e-18	4.2004594135317036e-17	6.3998812856838165e-22
56100000	0.00011685413906419515	-4.453585360495712e-18	-2.6826946139356694e-54	1.3800889076903845e-14	8.575702657428319e-15	0.009766291721827412	-2.550249227957794e-21	7.9756306048857e-15	2.779264933050767e-18	4.2004594135317036e-17	6.3998812856838165e-22
56200000	0.00011685413906419515	-4.453585360495712e-18	-2.6874802035087905e-54	1.3800889076903845e-14	8.575702657428319e-15	0.009766291721827412	-2.5499818827772908e-21	7.9756306048857e-15	2.779264933050767e-18	4.2004594135317036e-17	6.3998812856838165e-22
56300000	0.00011685413906419515	-4.453585360495712e-18	-2.692265793182834e-54	1.3800889076903845e-14	8.575702657428319e-15	0.009766291721827412	-2.549714537596788e-21	7.9756306048857e-15	2.779264933050767e-18	4.2004594135317036e-17	6.3998812856838165e-22
56400000	0.00011685413906419515	-4.453585360495712e-18	-2.697051382962523e-54	1.3800889076903845e-14	8.575702657428319e-15	0.009766291721827412	-2.5494471924162848e-21	7.9756306048857e-15	2.779264933050767e-18	4.2004594135317036e-17	6.3998812856838165e-22
56500000	0.00011685413906419515	-4.453585360495712e-18	-2.701836972852583e-54	1.3800889076903845e-14	8.575702657428319e-15	0.009766291721827412	-2.5491798472357816e-21	7.9756306048857e-15	2.779264933050767e-18	4.2004594135317036e-17	6.3998812856838165e-22
56600000	0.00011685413906419515	-4.453585360495712e-18	-2.7066225628577406e-54	1.3800889076903845e-14	8.575702657428319e-15	0.009766291721827412	-2.5489125020552788e-21	7.9756306048857e-15	2.779264933050767e-18	4.2004594135317036e-17	6.3998812856838165e-22
56700000	0.00011685413906419515	-4.453585360495712e-18	-2.7114081529827186e-54	1.3800889076903845e-14	8.575702657428319e-15	0.009766291721827412	-2.5486451568747756e-21	7.9756306048857e-15	2.779264933050767e-18	4.2004594135317036e-17	6.3998812856838165e-22
56800000	0.00011685413906419515	-4.453585360495712e-18	-2.716193743232243e-54	1.3800889076903845e-14	8.575702657428319e-15	0.009766291721827412	-2.548377811694273e-21	7.9756306048857e-15	2.779264933050767e-18	4.2004594135317036e-17	6.3998812856838165e-22
56900000	0.00011685413906419515	-4.453585360495712e-18	-2.7209793336110385e-54	1.3800889076903845e-14	8.575702657428319e-15	0.009766291721827412	-2.5481104665137696e-21	7.9756306048857e-15	2.779264933050767e-18	4.2004594135317036e-17	6.3998812856838165e-22
57000000	0.00011685413906419515	-4.453585360495712e-18	-2.7257649241238303e-54	1.3800889076903845e-14	8.575702657428319e-15	0.009766291721827412	-2.547843121333267e-21	7.9756306048857e-15	2.779264933050767e-18	4.2004594135317036e-17	6.3998812856838165e-22
57100000	0.00011685413906419515	-4.453585360495712e-18	-2.730550514775343e-54	1.3800889076903845e-14	8.575702657428319e-15	0.009766291721827412	-2.5475757761527636e-21	7.9756306048857e-15	2.779264933050767e-18	4.2004594135317036e-17	6.3998812856838165e-22
57200000	0.00011685413906419515	-4.453585360495712e-18	-2.7353361055703015e-54	1.3800889076903845e-14	8.575702657428319e-15	0.009766291721827412	-2.5473084309722605e-21	7.9756306048857e-15	2.779264933050767e-18	4.2004594135317036e-17	6.3998812856838165e-22
57300000	0.00011685413906419515	-4.453585360495712e-18	-2.740121696513432e-54	1.3800889076903845e-14	8.575702657428319e-15	0.009766291721827412	-2.5470410857917577e-21	7.9756306048857e-15	2.779264933050767e-18	4.2004594135317036e-17	6.3998812856838165e-22
57400000	0.00011685413906419515	-4.453585360495712e-18	-2.7449072876093e-54	1.3800889076903845e-14	8.575702657428319e-15	0.009766291721827412	-2.5467737406112545e-21	7.9756306048857e-15	2.779264933050767e-18	4.2004594135317036e-17	6.3998812856838165e-22
57500000	0.00011685413906419515	-4.453585360495712e-18	-2.7496928786144834e-54	1.3800889076903845e-14	8.575702657428319e-15	0.009766291721827412	-2.5465063954307517e-21	7.9756306048857e-15	2.779264933050767e-18	4.2004594135317036e-17	6.3998812856838165e-22
57600000	0.00011685413906419515	-4.453585360495712e-18	-2.754478469309517e-54	1.3800889076903845e-14	8.575702657428319e-15	0.009766291721827412	-2.5462390502502485e-21	7.9756306048857e-15	2.779264933050767e-18	4.2004594135317036e-17	6.3998812856838165e-22
57700000	0.00011685413906419515	-4.453585360495712e-18	-2.7592640596991256e-54	1.3800889076903845e-14	8.575702657428319e-15	0.009766291721827412	-2.5459717050697453e-21	7.9756306048857e-15	2.779264933050767e-18	4.2004594135317036e-17	6.3998812856838165e-22
57800000	0.00011685413906419515	-4.453585360495712e-18	-2.7640496497880345e-54	1.3800889076903845e-14	8.575702657428319e-15	0.009766291721827412	-2.5457043598892425e-21	7.9756306048857e-15	2.779264933050767e-18	4.2004594135317036e-17	6.3998812856838165e-22
57900000	0.00011685413906419515	-4.453585360495712e-18	-2.768835239580968e-54	1.3800889076903845e-14	8.575702657428319e-15	0.009766291721827412	-2.5454370147087393e-21	7.9756306048857e-15	2.779264933050767e-18	4.2004594135317036e-17	6.3998812856838165e-22
58000000	0.00011685413906419515	-4.453585360495712e-18	-2.773620829082651e-54	1.3800889076903845e-14	8.575702657428319e-15	0.009766291721827412	-2.5451696695282365e-21	7.9756306048857e-15	2.779264933050767e-18	4.2004594135317036e-17	6.3998812856838165e-22
58100000	0.00011685413906419515	-4.453585360495712e-18	-2.778406418297809e-54	1.3800889076903845e-14	8.575702657428319e-15	0.009766291721827412	-2.5449023243477333e-21	7.9756306048857e-15	2.779264933050767e-18	4.2004594135317036e-17	6.3998812856838165e-22
58200000	0.00011685413906419515	-4.453585360495712e-18	-2.7831920072311665e-54	1.3800889076903845e-14	8.575702657428319e-15	0.009766291721827412	-2.5446349791672305e-21	7.9756306048857e-15	2.779264933050767e-18	4.2004594135317036e-17	6.3998812856838165e-22
58300000	0.00011685413906419515	-4.453585360495712e-18	-2.787977595887449e-54	1.3800889076903845e-14	8.575702657428319e-15	0.009766291721827412	-2.5443676339867274e-21	7.9756306048857e-15	2.779264933050767e-18	4.2004594135317036e-17	6.3998812856838165e-22
58400000	0.00011685413906419515	-4.453585360495712e-18	-2.7927631842713813e-54	1.3800889076903845e-14	8.575702657428319e-15	0.009766291721827412	-2.544100288806224e-21	7.9756306048857e-15	2.779264933050767e-18	4.2004594135317036e-17	6.3998812856838165e-22
58500000	0.00011685413906419515	-4.453585360495712e-18	-2.797548772387688e-54	1.3800889076903845e-14	8.575702657428319e-15	0.009766291721827412	-2.5438329436257214e-21	7.9756306048857e-15	2.779264933050767e-18	4.2004594135317036e-17	6.3998812856838165e-22
58600000	0.00011685413906419515	-4.453585360495712e-18	-2.8023343602410937e-54	1.3800889076903845e-14	8.575702657428319e-15	0.009766291721827412	-2.543565598445218e-21	7.9756306048857e-15	2.779264933050767e-18	4.2004594135317036e-17	6.3998812856838165e-22
58700000	0.00011685413906419515	-4.453585360495712e-18	-2.8071199478363247e-54	1.3800889076903845e-14	8.575702657428319e-15	0.009766291721827412	-2.5432982532647154e-21	7.9756306048857e-15	2.779264933050767e-18	4.2004594135317036e-17	6.3998812856838165e-22
58800000	0.00011685413906419515	-4.453585360495712e-18	-2.8119055351781045e-54	1.3800889076903845e-14	8.575702657428319e-15	0.009766291721827412	-2.5430309080842122e-21	7.9756306048857e-15	2.779264933050767e-18	4.2004594135317036e-17	6.3998812856838165e-22
58900000	0.00011685413906419515	-4.453585360495712e-18	-2.8166911222711595e-54	1.3800889076903845e-14	8.575702657428319e-15	0.009766291721827412	-2.542763562903709e-21	7.9756306048857e-15	2.779264933050767e-18	4.2004594135317036e-17	6.3998812856838165e-22
59000000	0.00011685413906419515	-4.453585360495712e-18	-2.8214767091202135e-54	1.3800889076903845e-14	8.575702657428319e-15	0.009766291721827412	-2.5424962177232062e-21	7.9756306048857e-15	2.779264933050767e-18	4.2004594135317036e-17	6.3998812856838165e-22
59100000	0.00011685413906419515	-4.453585360495712e-18	-2.8262622957299914e-54	1.3800889076903845e-14	8.575702657428319e-15	0.009766291721827412	-2.542228872542703e-21	7.9756306048857e-15	2.779264933050767e-18	4.2004594135317036e-17	6.3998812856838165e-22
59200000	0.00011685413906419515	-4.453585360495712e-18	-2.8310478821052193e-54	1.3800889076903845e-14	8.575702657428319e-15	0.009766291721827412	-2.5419615273622002e-21	7.9756306048857e-15	2.779264933050767e-18	4.2004594135317036e-17	6.3998812856838165e-22
59300000	0.00011685413906419515	-4.453585360495712e-18	-2.8358334682506213e-54	1.3800889076903845e-14	8.575702657428319e-15	0.009766291721827412	-2.541694182181697e-21	7.9756306048857e-15	2.779264933050767e-18	4.2004594135317036e-17	6.3998812856838165e-22
59400000	0.00011685413906419515	-4.453585360495712e-18	-2.840619054170922e-54	1.3800889076903845e-14	8.575702657428319e-15	0.009766291721827412	-2.5414268370011942e-21	7.9756306048857e-15	2.779264933050767e-18	4.2004594135317036e-17	6.3998812856838165e-22
59500000	0.00011685413906419515	-4.453585360495712e-18	-2.845404639870847e-54	1.3800889076903845e-14	8.575702657428319e-15	0.009766291721827412	-2.541159491820691e-21	7.9756306048857e-15	2.779264933050767e-18	4.2004594135317036e-17	6.3998812856838165e-22
59600000	0.00011685413906419515	-4.453585360495712e-18	-2.8501902253551216e-54	1.3800889076903845e-14	8.575702657428319e-15	0.009766291721827412	-2.540892146640188e-21	7.9756306048857e-15	2.779264933050767e-18	4.2004594135317036e-17	6.3998812856838165e-22
59700000	0.00011685413906419515	-4.453585360495712e-18	-2.85497581062847e-54	1.3800889076903845e-14	8.575702657428319e-15	0.009766291721827412	-2.540624801459685e-21	7.9756306048857e-15	2.779264933050767e-18	4.2004594135317036e-17	6.3998812856838165e-22
59800000	0.00011685413906419515	-4.453585360495712e-18	-2.8597613956956175e-54	1.3800889076903845e-14	8.575702657428319e-15	0.009766291721827412	-2.540357456279182e-21	7.9756306048857e-15	2.779264933050767e-18	4.2004594135317036e-17	6.3998812856838165e-22
59900000	0.00011685413906419515	-4.453585360495712e-18	-2.864546980561289e-54	1.3800889076903845e-14	8.575702657428319e-15	0.009766291721827412	-2.540090111098679e-21	7.9756306048857e-15	2.779264933050767e-18	4.2004594135317036e-17	6.3998812856838165e-22
60000000	0.00011685413906419515	-4.453585360495712e-18	-2.8693325652302096e-54	1.3800889076903845e-14	8.575702657428319e-15	0.009766291721827412	-2.539822765918176e-21	7.9756306048857e-15	2.779264933050767e-18	4.2004594135317036e-17	6.3998812856838165e-22
60100000	0.00011685413906419515	-4.453585360495712e-18	-2.8741181497071035e-54	1.3800889076903845e-14	8.575702657428319e-15	0.009766291721827412	-2.539555420737673e-21	7.9756306048857e-15	2.779264933050767e-18	4.2004594135317036e-17	6.3998812856838165e-22
60200000	0.00011685413906419515	-4.453585360495712e-18	-2.878903733996697e-54	1.3800889076903845e-14	8.575702657428319e-15	0.009766291721827412	-2.53928807555717e-21	7.9756306048857e-15	2.779264933050767e-18	4.2004594135317036e-17	6.3998812856838165e-22
60300000	0.00011685413906419515	-4.453585360495712e-18	-2.883689318103714e-54	1.3800889076903845e-14	8.575702657428319e-15	0.009766291721827412	-2.5390207303766667e-21	7.9756306048857e-15	2.779264933050767e-18	4.2004594135317036e-17	6.3998812856838165e-22
60400000	0.00011685413906419515	-4.453585360495712e-18	-2.888474902032879e-54	1.3800889076903845e-14	8.575702657428319e-15	0.009766291721827412	-2.538753385196164e-21	7.9756306048857e-15	2.779264933050767e-18	4.2004594135317036e-17	6.3998812856838165e-22
60500000	0.00011685413906419515	-4.453585360495712e-18	-2.893260485788919e-54	1.3800889076903845e-14	8.575702657428319e-15	0.009766291721827412	-2.5384860400156608e-21	7.9756306048857e-15	2.779264933050767e-18	4.2004594135317036e-17	6.3998812856838165e-22
60600000	0.00011685413906419515	-4.453585360495712e-18	-2.8980460693765574e-54	1.3800889076903845e-14	8.575702657428319e-15	0.009766291721827412	-2.538218694835158e-21	7.9756306048857e-15	2.779264933050767e-18	4.2004594135317036e-17	6.3998812856838165e-22
60700000	0.00011685413906419515	-4.453585360495712e-18	-2.902831652800519e-54	1.3800889076903845e-14	8.575702657428319e-15	0.009766291721827412	-2.5379513496546548e-21	7.9756306048857e-15	2.779264933050767e-18	4.2004594135317036e-17	6.3998812856838165e-22
60800000	0.00011685413906419515	-4.453585360495712e-18	-2.9076172360655294e-54	1.3800889076903845e-14	8.575702657428319e-15	0.009766291721827412	-2.5376840044741516e-21	7.9756306048857e-15	2.779264933050767e-18	4.2004594135317036e-17	6.3998812856838165e-22
60900000	0.00011685413906419515	-4.453585360495712e-18	-2.9124028191763134e-54	1.3800889076903845e-14	8.575702657428319e-15	0.009766291721827412	-2.5374166592936488e-21	7.9756306048857e-15	2.779264933050767e-18	4.2004594135317036e-17	6.3998812856838165e-22
61000000	0.00011685413906419515	-4.453585360495712e-18	-2.917188402137596e-54	1.3800889076903845e-14	8.575702657428319e-15	0.009766291721827412	-2.5371493141131456e-21	7.9756306048857e-15	2.779264933050767e-18	4.2004594135317036e-17	6.3998812856838165e-22
61100000	0.00011685413906419515	-4.453585360495712e-18	-2.921973984954102e-54	1.3800889076903845e-14	8.575702657428319e-15	0.009766291721827412	-2.5368819689326428e-21	7.9756306048857e-15	2.779264933050767e-18	4.2004594135317036e-17	6.3998812856838165e-22
61200000	0.00011685413906419515	-4.453585360495712e-18	-2.926759567630556e-54	1.3800889076903845e-14	8.575702657428319e-15	0.009766291721827412	-2.5366146237521396e-21	7.9756306048857e-15	2.779264933050767e-18	4.2004594135317036e-17	6.3998812856838165e-22
61300000	0.00011685413906419515	-4.453585360495712e-18	-2.931545150171684e-54	1.3800889076903845e-14	8.575702657428319e-15	0.009766291721827412	-2.5363472785716368e-21	7.9756306048857e-15	2.779264933050767e-18	4.2004594135317036e-17	6.3998812856838165e-22
61400000	0.00011685413906419515	-4.453585360495712e-18	-2.93633073258221e-54	1.3800889076903845e-14	8.575702657428319e-15	0.009766291721827412	-2.5360799333911336e-21	7.9756306048857e-15	2.779264933050767e-18	4.2004594135317036e-17	6.3998812856838165e-22
61500000	0.00011685413906419515	-4.453585360495712e-18	-2.9411163148668593e-54	1.3800889076903845e-14	8.575702657428319e-15	0.009766291721827412	-2.5358125882106304e-21	7.9756306048857e-15	2.779264933050767e-18	4.2004594135317036e-17	6.3998812856838165e-22
61600000	0.00011685413906419515	-4.453585360495712e-18	-2.945901897030357e-54	1.3800889076903845e-14	8.575702657428319e-15	0.009766291721827412	-2.5355452430301276e-21	7.9756306048857e-15	2.779264933050767e-18	4.2004594135317036e-17	6.3998812856838165e-22
61700000	0.00011685413906419515	-4.453585360495712e-18	-2.9506874790774285e-54	1.3800889076903845e-14	8.575702657428319e-15	0.009766291721827412	-2.5352778978496245e-21	7.9756306048857e-15	2.779264933050767e-18	4.2004594135317036e-17	6.3998812856838165e-22
61800000	0.00011685413906419515	-4.453585360495712e-18	-2.9554730610127975e-54	1.3800889076903845e-14	8.575702657428319e-15	0.009766291721827412	-2.5350105526691217e-21	7.9756306048857e-15	2.779264933050767e-18	4.2004594135317036e-17	6.3998812856838165e-22
61900000	0.00011685413906419515	-4.453585360495712e-18	-2.9602586428411895e-54	1.3800889076903845e-14	8.575702657428319e-15	0.009766291721827412	-2.5347432074886185e-21	7.9756306048857e-15	2.779264933050767e-18	4.2004594135317036e-17	6.3998812856838165e-22
62000000	0.00011685413906419515	-4.453585360495712e-18	-2.96504422456733e-54	1.3800889076903845e-14	8.575702657428319e-15	0.009766291721827412	-2.5344758623081153e-21	7.9756306048857e-15	2.779264933050767e-18	4.2004594135317036e-17	6.3998812856838165e-22
62100000	0.00011685413906419515	-4.453585360495712e-18	-2.9698298061959433e-54	1.3800889076903845e-14	8.575702657428319e-15	0.009766291721827412	-2.5342085171276125e-21	7.9756306048857e-15	2.779264933050767e-18	4.2004594135317036e-17	6.3998812856838165e-22
62200000	0.00011685413906419515	-4.453585360495712e-18	-2.9746153877317543e-54	1.3800889076903845e-14	8.575702657428319e-15	0.009766291721827412	-2.5339411719471093e-21	7.9756306048857e-15	2.779264933050767e-18	4.2004594135317036e-17	6.3998812856838165e-22
62300000	0.00011685413906419515	-4.453585360495712e-18	-2.9794009691794885e-54	1.3800889076903845e-14	8.575702657428319e-15	0.009766291721827412	-2.5336738267666065e-21	7.9756306048857e-15	2.779264933050767e-18	4.2004594135317036e-17	6.3998812856838165e-22
62400000	0.00011685413906419515	-4.453585360495712e-18	-2.984186550543871e-54	1.3800889076903845e-14	8.575702657428319e-15	0.009766291721827412	-2.5334064815861033e-21	7.9756306048857e-15	2.779264933050767e-18	4.2004594135317036e-17	6.3998812856838165e-22
62500000	0.00011685413906419515	-4.453585360495712e-18	-2.988972131829626e-54	1.3800889076903845e-14	8.575702657428319e-15	0.009766291721827412	-2.5331391364056005e-21	7.9756306048857e-15	2.779264933050767e-18	4.2004594135317036e-17	6.3998812856838165e-22
62600000	0.00011685413906419515	-4.453585360495712e-18	-2.993757713041479e-54	1.3800889076903847e-14	8.575702657428319e-15	0.009766291721827412	-2.5328717912250973e-21	7.9756306048857e-15	2.779264933050767e-18	4.2004594135317036e-17	6.3998812856838165e-22
62700000	0.00011685413906419515	-4.453585360495712e-18	-2.9985432941841546e-54	1.3800889076903847e-14	8.575702657428319e-15	0.009766291721827412	-2.532604446044594e-21	7.9756306048857e-15	2.779264933050767e-18	4.2004594135317036e-17	6.3998812856838165e-22
62800000	0.00011685413906419515	-4.453585360495712e-18	-3.003328875262378e-54	1.3800889076903847e-14	8.575702657428319e-15	0.009766291721827412	-2.5323371008640914e-21	7.9756306048857e-15	2.779264933050767e-18	4.2004594135317036e-17	6.3998812856838165e-22
62900000	0.00011685413906419515	-4.453585360495712e-18	-3.0081144562808744e-54	1.3800889076903847e-14	8.575702657428319e-15	0.009766291721827412	-2.532069755683588e-21	7.9756306048857e-15	2.779264933050767e-18	4.2004594135317036e-17	6.3998812856838165e-22
63000000	0.00011685413906419515	-4.453585360495712e-18	-3.012900037244368e-54	1.3800889076903847e-14	8.575702657428319e-15	0.009766291721827412	-2.5318024105030854e-21	7.9756306048857e-15	2.779264933050767e-18	4.2004594135317036e-17	6.3998812856838165e-22
63100000	0.00011685413906419515	-4.453585360495712e-18	-3.0176856181575843e-54	1.3800889076903847e-14	8.575702657428319e-15	0.009766291721827412	-2.531535065322582e-21	7.9756306048857e-15	2.779264933050767e-18	4.2004594135317036e-17	6.3998812856838165e-22
63200000	0.00011685413906419515	-4.453585360495712e-18	-3.0224711990252485e-54	1.3800889076903847e-14	8.575702657428319e-15	0.009766291721827412	-2.5312677201420794e-21	7.9756306048857e-15	2.779264933050767e-18	4.2004594135317036e-17	6.3998812856838165e-22
63300000	0.00011685413906419515	-4.453585360495712e-18	-3.027256779852085e-54	1.3800889076903847e-14	8.575702657428319e-15	0.009766291721827412	-2.5310003749615762e-21	7.9756306048857e-15	2.779264933050767e-18	4.2004594135317036e-17	6.3998812856838165e-22
63400000	0.00011685413906419515	-4.453585360495712e-18	-3.032042360642819e-54	1.3800889076903847e-14	8.575702657428319e-15	0.009766291721827412	-2.530733029781073e-21	7.9756306048857e-15	2.779264933050767e-18	4.2004594135317036e-17	6.3998812856838165e-22
63500000	0.00011685413906419515	-4.453585360495712e-18	-3.0368279414021753e-54	1.3800889076903847e-14	8.575702657428319e-15	0.009766291721827412	-2.5304656846005702e-21	7.9756306048857e-15	2.779264933050767e-18	4.2004594135317036e-17	6.3998812856838165e-22
63600000	0.00011685413906419515	-4.453585360495712e-18	-3.041613522134879e-54	1.3800889076903847e-14	8.575702657428319e-15	0.009766291721827412	-2.530198339420067e-21	7.9756306048857e-15	2.779264933050767e-18	4.2004594135317036e-17	6.3998812856838165e-22
63700000	0.00011685413906419515	-4.453585360495712e-18	-3.046399102845655e-54	1.3800889076903847e-14	8.575702657428319e-15	0.009766291721827412	-2.5299309942395642e-21	7.9756306048857e-15	2.779264933050767e-18	4.2004594135317036e-17	6.3998812856838165e-22
63800000	0.00011685413906419515	-4.453585360495712e-18	-3.051184683539229e-54	1.3800889076903847e-14	8.575702657428319e-15	0.009766291721827412	-2.529663649059061e-21	7.9756306048857e-15	2.779264933050767e-18	4.2004594135317036e-17	6.3998812856838165e-22
63900000	0.00011685413906419517	-4.453585360495712e-18	-3.0559702642203247e-54	1.3800889076903847e-14	8.575702657428319e-15	0.009766291721827412	-2.529396303878558e-21	7.9756306048857e-15	2.779264933050767e-18	4.2004594135317036e-17	6.3998812856838165e-22
64000000	0.00011685413906419517	-4.453585360495712e-18	-3.0607558448936676e-54	1.3800889076903847e-14	8.575702657428319e-15	0.009766291721827412	-2.529128958698055e-21	7.9756306048857e-15	2.779264933050767e-18	4.2004594135317036e-17	6.3998812856838165e-22
64100000	0.00011685413906419517	-4.453585360495712e-18	-3.0655414255639823e-54	1.3800889076903847e-14	8.575702657428319e-15	0.009766291721827412	-2.528861613517552e-21	7.9756306048857e-15	2.779264933050767e-18	4.2004594135317036e-17	6.3998812856838165e-22
64200000	0.00011685413906419517	-4.453585360495712e-18	-3.070327006235995e-54	1.3800889076903847e-14	8.575702657428319e-15	0.009766291721827412	-2.528594268337049e-21	7.9756306048857e-15	2.779264933050767e-18	4.2004594135317036e-17	6.399881285683817e-22
64300000	0.00011685413906419517	-4.453585360495712e-18	-3.0751125869144295e-54	1.3800889076903847e-14	8.575702657428319e-15	0.009766291721827412	-2.528326923156546e-21	7.9756306048857e-15	2.779264933050767e-18	4.2004594135317036e-17	6.399881285683817e-22
64400000	0.00011685413906419517	-4.453585360495712e-18	-3.0798981676040106e-54	1.3800889076903847e-14	8.575702657428319e-15	0.009766291721827412	-2.528059577976043e-21	7.9756306048857e-15	2.779264933050767e-18	4.2004594135317036e-17	6.399881285683817e-22
64500000	0.00011685413906419517	-4.453585360495712e-18	-3.084683748309464e-54	1.3800889076903847e-14	8.575702657428319e-15	0.009766291721827412	-2.52779223279554e-21	7.9756306048857e-15	2.779264933050767e-18	4.2004594135317036e-17	6.399881285683817e-22
64600000	0.00011685413906419517	-4.453585360495712e-18	-3.0894693290355144e-54	1.3800889076903847e-14	8.575702657428319e-15	0.009766291721827412	-2.5275248876150367e-21	7.9756306048857e-15	2.779264933050767e-18	4.2004594135317036e-17	6.399881285683817e-22
64700000	0.00011685413906419517	-4.453585360495712e-18	-3.094254909786887e-54	1.3800889076903847e-14	8.575702657428319e-15	0.009766291721827412	-2.527257542434534e-21	7.9756306048857e-15	2.779264933050767e-18	4.2004594135317036e-17	6.399881285683817e-22
64800000	0.00011685413906419517	-4.453585360495712e-18	-3.099040490568306e-54	1.3800889076903847e-14	8.575702657428319e-15	0.009766291721827412	-2.5269901972540307e-21	7.9756306048857e-15	2.779264933050767e-18	4.2004594135317036e-17	6.399881285683817e-22
64900000	0.00011685413906419517	-4.453585360495712e-18	-3.103826071384497e-54	1.3800889076903847e-14	8.575702657428319e-15	0.009766291721827412	-2.526722852073528e-21	7.9756306048857e-15	2.779264933050767e-18	4.2004594135317036e-17	6.399881285683817e-22
65000000	0.00011685413906419517	-4.453585360495712e-18	-3.108611652240185e-54	1.3800889076903847e-14	8.575702657428319e-15	0.009766291721827412	-2.5264555068930248e-21	7.9756306048857e-15	2.779264933050767e-18	4.2004594135317036e-17	6.399881285683817e-22
65100000	0.00011685413906419517	-4.453585360495712e-18	-3.1133972331400944e-54	1.3800889076903847e-14	8.575702657428319e-15	0.009766291721827412	-2.526188161712522e-21	7.9756306048857e-15	2.779264933050767e-18	4.2004594135317036e-17	6.399881285683817e-22
65200000	0.00011685413906419517	-4.453585360495712e-18	-3.118182814088951e-54	1.3800889076903847e-14	8.575702657428319e-15	0.009766291721827412	-2.5259208165320188e-21	7.9756306048857e-15	2.779264933050767e-18	4.2004594135317036e-17	6.399881285683817e-22
65300000	0.00011685413906419517	-4.453585360495712e-18	-3.122968395091479e-54	1.3800889076903847e-14	8.575702657428319e-15	0.009766291721827412	-2.5256534713515156e-21	7.9756306048857e-15	2.779264933050767e-18	4.2004594135317036e-17	6.399881285683817e-22
65400000	0.00011685413906419517	-4.453585360495712e-18	-3.127753976152403e-54	1.3800889076903847e-14	8.575702657428319e-15	0.009766291721827412	-2.5253861261710128e-21	7.9756306048857e-15	2.779264933050767e-18	4.2004594135317036e-17	6.399881285683817e-22
65500000	0.00011685413906419517	-4.453585360495712e-18	-3.1325395572764493e-54	1.3800889076903847e-14	8.575702657428319e-15	0.009766291721827412	-2.5251187809905096e-21	7.9756306048857e-15	2.779264933050767e-18	4.2004594135317036e-17	6.399881285683817e-22
65600000	0.00011685413906419517	-4.453585360495712e-18	-3.137325138468342e-54	1.3800889076903847e-14	8.575702657428319e-15	0.009766291721827412	-2.5248514358100068e-21	7.9756306048857e-15	2.779264933050767e-18	4.2004594135317036e-17	6.399881285683817e-22
65700000	0.00011685413906419517	-4.453585360495712e-18	-3.142110719732806e-54	1.3800889076903847e-14	8.575702657428319e-15	0.009766291721827412	-2.5245840906295036e-21	7.9756306048857e-15	2.779264933050767e-18	4.2004594135317036e-17	6.399881285683817e-22
65800000	0.00011685413906419517	-4.453585360495712e-18	-3.146896301074567e-54	1.3800889076903847e-14	8.575702657428319e-15	0.009766291721827412	-2.5243167454490004e-21	7.9756306048857e-15	2.779264933050767e-18	4.2004594135317036e-17	6.399881285683817e-22
65900000	0.00011685413906419517	-4.453585360495712e-18	-3.151681882498349e-54	1.3800889076903847e-14	8.575702657428319e-15	0.009766291721827412	-2.5240494002684976e-21	7.9756306048857e-15	2.779264933050767e-18	4.2004594135317036e-17	6.399881285683817e-22
66000000	0.00011685413906419517	-4.453585360495712e-18	-3.156467464008877e-54	1.3800889076903847e-14	8.575702657428319e-15	0.009766291721827412	-2.5237820550879944e-21	7.9756306048857e-15	2.779264933050767e-18	4.2004594135317036e-17	6.399881285683817e-22
66100000	0.00011685413906419517	-4.453585360495712e-18	-3.161253045610877e-54	1.3800889076903847e-14	8.575702657428319e-15	0.009766291721827412	-2.5235147099074916e-21	7.9756306048857e-15	2.779264933050767e-18	4.2004594135317036e-17	6.399881285683817e-22
66200000	0.00011685413906419517	-4.453585360495712e-18	-3.166038627309073e-54	1.3800889076903847e-14	8.575702657428319e-15	0.009766291721827412	-2.5232473647269885e-21	7.9756306048857e-15	2.779264933050767e-18	4.2004594135317036e-17	6.399881285683817e-22
66300000	0.00011685413906419517	-4.453585360495712e-18	-3.17082420910819e-54	1.3800889076903847e-14	8.575702657428319e-15	0.009766291721827412	-2.5229800195464857e-21	7.9756306048857e-15	2.779264933050767e-18	4.2004594135317036e-17	6.399881285683817e-22
66400000	0.00011685413906419517	-4.453585360495712e-18	-3.175609791012953e-54	1.3800889076903847e-14	8.575702657428319e-15	0.009766291721827412	-2.5227126743659825e-21	7.9756306048857e-15	2.779264933050767e-18	4.2004594135317036e-17	6.399881285683817e-22
66500000	0.00011685413906419517	-4.453585360495712e-18	-3.180395373028088e-54	1.3800889076903847e-14	8.575702657428319e-15	0.009766291721827412	-2.5224453291854793e-21	7.9756306048857e-15	2.779264933050767e-18	4.2004594135317036e-17	6.399881285683817e-22
66600000	0.00011685413906419517	-4.453585360495712e-18	-3.1851809551583186e-54	1.3800889076903847e-14	8.575702657428319e-15	0.009766291721827412	-2.5221779840049765e-21	7.9756306048857e-15	2.779264933050767e-18	4.2004594135317036e-17	6.399881285683817e-22
66700000	0.00011685413906419517	-4.453585360495712e-18	-3.1899665374083703e-54	1.3800889076903847e-14	8.575702657428319e-15	0.009766291721827412	-2.5219106388244733e-21	7.9756306048857e-15	2.779264933050767e-18	4.2004594135317036e-17	6.399881285683817e-22
66800000	0.00011685413906419517	-4.453585360495712e-18	-3.194752119782968e-54	1.3800889076903847e-14	8.575702657428319e-15	0.009766291721827412	-2.5216432936439705e-21	7.9756306048857e-15	2.779264933050767e-18	4.2004594135317036e-17	6.399881285683817e-22
66900000	0.00011685413906419517	-4.453585360495712e-18	-3.199537702286837e-54	1.3800889076903847e-14	8.575702657428319e-15	0.009766291721827412	-2.5213759484634673e-21	7.9756306048857e-15	2.779264933050767e-18	4.2004594135317036e-17	6.399881285683817e-22
67000000	0.00011685413906419517	-4.453585360495712e-18	-3.2043232849247013e-54	1.3800889076903847e-14	8.575702657428319e-15	0.009766291721827412	-2.521108603282964e-21	7.9756306048857e-15	2.779264933050767e-18	4.2004594135317036e-17	6.399881285683817e-22
67100000	0.00011685413906419517	-4.453585360495712e-18	-3.209108867701287e-54	1.3800889076903847e-14	8.575702657428319e-15	0.009766291721827412	-2.5208412581024613e-21	7.9756306048857e-15	2.779264933050767e-18	4.2004594135317036e-17	6.399881285683817e-22
67200000	0.00011685413906419517	-4.453585360495712e-18	-3.213894450621318e-54	1.3800889076903847e-14	8.575702657428319e-15	0.009766291721827412	-2.520573912921958e-21	7.9756306048857e-15	2.779264933050767e-18	4.2004594135317036e-17	6.399881285683817e-22
67300000	0.00011685413906419517	-4.453585360495712e-18	-3.2186800336895204e-54	1.3800889076903847e-14	8.575702657428319e-15	0.009766291721827412	-2.5203065677414553e-21	7.9756306048857e-15	2.779264933050767e-18	4.2004594135317036e-17	6.399881285683817e-22
67400000	0.00011685413906419517	-4.453585360495712e-18	-3.22346561691046e-54	1.3800889076903847e-14	8.575702657428319e-15	0.009766291721827412	-2.520039222560952e-21	7.9756306048857e-15	2.779264933050767e-18	4.2004594135317036e-17	6.399881285683817e-22
67500000	0.00011685413906419517	-4.453585360495712e-18	-3.2282512000407164e-54	1.3800889076903847e-14	8.575702657428319e-15	0.009766291721827412	-2.5197718773804494e-21	7.9756306048857e-15	2.779264933050767e-18	4.2004594135317036e-17	6.399881285683817e-22
67600000	0.00011685413906419517	-4.453585360495712e-18	-3.2330367828608227e-54	1.3800889076903847e-14	8.575702657428319e-15	0.009766291721827412	-2.519504532199946e-21	7.9756306048857e-15	2.779264933050767e-18	4.2004594135317036e-17	6.399881285683817e-22
67700000	0.00011685413906419517	-4.453585360495712e-18	-3.237822365375504e-54	1.3800889076903847e-14	8.575702657428319e-15	0.009766291721827412	-2.519237187019443e-21	7.9756306048857e-15	2.779264933050767e-18	4.2004594135317036e-17	6.399881285683817e-22
67800000	0.00011685413906419517	-4.453585360495712e-18	-3.242607947589487e-54	1.3800889076903847e-14	8.575702657428319e-15	0.009766291721827412	-2.5189698418389402e-21	7.9756306048857e-15	2.779264933050767e-18	4.2004594135317036e-17	6.399881285683817e-22
67900000	0.00011685413906419517	-4.453585360495712e-18	-3.2473935295074943e-54	1.3800889076903847e-14	8.575702657428319e-15	0.009766291721827412	-2.518702496658437e-21	7.9756306048857e-15	2.779264933050767e-18	4.2004594135317036e-17	6.399881285683817e-22
68000000	0.00011685413906419517	-4.453585360495712e-18	-3.252179111134252e-54	1.3800889076903847e-14	8.575702657428319e-15	0.009766291721827412	-2.5184351514779342e-21	7.9756306048857e-15	2.779264933050767e-18	4.2004594135317036e-17	6.399881285683817e-22
68100000	0.00011685413906419517	-4.453585360495712e-18	-3.256964692474485e-54	1.3800889076903847e-14	8.575702657428319e-15	0.009766291721827412	-2.518167806297431e-21	7.9756306048857e-15	2.779264933050767e-18	4.2004594135317036e-17	6.399881285683817e-22
68200000	0.00011685413906419517	-4.453585360495712e-18	-3.261750273532918e-54	1.3800889076903847e-14	8.575702657428319e-15	0.009766291721827412	-2.5179004611169282e-21	7.9756306048857e-15	2.779264933050767e-18	4.2004594135317036e-17	6.399881285683817e-22
68300000	0.00011685413906419517	-4.453585360495712e-18	-3.2665358543142766e-54	1.3800889076903847e-14	8.575702657428319e-15	0.009766291721827412	-2.517633115936425e-21	7.9756306048857e-15	2.779264933050767e-18	4.2004594135317036e-17	6.399881285683817e-22
68400000	0.00011685413906419517	-4.453585360495712e-18	-3.271321434823285e-54	1.3800889076903847e-14	8.575702657428319e-15	0.009766291721827412	-2.517365770755922e-21	7.9756306048857e-15	2.779264933050767e-18	4.2004594135317036e-17	6.399881285683817e-22
68500000	0.00011685413906419517	-4.453585360495712e-18	-3.276107015064669e-54	1.3800889076903847e-14	8.575702657428319e-15	0.009766291721827412	-2.517098425575419e-21	7.9756306048857e-15	2.779264933050767e-18	4.2004594135317036e-17	6.399881285683817e-22
68600000	0.00011685413906419517	-4.453585360495712e-18	-3.280892595043152e-54	1.3800889076903847e-14	8.575702657428319e-15	0.009766291721827412	-2.516831080394916e-21	7.9756306048857e-15	2.779264933050767e-18	4.2004594135317036e-17	6.399881285683817e-22
68700000	0.00011685413906419517	-4.453585360495712e-18	-3.2856781747634603e-54	1.3800889076903847e-14	8.575702657428319e-15	0.009766291721827412	-2.516563735214413e-21	7.9756306048857e-15	2.779264933050767e-18	4.2004594135317036e-17	6.399881285683817e-22
68800000	0.00011685413906419517	-4.453585360495712e-18	-3.2904637542303185e-54	1.3800889076903847e-14	8.575702657428319e-15	0.009766291721827412	-2.51629639003391e-21	7.9756306048857e-15	2.779264933050767e-18	4.2004594135317036e-17	6.399881285683817e-22
68900000	0.00011685413906419517	-4.453585360495712e-18	-3.295249333448452e-54	1.3800889076903847e-14	8.575702657428319e-15	0.009766291721827412	-2.5160290448534067e-21	7.9756306048857e-15	2.779264933050767e-18	4.2004594135317036e-17	6.399881285683817e-22
69000000	0.00011685413906419517	-4.453585360495712e-18	-3.3000349124225847e-54	1.3800889076903847e-14	8.575702657428319e-15	0.009766291721827412	-2.515761699672904e-21	7.9756306048857e-15	2.779264933050767e-18	4.2004594135317036e-17	6.399881285683817e-22
69100000	0.00011685413906419517	-4.453585360495712e-18	-3.3048204911574426e-54	1.3800889076903847e-14	8.575702657428319e-15	0.009766291721827412	-2.5154943544924007e-21	7.9756306048857e-15	2.779264933050767e-18	4.2004594135317036e-17	6.399881285683817e-22
69200000	0.00011685413906419517	-4.453585360495712e-18	-3.30960606965775e-54	1.3800889076903847e-14	8.575702657428319e-15	0.009766291721827412	-2.515227009311898e-21	7.9756306048857e-15	2.779264933050767e-18	4.2004594135317036e-17	6.399881285683817e-22
69300000	0.00011685413906419517	-4.453585360495712e-18	-3.3143916479282315e-54	1.3800889076903847e-14	8.575702657428319e-15	0.009766291721827412	-2.5149596641313947e-21	7.9756306048857e-15	2.779264933050767e-18	4.2004594135317036e-17	6.399881285683817e-22
69400000	0.00011685413906419517	-4.453585360495712e-18	-3.3191772259736134e-54	1.3800889076903847e-14	8.575702657428319e-15	0.009766291721827412	-2.514692318950892e-21	7.9756306048857e-15	2.779264933050767e-18	4.2004594135317036e-17	6.399881285683817e-22
69500000	0.00011685413906419517	-4.453585360495712e-18	-3.323962803798619e-54	1.3800889076903847e-14	8.575702657428319e-15	0.009766291721827412	-2.5144249737703887e-21	7.9756306048857e-15	2.779264933050767e-18	4.2004594135317036e-17	6.399881285683817e-22
69600000	0.00011685413906419517	-4.453585360495712e-18	-3.328748381407975e-54	1.3800889076903847e-14	8.575702657428319e-15	0.009766291721827412	-2.5141576285898856e-21	7.9756306048857e-15	2.779264933050767e-18	4.2004594135317036e-17	6.399881285683817e-22
69700000	0.00011685413906419517	-4.453585360495712e-18	-3.3335339588064045e-54	1.3800889076903847e-14	8.575702657428319e-15	0.009766291721827412	-2.5138902834093828e-21	7.9756306048857e-15	2.779264933050767e-18	4.2004594135317036e-17	6.399881285683817e-22
69800000	0.00011685413906419517	-4.453585360495712e-18	-3.338319535998634e-54	1.3800889076903847e-14	8.575702657428319e-15	0.009766291721827412	-2.5136229382288796e-21	7.9756306048857e-15	2.779264933050767e-18	4.2004594135317036e-17	6.399881285683817e-22
69900000	0.00011685413906419517	-4.453585360495712e-18	-3.3431051129893875e-54	1.3800889076903847e-14	8.575702657428319e-15	0.009766291721827412	-2.5133555930483768e-21	7.9756306048857e-15	2.779264933050767e-18	4.2004594135317036e-17	6.399881285683817e-22
70000000	0.00011685413906419517	-4.453585360495712e-18	-3.3478906897833905e-54	1.3800889076903847e-14	8.575702657428319e-15	0.009766291721827412	-2.5130882478678736e-21	7.9756306048857e-15	2.779264933050767e-18	4.2004594135317036e-17	6.399881285683817e-22
70100000	0.00011685413906419517	-4.453585360495712e-18	-3.3526762663853673e-54	1.3800889076903847e-14	8.575702657428319e-15	0.009766291721827412	-2.5128209026873704e-21	7.9756306048857e-15	2.779264933050767e-18	4.2004594135317036e-17	6.399881285683817e-22
70200000	0.00011685413906419517	-4.453585360495712e-18	-3.357461842800044e-54	1.3800889076903847e-14	8.575702657428319e-15	0.009766291721827412	-2.5125535575068676e-21	7.9756306048857e-15	2.779264933050767e-18	4.2004594135317036e-17	6.399881285683817e-22
70300000	0.00011685413906419517	-4.453585360495712e-18	-3.3622474190321443e-54	1.3800889076903847e-14	8.575702657428319e-15	0.009766291721827412	-2.5122862123263644e-21	7.9756306048857e-15	2.779264933050767e-18	4.2004594135317036e-17	6.399881285683817e-22
70400000	0.00011685413906419517	-4.453585360495712e-18	-3.3670329950863937e-54	1.3800889076903847e-14	8.575702657428319e-15	0.009766291721827412	-2.5120188671458616e-21	7.9756306048857e-15	2.779264933050767e-18	4.2004594135317036e-17	6.399881285683817e-22
70500000	0.00011685413906419517	-4.453585360495712e-18	-3.371818570967517e-54	1.3800889076903847e-14	8.575702657428319e-15	0.009766291721827412	-2.5117515219653584e-21	7.9756306048857e-15	2.779264933050767e-18	4.2004594135317036e-17	6.399881285683817e-22
70600000	0.00011685413906419517	-4.453585360495712e-18	-3.3766041466802395e-54	1.3800889076903847e-14	8.575702657428319e-15	0.009766291721827412	-2.5114841767848556e-21	7.9756306048857e-15	2.779264933050767e-18	4.2004594135317036e-17	6.399881285683817e-22
70700000	0.00011685413906419517	-4.453585360495712e-18	-3.381389722229286e-54	1.3800889076903847e-14	8.575702657428319e-15	0.009766291721827412	-2.5112168316043525e-21	7.9756306048857e-15	2.779264933050767e-18	4.2004594135317036e-17	6.399881285683817e-22
70800000	0.00011685413906419517	-4.453585360495712e-18	-3.3861752976193815e-54	1.3800889076903847e-14	8.575702657428319e-15	0.009766291721827412	-2.5109494864238493e-21	7.9756306048857e-15	2.779264933050767e-18	4.2004594135317036e-17	6.399881285683817e-22
70900000	0.00011685413906419517	-4.453585360495712e-18	-3.39096087285525e-54	1.3800889076903847e-14	8.575702657428319e-15	0.009766291721827412	-2.5106821412433465e-21	7.9756306048857e-15	2.779264933050767e-18	4.2004594135317036e-17	6.399881285683817e-22
71000000	0.00011685413906419517	-4.453585360495712e-18	-3.395746447941618e-54	1.3800889076903847e-14	8.575702657428319e-15	0.009766291721827412	-2.5104147960628433e-21	7.9756306048857e-15	2.779264933050767e-18	4.2004594135317036e-17	6.399881285683817e-22
71100000	0.00011685413906419517	-4.453585360495712e-18	-3.4005320228832094e-54	1.3800889076903847e-14	8.575702657428319e-15	0.009766291721827412	-2.5101474508823405e-21	7.9756306048857e-15	2.779264933050767e-18	4.2004594135317036e-17	6.399881285683817e-22
71200000	0.00011685413906419517	-4.453585360495712e-18	-3.4053175976847497e-54	1.3800889076903847e-14	8.575702657428319e-15	0.009766291721827412	-2.5098801057018373e-21	7.9756306048857e-15	2.779264933050767e-18	4.2004594135317036e-17	6.399881285683817e-22
71300000	0.00011685413906419517	-4.453585360495712e-18	-3.4101031723509637e-54	1.3800889076903847e-14	8.575702657428319e-15	0.009766291721827412	-2.5096127605213345e-21	7.9756306048857e-15	2.779264933050767e-18	4.2004594135317036e-17	6.399881285683817e-22
71400000	0.00011685413906419517	-4.453585360495712e-18	-3.414888746886576e-54	1.3800889076903847e-14	8.575702657428319e-15	0.009766291721827412	-2.5093454153408313e-21	7.9756306048857e-15	2.779264933050767e-18	4.2004594135317036e-17	6.399881285683817e-22
71500000	0.00011685413906419517	-4.453585360495712e-18	-3.4196743212963117e-54	1.3800889076903847e-14	8.575702657428319e-15	0.009766291721827412	-2.509078070160328e-21	7.9756306048857e-15	2.779264933050767e-18	4.2004594135317036e-17	6.399881285683817e-22
71600000	0.00011685413906419517	-4.453585360495712e-18	-3.424459895584896e-54	1.3800889076903847e-14	8.575702657428319e-15	0.009766291721827412	-2.5088107249798253e-21	7.9756306048857e-15	2.779264933050767e-18	4.2004594135317036e-17	6.399881285683817e-22
71700000	0.00011685413906419517	-4.453585360495712e-18	-3.4292454697570537e-54	1.3800889076903847e-14	8.575702657428319e-15	0.009766291721827412	-2.508543379799322e-21	7.9756306048857e-15	2.779264933050767e-18	4.2004594135317036e-17	6.399881285683817e-22
71800000	0.00011685413906419517	-4.453585360495712e-18	-3.4340310438175097e-54	1.3800889076903847e-14	8.575702657428319e-15	0.009766291721827412	-2.5082760346188193e-21	7.9756306048857e-15	2.779264933050767e-18	4.2004594135317036e-17	6.399881285683817e-22
71900000	0.00011685413906419517	-4.453585360495712e-18	-3.4388166177709893e-54	1.3800889076903847e-14	8.575702657428319e-15	0.009766291721827412	-2.508008689438316e-21	7.9756306048857e-15	2.779264933050767e-18	4.2004594135317036e-17	6.399881285683817e-22
72000000	0.00011685413906419517	-4.453585360495712e-18	-3.4436021916222165e-54	1.3800889076903847e-14	8.575702657428319e-15	0.009766291721827412	-2.507741344257813e-21	7.9756306048857e-15	2.779264933050767e-18	4.2004594135317036e-17	6.399881285683817e-22
72100000	0.00011685413906419517	-4.453585360495712e-18	-3.448387765375918e-54	1.3800889076903847e-14	8.575702657428319e-15	0.009766291721827412	-2.50747399907731e-21	7.9756306048857e-15	2.779264933050767e-18	4.2004594135317036e-17	6.399881285683817e-22
72200000	0.00011685413906419517	-4.453585360495712e-18	-3.4531733390368163e-54	1.3800889076903847e-14	8.575702657428319e-15	0.009766291721827412	-2.507206653896807e-21	7.9756306048857e-15	2.779264933050767e-18	4.2004594135317036e-17	6.399881285683817e-22
72300000	0.00011685413906419517	-4.453585360495712e-18	-3.4579589126096387e-54	1.3800889076903847e-14	8.575702657428319e-15	0.009766291721827412	-2.5069393087163042e-21	7.9756306048857e-15	2.779264933050767e-18	4.2004594135317036e-17	6.399881285683817e-22
72400000	0.00011685413906419517	-4.453585360495712e-18	-3.462744486099109e-54	1.3800889076903847e-14	8.575702657428319e-15	0.009766291721827412	-2.506671963535801e-21	7.9756306048857e-15	2.779264933050767e-18	4.2004594135317036e-17	6.399881285683817e-22
72500000	0.00011685413906419517	-4.453585360495712e-18	-3.467530059509952e-54	1.3800889076903847e-14	8.575702657428319e-15	0.009766291721827412	-2.5064046183552982e-21	7.9756306048857e-15	2.779264933050767e-18	4.2004594135317036e-17	6.399881285683817e-22
72600000	0.00011685413906419517	-4.453585360495712e-18	-3.472315632846893e-54	1.3800889076903847e-14	8.575702657428319e-15	0.009766291721827412	-2.506137273174795e-21	7.9756306048857e-15	2.779264933050767e-18	4.2004594135317036e-17	6.399881285683817e-22
72700000	0.00011685413906419517	-4.453585360495712e-18	-3.477101206114657e-54	1.3800889076903847e-14	8.575702657428319e-15	0.009766291721827412	-2.505869927994292e-21	7.9756306048857e-15	2.779264933050767e-18	4.2004594135317036e-17	6.399881285683817e-22
72800000	0.00011685413906419517	-4.453585360495712e-18	-3.4818867793179686e-54	1.3800889076903847e-14	8.575702657428319e-15	0.009766291721827412	-2.505602582813789e-21	7.9756306048857e-15	2.779264933050767e-18	4.2004594135317036e-17	6.399881285683817e-22
72900000	0.00011685413906419517	-4.453585360495712e-18	-3.4866723524615535e-54	1.3800889076903847e-14	8.575702657428319e-15	0.009766291721827412	-2.505335237633286e-21	7.9756306048857e-15	2.779264933050767e-18	4.2004594135317036e-17	6.399881285683817e-22
73000000	0.00011685413906419517	-4.453585360495712e-18	-3.4914579255501355e-54	1.3800889076903847e-14	8.575702657428319e-15	0.009766291721827412	-2.505067892452783e-21	7.9756306048857e-15	2.779264933050767e-18	4.2004594135317036e-17	6.399881285683817e-22
73100000	0.00011685413906419517	-4.453585360495712e-18	-3.496243498588441e-54	1.3800889076903847e-14	8.575702657428319e-15	0.009766291721827412	-2.50480054727228e-21	7.9756306048857e-15	2.779264933050767e-18	4.2004594135317036e-17	6.399881285683817e-22
73200000	0.00011685413906419517	-4.453585360495712e-18	-3.501029071581193e-54	1.3800889076903847e-14	8.575702657428319e-15	0.009766291721827412	-2.504533202091777e-21	7.9756306048857e-15	2.779264933050767e-18	4.2004594135317036e-17	6.399881285683817e-22
73300000	0.00011685413906419517	-4.453585360495712e-18	-3.505814644533119e-54	1.3800889076903847e-14	8.575702657428319e-15	0.009766291721827412	-2.504265856911274e-21	7.9756306048857e-15	2.779264933050767e-18	4.2004594135317036e-17	6.399881285683817e-22
73400000	0.00011685413906419517	-4.453585360495712e-18	-3.5106002174489417e-54	1.3800889076903847e-14	8.575702657428319e-15	0.009766291721827412	-2.5039985117307707e-21	7.9756306048857e-15	2.779264933050767e-18	4.2004594135317036e-17	6.399881285683817e-22
73500000	0.00011685413906419517	-4.453585360495712e-18	-3.515385790333387e-54	1.3800889076903847e-14	8.575702657428319e-15	0.009766291721827412	-2.503731166550268e-21	7.9756306048857e-15	2.779264933050767e-18	4.2004594135317036e-17	6.399881285683817e-22
73600000	0.00011685413906419517	-4.453585360495712e-18	-3.52017136319118e-54	1.3800889076903847e-14	8.575702657428319e-15	0.009766291721827412	-2.5034638213697647e-21	7.9756306048857e-15	2.779264933050767e-18	4.2004594135317036e-17	6.399881285683817e-22
73700000	0.00011685413906419517	-4.453585360495712e-18	-3.524956936027045e-54	1.3800889076903847e-14	8.575702657428319e-15	0.009766291721827412	-2.503196476189262e-21	7.9756306048857e-15	2.779264933050767e-18	4.2004594135317036e-17	6.399881285683817e-22
73800000	0.00011685413906419517	-4.453585360495712e-18	-3.5297425088457074e-54	1.3800889076903847e-14	8.575702657428319e-15	0.009766291721827412	-2.5029291310087587e-21	7.9756306048857e-15	2.779264933050767e-18	4.2004594135317036e-17	6.399881285683817e-22
73900000	0.00011685413906419517	-4.453585360495712e-18	-3.534528081651892e-54	1.3800889076903847e-14	8.575702657428319e-15	0.009766291721827412	-2.5026617858282556e-21	7.9756306048857e-15	2.779264933050767e-18	4.2004594135317036e-17	6.399881285683817e-22
74000000	0.00011685413906419517	-4.453585360495712e-18	-3.539313654450324e-54	1.3800889076903847e-14	8.575702657428319e-15	0.009766291721827412	-2.5023944406477527e-21	7.9756306048857e-15	2.779264933050767e-18	4.2004594135317036e-17	6.399881285683817e-22
74100000	0.00011685413906419515	-4.453585360495712e-18	-3.544099227245728e-54	1.3800889076903847e-14	8.575702657428319e-15	0.009766291721827412	-2.5021270954672496e-21	7.9756306048857e-15	2.779264933050767e-18	4.2004594135317036e-17	6.399881285683817e-22
74200000	0.00011685413906419515	-4.453585360495712e-18	-3.5488848000428297e-54	1.3800889076903847e-14	8.575702657428319e-15	0.009766291721827412	-2.5018597502867468e-21	7.9756306048857e-15	2.779264933050767e-18	4.2004594135317036e-17	6.399881285683817e-22
74300000	0.00011685413906419515	-4.453585360495712e-18	-3.553670372846353e-54	1.3800889076903845e-14	8.575702657428319e-15	0.009766291721827412	-2.5015924051062436e-21	7.9756306048857e-15	2.779264933050767e-18	4.2004594135317036e-17	6.399881285683817e-22
74400000	0.00011685413906419515	-4.453585360495712e-18	-3.558455945661023e-54	1.3800889076903845e-14	8.575702657428319e-15	0.009766291721827412	-2.5013250599257408e-21	7.9756306048857e-15	2.779264933050767e-18	4.2004594135317036e-17	6.399881285683817e-22
74500000	0.00011685413906419515	-4.453585360495712e-18	-3.5632415184915656e-54	1.3800889076903845e-14	8.575702657428319e-15	0.009766291721827412	-2.5010577147452376e-21	7.9756306048857e-15	2.779264933050767e-18	4.2004594135317036e-17	6.399881285683817e-22
74600000	0.00011685413906419515	-4.453585360495712e-18	-3.568027091342705e-54	1.3800889076903845e-14	8.575702657428319e-15	0.009766291721827412	-2.5007903695647344e-21	7.9756306048857e-15	2.779264933050767e-18	4.2004594135317036e-17	6.399881285683817e-22
74700000	0.00011685413906419515	-4.453585360495712e-18	-3.572812664219166e-54	1.3800889076903845e-14	8.575702657428319e-15	0.009766291721827412	-2.5005230243842316e-21	7.9756306048857e-15	2.779264933050767e-18	4.2004594135317036e-17	6.399881285683817e-22
74800000	0.00011685413906419515	-4.453585360495712e-18	-3.5775982371256743e-54	1.3800889076903845e-14	8.575702657428319e-15	0.009766291721827412	-2.5002556792037284e-21	7.9756306048857e-15	2.779264933050767e-18	4.2004594135317036e-17	6.399881285683817e-22
74900000	0.00011685413906419515	-4.453585360495712e-18	-3.5823838100669545e-54	1.3800889076903845e-14	8.575702657428319e-15	0.009766291721827412	-2.4999883340232256e-21	7.9756306048857e-15	2.779264933050767e-18	4.2004594135317036e-17	6.399881285683817e-22
75000000	0.00011685413906419515	-4.453585360495712e-18	-3.587169383047731e-54	1.3800889076903845e-14	8.575702657428319e-15	0.009766291721827412	-2.4997209888427224e-21	7.9756306048857e-15	2.779264933050767e-18	4.2004594135317036e-17	6.399881285683817e-22
75100000	0.00011685413906419515	-4.453585360495712e-18	-3.5919549560727294e-54	1.3800889076903845e-14	8.575702657428319e-15	0.009766291721827412	-2.4994536436622196e-21	7.9756306048857e-15	2.779264933050767e-18	4.2004594135317036e-17	6.399881285683817e-22
75200000	0.00011685413906419515	-4.453585360495712e-18	-3.596740529146674e-54	1.3800889076903845e-14	8.575702657428319e-15	0.009766291721827412	-2.4991862984817165e-21	7.9756306048857e-15	2.779264933050767e-18	4.2004594135317036e-17	6.399881285683817e-22
75300000	0.00011685413906419515	-4.453585360495712e-18	-3.6015261022742907e-54	1.3800889076903845e-14	8.575702657428319e-15	0.009766291721827412	-2.4989189533012133e-21	7.9756306048857e-15	2.779264933050767e-18	4.2004594135317036e-17	6.399881285683817e-22
75400000	0.00011685413906419515	-4.453585360495712e-18	-3.6063116754603036e-54	1.3800889076903845e-14	8.575702657428319e-15	0.009766291721827412	-2.4986516081207105e-21	7.9756306048857e-15	2.779264933050767e-18	4.2004594135317036e-17	6.399881285683817e-22
75500000	0.00011685413906419515	-4.453585360495712e-18	-3.611097248709438e-54	1.3800889076903845e-14	8.575702657428319e-15	0.009766291721827412	-2.4983842629402073e-21	7.9756306048857e-15	2.779264933050767e-18	4.2004594135317036e-17	6.399881285683817e-22
75600000	0.00011685413906419515	-4.453585360495712e-18	-3.6158828220264185e-54	1.3800889076903845e-14	8.575702657428319e-15	0.009766291721827412	-2.4981169177597045e-21	7.9756306048857e-15	2.779264933050767e-18	4.2004594135317036e-17	6.399881285683817e-22
75700000	0.00011685413906419515	-4.453585360495712e-18	-3.620668395415971e-54	1.3800889076903845e-14	8.575702657428319e-15	0.009766291721827412	-2.4978495725792013e-21	7.9756306048857e-15	2.779264933050767e-18	4.2004594135317036e-17	6.399881285683817e-22
75800000	0.00011685413906419515	-4.453585360495712e-18	-3.62545396888282e-54	1.3800889076903845e-14	8.575702657428319e-15	0.009766291721827412	-2.497582227398698e-21	7.9756306048857e-15	2.779264933050767e-18	4.2004594135317036e-17	6.399881285683817e-22
75900000	0.00011685413906419515	-4.453585360495712e-18	-3.6302395424316894e-54	1.3800889076903845e-14	8.575702657428319e-15	0.009766291721827412	-2.4973148822181953e-21	7.9756306048857e-15	2.779264933050767e-18	4.2004594135317036e-17	6.399881285683817e-22
76000000	0.00011685413906419515	-4.453585360495712e-18	-3.6350251160673057e-54	1.3800889076903845e-14	8.575702657428319e-15	0.009766291721827412	-2.497047537037692e-21	7.9756306048857e-15	2.779264933050767e-18	4.2004594135317036e-17	6.399881285683817e-22
76100000	0.00011685413906419515	-4.453585360495712e-18	-3.639810689794393e-54	1.3800889076903845e-14	8.575702657428319e-15	0.009766291721827412	-2.4967801918571893e-21	7.9756306048857e-15	2.779264933050767e-18	4.2004594135317036e-17	6.399881285683817e-22
76200000	0.00011685413906419515	-4.453585360495712e-18	-3.644596263617676e-54	1.3800889076903845e-14	8.575702657428319e-15	0.009766291721827412	-2.496512846676686e-21	7.9756306048857e-15	2.779264933050767e-18	4.2004594135317036e-17	6.399881285683817e-22
76300000	0.00011685413906419515	-4.453585360495712e-18	-3.6493818375418804e-54	1.3800889076903845e-14	8.575702657428319e-15	0.009766291721827412	-2.4962455014961833e-21	7.9756306048857e-15	2.779264933050767e-18	4.2004594135317036e-17	6.399881285683817e-22
76400000	0.00011685413906419515	-4.453585360495712e-18	-3.654167411571731e-54	1.3800889076903845e-14	8.575702657428319e-15	0.009766291721827412	-2.49597815631568e-21	7.9756306048857e-15	2.779264933050767e-18	4.2004594135317036e-17	6.399881285683817e-22
76500000	0.00011685413906419515	-4.453585360495712e-18	-3.658952985711952e-54	1.3800889076903845e-14	8.575702657428319e-15	0.009766291721827412	-2.495710811135177e-21	7.9756306048857e-15	2.779264933050767e-18	4.2004594135317036e-17	6.399881285683817e-22
76600000	0.00011685413906419515	-4.453585360495712e-18	-3.6637385599672696e-54	1.3800889076903845e-14	8.575702657428319e-15	0.009766291721827412	-2.495443465954674e-21	7.9756306048857e-15	2.779264933050767e-18	4.2004594135317036e-17	6.399881285683817e-22
76700000	0.00011685413906419515	-4.453585360495712e-18	-3.668524134342408e-54	1.3800889076903845e-14	8.575702657428319e-15	0.009766291721827412	-2.495176120774171e-21	7.9756306048857e-15	2.779264933050767e-18	4.2004594135317036e-17	6.399881285683817e-22
76800000	0.00011685413906419515	-4.453585360495712e-18	-3.673309708842092e-54	1.3800889076903845e-14	8.575702657428319e-15	0.009766291721827412	-2.4949087755936682e-21	7.9756306048857e-15	2.779264933050767e-18	4.2004594135317036e-17	6.399881285683817e-22
76900000	0.00011685413906419515	-4.453585360495712e-18	-3.678095283471046e-54	1.3800889076903845e-14	8.575702657428319e-15	0.009766291721827412	-2.494641430413165e-21	7.9756306048857e-15	2.779264933050767e-18	4.2004594135317036e-17	6.399881285683817e-22
77000000	0.00011685413906419515	-4.453585360495712e-18	-3.682880858233997e-54	1.3800889076903845e-14	8.575702657428319e-15	0.009766291721827412	-2.494374085232662e-21	7.9756306048857e-15	2.779264933050767e-18	4.2004594135317036e-17	6.399881285683817e-22
77100000	0.00011685413906419515	-4.453585360495712e-18	-3.687666433135668e-54	1.3800889076903845e-14	8.575702657428319e-15	0.009766291721827412	-2.494106740052159e-21	7.9756306048857e-15	2.779264933050767e-18	4.2004594135317036e-17	6.399881285683817e-22
77200000	0.00011685413906419515	-4.453585360495712e-18	-3.692452008180785e-54	1.3800889076903845e-14	8.575702657428319e-15	0.009766291721827412	-2.493839394871656e-21	7.9756306048857e-15	2.779264933050767e-18	4.2004594135317036e-17	6.399881285683817e-22
77300000	0.00011685413906419515	-4.453585360495712e-18	-3.697237583374072e-54	1.3800889076903845e-14	8.575702657428319e-15	0.009766291721827412	-2.493572049691153e-21	7.9756306048857e-15	2.779264933050767e-18	4.2004594135317036e-17	6.399881285683817e-22
77400000	0.00011685413906419515	-4.453585360495712e-18	-3.702023158720097e-54	1.3800889076903845e-14	8.575702657428319e-15	0.009766291721827412	-2.49330470451065e-21	7.9756306048857e-15	2.779264933050767e-18	4.2004594135317036e-17	6.399881285683817e-22
77500000	0.00011685413906419515	-4.453585360495712e-18	-3.7068087339754377e-54	1.3800889076903845e-14	8.575702657428319e-15	0.009766291721827412	-2.493037359330147e-21	7.9756306048857e-15	2.779264933050767e-18	4.2004594135317036e-17	6.399881285683817e-22
77600000	0.00011685413906419515	-4.453585360495712e-18	-3.711594308920629e-54	1.3800889076903845e-14	8.575702657428319e-15	0.009766291721827412	-2.492770014149644e-21	7.9756306048857e-15	2.779264933050767e-18	4.2004594135317036e-17	6.399881285683817e-22
77700000	0.00011685413906419515	-4.453585360495712e-18	-3.716379883560397e-54	1.3800889076903845e-14	8.575702657428319e-15	0.009766291721827412	-2.4925026689691407e-21	7.9756306048857e-15	2.779264933050767e-18	4.2004594135317036e-17	6.399881285683817e-22
77800000	0.00011685413906419515	-4.453585360495712e-18	-3.721165457899466e-54	1.3800889076903845e-14	8.575702657428319e-15	0.009766291721827412	-2.492235323788638e-21	7.9756306048857e-15	2.779264933050767e-18	4.2004594135317036e-17	6.399881285683817e-22
77900000	0.00011685413906419515	-4.453585360495712e-18	-3.725951031942561e-54	1.3800889076903845e-14	8.575702657428319e-15	0.009766291721827412	-2.4919679786081347e-21	7.9756306048857e-15	2.779264933050767e-18	4.2004594135317036e-17	6.399881285683817e-22
78000000	0.00011685413906419515	-4.453585360495712e-18	-3.7307366056944056e-54	1.3800889076903845e-14	8.575702657428319e-15	0.009766291721827412	-2.491700633427632e-21	7.9756306048857e-15	2.779264933050767e-18	4.2004594135317036e-17	6.399881285683817e-22
78100000	0.00011685413906419515	-4.453585360495712e-18	-3.735522179159727e-54	1.3800889076903845e-14	8.575702657428319e-15	0.009766291721827412	-2.4914332882471287e-21	7.9756306048857e-15	2.779264933050767e-18	4.2004594135317036e-17	6.399881285683817e-22
78200000	0.00011685413906419515	-4.453585360495712e-18	-3.7403077523432485e-54	1.3800889076903845e-14	8.575702657428319e-15	0.009766291721827412	-2.491165943066626e-21	7.9756306048857e-15	2.779264933050767e-18	4.2004594135317036e-17	6.399881285683817e-22
78300000	0.00011685413906419515	-4.453585360495712e-18	-3.7450933252496957e-54	1.3800889076903845e-14	8.575702657428319e-15	0.009766291721827412	-2.4908985978861227e-21	7.9756306048857e-15	2.779264933050767e-18	4.2004594135317036e-17	6.399881285683817e-22
78400000	0.00011685413906419515	-4.453585360495712e-18	-3.7498788978837933e-54	1.3800889076903845e-14	8.575702657428319e-15	0.009766291721827412	-2.4906312527056195e-21	7.9756306048857e-15	2.779264933050767e-18	4.2004594135317036e-17	6.399881285683817e-22
78500000	0.00011685413906419515	-4.453585360495712e-18	-3.754664470250267e-54	1.3800889076903845e-14	8.575702657428319e-15	0.009766291721827412	-2.4903639075251167e-21	7.9756306048857e-15	2.779264933050767e-18	4.2004594135317036e-17	6.399881285683817e-22
78600000	0.00011685413906419515	-4.453585360495712e-18	-3.7594500423538404e-54	1.3800889076903845e-14	8.575702657428319e-15	0.009766291721827412	-2.4900965623446136e-21	7.9756306048857e-15	2.779264933050767e-18	4.2004594135317036e-17	6.399881285683817e-22
78700000	0.00011685413906419515	-4.453585360495712e-18	-3.7642356141992396e-54	1.3800889076903845e-14	8.575702657428319e-15	0.009766291721827412	-2.4898292171641108e-21	7.9756306048857e-15	2.779264933050767e-18	4.2004594135317036e-17	6.399881285683817e-22
78800000	0.00011685413906419515	-4.453585360495712e-18	-3.769021185791189e-54	1.3800889076903845e-14	8.575702657428319e-15	0.009766291721827412	-2.4895618719836076e-21	7.9756306048857e-15	2.779264933050767e-18	4.2004594135317036e-17	6.399881285683817e-22
78900000	0.00011685413906419515	-4.453585360495712e-18	-3.7738067571344137e-54	1.3800889076903845e-14	8.575702657428319e-15	0.009766291721827412	-2.4892945268031044e-21	7.9756306048857e-15	2.779264933050767e-18	4.2004594135317036e-17	6.399881285683817e-22
79000000	0.00011685413906419515	-4.453585360495712e-18	-3.7785923282336383e-54	1.3800889076903845e-14	8.575702657428319e-15	0.009766291721827412	-2.4890271816226016e-21	7.9756306048857e-15	2.779264933050767e-18	4.2004594135317036e-17	6.399881285683817e-22
79100000	0.00011685413906419515	-4.453585360495712e-18	-3.783377899093588e-54	1.3800889076903845e-14	8.575702657428319e-15	0.009766291721827412	-2.4887598364420984e-21	7.9756306048857e-15	2.779264933050767e-18	4.2004594135317036e-17	6.399881285683817e-22
79200000	0.00011685413906419515	-4.453585360495712e-18	-3.788163469718988e-54	1.3800889076903845e-14	8.575702657428319e-15	0.009766291721827412	-2.4884924912615956e-21	7.9756306048857e-15	2.779264933050767e-18	4.2004594135317036e-17	6.399881285683817e-22
79300000	0.00011685413906419515	-4.453585360495712e-18	-3.792949040114563e-54	1.3800889076903845e-14	8.575702657428319e-15	0.009766291721827412	-2.4882251460810924e-21	7.9756306048857e-15	2.779264933050767e-18	4.2004594135317036e-17	6.399881285683817e-22
79400000	0.00011685413906419515	-4.453585360495712e-18	-3.7977346102850376e-54	1.3800889076903845e-14	8.575702657428319e-15	0.009766291721827412	-2.4879578009005896e-21	7.9756306048857e-15	2.779264933050767e-18	4.2004594135317036e-17	6.399881285683817e-22
79500000	0.00011685413906419515	-4.453585360495712e-18	-3.8025201802351374e-54	1.3800889076903845e-14	8.575702657428319e-15	0.009766291721827412	-2.4876904557200864e-21	7.9756306048857e-15	2.779264933050767e-18	4.2004594135317036e-17	6.399881285683817e-22
79600000	0.00011685413906419515	-4.453585360495712e-18	-3.807305749969587e-54	1.3800889076903845e-14	8.575702657428319e-15	0.009766291721827412	-2.4874231105395833e-21	7.9756306048857e-15	2.779264933050767e-18	4.2004594135317036e-17	6.399881285683817e-22
79700000	0.00011685413906419515	-4.453585360495712e-18	-3.812091319493111e-54	1.3800889076903845e-14	8.575702657428319e-15	0.009766291721827412	-2.4871557653590804e-21	7.9756306048857e-15	2.779264933050767e-18	4.2004594135317036e-17	6.399881285683817e-22
79800000	0.00011685413906419515	-4.453585360495712e-18	-3.8168768888104355e-54	1.3800889076903845e-14	8.575702657428319e-15	0.009766291721827412	-2.4868884201785773e-21	7.9756306048857e-15	2.779264933050767e-18	4.2004594135317036e-17	6.399881285683817e-22
79900000	0.00011685413906419515	-4.453585360495712e-18	-3.821662457926284e-54	1.3800889076903845e-14	8.575702657428319e-15	0.009766291721827412	-2.4866210749980745e-21	7.9756306048857e-15	2.779264933050767e-18	4.2004594135317036e-17	6.399881285683817e-22
80000000	0.00011685413906419515	-4.453585360495712e-18	-3.826448026845382e-54	1.3800889076903845e-14	8.575702657428319e-15	0.009766291721827412	-2.4863537298175713e-21	7.9756306048857e-15	2.779264933050767e-18	4.2004594135317036e-17	6.399881285683817e-22
80100000	0.00011685413906419515	-4.453585360495712e-18	-3.831233595572455e-54	1.3800889076903845e-14	8.575702657428319e-15	0.009766291721827412	-2.486086384637068e-21	7.9756306048857e-15	2.779264933050767e-18	4.2004594135317036e-17	6.399881285683817e-22
80200000	0.00011685413906419515	-4.453585360495712e-18	-3.836019164112227e-54	1.3800889076903845e-14	8.575702657428319e-15	0.009766291721827412	-2.4858190394565653e-21	7.9756306048857e-15	2.779264933050767e-18	4.2004594135317036e-17	6.399881285683817e-22
80300000	0.00011685413906419515	-4.453585360495712e-18	-3.840804732469424e-54	1.3800889076903845e-14	8.575702657428319e-15	0.009766291721827412	-2.485551694276062e-21	7.9756306048857e-15	2.779264933050767e-18	4.2004594135317036e-17	6.399881285683817e-22
80400000	0.00011685413906419515	-4.453585360495712e-18	-3.84559030064877e-54	1.3800889076903845e-14	8.575702657428319e-15	0.009766291721827412	-2.4852843490955593e-21	7.9756306048857e-15	2.779264933050767e-18	4.2004594135317036e-17	6.399881285683817e-22
80500000	0.00011685413906419515	-4.453585360495712e-18	-3.8503758686549904e-54	1.3800889076903845e-14	8.575702657428319e-15	0.009766291721827412	-2.485017003915056e-21	7.9756306048857e-15	2.779264933050767e-18	4.2004594135317036e-17	6.399881285683817e-22
80600000	0.00011685413906419515	-4.453585360495712e-18	-3.85516143649281e-54	1.3800889076903845e-14	8.575702657428319e-15	0.009766291721827412	-2.4847496587345533e-21	7.9756306048857e-15	2.779264933050767e-18	4.2004594135317036e-17	6.399881285683817e-22
80700000	0.00011685413906419515	-4.453585360495712e-18	-3.859947004166954e-54	1.3800889076903845e-14	8.575702657428319e-15	0.009766291721827412	-2.48448231355405e-21	7.9756306048857e-15	2.779264933050767e-18	4.2004594135317036e-17	6.399881285683817e-22
80800000	0.00011685413906419515	-4.453585360495712e-18	-3.8647325716821466e-54	1.3800889076903845e-14	8.575702657428319e-15	0.009766291721827412	-2.484214968373547e-21	7.9756306048857e-15	2.779264933050767e-18	4.2004594135317036e-17	6.399881285683817e-22
80900000	0.00011685413906419515	-4.453585360495712e-18	-3.869518139043114e-54	1.3800889076903845e-14	8.575702657428319e-15	0.009766291721827412	-2.483947623193044e-21	7.9756306048857e-15	2.779264933050767e-18	4.2004594135317036e-17	6.399881285683817e-22
81000000	0.00011685413906419515	-4.453585360495712e-18	-3.87430370625458e-54	1.3800889076903845e-14	8.575702657428319e-15	0.009766291721827412	-2.483680278012541e-21	7.9756306048857e-15	2.779264933050767e-18	4.2004594135317036e-17	6.399881285683817e-22
81100000	0.00011685413906419515	-4.453585360495712e-18	-3.8790892733212697e-54	1.3800889076903845e-14	8.575702657428319e-15	0.009766291721827412	-2.483412932832038e-21	7.9756306048857e-15	2.779264933050767e-18	4.2004594135317036e-17	6.399881285683817e-22
81200000	0.00011685413906419515	-4.453585360495712e-18	-3.8838748402479086e-54	1.3800889076903845e-14	8.575702657428319e-15	0.009766291721827412	-2.483145587651535e-21	7.9756306048857e-15	2.779264933050767e-18	4.2004594135317036e-17	6.399881285683817e-22
81300000	0.00011685413906419515	-4.453585360495712e-18	-3.888660407039221e-54	1.3800889076903845e-14	8.575702657428319e-15	0.009766291721827412	-2.482878242471032e-21	7.9756306048857e-15	2.779264933050767e-18	4.2004594135317036e-17	6.399881285683817e-22
81400000	0.00011685413906419515	-4.453585360495712e-18	-3.8934459736999327e-54	1.3800889076903845e-14	8.575702657428319e-15	0.009766291721827412	-2.482610897290529e-21	7.9756306048857e-15	2.779264933050767e-18	4.2004594135317036e-17	6.399881285683817e-22
81500000	0.00011685413906419515	-4.453585360495712e-18	-3.8982315402347676e-54	1.3800889076903845e-14	8.575702657428319e-15	0.009766291721827412	-2.482343552110026e-21	7.9756306048857e-15	2.779264933050767e-18	4.2004594135317036e-17	6.399881285683817e-22
81600000	0.00011685413906419515	-4.453585360495712e-18	-3.903017106648451e-54	1.3800889076903845e-14	8.575702657428319e-15	0.009766291721827412	-2.482076206929523e-21	7.9756306048857e-15	2.779264933050767e-18	4.2004594135317036e-17	6.399881285683817e-22
81700000	0.00011685413906419515	-4.453585360495712e-18	-3.907802672945709e-54	1.3800889076903845e-14	8.575702657428319e-15	0.009766291721827412	-2.48180886174902e-21	7.9756306048857e-15	2.779264933050767e-18	4.2004594135317036e-17	6.399881285683817e-22
81800000	0.00011685413906419515	-4.453585360495712e-18	-3.912588239131265e-54	1.3800889076903845e-14	8.575702657428319e-15	0.009766291721827412	-2.481541516568517e-21	7.9756306048857e-15	2.779264933050767e-18	4.2004594135317036e-17	6.399881285683817e-22
81900000	0.00011685413906419515	-4.453585360495712e-18	-3.917373805209844e-54	1.3800889076903845e-14	8.575702657428319e-15	0.009766291721827412	-2.481274171388014e-21	7.9756306048857e-15	2.779264933050767e-18	4.2004594135317036e-17	6.399881285683817e-22
82000000	0.00011685413906419515	-4.453585360495712e-18	-3.922159371186172e-54	1.3800889076903845e-14	8.575702657428319e-15	0.009766291721827412	-2.4810068262075107e-21	7.9756306048857e-15	2.779264933050767e-18	4.2004594135317036e-17	6.399881285683817e-22
82100000	0.00011685413906419515	-4.453585360495712e-18	-3.9269449370649733e-54	1.3800889076903845e-14	8.575702657428319e-15	0.009766291721827412	-2.480739481027008e-21	7.9756306048857e-15	2.779264933050767e-18	4.2004594135317036e-17	6.399881285683817e-22
82200000	0.00011685413906419515	-4.453585360495712e-18	-3.931730502850973e-54	1.3800889076903845e-14	8.575702657428319e-15	0.009766291721827412	-2.4804721358465047e-21	7.9756306048857e-15	2.779264933050767e-18	4.2004594135317036e-17	6.399881285683817e-22
82300000	0.00011685413906419515	-4.453585360495712e-18	-3.9365160685488955e-54	1.3800889076903845e-14	8.575702657428319e-15	0.009766291721827412	-2.480204790666002e-21	7.9756306048857e-15	2.779264933050767e-18	4.2004594135317036e-17	6.399881285683817e-22
82400000	0.00011685413906419515	-4.453585360495712e-18	-3.9413016341634665e-54	1.3800889076903845e-14	8.575702657428319e-15	0.009766291721827412	-2.4799374454854987e-21	7.9756306048857e-15	2.779264933050767e-18	4.2004594135317036e-17	6.399881285683817e-22
82500000	0.00011685413906419515	-4.453585360495712e-18	-3.9460871996994104e-54	1.3800889076903845e-14	8.575702657428319e-15	0.009766291721827412	-2.479670100304996e-21	7.9756306048857e-15	2.779264933050767e-18	4.2004594135317036e-17	6.399881285683817e-22
82600000	0.00011685413906419515	-4.453585360495712e-18	-3.9508727651614525e-54	1.3800889076903845e-14	8.575702657428319e-15	0.009766291721827412	-2.4794027551244927e-21	7.9756306048857e-15	2.779264933050767e-18	4.2004594135317036e-17	6.399881285683817e-22
82700000	0.00011685413906419515	-4.453585360495712e-18	-3.9556583305543173e-54	1.3800889076903845e-14	8.575702657428319e-15	0.009766291721827412	-2.4791354099439895e-21	7.9756306048857e-15	2.779264933050767e-18	4.2004594135317036e-17	6.399881285683817e-22
82800000	0.00011685413906419515	-4.453585360495712e-18	-3.9604438958827306e-54	1.3800889076903845e-14	8.575702657428319e-15	0.009766291721827412	-2.4788680647634867e-21	7.9756306048857e-15	2.779264933050767e-18	4.2004594135317036e-17	6.399881285683817e-22
82900000	0.00011685413906419515	-4.453585360495712e-18	-3.9652294611514164e-54	1.3800889076903845e-14	8.575702657428319e-15	0.009766291721827412	-2.4786007195829835e-21	7.9756306048857e-15	2.779264933050767e-18	4.2004594135317036e-17	6.399881285683817e-22
83000000	0.00011685413906419515	-4.453585360495712e-18	-3.9700150263651005e-54	1.3800889076903845e-14	8.575702657428319e-15	0.009766291721827412	-2.4783333744024807e-21	7.9756306048857e-15	2.779264933050767e-18	4.2004594135317036e-17	6.399881285683817e-22
83100000	0.00011685413906419515	-4.453585360495712e-18	-3.974800591528507e-54	1.3800889076903845e-14	8.575702657428319e-15	0.009766291721827412	-2.4780660292219776e-21	7.9756306048857e-15	2.779264933050767e-18	4.2004594135317036e-17	6.399881285683817e-22
83200000	0.00011685413906419515	-4.453585360495712e-18	-3.979586156646361e-54	1.3800889076903845e-14	8.575702657428319e-15	0.009766291721827412	-2.4777986840414748e-21	7.9756306048857e-15	2.779264933050767e-18	4.2004594135317036e-17	6.399881285683817e-22
83300000	0.00011685413906419515	-4.453585360495712e-18	-3.9843717217233883e-54	1.3800889076903845e-14	8.575702657428319e-15	0.009766291721827412	-2.4775313388609716e-21	7.9756306048857e-15	2.779264933050767e-18	4.2004594135317036e-17	6.399881285683817e-22
83400000	0.00011685413906419515	-4.453585360495712e-18	-3.9891572867643126e-54	1.3800889076903845e-14	8.575702657428319e-15	0.009766291721827412	-2.4772639936804684e-21	7.9756306048857e-15	2.779264933050767e-18	4.2004594135317036e-17	6.399881285683817e-22
83500000	0.00011685413906419515	-4.453585360495712e-18	-3.99394285177386e-54	1.3800889076903845e-14	8.575702657428319e-15	0.009766291721827412	-2.4769966484999656e-21	7.9756306048857e-15	2.779264933050767e-18	4.2004594135317036e-17	6.3998812856838165e-22
83600000	0.00011685413906419515	-4.453585360495712e-18	-3.9987284167567543e-54	1.3800889076903845e-14	8.575702657428319e-15	0.009766291721827412	-2.4767293033194624e-21	7.9756306048857e-15	2.779264933050767e-18	4.2004594135317036e-17	6.3998812856838165e-22
83700000	0.00011685413906419515	-4.453585360495712e-18	-4.0035139817177215e-54	1.3800889076903845e-14	8.575702657428319e-15	0.009766291721827412	-2.4764619581389596e-21	7.9756306048857e-15	2.779264933050767e-18	4.2004594135317036e-17	6.3998812856838165e-22
83800000	0.00011685413906419515	-4.453585360495712e-18	-4.008299546661486e-54	1.3800889076903845e-14	8.575702657428319e-15	0.009766291721827412	-2.4761946129584564e-21	7.9756306048857e-15	2.779264933050767e-18	4.2004594135317036e-17	6.3998812856838165e-22
83900000	0.00011685413906419515	-4.453585360495712e-18	-4.0130851115927726e-54	1.3800889076903847e-14	8.575702657428319e-15	0.009766291721827412	-2.4759272677779532e-21	7.9756306048857e-15	2.779264933050767e-18	4.2004594135317036e-17	6.3998812856838165e-22
84000000	0.00011685413906419515	-4.453585360495712e-18	-4.017870676516307e-54	1.3800889076903847e-14	8.575702657428319e-15	0.009766291721827412	-2.4756599225974504e-21	7.9756306048857e-15	2.779264933050767e-18	4.2004594135317036e-17	6.3998812856838165e-22
84100000	0.00011685413906419515	-4.453585360495712e-18	-4.022656241436813e-54	1.3800889076903847e-14	8.575702657428319e-15	0.009766291721827412	-2.4753925774169473e-21	7.9756306048857e-15	2.779264933050767e-18	4.2004594135317036e-17	6.3998812856838165e-22
84200000	0.00011685413906419515	-4.453585360495712e-18	-4.027441806359016e-54	1.3800889076903847e-14	8.575702657428319e-15	0.009766291721827412	-2.4751252322364444e-21	7.9756306048857e-15	2.779264933050767e-18	4.2004594135317036e-17	6.3998812856838165e-22
84300000	0.00011685413906419515	-4.453585360495712e-18	-4.032227371287641e-54	1.3800889076903847e-14	8.575702657428319e-15	0.009766291721827412	-2.4748578870559413e-21	7.9756306048857e-15	2.779264933050767e-18	4.2004594135317036e-17	6.3998812856838165e-22
84400000	0.00011685413906419515	-4.453585360495712e-18	-4.037012936227414e-54	1.3800889076903847e-14	8.575702657428319e-15	0.009766291721827412	-2.4745905418754385e-21	7.9756306048857e-15	2.779264933050767e-18	4.2004594135317036e-17	6.3998812856838165e-22
84500000	0.00011685413906419515	-4.453585360495712e-18	-4.041798501183058e-54	1.3800889076903847e-14	8.575702657428319e-15	0.009766291721827412	-2.4743231966949353e-21	7.9756306048857e-15	2.779264933050767e-18	4.2004594135317036e-17	6.3998812856838165e-22
84600000	0.00011685413906419515	-4.453585360495712e-18	-4.046584066159299e-54	1.3800889076903847e-14	8.575702657428319e-15	0.009766291721827412	-2.474055851514432e-21	7.9756306048857e-15	2.779264933050767e-18	4.2004594135317036e-17	6.3998812856838165e-22
84700000	0.00011685413906419515	-4.453585360495712e-18	-4.0513696311608624e-54	1.3800889076903847e-14	8.575702657428319e-15	0.009766291721827412	-2.4737885063339293e-21	7.9756306048857e-15	2.779264933050767e-18	4.2004594135317036e-17	6.3998812856838165e-22
84800000	0.00011685413906419515	-4.453585360495712e-18	-4.056155196192472e-54	1.3800889076903847e-14	8.575702657428319e-15	0.009766291721827412	-2.473521161153426e-21	7.9756306048857e-15	2.779264933050767e-18	4.2004594135317036e-17	6.3998812856838165e-22
84900000	0.00011685413906419515	-4.453585360495712e-18	-4.0609407612588536e-54	1.3800889076903847e-14	8.575702657428319e-15	0.009766291721827412	-2.4732538159729233e-21	7.9756306048857e-15	2.779264933050767e-18	4.2004594135317036e-17	6.3998812856838165e-22
85000000	0.00011685413906419515	-4.453585360495712e-18	-4.065726326364732e-54	1.3800889076903847e-14	8.575702657428319e-15	0.009766291721827412	-2.47298647079242e-21	7.9756306048857e-15	2.779264933050767e-18	4.2004594135317036e-17	6.3998812856838165e-22
85100000	0.00011685413906419515	-4.453585360495712e-18	-4.0705118915148315e-54	1.3800889076903847e-14	8.575702657428319e-15	0.009766291721827412	-2.4727191256119173e-21	7.9756306048857e-15	2.779264933050767e-18	4.2004594135317036e-17	6.3998812856838165e-22
85200000	0.00011685413906419515	-4.453585360495712e-18	-4.075297456713878e-54	1.3800889076903847e-14	8.575702657428319e-15	0.009766291721827412	-2.472451780431414e-21	7.9756306048857e-15	2.779264933050767e-18	4.2004594135317036e-17	6.3998812856838165e-22
85300000	0.00011685413906419515	-4.453585360495712e-18	-4.080083021966596e-54	1.3800889076903847e-14	8.575702657428319e-15	0.009766291721827412	-2.472184435250911e-21	7.9756306048857e-15	2.779264933050767e-18	4.2004594135317036e-17	6.3998812856838165e-22
85400000	0.00011685413906419515	-4.453585360495712e-18	-4.08486858727771e-54	1.3800889076903847e-14	8.575702657428319e-15	0.009766291721827412	-2.471917090070408e-21	7.9756306048857e-15	2.779264933050767e-18	4.2004594135317036e-17	6.3998812856838165e-22
85500000	0.00011685413906419515	-4.453585360495712e-18	-4.0896541526519456e-54	1.3800889076903847e-14	8.575702657428319e-15	0.009766291721827412	-2.471649744889905e-21	7.9756306048857e-15	2.779264933050767e-18	4.2004594135317036e-17	6.3998812856838165e-22
85600000	0.00011685413906419515	-4.453585360495712e-18	-4.0944397180940275e-54	1.3800889076903847e-14	8.575702657428319e-15	0.009766291721827412	-2.471382399709402e-21	7.9756306048857e-15	2.779264933050767e-18	4.2004594135317036e-17	6.3998812856838165e-22
85700000	0.00011685413906419515	-4.453585360495712e-18	-4.0992252836086806e-54	1.3800889076903847e-14	8.575702657428319e-15	0.009766291721827412	-2.471115054528899e-21	7.9756306048857e-15	2.779264933050767e-18	4.2004594135317036e-17	6.3998812856838165e-22
85800000	0.00011685413906419515	-4.453585360495712e-18	-4.10401084920063e-54	1.3800889076903847e-14	8.575702657428319e-15	0.009766291721827412	-2.4708477093483958e-21	7.9756306048857e-15	2.779264933050767e-18	4.2004594135317036e-17	6.3998812856838165e-22
85900000	0.00011685413906419515	-4.453585360495712e-18	-4.1087964148746005e-54	1.3800889076903847e-14	8.575702657428319e-15	0.009766291721827412	-2.470580364167893e-21	7.9756306048857e-15	2.779264933050767e-18	4.2004594135317036e-17	6.3998812856838165e-22
86000000	0.00011685413906419515	-4.453585360495712e-18	-4.113581980635317e-54	1.3800889076903847e-14	8.575702657428319e-15	0.009766291721827412	-2.47031301898739e-21	7.9756306048857e-15	2.779264933050767e-18	4.2004594135317036e-17	6.3998812856838165e-22
86100000	0.00011685413906419515	-4.453585360495712e-18	-4.118367546487505e-54	1.3800889076903847e-14	8.575702657428319e-15	0.009766291721827412	-2.470045673806887e-21	7.9756306048857e-15	2.779264933050767e-18	4.2004594135317036e-17	6.3998812856838165e-22
86200000	0.00011685413906419515	-4.453585360495712e-18	-4.1231531124358885e-54	1.3800889076903847e-14	8.575702657428319e-15	0.009766291721827412	-2.469778328626384e-21	7.9756306048857e-15	2.779264933050767e-18	4.2004594135317036e-17	6.3998812856838165e-22
86300000	0.00011685413906419515	-4.453585360495712e-18	-4.127938678485193e-54	1.3800889076903847e-14	8.575702657428319e-15	0.009766291721827412	-2.469510983445881e-21	7.9756306048857e-15	2.779264933050767e-18	4.2004594135317036e-17	6.3998812856838165e-22
86400000	0.00011685413906419515	-4.453585360495712e-18	-4.132724244640143e-54	1.3800889076903847e-14	8.575702657428319e-15	0.009766291721827412	-2.469243638265378e-21	7.9756306048857e-15	2.779264933050767e-18	4.2004594135317036e-17	6.3998812856838165e-22
86500000	0.00011685413906419515	-4.453585360495712e-18	-4.137509810905465e-54	1.3800889076903847e-14	8.575702657428319e-15	0.009766291721827412	-2.4689762930848747e-21	7.9756306048857e-15	2.779264933050767e-18	4.2004594135317036e-17	6.3998812856838165e-22
86600000	0.00011685413906419515	-4.453585360495712e-18	-4.1422953772858814e-54	1.3800889076903847e-14	8.575702657428319e-15	0.009766291721827412	-2.468708947904372e-21	7.9756306048857e-15	2.779264933050767e-18	4.2004594135317036e-17	6.3998812856838165e-22
86700000	0.00011685413906419515	-4.453585360495712e-18	-4.1470809437861187e-54	1.3800889076903847e-14	8.575702657428319e-15	0.009766291721827412	-2.4684416027238687e-21	7.9756306048857e-15	2.779264933050767e-18	4.2004594135317036e-17	6.3998812856838165e-22
86800000	0.00011685413906419515	-4.453585360495712e-18	-4.151866510410902e-54	1.3800889076903847e-14	8.575702657428319e-15	0.009766291721827412	-2.468174257543366e-21	7.9756306048857e-15	2.779264933050767e-18	4.2004594135317036e-17	6.3998812856838165e-22
86900000	0.00011685413906419515	-4.453585360495712e-18	-4.1566520771649555e-54	1.3800889076903847e-14	8.575702657428319e-15	0.009766291721827412	-2.4679069123628627e-21	7.9756306048857e-15	2.779264933050767e-18	4.2004594135317036e-17	6.3998812856838165e-22
87000000	0.00011685413906419515	-4.453585360495712e-18	-4.161437644053005e-54	1.3800889076903847e-14	8.575702657428319e-15	0.009766291721827412	-2.4676395671823595e-21	7.9756306048857e-15	2.779264933050767e-18	4.2004594135317036e-17	6.3998812856838165e-22
87100000	0.00011685413906419515	-4.453585360495712e-18	-4.166223211079774e-54	1.3800889076903847e-14	8.575702657428319e-15	0.009766291721827412	-2.4673722220018567e-21	7.9756306048857e-15	2.779264933050767e-18	4.2004594135317036e-17	6.3998812856838165e-22
87200000	0.00011685413906419515	-4.453585360495712e-18	-4.171008778249989e-54	1.3800889076903847e-14	8.575702657428319e-15	0.009766291721827412	-2.4671048768213535e-21	7.9756306048857e-15	2.779264933050767e-18	4.2004594135317036e-17	6.3998812856838165e-22
87300000	0.00011685413906419515	-4.453585360495712e-18	-4.175794345568375e-54	1.3800889076903847e-14	8.575702657428319e-15	0.009766291721827412	-2.4668375316408507e-21	7.9756306048857e-15	2.779264933050767e-18	4.2004594135317036e-17	6.3998812856838165e-22
87400000	0.00011685413906419515	-4.453585360495712e-18	-4.1805799130393374e-54	1.3800889076903847e-14	8.575702657428319e-15	0.009766291721827412	-2.4665701864603475e-21	7.9756306048857e-15	2.779264933050767e-18	4.2004594135317036e-17	6.3998812856838165e-22
87500000	0.00011685413906419515	-4.453585360495712e-18	-4.1853654801707993e-54	1.3800889076903847e-14	8.575702657428319e-15	0.009766291721827412	-2.4663028412798447e-21	7.9756306048857e-15	2.779264933050767e-18	4.2004594135317036e-17	6.3998812856838165e-22
87600000	0.00011685413906419515	-4.453585360495712e-18	-4.190151046528321e-54	1.3800889076903847e-14	8.575702657428319e-15	0.009766291721827412	-2.4660354960993416e-21	7.9756306048857e-15	2.779264933050767e-18	4.2004594135317036e-17	6.3998812856838165e-22
87700000	0.00011685413906419515	-4.453585360495712e-18	-4.1949366121307865e-54	1.3800889076903847e-14	8.575702657428319e-15	0.009766291721827412	-2.4657681509188384e-21	7.9756306048857e-15	2.779264933050767e-18	4.2004594135317036e-17	6.3998812856838165e-22
87800000	0.00011685413906419515	-4.453585360495712e-18	-4.19972217699708e-54	1.3800889076903847e-14	8.575702657428319e-15	0.009766291721827412	-2.4655008057383356e-21	7.9756306048857e-15	2.779264933050767e-18	4.2004594135317036e-17	6.3998812856838165e-22
87900000	0.00011685413906419515	-4.453585360495712e-18	-4.204507741146087e-54	1.3800889076903847e-14	8.575702657428319e-15	0.009766291721827412	-2.4652334605578324e-21	7.9756306048857e-15	2.779264933050767e-18	4.2004594135317036e-17	6.3998812856838165e-22
88000000	0.00011685413906419515	-4.453585360495712e-18	-4.2092933045966916e-54	1.3800889076903847e-14	8.575702657428319e-15	0.009766291721827412	-2.4649661153773296e-21	7.9756306048857e-15	2.779264933050767e-18	4.2004594135317036e-17	6.3998812856838165e-22
88100000	0.00011685413906419515	-4.453585360495712e-18	-4.214078867367778e-54	1.3800889076903847e-14	8.575702657428319e-15	0.009766291721827412	-2.4646987701968264e-21	7.9756306048857e-15	2.779264933050767e-18	4.2004594135317036e-17	6.3998812856838165e-22
88200000	0.00011685413906419515	-4.453585360495712e-18	-4.2188644294782314e-54	1.3800889076903847e-14	8.575702657428319e-15	0.009766291721827412	-2.4644314250163232e-21	7.9756306048857e-15	2.779264933050767e-18	4.2004594135317036e-17	6.3998812856838165e-22
88300000	0.00011685413906419515	-4.453585360495712e-18	-4.223649990946936e-54	1.3800889076903847e-14	8.575702657428319e-15	0.009766291721827412	-2.4641640798358204e-21	7.9756306048857e-15	2.779264933050767e-18	4.2004594135317036e-17	6.3998812856838165e-22
88400000	0.00011685413906419515	-4.453585360495712e-18	-4.228435551792776e-54	1.3800889076903847e-14	8.575702657428319e-15	0.009766291721827412	-2.4638967346553172e-21	7.9756306048857e-15	2.779264933050767e-18	4.2004594135317036e-17	6.3998812856838165e-22
88500000	0.00011685413906419515	-4.453585360495712e-18	-4.2332211120346364e-54	1.3800889076903847e-14	8.575702657428319e-15	0.009766291721827412	-2.4636293894748144e-21	7.9756306048857e-15	2.779264933050767e-18	4.2004594135317036e-17	6.3998812856838165e-22
88600000	0.00011685413906419515	-4.453585360495712e-18	-4.238006671691402e-54	1.3800889076903847e-14	8.575702657428319e-15	0.009766291721827412	-2.4633620442943112e-21	7.9756306048857e-15	2.779264933050767e-18	4.2004594135317036e-17	6.3998812856838165e-22
88700000	0.00011685413906419515	-4.453585360495712e-18	-4.242792230781956e-54	1.3800889076903847e-14	8.575702657428319e-15	0.009766291721827412	-2.4630946991138084e-21	7.9756306048857e-15	2.779264933050767e-18	4.2004594135317036e-17	6.3998812856838165e-22
88800000	0.00011685413906419515	-4.453585360495712e-18	-4.2475777893251846e-54	1.3800889076903847e-14	8.575702657428319e-15	0.009766291721827412	-2.4628273539333053e-21	7.9756306048857e-15	2.779264933050767e-18	4.2004594135317036e-17	6.3998812856838165e-22
88900000	0.00011685413906419515	-4.453585360495712e-18	-4.252363347339972e-54	1.3800889076903847e-14	8.575702657428319e-15	0.009766291721827412	-2.462560008752802e-21	7.9756306048857e-15	2.779264933050767e-18	4.2004594135317036e-17	6.3998812856838165e-22
89000000	0.00011685413906419515	-4.453585360495712e-18	-4.2571489048452017e-54	1.3800889076903847e-14	8.575702657428319e-15	0.009766291721827412	-2.4622926635722993e-21	7.9756306048857e-15	2.779264933050767e-18	4.2004594135317036e-17	6.3998812856838165e-22
89100000	0.00011685413906419515	-4.453585360495712e-18	-4.261934461859759e-54	1.3800889076903847e-14	8.575702657428319e-15	0.009766291721827412	-2.462025318391796e-21	7.9756306048857e-15	2.779264933050767e-18	4.2004594135317036e-17	6.3998812856838165e-22
89200000	0.00011685413906419515	-4.453585360495712e-18	-4.266720018402528e-54	1.3800889076903847e-14	8.575702657428319e-15	0.009766291721827412	-2.4617579732112933e-21	7.9756306048857e-15	2.779264933050767e-18	4.2004594135317036e-17	6.3998812856838165e-22
89300000	0.00011685413906419515	-4.453585360495712e-18	-4.2715055744923945e-54	1.3800889076903847e-14	8.575702657428319e-15	0.009766291721827412	-2.46149062803079e-21	7.9756306048857e-15	2.779264933050767e-18	4.2004594135317036e-17	6.3998812856838165e-22
89400000	0.00011685413906419515	-4.453585360495712e-18	-4.2762911301482413e-54	1.3800889076903847e-14	8.575702657428319e-15	0.009766291721827412	-2.4612232828502873e-21	7.9756306048857e-15	2.779264933050767e-18	4.2004594135317036e-17	6.3998812856838165e-22
89500000	0.00011685413906419515	-4.453585360495712e-18	-4.2810766853889544e-54	1.3800889076903847e-14	8.575702657428319e-15	0.009766291721827412	-2.460955937669784e-21	7.9756306048857e-15	2.779264933050767e-18	4.2004594135317036e-17	6.3998812856838165e-22
89600000	0.00011685413906419515	-4.453585360495712e-18	-4.285862240233417e-54	1.3800889076903847e-14	8.575702657428319e-15	0.009766291721827412	-2.460688592489281e-21	7.9756306048857e-15	2.779264933050767e-18	4.2004594135317036e-17	6.3998812856838165e-22
89700000	0.00011685413906419515	-4.453585360495712e-18	-4.290647794700515e-54	1.3800889076903847e-14	8.575702657428319e-15	0.009766291721827412	-2.460421247308778e-21	7.9756306048857e-15	2.779264933050767e-18	4.2004594135317036e-17	6.3998812856838165e-22
89800000	0.00011685413906419515	-4.453585360495712e-18	-4.295433348809132e-54	1.3800889076903847e-14	8.575702657428319e-15	0.009766291721827412	-2.460153902128275e-21	7.9756306048857e-15	2.779264933050767e-18	4.2004594135317036e-17	6.3998812856838165e-22
89900000	0.00011685413906419515	-4.453585360495712e-18	-4.3002189025781526e-54	1.3800889076903847e-14	8.575702657428319e-15	0.009766291721827412	-2.459886556947772e-21	7.9756306048857e-15	2.779264933050767e-18	4.2004594135317036e-17	6.3998812856838165e-22
90000000	0.00011685413906419515	-4.453585360495712e-18	-4.3050044560264614e-54	1.3800889076903847e-14	8.575702657428319e-15	0.009766291721827412	-2.459619211767269e-21	7.9756306048857e-15	2.779264933050767e-18	4.2004594135317036e-17	6.3998812856838165e-22
90100000	0.00011685413906419515	-4.453585360495712e-18	-4.3097900091729433e-54	1.3800889076903847e-14	8.575702657428319e-15	0.009766291721827412	-2.4593518665867658e-21	7.9756306048857e-15	2.779264933050767e-18	4.2004594135317036e-17	6.3998812856838165e-22
90200000	0.00011685413906419515	-4.453585360495712e-18	-4.314575562036483e-54	1.3800889076903847e-14	8.575702657428319e-15	0.009766291721827412	-2.459084521406263e-21	7.9756306048857e-15	2.779264933050767e-18	4.2004594135317036e-17	6.3998812856838165e-22
90300000	0.00011685413906419515	-4.453585360495712e-18	-4.319361114635964e-54	1.3800889076903847e-14	8.575702657428319e-15	0.009766291721827412	-2.4588171762257598e-21	7.9756306048857e-15	2.779264933050767e-18	4.2004594135317036e-17	6.3998812856838165e-22
90400000	0.00011685413906419515	-4.453585360495712e-18	-4.3241466669902717e-54	1.3800889076903847e-14	8.575702657428319e-15	0.009766291721827412	-2.458549831045257e-21	7.9756306048857e-15	2.779264933050767e-18	4.2004594135317036e-17	6.3998812856838165e-22
90500000	0.00011685413906419515	-4.453585360495712e-18	-4.328932219118291e-54	1.3800889076903847e-14	8.575702657428319e-15	0.009766291721827412	-2.458282485864754e-21	7.9756306048857e-15	2.779264933050767e-18	4.2004594135317036e-17	6.3998812856838165e-22
90600000	0.00011685413906419515	-4.453585360495712e-18	-4.333717771038905e-54	1.3800889076903847e-14	8.575702657428319e-15	0.009766291721827412	-2.458015140684251e-21	7.9756306048857e-15	2.779264933050767e-18	4.2004594135317036e-17	6.3998812856838165e-22
90700000	0.00011685413906419515	-4.453585360495712e-18	-4.3385033227709995e-54	1.3800889076903847e-14	8.575702657428319e-15	0.009766291721827412	-2.457747795503748e-21	7.9756306048857e-15	2.779264933050767e-18	4.2004594135317036e-17	6.3998812856838165e-22
90800000	0.00011685413906419515	-4.453585360495712e-18	-4.3432888743334586e-54	1.3800889076903847e-14	8.575702657428319e-15	0.009766291721827412	-2.4574804503232446e-21	7.9756306048857e-15	2.779264933050767e-18	4.2004594135317036e-17	6.3998812856838165e-22
90900000	0.00011685413906419515	-4.453585360495712e-18	-4.348074425745167e-54	1.3800889076903845e-14	8.575702657428319e-15	0.009766291721827412	-2.457213105142742e-21	7.9756306048857e-15	2.779264933050767e-18	4.2004594135317036e-17	6.3998812856838165e-22
91000000	0.00011685413906419515	-4.453585360495712e-18	-4.352859977025009e-54	1.3800889076903845e-14	8.575702657428319e-15	0.009766291721827412	-2.4569457599622387e-21	7.9756306048857e-15	2.779264933050767e-18	4.2004594135317036e-17	6.3998812856838165e-22
91100000	0.00011685413906419515	-4.453585360495712e-18	-4.357645528191869e-54	1.3800889076903845e-14	8.575702657428319e-15	0.009766291721827412	-2.456678414781736e-21	7.9756306048857e-15	2.779264933050767e-18	4.2004594135317036e-17	6.3998812856838165e-22
91200000	0.00011685413906419515	-4.453585360495712e-18	-4.3624310792646317e-54	1.3800889076903845e-14	8.575702657428319e-15	0.009766291721827412	-2.4564110696012327e-21	7.9756306048857e-15	2.779264933050767e-18	4.2004594135317036e-17	6.3998812856838165e-22
91300000	0.00011685413906419515	-4.453585360495712e-18	-4.367216630262182e-54	1.3800889076903845e-14	8.575702657428319e-15	0.009766291721827412	-2.45614372442073e-21	7.9756306048857e-15	2.779264933050767e-18	4.2004594135317036e-17	6.3998812856838165e-22
91400000	0.00011685413906419515	-4.453585360495712e-18	-4.372002181203404e-54	1.3800889076903845e-14	8.575702657428319e-15	0.009766291721827412	-2.4558763792402267e-21	7.9756306048857e-15	2.779264933050767e-18	4.2004594135317036e-17	6.3998812856838165e-22
91500000	0.00011685413906419515	-4.453585360495712e-18	-4.376787732107183e-54	1.3800889076903845e-14	8.575702657428319e-15	0.009766291721827412	-2.4556090340597235e-21	7.9756306048857e-15	2.779264933050767e-18	4.2004594135317036e-17	6.3998812856838165e-22
91600000	0.00011685413906419515	-4.453585360495712e-18	-4.3815732829924026e-54	1.3800889076903845e-14	8.575702657428319e-15	0.009766291721827412	-2.4553416888792207e-21	7.9756306048857e-15	2.779264933050767e-18	4.2004594135317036e-17	6.3998812856838165e-22
91700000	0.00011685413906419515	-4.453585360495712e-18	-4.386358833877947e-54	1.3800889076903845e-14	8.575702657428319e-15	0.009766291721827412	-2.4550743436987175e-21	7.9756306048857e-15	2.779264933050767e-18	4.2004594135317036e-17	6.3998812856838165e-22
91800000	0.00011685413906419515	-4.453585360495712e-18	-4.391144384782702e-54	1.3800889076903845e-14	8.575702657428319e-15	0.009766291721827412	-2.4548069985182147e-21	7.9756306048857e-15	2.779264933050767e-18	4.2004594135317036e-17	6.3998812856838165e-22
91900000	0.00011685413906419515	-4.453585360495712e-18	-4.3959299357255517e-54	1.3800889076903845e-14	8.575702657428319e-15	0.009766291721827412	-2.4545396533377115e-21	7.9756306048857e-15	2.779264933050767e-18	4.2004594135317036e-17	6.3998812856838165e-22
92000000	0.00011685413906419515	-4.453585360495712e-18	-4.4007154867253804e-54	1.3800889076903845e-14	8.575702657428319e-15	0.009766291721827412	-2.4542723081572084e-21	7.9756306048857e-15	2.779264933050767e-18	4.2004594135317036e-17	6.3998812856838165e-22
92100000	0.00011685413906419515	-4.453585360495712e-18	-4.405501037801073e-54	1.3800889076903845e-14	8.575702657428319e-15	0.009766291721827412	-2.4540049629767056e-21	7.9756306048857e-15	2.779264933050767e-18	4.2004594135317036e-17	6.3998812856838165e-22
92200000	0.00011685413906419515	-4.453585360495712e-18	-4.4102865889715135e-54	1.3800889076903845e-14	8.575702657428319e-15	0.009766291721827412	-2.4537376177962024e-21	7.9756306048857e-15	2.779264933050767e-18	4.2004594135317036e-17	6.3998812856838165e-22
92300000	0.00011685413906419515	-4.453585360495712e-18	-4.415072140255586e-54	1.3800889076903845e-14	8.575702657428319e-15	0.009766291721827412	-2.4534702726156996e-21	7.9756306048857e-15	2.779264933050767e-18	4.2004594135317036e-17	6.3998812856838165e-22
92400000	0.00011685413906419515	-4.453585360495712e-18	-4.419857691672177e-54	1.3800889076903845e-14	8.575702657428319e-15	0.009766291721827412	-2.4532029274351964e-21	7.9756306048857e-15	2.779264933050767e-18	4.2004594135317036e-17	6.3998812856838165e-22
92500000	0.00011685413906419515	-4.453585360495712e-18	-4.424643243240169e-54	1.3800889076903845e-14	8.575702657428319e-15	0.009766291721827412	-2.4529355822546936e-21	7.9756306048857e-15	2.779264933050767e-18	4.2004594135317036e-17	6.3998812856838165e-22
92600000	0.00011685413906419515	-4.453585360495712e-18	-4.4294287949784473e-54	1.3800889076903845e-14	8.575702657428319e-15	0.009766291721827412	-2.4526682370741904e-21	7.9756306048857e-15	2.779264933050767e-18	4.2004594135317036e-17	6.3998812856838165e-22
92700000	0.00011685413906419515	-4.453585360495712e-18	-4.4342143469058964e-54	1.3800889076903845e-14	8.575702657428319e-15	0.009766291721827412	-2.4524008918936872e-21	7.9756306048857e-15	2.779264933050767e-18	4.2004594135317036e-17	6.3998812856838165e-22
92800000	0.00011685413906419515	-4.453585360495712e-18	-4.438999899041401e-54	1.3800889076903845e-14	8.575702657428319e-15	0.009766291721827412	-2.4521335467131844e-21	7.9756306048857e-15	2.779264933050767e-18	4.2004594135317036e-17	6.3998812856838165e-22
92900000	0.00011685413906419515	-4.453585360495712e-18	-4.443785451403846e-54	1.3800889076903845e-14	8.575702657428319e-15	0.009766291721827412	-2.4518662015326812e-21	7.9756306048857e-15	2.779264933050767e-18	4.2004594135317036e-17	6.3998812856838165e-22
93000000	0.00011685413906419515	-4.453585360495712e-18	-4.448571004012115e-54	1.3800889076903845e-14	8.575702657428319e-15	0.009766291721827412	-2.4515988563521784e-21	7.9756306048857e-15	2.779264933050767e-18	4.2004594135317036e-17	6.3998812856838165e-22
93100000	0.00011685413906419515	-4.453585360495712e-18	-4.453356556885093e-54	1.3800889076903845e-14	8.575702657428319e-15	0.009766291721827412	-2.4513315111716752e-21	7.9756306048857e-15	2.779264933050767e-18	4.2004594135317036e-17	6.3998812856838165e-22
93200000	0.00011685413906419515	-4.453585360495712e-18	-4.458142110041665e-54	1.3800889076903845e-14	8.575702657428319e-15	0.009766291721827412	-2.451064165991172e-21	7.9756306048857e-15	2.779264933050767e-18	4.2004594135317036e-17	6.3998812856838165e-22
93300000	0.00011685413906419515	-4.453585360495712e-18	-4.4629276635007147e-54	1.3800889076903845e-14	8.575702657428319e-15	0.009766291721827412	-2.4507968208106693e-21	7.9756306048857e-15	2.779264933050767e-18	4.2004594135317036e-17	6.3998812856838165e-22
93400000	0.00011685413906419515	-4.453585360495712e-18	-4.4677132172811266e-54	1.3800889076903845e-14	8.575702657428319e-15	0.009766291721827412	-2.450529475630166e-21	7.9756306048857e-15	2.779264933050767e-18	4.2004594135317036e-17	6.3998812856838165e-22
93500000	0.00011685413906419515	-4.453585360495712e-18	-4.4724987714017864e-54	1.3800889076903845e-14	8.575702657428319e-15	0.009766291721827412	-2.4502621304496633e-21	7.9756306048857e-15	2.779264933050767e-18	4.2004594135317036e-17	6.3998812856838165e-22
93600000	0.00011685413906419515	-4.453585360495712e-18	-4.477284325881577e-54	1.3800889076903845e-14	8.575702657428319e-15	0.009766291721827412	-2.44999478526916e-21	7.9756306048857e-15	2.779264933050767e-18	4.2004594135317036e-17	6.3998812856838165e-22
93700000	0.00011685413906419515	-4.453585360495712e-18	-4.482069880739285e-54	1.3800889076903845e-14	8.575702657428319e-15	0.009766291721827412	-2.4497274400886573e-21	7.9756306048857e-15	2.779264933050767e-18	4.2004594135317036e-17	6.3998812856838165e-22
93800000	0.00011685413906419515	-4.453585360495712e-18	-4.4868554353836276e-54	1.3800889076903845e-14	8.575702657428319e-15	0.009766291721827412	-2.449460094908154e-21	7.9756306048857e-15	2.779264933050767e-18	4.2004594135317036e-17	6.3998812856838165e-22
93900000	0.00011685413906419515	-4.453585360495712e-18	-4.491640989253787e-54	1.3800889076903845e-14	8.575702657428319e-15	0.009766291721827412	-2.449192749727651e-21	7.9756306048857e-15	2.779264933050767e-18	4.2004594135317036e-17	6.3998812856838165e-22
94000000	0.00011685413906419515	-4.453585360495712e-18	-4.496426542368649e-54	1.3800889076903845e-14	8.575702657428319e-15	0.009766291721827412	-2.448925404547148e-21	7.9756306048857e-15	2.779264933050767e-18	4.2004594135317036e-17	6.3998812856838165e-22
94100000	0.00011685413906419515	-4.453585360495712e-18	-4.501212094747097e-54	1.3800889076903845e-14	8.575702657428319e-15	0.009766291721827412	-2.448658059366645e-21	7.9756306048857e-15	2.779264933050767e-18	4.2004594135317036e-17	6.3998812856838165e-22
94200000	0.00011685413906419515	-4.453585360495712e-18	-4.5059976464080156e-54	1.3800889076903845e-14	8.575702657428319e-15	0.009766291721827412	-2.448390714186142e-21	7.9756306048857e-15	2.779264933050767e-18	4.2004594135317036e-17	6.3998812856838165e-22
94300000	0.00011685413906419515	-4.453585360495712e-18	-4.510783197370289e-54	1.3800889076903845e-14	8.575702657428319e-15	0.009766291721827412	-2.448123369005639e-21	7.9756306048857e-15	2.779264933050767e-18	4.2004594135317036e-17	6.3998812856838165e-22
94400000	0.00011685413906419515	-4.453585360495712e-18	-4.515568747652803e-54	1.3800889076903845e-14	8.575702657428319e-15	0.009766291721827412	-2.447856023825136e-21	7.9756306048857e-15	2.779264933050767e-18	4.2004594135317036e-17	6.3998812856838165e-22
94500000	0.00011685413906419515	-4.453585360495712e-18	-4.520354297274441e-54	1.3800889076903845e-14	8.575702657428319e-15	0.009766291721827412	-2.447588678644633e-21	7.9756306048857e-15	2.779264933050767e-18	4.2004594135317036e-17	6.3998812856838165e-22
94600000	0.00011685413906419515	-4.453585360495712e-18	-4.525139846254088e-54	1.3800889076903845e-14	8.575702657428319e-15	0.009766291721827412	-2.4473213334641298e-21	7.9756306048857e-15	2.779264933050767e-18	4.2004594135317036e-17	6.3998812856838165e-22
94700000	0.00011685413906419515	-4.453585360495712e-18	-4.529925394610628e-54	1.3800889076903845e-14	8.575702657428319e-15	0.009766291721827412	-2.447053988283627e-21	7.9756306048857e-15	2.779264933050767e-18	4.2004594135317036e-17	6.3998812856838165e-22
94800000	0.00011685413906419515	-4.453585360495712e-18	-4.534710942362946e-54	1.3800889076903845e-14	8.575702657428319e-15	0.009766291721827412	-2.4467866431031238e-21	7.9756306048857e-15	2.779264933050767e-18	4.2004594135317036e-17	6.3998812856838165e-22
94900000	0.00011685413906419515	-4.453585360495712e-18	-4.5394964895299255e-54	1.3800889076903845e-14	8.575702657428319e-15	0.009766291721827412	-2.446519297922621e-21	7.9756306048857e-15	2.779264933050767e-18	4.2004594135317036e-17	6.3998812856838165e-22
95000000	0.00011685413906419515	-4.453585360495712e-18	-4.544282036130452e-54	1.3800889076903845e-14	8.575702657428319e-15	0.009766291721827412	-2.446251952742118e-21	7.9756306048857e-15	2.779264933050767e-18	4.2004594135317036e-17	6.3998812856838165e-22
95100000	0.00011685413906419515	-4.453585360495712e-18	-4.54906758218341e-54	1.3800889076903845e-14	8.575702657428319e-15	0.009766291721827412	-2.4459846075616146e-21	7.9756306048857e-15	2.779264933050767e-18	4.2004594135317036e-17	6.3998812856838165e-22
95200000	0.00011685413906419515	-4.453585360495712e-18	-4.5538531277076836e-54	1.3800889076903845e-14	8.575702657428319e-15	0.009766291721827412	-2.445717262381112e-21	7.9756306048857e-15	2.779264933050767e-18	4.2004594135317036e-17	6.3998812856838165e-22
95300000	0.00011685413906419515	-4.453585360495712e-18	-4.5586386727221576e-54	1.3800889076903845e-14	8.575702657428319e-15	0.009766291721827412	-2.4454499172006086e-21	7.9756306048857e-15	2.779264933050767e-18	4.2004594135317036e-17	6.3998812856838165e-22
95400000	0.00011685413906419515	-4.453585360495712e-18	-4.563424217245716e-54	1.3800889076903845e-14	8.575702657428319e-15	0.009766291721827412	-2.445182572020106e-21	7.9756306048857e-15	2.779264933050767e-18	4.2004594135317036e-17	6.3998812856838165e-22
95500000	0.00011685413906419515	-4.453585360495712e-18	-4.5682097612972435e-54	1.3800889076903845e-14	8.575702657428319e-15	0.009766291721827412	-2.4449152268396027e-21	7.9756306048857e-15	2.779264933050767e-18	4.2004594135317036e-17	6.3998812856838165e-22
95600000	0.00011685413906419515	-4.453585360495712e-18	-4.5729953048956244e-54	1.3800889076903845e-14	8.575702657428319e-15	0.009766291721827412	-2.4446478816591e-21	7.9756306048857e-15	2.779264933050767e-18	4.2004594135317036e-17	6.3998812856838165e-22
95700000	0.00011685413906419515	-4.453585360495712e-18	-4.577780848059744e-54	1.3800889076903845e-14	8.575702657428319e-15	0.009766291721827412	-2.4443805364785967e-21	7.9756306048857e-15	2.779264933050767e-18	4.2004594135317036e-17	6.3998812856838165e-22
95800000	0.00011685413906419515	-4.453585360495712e-18	-4.5825663908084855e-54	1.3800889076903845e-14	8.575702657428319e-15	0.009766291721827412	-2.4441131912980935e-21	7.9756306048857e-15	2.779264933050767e-18	4.2004594135317036e-17	6.3998812856838165e-22
95900000	0.00011685413906419515	-4.453585360495712e-18	-4.587351933160735e-54	1.3800889076903845e-14	8.575702657428319e-15	0.009766291721827412	-2.4438458461175907e-21	7.9756306048857e-15	2.779264933050767e-18	4.2004594135317036e-17	6.3998812856838165e-22
96000000	0.00011685413906419515	-4.453585360495712e-18	-4.5921374751353753e-54	1.3800889076903845e-14	8.575702657428319e-15	0.009766291721827412	-2.4435785009370875e-21	7.9756306048857e-15	2.779264933050767e-18	4.2004594135317036e-17	6.3998812856838165e-22
96100000	0.00011685413906419515	-4.453585360495712e-18	-4.596923016751292e-54	1.3800889076903845e-14	8.575702657428319e-15	0.009766291721827412	-2.4433111557565847e-21	7.9756306048857e-15	2.779264933050767e-18	4.2004594135317036e-17	6.3998812856838165e-22
96200000	0.00011685413906419515	-4.453585360495712e-18	-4.6017085580273697e-54	1.3800889076903845e-14	8.575702657428319e-15	0.009766291721827412	-2.4430438105760815e-21	7.9756306048857e-15	2.779264933050767e-18	4.2004594135317036e-17	6.3998812856838165e-22
96300000	0.00011685413906419515	-4.453585360495712e-18	-4.606494098982492e-54	1.3800889076903845e-14	8.575702657428319e-15	0.009766291721827412	-2.4427764653955783e-21	7.9756306048857e-15	2.779264933050767e-18	4.2004594135317036e-17	6.3998812856838165e-22
96400000	0.00011685413906419515	-4.453585360495712e-18	-4.611279639635544e-54	1.3800889076903845e-14	8.575702657428319e-15	0.009766291721827412	-2.4425091202150755e-21	7.9756306048857e-15	2.779264933050767e-18	4.2004594135317036e-17	6.3998812856838165e-22
96500000	0.00011685413906419515	-4.453585360495712e-18	-4.61606518000541e-54	1.3800889076903845e-14	8.575702657428319e-15	0.009766291721827412	-2.4422417750345724e-21	7.9756306048857e-15	2.779264933050767e-18	4.2004594135317036e-17	6.3998812856838165e-22
96600000	0.00011685413906419515	-4.453585360495712e-18	-4.6208507201109745e-54	1.3800889076903845e-14	8.575702657428319e-15	0.009766291721827412	-2.4419744298540695e-21	7.9756306048857e-15	2.779264933050767e-18	4.2004594135317036e-17	6.3998812856838165e-22
96700000	0.00011685413906419515	-4.453585360495712e-18	-4.625636259971122e-54	1.3800889076903845e-14	8.575702657428319e-15	0.009766291721827412	-2.4417070846735664e-21	7.9756306048857e-15	2.779264933050767e-18	4.2004594135317036e-17	6.3998812856838165e-22
96800000	0.00011685413906419515	-4.453585360495712e-18	-4.630421799604737e-54	1.3800889076903845e-14	8.575702657428319e-15	0.009766291721827412	-2.4414397394930636e-21	7.9756306048857e-15	2.779264933050767e-18	4.2004594135317036e-17	6.3998812856838165e-22
96900000	0.00011685413906419515	-4.453585360495712e-18	-4.635207339030704e-54	1.3800889076903845e-14	8.575702657428319e-15	0.009766291721827412	-2.4411723943125604e-21	7.9756306048857e-15	2.779264933050767e-18	4.2004594135317036e-17	6.3998812856838165e-22
97000000	0.00011685413906419515	-4.453585360495712e-18	-4.6399928782679075e-54	1.3800889076903845e-14	8.575702657428319e-15	0.009766291721827412	-2.4409050491320572e-21	7.9756306048857e-15	2.779264933050767e-18	4.2004594135317036e-17	6.3998812856838165e-22
97100000	0.00011685413906419515	-4.453585360495712e-18	-4.6447784173352317e-54	1.3800889076903845e-14	8.575702657428319e-15	0.009766291721827412	-2.4406377039515544e-21	7.9756306048857e-15	2.779264933050767e-18	4.2004594135317036e-17	6.3998812856838165e-22
97200000	0.00011685413906419515	-4.453585360495712e-18	-4.6495639562515616e-54	1.3800889076903845e-14	8.575702657428319e-15	0.009766291721827412	-2.4403703587710512e-21	7.9756306048857e-15	2.779264933050767e-18	4.2004594135317036e-17	6.3998812856838165e-22
97300000	0.00011685413906419515	-4.453585360495712e-18	-4.654349495035782e-54	1.3800889076903845e-14	8.575702657428319e-15	0.009766291721827412	-2.4401030135905484e-21	7.9756306048857e-15	2.779264933050767e-18	4.2004594135317036e-17	6.3998812856838165e-22
97400000	0.00011685413906419515	-4.453585360495712e-18	-4.659135033706776e-54	1.3800889076903845e-14	8.575702657428319e-15	0.009766291721827412	-2.4398356684100452e-21	7.9756306048857e-15	2.779264933050767e-18	4.2004594135317036e-17	6.3998812856838165e-22
97500000	0.00011685413906419515	-4.453585360495712e-18	-4.663920572283429e-54	1.3800889076903845e-14	8.575702657428319e-15	0.009766291721827412	-2.4395683232295424e-21	7.9756306048857e-15	2.779264933050767e-18	4.2004594135317036e-17	6.3998812856838165e-22
97600000	0.00011685413906419515	-4.453585360495712e-18	-4.668706110784626e-54	1.3800889076903845e-14	8.575702657428319e-15	0.009766291721827412	-2.4393009780490392e-21	7.9756306048857e-15	2.779264933050767e-18	4.2004594135317036e-17	6.3998812856838165e-22
97700000	0.00011685413906419515	-4.453585360495712e-18	-4.6734916492292507e-54	1.3800889076903845e-14	8.575702657428319e-15	0.009766291721827412	-2.439033632868536e-21	7.9756306048857e-15	2.779264933050767e-18	4.2004594135317036e-17	6.3998812856838165e-22
97800000	0.00011685413906419515	-4.453585360495712e-18	-4.678277187636187e-54	1.3800889076903845e-14	8.575702657428319e-15	0.009766291721827412	-2.4387662876880333e-21	7.9756306048857e-15	2.779264933050767e-18	4.2004594135317036e-17	6.3998812856838165e-22
97900000	0.00011685413906419515	-4.453585360495712e-18	-4.683062726024321e-54	1.3800889076903845e-14	8.575702657428319e-15	0.009766291721827412	-2.43849894250753e-21	7.9756306048857e-15	2.779264933050767e-18	4.2004594135317036e-17	6.3998812856838165e-22
98000000	0.00011685413906419515	-4.453585360495712e-18	-4.6878482644125364e-54	1.3800889076903845e-14	8.575702657428319e-15	0.009766291721827412	-2.4382315973270273e-21	7.9756306048857e-15	2.779264933050767e-18	4.2004594135317036e-17	6.3998812856838165e-22
98100000	0.00011685413906419515	-4.453585360495712e-18	-4.6926338028197175e-54	1.3800889076903845e-14	8.575702657428319e-15	0.009766291721827412	-2.437964252146524e-21	7.9756306048857e-15	2.779264933050767e-18	4.2004594135317036e-17	6.3998812856838165e-22
98200000	0.00011685413906419515	-4.453585360495712e-18	-4.6974193412647487e-54	1.3800889076903845e-14	8.575702657428319e-15	0.009766291721827412	-2.437696906966021e-21	7.9756306048857e-15	2.779264933050767e-18	4.2004594135317036e-17	6.3998812856838165e-22
98300000	0.00011685413906419515	-4.453585360495712e-18	-4.702204879766515e-54	1.3800889076903845e-14	8.575702657428319e-15	0.009766291721827412	-2.437429561785518e-21	7.9756306048857e-15	2.779264933050767e-18	4.2004594135317036e-17	6.3998812856838165e-22
98400000	0.00011685413906419515	-4.453585360495712e-18	-4.7069904183439007e-54	1.3800889076903845e-14	8.575702657428319e-15	0.009766291721827412	-2.437162216605015e-21	7.9756306048857e-15	2.779264933050767e-18	4.2004594135317036e-17	6.3998812856838165e-22
98500000	0.00011685413906419515	-4.453585360495712e-18	-4.71177595701579e-54	1.3800889076903845e-14	8.575702657428319e-15	0.009766291721827412	-2.436894871424512e-21	7.9756306048857e-15	2.779264933050767e-18	4.2004594135317036e-17	6.3998812856838165e-22
98600000	0.00011685413906419515	-4.453585360495712e-18	-4.7165614958010677e-54	1.3800889076903845e-14	8.575702657428319e-15	0.009766291721827412	-2.436627526244009e-21	7.9756306048857e-15	2.779264933050767e-18	4.2004594135317036e-17	6.3998812856838165e-22
98700000	0.00011685413906419515	-4.453585360495712e-18	-4.721347034718618e-54	1.3800889076903845e-14	8.575702657428319e-15	0.009766291721827412	-2.436360181063506e-21	7.9756306048857e-15	2.779264933050767e-18	4.2004594135317036e-17	6.3998812856838165e-22
98800000	0.00011685413906419515	-4.453585360495712e-18	-4.726132573787326e-54	1.3800889076903845e-14	8.575702657428319e-15	0.009766291721827412	-2.436092835883003e-21	7.9756306048857e-15	2.779264933050767e-18	4.2004594135317036e-17	6.3998812856838165e-22
98900000	0.00011685413906419515	-4.453585360495712e-18	-4.7309181130260755e-54	1.3800889076903845e-14	8.575702657428319e-15	0.009766291721827412	-2.4358254907024998e-21	7.9756306048857e-15	2.779264933050767e-18	4.2004594135317036e-17	6.3998812856838165e-22
99000000	0.00011685413906419515	-4.453585360495712e-18	-4.7357036524537513e-54	1.3800889076903845e-14	8.575702657428319e-15	0.009766291721827412	-2.435558145521997e-21	7.9756306048857e-15	2.779264933050767e-18	4.2004594135317036e-17	6.3998812856838165e-22
99100000	0.00011685413906419515	-4.453585360495712e-18	-4.740489192089238e-54	1.3800889076903845e-14	8.575702657428319e-15	0.009766291721827412	-2.4352908003414938e-21	7.9756306048857e-15	2.779264933050767e-18	4.2004594135317036e-17	6.3998812856838165e-22
99200000	0.00011685413906419515	-4.453585360495712e-18	-4.7452747319514193e-54	1.3800889076903845e-14	8.575702657428319e-15	0.009766291721827412	-2.435023455160991e-21	7.9756306048857e-15	2.779264933050767e-18	4.2004594135317036e-17	6.3998812856838165e-22
99300000	0.00011685413906419515	-4.453585360495712e-18	-4.750060272059181e-54	1.3800889076903845e-14	8.575702657428319e-15	0.009766291721827412	-2.4347561099804878e-21	7.9756306048857e-15	2.779264933050767e-18	4.2004594135317036e-17	6.3998812856838165e-22
99400000	0.00011685413906419515	-4.453585360495712e-18	-4.754845812431406e-54	1.3800889076903845e-14	8.575702657428319e-15	0.009766291721827412	-2.4344887647999846e-21	7.9756306048857e-15	2.779264933050767e-18	4.2004594135317036e-17	6.3998812856838165e-22
99500000	0.00011685413906419515	-4.453585360495712e-18	-4.7596313530869805e-54	1.3800889076903845e-14	8.575702657428319e-15	0.009766291721827412	-2.4342214196194818e-21	7.9756306048857e-15	2.779264933050767e-18	4.2004594135317036e-17	6.3998812856838165e-22
99600000	0.00011685413906419515	-4.453585360495712e-18	-4.7644168940447886e-54	1.3800889076903845e-14	8.575702657428319e-15	0.009766291721827412	-2.4339540744389786e-21	7.9756306048857e-15	2.779264933050767e-18	4.2004594135317036e-17	6.3998812856838165e-22
99700000	0.00011685413906419515	-4.453585360495712e-18	-4.7692024353237135e-54	1.3800889076903845e-14	8.575702657428319e-15	0.009766291721827412	-2.433686729258476e-21	7.9756306048857e-15	2.779264933050767e-18	4.2004594135317036e-17	6.3998812856838165e-22
99800000	0.00011685413906419515	-4.453585360495712e-18	-4.7739879769426406e-54	1.3800889076903845e-14	8.575702657428319e-15	0.009766291721827412	-2.4334193840779726e-21	7.9756306048857e-15	2.779264933050767e-18	4.2004594135317036e-17	6.3998812856838165e-22
99900000	0.00011685413906419515	-4.453585360495712e-18	-4.778773518920455e-54	1.3800889076903845e-14	8.575702657428319e-15	0.009766291721827412	-2.43315203889747e-21	7.9756306048857e-15	2.779264933050767e-18	4.2004594135317036e-17	6.3998812856838165e-22
100000000	0.00011685413906419515	-4.453585360495712e-18	-4.78355906127604e-54	1.3800889076903845e-14	8.575702657428319e-15	0.009766291721827412	-2.4328846937169667e-21	7.9756306048857e-15	2.779264933050767e-18	4.2004594135317036e-17	6.3998812856838165e-22
