# Supplementary material for: Thermodynamics Underpinning the Microbial Community‐Level Nitrogen Energy Metabolism
Source: Environ Microbiol. 2025 Feb 16;27(2):e70055. doi: 10.1111/1462-2920.70055 (PMC11830459; doi:10.1111/1462-2920.70055)
Supplement: Supplementary file 1 — Data S1. [file EMI-27-e70055-s001.zip › SI/Nnetwork/Results/kdef_-10/Iin_-5/p_0.2/O2_-10._H_-6..csv]

time	N2	N2H4	N2H5	N2O	NH2OH	NH3	NH3OH	NH4	NO	NO2	NO3
0	0.00001	0.00001	0.00001	0.00001	0.00001	0.00001	0.00001	0.00001	0.00001	0.00001	0.00001
100000	0.0028504974169620556	-6.002369280670964e-20	-1.4191473256027191e-21	6.097716972216102e-13	1.8920839843944507e-14	0.004299005164800111	-1.5948270997116312e-21	3.510777508377059e-14	6.980618421911624e-17	2.136107525777448e-15	6.99987131677661e-20
200000	0.0028504974169620556	-6.002369280670964e-20	-1.4191473256027191e-21	6.097716972216104e-13	1.892083984394396e-14	0.004299005164800111	-1.588928345487802e-21	3.510777508365167e-14	6.980618421911624e-17	2.1361075257772346e-15	6.99987131677661e-20
300000	0.002850497416962056	-6.002369280670964e-20	-1.4191473256027191e-21	6.097716972216104e-13	1.8920839843943964e-14	0.004299005164800112	-1.583029591263973e-21	3.510777508365198e-14	6.980618421911624e-17	2.1361075257772354e-15	6.999871316776611e-20
400000	0.002850497416962056	-6.002369280670964e-20	-1.4191473256027191e-21	6.097716972216104e-13	1.8920839843943964e-14	0.004299005164800112	-1.5771308370401443e-21	3.510777508365203e-14	6.980618421911624e-17	2.1361075257772354e-15	6.999871316776611e-20
500000	0.002850497416962056	-6.002369280670964e-20	-1.4191473256027191e-21	6.097716972216104e-13	1.8920839843943964e-14	0.004299005164800111	-1.5712320828163153e-21	3.5107775083651925e-14	6.980618421911624e-17	2.1361075257772354e-15	6.999871316776611e-20
600000	0.002850497416962056	-6.002369280670964e-20	-1.4191473256027191e-21	6.097716972216104e-13	1.892083984394396e-14	0.004299005164800111	-1.5653333285924863e-21	3.510777508365176e-14	6.980618421911624e-17	2.136107525777235e-15	6.99987131677661e-20
700000	0.002850497416962056	-6.002369280670964e-20	-1.4191473256027191e-21	6.097716972216104e-13	1.8920839843943957e-14	0.004299005164800111	-1.5594345743686573e-21	3.5107775083651635e-14	6.980618421911624e-17	2.1361075257772346e-15	6.99987131677661e-20
800000	0.002850497416962056	-6.002369280670964e-20	-1.4191473256027191e-21	6.097716972216104e-13	1.8920839843943957e-14	0.004299005164800111	-1.5535358201448286e-21	3.510777508365162e-14	6.980618421911624e-17	2.1361075257772346e-15	6.99987131677661e-20
900000	0.002850497416962056	-6.002369280670964e-20	-1.4191473256027191e-21	6.097716972216104e-13	1.8920839843943957e-14	0.004299005164800111	-1.5476370659209996e-21	3.510777508365162e-14	6.980618421911624e-17	2.1361075257772346e-15	6.99987131677661e-20
1000000	0.002850497416962056	-6.002369280670964e-20	-1.4191473256027191e-21	6.097716972216104e-13	1.8920839843943957e-14	0.004299005164800111	-1.5417383116971706e-21	3.510777508365162e-14	6.980618421911624e-17	2.1361075257772346e-15	6.99987131677661e-20
1100000	0.002850497416962056	-6.002369280670964e-20	-1.4191473256027191e-21	6.097716972216104e-13	1.8920839843943957e-14	0.004299005164800111	-1.5358395574733416e-21	3.510777508365163e-14	6.980618421911624e-17	2.1361075257772346e-15	6.99987131677661e-20
1200000	0.002850497416962056	-6.002369280670964e-20	-1.4191473256027191e-21	6.097716972216104e-13	1.8920839843943957e-14	0.004299005164800111	-1.5299408032495128e-21	3.510777508365163e-14	6.980618421911624e-17	2.1361075257772346e-15	6.99987131677661e-20
1300000	0.002850497416962056	-6.002369280670964e-20	-1.4191473256027191e-21	6.097716972216104e-13	1.8920839843943957e-14	0.004299005164800111	-1.5240420490256839e-21	3.510777508365163e-14	6.980618421911624e-17	2.1361075257772346e-15	6.99987131677661e-20
1400000	0.002850497416962056	-6.002369280670964e-20	-1.4191473256027191e-21	6.097716972216104e-13	1.8920839843943957e-14	0.004299005164800111	-1.518143294801855e-21	3.510777508365163e-14	6.980618421911624e-17	2.1361075257772346e-15	6.99987131677661e-20
1500000	0.002850497416962056	-6.002369280670964e-20	-1.4191473256027191e-21	6.097716972216104e-13	1.8920839843943957e-14	0.004299005164800111	-1.512244540578026e-21	3.510777508365163e-14	6.980618421911624e-17	2.1361075257772346e-15	6.99987131677661e-20
1600000	0.002850497416962056	-6.002369280670964e-20	-1.4191473256027191e-21	6.097716972216104e-13	1.8920839843943957e-14	0.004299005164800111	-1.5063457863541971e-21	3.510777508365163e-14	6.980618421911624e-17	2.1361075257772346e-15	6.99987131677661e-20
1700000	0.002850497416962056	-6.002369280670964e-20	-1.4191473256027191e-21	6.097716972216104e-13	1.8920839843943957e-14	0.004299005164800111	-1.5004470321303681e-21	3.510777508365163e-14	6.980618421911624e-17	2.1361075257772346e-15	6.99987131677661e-20
1800000	0.002850497416962056	-6.002369280670964e-20	-1.4191473256027191e-21	6.097716972216104e-13	1.8920839843943957e-14	0.004299005164800111	-1.4945482779065392e-21	3.5107775083651635e-14	6.980618421911624e-17	2.1361075257772346e-15	6.99987131677661e-20
1900000	0.0028504974169620556	-6.002369280670964e-20	-1.4191473256027191e-21	6.097716972216104e-13	1.8920839843943957e-14	0.004299005164800111	-1.4886495236827104e-21	3.5107775083651635e-14	6.980618421911624e-17	2.1361075257772346e-15	6.99987131677661e-20
2000000	0.0028504974169620556	-6.002369280670964e-20	-1.4191473256027191e-21	6.097716972216104e-13	1.8920839843943957e-14	0.004299005164800111	-1.4827507694588814e-21	3.5107775083651635e-14	6.980618421911624e-17	2.1361075257772346e-15	6.99987131677661e-20
2100000	0.0028504974169620556	-6.002369280670964e-20	-1.4191473256027191e-21	6.097716972216104e-13	1.8920839843943957e-14	0.004299005164800111	-1.4768520152350526e-21	3.5107775083651635e-14	6.980618421911624e-17	2.1361075257772346e-15	6.99987131677661e-20
2200000	0.0028504974169620556	-6.002369280670964e-20	-1.4191473256027191e-21	6.097716972216104e-13	1.8920839843943957e-14	0.004299005164800112	-1.4709532610112236e-21	3.5107775083651635e-14	6.980618421911624e-17	2.1361075257772346e-15	6.99987131677661e-20
2300000	0.0028504974169620556	-6.002369280670964e-20	-1.4191473256027191e-21	6.097716972216104e-13	1.8920839843943957e-14	0.004299005164800112	-1.4650545067873946e-21	3.5107775083651635e-14	6.980618421911624e-17	2.1361075257772346e-15	6.99987131677661e-20
2400000	0.0028504974169620556	-6.002369280670964e-20	-1.4191473256027191e-21	6.097716972216104e-13	1.8920839843943957e-14	0.004299005164800112	-1.4591557525635657e-21	3.5107775083651635e-14	6.980618421911624e-17	2.1361075257772346e-15	6.99987131677661e-20
2500000	0.0028504974169620556	-6.002369280670964e-20	-1.4191473256027191e-21	6.097716972216104e-13	1.8920839843943957e-14	0.004299005164800112	-1.4532569983397367e-21	3.5107775083651635e-14	6.980618421911624e-17	2.1361075257772346e-15	6.99987131677661e-20
2600000	0.0028504974169620556	-6.002369280670964e-20	-1.4191473256027191e-21	6.097716972216104e-13	1.8920839843943957e-14	0.004299005164800112	-1.4473582441159079e-21	3.5107775083651635e-14	6.980618421911624e-17	2.1361075257772346e-15	6.99987131677661e-20
2700000	0.0028504974169620556	-6.002369280670964e-20	-1.4191473256027191e-21	6.097716972216104e-13	1.8920839843943957e-14	0.004299005164800112	-1.441459489892079e-21	3.5107775083651635e-14	6.980618421911624e-17	2.1361075257772346e-15	6.99987131677661e-20
2800000	0.0028504974169620556	-6.002369280670964e-20	-1.4191473256027191e-21	6.097716972216104e-13	1.8920839843943957e-14	0.004299005164800112	-1.43556073566825e-21	3.5107775083651635e-14	6.980618421911624e-17	2.1361075257772346e-15	6.99987131677661e-20
2900000	0.0028504974169620556	-6.002369280670964e-20	-1.4191473256027191e-21	6.097716972216104e-13	1.8920839843943957e-14	0.004299005164800112	-1.4296619814444211e-21	3.5107775083651635e-14	6.980618421911624e-17	2.1361075257772346e-15	6.99987131677661e-20
3000000	0.0028504974169620556	-6.002369280670964e-20	-1.4191473256027191e-21	6.097716972216104e-13	1.8920839843943957e-14	0.004299005164800112	-1.4237632272205922e-21	3.5107775083651635e-14	6.980618421911624e-17	2.1361075257772346e-15	6.99987131677661e-20
3100000	0.0028504974169620556	-6.002369280670964e-20	-1.4191473256027191e-21	6.097716972216104e-13	1.8920839843943957e-14	0.004299005164800112	-1.4178644729967632e-21	3.5107775083651635e-14	6.980618421911624e-17	2.1361075257772346e-15	6.99987131677661e-20
3200000	0.0028504974169620556	-6.002369280670964e-20	-1.4191473256027191e-21	6.097716972216104e-13	1.8920839843943957e-14	0.004299005164800112	-1.4119657187729342e-21	3.5107775083651635e-14	6.980618421911624e-17	2.1361075257772346e-15	6.99987131677661e-20
3300000	0.0028504974169620556	-6.002369280670964e-20	-1.4191473256027191e-21	6.097716972216104e-13	1.8920839843943957e-14	0.004299005164800112	-1.4060669645491054e-21	3.5107775083651635e-14	6.980618421911624e-17	2.1361075257772346e-15	6.99987131677661e-20
3400000	0.0028504974169620556	-6.002369280670964e-20	-1.4191473256027191e-21	6.097716972216104e-13	1.8920839843943957e-14	0.004299005164800112	-1.4001682103252764e-21	3.5107775083651635e-14	6.980618421911624e-17	2.1361075257772346e-15	6.99987131677661e-20
3500000	0.0028504974169620556	-6.002369280670964e-20	-1.4191473256027191e-21	6.097716972216104e-13	1.8920839843943957e-14	0.004299005164800112	-1.3942694561014475e-21	3.5107775083651635e-14	6.980618421911624e-17	2.1361075257772346e-15	6.99987131677661e-20
3600000	0.0028504974169620556	-6.002369280670964e-20	-1.4191473256027191e-21	6.097716972216104e-13	1.8920839843943957e-14	0.004299005164800112	-1.3883707018776187e-21	3.5107775083651635e-14	6.980618421911624e-17	2.1361075257772346e-15	6.99987131677661e-20
3700000	0.0028504974169620556	-6.002369280670964e-20	-1.4191473256027191e-21	6.097716972216104e-13	1.8920839843943957e-14	0.004299005164800112	-1.3824719476537897e-21	3.5107775083651635e-14	6.980618421911624e-17	2.1361075257772346e-15	6.99987131677661e-20
3800000	0.0028504974169620556	-6.002369280670964e-20	-1.4191473256027191e-21	6.097716972216104e-13	1.8920839843943957e-14	0.004299005164800112	-1.3765731934299607e-21	3.5107775083651635e-14	6.980618421911624e-17	2.1361075257772346e-15	6.99987131677661e-20
3900000	0.0028504974169620556	-6.002369280670964e-20	-1.4191473256027191e-21	6.097716972216104e-13	1.8920839843943957e-14	0.004299005164800112	-1.3706744392061317e-21	3.5107775083651635e-14	6.980618421911624e-17	2.1361075257772346e-15	6.99987131677661e-20
4000000	0.0028504974169620556	-6.002369280670964e-20	-1.4191473256027191e-21	6.097716972216104e-13	1.8920839843943957e-14	0.004299005164800112	-1.364775684982303e-21	3.5107775083651635e-14	6.980618421911624e-17	2.1361075257772346e-15	6.99987131677661e-20
4100000	0.0028504974169620556	-6.002369280670964e-20	-1.4191473256027191e-21	6.097716972216104e-13	1.8920839843943957e-14	0.004299005164800112	-1.358876930758474e-21	3.5107775083651635e-14	6.980618421911624e-17	2.1361075257772346e-15	6.99987131677661e-20
4200000	0.0028504974169620556	-6.002369280670964e-20	-1.4191473256027191e-21	6.097716972216104e-13	1.8920839843943957e-14	0.004299005164800112	-1.352978176534645e-21	3.5107775083651635e-14	6.980618421911624e-17	2.1361075257772346e-15	6.99987131677661e-20
4300000	0.0028504974169620556	-6.002369280670964e-20	-1.4191473256027191e-21	6.097716972216103e-13	1.8920839843943957e-14	0.004299005164800112	-1.3470794223108162e-21	3.5107775083651635e-14	6.980618421911624e-17	2.1361075257772346e-15	6.99987131677661e-20
4400000	0.0028504974169620556	-6.002369280670964e-20	-1.4191473256027191e-21	6.097716972216103e-13	1.8920839843943957e-14	0.004299005164800112	-1.3411806680869872e-21	3.5107775083651635e-14	6.980618421911624e-17	2.1361075257772346e-15	6.99987131677661e-20
4500000	0.0028504974169620556	-6.002369280670964e-20	-1.4191473256027191e-21	6.097716972216103e-13	1.8920839843943957e-14	0.004299005164800112	-1.3352819138631582e-21	3.5107775083651635e-14	6.980618421911624e-17	2.1361075257772346e-15	6.99987131677661e-20
4600000	0.0028504974169620556	-6.002369280670964e-20	-1.4191473256027191e-21	6.097716972216103e-13	1.8920839843943957e-14	0.004299005164800111	-1.3293831596393293e-21	3.5107775083651635e-14	6.980618421911624e-17	2.1361075257772346e-15	6.99987131677661e-20
4700000	0.0028504974169620556	-6.002369280670964e-20	-1.4191473256027191e-21	6.097716972216103e-13	1.8920839843943957e-14	0.004299005164800111	-1.3234844054155003e-21	3.5107775083651635e-14	6.980618421911624e-17	2.1361075257772346e-15	6.99987131677661e-20
4800000	0.0028504974169620556	-6.002369280670964e-20	-1.4191473256027191e-21	6.097716972216103e-13	1.8920839843943957e-14	0.004299005164800111	-1.3175856511916715e-21	3.5107775083651635e-14	6.980618421911624e-17	2.1361075257772346e-15	6.99987131677661e-20
4900000	0.0028504974169620556	-6.002369280670964e-20	-1.4191473256027191e-21	6.097716972216103e-13	1.8920839843943957e-14	0.004299005164800111	-1.3116868969678425e-21	3.5107775083651635e-14	6.980618421911624e-17	2.1361075257772346e-15	6.99987131677661e-20
5000000	0.0028504974169620556	-6.002369280670964e-20	-1.4191473256027191e-21	6.097716972216103e-13	1.8920839843943957e-14	0.004299005164800111	-1.3057881427440135e-21	3.510777508365163e-14	6.980618421911624e-17	2.1361075257772346e-15	6.99987131677661e-20
5100000	0.0028504974169620556	-6.002369280670964e-20	-1.4191473256027191e-21	6.097716972216103e-13	1.8920839843943957e-14	0.004299005164800111	-1.2998893885201847e-21	3.510777508365163e-14	6.980618421911624e-17	2.1361075257772346e-15	6.99987131677661e-20
5200000	0.0028504974169620556	-6.002369280670964e-20	-1.4191473256027191e-21	6.097716972216103e-13	1.8920839843943957e-14	0.004299005164800111	-1.2939906342963558e-21	3.510777508365163e-14	6.980618421911624e-17	2.1361075257772346e-15	6.99987131677661e-20
5300000	0.0028504974169620556	-6.002369280670964e-20	-1.4191473256027191e-21	6.097716972216103e-13	1.8920839843943957e-14	0.004299005164800111	-1.2880918800725268e-21	3.510777508365163e-14	6.980618421911624e-17	2.1361075257772342e-15	6.99987131677661e-20
5400000	0.0028504974169620556	-6.002369280670964e-20	-1.4191473256027191e-21	6.097716972216103e-13	1.8920839843943957e-14	0.004299005164800111	-1.2821931258486978e-21	3.510777508365163e-14	6.980618421911624e-17	2.1361075257772342e-15	6.99987131677661e-20
5500000	0.0028504974169620556	-6.002369280670964e-20	-1.4191473256027191e-21	6.097716972216103e-13	1.8920839843943957e-14	0.004299005164800111	-1.276294371624869e-21	3.510777508365163e-14	6.980618421911624e-17	2.1361075257772342e-15	6.99987131677661e-20
5600000	0.0028504974169620556	-6.002369280670964e-20	-1.4191473256027191e-21	6.097716972216103e-13	1.8920839843943957e-14	0.004299005164800111	-1.27039561740104e-21	3.510777508365163e-14	6.980618421911624e-17	2.1361075257772342e-15	6.99987131677661e-20
5700000	0.0028504974169620556	-6.002369280670964e-20	-1.4191473256027191e-21	6.097716972216103e-13	1.8920839843943957e-14	0.004299005164800111	-1.264496863177211e-21	3.510777508365163e-14	6.980618421911624e-17	2.1361075257772342e-15	6.99987131677661e-20
5800000	0.0028504974169620556	-6.002369280670964e-20	-1.4191473256027191e-21	6.097716972216103e-13	1.8920839843943957e-14	0.004299005164800111	-1.2585981089533823e-21	3.510777508365163e-14	6.980618421911624e-17	2.1361075257772342e-15	6.99987131677661e-20
5900000	0.0028504974169620556	-6.002369280670964e-20	-1.4191473256027191e-21	6.097716972216103e-13	1.8920839843943957e-14	0.004299005164800111	-1.2526993547295533e-21	3.510777508365163e-14	6.980618421911624e-17	2.1361075257772342e-15	6.99987131677661e-20
6000000	0.0028504974169620556	-6.002369280670964e-20	-1.4191473256027191e-21	6.097716972216103e-13	1.8920839843943957e-14	0.004299005164800111	-1.2468006005057243e-21	3.510777508365163e-14	6.980618421911624e-17	2.1361075257772342e-15	6.99987131677661e-20
6100000	0.0028504974169620556	-6.002369280670964e-20	-1.4191473256027191e-21	6.097716972216103e-13	1.8920839843943957e-14	0.004299005164800111	-1.2409018462818953e-21	3.510777508365163e-14	6.980618421911624e-17	2.1361075257772342e-15	6.99987131677661e-20
6200000	0.0028504974169620556	-6.002369280670964e-20	-1.4191473256027191e-21	6.097716972216103e-13	1.8920839843943957e-14	0.004299005164800111	-1.2350030920580665e-21	3.510777508365163e-14	6.980618421911624e-17	2.1361075257772342e-15	6.99987131677661e-20
6300000	0.0028504974169620556	-6.002369280670964e-20	-1.4191473256027191e-21	6.097716972216103e-13	1.8920839843943957e-14	0.004299005164800111	-1.2291043378342376e-21	3.510777508365163e-14	6.980618421911624e-17	2.1361075257772342e-15	6.99987131677661e-20
6400000	0.0028504974169620556	-6.002369280670964e-20	-1.4191473256027191e-21	6.097716972216103e-13	1.8920839843943957e-14	0.004299005164800111	-1.2232055836104086e-21	3.510777508365163e-14	6.980618421911624e-17	2.1361075257772342e-15	6.99987131677661e-20
6500000	0.0028504974169620556	-6.002369280670964e-20	-1.4191473256027191e-21	6.097716972216103e-13	1.8920839843943957e-14	0.004299005164800111	-1.2173068293865796e-21	3.510777508365163e-14	6.980618421911624e-17	2.1361075257772342e-15	6.99987131677661e-20
6600000	0.0028504974169620556	-6.002369280670964e-20	-1.4191473256027191e-21	6.097716972216103e-13	1.8920839843943957e-14	0.004299005164800111	-1.2114080751627508e-21	3.510777508365163e-14	6.980618421911624e-17	2.1361075257772342e-15	6.99987131677661e-20
6700000	0.0028504974169620556	-6.002369280670964e-20	-1.4191473256027191e-21	6.097716972216103e-13	1.8920839843943957e-14	0.004299005164800111	-1.2055093209389218e-21	3.510777508365163e-14	6.980618421911624e-17	2.1361075257772342e-15	6.99987131677661e-20
6800000	0.0028504974169620556	-6.002369280670964e-20	-1.4191473256027191e-21	6.097716972216103e-13	1.8920839843943957e-14	0.004299005164800111	-1.1996105667150929e-21	3.510777508365163e-14	6.980618421911624e-17	2.1361075257772342e-15	6.99987131677661e-20
6900000	0.0028504974169620556	-6.002369280670964e-20	-1.4191473256027191e-21	6.097716972216103e-13	1.8920839843943957e-14	0.004299005164800111	-1.193711812491264e-21	3.510777508365163e-14	6.980618421911624e-17	2.1361075257772342e-15	6.99987131677661e-20
7000000	0.0028504974169620556	-6.002369280670964e-20	-1.4191473256027191e-21	6.097716972216103e-13	1.8920839843943957e-14	0.004299005164800111	-1.1878130582674351e-21	3.510777508365163e-14	6.980618421911624e-17	2.1361075257772342e-15	6.99987131677661e-20
7100000	0.0028504974169620556	-6.002369280670964e-20	-1.4191473256027191e-21	6.097716972216103e-13	1.8920839843943957e-14	0.004299005164800111	-1.1819143040436061e-21	3.510777508365163e-14	6.980618421911624e-17	2.1361075257772342e-15	6.99987131677661e-20
7200000	0.0028504974169620556	-6.002369280670964e-20	-1.4191473256027191e-21	6.097716972216103e-13	1.8920839843943957e-14	0.004299005164800111	-1.1760155498197773e-21	3.510777508365163e-14	6.980618421911624e-17	2.1361075257772342e-15	6.99987131677661e-20
7300000	0.0028504974169620556	-6.002369280670964e-20	-1.4191473256027191e-21	6.097716972216103e-13	1.8920839843943957e-14	0.004299005164800111	-1.1701167955959483e-21	3.510777508365163e-14	6.980618421911624e-17	2.1361075257772342e-15	6.99987131677661e-20
7400000	0.0028504974169620556	-6.002369280670964e-20	-1.4191473256027191e-21	6.097716972216103e-13	1.8920839843943957e-14	0.004299005164800111	-1.1642180413721194e-21	3.510777508365163e-14	6.980618421911624e-17	2.1361075257772342e-15	6.99987131677661e-20
7500000	0.0028504974169620556	-6.002369280670964e-20	-1.4191473256027191e-21	6.097716972216103e-13	1.8920839843943957e-14	0.004299005164800111	-1.1583192871482904e-21	3.510777508365163e-14	6.980618421911624e-17	2.1361075257772342e-15	6.99987131677661e-20
7600000	0.0028504974169620556	-6.002369280670964e-20	-1.4191473256027191e-21	6.097716972216103e-13	1.8920839843943957e-14	0.004299005164800111	-1.1524205329244614e-21	3.510777508365163e-14	6.980618421911624e-17	2.1361075257772342e-15	6.99987131677661e-20
7700000	0.0028504974169620556	-6.002369280670964e-20	-1.4191473256027191e-21	6.097716972216103e-13	1.8920839843943957e-14	0.004299005164800111	-1.1465217787006326e-21	3.510777508365163e-14	6.980618421911624e-17	2.1361075257772342e-15	6.99987131677661e-20
7800000	0.0028504974169620556	-6.002369280670964e-20	-1.4191473256027191e-21	6.097716972216103e-13	1.8920839843943957e-14	0.004299005164800111	-1.1406230244768036e-21	3.510777508365163e-14	6.980618421911624e-17	2.1361075257772342e-15	6.99987131677661e-20
7900000	0.0028504974169620556	-6.002369280670964e-20	-1.4191473256027191e-21	6.097716972216103e-13	1.8920839843943957e-14	0.004299005164800111	-1.1347242702529749e-21	3.510777508365163e-14	6.980618421911624e-17	2.1361075257772342e-15	6.99987131677661e-20
8000000	0.0028504974169620556	-6.002369280670964e-20	-1.4191473256027191e-21	6.097716972216103e-13	1.8920839843943957e-14	0.004299005164800111	-1.1288255160291459e-21	3.510777508365163e-14	6.980618421911624e-17	2.1361075257772342e-15	6.99987131677661e-20
8100000	0.0028504974169620556	-6.002369280670964e-20	-1.4191473256027191e-21	6.097716972216103e-13	1.8920839843943957e-14	0.004299005164800111	-1.1229267618053169e-21	3.510777508365163e-14	6.980618421911624e-17	2.1361075257772342e-15	6.99987131677661e-20
8200000	0.0028504974169620556	-6.002369280670964e-20	-1.4191473256027191e-21	6.097716972216103e-13	1.8920839843943957e-14	0.004299005164800111	-1.117028007581488e-21	3.510777508365163e-14	6.980618421911624e-17	2.1361075257772342e-15	6.99987131677661e-20
8300000	0.0028504974169620556	-6.002369280670964e-20	-1.4191473256027191e-21	6.097716972216103e-13	1.8920839843943957e-14	0.004299005164800111	-1.111129253357659e-21	3.510777508365163e-14	6.980618421911624e-17	2.1361075257772342e-15	6.99987131677661e-20
8400000	0.0028504974169620556	-6.002369280670964e-20	-1.4191473256027191e-21	6.097716972216103e-13	1.8920839843943957e-14	0.004299005164800111	-1.1052304991338302e-21	3.510777508365163e-14	6.980618421911624e-17	2.1361075257772342e-15	6.99987131677661e-20
8500000	0.0028504974169620556	-6.002369280670964e-20	-1.4191473256027191e-21	6.097716972216103e-13	1.8920839843943957e-14	0.004299005164800111	-1.0993317449100012e-21	3.510777508365163e-14	6.980618421911624e-17	2.1361075257772342e-15	6.99987131677661e-20
8600000	0.0028504974169620556	-6.002369280670964e-20	-1.4191473256027191e-21	6.097716972216103e-13	1.8920839843943957e-14	0.004299005164800111	-1.0934329906861722e-21	3.510777508365163e-14	6.980618421911624e-17	2.1361075257772342e-15	6.99987131677661e-20
8700000	0.0028504974169620556	-6.002369280670964e-20	-1.4191473256027191e-21	6.097716972216103e-13	1.8920839843943957e-14	0.004299005164800111	-1.0875342364623434e-21	3.510777508365163e-14	6.980618421911624e-17	2.1361075257772342e-15	6.99987131677661e-20
8800000	0.0028504974169620556	-6.002369280670964e-20	-1.4191473256027191e-21	6.097716972216103e-13	1.8920839843943957e-14	0.004299005164800111	-1.0816354822385144e-21	3.510777508365163e-14	6.980618421911624e-17	2.1361075257772342e-15	6.99987131677661e-20
8900000	0.0028504974169620556	-6.002369280670964e-20	-1.4191473256027191e-21	6.097716972216103e-13	1.8920839843943957e-14	0.004299005164800111	-1.0757367280146854e-21	3.510777508365163e-14	6.980618421911624e-17	2.1361075257772342e-15	6.99987131677661e-20
9000000	0.0028504974169620556	-6.002369280670964e-20	-1.4191473256027191e-21	6.097716972216103e-13	1.8920839843943957e-14	0.004299005164800111	-1.0698379737908565e-21	3.510777508365163e-14	6.980618421911624e-17	2.1361075257772342e-15	6.99987131677661e-20
9100000	0.0028504974169620556	-6.002369280670964e-20	-1.4191473256027191e-21	6.097716972216103e-13	1.8920839843943957e-14	0.004299005164800111	-1.0639392195670277e-21	3.510777508365163e-14	6.980618421911624e-17	2.1361075257772342e-15	6.99987131677661e-20
9200000	0.0028504974169620556	-6.002369280670964e-20	-1.4191473256027191e-21	6.097716972216103e-13	1.8920839843943957e-14	0.004299005164800111	-1.0580404653431987e-21	3.510777508365163e-14	6.980618421911624e-17	2.1361075257772342e-15	6.99987131677661e-20
9300000	0.0028504974169620556	-6.002369280670964e-20	-1.4191473256027191e-21	6.097716972216103e-13	1.8920839843943957e-14	0.004299005164800111	-1.0521417111193697e-21	3.510777508365163e-14	6.980618421911624e-17	2.1361075257772342e-15	6.99987131677661e-20
9400000	0.0028504974169620556	-6.002369280670964e-20	-1.4191473256027191e-21	6.097716972216103e-13	1.8920839843943957e-14	0.004299005164800111	-1.046242956895541e-21	3.510777508365163e-14	6.980618421911624e-17	2.1361075257772342e-15	6.99987131677661e-20
9500000	0.0028504974169620556	-6.002369280670964e-20	-1.4191473256027191e-21	6.097716972216103e-13	1.8920839843943957e-14	0.004299005164800111	-1.040344202671712e-21	3.510777508365163e-14	6.980618421911624e-17	2.1361075257772342e-15	6.99987131677661e-20
9600000	0.0028504974169620556	-6.002369280670964e-20	-1.4191473256027191e-21	6.097716972216103e-13	1.8920839843943957e-14	0.004299005164800111	-1.034445448447883e-21	3.510777508365163e-14	6.980618421911624e-17	2.1361075257772342e-15	6.99987131677661e-20
9700000	0.0028504974169620556	-6.002369280670964e-20	-1.4191473256027191e-21	6.097716972216103e-13	1.8920839843943957e-14	0.004299005164800111	-1.028546694224054e-21	3.510777508365163e-14	6.980618421911624e-17	2.1361075257772342e-15	6.99987131677661e-20
9800000	0.0028504974169620556	-6.002369280670964e-20	-1.4191473256027191e-21	6.097716972216103e-13	1.8920839843943957e-14	0.004299005164800111	-1.0226479400002252e-21	3.510777508365163e-14	6.980618421911624e-17	2.1361075257772342e-15	6.99987131677661e-20
9900000	0.0028504974169620556	-6.002369280670964e-20	-1.4191473256027191e-21	6.097716972216103e-13	1.8920839843943957e-14	0.004299005164800111	-1.0167491857763962e-21	3.510777508365163e-14	6.980618421911624e-17	2.1361075257772342e-15	6.99987131677661e-20
10000000	0.0028504974169620556	-6.002369280670964e-20	-1.4191473256027191e-21	6.097716972216103e-13	1.8920839843943957e-14	0.004299005164800111	-1.0108504315525672e-21	3.510777508365163e-14	6.980618421911624e-17	2.1361075257772342e-15	6.99987131677661e-20
10100000	0.0028504974169620556	-6.002369280670964e-20	-1.4191473256027191e-21	6.097716972216103e-13	1.8920839843943957e-14	0.004299005164800111	-1.0049516773287383e-21	3.510777508365163e-14	6.980618421911624e-17	2.1361075257772342e-15	6.99987131677661e-20
10200000	0.0028504974169620556	-6.002369280670964e-20	-1.4191473256027191e-21	6.097716972216103e-13	1.8920839843943957e-14	0.004299005164800111	-9.990529231049095e-22	3.510777508365163e-14	6.980618421911624e-17	2.1361075257772342e-15	6.99987131677661e-20
10300000	0.0028504974169620556	-6.002369280670964e-20	-1.4191473256027191e-21	6.097716972216104e-13	1.8920839843943957e-14	0.004299005164800111	-9.931541688810805e-22	3.510777508365163e-14	6.980618421911624e-17	2.1361075257772346e-15	6.99987131677661e-20
10400000	0.0028504974169620556	-6.002369280670964e-20	-1.4191473256027191e-21	6.097716972216104e-13	1.8920839843943957e-14	0.004299005164800111	-9.872554146572515e-22	3.510777508365163e-14	6.980618421911624e-17	2.1361075257772346e-15	6.99987131677661e-20
10500000	0.0028504974169620556	-6.002369280670964e-20	-1.4191473256027191e-21	6.097716972216104e-13	1.8920839843943957e-14	0.004299005164800111	-9.813566604334225e-22	3.510777508365163e-14	6.980618421911624e-17	2.1361075257772346e-15	6.99987131677661e-20
10600000	0.0028504974169620556	-6.002369280670964e-20	-1.4191473256027191e-21	6.097716972216104e-13	1.8920839843943957e-14	0.004299005164800111	-9.754579062095938e-22	3.510777508365163e-14	6.980618421911624e-17	2.1361075257772346e-15	6.99987131677661e-20
10700000	0.0028504974169620556	-6.002369280670964e-20	-1.4191473256027191e-21	6.097716972216104e-13	1.8920839843943957e-14	0.004299005164800111	-9.695591519857648e-22	3.510777508365163e-14	6.980618421911624e-17	2.1361075257772346e-15	6.99987131677661e-20
10800000	0.0028504974169620556	-6.002369280670964e-20	-1.4191473256027191e-21	6.097716972216104e-13	1.8920839843943957e-14	0.004299005164800111	-9.636603977619358e-22	3.510777508365163e-14	6.980618421911624e-17	2.1361075257772346e-15	6.99987131677661e-20
10900000	0.0028504974169620556	-6.002369280670964e-20	-1.4191473256027191e-21	6.097716972216104e-13	1.8920839843943957e-14	0.004299005164800111	-9.57761643538107e-22	3.510777508365163e-14	6.980618421911624e-17	2.1361075257772346e-15	6.99987131677661e-20
11000000	0.0028504974169620556	-6.002369280670964e-20	-1.4191473256027191e-21	6.097716972216104e-13	1.8920839843943957e-14	0.004299005164800111	-9.51862889314278e-22	3.510777508365163e-14	6.980618421911624e-17	2.1361075257772346e-15	6.99987131677661e-20
11100000	0.0028504974169620556	-6.002369280670964e-20	-1.4191473256027191e-21	6.097716972216104e-13	1.8920839843943957e-14	0.004299005164800111	-9.45964135090449e-22	3.510777508365163e-14	6.980618421911624e-17	2.1361075257772346e-15	6.99987131677661e-20
11200000	0.0028504974169620556	-6.002369280670964e-20	-1.4191473256027191e-21	6.097716972216104e-13	1.8920839843943957e-14	0.004299005164800111	-9.4006538086662e-22	3.510777508365163e-14	6.980618421911624e-17	2.1361075257772346e-15	6.99987131677661e-20
11300000	0.0028504974169620556	-6.002369280670964e-20	-1.4191473256027191e-21	6.097716972216104e-13	1.8920839843943957e-14	0.004299005164800111	-9.341666266427913e-22	3.510777508365163e-14	6.980618421911624e-17	2.1361075257772346e-15	6.99987131677661e-20
11400000	0.0028504974169620556	-6.002369280670964e-20	-1.4191473256027191e-21	6.097716972216104e-13	1.8920839843943957e-14	0.004299005164800111	-9.282678724189623e-22	3.510777508365163e-14	6.980618421911624e-17	2.1361075257772346e-15	6.99987131677661e-20
11500000	0.0028504974169620556	-6.002369280670964e-20	-1.4191473256027191e-21	6.097716972216104e-13	1.8920839843943957e-14	0.004299005164800111	-9.223691181951333e-22	3.510777508365163e-14	6.980618421911624e-17	2.1361075257772346e-15	6.99987131677661e-20
11600000	0.0028504974169620556	-6.002369280670964e-20	-1.4191473256027191e-21	6.097716972216104e-13	1.8920839843943957e-14	0.004299005164800111	-9.164703639713045e-22	3.510777508365163e-14	6.980618421911624e-17	2.1361075257772346e-15	6.99987131677661e-20
11700000	0.0028504974169620556	-6.002369280670964e-20	-1.4191473256027191e-21	6.097716972216104e-13	1.8920839843943957e-14	0.004299005164800111	-9.105716097474756e-22	3.510777508365163e-14	6.980618421911624e-17	2.1361075257772346e-15	6.99987131677661e-20
11800000	0.0028504974169620556	-6.002369280670964e-20	-1.4191473256027191e-21	6.097716972216104e-13	1.8920839843943957e-14	0.004299005164800111	-9.046728555236466e-22	3.510777508365163e-14	6.980618421911624e-17	2.1361075257772346e-15	6.99987131677661e-20
11900000	0.0028504974169620556	-6.002369280670964e-20	-1.4191473256027191e-21	6.097716972216104e-13	1.8920839843943957e-14	0.004299005164800111	-8.987741012998176e-22	3.510777508365163e-14	6.980618421911624e-17	2.1361075257772346e-15	6.99987131677661e-20
12000000	0.0028504974169620556	-6.002369280670964e-20	-1.4191473256027191e-21	6.097716972216104e-13	1.8920839843943957e-14	0.004299005164800111	-8.928753470759888e-22	3.510777508365163e-14	6.980618421911624e-17	2.1361075257772346e-15	6.99987131677661e-20
12100000	0.0028504974169620556	-6.002369280670964e-20	-1.4191473256027191e-21	6.097716972216104e-13	1.8920839843943957e-14	0.004299005164800111	-8.869765928521598e-22	3.510777508365163e-14	6.980618421911624e-17	2.1361075257772346e-15	6.99987131677661e-20
12200000	0.0028504974169620556	-6.002369280670964e-20	-1.4191473256027191e-21	6.097716972216104e-13	1.8920839843943957e-14	0.004299005164800111	-8.810778386283309e-22	3.510777508365163e-14	6.980618421911624e-17	2.1361075257772346e-15	6.99987131677661e-20
12300000	0.0028504974169620556	-6.002369280670964e-20	-1.4191473256027191e-21	6.097716972216104e-13	1.8920839843943957e-14	0.004299005164800111	-8.751790844045019e-22	3.510777508365163e-14	6.980618421911624e-17	2.1361075257772346e-15	6.99987131677661e-20
12400000	0.0028504974169620556	-6.002369280670964e-20	-1.4191473256027191e-21	6.097716972216104e-13	1.8920839843943957e-14	0.004299005164800111	-8.69280330180673e-22	3.510777508365163e-14	6.980618421911624e-17	2.1361075257772346e-15	6.99987131677661e-20
12500000	0.0028504974169620556	-6.002369280670964e-20	-1.4191473256027191e-21	6.097716972216104e-13	1.8920839843943957e-14	0.004299005164800111	-8.633815759568441e-22	3.510777508365163e-14	6.980618421911624e-17	2.1361075257772346e-15	6.99987131677661e-20
12600000	0.0028504974169620556	-6.002369280670964e-20	-1.4191473256027191e-21	6.097716972216104e-13	1.8920839843943957e-14	0.004299005164800111	-8.574828217330153e-22	3.510777508365163e-14	6.980618421911624e-17	2.1361075257772346e-15	6.99987131677661e-20
12700000	0.0028504974169620556	-6.002369280670964e-20	-1.4191473256027191e-21	6.097716972216104e-13	1.8920839843943957e-14	0.004299005164800111	-8.515840675091863e-22	3.510777508365163e-14	6.980618421911624e-17	2.1361075257772346e-15	6.99987131677661e-20
12800000	0.0028504974169620556	-6.002369280670964e-20	-1.4191473256027191e-21	6.097716972216104e-13	1.8920839843943957e-14	0.004299005164800111	-8.456853132853574e-22	3.510777508365163e-14	6.980618421911624e-17	2.1361075257772346e-15	6.99987131677661e-20
12900000	0.0028504974169620556	-6.002369280670964e-20	-1.4191473256027191e-21	6.097716972216104e-13	1.8920839843943957e-14	0.004299005164800111	-8.397865590615286e-22	3.510777508365163e-14	6.980618421911624e-17	2.1361075257772346e-15	6.99987131677661e-20
13000000	0.0028504974169620556	-6.002369280670964e-20	-1.4191473256027191e-21	6.097716972216104e-13	1.8920839843943957e-14	0.004299005164800111	-8.338878048376996e-22	3.510777508365163e-14	6.980618421911624e-17	2.1361075257772346e-15	6.99987131677661e-20
13100000	0.0028504974169620556	-6.002369280670964e-20	-1.4191473256027191e-21	6.097716972216104e-13	1.8920839843943957e-14	0.004299005164800111	-8.279890506138706e-22	3.510777508365163e-14	6.980618421911624e-17	2.1361075257772346e-15	6.99987131677661e-20
13200000	0.0028504974169620556	-6.002369280670964e-20	-1.4191473256027191e-21	6.097716972216104e-13	1.8920839843943957e-14	0.004299005164800111	-8.220902963900416e-22	3.510777508365163e-14	6.980618421911624e-17	2.1361075257772346e-15	6.99987131677661e-20
13300000	0.0028504974169620556	-6.002369280670964e-20	-1.4191473256027191e-21	6.097716972216104e-13	1.8920839843943957e-14	0.004299005164800111	-8.161915421662128e-22	3.510777508365163e-14	6.980618421911624e-17	2.1361075257772346e-15	6.99987131677661e-20
13400000	0.0028504974169620556	-6.002369280670964e-20	-1.4191473256027191e-21	6.097716972216104e-13	1.8920839843943957e-14	0.004299005164800111	-8.102927879423839e-22	3.510777508365163e-14	6.980618421911624e-17	2.1361075257772346e-15	6.99987131677661e-20
13500000	0.0028504974169620556	-6.002369280670964e-20	-1.4191473256027191e-21	6.097716972216104e-13	1.8920839843943957e-14	0.004299005164800111	-8.043940337185549e-22	3.510777508365163e-14	6.980618421911624e-17	2.1361075257772346e-15	6.99987131677661e-20
13600000	0.0028504974169620556	-6.002369280670964e-20	-1.4191473256027191e-21	6.097716972216104e-13	1.8920839843943957e-14	0.004299005164800111	-7.984952794947259e-22	3.510777508365163e-14	6.980618421911624e-17	2.1361075257772346e-15	6.99987131677661e-20
13700000	0.0028504974169620556	-6.002369280670964e-20	-1.4191473256027191e-21	6.097716972216104e-13	1.8920839843943957e-14	0.004299005164800111	-7.925965252708971e-22	3.510777508365163e-14	6.980618421911624e-17	2.1361075257772346e-15	6.99987131677661e-20
13800000	0.0028504974169620556	-6.002369280670964e-20	-1.4191473256027191e-21	6.097716972216104e-13	1.8920839843943957e-14	0.004299005164800111	-7.866977710470681e-22	3.510777508365163e-14	6.980618421911624e-17	2.1361075257772346e-15	6.99987131677661e-20
13900000	0.0028504974169620556	-6.002369280670964e-20	-1.4191473256027191e-21	6.097716972216104e-13	1.8920839843943957e-14	0.004299005164800111	-7.807990168232392e-22	3.510777508365163e-14	6.980618421911624e-17	2.1361075257772346e-15	6.99987131677661e-20
14000000	0.0028504974169620556	-6.002369280670964e-20	-1.4191473256027191e-21	6.097716972216104e-13	1.8920839843943957e-14	0.004299005164800111	-7.749002625994102e-22	3.510777508365163e-14	6.980618421911624e-17	2.1361075257772346e-15	6.99987131677661e-20
14100000	0.0028504974169620556	-6.002369280670964e-20	-1.4191473256027191e-21	6.097716972216104e-13	1.8920839843943957e-14	0.004299005164800111	-7.690015083755814e-22	3.510777508365163e-14	6.980618421911624e-17	2.1361075257772346e-15	6.99987131677661e-20
14200000	0.0028504974169620556	-6.002369280670964e-20	-1.4191473256027191e-21	6.097716972216104e-13	1.8920839843943957e-14	0.004299005164800111	-7.631027541517524e-22	3.510777508365163e-14	6.980618421911624e-17	2.1361075257772346e-15	6.99987131677661e-20
14300000	0.0028504974169620556	-6.002369280670964e-20	-1.4191473256027191e-21	6.097716972216104e-13	1.8920839843943957e-14	0.004299005164800111	-7.572039999279234e-22	3.510777508365163e-14	6.980618421911624e-17	2.1361075257772346e-15	6.99987131677661e-20
14400000	0.0028504974169620556	-6.002369280670964e-20	-1.4191473256027191e-21	6.097716972216104e-13	1.8920839843943957e-14	0.004299005164800111	-7.513052457040945e-22	3.510777508365163e-14	6.980618421911624e-17	2.1361075257772346e-15	6.99987131677661e-20
14500000	0.0028504974169620556	-6.002369280670964e-20	-1.4191473256027191e-21	6.097716972216104e-13	1.8920839843943957e-14	0.004299005164800111	-7.454064914802657e-22	3.510777508365163e-14	6.980618421911624e-17	2.1361075257772346e-15	6.99987131677661e-20
14600000	0.0028504974169620556	-6.002369280670964e-20	-1.4191473256027191e-21	6.097716972216104e-13	1.8920839843943957e-14	0.004299005164800111	-7.395077372564367e-22	3.510777508365163e-14	6.980618421911624e-17	2.1361075257772346e-15	6.99987131677661e-20
14700000	0.0028504974169620556	-6.002369280670964e-20	-1.4191473256027191e-21	6.097716972216104e-13	1.8920839843943957e-14	0.004299005164800111	-7.336089830326077e-22	3.510777508365163e-14	6.980618421911624e-17	2.1361075257772346e-15	6.99987131677661e-20
14800000	0.0028504974169620556	-6.002369280670964e-20	-1.4191473256027191e-21	6.097716972216104e-13	1.8920839843943957e-14	0.004299005164800111	-7.277102288087787e-22	3.510777508365163e-14	6.980618421911624e-17	2.1361075257772346e-15	6.99987131677661e-20
14900000	0.0028504974169620556	-6.002369280670964e-20	-1.4191473256027191e-21	6.097716972216104e-13	1.8920839843943957e-14	0.004299005164800111	-7.218114745849499e-22	3.510777508365163e-14	6.980618421911624e-17	2.1361075257772346e-15	6.99987131677661e-20
15000000	0.0028504974169620556	-6.002369280670964e-20	-1.4191473256027191e-21	6.097716972216104e-13	1.8920839843943957e-14	0.004299005164800111	-7.15912720361121e-22	3.510777508365163e-14	6.980618421911624e-17	2.1361075257772346e-15	6.99987131677661e-20
15100000	0.0028504974169620556	-6.002369280670964e-20	-1.4191473256027191e-21	6.097716972216104e-13	1.8920839843943957e-14	0.004299005164800111	-7.10013966137292e-22	3.510777508365163e-14	6.980618421911624e-17	2.1361075257772346e-15	6.99987131677661e-20
15200000	0.0028504974169620556	-6.002369280670964e-20	-1.4191473256027191e-21	6.097716972216104e-13	1.8920839843943957e-14	0.004299005164800111	-7.041152119134631e-22	3.510777508365163e-14	6.980618421911624e-17	2.1361075257772346e-15	6.99987131677661e-20
15300000	0.0028504974169620556	-6.002369280670964e-20	-1.4191473256027191e-21	6.097716972216104e-13	1.8920839843943957e-14	0.004299005164800111	-6.982164576896342e-22	3.510777508365163e-14	6.980618421911624e-17	2.1361075257772346e-15	6.99987131677661e-20
15400000	0.0028504974169620556	-6.002369280670964e-20	-1.4191473256027191e-21	6.097716972216104e-13	1.8920839843943957e-14	0.004299005164800111	-6.923177034658052e-22	3.510777508365163e-14	6.980618421911624e-17	2.1361075257772346e-15	6.99987131677661e-20
15500000	0.0028504974169620556	-6.002369280670964e-20	-1.4191473256027191e-21	6.097716972216105e-13	1.8920839843943957e-14	0.004299005164800111	-6.864189492419763e-22	3.510777508365163e-14	6.980618421911624e-17	2.1361075257772346e-15	6.99987131677661e-20
15600000	0.0028504974169620556	-6.002369280670964e-20	-1.4191473256027191e-21	6.097716972216105e-13	1.8920839843943957e-14	0.004299005164800111	-6.805201950181474e-22	3.510777508365163e-14	6.980618421911624e-17	2.1361075257772346e-15	6.99987131677661e-20
15700000	0.0028504974169620556	-6.002369280670964e-20	-1.4191473256027191e-21	6.097716972216105e-13	1.8920839843943957e-14	0.004299005164800111	-6.746214407943185e-22	3.510777508365163e-14	6.980618421911624e-17	2.1361075257772346e-15	6.99987131677661e-20
15800000	0.0028504974169620556	-6.002369280670964e-20	-1.4191473256027191e-21	6.097716972216105e-13	1.8920839843943957e-14	0.004299005164800111	-6.687226865704895e-22	3.510777508365163e-14	6.980618421911624e-17	2.1361075257772346e-15	6.99987131677661e-20
15900000	0.0028504974169620556	-6.002369280670964e-20	-1.4191473256027191e-21	6.097716972216105e-13	1.8920839843943957e-14	0.004299005164800111	-6.628239323466605e-22	3.510777508365163e-14	6.980618421911624e-17	2.1361075257772346e-15	6.99987131677661e-20
16000000	0.0028504974169620556	-6.002369280670964e-20	-1.4191473256027191e-21	6.097716972216105e-13	1.8920839843943957e-14	0.004299005164800111	-6.5692517812283165e-22	3.510777508365163e-14	6.980618421911624e-17	2.1361075257772346e-15	6.99987131677661e-20
16100000	0.0028504974169620556	-6.002369280670964e-20	-1.4191473256027191e-21	6.097716972216105e-13	1.8920839843943957e-14	0.004299005164800111	-6.510264238990028e-22	3.510777508365163e-14	6.980618421911624e-17	2.1361075257772346e-15	6.99987131677661e-20
16200000	0.0028504974169620556	-6.002369280670964e-20	-1.4191473256027191e-21	6.097716972216105e-13	1.8920839843943957e-14	0.004299005164800111	-6.451276696751738e-22	3.510777508365163e-14	6.980618421911624e-17	2.1361075257772346e-15	6.99987131677661e-20
16300000	0.0028504974169620556	-6.002369280670964e-20	-1.4191473256027191e-21	6.097716972216105e-13	1.8920839843943957e-14	0.004299005164800111	-6.392289154513449e-22	3.510777508365163e-14	6.980618421911624e-17	2.1361075257772346e-15	6.99987131677661e-20
16400000	0.0028504974169620556	-6.002369280670964e-20	-1.4191473256027191e-21	6.097716972216105e-13	1.8920839843943957e-14	0.004299005164800111	-6.33330161227516e-22	3.510777508365163e-14	6.980618421911624e-17	2.1361075257772346e-15	6.99987131677661e-20
16500000	0.0028504974169620556	-6.002369280670964e-20	-1.4191473256027191e-21	6.097716972216105e-13	1.8920839843943957e-14	0.004299005164800111	-6.27431407003687e-22	3.510777508365163e-14	6.980618421911624e-17	2.1361075257772346e-15	6.99987131677661e-20
16600000	0.0028504974169620556	-6.002369280670964e-20	-1.4191473256027191e-21	6.097716972216105e-13	1.8920839843943957e-14	0.004299005164800111	-6.215326527798581e-22	3.510777508365163e-14	6.980618421911624e-17	2.1361075257772346e-15	6.99987131677661e-20
16700000	0.002850497416962056	-6.002369280670964e-20	-1.4191473256027191e-21	6.097716972216105e-13	1.8920839843943957e-14	0.004299005164800111	-6.156338985560292e-22	3.510777508365163e-14	6.980618421911624e-17	2.1361075257772346e-15	6.99987131677661e-20
16800000	0.002850497416962056	-6.002369280670964e-20	-1.4191473256027191e-21	6.097716972216105e-13	1.8920839843943957e-14	0.004299005164800111	-6.097351443322003e-22	3.510777508365163e-14	6.980618421911624e-17	2.1361075257772346e-15	6.99987131677661e-20
16900000	0.002850497416962056	-6.002369280670964e-20	-1.4191473256027191e-21	6.097716972216105e-13	1.8920839843943957e-14	0.004299005164800111	-6.038363901083713e-22	3.510777508365163e-14	6.980618421911624e-17	2.1361075257772346e-15	6.99987131677661e-20
17000000	0.002850497416962056	-6.002369280670964e-20	-1.4191473256027191e-21	6.097716972216105e-13	1.8920839843943957e-14	0.004299005164800111	-5.979376358845423e-22	3.510777508365163e-14	6.980618421911624e-17	2.1361075257772346e-15	6.99987131677661e-20
17100000	0.002850497416962056	-6.002369280670964e-20	-1.4191473256027191e-21	6.097716972216105e-13	1.8920839843943957e-14	0.004299005164800111	-5.9203888166071345e-22	3.510777508365163e-14	6.980618421911624e-17	2.1361075257772346e-15	6.99987131677661e-20
17200000	0.002850497416962056	-6.002369280670964e-20	-1.4191473256027191e-21	6.097716972216105e-13	1.8920839843943957e-14	0.004299005164800111	-5.861401274368846e-22	3.510777508365163e-14	6.980618421911624e-17	2.1361075257772346e-15	6.99987131677661e-20
17300000	0.002850497416962056	-6.002369280670964e-20	-1.4191473256027191e-21	6.097716972216105e-13	1.8920839843943957e-14	0.004299005164800111	-5.802413732130556e-22	3.510777508365163e-14	6.980618421911624e-17	2.1361075257772346e-15	6.99987131677661e-20
17400000	0.002850497416962056	-6.002369280670964e-20	-1.4191473256027191e-21	6.097716972216105e-13	1.8920839843943957e-14	0.004299005164800111	-5.743426189892266e-22	3.510777508365163e-14	6.980618421911624e-17	2.1361075257772346e-15	6.99987131677661e-20
17500000	0.002850497416962056	-6.002369280670964e-20	-1.4191473256027191e-21	6.097716972216105e-13	1.8920839843943957e-14	0.004299005164800111	-5.684438647653977e-22	3.510777508365163e-14	6.980618421911624e-17	2.1361075257772346e-15	6.99987131677661e-20
17600000	0.002850497416962056	-6.002369280670964e-20	-1.4191473256027191e-21	6.097716972216105e-13	1.8920839843943957e-14	0.004299005164800111	-5.625451105415688e-22	3.510777508365163e-14	6.980618421911624e-17	2.1361075257772346e-15	6.99987131677661e-20
17700000	0.002850497416962056	-6.002369280670964e-20	-1.4191473256027191e-21	6.097716972216105e-13	1.8920839843943957e-14	0.004299005164800111	-5.566463563177399e-22	3.510777508365163e-14	6.980618421911624e-17	2.1361075257772346e-15	6.99987131677661e-20
17800000	0.002850497416962056	-6.002369280670964e-20	-1.4191473256027191e-21	6.097716972216105e-13	1.8920839843943957e-14	0.004299005164800111	-5.507476020939109e-22	3.510777508365163e-14	6.980618421911624e-17	2.1361075257772346e-15	6.99987131677661e-20
17900000	0.002850497416962056	-6.002369280670964e-20	-1.4191473256027191e-21	6.097716972216105e-13	1.8920839843943957e-14	0.004299005164800111	-5.44848847870082e-22	3.510777508365163e-14	6.980618421911624e-17	2.1361075257772346e-15	6.99987131677661e-20
18000000	0.002850497416962056	-6.002369280670964e-20	-1.4191473256027191e-21	6.097716972216105e-13	1.8920839843943957e-14	0.004299005164800111	-5.389500936462531e-22	3.510777508365163e-14	6.980618421911624e-17	2.1361075257772346e-15	6.99987131677661e-20
18100000	0.002850497416962056	-6.002369280670964e-20	-1.4191473256027191e-21	6.097716972216105e-13	1.8920839843943957e-14	0.004299005164800111	-5.330513394224241e-22	3.510777508365163e-14	6.980618421911624e-17	2.1361075257772346e-15	6.99987131677661e-20
18200000	0.002850497416962056	-6.002369280670964e-20	-1.4191473256027191e-21	6.097716972216105e-13	1.8920839843943957e-14	0.004299005164800111	-5.271525851985952e-22	3.510777508365163e-14	6.980618421911624e-17	2.1361075257772346e-15	6.99987131677661e-20
18300000	0.002850497416962056	-6.002369280670964e-20	-1.4191473256027191e-21	6.097716972216105e-13	1.8920839843943957e-14	0.004299005164800111	-5.212538309747664e-22	3.510777508365163e-14	6.980618421911624e-17	2.1361075257772346e-15	6.99987131677661e-20
18400000	0.002850497416962056	-6.002369280670964e-20	-1.4191473256027191e-21	6.097716972216105e-13	1.8920839843943957e-14	0.004299005164800111	-5.153550767509374e-22	3.510777508365163e-14	6.980618421911624e-17	2.1361075257772346e-15	6.99987131677661e-20
18500000	0.002850497416962056	-6.002369280670964e-20	-1.4191473256027191e-21	6.097716972216105e-13	1.8920839843943957e-14	0.004299005164800111	-5.094563225271084e-22	3.510777508365163e-14	6.980618421911624e-17	2.1361075257772346e-15	6.99987131677661e-20
18600000	0.002850497416962056	-6.002369280670964e-20	-1.4191473256027191e-21	6.097716972216105e-13	1.8920839843943957e-14	0.004299005164800111	-5.035575683032795e-22	3.510777508365163e-14	6.980618421911624e-17	2.1361075257772346e-15	6.99987131677661e-20
18700000	0.002850497416962056	-6.002369280670964e-20	-1.4191473256027191e-21	6.097716972216105e-13	1.8920839843943957e-14	0.004299005164800111	-4.976588140794506e-22	3.510777508365163e-14	6.980618421911624e-17	2.1361075257772346e-15	6.99987131677661e-20
18800000	0.002850497416962056	-6.002369280670964e-20	-1.4191473256027191e-21	6.097716972216105e-13	1.8920839843943957e-14	0.004299005164800111	-4.917600598556217e-22	3.510777508365163e-14	6.980618421911624e-17	2.1361075257772346e-15	6.99987131677661e-20
18900000	0.002850497416962056	-6.002369280670964e-20	-1.4191473256027191e-21	6.097716972216105e-13	1.8920839843943957e-14	0.004299005164800111	-4.858613056317927e-22	3.510777508365163e-14	6.980618421911624e-17	2.1361075257772346e-15	6.99987131677661e-20
19000000	0.002850497416962056	-6.002369280670964e-20	-1.4191473256027191e-21	6.097716972216105e-13	1.8920839843943957e-14	0.004299005164800111	-4.799625514079638e-22	3.510777508365163e-14	6.980618421911624e-17	2.1361075257772346e-15	6.99987131677661e-20
19100000	0.002850497416962056	-6.002369280670964e-20	-1.4191473256027191e-21	6.097716972216105e-13	1.8920839843943957e-14	0.004299005164800111	-4.740637971841349e-22	3.510777508365163e-14	6.980618421911624e-17	2.1361075257772346e-15	6.99987131677661e-20
19200000	0.002850497416962056	-6.002369280670964e-20	-1.4191473256027191e-21	6.097716972216105e-13	1.8920839843943957e-14	0.004299005164800111	-4.681650429603059e-22	3.510777508365163e-14	6.980618421911624e-17	2.1361075257772346e-15	6.99987131677661e-20
19300000	0.002850497416962056	-6.002369280670964e-20	-1.4191473256027191e-21	6.097716972216105e-13	1.8920839843943957e-14	0.004299005164800111	-4.62266288736477e-22	3.510777508365163e-14	6.980618421911624e-17	2.1361075257772346e-15	6.99987131677661e-20
19400000	0.002850497416962056	-6.002369280670964e-20	-1.4191473256027191e-21	6.097716972216105e-13	1.8920839843943957e-14	0.004299005164800111	-4.563675345126481e-22	3.510777508365163e-14	6.980618421911624e-17	2.1361075257772346e-15	6.99987131677661e-20
19500000	0.002850497416962056	-6.002369280670964e-20	-1.4191473256027191e-21	6.097716972216105e-13	1.8920839843943957e-14	0.004299005164800111	-4.504687802888191e-22	3.510777508365163e-14	6.980618421911624e-17	2.1361075257772346e-15	6.99987131677661e-20
19600000	0.002850497416962056	-6.002369280670964e-20	-1.4191473256027191e-21	6.097716972216105e-13	1.8920839843943957e-14	0.004299005164800111	-4.445700260649902e-22	3.510777508365163e-14	6.980618421911624e-17	2.1361075257772346e-15	6.99987131677661e-20
19700000	0.002850497416962056	-6.002369280670964e-20	-1.4191473256027191e-21	6.097716972216105e-13	1.8920839843943957e-14	0.004299005164800111	-4.386712718411612e-22	3.510777508365163e-14	6.980618421911624e-17	2.1361075257772346e-15	6.99987131677661e-20
19800000	0.002850497416962056	-6.002369280670964e-20	-1.4191473256027191e-21	6.097716972216105e-13	1.8920839843943957e-14	0.004299005164800111	-4.3277251761733235e-22	3.510777508365163e-14	6.980618421911624e-17	2.1361075257772346e-15	6.99987131677661e-20
19900000	0.002850497416962056	-6.002369280670964e-20	-1.4191473256027191e-21	6.097716972216105e-13	1.8920839843943957e-14	0.004299005164800111	-4.268737633935034e-22	3.510777508365163e-14	6.980618421911624e-17	2.1361075257772346e-15	6.99987131677661e-20
20000000	0.002850497416962056	-6.002369280670964e-20	-1.4191473256027191e-21	6.097716972216105e-13	1.8920839843943957e-14	0.004299005164800111	-4.209750091696745e-22	3.510777508365163e-14	6.980618421911624e-17	2.1361075257772346e-15	6.99987131677661e-20
20100000	0.002850497416962056	-6.002369280670964e-20	-1.4191473256027191e-21	6.097716972216105e-13	1.8920839843943957e-14	0.004299005164800111	-4.1507625494584556e-22	3.510777508365163e-14	6.980618421911624e-17	2.1361075257772346e-15	6.99987131677661e-20
20200000	0.002850497416962056	-6.002369280670964e-20	-1.4191473256027191e-21	6.097716972216105e-13	1.8920839843943957e-14	0.004299005164800111	-4.0917750072201662e-22	3.510777508365163e-14	6.980618421911624e-17	2.1361075257772346e-15	6.99987131677661e-20
20300000	0.002850497416962056	-6.002369280670964e-20	-1.4191473256027191e-21	6.097716972216105e-13	1.8920839843943957e-14	0.004299005164800111	-4.032787464981877e-22	3.510777508365163e-14	6.980618421911624e-17	2.1361075257772346e-15	6.99987131677661e-20
20400000	0.002850497416962056	-6.002369280670964e-20	-1.4191473256027191e-21	6.097716972216105e-13	1.8920839843943957e-14	0.004299005164800111	-3.9737999227435876e-22	3.510777508365163e-14	6.980618421911624e-17	2.1361075257772346e-15	6.99987131677661e-20
20500000	0.002850497416962056	-6.002369280670964e-20	-1.4191473256027191e-21	6.097716972216105e-13	1.8920839843943957e-14	0.004299005164800111	-3.9148123805052983e-22	3.510777508365163e-14	6.980618421911624e-17	2.1361075257772346e-15	6.99987131677661e-20
20600000	0.002850497416962056	-6.002369280670964e-20	-1.4191473256027191e-21	6.097716972216105e-13	1.8920839843943957e-14	0.004299005164800111	-3.855824838267009e-22	3.510777508365163e-14	6.980618421911624e-17	2.1361075257772346e-15	6.99987131677661e-20
20700000	0.002850497416962056	-6.002369280670964e-20	-1.4191473256027191e-21	6.097716972216105e-13	1.8920839843943957e-14	0.004299005164800111	-3.7968372960287197e-22	3.510777508365163e-14	6.980618421911624e-17	2.1361075257772346e-15	6.99987131677661e-20
20800000	0.002850497416962056	-6.002369280670964e-20	-1.4191473256027191e-21	6.097716972216105e-13	1.8920839843943957e-14	0.004299005164800111	-3.7378497537904304e-22	3.510777508365163e-14	6.980618421911624e-17	2.1361075257772346e-15	6.99987131677661e-20
20900000	0.002850497416962056	-6.002369280670964e-20	-1.4191473256027191e-21	6.097716972216105e-13	1.8920839843943957e-14	0.004299005164800111	-3.6788622115521415e-22	3.510777508365163e-14	6.980618421911624e-17	2.1361075257772346e-15	6.99987131677661e-20
21000000	0.002850497416962056	-6.002369280670964e-20	-1.4191473256027191e-21	6.097716972216105e-13	1.8920839843943957e-14	0.004299005164800111	-3.6198746693138517e-22	3.510777508365163e-14	6.980618421911624e-17	2.1361075257772346e-15	6.99987131677661e-20
21100000	0.002850497416962056	-6.002369280670964e-20	-1.4191473256027191e-21	6.097716972216105e-13	1.8920839843943957e-14	0.004299005164800111	-3.560887127075563e-22	3.510777508365163e-14	6.980618421911624e-17	2.1361075257772346e-15	6.99987131677661e-20
21200000	0.002850497416962056	-6.002369280670964e-20	-1.4191473256027191e-21	6.097716972216105e-13	1.8920839843943957e-14	0.004299005164800111	-3.501899584837273e-22	3.510777508365163e-14	6.980618421911624e-17	2.1361075257772346e-15	6.99987131677661e-20
21300000	0.002850497416962056	-6.002369280670964e-20	-1.4191473256027191e-21	6.097716972216105e-13	1.8920839843943957e-14	0.004299005164800111	-3.4429120425989843e-22	3.510777508365163e-14	6.980618421911624e-17	2.1361075257772346e-15	6.99987131677661e-20
21400000	0.002850497416962056	-6.002369280670964e-20	-1.4191473256027191e-21	6.097716972216105e-13	1.8920839843943957e-14	0.004299005164800111	-3.383924500360695e-22	3.510777508365163e-14	6.980618421911624e-17	2.1361075257772346e-15	6.99987131677661e-20
21500000	0.002850497416962056	-6.002369280670964e-20	-1.4191473256027191e-21	6.097716972216105e-13	1.8920839843943957e-14	0.004299005164800111	-3.3249369581224056e-22	3.510777508365163e-14	6.980618421911624e-17	2.1361075257772346e-15	6.99987131677661e-20
21600000	0.002850497416962056	-6.002369280670964e-20	-1.4191473256027191e-21	6.097716972216105e-13	1.8920839843943957e-14	0.004299005164800111	-3.2659494158841163e-22	3.510777508365163e-14	6.980618421911624e-17	2.1361075257772346e-15	6.99987131677661e-20
21700000	0.002850497416962056	-6.002369280670964e-20	-1.4191473256027191e-21	6.097716972216105e-13	1.8920839843943957e-14	0.004299005164800111	-3.206961873645827e-22	3.510777508365163e-14	6.980618421911624e-17	2.1361075257772346e-15	6.99987131677661e-20
21800000	0.002850497416962056	-6.002369280670964e-20	-1.4191473256027191e-21	6.097716972216105e-13	1.8920839843943957e-14	0.004299005164800111	-3.1479743314075377e-22	3.510777508365163e-14	6.980618421911624e-17	2.1361075257772346e-15	6.99987131677661e-20
21900000	0.002850497416962056	-6.002369280670964e-20	-1.4191473256027191e-21	6.097716972216105e-13	1.8920839843943957e-14	0.004299005164800111	-3.0889867891692484e-22	3.510777508365163e-14	6.980618421911624e-17	2.1361075257772346e-15	6.99987131677661e-20
22000000	0.002850497416962056	-6.002369280670964e-20	-1.4191473256027191e-21	6.097716972216105e-13	1.8920839843943957e-14	0.004299005164800111	-3.029999246930959e-22	3.510777508365163e-14	6.980618421911624e-17	2.1361075257772346e-15	6.99987131677661e-20
22100000	0.002850497416962056	-6.002369280670964e-20	-1.4191473256027191e-21	6.097716972216105e-13	1.8920839843943957e-14	0.004299005164800111	-2.9710117046926698e-22	3.510777508365163e-14	6.980618421911624e-17	2.1361075257772346e-15	6.99987131677661e-20
22200000	0.002850497416962056	-6.002369280670964e-20	-1.4191473256027191e-21	6.097716972216105e-13	1.8920839843943957e-14	0.004299005164800111	-2.9120241624543804e-22	3.510777508365163e-14	6.980618421911624e-17	2.1361075257772346e-15	6.99987131677661e-20
22300000	0.002850497416962056	-6.002369280670964e-20	-1.4191473256027191e-21	6.097716972216105e-13	1.8920839843943957e-14	0.004299005164800111	-2.853036620216091e-22	3.510777508365163e-14	6.980618421911624e-17	2.1361075257772346e-15	6.99987131677661e-20
22400000	0.002850497416962056	-6.002369280670964e-20	-1.4191473256027191e-21	6.097716972216105e-13	1.8920839843943957e-14	0.004299005164800111	-2.7944134013661403e-22	3.510777508365163e-14	6.980618421911624e-17	2.1361075257772346e-15	6.99987131677661e-20
22500000	0.002850497416962056	-6.002369280670964e-20	-1.4191473256027191e-21	6.097716972216105e-13	1.8920839843943957e-14	0.004299005164800111	-2.7369680060426426e-22	3.510777508365163e-14	6.980618421911624e-17	2.1361075257772346e-15	6.99987131677661e-20
22600000	0.002850497416962056	-6.002369280670964e-20	-1.4191473256027191e-21	6.097716972216105e-13	1.8920839843943957e-14	0.004299005164800111	-2.6807135834640733e-22	3.510777508365163e-14	6.980618421911624e-17	2.1361075257772346e-15	6.99987131677661e-20
22700000	0.002850497416962056	-6.002369280670964e-20	-1.4191473256027191e-21	6.097716972216105e-13	1.8920839843943957e-14	0.004299005164800111	-2.6256317808916454e-22	3.510777508365163e-14	6.980618421911624e-17	2.1361075257772346e-15	6.99987131677661e-20
22800000	0.002850497416962056	-6.002369280670964e-20	-1.4191473256027191e-21	6.097716972216105e-13	1.8920839843943957e-14	0.004299005164800111	-2.5717042455865743e-22	3.510777508365163e-14	6.980618421911624e-17	2.1361075257772346e-15	6.99987131677661e-20
22900000	0.002850497416962056	-6.002369280670964e-20	-1.4191473256027191e-21	6.097716972216105e-13	1.8920839843943957e-14	0.004299005164800111	-2.5189126248100734e-22	3.510777508365163e-14	6.980618421911624e-17	2.1361075257772346e-15	6.99987131677661e-20
23000000	0.002850497416962056	-6.002369280670964e-20	-1.4191473256027191e-21	6.097716972216105e-13	1.8920839843943957e-14	0.004299005164800111	-2.4672385658233567e-22	3.510777508365163e-14	6.980618421911624e-17	2.1361075257772346e-15	6.99987131677661e-20
23100000	0.002850497416962056	-6.002369280670964e-20	-1.4191473256027191e-21	6.097716972216105e-13	1.8920839843943957e-14	0.004299005164800111	-2.416663715887639e-22	3.510777508365163e-14	6.980618421911624e-17	2.1361075257772346e-15	6.99987131677661e-20
23200000	0.002850497416962056	-6.002369280670964e-20	-1.4191473256027191e-21	6.097716972216105e-13	1.8920839843943957e-14	0.004299005164800111	-2.3671697222641334e-22	3.510777508365163e-14	6.980618421911624e-17	2.1361075257772346e-15	6.99987131677661e-20
23300000	0.002850497416962056	-6.002369280670964e-20	-1.4191473256027191e-21	6.097716972216105e-13	1.8920839843943957e-14	0.004299005164800111	-2.3187382322140552e-22	3.510777508365163e-14	6.980618421911624e-17	2.1361075257772346e-15	6.99987131677661e-20
23400000	0.002850497416962056	-6.002369280670964e-20	-1.4191473256027191e-21	6.097716972216105e-13	1.8920839843943957e-14	0.004299005164800111	-2.271350892998618e-22	3.510777508365163e-14	6.980618421911624e-17	2.1361075257772346e-15	6.99987131677661e-20
23500000	0.002850497416962056	-6.002369280670964e-20	-1.4191473256027191e-21	6.097716972216105e-13	1.8920839843943957e-14	0.004299005164800111	-2.224989351879036e-22	3.510777508365163e-14	6.980618421911624e-17	2.1361075257772346e-15	6.99987131677661e-20
23600000	0.002850497416962056	-6.002369280670964e-20	-1.4191473256027191e-21	6.097716972216105e-13	1.8920839843943957e-14	0.004299005164800111	-2.1796352561165233e-22	3.510777508365163e-14	6.980618421911624e-17	2.1361075257772346e-15	6.99987131677661e-20
23700000	0.002850497416962056	-6.002369280670964e-20	-1.4191473256027191e-21	6.097716972216105e-13	1.8920839843943957e-14	0.004299005164800111	-2.1352702529722944e-22	3.510777508365163e-14	6.980618421911624e-17	2.1361075257772346e-15	6.99987131677661e-20
23800000	0.002850497416962056	-6.002369280670964e-20	-1.4191473256027191e-21	6.097716972216105e-13	1.8920839843943957e-14	0.004299005164800111	-2.0918759897075635e-22	3.510777508365163e-14	6.980618421911624e-17	2.1361075257772346e-15	6.99987131677661e-20
23900000	0.002850497416962056	-6.002369280670964e-20	-1.4191473256027191e-21	6.097716972216105e-13	1.8920839843943957e-14	0.004299005164800111	-2.0494341135835441e-22	3.510777508365163e-14	6.980618421911624e-17	2.1361075257772346e-15	6.99987131677661e-20
24000000	0.002850497416962056	-6.002369280670964e-20	-1.4191473256027191e-21	6.097716972216105e-13	1.8920839843943957e-14	0.004299005164800111	-2.0079262718614508e-22	3.510777508365163e-14	6.980618421911624e-17	2.1361075257772346e-15	6.99987131677661e-20
24100000	0.002850497416962056	-6.002369280670964e-20	-1.4191473256027191e-21	6.097716972216105e-13	1.8920839843943957e-14	0.004299005164800111	-1.967334111802498e-22	3.510777508365163e-14	6.980618421911624e-17	2.1361075257772346e-15	6.99987131677661e-20
24200000	0.002850497416962056	-6.002369280670964e-20	-1.4191473256027191e-21	6.097716972216105e-13	1.8920839843943957e-14	0.004299005164800111	-1.9276392806678993e-22	3.510777508365163e-14	6.980618421911624e-17	2.1361075257772346e-15	6.99987131677661e-20
24300000	0.002850497416962056	-6.002369280670964e-20	-1.4191473256027191e-21	6.097716972216105e-13	1.8920839843943957e-14	0.004299005164800111	-1.8888234257188693e-22	3.510777508365163e-14	6.980618421911624e-17	2.1361075257772346e-15	6.99987131677661e-20
24400000	0.002850497416962056	-6.002369280670964e-20	-1.4191473256027191e-21	6.097716972216105e-13	1.8920839843943957e-14	0.004299005164800111	-1.8508681942166222e-22	3.510777508365163e-14	6.980618421911624e-17	2.1361075257772346e-15	6.99987131677661e-20
24500000	0.002850497416962056	-6.002369280670964e-20	-1.4191473256027191e-21	6.097716972216105e-13	1.8920839843943957e-14	0.004299005164800111	-1.8137552334223716e-22	3.510777508365163e-14	6.980618421911624e-17	2.1361075257772346e-15	6.99987131677661e-20
24600000	0.002850497416962056	-6.002369280670964e-20	-1.4191473256027191e-21	6.097716972216105e-13	1.8920839843943957e-14	0.004299005164800111	-1.7774661905973323e-22	3.510777508365163e-14	6.980618421911624e-17	2.1361075257772346e-15	6.99987131677661e-20
24700000	0.002850497416962056	-6.002369280670964e-20	-1.4191473256027191e-21	6.097716972216105e-13	1.8920839843943957e-14	0.004299005164800111	-1.7419827130027182e-22	3.510777508365163e-14	6.980618421911624e-17	2.1361075257772346e-15	6.99987131677661e-20
24800000	0.002850497416962056	-6.002369280670964e-20	-1.4191473256027191e-21	6.097716972216105e-13	1.8920839843943957e-14	0.004299005164800111	-1.7072864478997436e-22	3.510777508365163e-14	6.980618421911624e-17	2.1361075257772346e-15	6.99987131677661e-20
24900000	0.002850497416962056	-6.002369280670964e-20	-1.4191473256027191e-21	6.097716972216105e-13	1.8920839843943957e-14	0.004299005164800111	-1.6733590425496224e-22	3.510777508365163e-14	6.980618421911624e-17	2.1361075257772346e-15	6.99987131677661e-20
25000000	0.002850497416962056	-6.002369280670964e-20	-1.4191473256027191e-21	6.097716972216105e-13	1.8920839843943957e-14	0.004299005164800111	-1.640182144213569e-22	3.510777508365163e-14	6.980618421911624e-17	2.1361075257772346e-15	6.99987131677661e-20
25100000	0.002850497416962056	-6.002369280670964e-20	-1.4191473256027191e-21	6.097716972216105e-13	1.8920839843943957e-14	0.004299005164800111	-1.607737400152797e-22	3.510777508365163e-14	6.980618421911624e-17	2.1361075257772346e-15	6.99987131677661e-20
25200000	0.002850497416962056	-6.002369280670964e-20	-1.4191473256027191e-21	6.097716972216105e-13	1.8920839843943957e-14	0.004299005164800111	-1.5760064576285214e-22	3.510777508365163e-14	6.980618421911624e-17	2.1361075257772346e-15	6.99987131677661e-20
25300000	0.002850497416962056	-6.002369280670964e-20	-1.4191473256027191e-21	6.097716972216105e-13	1.8920839843943957e-14	0.004299005164800111	-1.5449709639019562e-22	3.510777508365163e-14	6.980618421911624e-17	2.1361075257772346e-15	6.99987131677661e-20
25400000	0.002850497416962056	-6.002369280670964e-20	-1.4191473256027191e-21	6.097716972216105e-13	1.8920839843943957e-14	0.004299005164800111	-1.5146125662343152e-22	3.510777508365163e-14	6.980618421911624e-17	2.1361075257772346e-15	6.99987131677661e-20
25500000	0.002850497416962056	-6.002369280670964e-20	-1.4191473256027191e-21	6.097716972216105e-13	1.8920839843943957e-14	0.004299005164800111	-1.4849129118868126e-22	3.510777508365163e-14	6.980618421911624e-17	2.1361075257772346e-15	6.99987131677661e-20
25600000	0.002850497416962056	-6.002369280670964e-20	-1.4191473256027191e-21	6.097716972216105e-13	1.8920839843943957e-14	0.004299005164800111	-1.4558536481206626e-22	3.510777508365163e-14	6.980618421911624e-17	2.1361075257772346e-15	6.99987131677661e-20
25700000	0.002850497416962056	-6.002369280670964e-20	-1.4191473256027191e-21	6.097716972216105e-13	1.8920839843943957e-14	0.004299005164800111	-1.4274164221970796e-22	3.510777508365163e-14	6.980618421911624e-17	2.1361075257772346e-15	6.99987131677661e-20
25800000	0.002850497416962056	-6.002369280670964e-20	-1.4191473256027191e-21	6.097716972216105e-13	1.8920839843943957e-14	0.004299005164800111	-1.3995828813772775e-22	3.510777508365163e-14	6.980618421911624e-17	2.1361075257772346e-15	6.99987131677661e-20
25900000	0.002850497416962056	-6.002369280670964e-20	-1.4191473256027191e-21	6.097716972216105e-13	1.8920839843943957e-14	0.004299005164800111	-1.3723346729224707e-22	3.510777508365163e-14	6.980618421911624e-17	2.1361075257772346e-15	6.99987131677661e-20
26000000	0.002850497416962056	-6.002369280670964e-20	-1.4191473256027191e-21	6.097716972216105e-13	1.8920839843943957e-14	0.004299005164800111	-1.3456534440938732e-22	3.510777508365163e-14	6.980618421911624e-17	2.1361075257772346e-15	6.99987131677661e-20
26100000	0.002850497416962056	-6.002369280670964e-20	-1.4191473256027191e-21	6.097716972216105e-13	1.8920839843943957e-14	0.004299005164800111	-1.319520842152699e-22	3.510777508365163e-14	6.980618421911624e-17	2.1361075257772346e-15	6.99987131677661e-20
26200000	0.002850497416962056	-6.002369280670964e-20	-1.4191473256027191e-21	6.097716972216105e-13	1.8920839843943957e-14	0.004299005164800111	-1.2939185143601627e-22	3.510777508365163e-14	6.980618421911624e-17	2.1361075257772346e-15	6.99987131677661e-20
26300000	0.002850497416962056	-6.002369280670964e-20	-1.4191473256027191e-21	6.097716972216105e-13	1.8920839843943957e-14	0.004299005164800111	-1.2688281079774783e-22	3.510777508365163e-14	6.980618421911624e-17	2.1361075257772346e-15	6.99987131677661e-20
26400000	0.002850497416962056	-6.002369280670964e-20	-1.4191473256027191e-21	6.097716972216105e-13	1.8920839843943957e-14	0.004299005164800111	-1.2442312702658598e-22	3.510777508365163e-14	6.980618421911624e-17	2.1361075257772346e-15	6.99987131677661e-20
26500000	0.002850497416962056	-6.002369280670964e-20	-1.4191473256027191e-21	6.097716972216105e-13	1.8920839843943957e-14	0.004299005164800111	-1.2201096484865213e-22	3.510777508365163e-14	6.980618421911624e-17	2.1361075257772346e-15	6.99987131677661e-20
26600000	0.002850497416962056	-6.002369280670964e-20	-1.4191473256027191e-21	6.097716972216105e-13	1.8920839843943957e-14	0.004299005164800111	-1.1964448899006773e-22	3.510777508365163e-14	6.980618421911624e-17	2.1361075257772346e-15	6.99987131677661e-20
26700000	0.002850497416962056	-6.002369280670964e-20	-1.4191473256027191e-21	6.097716972216105e-13	1.8920839843943957e-14	0.004299005164800111	-1.1732186417695414e-22	3.510777508365163e-14	6.980618421911624e-17	2.1361075257772346e-15	6.99987131677661e-20
26800000	0.002850497416962056	-6.002369280670964e-20	-1.4191473256027191e-21	6.097716972216105e-13	1.8920839843943957e-14	0.004299005164800111	-1.1504125513543285e-22	3.510777508365163e-14	6.980618421911624e-17	2.1361075257772346e-15	6.99987131677661e-20
26900000	0.002850497416962056	-6.002369280670964e-20	-1.4191473256027191e-21	6.097716972216105e-13	1.8920839843943957e-14	0.004299005164800111	-1.128008265916252e-22	3.510777508365163e-14	6.980618421911624e-17	2.1361075257772346e-15	6.99987131677661e-20
27000000	0.002850497416962056	-6.002369280670964e-20	-1.4191473256027191e-21	6.097716972216105e-13	1.8920839843943957e-14	0.004299005164800111	-1.105987432716527e-22	3.510777508365163e-14	6.980618421911624e-17	2.1361075257772346e-15	6.99987131677661e-20
27100000	0.002850497416962056	-6.002369280670964e-20	-1.4191473256027191e-21	6.097716972216105e-13	1.8920839843943957e-14	0.004299005164800111	-1.0843316990163668e-22	3.510777508365163e-14	6.980618421911624e-17	2.1361075257772346e-15	6.99987131677661e-20
27200000	0.002850497416962056	-6.002369280670964e-20	-1.4191473256027191e-21	6.097716972216105e-13	1.8920839843943957e-14	0.004299005164800111	-1.0630227120769858e-22	3.510777508365163e-14	6.980618421911624e-17	2.1361075257772346e-15	6.99987131677661e-20
27300000	0.002850497416962056	-6.002369280670964e-20	-1.4191473256027191e-21	6.097716972216105e-13	1.8920839843943957e-14	0.004299005164800111	-1.0420421191595986e-22	3.510777508365163e-14	6.980618421911624e-17	2.1361075257772346e-15	6.99987131677661e-20
27400000	0.002850497416962056	-6.002369280670964e-20	-1.4191473256027191e-21	6.097716972216105e-13	1.8920839843943957e-14	0.004299005164800111	-1.0213715675254187e-22	3.510777508365163e-14	6.980618421911624e-17	2.1361075257772346e-15	6.99987131677661e-20
27500000	0.002850497416962056	-6.002369280670964e-20	-1.4191473256027191e-21	6.097716972216105e-13	1.8920839843943957e-14	0.004299005164800111	-1.0009927044356606e-22	3.510777508365163e-14	6.980618421911624e-17	2.1361075257772346e-15	6.99987131677661e-20
27600000	0.002850497416962056	-6.002369280670964e-20	-1.4191473256027191e-21	6.097716972216105e-13	1.8920839843943957e-14	0.004299005164800111	-9.808871771515386e-23	3.510777508365163e-14	6.980618421911624e-17	2.1361075257772346e-15	6.99987131677661e-20
27700000	0.002850497416962056	-6.002369280670964e-20	-1.4191473256027191e-21	6.097716972216105e-13	1.8920839843943957e-14	0.004299005164800111	-9.610366329342665e-23	3.510777508365163e-14	6.980618421911624e-17	2.1361075257772346e-15	6.99987131677661e-20
27800000	0.002850497416962056	-6.002369280670964e-20	-1.4191473256027191e-21	6.097716972216105e-13	1.8920839843943957e-14	0.004299005164800111	-9.414227190450587e-23	3.510777508365163e-14	6.980618421911624e-17	2.1361075257772346e-15	6.99987131677661e-20
27900000	0.002850497416962056	-6.002369280670964e-20	-1.4191473256027191e-21	6.097716972216105e-13	1.8920839843943957e-14	0.004299005164800111	-9.220270827451294e-23	3.510777508365163e-14	6.980618421911624e-17	2.1361075257772346e-15	6.99987131677661e-20
28000000	0.002850497416962056	-6.002369280670964e-20	-1.4191473256027191e-21	6.097716972216105e-13	1.8920839843943957e-14	0.004299005164800111	-9.028313712956928e-23	3.510777508365163e-14	6.980618421911626e-17	2.1361075257772346e-15	6.99987131677661e-20
28100000	0.002850497416962056	-6.002369280670964e-20	-1.4191473256027191e-21	6.097716972216105e-13	1.8920839843943957e-14	0.004299005164800111	-8.838172319579627e-23	3.510777508365163e-14	6.980618421911626e-17	2.1361075257772346e-15	6.99987131677661e-20
28200000	0.002850497416962056	-6.002369280670964e-20	-1.4191473256027191e-21	6.097716972216105e-13	1.8920839843943957e-14	0.004299005164800111	-8.649663119931536e-23	3.510777508365163e-14	6.980618421911626e-17	2.136107525777235e-15	6.99987131677661e-20
28300000	0.002850497416962056	-6.002369280670964e-20	-1.4191473256027191e-21	6.097716972216105e-13	1.8920839843943957e-14	0.004299005164800111	-8.462602586624797e-23	3.510777508365163e-14	6.980618421911626e-17	2.136107525777235e-15	6.99987131677661e-20
28400000	0.002850497416962056	-6.002369280670964e-20	-1.4191473256027191e-21	6.097716972216105e-13	1.8920839843943957e-14	0.004299005164800111	-8.276807192271549e-23	3.510777508365163e-14	6.980618421911626e-17	2.136107525777235e-15	6.99987131677661e-20
28500000	0.002850497416962056	-6.002369280670964e-20	-1.4191473256027191e-21	6.097716972216105e-13	1.8920839843943957e-14	0.004299005164800111	-8.092093409483934e-23	3.510777508365163e-14	6.980618421911626e-17	2.136107525777235e-15	6.999871316776611e-20
28600000	0.002850497416962056	-6.002369280670964e-20	-1.4191473256027191e-21	6.097716972216105e-13	1.8920839843943957e-14	0.004299005164800111	-7.908277710874097e-23	3.510777508365163e-14	6.980618421911626e-17	2.136107525777235e-15	6.999871316776611e-20
28700000	0.002850497416962056	-6.002369280670964e-20	-1.4191473256027191e-21	6.097716972216105e-13	1.8920839843943957e-14	0.004299005164800111	-7.725176569054176e-23	3.510777508365163e-14	6.980618421911626e-17	2.136107525777235e-15	6.999871316776611e-20
28800000	0.002850497416962056	-6.002369280670964e-20	-1.4191473256027191e-21	6.097716972216105e-13	1.8920839843943957e-14	0.004299005164800111	-7.542606456636314e-23	3.510777508365163e-14	6.980618421911626e-17	2.136107525777235e-15	6.999871316776611e-20
28900000	0.002850497416962056	-6.002369280670964e-20	-1.4191473256027191e-21	6.097716972216105e-13	1.8920839843943957e-14	0.004299005164800111	-7.360383846232652e-23	3.510777508365163e-14	6.980618421911626e-17	2.136107525777235e-15	6.999871316776611e-20
29000000	0.002850497416962056	-6.002369280670964e-20	-1.4191473256027191e-21	6.097716972216105e-13	1.8920839843943957e-14	0.004299005164800111	-7.178325210455333e-23	3.510777508365163e-14	6.980618421911626e-17	2.136107525777235e-15	6.999871316776611e-20
29100000	0.002850497416962056	-6.002369280670964e-20	-1.4191473256027191e-21	6.097716972216105e-13	1.8920839843943957e-14	0.004299005164800111	-6.996247021916497e-23	3.510777508365163e-14	6.980618421911626e-17	2.136107525777235e-15	6.999871316776611e-20
29200000	0.002850497416962056	-6.002369280670964e-20	-1.4191473256027191e-21	6.097716972216105e-13	1.8920839843943957e-14	0.004299005164800111	-6.813965753228286e-23	3.510777508365163e-14	6.980618421911626e-17	2.136107525777235e-15	6.999871316776611e-20
29300000	0.002850497416962056	-6.002369280670964e-20	-1.4191473256027191e-21	6.097716972216105e-13	1.8920839843943957e-14	0.004299005164800111	-6.631297877002843e-23	3.510777508365163e-14	6.980618421911626e-17	2.136107525777235e-15	6.999871316776611e-20
29400000	0.002850497416962056	-6.002369280670964e-20	-1.4191473256027191e-21	6.097716972216105e-13	1.8920839843943957e-14	0.004299005164800111	-6.448059865852308e-23	3.510777508365163e-14	6.980618421911626e-17	2.136107525777235e-15	6.999871316776611e-20
29500000	0.002850497416962056	-6.002369280670964e-20	-1.4191473256027191e-21	6.097716972216105e-13	1.8920839843943957e-14	0.004299005164800111	-6.264068192388824e-23	3.510777508365163e-14	6.980618421911626e-17	2.136107525777235e-15	6.999871316776611e-20
29600000	0.002850497416962056	-6.002369280670964e-20	-1.4191473256027191e-21	6.097716972216105e-13	1.8920839843943957e-14	0.004299005164800111	-6.079139329224532e-23	3.510777508365163e-14	6.980618421911626e-17	2.136107525777235e-15	6.999871316776611e-20
29700000	0.002850497416962056	-6.002369280670964e-20	-1.4191473256027191e-21	6.097716972216105e-13	1.8920839843943957e-14	0.004299005164800111	-5.893089748971572e-23	3.510777508365163e-14	6.980618421911626e-17	2.136107525777235e-15	6.999871316776611e-20
29800000	0.002850497416962056	-6.002369280670964e-20	-1.4191473256027191e-21	6.097716972216105e-13	1.8920839843943957e-14	0.004299005164800111	-5.705735924242089e-23	3.510777508365163e-14	6.980618421911626e-17	2.136107525777235e-15	6.999871316776611e-20
29900000	0.002850497416962056	-6.002369280670964e-20	-1.4191473256027191e-21	6.097716972216105e-13	1.8920839843943957e-14	0.004299005164800111	-5.516894327648222e-23	3.510777508365163e-14	6.980618421911626e-17	2.136107525777235e-15	6.999871316776611e-20
30000000	0.002850497416962056	-6.002369280670964e-20	-1.4191473256027191e-21	6.097716972216105e-13	1.8920839843943957e-14	0.004299005164800111	-5.326381431802112e-23	3.510777508365163e-14	6.980618421911626e-17	2.136107525777235e-15	6.999871316776611e-20
30100000	0.002850497416962056	-6.002369280670964e-20	-1.4191473256027191e-21	6.097716972216105e-13	1.8920839843943957e-14	0.004299005164800111	-5.134013709315904e-23	3.510777508365163e-14	6.980618421911626e-17	2.136107525777235e-15	6.999871316776611e-20
30200000	0.002850497416962056	-6.002369280670964e-20	-1.4191473256027191e-21	6.097716972216105e-13	1.8920839843943957e-14	0.004299005164800111	-4.939607632801737e-23	3.510777508365163e-14	6.980618421911626e-17	2.136107525777235e-15	6.999871316776611e-20
30300000	0.002850497416962056	-6.002369280670964e-20	-1.4191473256027191e-21	6.097716972216105e-13	1.8920839843943957e-14	0.004299005164800111	-4.7429796748717534e-23	3.510777508365163e-14	6.980618421911626e-17	2.136107525777235e-15	6.999871316776611e-20
30400000	0.002850497416962056	-6.002369280670964e-20	-1.4191473256027191e-21	6.097716972216105e-13	1.8920839843943957e-14	0.004299005164800111	-4.543946308138094e-23	3.510777508365163e-14	6.980618421911626e-17	2.136107525777235e-15	6.999871316776611e-20
30500000	0.002850497416962056	-6.002369280670964e-20	-1.4191473256027191e-21	6.097716972216105e-13	1.8920839843943957e-14	0.004299005164800111	-4.342324005212902e-23	3.510777508365163e-14	6.980618421911626e-17	2.136107525777235e-15	6.999871316776611e-20
30600000	0.002850497416962056	-6.002369280670964e-20	-1.4191473256027191e-21	6.097716972216105e-13	1.8920839843943957e-14	0.004299005164800111	-4.137929238708318e-23	3.510777508365163e-14	6.980618421911626e-17	2.136107525777235e-15	6.999871316776611e-20
30700000	0.002850497416962056	-6.002369280670964e-20	-1.4191473256027191e-21	6.097716972216105e-13	1.8920839843943957e-14	0.004299005164800111	-3.930578481236483e-23	3.510777508365163e-14	6.980618421911626e-17	2.136107525777235e-15	6.999871316776611e-20
30800000	0.002850497416962056	-6.002369280670964e-20	-1.4191473256027191e-21	6.097716972216105e-13	1.8920839843943957e-14	0.004299005164800111	-3.72008820540954e-23	3.510777508365163e-14	6.980618421911626e-17	2.136107525777235e-15	6.999871316776611e-20
30900000	0.002850497416962056	-6.002369280670964e-20	-1.4191473256027191e-21	6.097716972216105e-13	1.8920839843943957e-14	0.004299005164800111	-3.5062748838396304e-23	3.510777508365163e-14	6.980618421911626e-17	2.136107525777235e-15	6.999871316776611e-20
31000000	0.002850497416962056	-6.002369280670964e-20	-1.4191473256027191e-21	6.097716972216105e-13	1.8920839843943957e-14	0.004299005164800111	-3.288954989138895e-23	3.510777508365163e-14	6.980618421911626e-17	2.136107525777235e-15	6.999871316776611e-20
31100000	0.002850497416962056	-6.002369280670964e-20	-1.4191473256027191e-21	6.097716972216105e-13	1.8920839843943957e-14	0.004299005164800111	-3.067944993919476e-23	3.510777508365163e-14	6.980618421911626e-17	2.136107525777235e-15	6.999871316776611e-20
31200000	0.002850497416962056	-6.002369280670964e-20	-1.4191473256027191e-21	6.097716972216105e-13	1.8920839843943957e-14	0.004299005164800111	-2.8430613707935146e-23	3.510777508365163e-14	6.980618421911626e-17	2.136107525777235e-15	6.999871316776611e-20
31300000	0.002850497416962056	-6.002369280670964e-20	-1.4191473256027191e-21	6.097716972216105e-13	1.8920839843943957e-14	0.004299005164800111	-2.6141205923731528e-23	3.510777508365163e-14	6.980618421911626e-17	2.136107525777235e-15	6.999871316776611e-20
31400000	0.002850497416962056	-6.002369280670964e-20	-1.4191473256027191e-21	6.097716972216105e-13	1.8920839843943957e-14	0.004299005164800111	-2.3809391312705328e-23	3.510777508365163e-14	6.980618421911626e-17	2.136107525777235e-15	6.999871316776611e-20
31500000	0.002850497416962056	-6.002369280670964e-20	-1.4191473256027191e-21	6.097716972216105e-13	1.8920839843943957e-14	0.004299005164800111	-2.1433334600977953e-23	3.510777508365163e-14	6.980618421911626e-17	2.136107525777235e-15	6.999871316776611e-20
31600000	0.002850497416962056	-6.002369280670964e-20	-1.4191473256027191e-21	6.097716972216105e-13	1.8920839843943957e-14	0.004299005164800111	-1.901120051467082e-23	3.510777508365163e-14	6.980618421911626e-17	2.136107525777235e-15	6.999871316776611e-20
31700000	0.002850497416962056	-6.002369280670964e-20	-1.4191473256027191e-21	6.097716972216105e-13	1.8920839843943957e-14	0.004299005164800111	-1.654115377990535e-23	3.510777508365163e-14	6.980618421911626e-17	2.136107525777235e-15	6.999871316776611e-20
31800000	0.002850497416962056	-6.002369280670964e-20	-1.4191473256027191e-21	6.097716972216105e-13	1.8920839843943957e-14	0.004299005164800111	-1.4021359122802958e-23	3.510777508365163e-14	6.980618421911626e-17	2.136107525777235e-15	6.999871316776611e-20
31900000	0.002850497416962056	-6.002369280670964e-20	-1.4191473256027191e-21	6.097716972216105e-13	1.8920839843943957e-14	0.004299005164800111	-1.1449981269485056e-23	3.510777508365163e-14	6.980618421911626e-17	2.136107525777235e-15	6.999871316776611e-20
32000000	0.002850497416962056	-6.002369280670964e-20	-1.4191473256027191e-21	6.097716972216105e-13	1.8920839843943957e-14	0.004299005164800111	-8.825184946073064e-24	3.510777508365163e-14	6.980618421911626e-17	2.136107525777235e-15	6.999871316776611e-20
32100000	0.002850497416962056	-6.002369280670964e-20	-1.4191473256027191e-21	6.097716972216105e-13	1.8920839843943957e-14	0.004299005164800111	-6.1451348786884006e-24	3.510777508365163e-14	6.980618421911626e-17	2.136107525777235e-15	6.999871316776611e-20
32200000	0.002850497416962056	-6.002369280670964e-20	-1.4191473256027191e-21	6.097716972216105e-13	1.8920839843943957e-14	0.004299005164800111	-3.407995793452476e-24	3.510777508365163e-14	6.980618421911626e-17	2.136107525777235e-15	6.999871316776611e-20
32300000	0.002850497416962056	-6.002369280670964e-20	-1.4191473256027191e-21	6.097716972216105e-13	1.8920839843943957e-14	0.004299005164800111	-6.119324164867106e-25	3.510777508365163e-14	6.980618421911626e-17	2.136107525777235e-15	6.999871316776611e-20
32400000	0.002850497416962056	-6.002369280670964e-20	-1.4191473256027191e-21	6.097716972216105e-13	1.8920839843943957e-14	0.004299005164800111	2.1926396717157147e-24	3.510777508365163e-14	6.980618421911626e-17	2.136107525777235e-15	6.999871316776611e-20
32500000	0.002850497416962056	-6.002369280670964e-20	-1.4191473256027191e-21	6.097716972216105e-13	1.8920839843943957e-14	0.004299005164800111	4.889436219565034e-24	3.510777508365163e-14	6.980618421911626e-17	2.136107525777235e-15	6.999871316776611e-20
32600000	0.002850497416962056	-6.002369280670964e-20	-1.4191473256027191e-21	6.097716972216105e-13	1.8920839843943957e-14	0.004299005164800111	7.47566675102729e-24	3.510777508365163e-14	6.980618421911626e-17	2.136107525777235e-15	6.999871316776611e-20
32700000	0.002850497416962056	-6.002369280670964e-20	-1.4191473256027191e-21	6.097716972216105e-13	1.8920839843943957e-14	0.004299005164800111	9.953035074376837e-24	3.510777508365163e-14	6.980618421911626e-17	2.136107525777235e-15	6.999871316776611e-20
32800000	0.002850497416962056	-6.002369280670964e-20	-1.4191473256027191e-21	6.097716972216105e-13	1.8920839843943957e-14	0.004299005164800111	1.2323244997888041e-23	3.510777508365163e-14	6.980618421911626e-17	2.136107525777235e-15	6.999871316776611e-20
32900000	0.002850497416962056	-6.002369280670964e-20	-1.4191473256027191e-21	6.097716972216105e-13	1.8920839843943957e-14	0.004299005164800111	1.458800032983525e-23	3.510777508365163e-14	6.980618421911626e-17	2.136107525777235e-15	6.999871316776611e-20
33000000	0.002850497416962056	-6.002369280670964e-20	-1.4191473256027191e-21	6.097716972216105e-13	1.8920839843943957e-14	0.004299005164800111	1.674900487849283e-23	3.510777508365163e-14	6.980618421911626e-17	2.136107525777235e-15	6.999871316776611e-20
33100000	0.002850497416962056	-6.002369280670964e-20	-1.4191473256027191e-21	6.097716972216105e-13	1.8920839843943957e-14	0.004299005164800111	1.8807962452135133e-23	3.510777508365163e-14	6.980618421911626e-17	2.136107525777235e-15	6.999871316776611e-20
33200000	0.002850497416962056	-6.002369280670964e-20	-1.4191473256027191e-21	6.097716972216105e-13	1.8920839843943957e-14	0.004299005164800111	2.076657685903652e-23	3.510777508365163e-14	6.980618421911626e-17	2.136107525777235e-15	6.999871316776611e-20
33300000	0.002850497416962056	-6.002369280670964e-20	-1.4191473256027191e-21	6.097716972216105e-13	1.8920839843943957e-14	0.004299005164800111	2.2626551907471347e-23	3.510777508365163e-14	6.980618421911626e-17	2.136107525777235e-15	6.999871316776611e-20
33400000	0.002850497416962056	-6.002369280670964e-20	-1.4191473256027191e-21	6.097716972216105e-13	1.8920839843943957e-14	0.004299005164800111	2.4389591405713972e-23	3.510777508365163e-14	6.980618421911626e-17	2.136107525777235e-15	6.999871316776611e-20
33500000	0.002850497416962056	-6.002369280670964e-20	-1.4191473256027191e-21	6.097716972216105e-13	1.8920839843943957e-14	0.004299005164800111	2.605739916203875e-23	3.510777508365163e-14	6.980618421911626e-17	2.136107525777235e-15	6.999871316776611e-20
33600000	0.002850497416962056	-6.002369280670964e-20	-1.4191473256027191e-21	6.097716972216105e-13	1.8920839843943957e-14	0.004299005164800111	2.763167898472004e-23	3.510777508365163e-14	6.980618421911626e-17	2.136107525777235e-15	6.999871316776611e-20
33700000	0.002850497416962056	-6.002369280670964e-20	-1.4191473256027191e-21	6.097716972216105e-13	1.8920839843943957e-14	0.004299005164800111	2.91141346820322e-23	3.510777508365163e-14	6.980618421911626e-17	2.136107525777235e-15	6.999871316776611e-20
33800000	0.002850497416962056	-6.002369280670964e-20	-1.4191473256027191e-21	6.097716972216105e-13	1.8920839843943957e-14	0.004299005164800111	3.05064700622496e-23	3.510777508365163e-14	6.980618421911626e-17	2.136107525777235e-15	6.999871316776611e-20
33900000	0.002850497416962056	-6.002369280670964e-20	-1.4191473256027191e-21	6.097716972216105e-13	1.8920839843943957e-14	0.004299005164800111	3.1810388933646574e-23	3.510777508365163e-14	6.980618421911626e-17	2.136107525777235e-15	6.999871316776611e-20
34000000	0.002850497416962056	-6.002369280670964e-20	-1.4191473256027191e-21	6.097716972216105e-13	1.8920839843943957e-14	0.004299005164800111	3.3027595104497485e-23	3.510777508365163e-14	6.980618421911626e-17	2.136107525777235e-15	6.999871316776611e-20
34100000	0.002850497416962056	-6.002369280670964e-20	-1.4191473256027191e-21	6.097716972216105e-13	1.8920839843943957e-14	0.004299005164800111	3.415979238307671e-23	3.510777508365163e-14	6.980618421911626e-17	2.136107525777235e-15	6.999871316776611e-20
34200000	0.002850497416962056	-6.002369280670964e-20	-1.4191473256027191e-21	6.097716972216105e-13	1.8920839843943957e-14	0.004299005164800111	3.520868457765859e-23	3.510777508365163e-14	6.980618421911626e-17	2.136107525777235e-15	6.999871316776611e-20
34300000	0.002850497416962056	-6.002369280670964e-20	-1.4191473256027191e-21	6.097716972216105e-13	1.8920839843943957e-14	0.004299005164800111	3.6175975496517485e-23	3.510777508365163e-14	6.980618421911626e-17	2.136107525777235e-15	6.999871316776611e-20
34400000	0.002850497416962056	-6.002369280670964e-20	-1.4191473256027191e-21	6.097716972216105e-13	1.8920839843943957e-14	0.004299005164800111	3.706336894792775e-23	3.510777508365163e-14	6.980618421911626e-17	2.136107525777235e-15	6.999871316776611e-20
34500000	0.002850497416962056	-6.002369280670964e-20	-1.4191473256027191e-21	6.097716972216105e-13	1.8920839843943957e-14	0.004299005164800111	3.787256874016375e-23	3.510777508365163e-14	6.980618421911626e-17	2.136107525777235e-15	6.999871316776611e-20
34600000	0.002850497416962056	-6.002369280670964e-20	-1.4191473256027191e-21	6.097716972216105e-13	1.8920839843943957e-14	0.004299005164800111	3.860527868149984e-23	3.510777508365163e-14	6.980618421911626e-17	2.136107525777235e-15	6.999871316776611e-20
34700000	0.002850497416962056	-6.002369280670964e-20	-1.4191473256027191e-21	6.097716972216105e-13	1.8920839843943957e-14	0.004299005164800111	3.9263202580210373e-23	3.510777508365163e-14	6.980618421911626e-17	2.136107525777235e-15	6.999871316776611e-20
34800000	0.002850497416962056	-6.002369280670964e-20	-1.4191473256027191e-21	6.097716972216105e-13	1.8920839843943957e-14	0.004299005164800111	3.9848044244569715e-23	3.510777508365163e-14	6.980618421911626e-17	2.136107525777235e-15	6.999871316776611e-20
34900000	0.002850497416962056	-6.002369280670964e-20	-1.4191473256027191e-21	6.097716972216105e-13	1.8920839843943957e-14	0.004299005164800111	4.036150748285222e-23	3.510777508365163e-14	6.980618421911626e-17	2.136107525777235e-15	6.999871316776611e-20
35000000	0.002850497416962056	-6.002369280670964e-20	-1.4191473256027191e-21	6.097716972216105e-13	1.8920839843943957e-14	0.004299005164800111	4.0805296103332235e-23	3.510777508365163e-14	6.980618421911626e-17	2.136107525777235e-15	6.999871316776611e-20
35100000	0.002850497416962056	-6.002369280670964e-20	-1.4191473256027191e-21	6.097716972216105e-13	1.8920839843943957e-14	0.004299005164800111	4.118111391428413e-23	3.510777508365163e-14	6.980618421911626e-17	2.136107525777235e-15	6.999871316776611e-20
35200000	0.002850497416962056	-6.002369280670964e-20	-1.4191473256027191e-21	6.097716972216105e-13	1.8920839843943957e-14	0.004299005164800111	4.149066472398226e-23	3.510777508365163e-14	6.980618421911626e-17	2.136107525777235e-15	6.999871316776611e-20
35300000	0.002850497416962056	-6.002369280670964e-20	-1.4191473256027191e-21	6.097716972216105e-13	1.8920839843943957e-14	0.004299005164800111	4.1735652340700994e-23	3.510777508365163e-14	6.980618421911626e-17	2.136107525777235e-15	6.999871316776611e-20
35400000	0.002850497416962056	-6.002369280670964e-20	-1.4191473256027191e-21	6.097716972216105e-13	1.8920839843943957e-14	0.004299005164800111	4.1917780572714666e-23	3.510777508365163e-14	6.980618421911626e-17	2.136107525777235e-15	6.999871316776611e-20
35500000	0.002850497416962056	-6.002369280670964e-20	-1.4191473256027191e-21	6.097716972216105e-13	1.8920839843943957e-14	0.004299005164800111	4.2038753228297646e-23	3.510777508365163e-14	6.980618421911626e-17	2.136107525777235e-15	6.999871316776611e-20
35600000	0.002850497416962056	-6.002369280670964e-20	-1.4191473256027191e-21	6.097716972216105e-13	1.8920839843943957e-14	0.004299005164800111	4.210027411572429e-23	3.510777508365163e-14	6.980618421911626e-17	2.136107525777235e-15	6.999871316776611e-20
35700000	0.002850497416962056	-6.002369280670964e-20	-1.4191473256027191e-21	6.097716972216105e-13	1.8920839843943957e-14	0.004299005164800111	4.2104047043268964e-23	3.510777508365163e-14	6.980618421911626e-17	2.136107525777235e-15	6.999871316776611e-20
35800000	0.002850497416962056	-6.002369280670964e-20	-1.4191473256027191e-21	6.097716972216105e-13	1.8920839843943957e-14	0.004299005164800111	4.2051775819206007e-23	3.510777508365163e-14	6.980618421911626e-17	2.136107525777235e-15	6.999871316776611e-20
35900000	0.002850497416962056	-6.002369280670964e-20	-1.4191473256027191e-21	6.097716972216105e-13	1.8920839843943957e-14	0.004299005164800111	4.1945164251809795e-23	3.510777508365163e-14	6.980618421911626e-17	2.136107525777235e-15	6.999871316776611e-20
36000000	0.002850497416962056	-6.002369280670964e-20	-1.4191473256027191e-21	6.097716972216105e-13	1.8920839843943957e-14	0.004299005164800111	4.178591614935469e-23	3.510777508365163e-14	6.980618421911626e-17	2.136107525777235e-15	6.999871316776611e-20
36100000	0.002850497416962056	-6.002369280670964e-20	-1.4191473256027191e-21	6.097716972216105e-13	1.8920839843943957e-14	0.004299005164800111	4.1575735320115014e-23	3.510777508365163e-14	6.980618421911626e-17	2.136107525777235e-15	6.999871316776611e-20
36200000	0.002850497416962056	-6.002369280670964e-20	-1.4191473256027191e-21	6.097716972216105e-13	1.8920839843943957e-14	0.004299005164800111	4.1316325572365165e-23	3.510777508365163e-14	6.980618421911626e-17	2.136107525777235e-15	6.999871316776611e-20
36300000	0.002850497416962056	-6.002369280670964e-20	-1.4191473256027191e-21	6.097716972216105e-13	1.8920839843943957e-14	0.004299005164800111	4.100939071437948e-23	3.510777508365163e-14	6.980618421911626e-17	2.136107525777235e-15	6.999871316776611e-20
36400000	0.002850497416962056	-6.002369280670964e-20	-1.4191473256027191e-21	6.097716972216105e-13	1.8920839843943957e-14	0.004299005164800111	4.065663455443232e-23	3.510777508365163e-14	6.980618421911626e-17	2.136107525777235e-15	6.999871316776611e-20
36500000	0.002850497416962056	-6.002369280670964e-20	-1.4191473256027191e-21	6.097716972216105e-13	1.8920839843943957e-14	0.004299005164800111	4.0259760900798044e-23	3.510777508365163e-14	6.980618421911626e-17	2.136107525777235e-15	6.999871316776611e-20
36600000	0.002850497416962056	-6.002369280670964e-20	-1.4191473256027191e-21	6.097716972216105e-13	1.8920839843943957e-14	0.004299005164800111	3.982047356175101e-23	3.510777508365163e-14	6.980618421911626e-17	2.136107525777235e-15	6.999871316776611e-20
36700000	0.002850497416962056	-6.002369280670964e-20	-1.4191473256027191e-21	6.097716972216105e-13	1.8920839843943957e-14	0.004299005164800111	3.934047634556557e-23	3.510777508365163e-14	6.980618421911626e-17	2.136107525777235e-15	6.999871316776611e-20
36800000	0.002850497416962056	-6.002369280670964e-20	-1.4191473256027191e-21	6.097716972216105e-13	1.8920839843943957e-14	0.004299005164800111	3.882147306051609e-23	3.510777508365163e-14	6.980618421911626e-17	2.136107525777235e-15	6.999871316776611e-20
36900000	0.0028504974169620556	-6.002369280670964e-20	-1.4191473256027191e-21	6.097716972216105e-13	1.8920839843943957e-14	0.004299005164800111	3.826516751487692e-23	3.510777508365163e-14	6.980618421911626e-17	2.136107525777235e-15	6.999871316776611e-20
37000000	0.0028504974169620556	-6.002369280670964e-20	-1.4191473256027191e-21	6.097716972216105e-13	1.8920839843943957e-14	0.004299005164800111	3.767326351692243e-23	3.510777508365163e-14	6.980618421911626e-17	2.136107525777235e-15	6.999871316776611e-20
37100000	0.0028504974169620556	-6.002369280670964e-20	-1.4191473256027191e-21	6.097716972216105e-13	1.8920839843943957e-14	0.004299005164800111	3.704746487492697e-23	3.510777508365163e-14	6.980618421911626e-17	2.136107525777235e-15	6.999871316776611e-20
37200000	0.0028504974169620556	-6.002369280670964e-20	-1.4191473256027191e-21	6.097716972216105e-13	1.8920839843943957e-14	0.004299005164800111	3.6389475397164884e-23	3.510777508365163e-14	6.980618421911626e-17	2.136107525777235e-15	6.999871316776611e-20
37300000	0.0028504974169620556	-6.002369280670964e-20	-1.4191473256027191e-21	6.097716972216105e-13	1.8920839843943957e-14	0.004299005164800111	3.570099889191055e-23	3.510777508365163e-14	6.980618421911626e-17	2.136107525777235e-15	6.999871316776611e-20
37400000	0.0028504974169620556	-6.002369280670964e-20	-1.4191473256027191e-21	6.097716972216105e-13	1.8920839843943957e-14	0.004299005164800111	3.498373916743832e-23	3.510777508365163e-14	6.980618421911626e-17	2.136107525777235e-15	6.999871316776611e-20
37500000	0.0028504974169620556	-6.002369280670964e-20	-1.4191473256027191e-21	6.097716972216105e-13	1.8920839843943957e-14	0.004299005164800111	3.423940003202254e-23	3.510777508365163e-14	6.980618421911626e-17	2.136107525777235e-15	6.999871316776611e-20
37600000	0.0028504974169620556	-6.002369280670964e-20	-1.4191473256027191e-21	6.097716972216105e-13	1.8920839843943957e-14	0.004299005164800111	3.3469685293937587e-23	3.510777508365163e-14	6.980618421911626e-17	2.136107525777235e-15	6.999871316776611e-20
37700000	0.0028504974169620556	-6.002369280670964e-20	-1.4191473256027191e-21	6.097716972216105e-13	1.8920839843943957e-14	0.004299005164800111	3.267629876145781e-23	3.510777508365163e-14	6.980618421911626e-17	2.136107525777235e-15	6.999871316776611e-20
37800000	0.0028504974169620556	-6.002369280670964e-20	-1.4191473256027191e-21	6.097716972216105e-13	1.8920839843943957e-14	0.004299005164800111	3.1860944242857554e-23	3.510777508365163e-14	6.980618421911626e-17	2.136107525777235e-15	6.999871316776611e-20
37900000	0.0028504974169620556	-6.002369280670964e-20	-1.4191473256027191e-21	6.097716972216105e-13	1.8920839843943957e-14	0.004299005164800111	3.1025325546411195e-23	3.510777508365163e-14	6.980618421911626e-17	2.136107525777235e-15	6.999871316776611e-20
38000000	0.0028504974169620556	-6.002369280670964e-20	-1.4191473256027191e-21	6.097716972216104e-13	1.8920839843943957e-14	0.004299005164800111	3.017114648039309e-23	3.510777508365163e-14	6.980618421911626e-17	2.136107525777235e-15	6.999871316776611e-20
38100000	0.0028504974169620556	-6.002369280670964e-20	-1.4191473256027191e-21	6.097716972216104e-13	1.8920839843943957e-14	0.004299005164800111	2.9300110853077585e-23	3.510777508365163e-14	6.980618421911626e-17	2.136107525777235e-15	6.999871316776611e-20
38200000	0.0028504974169620556	-6.002369280670964e-20	-1.4191473256027191e-21	6.097716972216104e-13	1.8920839843943957e-14	0.004299005164800111	2.841392247273904e-23	3.510777508365163e-14	6.980618421911626e-17	2.136107525777235e-15	6.999871316776611e-20
38300000	0.0028504974169620556	-6.002369280670964e-20	-1.4191473256027191e-21	6.097716972216104e-13	1.8920839843943957e-14	0.004299005164800111	2.7514285147651814e-23	3.510777508365163e-14	6.980618421911626e-17	2.136107525777235e-15	6.999871316776611e-20
38400000	0.0028504974169620556	-6.002369280670964e-20	-1.4191473256027191e-21	6.097716972216104e-13	1.8920839843943957e-14	0.004299005164800111	2.6602902686090274e-23	3.510777508365163e-14	6.980618421911626e-17	2.136107525777235e-15	6.999871316776611e-20
38500000	0.0028504974169620556	-6.002369280670964e-20	-1.4191473256027191e-21	6.097716972216104e-13	1.8920839843943957e-14	0.004299005164800111	2.5681478896328763e-23	3.510777508365163e-14	6.980618421911626e-17	2.136107525777235e-15	6.999871316776611e-20
38600000	0.0028504974169620556	-6.002369280670964e-20	-1.4191473256027191e-21	6.097716972216104e-13	1.8920839843943957e-14	0.004299005164800111	2.475171758664165e-23	3.510777508365163e-14	6.980618421911626e-17	2.136107525777235e-15	6.999871316776611e-20
38700000	0.0028504974169620556	-6.002369280670964e-20	-1.4191473256027191e-21	6.097716972216104e-13	1.8920839843943957e-14	0.004299005164800111	2.3815322565303282e-23	3.510777508365163e-14	6.980618421911626e-17	2.136107525777235e-15	6.999871316776611e-20
38800000	0.0028504974169620556	-6.002369280670964e-20	-1.4191473256027191e-21	6.097716972216104e-13	1.8920839843943957e-14	0.004299005164800111	2.2873997640588028e-23	3.510777508365163e-14	6.980618421911626e-17	2.136107525777235e-15	6.999871316776611e-20
38900000	0.0028504974169620556	-6.002369280670964e-20	-1.4191473256027191e-21	6.097716972216104e-13	1.8920839843943957e-14	0.004299005164800111	2.192944662077024e-23	3.510777508365163e-14	6.980618421911626e-17	2.136107525777235e-15	6.999871316776611e-20
39000000	0.0028504974169620556	-6.002369280670964e-20	-1.4191473256027191e-21	6.097716972216104e-13	1.8920839843943957e-14	0.004299005164800111	2.098337331412427e-23	3.510777508365163e-14	6.980618421911626e-17	2.136107525777235e-15	6.999871316776611e-20
39100000	0.0028504974169620556	-6.002369280670964e-20	-1.4191473256027191e-21	6.097716972216104e-13	1.8920839843943957e-14	0.004299005164800111	2.0037481528924486e-23	3.510777508365163e-14	6.980618421911626e-17	2.1361075257772346e-15	6.999871316776611e-20
39200000	0.0028504974169620556	-6.002369280670964e-20	-1.4191473256027191e-21	6.097716972216104e-13	1.8920839843943957e-14	0.004299005164800111	1.9093475073445235e-23	3.510777508365163e-14	6.980618421911626e-17	2.1361075257772346e-15	6.999871316776611e-20
39300000	0.0028504974169620556	-6.002369280670964e-20	-1.4191473256027191e-21	6.097716972216104e-13	1.8920839843943957e-14	0.004299005164800111	1.815305775596089e-23	3.510777508365163e-14	6.980618421911626e-17	2.1361075257772346e-15	6.999871316776611e-20
39400000	0.0028504974169620556	-6.002369280670964e-20	-1.4191473256027191e-21	6.097716972216104e-13	1.8920839843943957e-14	0.004299005164800111	1.7217933384745793e-23	3.510777508365163e-14	6.980618421911624e-17	2.1361075257772346e-15	6.999871316776611e-20
39500000	0.0028504974169620556	-6.002369280670964e-20	-1.4191473256027191e-21	6.097716972216104e-13	1.8920839843943957e-14	0.004299005164800111	1.628980576807431e-23	3.510777508365163e-14	6.980618421911624e-17	2.1361075257772346e-15	6.999871316776611e-20
39600000	0.0028504974169620556	-6.002369280670964e-20	-1.4191473256027191e-21	6.097716972216104e-13	1.8920839843943957e-14	0.004299005164800111	1.5370378714220795e-23	3.510777508365163e-14	6.980618421911624e-17	2.1361075257772346e-15	6.999871316776611e-20
39700000	0.0028504974169620556	-6.002369280670964e-20	-1.4191473256027191e-21	6.097716972216104e-13	1.8920839843943957e-14	0.004299005164800111	1.4461356031459606e-23	3.510777508365163e-14	6.980618421911624e-17	2.1361075257772346e-15	6.999871316776611e-20
39800000	0.0028504974169620556	-6.002369280670964e-20	-1.4191473256027191e-21	6.097716972216104e-13	1.8920839843943957e-14	0.004299005164800111	1.3564441528065104e-23	3.510777508365163e-14	6.980618421911624e-17	2.1361075257772346e-15	6.999871316776611e-20
39900000	0.0028504974169620556	-6.002369280670964e-20	-1.4191473256027191e-21	6.097716972216104e-13	1.8920839843943957e-14	0.004299005164800111	1.2681339012311645e-23	3.510777508365163e-14	6.980618421911624e-17	2.1361075257772346e-15	6.999871316776611e-20
40000000	0.0028504974169620556	-6.002369280670964e-20	-1.4191473256027191e-21	6.097716972216104e-13	1.8920839843943957e-14	0.004299005164800111	1.1813752292473584e-23	3.510777508365163e-14	6.980618421911624e-17	2.1361075257772346e-15	6.999871316776611e-20
40100000	0.0028504974169620556	-6.002369280670964e-20	-1.4191473256027191e-21	6.097716972216104e-13	1.8920839843943957e-14	0.004299005164800111	1.096338517682528e-23	3.510777508365163e-14	6.980618421911624e-17	2.1361075257772346e-15	6.999871316776611e-20
40200000	0.0028504974169620556	-6.002369280670964e-20	-1.4191473256027191e-21	6.097716972216104e-13	1.8920839843943957e-14	0.004299005164800111	1.013194147364109e-23	3.510777508365163e-14	6.980618421911624e-17	2.1361075257772346e-15	6.999871316776611e-20
40300000	0.0028504974169620556	-6.002369280670964e-20	-1.4191473256027191e-21	6.097716972216104e-13	1.8920839843943957e-14	0.004299005164800111	9.321124991195377e-24	3.510777508365163e-14	6.980618421911624e-17	2.1361075257772346e-15	6.999871316776611e-20
40400000	0.0028504974169620556	-6.002369280670964e-20	-1.4191473256027191e-21	6.097716972216104e-13	1.8920839843943957e-14	0.004299005164800111	8.53263953776249e-24	3.510777508365163e-14	6.980618421911624e-17	2.1361075257772346e-15	6.999871316776611e-20
40500000	0.0028504974169620556	-6.002369280670964e-20	-1.4191473256027191e-21	6.097716972216104e-13	1.8920839843943957e-14	0.004299005164800111	7.768188921616793e-24	3.510777508365163e-14	6.980618421911624e-17	2.1361075257772346e-15	6.999871316776611e-20
40600000	0.0028504974169620556	-6.002369280670964e-20	-1.4191473256027191e-21	6.097716972216104e-13	1.8920839843943957e-14	0.004299005164800111	7.02947695103264e-24	3.510777508365163e-14	6.980618421911624e-17	2.1361075257772346e-15	6.999871316776611e-20
40700000	0.0028504974169620556	-6.002369280670964e-20	-1.4191473256027191e-21	6.097716972216104e-13	1.8920839843943957e-14	0.004299005164800111	6.318207434284391e-24	3.510777508365163e-14	6.980618421911624e-17	2.1361075257772346e-15	6.999871316776611e-20
40800000	0.0028504974169620556	-6.002369280670964e-20	-1.4191473256027191e-21	6.097716972216104e-13	1.8920839843943957e-14	0.004299005164800111	5.636084179646403e-24	3.510777508365163e-14	6.980618421911624e-17	2.1361075257772346e-15	6.999871316776611e-20
40900000	0.0028504974169620556	-6.002369280670964e-20	-1.4191473256027191e-21	6.097716972216104e-13	1.8920839843943957e-14	0.004299005164800111	4.984810995393033e-24	3.510777508365163e-14	6.980618421911624e-17	2.1361075257772346e-15	6.999871316776611e-20
41000000	0.0028504974169620556	-6.002369280670964e-20	-1.4191473256027191e-21	6.097716972216104e-13	1.8920839843943957e-14	0.004299005164800111	4.3660916897986384e-24	3.510777508365163e-14	6.980618421911624e-17	2.1361075257772346e-15	6.999871316776611e-20
41100000	0.0028504974169620556	-6.002369280670964e-20	-1.4191473256027191e-21	6.097716972216104e-13	1.8920839843943957e-14	0.004299005164800111	3.7816300711375774e-24	3.510777508365163e-14	6.980618421911624e-17	2.1361075257772346e-15	6.999871316776611e-20
41200000	0.0028504974169620556	-6.002369280670964e-20	-1.4191473256027191e-21	6.097716972216104e-13	1.8920839843943957e-14	0.004299005164800111	3.2331299476842076e-24	3.510777508365163e-14	6.980618421911624e-17	2.1361075257772346e-15	6.999871316776611e-20
41300000	0.0028504974169620556	-6.002369280670964e-20	-1.4191473256027191e-21	6.097716972216104e-13	1.8920839843943957e-14	0.004299005164800111	2.7222951277128866e-24	3.510777508365163e-14	6.980618421911624e-17	2.1361075257772346e-15	6.999871316776611e-20
41400000	0.0028504974169620556	-6.002369280670964e-20	-1.4191473256027191e-21	6.097716972216104e-13	1.8920839843943957e-14	0.004299005164800111	2.250829419497972e-24	3.510777508365163e-14	6.980618421911624e-17	2.1361075257772346e-15	6.999871316776611e-20
41500000	0.0028504974169620556	-6.002369280670964e-20	-1.4191473256027191e-21	6.097716972216104e-13	1.8920839843943957e-14	0.004299005164800111	1.820436631313821e-24	3.510777508365163e-14	6.980618421911624e-17	2.1361075257772346e-15	6.999871316776611e-20
41600000	0.0028504974169620556	-6.002369280670964e-20	-1.4191473256027191e-21	6.097716972216104e-13	1.8920839843943957e-14	0.004299005164800111	1.4328205714347919e-24	3.510777508365163e-14	6.980618421911624e-17	2.1361075257772346e-15	6.999871316776611e-20
41700000	0.0028504974169620556	-6.002369280670964e-20	-1.4191473256027191e-21	6.097716972216104e-13	1.8920839843943957e-14	0.004299005164800111	1.0896850481352415e-24	3.510777508365163e-14	6.980618421911624e-17	2.1361075257772346e-15	6.999871316776611e-20
41800000	0.0028504974169620556	-6.002369280670964e-20	-1.4191473256027191e-21	6.097716972216104e-13	1.8920839843943957e-14	0.004299005164800111	7.927338696895282e-25	3.510777508365163e-14	6.980618421911624e-17	2.1361075257772346e-15	6.999871316776611e-20
41900000	0.0028504974169620556	-6.002369280670964e-20	-1.4191473256027191e-21	6.097716972216104e-13	1.8920839843943957e-14	0.004299005164800111	5.436708443720092e-25	3.510777508365163e-14	6.980618421911624e-17	2.1361075257772346e-15	6.999871316776611e-20
42000000	0.0028504974169620556	-6.002369280670964e-20	-1.4191473256027191e-21	6.097716972216104e-13	1.8920839843943957e-14	0.004299005164800111	3.441997804570421e-25	3.510777508365163e-14	6.980618421911624e-17	2.1361075257772346e-15	6.999871316776611e-20
42100000	0.0028504974169620556	-6.002369280670964e-20	-1.4191473256027191e-21	6.097716972216104e-13	1.8920839843943957e-14	0.004299005164800111	1.9602448621898466e-25	3.510777508365163e-14	6.980618421911624e-17	2.1361075257772346e-15	6.999871316776611e-20
42200000	0.0028504974169620556	-6.002369280670964e-20	-1.4191473256027191e-21	6.097716972216104e-13	1.8920839843943957e-14	0.004299005164800111	1.0084876993219435e-25	3.510777508365163e-14	6.980618421911624e-17	2.1361075257772346e-15	6.999871316776611e-20
42300000	0.0028504974169620556	-6.002369280670964e-20	-1.4191473256027191e-21	6.097716972216104e-13	1.8920839843943957e-14	0.004299005164800111	6.037643987102883e-26	3.510777508365163e-14	6.980618421911624e-17	2.1361075257772346e-15	6.999871316776611e-20
42400000	0.0028504974169620556	-6.002369280670964e-20	-1.4191473256027191e-21	6.097716972216104e-13	1.8920839843943957e-14	0.004299005164800111	5.919972652653965e-26	3.510777508365163e-14	6.980618421911624e-17	2.1361075257772346e-15	6.999871316776611e-20
42500000	0.0028504974169620556	-6.002369280670964e-20	-1.4191473256027191e-21	6.097716972216104e-13	1.8920839843943957e-14	0.004299005164800111	5.946938063620219e-26	3.510777508365163e-14	6.980618421911624e-17	2.1361075257772346e-15	6.999871316776611e-20
42600000	0.0028504974169620556	-6.002369280670964e-20	-1.4191473256027191e-21	6.097716972216104e-13	1.8920839843943957e-14	0.004299005164800111	5.972797966623698e-26	3.510777508365163e-14	6.980618421911624e-17	2.1361075257772346e-15	6.999871316776611e-20
42700000	0.0028504974169620556	-6.002369280670964e-20	-1.4191473256027191e-21	6.097716972216104e-13	1.8920839843943957e-14	0.004299005164800111	5.997569397401748e-26	3.510777508365163e-14	6.980618421911624e-17	2.1361075257772346e-15	6.999871316776611e-20
42800000	0.0028504974169620556	-6.002369280670964e-20	-1.4191473256027191e-21	6.097716972216104e-13	1.8920839843943957e-14	0.004299005164800111	6.021269391691714e-26	3.510777508365163e-14	6.980618421911624e-17	2.1361075257772346e-15	6.999871316776611e-20
42900000	0.0028504974169620556	-6.002369280670964e-20	-1.4191473256027191e-21	6.097716972216104e-13	1.8920839843943957e-14	0.004299005164800111	6.043914985230938e-26	3.510777508365163e-14	6.980618421911624e-17	2.1361075257772346e-15	6.999871316776611e-20
43000000	0.0028504974169620556	-6.002369280670964e-20	-1.4191473256027191e-21	6.097716972216104e-13	1.8920839843943957e-14	0.004299005164800111	6.065523213756765e-26	3.510777508365163e-14	6.980618421911624e-17	2.1361075257772346e-15	6.999871316776611e-20
43100000	0.0028504974169620556	-6.002369280670964e-20	-1.4191473256027191e-21	6.097716972216104e-13	1.8920839843943957e-14	0.004299005164800111	6.086111113006538e-26	3.510777508365163e-14	6.980618421911624e-17	2.1361075257772346e-15	6.999871316776611e-20
43200000	0.0028504974169620556	-6.002369280670964e-20	-1.4191473256027191e-21	6.097716972216104e-13	1.8920839843943957e-14	0.004299005164800111	6.105695718717602e-26	3.510777508365163e-14	6.980618421911624e-17	2.1361075257772346e-15	6.999871316776611e-20
43300000	0.0028504974169620556	-6.002369280670964e-20	-1.4191473256027191e-21	6.097716972216104e-13	1.8920839843943957e-14	0.004299005164800111	6.1242940666273e-26	3.510777508365163e-14	6.980618421911624e-17	2.1361075257772346e-15	6.999871316776611e-20
43400000	0.0028504974169620556	-6.002369280670964e-20	-1.4191473256027191e-21	6.097716972216104e-13	1.8920839843943957e-14	0.004299005164800111	6.141923192472976e-26	3.510777508365163e-14	6.980618421911624e-17	2.1361075257772346e-15	6.999871316776611e-20
43500000	0.0028504974169620556	-6.002369280670964e-20	-1.4191473256027191e-21	6.097716972216104e-13	1.8920839843943957e-14	0.004299005164800111	6.158600131991976e-26	3.510777508365163e-14	6.980618421911624e-17	2.1361075257772346e-15	6.999871316776611e-20
43600000	0.0028504974169620556	-6.002369280670964e-20	-1.4191473256027191e-21	6.097716972216104e-13	1.8920839843943957e-14	0.004299005164800111	6.174341920921642e-26	3.510777508365163e-14	6.980618421911624e-17	2.1361075257772346e-15	6.999871316776611e-20
43700000	0.0028504974169620556	-6.002369280670964e-20	-1.4191473256027191e-21	6.097716972216104e-13	1.8920839843943957e-14	0.004299005164800111	6.189165594999318e-26	3.510777508365163e-14	6.980618421911624e-17	2.1361075257772346e-15	6.999871316776611e-20
43800000	0.0028504974169620556	-6.002369280670964e-20	-1.4191473256027191e-21	6.097716972216104e-13	1.8920839843943957e-14	0.004299005164800111	6.203088189962349e-26	3.510777508365163e-14	6.980618421911624e-17	2.1361075257772346e-15	6.999871316776611e-20
43900000	0.0028504974169620556	-6.002369280670964e-20	-1.4191473256027191e-21	6.097716972216104e-13	1.8920839843943957e-14	0.004299005164800111	6.216126741548079e-26	3.510777508365163e-14	6.980618421911624e-17	2.1361075257772346e-15	6.999871316776611e-20
44000000	0.0028504974169620556	-6.002369280670964e-20	-1.4191473256027191e-21	6.097716972216104e-13	1.8920839843943957e-14	0.004299005164800111	6.22829828549385e-26	3.510777508365163e-14	6.980618421911624e-17	2.1361075257772346e-15	6.999871316776611e-20
44100000	0.0028504974169620556	-6.002369280670964e-20	-1.4191473256027191e-21	6.097716972216104e-13	1.8920839843943957e-14	0.004299005164800111	6.239619857537009e-26	3.510777508365163e-14	6.980618421911624e-17	2.1361075257772346e-15	6.999871316776611e-20
44200000	0.0028504974169620556	-6.002369280670964e-20	-1.4191473256027191e-21	6.097716972216104e-13	1.8920839843943957e-14	0.004299005164800111	6.250108493414899e-26	3.510777508365163e-14	6.980618421911624e-17	2.1361075257772346e-15	6.999871316776611e-20
44300000	0.0028504974169620556	-6.002369280670964e-20	-1.4191473256027191e-21	6.097716972216104e-13	1.8920839843943957e-14	0.004299005164800111	6.259781228864862e-26	3.510777508365163e-14	6.980618421911624e-17	2.1361075257772346e-15	6.999871316776611e-20
44400000	0.0028504974169620556	-6.002369280670964e-20	-1.4191473256027191e-21	6.097716972216104e-13	1.8920839843943957e-14	0.004299005164800111	6.268655099624244e-26	3.510777508365163e-14	6.980618421911624e-17	2.1361075257772346e-15	6.999871316776611e-20
44500000	0.0028504974169620556	-6.002369280670964e-20	-1.4191473256027191e-21	6.097716972216104e-13	1.8920839843943957e-14	0.004299005164800111	6.276747141430389e-26	3.510777508365163e-14	6.980618421911624e-17	2.1361075257772346e-15	6.999871316776611e-20
44600000	0.0028504974169620556	-6.002369280670964e-20	-1.4191473256027191e-21	6.097716972216104e-13	1.8920839843943957e-14	0.004299005164800111	6.284074390020639e-26	3.510777508365163e-14	6.980618421911624e-17	2.1361075257772346e-15	6.999871316776611e-20
44700000	0.0028504974169620556	-6.002369280670964e-20	-1.4191473256027191e-21	6.097716972216104e-13	1.8920839843943957e-14	0.004299005164800111	6.290653881132341e-26	3.510777508365163e-14	6.980618421911624e-17	2.1361075257772346e-15	6.999871316776611e-20
44800000	0.0028504974169620556	-6.002369280670964e-20	-1.4191473256027191e-21	6.097716972216104e-13	1.8920839843943957e-14	0.004299005164800111	6.296502650502837e-26	3.510777508365163e-14	6.980618421911624e-17	2.1361075257772346e-15	6.999871316776611e-20
44900000	0.0028504974169620556	-6.002369280670964e-20	-1.4191473256027191e-21	6.097716972216104e-13	1.8920839843943957e-14	0.004299005164800111	6.301637733869472e-26	3.510777508365163e-14	6.980618421911624e-17	2.1361075257772346e-15	6.999871316776611e-20
45000000	0.0028504974169620556	-6.002369280670964e-20	-1.4191473256027191e-21	6.097716972216104e-13	1.8920839843943957e-14	0.004299005164800111	6.306076166969589e-26	3.510777508365163e-14	6.980618421911624e-17	2.1361075257772346e-15	6.999871316776611e-20
45100000	0.0028504974169620556	-6.002369280670964e-20	-1.4191473256027191e-21	6.097716972216104e-13	1.8920839843943957e-14	0.004299005164800111	6.309834985540532e-26	3.510777508365163e-14	6.980618421911624e-17	2.1361075257772346e-15	6.999871316776611e-20
45200000	0.0028504974169620556	-6.002369280670964e-20	-1.4191473256027191e-21	6.097716972216104e-13	1.8920839843943957e-14	0.004299005164800111	6.312931225319645e-26	3.510777508365163e-14	6.980618421911624e-17	2.1361075257772346e-15	6.999871316776611e-20
45300000	0.0028504974169620556	-6.002369280670964e-20	-1.4191473256027191e-21	6.097716972216104e-13	1.8920839843943957e-14	0.004299005164800111	6.315381922044274e-26	3.510777508365163e-14	6.980618421911624e-17	2.1361075257772346e-15	6.999871316776611e-20
45400000	0.0028504974169620556	-6.002369280670964e-20	-1.4191473256027191e-21	6.097716972216104e-13	1.8920839843943957e-14	0.004299005164800111	6.31720411145176e-26	3.510777508365163e-14	6.980618421911624e-17	2.1361075257772346e-15	6.999871316776611e-20
45500000	0.0028504974169620556	-6.002369280670964e-20	-1.4191473256027191e-21	6.097716972216104e-13	1.8920839843943957e-14	0.004299005164800111	6.318414829279448e-26	3.510777508365163e-14	6.980618421911624e-17	2.1361075257772346e-15	6.999871316776611e-20
45600000	0.0028504974169620556	-6.002369280670964e-20	-1.4191473256027191e-21	6.097716972216104e-13	1.8920839843943957e-14	0.004299005164800111	6.319031111264685e-26	3.510777508365163e-14	6.980618421911624e-17	2.1361075257772346e-15	6.999871316776611e-20
45700000	0.0028504974169620556	-6.002369280670964e-20	-1.4191473256027191e-21	6.097716972216104e-13	1.8920839843943957e-14	0.004299005164800111	6.319069993144809e-26	3.510777508365163e-14	6.980618421911624e-17	2.1361075257772346e-15	6.999871316776611e-20
45800000	0.0028504974169620556	-6.002369280670964e-20	-1.4191473256027191e-21	6.097716972216104e-13	1.8920839843943957e-14	0.004299005164800111	6.31854851065717e-26	3.510777508365163e-14	6.980618421911624e-17	2.1361075257772346e-15	6.999871316776611e-20
45900000	0.0028504974169620556	-6.002369280670964e-20	-1.4191473256027191e-21	6.097716972216104e-13	1.8920839843943957e-14	0.004299005164800111	6.317483699539108e-26	3.510777508365163e-14	6.980618421911624e-17	2.1361075257772346e-15	6.999871316776611e-20
46000000	0.0028504974169620556	-6.002369280670964e-20	-1.4191473256027191e-21	6.097716972216104e-13	1.8920839843943957e-14	0.004299005164800111	6.315892595527969e-26	3.510777508365163e-14	6.980618421911624e-17	2.1361075257772346e-15	6.999871316776611e-20
46100000	0.0028504974169620556	-6.002369280670964e-20	-1.4191473256027191e-21	6.097716972216104e-13	1.8920839843943957e-14	0.004299005164800111	6.313792234361096e-26	3.510777508365163e-14	6.980618421911624e-17	2.1361075257772346e-15	6.999871316776611e-20
46200000	0.0028504974169620556	-6.002369280670964e-20	-1.4191473256027191e-21	6.097716972216104e-13	1.8920839843943957e-14	0.004299005164800111	6.311199651775833e-26	3.510777508365163e-14	6.980618421911624e-17	2.1361075257772346e-15	6.999871316776611e-20
46300000	0.0028504974169620556	-6.002369280670964e-20	-1.4191473256027191e-21	6.097716972216104e-13	1.8920839843943957e-14	0.004299005164800111	6.308131883509524e-26	3.510777508365163e-14	6.980618421911624e-17	2.1361075257772346e-15	6.999871316776611e-20
46400000	0.0028504974169620556	-6.002369280670964e-20	-1.4191473256027191e-21	6.097716972216104e-13	1.8920839843943957e-14	0.004299005164800111	6.304605965299515e-26	3.510777508365163e-14	6.980618421911624e-17	2.1361075257772346e-15	6.999871316776611e-20
46500000	0.0028504974169620556	-6.002369280670964e-20	-1.4191473256027191e-21	6.097716972216104e-13	1.8920839843943957e-14	0.004299005164800111	6.300638932883147e-26	3.510777508365163e-14	6.980618421911624e-17	2.1361075257772346e-15	6.999871316776611e-20
46600000	0.0028504974169620556	-6.002369280670964e-20	-1.4191473256027191e-21	6.097716972216104e-13	1.8920839843943957e-14	0.004299005164800111	6.296247821997766e-26	3.510777508365163e-14	6.980618421911624e-17	2.1361075257772346e-15	6.999871316776611e-20
46700000	0.0028504974169620556	-6.002369280670964e-20	-1.4191473256027191e-21	6.097716972216104e-13	1.8920839843943957e-14	0.004299005164800111	6.291449668380715e-26	3.510777508365163e-14	6.980618421911624e-17	2.1361075257772346e-15	6.999871316776611e-20
46800000	0.0028504974169620556	-6.002369280670964e-20	-1.4191473256027191e-21	6.097716972216104e-13	1.8920839843943957e-14	0.004299005164800111	6.286261507769338e-26	3.510777508365163e-14	6.980618421911624e-17	2.1361075257772346e-15	6.999871316776611e-20
46900000	0.0028504974169620556	-6.002369280670964e-20	-1.4191473256027191e-21	6.097716972216104e-13	1.8920839843943957e-14	0.004299005164800111	6.28070037590098e-26	3.510777508365163e-14	6.980618421911624e-17	2.1361075257772346e-15	6.999871316776611e-20
47000000	0.0028504974169620556	-6.002369280670964e-20	-1.4191473256027191e-21	6.097716972216104e-13	1.8920839843943957e-14	0.004299005164800111	6.274783308512984e-26	3.510777508365163e-14	6.980618421911624e-17	2.1361075257772346e-15	6.999871316776611e-20
47100000	0.0028504974169620556	-6.002369280670964e-20	-1.4191473256027191e-21	6.097716972216104e-13	1.8920839843943957e-14	0.004299005164800111	6.268527341342694e-26	3.510777508365163e-14	6.980618421911624e-17	2.1361075257772346e-15	6.999871316776611e-20
47200000	0.0028504974169620556	-6.002369280670964e-20	-1.4191473256027191e-21	6.097716972216104e-13	1.8920839843943957e-14	0.004299005164800111	6.261949510127454e-26	3.510777508365163e-14	6.980618421911624e-17	2.1361075257772346e-15	6.999871316776611e-20
47300000	0.0028504974169620556	-6.002369280670964e-20	-1.4191473256027191e-21	6.097716972216104e-13	1.8920839843943957e-14	0.004299005164800111	6.255066850604608e-26	3.510777508365163e-14	6.980618421911624e-17	2.1361075257772346e-15	6.999871316776611e-20
47400000	0.0028504974169620556	-6.002369280670964e-20	-1.4191473256027191e-21	6.097716972216104e-13	1.8920839843943957e-14	0.004299005164800111	6.2478963985115e-26	3.510777508365163e-14	6.980618421911624e-17	2.1361075257772346e-15	6.999871316776611e-20
47500000	0.0028504974169620556	-6.002369280670964e-20	-1.4191473256027191e-21	6.097716972216104e-13	1.8920839843943957e-14	0.004299005164800111	6.240455189585476e-26	3.510777508365163e-14	6.980618421911624e-17	2.1361075257772346e-15	6.999871316776611e-20
47600000	0.0028504974169620556	-6.002369280670964e-20	-1.4191473256027191e-21	6.097716972216104e-13	1.8920839843943957e-14	0.004299005164800111	6.232760259563877e-26	3.510777508365163e-14	6.980618421911624e-17	2.1361075257772346e-15	6.999871316776611e-20
47700000	0.0028504974169620556	-6.002369280670964e-20	-1.4191473256027191e-21	6.097716972216104e-13	1.8920839843943957e-14	0.004299005164800111	6.224828644184049e-26	3.510777508365163e-14	6.980618421911624e-17	2.1361075257772346e-15	6.999871316776611e-20
47800000	0.0028504974169620556	-6.002369280670964e-20	-1.4191473256027191e-21	6.097716972216104e-13	1.8920839843943957e-14	0.004299005164800111	6.216677379183334e-26	3.510777508365163e-14	6.980618421911624e-17	2.1361075257772346e-15	6.999871316776611e-20
47900000	0.0028504974169620556	-6.002369280670964e-20	-1.4191473256027191e-21	6.097716972216104e-13	1.8920839843943957e-14	0.004299005164800111	6.208323500299078e-26	3.510777508365163e-14	6.980618421911624e-17	2.1361075257772346e-15	6.999871316776611e-20
48000000	0.0028504974169620556	-6.002369280670964e-20	-1.4191473256027191e-21	6.097716972216104e-13	1.8920839843943957e-14	0.004299005164800111	6.199784043268624e-26	3.510777508365163e-14	6.980618421911624e-17	2.1361075257772346e-15	6.99987131677661e-20
48100000	0.0028504974169620556	-6.002369280670964e-20	-1.4191473256027191e-21	6.097716972216104e-13	1.8920839843943957e-14	0.004299005164800111	6.191076043829316e-26	3.510777508365163e-14	6.980618421911624e-17	2.1361075257772346e-15	6.99987131677661e-20
48200000	0.0028504974169620556	-6.002369280670964e-20	-1.4191473256027191e-21	6.097716972216104e-13	1.8920839843943957e-14	0.004299005164800111	6.182216537718499e-26	3.510777508365163e-14	6.980618421911624e-17	2.1361075257772346e-15	6.99987131677661e-20
48300000	0.0028504974169620556	-6.002369280670964e-20	-1.4191473256027191e-21	6.097716972216104e-13	1.8920839843943957e-14	0.004299005164800111	6.173222560673515e-26	3.510777508365163e-14	6.980618421911624e-17	2.1361075257772346e-15	6.99987131677661e-20
48400000	0.0028504974169620556	-6.002369280670964e-20	-1.4191473256027191e-21	6.097716972216104e-13	1.8920839843943957e-14	0.004299005164800111	6.16411114843171e-26	3.510777508365163e-14	6.980618421911624e-17	2.1361075257772346e-15	6.99987131677661e-20
48500000	0.0028504974169620556	-6.002369280670964e-20	-1.4191473256027191e-21	6.097716972216104e-13	1.8920839843943957e-14	0.004299005164800111	6.154899336730426e-26	3.510777508365163e-14	6.980618421911624e-17	2.1361075257772346e-15	6.99987131677661e-20
48600000	0.0028504974169620556	-6.002369280670964e-20	-1.4191473256027191e-21	6.097716972216104e-13	1.8920839843943957e-14	0.004299005164800111	6.145604161307009e-26	3.510777508365163e-14	6.980618421911624e-17	2.1361075257772346e-15	6.99987131677661e-20
48700000	0.0028504974169620556	-6.002369280670964e-20	-1.4191473256027191e-21	6.097716972216104e-13	1.8920839843943957e-14	0.004299005164800111	6.136242657898802e-26	3.510777508365163e-14	6.980618421911624e-17	2.1361075257772346e-15	6.99987131677661e-20
48800000	0.0028504974169620556	-6.002369280670964e-20	-1.4191473256027191e-21	6.097716972216104e-13	1.8920839843943957e-14	0.004299005164800111	6.126831862243149e-26	3.510777508365163e-14	6.980618421911624e-17	2.1361075257772346e-15	6.99987131677661e-20
48900000	0.0028504974169620556	-6.002369280670964e-20	-1.4191473256027191e-21	6.097716972216104e-13	1.8920839843943957e-14	0.004299005164800111	6.117388810077395e-26	3.510777508365163e-14	6.980618421911624e-17	2.1361075257772346e-15	6.99987131677661e-20
49000000	0.0028504974169620556	-6.002369280670964e-20	-1.4191473256027191e-21	6.097716972216104e-13	1.8920839843943957e-14	0.004299005164800111	6.107930537138882e-26	3.510777508365163e-14	6.980618421911624e-17	2.1361075257772346e-15	6.99987131677661e-20
49100000	0.0028504974169620556	-6.002369280670964e-20	-1.4191473256027191e-21	6.097716972216104e-13	1.8920839843943957e-14	0.004299005164800111	6.098474079164955e-26	3.510777508365163e-14	6.980618421911624e-17	2.1361075257772346e-15	6.99987131677661e-20
49200000	0.0028504974169620556	-6.002369280670964e-20	-1.4191473256027191e-21	6.097716972216104e-13	1.8920839843943957e-14	0.004299005164800111	6.089036471892958e-26	3.510777508365163e-14	6.980618421911624e-17	2.1361075257772346e-15	6.99987131677661e-20
49300000	0.0028504974169620556	-6.002369280670964e-20	-1.4191473256027191e-21	6.097716972216104e-13	1.8920839843943957e-14	0.004299005164800111	6.079634751060236e-26	3.510777508365163e-14	6.980618421911624e-17	2.1361075257772346e-15	6.99987131677661e-20
49400000	0.0028504974169620556	-6.002369280670964e-20	-1.4191473256027191e-21	6.097716972216104e-13	1.8920839843943957e-14	0.004299005164800111	6.070285952404132e-26	3.510777508365163e-14	6.980618421911624e-17	2.1361075257772346e-15	6.99987131677661e-20
49500000	0.0028504974169620556	-6.002369280670964e-20	-1.4191473256027191e-21	6.097716972216104e-13	1.8920839843943957e-14	0.004299005164800111	6.061007111661989e-26	3.510777508365163e-14	6.980618421911624e-17	2.1361075257772346e-15	6.99987131677661e-20
49600000	0.0028504974169620556	-6.002369280670964e-20	-1.4191473256027191e-21	6.097716972216104e-13	1.8920839843943957e-14	0.004299005164800111	6.051815264571153e-26	3.510777508365163e-14	6.980618421911624e-17	2.1361075257772346e-15	6.99987131677661e-20
49700000	0.0028504974169620556	-6.002369280670964e-20	-1.4191473256027191e-21	6.097716972216104e-13	1.8920839843943957e-14	0.004299005164800111	6.042727446868967e-26	3.510777508365163e-14	6.980618421911624e-17	2.1361075257772346e-15	6.99987131677661e-20
49800000	0.0028504974169620556	-6.002369280670964e-20	-1.4191473256027191e-21	6.097716972216104e-13	1.8920839843943957e-14	0.004299005164800111	6.033760694292775e-26	3.510777508365163e-14	6.980618421911624e-17	2.1361075257772346e-15	6.99987131677661e-20
49900000	0.0028504974169620556	-6.002369280670964e-20	-1.4191473256027191e-21	6.097716972216104e-13	1.8920839843943957e-14	0.004299005164800111	6.024932042579921e-26	3.510777508365163e-14	6.980618421911624e-17	2.1361075257772346e-15	6.99987131677661e-20
50000000	0.0028504974169620556	-6.002369280670964e-20	-1.4191473256027191e-21	6.097716972216104e-13	1.8920839843943957e-14	0.004299005164800111	6.016258527467749e-26	3.510777508365163e-14	6.980618421911624e-17	2.1361075257772346e-15	6.99987131677661e-20
50100000	0.0028504974169620556	-6.002369280670964e-20	-1.4191473256027191e-21	6.097716972216104e-13	1.8920839843943957e-14	0.004299005164800111	6.007757184693603e-26	3.510777508365163e-14	6.980618421911624e-17	2.1361075257772346e-15	6.99987131677661e-20
50200000	0.0028504974169620556	-6.002369280670964e-20	-1.4191473256027191e-21	6.097716972216104e-13	1.8920839843943957e-14	0.004299005164800111	5.999445049994827e-26	3.510777508365163e-14	6.980618421911624e-17	2.1361075257772346e-15	6.99987131677661e-20
50300000	0.0028504974169620556	-6.002369280670964e-20	-1.4191473256027191e-21	6.097716972216104e-13	1.8920839843943957e-14	0.004299005164800111	5.991339159108765e-26	3.510777508365163e-14	6.980618421911624e-17	2.1361075257772346e-15	6.99987131677661e-20
50400000	0.0028504974169620556	-6.002369280670964e-20	-1.4191473256027191e-21	6.097716972216104e-13	1.8920839843943957e-14	0.004299005164800111	5.98345654777276e-26	3.510777508365163e-14	6.980618421911624e-17	2.1361075257772346e-15	6.99987131677661e-20
50500000	0.0028504974169620556	-6.002369280670964e-20	-1.4191473256027191e-21	6.097716972216104e-13	1.8920839843943957e-14	0.004299005164800111	5.975814251724157e-26	3.510777508365163e-14	6.980618421911624e-17	2.1361075257772346e-15	6.99987131677661e-20
50600000	0.0028504974169620556	-6.002369280670964e-20	-1.4191473256027191e-21	6.097716972216104e-13	1.8920839843943957e-14	0.004299005164800111	5.968429306700301e-26	3.510777508365163e-14	6.980618421911624e-17	2.1361075257772346e-15	6.99987131677661e-20
50700000	0.0028504974169620556	-6.002369280670964e-20	-1.4191473256027191e-21	6.097716972216104e-13	1.8920839843943957e-14	0.004299005164800111	5.961318748438535e-26	3.510777508365163e-14	6.980618421911624e-17	2.1361075257772346e-15	6.99987131677661e-20
50800000	0.0028504974169620556	-6.002369280670964e-20	-1.4191473256027191e-21	6.097716972216104e-13	1.8920839843943957e-14	0.004299005164800111	5.954499612676203e-26	3.510777508365163e-14	6.980618421911624e-17	2.1361075257772346e-15	6.99987131677661e-20
50900000	0.0028504974169620556	-6.002369280670964e-20	-1.4191473256027191e-21	6.097716972216104e-13	1.8920839843943957e-14	0.004299005164800111	5.947988935150649e-26	3.510777508365163e-14	6.980618421911624e-17	2.1361075257772346e-15	6.99987131677661e-20
51000000	0.0028504974169620556	-6.002369280670964e-20	-1.4191473256027191e-21	6.097716972216104e-13	1.8920839843943957e-14	0.004299005164800111	5.941803751599216e-26	3.510777508365163e-14	6.980618421911624e-17	2.1361075257772346e-15	6.99987131677661e-20
51100000	0.0028504974169620556	-6.002369280670964e-20	-1.4191473256027191e-21	6.097716972216104e-13	1.8920839843943957e-14	0.004299005164800111	5.93596109775925e-26	3.510777508365163e-14	6.980618421911624e-17	2.1361075257772346e-15	6.99987131677661e-20
51200000	0.0028504974169620556	-6.002369280670964e-20	-1.4191473256027191e-21	6.097716972216104e-13	1.8920839843943957e-14	0.004299005164800111	5.930478009368093e-26	3.510777508365163e-14	6.980618421911624e-17	2.1361075257772346e-15	6.99987131677661e-20
51300000	0.0028504974169620556	-6.002369280670964e-20	-1.4191473256027191e-21	6.097716972216104e-13	1.8920839843943957e-14	0.004299005164800111	5.925371522163091e-26	3.510777508365163e-14	6.980618421911624e-17	2.1361075257772346e-15	6.99987131677661e-20
51400000	0.0028504974169620556	-6.002369280670964e-20	-1.4191473256027191e-21	6.097716972216104e-13	1.8920839843943957e-14	0.004299005164800111	5.920658671881585e-26	3.510777508365163e-14	6.980618421911624e-17	2.1361075257772346e-15	6.99987131677661e-20
51500000	0.0028504974169620556	-6.002369280670964e-20	-1.4191473256027191e-21	6.097716972216104e-13	1.8920839843943957e-14	0.004299005164800111	5.916356494260922e-26	3.510777508365163e-14	6.980618421911624e-17	2.1361075257772346e-15	6.99987131677661e-20
51600000	0.0028504974169620556	-6.002369280670964e-20	-1.4191473256027191e-21	6.097716972216104e-13	1.8920839843943957e-14	0.004299005164800111	5.912482025038445e-26	3.510777508365163e-14	6.980618421911624e-17	2.1361075257772346e-15	6.99987131677661e-20
51700000	0.0028504974169620556	-6.002369280670964e-20	-1.4191473256027191e-21	6.097716972216104e-13	1.8920839843943957e-14	0.004299005164800111	5.909052299951498e-26	3.510777508365163e-14	6.980618421911624e-17	2.1361075257772346e-15	6.99987131677661e-20
51800000	0.0028504974169620556	-6.002369280670964e-20	-1.4191473256027191e-21	6.097716972216104e-13	1.8920839843943957e-14	0.004299005164800111	5.906084354737425e-26	3.510777508365163e-14	6.980618421911624e-17	2.1361075257772346e-15	6.99987131677661e-20
51900000	0.0028504974169620556	-6.002369280670964e-20	-1.4191473256027191e-21	6.097716972216104e-13	1.8920839843943957e-14	0.004299005164800111	5.903595225133569e-26	3.510777508365163e-14	6.980618421911624e-17	2.1361075257772346e-15	6.99987131677661e-20
52000000	0.0028504974169620556	-6.002369280670964e-20	-1.4191473256027191e-21	6.097716972216104e-13	1.8920839843943957e-14	0.004299005164800111	5.901601946877276e-26	3.510777508365163e-14	6.980618421911624e-17	2.1361075257772346e-15	6.99987131677661e-20
52100000	0.0028504974169620556	-6.002369280670964e-20	-1.4191473256027191e-21	6.097716972216104e-13	1.8920839843943957e-14	0.004299005164800111	5.900121555705888e-26	3.510777508365163e-14	6.980618421911624e-17	2.1361075257772346e-15	6.99987131677661e-20
52200000	0.0028504974169620556	-6.002369280670964e-20	-1.4191473256027191e-21	6.097716972216104e-13	1.8920839843943957e-14	0.004299005164800111	5.89917108735675e-26	3.510777508365163e-14	6.980618421911624e-17	2.1361075257772346e-15	6.99987131677661e-20
52300000	0.0028504974169620556	-6.002369280670964e-20	-1.4191473256027191e-21	6.097716972216104e-13	1.8920839843943957e-14	0.004299005164800111	5.898767577567206e-26	3.510777508365163e-14	6.980618421911624e-17	2.1361075257772346e-15	6.99987131677661e-20
52400000	0.0028504974169620556	-6.002369280670964e-20	-1.4191473256027191e-21	6.097716972216104e-13	1.8920839843943957e-14	0.004299005164800111	5.898756956063119e-26	3.510777508365163e-14	6.980618421911624e-17	2.1361075257772346e-15	6.99987131677661e-20
52500000	0.0028504974169620556	-6.002369280670964e-20	-1.4191473256027191e-21	6.097716972216104e-13	1.8920839843943957e-14	0.004299005164800111	5.898760751664607e-26	3.510777508365163e-14	6.980618421911624e-17	2.1361075257772346e-15	6.99987131677661e-20
52600000	0.0028504974169620556	-6.002369280670964e-20	-1.4191473256027191e-21	6.097716972216104e-13	1.8920839843943957e-14	0.004299005164800111	5.898764391654898e-26	3.510777508365163e-14	6.980618421911624e-17	2.1361075257772346e-15	6.99987131677661e-20
52700000	0.0028504974169620556	-6.002369280670964e-20	-1.4191473256027191e-21	6.097716972216104e-13	1.8920839843943957e-14	0.004299005164800111	5.898767878431943e-26	3.510777508365163e-14	6.980618421911624e-17	2.1361075257772346e-15	6.99987131677661e-20
52800000	0.0028504974169620556	-6.002369280670964e-20	-1.4191473256027191e-21	6.097716972216104e-13	1.8920839843943957e-14	0.004299005164800111	5.898771214393688e-26	3.510777508365163e-14	6.980618421911624e-17	2.1361075257772346e-15	6.99987131677661e-20
52900000	0.0028504974169620556	-6.002369280670964e-20	-1.4191473256027191e-21	6.097716972216104e-13	1.8920839843943957e-14	0.004299005164800111	5.898774401938083e-26	3.510777508365163e-14	6.980618421911624e-17	2.1361075257772346e-15	6.99987131677661e-20
53000000	0.0028504974169620556	-6.002369280670964e-20	-1.4191473256027191e-21	6.097716972216104e-13	1.8920839843943957e-14	0.004299005164800111	5.898777443463077e-26	3.510777508365163e-14	6.980618421911624e-17	2.1361075257772346e-15	6.99987131677661e-20
53100000	0.0028504974169620556	-6.002369280670964e-20	-1.4191473256027191e-21	6.097716972216104e-13	1.8920839843943957e-14	0.004299005164800111	5.898780341366618e-26	3.510777508365163e-14	6.980618421911624e-17	2.1361075257772346e-15	6.99987131677661e-20
53200000	0.0028504974169620556	-6.002369280670964e-20	-1.4191473256027191e-21	6.097716972216104e-13	1.8920839843943957e-14	0.004299005164800111	5.898783098046656e-26	3.510777508365163e-14	6.980618421911624e-17	2.1361075257772346e-15	6.99987131677661e-20
53300000	0.0028504974169620556	-6.002369280670964e-20	-1.4191473256027191e-21	6.097716972216104e-13	1.8920839843943957e-14	0.004299005164800111	5.898785715901138e-26	3.510777508365163e-14	6.980618421911624e-17	2.1361075257772346e-15	6.99987131677661e-20
53400000	0.0028504974169620556	-6.002369280670964e-20	-1.4191473256027191e-21	6.097716972216104e-13	1.8920839843943957e-14	0.004299005164800111	5.898788197328015e-26	3.510777508365163e-14	6.980618421911624e-17	2.1361075257772346e-15	6.99987131677661e-20
53500000	0.0028504974169620556	-6.002369280670964e-20	-1.4191473256027191e-21	6.097716972216104e-13	1.8920839843943957e-14	0.004299005164800111	5.898790544725233e-26	3.510777508365163e-14	6.980618421911624e-17	2.1361075257772346e-15	6.99987131677661e-20
53600000	0.0028504974169620556	-6.002369280670964e-20	-1.4191473256027191e-21	6.097716972216104e-13	1.8920839843943957e-14	0.004299005164800111	5.898792760490744e-26	3.510777508365163e-14	6.980618421911624e-17	2.1361075257772346e-15	6.99987131677661e-20
53700000	0.0028504974169620556	-6.002369280670964e-20	-1.4191473256027191e-21	6.097716972216104e-13	1.8920839843943957e-14	0.004299005164800111	5.898794847022494e-26	3.510777508365163e-14	6.980618421911624e-17	2.1361075257772346e-15	6.99987131677661e-20
53800000	0.0028504974169620556	-6.002369280670964e-20	-1.4191473256027191e-21	6.097716972216104e-13	1.8920839843943957e-14	0.004299005164800111	5.898796806718434e-26	3.510777508365163e-14	6.980618421911624e-17	2.1361075257772346e-15	6.99987131677661e-20
53900000	0.0028504974169620556	-6.002369280670964e-20	-1.4191473256027191e-21	6.097716972216104e-13	1.8920839843943957e-14	0.004299005164800111	5.89879864197651e-26	3.510777508365163e-14	6.980618421911624e-17	2.1361075257772346e-15	6.99987131677661e-20
54000000	0.0028504974169620556	-6.002369280670964e-20	-1.4191473256027191e-21	6.097716972216104e-13	1.8920839843943957e-14	0.004299005164800111	5.898800355194673e-26	3.510777508365163e-14	6.980618421911624e-17	2.1361075257772346e-15	6.99987131677661e-20
54100000	0.0028504974169620556	-6.002369280670964e-20	-1.4191473256027191e-21	6.097716972216104e-13	1.8920839843943957e-14	0.004299005164800111	5.898801948770872e-26	3.510777508365163e-14	6.980618421911624e-17	2.1361075257772346e-15	6.99987131677661e-20
54200000	0.0028504974169620556	-6.002369280670964e-20	-1.4191473256027191e-21	6.097716972216104e-13	1.8920839843943957e-14	0.004299005164800111	5.898803425103056e-26	3.510777508365163e-14	6.980618421911624e-17	2.1361075257772346e-15	6.99987131677661e-20
54300000	0.0028504974169620556	-6.002369280670964e-20	-1.4191473256027191e-21	6.097716972216104e-13	1.8920839843943957e-14	0.004299005164800111	5.898804786589172e-26	3.510777508365163e-14	6.980618421911624e-17	2.1361075257772346e-15	6.99987131677661e-20
54400000	0.0028504974169620556	-6.002369280670964e-20	-1.4191473256027191e-21	6.097716972216104e-13	1.8920839843943957e-14	0.004299005164800111	5.898806035627168e-26	3.510777508365163e-14	6.980618421911624e-17	2.1361075257772346e-15	6.99987131677661e-20
54500000	0.0028504974169620556	-6.002369280670964e-20	-1.4191473256027191e-21	6.097716972216104e-13	1.8920839843943957e-14	0.004299005164800111	5.898807174614996e-26	3.510777508365163e-14	6.980618421911624e-17	2.1361075257772346e-15	6.99987131677661e-20
54600000	0.0028504974169620556	-6.002369280670964e-20	-1.4191473256027191e-21	6.097716972216104e-13	1.8920839843943957e-14	0.004299005164800111	5.898808205950603e-26	3.510777508365163e-14	6.980618421911624e-17	2.1361075257772346e-15	6.99987131677661e-20
54700000	0.0028504974169620556	-6.002369280670964e-20	-1.4191473256027191e-21	6.097716972216104e-13	1.8920839843943957e-14	0.004299005164800111	5.898809132031937e-26	3.510777508365163e-14	6.980618421911624e-17	2.1361075257772346e-15	6.99987131677661e-20
54800000	0.0028504974169620556	-6.002369280670964e-20	-1.4191473256027191e-21	6.097716972216104e-13	1.8920839843943957e-14	0.004299005164800111	5.898809955256949e-26	3.510777508365163e-14	6.980618421911624e-17	2.1361075257772346e-15	6.99987131677661e-20
54900000	0.0028504974169620556	-6.002369280670964e-20	-1.4191473256027191e-21	6.097716972216104e-13	1.8920839843943957e-14	0.004299005164800111	5.898810678023587e-26	3.510777508365163e-14	6.980618421911624e-17	2.1361075257772346e-15	6.99987131677661e-20
55000000	0.0028504974169620556	-6.002369280670964e-20	-1.4191473256027191e-21	6.097716972216104e-13	1.8920839843943957e-14	0.004299005164800111	5.898811302729798e-26	3.510777508365163e-14	6.980618421911624e-17	2.1361075257772346e-15	6.99987131677661e-20
55100000	0.0028504974169620556	-6.002369280670964e-20	-1.4191473256027191e-21	6.097716972216104e-13	1.8920839843943957e-14	0.004299005164800111	5.898811831773532e-26	3.510777508365163e-14	6.980618421911624e-17	2.1361075257772346e-15	6.99987131677661e-20
55200000	0.0028504974169620556	-6.002369280670964e-20	-1.4191473256027191e-21	6.097716972216104e-13	1.8920839843943957e-14	0.004299005164800111	5.898812267552738e-26	3.510777508365163e-14	6.980618421911624e-17	2.1361075257772346e-15	6.99987131677661e-20
55300000	0.0028504974169620556	-6.002369280670964e-20	-1.4191473256027191e-21	6.097716972216104e-13	1.8920839843943957e-14	0.004299005164800111	5.898812612465365e-26	3.510777508365163e-14	6.980618421911624e-17	2.1361075257772346e-15	6.99987131677661e-20
55400000	0.0028504974169620556	-6.002369280670964e-20	-1.4191473256027191e-21	6.097716972216104e-13	1.8920839843943957e-14	0.004299005164800111	5.898812868909361e-26	3.510777508365163e-14	6.980618421911624e-17	2.1361075257772346e-15	6.99987131677661e-20
55500000	0.0028504974169620556	-6.002369280670964e-20	-1.4191473256027191e-21	6.097716972216104e-13	1.8920839843943957e-14	0.004299005164800111	5.898813039282675e-26	3.510777508365163e-14	6.980618421911624e-17	2.1361075257772346e-15	6.99987131677661e-20
55600000	0.0028504974169620556	-6.002369280670964e-20	-1.4191473256027191e-21	6.097716972216104e-13	1.8920839843943957e-14	0.004299005164800111	5.898813125983256e-26	3.510777508365163e-14	6.980618421911624e-17	2.1361075257772346e-15	6.99987131677661e-20
55700000	0.0028504974169620556	-6.002369280670964e-20	-1.4191473256027191e-21	6.097716972216104e-13	1.8920839843943957e-14	0.004299005164800111	5.898813131409054e-26	3.510777508365163e-14	6.980618421911624e-17	2.1361075257772346e-15	6.99987131677661e-20
55800000	0.0028504974169620556	-6.002369280670964e-20	-1.4191473256027191e-21	6.097716972216104e-13	1.8920839843943957e-14	0.004299005164800111	5.898813057958015e-26	3.510777508365163e-14	6.980618421911624e-17	2.1361075257772346e-15	6.99987131677661e-20
55900000	0.0028504974169620556	-6.002369280670964e-20	-1.4191473256027191e-21	6.097716972216104e-13	1.8920839843943957e-14	0.004299005164800111	5.89881290802809e-26	3.510777508365163e-14	6.980618421911624e-17	2.1361075257772346e-15	6.99987131677661e-20
56000000	0.0028504974169620556	-6.002369280670964e-20	-1.4191473256027191e-21	6.097716972216104e-13	1.8920839843943957e-14	0.004299005164800111	5.898812684017226e-26	3.510777508365163e-14	6.980618421911624e-17	2.1361075257772346e-15	6.99987131677661e-20
56100000	0.0028504974169620556	-6.002369280670964e-20	-1.4191473256027191e-21	6.097716972216104e-13	1.8920839843943957e-14	0.004299005164800111	5.898812388323374e-26	3.510777508365163e-14	6.980618421911624e-17	2.1361075257772346e-15	6.99987131677661e-20
56200000	0.0028504974169620556	-6.002369280670964e-20	-1.4191473256027191e-21	6.097716972216104e-13	1.8920839843943957e-14	0.004299005164800111	5.898812023344482e-26	3.510777508365163e-14	6.980618421911624e-17	2.1361075257772346e-15	6.99987131677661e-20
56300000	0.0028504974169620556	-6.002369280670964e-20	-1.4191473256027191e-21	6.097716972216104e-13	1.8920839843943957e-14	0.004299005164800111	5.898811591478498e-26	3.510777508365163e-14	6.980618421911624e-17	2.1361075257772346e-15	6.99987131677661e-20
56400000	0.0028504974169620556	-6.002369280670964e-20	-1.4191473256027191e-21	6.097716972216104e-13	1.8920839843943957e-14	0.004299005164800111	5.89881109512337e-26	3.510777508365163e-14	6.980618421911624e-17	2.1361075257772346e-15	6.99987131677661e-20
56500000	0.0028504974169620556	-6.002369280670964e-20	-1.4191473256027191e-21	6.097716972216104e-13	1.8920839843943957e-14	0.004299005164800111	5.898810536677049e-26	3.510777508365163e-14	6.980618421911624e-17	2.1361075257772346e-15	6.99987131677661e-20
56600000	0.0028504974169620556	-6.002369280670964e-20	-1.4191473256027191e-21	6.097716972216104e-13	1.8920839843943957e-14	0.004299005164800111	5.898809918537483e-26	3.510777508365163e-14	6.980618421911624e-17	2.1361075257772346e-15	6.99987131677661e-20
56700000	0.0028504974169620556	-6.002369280670964e-20	-1.4191473256027191e-21	6.097716972216104e-13	1.8920839843943957e-14	0.004299005164800111	5.89880924310262e-26	3.510777508365163e-14	6.980618421911624e-17	2.1361075257772346e-15	6.99987131677661e-20
56800000	0.0028504974169620556	-6.002369280670964e-20	-1.4191473256027191e-21	6.097716972216104e-13	1.8920839843943957e-14	0.004299005164800111	5.89880851277041e-26	3.510777508365163e-14	6.980618421911624e-17	2.1361075257772346e-15	6.99987131677661e-20
56900000	0.0028504974169620556	-6.002369280670964e-20	-1.4191473256027191e-21	6.097716972216104e-13	1.8920839843943957e-14	0.004299005164800111	5.898807729938801e-26	3.510777508365163e-14	6.980618421911624e-17	2.1361075257772346e-15	6.99987131677661e-20
57000000	0.0028504974169620556	-6.002369280670964e-20	-1.4191473256027191e-21	6.097716972216104e-13	1.8920839843943957e-14	0.004299005164800111	5.898806897005741e-26	3.510777508365163e-14	6.980618421911624e-17	2.1361075257772346e-15	6.99987131677661e-20
57100000	0.0028504974169620556	-6.002369280670964e-20	-1.4191473256027191e-21	6.097716972216104e-13	1.8920839843943957e-14	0.004299005164800111	5.898806016369181e-26	3.510777508365163e-14	6.980618421911624e-17	2.1361075257772346e-15	6.99987131677661e-20
57200000	0.0028504974169620556	-6.002369280670964e-20	-1.4191473256027191e-21	6.097716972216104e-13	1.8920839843943957e-14	0.004299005164800111	5.898805090427067e-26	3.510777508365163e-14	6.980618421911624e-17	2.1361075257772346e-15	6.99987131677661e-20
57300000	0.0028504974169620556	-6.002369280670964e-20	-1.4191473256027191e-21	6.097716972216104e-13	1.8920839843943957e-14	0.004299005164800111	5.89880412157735e-26	3.510777508365163e-14	6.980618421911624e-17	2.1361075257772346e-15	6.99987131677661e-20
57400000	0.0028504974169620556	-6.002369280670964e-20	-1.4191473256027191e-21	6.097716972216104e-13	1.8920839843943957e-14	0.004299005164800111	5.898803112217978e-26	3.510777508365163e-14	6.980618421911624e-17	2.1361075257772346e-15	6.99987131677661e-20
57500000	0.0028504974169620556	-6.002369280670964e-20	-1.4191473256027191e-21	6.097716972216104e-13	1.8920839843943957e-14	0.004299005164800111	5.898802064746899e-26	3.510777508365163e-14	6.980618421911624e-17	2.1361075257772346e-15	6.99987131677661e-20
57600000	0.0028504974169620556	-6.002369280670964e-20	-1.4191473256027191e-21	6.097716972216104e-13	1.8920839843943957e-14	0.004299005164800111	5.898800981562064e-26	3.510777508365163e-14	6.980618421911624e-17	2.1361075257772346e-15	6.99987131677661e-20
57700000	0.0028504974169620556	-6.002369280670964e-20	-1.4191473256027191e-21	6.097716972216104e-13	1.8920839843943957e-14	0.004299005164800111	5.898799865061419e-26	3.510777508365163e-14	6.980618421911624e-17	2.1361075257772346e-15	6.99987131677661e-20
57800000	0.0028504974169620556	-6.002369280670964e-20	-1.4191473256027191e-21	6.097716972216104e-13	1.8920839843943957e-14	0.004299005164800111	5.898798717642914e-26	3.510777508365163e-14	6.980618421911624e-17	2.1361075257772346e-15	6.99987131677661e-20
57900000	0.0028504974169620556	-6.002369280670964e-20	-1.4191473256027191e-21	6.097716972216104e-13	1.8920839843943957e-14	0.004299005164800111	5.898797541704498e-26	3.510777508365163e-14	6.980618421911624e-17	2.1361075257772346e-15	6.99987131677661e-20
58000000	0.0028504974169620556	-6.002369280670964e-20	-1.4191473256027191e-21	6.097716972216104e-13	1.8920839843943957e-14	0.004299005164800111	5.898796339644121e-26	3.510777508365163e-14	6.980618421911624e-17	2.1361075257772346e-15	6.99987131677661e-20
58100000	0.0028504974169620556	-6.002369280670964e-20	-1.4191473256027191e-21	6.097716972216104e-13	1.8920839843943957e-14	0.004299005164800111	5.89879511385973e-26	3.510777508365163e-14	6.980618421911624e-17	2.1361075257772346e-15	6.99987131677661e-20
58200000	0.0028504974169620556	-6.002369280670964e-20	-1.4191473256027191e-21	6.097716972216104e-13	1.8920839843943957e-14	0.004299005164800111	5.898793866749273e-26	3.510777508365163e-14	6.980618421911624e-17	2.1361075257772346e-15	6.99987131677661e-20
58300000	0.0028504974169620556	-6.002369280670964e-20	-1.4191473256027191e-21	6.097716972216104e-13	1.8920839843943957e-14	0.004299005164800111	5.898792600710701e-26	3.510777508365163e-14	6.980618421911624e-17	2.1361075257772346e-15	6.99987131677661e-20
58400000	0.0028504974169620556	-6.002369280670964e-20	-1.4191473256027191e-21	6.097716972216104e-13	1.8920839843943957e-14	0.004299005164800111	5.898791318141962e-26	3.510777508365163e-14	6.980618421911624e-17	2.1361075257772346e-15	6.99987131677661e-20
58500000	0.0028504974169620556	-6.002369280670964e-20	-1.4191473256027191e-21	6.097716972216104e-13	1.8920839843943957e-14	0.004299005164800111	5.898790021441004e-26	3.510777508365163e-14	6.980618421911624e-17	2.1361075257772346e-15	6.99987131677661e-20
58600000	0.0028504974169620556	-6.002369280670964e-20	-1.4191473256027191e-21	6.097716972216104e-13	1.8920839843943957e-14	0.004299005164800111	5.898788713005776e-26	3.510777508365163e-14	6.980618421911624e-17	2.1361075257772346e-15	6.99987131677661e-20
58700000	0.0028504974169620556	-6.002369280670964e-20	-1.4191473256027191e-21	6.097716972216104e-13	1.8920839843943957e-14	0.004299005164800111	5.898787395234228e-26	3.510777508365163e-14	6.980618421911624e-17	2.1361075257772346e-15	6.99987131677661e-20
58800000	0.0028504974169620556	-6.002369280670964e-20	-1.4191473256027191e-21	6.097716972216104e-13	1.8920839843943957e-14	0.004299005164800111	5.898786070524307e-26	3.510777508365163e-14	6.980618421911624e-17	2.1361075257772346e-15	6.99987131677661e-20
58900000	0.0028504974169620556	-6.002369280670964e-20	-1.4191473256027191e-21	6.097716972216104e-13	1.8920839843943957e-14	0.004299005164800111	5.898784741273964e-26	3.510777508365163e-14	6.980618421911624e-17	2.1361075257772346e-15	6.99987131677661e-20
59000000	0.0028504974169620556	-6.002369280670964e-20	-1.4191473256027191e-21	6.097716972216104e-13	1.8920839843943957e-14	0.004299005164800111	5.898783409881145e-26	3.510777508365163e-14	6.980618421911624e-17	2.1361075257772346e-15	6.99987131677661e-20
59100000	0.0028504974169620556	-6.002369280670964e-20	-1.4191473256027191e-21	6.097716972216104e-13	1.8920839843943957e-14	0.004299005164800111	5.898782078743801e-26	3.510777508365163e-14	6.980618421911624e-17	2.1361075257772346e-15	6.99987131677661e-20
59200000	0.0028504974169620556	-6.002369280670964e-20	-1.4191473256027191e-21	6.097716972216104e-13	1.8920839843943957e-14	0.004299005164800111	5.89878075025988e-26	3.510777508365163e-14	6.980618421911624e-17	2.1361075257772346e-15	6.99987131677661e-20
59300000	0.0028504974169620556	-6.002369280670964e-20	-1.4191473256027191e-21	6.097716972216104e-13	1.8920839843943957e-14	0.004299005164800111	5.898779426827331e-26	3.510777508365163e-14	6.980618421911624e-17	2.1361075257772346e-15	6.99987131677661e-20
59400000	0.0028504974169620556	-6.002369280670964e-20	-1.4191473256027191e-21	6.097716972216104e-13	1.8920839843943957e-14	0.004299005164800111	5.898778110844103e-26	3.510777508365163e-14	6.980618421911624e-17	2.1361075257772346e-15	6.99987131677661e-20
59500000	0.0028504974169620556	-6.002369280670964e-20	-1.4191473256027191e-21	6.097716972216104e-13	1.8920839843943957e-14	0.004299005164800111	5.898776804708143e-26	3.510777508365163e-14	6.980618421911624e-17	2.1361075257772346e-15	6.99987131677661e-20
59600000	0.0028504974169620556	-6.002369280670964e-20	-1.4191473256027191e-21	6.097716972216104e-13	1.8920839843943957e-14	0.004299005164800111	5.898775510817402e-26	3.510777508365163e-14	6.980618421911624e-17	2.1361075257772346e-15	6.99987131677661e-20
59700000	0.0028504974169620556	-6.002369280670964e-20	-1.4191473256027191e-21	6.097716972216104e-13	1.8920839843943957e-14	0.004299005164800111	5.898774231569827e-26	3.510777508365163e-14	6.980618421911624e-17	2.1361075257772346e-15	6.99987131677661e-20
59800000	0.0028504974169620556	-6.002369280670964e-20	-1.4191473256027191e-21	6.097716972216104e-13	1.8920839843943957e-14	0.004299005164800111	5.898772969363369e-26	3.510777508365163e-14	6.980618421911624e-17	2.1361075257772346e-15	6.99987131677661e-20
59900000	0.0028504974169620556	-6.002369280670964e-20	-1.4191473256027191e-21	6.097716972216104e-13	1.8920839843943957e-14	0.004299005164800111	5.898771726595974e-26	3.510777508365163e-14	6.980618421911624e-17	2.1361075257772346e-15	6.99987131677661e-20
60000000	0.0028504974169620556	-6.002369280670964e-20	-1.4191473256027191e-21	6.097716972216104e-13	1.8920839843943957e-14	0.004299005164800111	5.898770505665594e-26	3.510777508365163e-14	6.980618421911624e-17	2.1361075257772346e-15	6.99987131677661e-20
60100000	0.0028504974169620556	-6.002369280670964e-20	-1.4191473256027191e-21	6.097716972216104e-13	1.8920839843943957e-14	0.004299005164800111	5.898769308970175e-26	3.510777508365163e-14	6.980618421911624e-17	2.1361075257772346e-15	6.99987131677661e-20
60200000	0.0028504974169620556	-6.002369280670964e-20	-1.4191473256027191e-21	6.097716972216104e-13	1.8920839843943957e-14	0.004299005164800111	5.898768138907668e-26	3.510777508365163e-14	6.980618421911624e-17	2.1361075257772346e-15	6.99987131677661e-20
60300000	0.0028504974169620556	-6.002369280670964e-20	-1.4191473256027191e-21	6.097716972216104e-13	1.8920839843943957e-14	0.004299005164800111	5.898766997876018e-26	3.510777508365163e-14	6.980618421911624e-17	2.1361075257772346e-15	6.99987131677661e-20
60400000	0.0028504974169620556	-6.002369280670964e-20	-1.4191473256027191e-21	6.097716972216104e-13	1.8920839843943957e-14	0.004299005164800111	5.898765888273179e-26	3.510777508365163e-14	6.980618421911624e-17	2.1361075257772346e-15	6.99987131677661e-20
60500000	0.0028504974169620556	-6.002369280670964e-20	-1.4191473256027191e-21	6.097716972216104e-13	1.8920839843943957e-14	0.004299005164800111	5.898764812497097e-26	3.510777508365163e-14	6.980618421911624e-17	2.1361075257772346e-15	6.99987131677661e-20
60600000	0.0028504974169620556	-6.002369280670964e-20	-1.4191473256027191e-21	6.097716972216104e-13	1.8920839843943957e-14	0.004299005164800111	5.89876377294572e-26	3.510777508365163e-14	6.980618421911624e-17	2.1361075257772346e-15	6.99987131677661e-20
60700000	0.0028504974169620556	-6.002369280670964e-20	-1.4191473256027191e-21	6.097716972216104e-13	1.8920839843943957e-14	0.004299005164800111	5.898762772016997e-26	3.510777508365163e-14	6.980618421911624e-17	2.1361075257772346e-15	6.99987131677661e-20
60800000	0.0028504974169620556	-6.002369280670964e-20	-1.4191473256027191e-21	6.097716972216104e-13	1.8920839843943957e-14	0.004299005164800111	5.898761812108878e-26	3.510777508365163e-14	6.980618421911624e-17	2.1361075257772346e-15	6.99987131677661e-20
60900000	0.0028504974169620556	-6.002369280670964e-20	-1.4191473256027191e-21	6.097716972216104e-13	1.8920839843943957e-14	0.004299005164800111	5.898760895619312e-26	3.510777508365163e-14	6.980618421911624e-17	2.1361075257772346e-15	6.99987131677661e-20
61000000	0.0028504974169620556	-6.002369280670964e-20	-1.4191473256027191e-21	6.097716972216104e-13	1.8920839843943957e-14	0.004299005164800111	5.898760024946247e-26	3.510777508365163e-14	6.980618421911624e-17	2.1361075257772346e-15	6.99987131677661e-20
61100000	0.0028504974169620556	-6.002369280670964e-20	-1.4191473256027191e-21	6.097716972216104e-13	1.8920839843943957e-14	0.004299005164800111	5.898759202487632e-26	3.510777508365163e-14	6.980618421911624e-17	2.1361075257772346e-15	6.99987131677661e-20
61200000	0.0028504974169620556	-6.002369280670964e-20	-1.4191473256027191e-21	6.097716972216104e-13	1.8920839843943957e-14	0.004299005164800111	5.898758430641414e-26	3.510777508365163e-14	6.980618421911624e-17	2.1361075257772346e-15	6.99987131677661e-20
61300000	0.0028504974169620556	-6.002369280670964e-20	-1.4191473256027191e-21	6.097716972216104e-13	1.8920839843943957e-14	0.004299005164800111	5.898757711805545e-26	3.510777508365163e-14	6.980618421911624e-17	2.1361075257772346e-15	6.99987131677661e-20
61400000	0.0028504974169620556	-6.002369280670964e-20	-1.4191473256027191e-21	6.097716972216104e-13	1.8920839843943957e-14	0.004299005164800111	5.898757048377972e-26	3.510777508365163e-14	6.980618421911624e-17	2.1361075257772346e-15	6.99987131677661e-20
61500000	0.0028504974169620556	-6.002369280670964e-20	-1.4191473256027191e-21	6.097716972216104e-13	1.8920839843943957e-14	0.004299005164800111	5.898756442756644e-26	3.510777508365163e-14	6.980618421911624e-17	2.1361075257772346e-15	6.99987131677661e-20
61600000	0.0028504974169620556	-6.002369280670964e-20	-1.4191473256027191e-21	6.097716972216104e-13	1.8920839843943957e-14	0.004299005164800111	5.898755897339509e-26	3.510777508365163e-14	6.980618421911624e-17	2.1361075257772346e-15	6.99987131677661e-20
61700000	0.0028504974169620556	-6.002369280670964e-20	-1.4191473256027191e-21	6.097716972216104e-13	1.8920839843943957e-14	0.004299005164800111	5.898755414524516e-26	3.510777508365163e-14	6.980618421911624e-17	2.1361075257772346e-15	6.99987131677661e-20
61800000	0.0028504974169620556	-6.002369280670964e-20	-1.4191473256027191e-21	6.097716972216104e-13	1.8920839843943957e-14	0.004299005164800111	5.898754996709616e-26	3.510777508365163e-14	6.980618421911624e-17	2.1361075257772346e-15	6.99987131677661e-20
61900000	0.0028504974169620556	-6.002369280670964e-20	-1.4191473256027191e-21	6.097716972216104e-13	1.8920839843943957e-14	0.004299005164800111	5.898754646292756e-26	3.510777508365163e-14	6.980618421911624e-17	2.1361075257772346e-15	6.99987131677661e-20
62000000	0.0028504974169620556	-6.002369280670964e-20	-1.4191473256027191e-21	6.097716972216104e-13	1.8920839843943957e-14	0.004299005164800111	5.898754365671883e-26	3.510777508365163e-14	6.980618421911624e-17	2.1361075257772346e-15	6.99987131677661e-20
62100000	0.0028504974169620556	-6.002369280670964e-20	-1.4191473256027191e-21	6.097716972216104e-13	1.8920839843943957e-14	0.004299005164800111	5.898754157244949e-26	3.510777508365163e-14	6.980618421911624e-17	2.1361075257772346e-15	6.99987131677661e-20
62200000	0.0028504974169620556	-6.002369280670964e-20	-1.4191473256027191e-21	6.097716972216104e-13	1.8920839843943957e-14	0.004299005164800111	5.898754023409901e-26	3.510777508365163e-14	6.980618421911624e-17	2.1361075257772346e-15	6.99987131677661e-20
62300000	0.0028504974169620556	-6.002369280670964e-20	-1.4191473256027191e-21	6.097716972216104e-13	1.8920839843943957e-14	0.004299005164800111	5.898753966564689e-26	3.510777508365163e-14	6.980618421911624e-17	2.1361075257772346e-15	6.99987131677661e-20
62400000	0.0028504974169620556	-6.002369280670964e-20	-1.4191473256027191e-21	6.097716972216104e-13	1.8920839843943957e-14	0.004299005164800111	5.898753965022956e-26	3.510777508365163e-14	6.980618421911624e-17	2.1361075257772346e-15	6.99987131677661e-20
62500000	0.0028504974169620556	-6.002369280670964e-20	-1.4191473256027191e-21	6.097716972216104e-13	1.8920839843943957e-14	0.004299005164800111	5.898753965512392e-26	3.510777508365163e-14	6.980618421911624e-17	2.1361075257772346e-15	6.99987131677661e-20
62600000	0.0028504974169620556	-6.002369280670964e-20	-1.4191473256027191e-21	6.097716972216104e-13	1.8920839843943957e-14	0.004299005164800111	5.898753965981762e-26	3.510777508365163e-14	6.980618421911624e-17	2.1361075257772346e-15	6.99987131677661e-20
62700000	0.0028504974169620556	-6.002369280670964e-20	-1.4191473256027191e-21	6.097716972216104e-13	1.8920839843943957e-14	0.004299005164800111	5.898753966431376e-26	3.510777508365163e-14	6.980618421911624e-17	2.1361075257772346e-15	6.99987131677661e-20
62800000	0.0028504974169620556	-6.002369280670964e-20	-1.4191473256027191e-21	6.097716972216104e-13	1.8920839843943957e-14	0.004299005164800111	5.898753966861541e-26	3.510777508365163e-14	6.980618421911624e-17	2.1361075257772346e-15	6.99987131677661e-20
62900000	0.0028504974169620556	-6.002369280670964e-20	-1.4191473256027191e-21	6.097716972216104e-13	1.8920839843943957e-14	0.004299005164800111	5.898753967272571e-26	3.510777508365163e-14	6.980618421911624e-17	2.1361075257772346e-15	6.99987131677661e-20
63000000	0.0028504974169620556	-6.002369280670964e-20	-1.4191473256027191e-21	6.097716972216104e-13	1.8920839843943957e-14	0.004299005164800111	5.898753967664769e-26	3.510777508365163e-14	6.980618421911624e-17	2.1361075257772346e-15	6.99987131677661e-20
63100000	0.0028504974169620556	-6.002369280670964e-20	-1.4191473256027191e-21	6.097716972216104e-13	1.8920839843943957e-14	0.004299005164800111	5.898753968038449e-26	3.510777508365163e-14	6.980618421911624e-17	2.1361075257772346e-15	6.99987131677661e-20
63200000	0.0028504974169620556	-6.002369280670964e-20	-1.4191473256027191e-21	6.097716972216104e-13	1.8920839843943957e-14	0.004299005164800111	5.898753968393919e-26	3.510777508365163e-14	6.980618421911624e-17	2.1361075257772346e-15	6.99987131677661e-20
63300000	0.0028504974169620556	-6.002369280670964e-20	-1.4191473256027191e-21	6.097716972216104e-13	1.8920839843943957e-14	0.004299005164800111	5.898753968731487e-26	3.510777508365163e-14	6.980618421911624e-17	2.1361075257772346e-15	6.99987131677661e-20
63400000	0.0028504974169620556	-6.002369280670964e-20	-1.4191473256027191e-21	6.097716972216104e-13	1.8920839843943957e-14	0.004299005164800111	5.898753969051462e-26	3.510777508365163e-14	6.980618421911624e-17	2.1361075257772346e-15	6.99987131677661e-20
63500000	0.0028504974169620556	-6.002369280670964e-20	-1.4191473256027191e-21	6.097716972216104e-13	1.8920839843943957e-14	0.004299005164800111	5.898753969354155e-26	3.510777508365163e-14	6.980618421911624e-17	2.1361075257772346e-15	6.99987131677661e-20
63600000	0.0028504974169620556	-6.002369280670964e-20	-1.4191473256027191e-21	6.097716972216104e-13	1.8920839843943957e-14	0.004299005164800111	5.898753969639875e-26	3.510777508365163e-14	6.980618421911624e-17	2.1361075257772346e-15	6.99987131677661e-20
63700000	0.0028504974169620556	-6.002369280670964e-20	-1.4191473256027191e-21	6.097716972216104e-13	1.8920839843943957e-14	0.004299005164800111	5.89875396990893e-26	3.510777508365163e-14	6.980618421911624e-17	2.1361075257772346e-15	6.99987131677661e-20
63800000	0.0028504974169620556	-6.002369280670964e-20	-1.4191473256027191e-21	6.097716972216104e-13	1.8920839843943957e-14	0.004299005164800111	5.898753970161629e-26	3.510777508365163e-14	6.980618421911624e-17	2.1361075257772346e-15	6.99987131677661e-20
63900000	0.0028504974169620556	-6.002369280670964e-20	-1.4191473256027191e-21	6.097716972216104e-13	1.8920839843943957e-14	0.004299005164800111	5.898753970398284e-26	3.510777508365163e-14	6.980618421911624e-17	2.1361075257772346e-15	6.99987131677661e-20
64000000	0.0028504974169620556	-6.002369280670964e-20	-1.4191473256027191e-21	6.097716972216104e-13	1.8920839843943957e-14	0.004299005164800111	5.898753970619201e-26	3.510777508365163e-14	6.980618421911624e-17	2.1361075257772346e-15	6.99987131677661e-20
64100000	0.0028504974169620556	-6.002369280670964e-20	-1.4191473256027191e-21	6.097716972216104e-13	1.8920839843943957e-14	0.004299005164800111	5.89875397082469e-26	3.510777508365163e-14	6.980618421911624e-17	2.1361075257772346e-15	6.99987131677661e-20
64200000	0.0028504974169620556	-6.002369280670964e-20	-1.4191473256027191e-21	6.097716972216104e-13	1.8920839843943957e-14	0.004299005164800111	5.898753971015061e-26	3.510777508365163e-14	6.980618421911624e-17	2.1361075257772346e-15	6.99987131677661e-20
64300000	0.0028504974169620556	-6.002369280670964e-20	-1.4191473256027191e-21	6.097716972216104e-13	1.8920839843943957e-14	0.004299005164800111	5.898753971190623e-26	3.510777508365163e-14	6.980618421911624e-17	2.1361075257772346e-15	6.99987131677661e-20
64400000	0.0028504974169620556	-6.002369280670964e-20	-1.4191473256027191e-21	6.097716972216104e-13	1.8920839843943957e-14	0.004299005164800111	5.898753971351685e-26	3.510777508365163e-14	6.980618421911624e-17	2.1361075257772346e-15	6.99987131677661e-20
64500000	0.0028504974169620556	-6.002369280670964e-20	-1.4191473256027191e-21	6.097716972216104e-13	1.8920839843943957e-14	0.004299005164800111	5.898753971498557e-26	3.510777508365163e-14	6.980618421911624e-17	2.1361075257772346e-15	6.99987131677661e-20
64600000	0.0028504974169620556	-6.002369280670964e-20	-1.4191473256027191e-21	6.097716972216104e-13	1.8920839843943957e-14	0.004299005164800111	5.898753971631546e-26	3.510777508365163e-14	6.980618421911624e-17	2.1361075257772346e-15	6.99987131677661e-20
64700000	0.0028504974169620556	-6.002369280670964e-20	-1.4191473256027191e-21	6.097716972216104e-13	1.8920839843943957e-14	0.004299005164800111	5.898753971750964e-26	3.510777508365163e-14	6.980618421911624e-17	2.1361075257772346e-15	6.99987131677661e-20
64800000	0.0028504974169620556	-6.002369280670964e-20	-1.4191473256027191e-21	6.097716972216104e-13	1.8920839843943957e-14	0.004299005164800111	5.898753971857118e-26	3.510777508365163e-14	6.980618421911624e-17	2.1361075257772346e-15	6.99987131677661e-20
64900000	0.0028504974169620556	-6.002369280670964e-20	-1.4191473256027191e-21	6.097716972216104e-13	1.8920839843943957e-14	0.004299005164800111	5.898753971950318e-26	3.510777508365163e-14	6.980618421911624e-17	2.1361075257772346e-15	6.99987131677661e-20
65000000	0.0028504974169620556	-6.002369280670964e-20	-1.4191473256027191e-21	6.097716972216104e-13	1.8920839843943957e-14	0.004299005164800111	5.898753972030874e-26	3.510777508365163e-14	6.980618421911624e-17	2.1361075257772346e-15	6.99987131677661e-20
65100000	0.0028504974169620556	-6.002369280670964e-20	-1.4191473256027191e-21	6.097716972216104e-13	1.8920839843943957e-14	0.004299005164800111	5.898753972099095e-26	3.510777508365163e-14	6.980618421911624e-17	2.1361075257772346e-15	6.99987131677661e-20
65200000	0.0028504974169620556	-6.002369280670964e-20	-1.4191473256027191e-21	6.097716972216104e-13	1.8920839843943957e-14	0.004299005164800111	5.89875397215529e-26	3.510777508365163e-14	6.980618421911624e-17	2.1361075257772346e-15	6.99987131677661e-20
65300000	0.0028504974169620556	-6.002369280670964e-20	-1.4191473256027191e-21	6.097716972216104e-13	1.8920839843943957e-14	0.004299005164800111	5.898753972199767e-26	3.510777508365163e-14	6.980618421911624e-17	2.1361075257772346e-15	6.99987131677661e-20
65400000	0.0028504974169620556	-6.002369280670964e-20	-1.4191473256027191e-21	6.097716972216104e-13	1.8920839843943957e-14	0.004299005164800111	5.898753972232835e-26	3.510777508365163e-14	6.980618421911624e-17	2.1361075257772346e-15	6.99987131677661e-20
65500000	0.0028504974169620556	-6.002369280670964e-20	-1.4191473256027191e-21	6.097716972216104e-13	1.8920839843943957e-14	0.004299005164800111	5.898753972254806e-26	3.510777508365163e-14	6.980618421911624e-17	2.1361075257772346e-15	6.99987131677661e-20
65600000	0.0028504974169620556	-6.002369280670964e-20	-1.4191473256027191e-21	6.097716972216104e-13	1.8920839843943957e-14	0.004299005164800111	5.898753972265987e-26	3.510777508365163e-14	6.980618421911624e-17	2.1361075257772346e-15	6.99987131677661e-20
65700000	0.0028504974169620556	-6.002369280670964e-20	-1.4191473256027191e-21	6.097716972216104e-13	1.8920839843943957e-14	0.004299005164800111	5.898753972266688e-26	3.510777508365163e-14	6.980618421911624e-17	2.1361075257772346e-15	6.99987131677661e-20
65800000	0.0028504974169620556	-6.002369280670964e-20	-1.4191473256027191e-21	6.097716972216104e-13	1.8920839843943957e-14	0.004299005164800111	5.898753972257219e-26	3.510777508365163e-14	6.980618421911624e-17	2.1361075257772346e-15	6.99987131677661e-20
65900000	0.0028504974169620556	-6.002369280670964e-20	-1.4191473256027191e-21	6.097716972216104e-13	1.8920839843943957e-14	0.004299005164800111	5.898753972237886e-26	3.510777508365163e-14	6.980618421911624e-17	2.1361075257772346e-15	6.99987131677661e-20
66000000	0.0028504974169620556	-6.002369280670964e-20	-1.4191473256027191e-21	6.097716972216104e-13	1.8920839843943957e-14	0.004299005164800111	5.898753972209002e-26	3.510777508365163e-14	6.980618421911624e-17	2.1361075257772346e-15	6.99987131677661e-20
66100000	0.0028504974169620556	-6.002369280670964e-20	-1.4191473256027191e-21	6.097716972216104e-13	1.8920839843943957e-14	0.004299005164800111	5.898753972170874e-26	3.510777508365163e-14	6.980618421911624e-17	2.1361075257772346e-15	6.99987131677661e-20
66200000	0.0028504974169620556	-6.002369280670964e-20	-1.4191473256027191e-21	6.097716972216104e-13	1.8920839843943957e-14	0.004299005164800111	5.898753972123813e-26	3.510777508365163e-14	6.980618421911624e-17	2.1361075257772346e-15	6.99987131677661e-20
66300000	0.0028504974169620556	-6.002369280670964e-20	-1.4191473256027191e-21	6.097716972216104e-13	1.8920839843943957e-14	0.004299005164800111	5.898753972068126e-26	3.510777508365163e-14	6.980618421911624e-17	2.1361075257772346e-15	6.99987131677661e-20
66400000	0.0028504974169620556	-6.002369280670964e-20	-1.4191473256027191e-21	6.097716972216104e-13	1.8920839843943957e-14	0.004299005164800111	5.898753972004124e-26	3.510777508365163e-14	6.980618421911624e-17	2.1361075257772346e-15	6.99987131677661e-20
66500000	0.0028504974169620556	-6.002369280670964e-20	-1.4191473256027191e-21	6.097716972216104e-13	1.8920839843943957e-14	0.004299005164800111	5.898753971932114e-26	3.510777508365163e-14	6.980618421911624e-17	2.1361075257772346e-15	6.99987131677661e-20
66600000	0.0028504974169620556	-6.002369280670964e-20	-1.4191473256027191e-21	6.097716972216104e-13	1.8920839843943957e-14	0.004299005164800111	5.898753971852408e-26	3.510777508365163e-14	6.980618421911624e-17	2.1361075257772346e-15	6.99987131677661e-20
66700000	0.0028504974169620556	-6.002369280670964e-20	-1.4191473256027191e-21	6.097716972216104e-13	1.8920839843943957e-14	0.004299005164800111	5.898753971765314e-26	3.510777508365163e-14	6.980618421911624e-17	2.1361075257772346e-15	6.99987131677661e-20
66800000	0.0028504974169620556	-6.002369280670964e-20	-1.4191473256027191e-21	6.097716972216104e-13	1.8920839843943957e-14	0.004299005164800111	5.89875397167114e-26	3.510777508365163e-14	6.980618421911624e-17	2.1361075257772346e-15	6.99987131677661e-20
66900000	0.002850497416962056	-6.002369280670964e-20	-1.4191473256027191e-21	6.097716972216104e-13	1.8920839843943957e-14	0.004299005164800111	5.898753971570196e-26	3.510777508365163e-14	6.980618421911624e-17	2.1361075257772346e-15	6.99987131677661e-20
67000000	0.002850497416962056	-6.002369280670964e-20	-1.4191473256027191e-21	6.097716972216104e-13	1.8920839843943957e-14	0.004299005164800111	5.898753971462794e-26	3.510777508365163e-14	6.980618421911624e-17	2.1361075257772346e-15	6.99987131677661e-20
67100000	0.002850497416962056	-6.002369280670964e-20	-1.4191473256027191e-21	6.097716972216104e-13	1.8920839843943957e-14	0.004299005164800111	5.898753971349239e-26	3.510777508365163e-14	6.980618421911624e-17	2.1361075257772346e-15	6.99987131677661e-20
67200000	0.002850497416962056	-6.002369280670964e-20	-1.4191473256027191e-21	6.097716972216104e-13	1.8920839843943957e-14	0.004299005164800111	5.898753971229841e-26	3.510777508365163e-14	6.980618421911624e-17	2.1361075257772346e-15	6.99987131677661e-20
67300000	0.002850497416962056	-6.002369280670964e-20	-1.4191473256027191e-21	6.097716972216104e-13	1.8920839843943957e-14	0.004299005164800111	5.898753971104912e-26	3.510777508365163e-14	6.980618421911624e-17	2.1361075257772346e-15	6.99987131677661e-20
67400000	0.002850497416962056	-6.002369280670964e-20	-1.4191473256027191e-21	6.097716972216104e-13	1.8920839843943957e-14	0.004299005164800111	5.898753970974759e-26	3.510777508365163e-14	6.980618421911624e-17	2.1361075257772346e-15	6.99987131677661e-20
67500000	0.002850497416962056	-6.002369280670964e-20	-1.4191473256027191e-21	6.097716972216104e-13	1.8920839843943957e-14	0.004299005164800111	5.898753970839691e-26	3.510777508365163e-14	6.980618421911624e-17	2.1361075257772346e-15	6.99987131677661e-20
67600000	0.002850497416962056	-6.002369280670964e-20	-1.4191473256027191e-21	6.097716972216104e-13	1.8920839843943957e-14	0.004299005164800111	5.898753970700018e-26	3.510777508365163e-14	6.980618421911624e-17	2.1361075257772346e-15	6.99987131677661e-20
67700000	0.002850497416962056	-6.002369280670964e-20	-1.4191473256027191e-21	6.097716972216104e-13	1.8920839843943957e-14	0.004299005164800111	5.898753970556049e-26	3.510777508365163e-14	6.980618421911624e-17	2.1361075257772346e-15	6.99987131677661e-20
67800000	0.002850497416962056	-6.002369280670964e-20	-1.4191473256027191e-21	6.097716972216104e-13	1.8920839843943957e-14	0.004299005164800111	5.898753970408094e-26	3.510777508365163e-14	6.980618421911624e-17	2.1361075257772346e-15	6.99987131677661e-20
67900000	0.002850497416962056	-6.002369280670964e-20	-1.4191473256027191e-21	6.097716972216104e-13	1.8920839843943957e-14	0.004299005164800111	5.89875397025646e-26	3.510777508365163e-14	6.980618421911624e-17	2.1361075257772346e-15	6.99987131677661e-20
68000000	0.002850497416962056	-6.002369280670964e-20	-1.4191473256027191e-21	6.097716972216104e-13	1.8920839843943957e-14	0.004299005164800111	5.898753970101459e-26	3.510777508365163e-14	6.980618421911624e-17	2.1361075257772346e-15	6.99987131677661e-20
68100000	0.002850497416962056	-6.002369280670964e-20	-1.4191473256027191e-21	6.097716972216104e-13	1.8920839843943957e-14	0.004299005164800111	5.898753969943397e-26	3.510777508365163e-14	6.980618421911624e-17	2.1361075257772346e-15	6.99987131677661e-20
68200000	0.002850497416962056	-6.002369280670964e-20	-1.4191473256027191e-21	6.097716972216104e-13	1.8920839843943957e-14	0.004299005164800111	5.898753969782586e-26	3.510777508365163e-14	6.980618421911624e-17	2.1361075257772346e-15	6.99987131677661e-20
68300000	0.002850497416962056	-6.002369280670964e-20	-1.4191473256027191e-21	6.097716972216104e-13	1.8920839843943957e-14	0.004299005164800111	5.898753969619335e-26	3.510777508365163e-14	6.980618421911624e-17	2.1361075257772346e-15	6.99987131677661e-20
68400000	0.002850497416962056	-6.002369280670964e-20	-1.4191473256027191e-21	6.097716972216104e-13	1.8920839843943957e-14	0.004299005164800111	5.898753969453952e-26	3.510777508365163e-14	6.980618421911624e-17	2.1361075257772346e-15	6.99987131677661e-20
68500000	0.002850497416962056	-6.002369280670964e-20	-1.4191473256027191e-21	6.097716972216104e-13	1.8920839843943957e-14	0.004299005164800111	5.898753969286747e-26	3.510777508365163e-14	6.980618421911624e-17	2.1361075257772346e-15	6.99987131677661e-20
68600000	0.002850497416962056	-6.002369280670964e-20	-1.4191473256027191e-21	6.097716972216104e-13	1.8920839843943957e-14	0.004299005164800111	5.898753969118028e-26	3.510777508365163e-14	6.980618421911624e-17	2.1361075257772346e-15	6.99987131677661e-20
68700000	0.002850497416962056	-6.002369280670964e-20	-1.4191473256027191e-21	6.097716972216104e-13	1.8920839843943957e-14	0.004299005164800111	5.898753968948106e-26	3.510777508365163e-14	6.980618421911624e-17	2.1361075257772346e-15	6.99987131677661e-20
68800000	0.002850497416962056	-6.002369280670964e-20	-1.4191473256027191e-21	6.097716972216104e-13	1.8920839843943957e-14	0.004299005164800111	5.898753968777288e-26	3.510777508365163e-14	6.980618421911624e-17	2.1361075257772346e-15	6.99987131677661e-20
68900000	0.002850497416962056	-6.002369280670964e-20	-1.4191473256027191e-21	6.097716972216104e-13	1.8920839843943957e-14	0.004299005164800111	5.898753968605887e-26	3.510777508365163e-14	6.980618421911624e-17	2.1361075257772346e-15	6.99987131677661e-20
69000000	0.002850497416962056	-6.002369280670964e-20	-1.4191473256027191e-21	6.097716972216104e-13	1.8920839843943957e-14	0.004299005164800111	5.898753968434207e-26	3.510777508365163e-14	6.980618421911624e-17	2.1361075257772346e-15	6.99987131677661e-20
69100000	0.002850497416962056	-6.002369280670964e-20	-1.4191473256027191e-21	6.097716972216104e-13	1.8920839843943957e-14	0.004299005164800111	5.898753968262562e-26	3.510777508365163e-14	6.980618421911624e-17	2.1361075257772346e-15	6.99987131677661e-20
69200000	0.002850497416962056	-6.002369280670964e-20	-1.4191473256027191e-21	6.097716972216104e-13	1.8920839843943957e-14	0.004299005164800111	5.898753968091258e-26	3.510777508365163e-14	6.980618421911624e-17	2.1361075257772346e-15	6.99987131677661e-20
69300000	0.002850497416962056	-6.002369280670964e-20	-1.4191473256027191e-21	6.097716972216104e-13	1.8920839843943957e-14	0.004299005164800111	5.898753967920606e-26	3.510777508365163e-14	6.980618421911624e-17	2.1361075257772346e-15	6.99987131677661e-20
69400000	0.002850497416962056	-6.002369280670964e-20	-1.4191473256027191e-21	6.097716972216104e-13	1.8920839843943957e-14	0.004299005164800111	5.898753967750914e-26	3.510777508365163e-14	6.980618421911624e-17	2.1361075257772346e-15	6.99987131677661e-20
69500000	0.002850497416962056	-6.002369280670964e-20	-1.4191473256027191e-21	6.097716972216104e-13	1.8920839843943957e-14	0.004299005164800111	5.898753967582491e-26	3.510777508365163e-14	6.980618421911624e-17	2.1361075257772346e-15	6.99987131677661e-20
69600000	0.002850497416962056	-6.002369280670964e-20	-1.4191473256027191e-21	6.097716972216104e-13	1.8920839843943957e-14	0.004299005164800111	5.898753967415649e-26	3.510777508365163e-14	6.980618421911624e-17	2.1361075257772346e-15	6.99987131677661e-20
69700000	0.002850497416962056	-6.002369280670964e-20	-1.4191473256027191e-21	6.097716972216104e-13	1.8920839843943957e-14	0.004299005164800111	5.898753967250694e-26	3.510777508365163e-14	6.980618421911624e-17	2.1361075257772346e-15	6.99987131677661e-20
69800000	0.002850497416962056	-6.002369280670964e-20	-1.4191473256027191e-21	6.097716972216104e-13	1.8920839843943957e-14	0.004299005164800111	5.898753967087937e-26	3.510777508365163e-14	6.980618421911624e-17	2.1361075257772346e-15	6.99987131677661e-20
69900000	0.002850497416962056	-6.002369280670964e-20	-1.4191473256027191e-21	6.097716972216104e-13	1.8920839843943957e-14	0.004299005164800111	5.898753966927686e-26	3.510777508365163e-14	6.980618421911624e-17	2.1361075257772346e-15	6.99987131677661e-20
70000000	0.002850497416962056	-6.002369280670964e-20	-1.4191473256027191e-21	6.097716972216104e-13	1.8920839843943957e-14	0.004299005164800111	5.898753966770251e-26	3.510777508365163e-14	6.980618421911624e-17	2.1361075257772346e-15	6.99987131677661e-20
70100000	0.002850497416962056	-6.002369280670964e-20	-1.4191473256027191e-21	6.097716972216104e-13	1.8920839843943957e-14	0.004299005164800111	5.898753966615941e-26	3.510777508365163e-14	6.980618421911624e-17	2.1361075257772346e-15	6.99987131677661e-20
70200000	0.002850497416962056	-6.002369280670964e-20	-1.4191473256027191e-21	6.097716972216104e-13	1.8920839843943957e-14	0.004299005164800111	5.898753966465066e-26	3.510777508365163e-14	6.980618421911624e-17	2.1361075257772346e-15	6.99987131677661e-20
70300000	0.002850497416962056	-6.002369280670964e-20	-1.4191473256027191e-21	6.097716972216104e-13	1.8920839843943957e-14	0.004299005164800111	5.898753966317933e-26	3.510777508365163e-14	6.980618421911624e-17	2.1361075257772346e-15	6.99987131677661e-20
70400000	0.002850497416962056	-6.002369280670964e-20	-1.4191473256027191e-21	6.097716972216104e-13	1.8920839843943957e-14	0.004299005164800111	5.898753966174854e-26	3.510777508365163e-14	6.980618421911624e-17	2.1361075257772346e-15	6.99987131677661e-20
70500000	0.002850497416962056	-6.002369280670964e-20	-1.4191473256027191e-21	6.097716972216104e-13	1.8920839843943957e-14	0.004299005164800111	5.898753966036137e-26	3.510777508365163e-14	6.980618421911624e-17	2.1361075257772346e-15	6.99987131677661e-20
70600000	0.002850497416962056	-6.002369280670964e-20	-1.4191473256027191e-21	6.097716972216104e-13	1.8920839843943957e-14	0.004299005164800111	5.89875396590209e-26	3.510777508365163e-14	6.980618421911624e-17	2.1361075257772346e-15	6.99987131677661e-20
70700000	0.002850497416962056	-6.002369280670964e-20	-1.4191473256027191e-21	6.097716972216104e-13	1.8920839843943957e-14	0.004299005164800111	5.898753965773023e-26	3.510777508365163e-14	6.980618421911624e-17	2.1361075257772346e-15	6.99987131677661e-20
70800000	0.002850497416962056	-6.002369280670964e-20	-1.4191473256027191e-21	6.097716972216104e-13	1.8920839843943957e-14	0.004299005164800111	5.898753965649246e-26	3.510777508365163e-14	6.980618421911624e-17	2.1361075257772346e-15	6.99987131677661e-20
70900000	0.002850497416962056	-6.002369280670964e-20	-1.4191473256027191e-21	6.097716972216104e-13	1.8920839843943957e-14	0.004299005164800111	5.898753965531069e-26	3.510777508365163e-14	6.980618421911624e-17	2.1361075257772346e-15	6.99987131677661e-20
71000000	0.002850497416962056	-6.002369280670964e-20	-1.4191473256027191e-21	6.097716972216104e-13	1.8920839843943957e-14	0.004299005164800111	5.898753965418799e-26	3.510777508365163e-14	6.980618421911624e-17	2.1361075257772346e-15	6.99987131677661e-20
71100000	0.002850497416962056	-6.002369280670964e-20	-1.4191473256027191e-21	6.097716972216104e-13	1.8920839843943957e-14	0.004299005164800111	5.898753965312746e-26	3.510777508365163e-14	6.980618421911624e-17	2.1361075257772346e-15	6.99987131677661e-20
71200000	0.002850497416962056	-6.002369280670964e-20	-1.4191473256027191e-21	6.097716972216104e-13	1.8920839843943957e-14	0.004299005164800111	5.898753965213219e-26	3.510777508365163e-14	6.980618421911624e-17	2.1361075257772346e-15	6.99987131677661e-20
71300000	0.002850497416962056	-6.002369280670964e-20	-1.4191473256027191e-21	6.097716972216104e-13	1.8920839843943957e-14	0.004299005164800111	5.898753965120529e-26	3.510777508365163e-14	6.980618421911624e-17	2.1361075257772346e-15	6.99987131677661e-20
71400000	0.002850497416962056	-6.002369280670964e-20	-1.4191473256027191e-21	6.097716972216104e-13	1.8920839843943957e-14	0.004299005164800111	5.898753965034983e-26	3.510777508365163e-14	6.980618421911624e-17	2.1361075257772346e-15	6.99987131677661e-20
71500000	0.002850497416962056	-6.002369280670964e-20	-1.4191473256027191e-21	6.097716972216104e-13	1.8920839843943957e-14	0.004299005164800111	5.89875396495689e-26	3.510777508365163e-14	6.980618421911624e-17	2.1361075257772346e-15	6.99987131677661e-20
71600000	0.002850497416962056	-6.002369280670964e-20	-1.4191473256027191e-21	6.097716972216104e-13	1.8920839843943957e-14	0.004299005164800111	5.89875396488656e-26	3.510777508365163e-14	6.980618421911624e-17	2.1361075257772346e-15	6.99987131677661e-20
71700000	0.002850497416962056	-6.002369280670964e-20	-1.4191473256027191e-21	6.097716972216104e-13	1.8920839843943957e-14	0.004299005164800111	5.898753964824304e-26	3.510777508365163e-14	6.980618421911624e-17	2.1361075257772346e-15	6.99987131677661e-20
71800000	0.002850497416962056	-6.002369280670964e-20	-1.4191473256027191e-21	6.097716972216104e-13	1.8920839843943957e-14	0.004299005164800111	5.89875396477043e-26	3.510777508365163e-14	6.980618421911624e-17	2.1361075257772346e-15	6.99987131677661e-20
71900000	0.002850497416962056	-6.002369280670964e-20	-1.4191473256027191e-21	6.097716972216104e-13	1.8920839843943957e-14	0.004299005164800111	5.898753964725246e-26	3.510777508365163e-14	6.980618421911624e-17	2.1361075257772346e-15	6.99987131677661e-20
72000000	0.002850497416962056	-6.002369280670964e-20	-1.4191473256027191e-21	6.097716972216104e-13	1.8920839843943957e-14	0.004299005164800111	5.898753964689061e-26	3.510777508365163e-14	6.980618421911624e-17	2.1361075257772346e-15	6.99987131677661e-20
72100000	0.002850497416962056	-6.002369280670964e-20	-1.4191473256027191e-21	6.097716972216104e-13	1.8920839843943957e-14	0.004299005164800111	5.898753964662187e-26	3.510777508365163e-14	6.980618421911624e-17	2.1361075257772346e-15	6.99987131677661e-20
72200000	0.002850497416962056	-6.002369280670964e-20	-1.4191473256027191e-21	6.097716972216104e-13	1.8920839843943957e-14	0.004299005164800111	5.89875396464493e-26	3.510777508365163e-14	6.980618421911624e-17	2.1361075257772346e-15	6.99987131677661e-20
72300000	0.002850497416962056	-6.002369280670964e-20	-1.4191473256027191e-21	6.097716972216104e-13	1.8920839843943957e-14	0.004299005164800111	5.898753964637601e-26	3.510777508365163e-14	6.980618421911624e-17	2.1361075257772346e-15	6.99987131677661e-20
72400000	0.002850497416962056	-6.002369280670964e-20	-1.4191473256027191e-21	6.097716972216104e-13	1.8920839843943957e-14	0.004299005164800111	5.898753964637404e-26	3.510777508365163e-14	6.980618421911624e-17	2.1361075257772346e-15	6.99987131677661e-20
72500000	0.002850497416962056	-6.002369280670964e-20	-1.4191473256027191e-21	6.097716972216104e-13	1.8920839843943957e-14	0.004299005164800111	5.898753964637468e-26	3.510777508365163e-14	6.980618421911624e-17	2.1361075257772346e-15	6.99987131677661e-20
72600000	0.002850497416962056	-6.002369280670964e-20	-1.4191473256027191e-21	6.097716972216104e-13	1.8920839843943957e-14	0.004299005164800111	5.89875396463753e-26	3.510777508365163e-14	6.980618421911624e-17	2.1361075257772346e-15	6.99987131677661e-20
72700000	0.002850497416962056	-6.002369280670964e-20	-1.4191473256027191e-21	6.097716972216104e-13	1.8920839843943957e-14	0.004299005164800111	5.898753964637589e-26	3.510777508365163e-14	6.980618421911624e-17	2.1361075257772346e-15	6.99987131677661e-20
72800000	0.002850497416962056	-6.002369280670964e-20	-1.4191473256027191e-21	6.097716972216104e-13	1.8920839843943957e-14	0.004299005164800111	5.898753964637646e-26	3.510777508365163e-14	6.980618421911624e-17	2.1361075257772346e-15	6.99987131677661e-20
72900000	0.002850497416962056	-6.002369280670964e-20	-1.4191473256027191e-21	6.097716972216104e-13	1.8920839843943957e-14	0.004299005164800111	5.8987539646377e-26	3.510777508365163e-14	6.980618421911624e-17	2.1361075257772346e-15	6.99987131677661e-20
73000000	0.002850497416962056	-6.002369280670964e-20	-1.4191473256027191e-21	6.097716972216104e-13	1.8920839843943957e-14	0.004299005164800111	5.898753964637752e-26	3.510777508365163e-14	6.980618421911624e-17	2.1361075257772346e-15	6.99987131677661e-20
73100000	0.002850497416962056	-6.002369280670964e-20	-1.4191473256027191e-21	6.097716972216104e-13	1.8920839843943957e-14	0.004299005164800111	5.898753964637801e-26	3.510777508365163e-14	6.980618421911624e-17	2.1361075257772346e-15	6.99987131677661e-20
73200000	0.002850497416962056	-6.002369280670964e-20	-1.4191473256027191e-21	6.097716972216104e-13	1.8920839843943957e-14	0.004299005164800111	5.898753964637847e-26	3.510777508365163e-14	6.980618421911624e-17	2.1361075257772346e-15	6.99987131677661e-20
73300000	0.002850497416962056	-6.002369280670964e-20	-1.4191473256027191e-21	6.097716972216104e-13	1.8920839843943957e-14	0.004299005164800111	5.898753964637892e-26	3.510777508365163e-14	6.980618421911624e-17	2.1361075257772346e-15	6.99987131677661e-20
73400000	0.002850497416962056	-6.002369280670964e-20	-1.4191473256027191e-21	6.097716972216104e-13	1.8920839843943957e-14	0.004299005164800111	5.898753964637934e-26	3.510777508365163e-14	6.980618421911624e-17	2.1361075257772346e-15	6.99987131677661e-20
73500000	0.002850497416962056	-6.002369280670964e-20	-1.4191473256027191e-21	6.097716972216104e-13	1.8920839843943957e-14	0.004299005164800111	5.898753964637973e-26	3.510777508365163e-14	6.980618421911624e-17	2.1361075257772346e-15	6.99987131677661e-20
73600000	0.002850497416962056	-6.002369280670964e-20	-1.4191473256027191e-21	6.097716972216104e-13	1.8920839843943957e-14	0.004299005164800111	5.898753964638011e-26	3.510777508365163e-14	6.980618421911624e-17	2.1361075257772346e-15	6.99987131677661e-20
73700000	0.002850497416962056	-6.002369280670964e-20	-1.4191473256027191e-21	6.097716972216104e-13	1.8920839843943957e-14	0.004299005164800111	5.898753964638047e-26	3.510777508365163e-14	6.980618421911624e-17	2.1361075257772346e-15	6.99987131677661e-20
73800000	0.002850497416962056	-6.002369280670964e-20	-1.4191473256027191e-21	6.097716972216104e-13	1.8920839843943957e-14	0.004299005164800111	5.89875396463808e-26	3.510777508365163e-14	6.980618421911624e-17	2.1361075257772346e-15	6.99987131677661e-20
73900000	0.002850497416962056	-6.002369280670964e-20	-1.4191473256027191e-21	6.097716972216104e-13	1.8920839843943957e-14	0.004299005164800111	5.898753964638111e-26	3.510777508365163e-14	6.980618421911624e-17	2.1361075257772346e-15	6.99987131677661e-20
74000000	0.002850497416962056	-6.002369280670964e-20	-1.4191473256027191e-21	6.097716972216104e-13	1.8920839843943957e-14	0.004299005164800111	5.89875396463814e-26	3.510777508365163e-14	6.980618421911624e-17	2.1361075257772346e-15	6.99987131677661e-20
74100000	0.002850497416962056	-6.002369280670964e-20	-1.4191473256027191e-21	6.097716972216104e-13	1.8920839843943957e-14	0.004299005164800111	5.898753964638167e-26	3.510777508365163e-14	6.980618421911624e-17	2.1361075257772346e-15	6.99987131677661e-20
74200000	0.002850497416962056	-6.002369280670964e-20	-1.4191473256027191e-21	6.097716972216104e-13	1.8920839843943957e-14	0.004299005164800111	5.898753964638193e-26	3.510777508365163e-14	6.980618421911624e-17	2.1361075257772346e-15	6.99987131677661e-20
74300000	0.002850497416962056	-6.002369280670964e-20	-1.4191473256027191e-21	6.097716972216104e-13	1.8920839843943957e-14	0.004299005164800111	5.898753964638216e-26	3.510777508365163e-14	6.980618421911624e-17	2.1361075257772346e-15	6.99987131677661e-20
74400000	0.002850497416962056	-6.002369280670964e-20	-1.4191473256027191e-21	6.097716972216104e-13	1.8920839843943957e-14	0.004299005164800111	5.898753964638236e-26	3.510777508365163e-14	6.980618421911624e-17	2.1361075257772346e-15	6.99987131677661e-20
74500000	0.002850497416962056	-6.002369280670964e-20	-1.4191473256027191e-21	6.097716972216104e-13	1.8920839843943957e-14	0.004299005164800111	5.898753964638256e-26	3.510777508365163e-14	6.980618421911624e-17	2.1361075257772346e-15	6.99987131677661e-20
74600000	0.002850497416962056	-6.002369280670964e-20	-1.4191473256027191e-21	6.097716972216104e-13	1.8920839843943957e-14	0.004299005164800111	5.898753964638273e-26	3.510777508365163e-14	6.980618421911624e-17	2.1361075257772346e-15	6.99987131677661e-20
74700000	0.002850497416962056	-6.002369280670964e-20	-1.4191473256027191e-21	6.097716972216104e-13	1.8920839843943957e-14	0.004299005164800111	5.898753964638289e-26	3.510777508365163e-14	6.980618421911624e-17	2.1361075257772346e-15	6.99987131677661e-20
74800000	0.002850497416962056	-6.002369280670964e-20	-1.4191473256027191e-21	6.097716972216104e-13	1.8920839843943957e-14	0.004299005164800111	5.898753964638303e-26	3.510777508365163e-14	6.980618421911624e-17	2.1361075257772346e-15	6.99987131677661e-20
74900000	0.002850497416962056	-6.002369280670964e-20	-1.4191473256027191e-21	6.097716972216104e-13	1.8920839843943957e-14	0.004299005164800111	5.898753964638315e-26	3.510777508365163e-14	6.980618421911624e-17	2.1361075257772346e-15	6.99987131677661e-20
75000000	0.002850497416962056	-6.002369280670964e-20	-1.4191473256027191e-21	6.097716972216104e-13	1.8920839843943957e-14	0.004299005164800111	5.898753964638326e-26	3.510777508365163e-14	6.980618421911624e-17	2.1361075257772346e-15	6.99987131677661e-20
75100000	0.002850497416962056	-6.002369280670964e-20	-1.4191473256027191e-21	6.097716972216104e-13	1.8920839843943957e-14	0.004299005164800111	5.898753964638335e-26	3.510777508365163e-14	6.980618421911624e-17	2.1361075257772346e-15	6.99987131677661e-20
75200000	0.002850497416962056	-6.002369280670964e-20	-1.4191473256027191e-21	6.097716972216104e-13	1.8920839843943957e-14	0.004299005164800111	5.898753964638343e-26	3.510777508365163e-14	6.980618421911624e-17	2.1361075257772346e-15	6.99987131677661e-20
75300000	0.002850497416962056	-6.002369280670964e-20	-1.4191473256027191e-21	6.097716972216104e-13	1.8920839843943957e-14	0.004299005164800111	5.898753964638349e-26	3.510777508365163e-14	6.980618421911624e-17	2.1361075257772346e-15	6.99987131677661e-20
75400000	0.002850497416962056	-6.002369280670964e-20	-1.4191473256027191e-21	6.097716972216104e-13	1.8920839843943957e-14	0.004299005164800111	5.898753964638352e-26	3.510777508365163e-14	6.980618421911624e-17	2.1361075257772346e-15	6.99987131677661e-20
75500000	0.002850497416962056	-6.002369280670964e-20	-1.4191473256027191e-21	6.097716972216104e-13	1.8920839843943957e-14	0.004299005164800111	5.898753964638356e-26	3.510777508365163e-14	6.980618421911624e-17	2.1361075257772346e-15	6.99987131677661e-20
75600000	0.002850497416962056	-6.002369280670964e-20	-1.4191473256027191e-21	6.097716972216104e-13	1.8920839843943957e-14	0.004299005164800111	5.898753964638357e-26	3.510777508365163e-14	6.980618421911624e-17	2.1361075257772346e-15	6.99987131677661e-20
75700000	0.002850497416962056	-6.002369280670964e-20	-1.4191473256027191e-21	6.097716972216104e-13	1.8920839843943957e-14	0.004299005164800111	5.898753964638357e-26	3.510777508365163e-14	6.980618421911624e-17	2.1361075257772346e-15	6.99987131677661e-20
75800000	0.002850497416962056	-6.002369280670964e-20	-1.4191473256027191e-21	6.097716972216104e-13	1.8920839843943957e-14	0.004299005164800111	5.898753964638356e-26	3.510777508365163e-14	6.980618421911624e-17	2.1361075257772346e-15	6.99987131677661e-20
75900000	0.002850497416962056	-6.002369280670964e-20	-1.4191473256027191e-21	6.097716972216104e-13	1.8920839843943957e-14	0.004299005164800111	5.898753964638353e-26	3.510777508365163e-14	6.980618421911624e-17	2.1361075257772346e-15	6.99987131677661e-20
76000000	0.002850497416962056	-6.002369280670964e-20	-1.4191473256027191e-21	6.097716972216104e-13	1.8920839843943957e-14	0.004299005164800111	5.89875396463835e-26	3.510777508365163e-14	6.980618421911624e-17	2.1361075257772346e-15	6.99987131677661e-20
76100000	0.002850497416962056	-6.002369280670964e-20	-1.4191473256027191e-21	6.097716972216104e-13	1.8920839843943957e-14	0.004299005164800111	5.898753964638344e-26	3.510777508365163e-14	6.980618421911624e-17	2.1361075257772346e-15	6.99987131677661e-20
76200000	0.002850497416962056	-6.002369280670964e-20	-1.4191473256027191e-21	6.097716972216104e-13	1.8920839843943957e-14	0.004299005164800111	5.898753964638338e-26	3.510777508365163e-14	6.980618421911624e-17	2.1361075257772346e-15	6.99987131677661e-20
76300000	0.002850497416962056	-6.002369280670964e-20	-1.4191473256027191e-21	6.097716972216104e-13	1.8920839843943957e-14	0.004299005164800111	5.898753964638331e-26	3.510777508365163e-14	6.980618421911624e-17	2.1361075257772346e-15	6.99987131677661e-20
76400000	0.002850497416962056	-6.002369280670964e-20	-1.4191473256027191e-21	6.097716972216104e-13	1.8920839843943957e-14	0.004299005164800111	5.898753964638322e-26	3.510777508365163e-14	6.980618421911624e-17	2.1361075257772346e-15	6.99987131677661e-20
76500000	0.002850497416962056	-6.002369280670964e-20	-1.4191473256027191e-21	6.097716972216104e-13	1.8920839843943957e-14	0.004299005164800111	5.898753964638313e-26	3.510777508365163e-14	6.980618421911624e-17	2.1361075257772346e-15	6.99987131677661e-20
76600000	0.002850497416962056	-6.002369280670964e-20	-1.4191473256027191e-21	6.097716972216104e-13	1.8920839843943957e-14	0.004299005164800111	5.898753964638303e-26	3.510777508365163e-14	6.980618421911624e-17	2.1361075257772346e-15	6.99987131677661e-20
76700000	0.002850497416962056	-6.002369280670964e-20	-1.4191473256027191e-21	6.097716972216104e-13	1.8920839843943957e-14	0.004299005164800111	5.898753964638291e-26	3.510777508365163e-14	6.980618421911624e-17	2.1361075257772346e-15	6.99987131677661e-20
76800000	0.002850497416962056	-6.002369280670964e-20	-1.4191473256027191e-21	6.097716972216104e-13	1.8920839843943957e-14	0.004299005164800111	5.898753964638279e-26	3.510777508365163e-14	6.980618421911624e-17	2.1361075257772346e-15	6.99987131677661e-20
76900000	0.002850497416962056	-6.002369280670964e-20	-1.4191473256027191e-21	6.097716972216104e-13	1.8920839843943957e-14	0.004299005164800111	5.898753964638265e-26	3.510777508365163e-14	6.980618421911624e-17	2.1361075257772346e-15	6.99987131677661e-20
77000000	0.002850497416962056	-6.002369280670964e-20	-1.4191473256027191e-21	6.097716972216104e-13	1.8920839843943957e-14	0.004299005164800111	5.898753964638251e-26	3.510777508365163e-14	6.980618421911624e-17	2.1361075257772346e-15	6.99987131677661e-20
77100000	0.002850497416962056	-6.002369280670964e-20	-1.4191473256027191e-21	6.097716972216104e-13	1.8920839843943957e-14	0.004299005164800111	5.898753964638236e-26	3.510777508365163e-14	6.980618421911624e-17	2.1361075257772346e-15	6.99987131677661e-20
77200000	0.002850497416962056	-6.002369280670964e-20	-1.4191473256027191e-21	6.097716972216104e-13	1.8920839843943957e-14	0.004299005164800111	5.89875396463822e-26	3.510777508365163e-14	6.980618421911624e-17	2.1361075257772346e-15	6.99987131677661e-20
77300000	0.002850497416962056	-6.002369280670964e-20	-1.4191473256027191e-21	6.097716972216104e-13	1.8920839843943957e-14	0.004299005164800111	5.898753964638204e-26	3.510777508365163e-14	6.980618421911624e-17	2.1361075257772346e-15	6.99987131677661e-20
77400000	0.002850497416962056	-6.002369280670964e-20	-1.4191473256027191e-21	6.097716972216104e-13	1.8920839843943957e-14	0.004299005164800111	5.898753964638187e-26	3.510777508365163e-14	6.980618421911624e-17	2.1361075257772346e-15	6.99987131677661e-20
77500000	0.002850497416962056	-6.002369280670964e-20	-1.4191473256027191e-21	6.097716972216104e-13	1.8920839843943957e-14	0.004299005164800111	5.89875396463817e-26	3.510777508365163e-14	6.980618421911624e-17	2.1361075257772346e-15	6.99987131677661e-20
77600000	0.002850497416962056	-6.002369280670964e-20	-1.4191473256027191e-21	6.097716972216104e-13	1.8920839843943957e-14	0.004299005164800111	5.898753964638151e-26	3.510777508365163e-14	6.980618421911624e-17	2.1361075257772346e-15	6.99987131677661e-20
77700000	0.002850497416962056	-6.002369280670964e-20	-1.4191473256027191e-21	6.097716972216104e-13	1.8920839843943957e-14	0.004299005164800111	5.898753964638132e-26	3.510777508365163e-14	6.980618421911624e-17	2.1361075257772346e-15	6.99987131677661e-20
77800000	0.002850497416962056	-6.002369280670964e-20	-1.4191473256027191e-21	6.097716972216104e-13	1.8920839843943957e-14	0.004299005164800111	5.898753964638112e-26	3.510777508365163e-14	6.980618421911624e-17	2.1361075257772346e-15	6.99987131677661e-20
77900000	0.002850497416962056	-6.002369280670964e-20	-1.4191473256027191e-21	6.097716972216104e-13	1.8920839843943957e-14	0.004299005164800111	5.898753964638093e-26	3.510777508365163e-14	6.980618421911624e-17	2.1361075257772346e-15	6.99987131677661e-20
78000000	0.002850497416962056	-6.002369280670964e-20	-1.4191473256027191e-21	6.097716972216104e-13	1.8920839843943957e-14	0.004299005164800111	5.898753964638072e-26	3.510777508365163e-14	6.980618421911624e-17	2.1361075257772346e-15	6.99987131677661e-20
78100000	0.002850497416962056	-6.002369280670964e-20	-1.4191473256027191e-21	6.097716972216104e-13	1.8920839843943957e-14	0.004299005164800111	5.898753964638051e-26	3.510777508365163e-14	6.980618421911624e-17	2.1361075257772346e-15	6.99987131677661e-20
78200000	0.002850497416962056	-6.002369280670964e-20	-1.4191473256027191e-21	6.097716972216104e-13	1.8920839843943957e-14	0.004299005164800111	5.898753964638031e-26	3.510777508365163e-14	6.980618421911624e-17	2.1361075257772346e-15	6.99987131677661e-20
78300000	0.002850497416962056	-6.002369280670964e-20	-1.4191473256027191e-21	6.097716972216104e-13	1.8920839843943957e-14	0.004299005164800111	5.898753964638009e-26	3.510777508365163e-14	6.980618421911624e-17	2.1361075257772346e-15	6.99987131677661e-20
78400000	0.002850497416962056	-6.002369280670964e-20	-1.4191473256027191e-21	6.097716972216104e-13	1.8920839843943957e-14	0.004299005164800111	5.898753964637987e-26	3.510777508365163e-14	6.980618421911624e-17	2.1361075257772346e-15	6.99987131677661e-20
78500000	0.002850497416962056	-6.002369280670964e-20	-1.4191473256027191e-21	6.097716972216104e-13	1.8920839843943957e-14	0.004299005164800111	5.898753964637965e-26	3.510777508365163e-14	6.980618421911624e-17	2.1361075257772346e-15	6.99987131677661e-20
78600000	0.002850497416962056	-6.002369280670964e-20	-1.4191473256027191e-21	6.097716972216104e-13	1.8920839843943957e-14	0.004299005164800111	5.898753964637942e-26	3.510777508365163e-14	6.980618421911624e-17	2.1361075257772346e-15	6.99987131677661e-20
78700000	0.002850497416962056	-6.002369280670964e-20	-1.4191473256027191e-21	6.097716972216104e-13	1.8920839843943957e-14	0.004299005164800111	5.89875396463792e-26	3.510777508365163e-14	6.980618421911624e-17	2.1361075257772346e-15	6.99987131677661e-20
78800000	0.002850497416962056	-6.002369280670964e-20	-1.4191473256027191e-21	6.097716972216104e-13	1.8920839843943957e-14	0.004299005164800111	5.898753964637898e-26	3.510777508365163e-14	6.980618421911624e-17	2.1361075257772346e-15	6.99987131677661e-20
78900000	0.002850497416962056	-6.002369280670964e-20	-1.4191473256027191e-21	6.097716972216104e-13	1.8920839843943957e-14	0.004299005164800111	5.898753964637876e-26	3.510777508365163e-14	6.980618421911624e-17	2.1361075257772346e-15	6.99987131677661e-20
79000000	0.002850497416962056	-6.002369280670964e-20	-1.4191473256027191e-21	6.097716972216104e-13	1.8920839843943957e-14	0.004299005164800111	5.898753964637853e-26	3.510777508365163e-14	6.980618421911624e-17	2.1361075257772346e-15	6.99987131677661e-20
79100000	0.002850497416962056	-6.002369280670964e-20	-1.4191473256027191e-21	6.097716972216104e-13	1.8920839843943957e-14	0.004299005164800111	5.89875396463783e-26	3.510777508365163e-14	6.980618421911624e-17	2.1361075257772346e-15	6.99987131677661e-20
79200000	0.002850497416962056	-6.002369280670964e-20	-1.4191473256027191e-21	6.097716972216104e-13	1.8920839843943957e-14	0.004299005164800111	5.898753964637808e-26	3.510777508365163e-14	6.980618421911624e-17	2.1361075257772346e-15	6.99987131677661e-20
79300000	0.002850497416962056	-6.002369280670964e-20	-1.4191473256027191e-21	6.097716972216104e-13	1.8920839843943957e-14	0.004299005164800111	5.898753964637785e-26	3.510777508365163e-14	6.980618421911624e-17	2.1361075257772346e-15	6.99987131677661e-20
79400000	0.002850497416962056	-6.002369280670964e-20	-1.4191473256027191e-21	6.097716972216104e-13	1.8920839843943957e-14	0.004299005164800111	5.898753964637763e-26	3.510777508365163e-14	6.980618421911624e-17	2.1361075257772346e-15	6.99987131677661e-20
79500000	0.002850497416962056	-6.002369280670964e-20	-1.4191473256027191e-21	6.097716972216104e-13	1.8920839843943957e-14	0.004299005164800111	5.89875396463774e-26	3.510777508365163e-14	6.980618421911624e-17	2.1361075257772346e-15	6.99987131677661e-20
79600000	0.002850497416962056	-6.002369280670964e-20	-1.4191473256027191e-21	6.097716972216104e-13	1.8920839843943957e-14	0.004299005164800111	5.898753964637718e-26	3.510777508365163e-14	6.980618421911624e-17	2.1361075257772346e-15	6.99987131677661e-20
79700000	0.002850497416962056	-6.002369280670964e-20	-1.4191473256027191e-21	6.097716972216104e-13	1.8920839843943957e-14	0.004299005164800111	5.898753964637697e-26	3.510777508365163e-14	6.980618421911624e-17	2.1361075257772346e-15	6.99987131677661e-20
79800000	0.002850497416962056	-6.002369280670964e-20	-1.4191473256027191e-21	6.097716972216104e-13	1.8920839843943957e-14	0.004299005164800111	5.898753964637676e-26	3.510777508365163e-14	6.980618421911624e-17	2.1361075257772346e-15	6.99987131677661e-20
79900000	0.002850497416962056	-6.002369280670964e-20	-1.4191473256027191e-21	6.097716972216104e-13	1.8920839843943957e-14	0.004299005164800111	5.898753964637654e-26	3.510777508365163e-14	6.980618421911624e-17	2.1361075257772346e-15	6.99987131677661e-20
80000000	0.002850497416962056	-6.002369280670964e-20	-1.4191473256027191e-21	6.097716972216104e-13	1.8920839843943957e-14	0.004299005164800111	5.898753964637633e-26	3.510777508365163e-14	6.980618421911624e-17	2.1361075257772346e-15	6.99987131677661e-20
80100000	0.002850497416962056	-6.002369280670964e-20	-1.4191473256027191e-21	6.097716972216104e-13	1.8920839843943957e-14	0.004299005164800111	5.898753964637614e-26	3.510777508365163e-14	6.980618421911624e-17	2.1361075257772346e-15	6.99987131677661e-20
80200000	0.002850497416962056	-6.002369280670964e-20	-1.4191473256027191e-21	6.097716972216104e-13	1.8920839843943957e-14	0.004299005164800111	5.898753964637593e-26	3.510777508365163e-14	6.980618421911624e-17	2.1361075257772346e-15	6.99987131677661e-20
80300000	0.002850497416962056	-6.002369280670964e-20	-1.4191473256027191e-21	6.097716972216104e-13	1.8920839843943957e-14	0.004299005164800111	5.898753964637575e-26	3.510777508365163e-14	6.980618421911624e-17	2.1361075257772346e-15	6.99987131677661e-20
80400000	0.002850497416962056	-6.002369280670964e-20	-1.4191473256027191e-21	6.097716972216104e-13	1.8920839843943957e-14	0.004299005164800111	5.898753964637555e-26	3.510777508365163e-14	6.980618421911624e-17	2.1361075257772346e-15	6.99987131677661e-20
80500000	0.002850497416962056	-6.002369280670964e-20	-1.4191473256027191e-21	6.097716972216104e-13	1.8920839843943957e-14	0.004299005164800111	5.898753964637537e-26	3.510777508365163e-14	6.980618421911624e-17	2.1361075257772346e-15	6.99987131677661e-20
80600000	0.002850497416962056	-6.002369280670964e-20	-1.4191473256027191e-21	6.097716972216104e-13	1.8920839843943957e-14	0.004299005164800111	5.89875396463752e-26	3.510777508365163e-14	6.980618421911624e-17	2.1361075257772346e-15	6.99987131677661e-20
80700000	0.002850497416962056	-6.002369280670964e-20	-1.4191473256027191e-21	6.097716972216104e-13	1.8920839843943957e-14	0.004299005164800111	5.898753964637503e-26	3.510777508365163e-14	6.980618421911624e-17	2.1361075257772346e-15	6.99987131677661e-20
80800000	0.002850497416962056	-6.002369280670964e-20	-1.4191473256027191e-21	6.097716972216104e-13	1.8920839843943957e-14	0.004299005164800111	5.898753964637487e-26	3.510777508365163e-14	6.980618421911624e-17	2.1361075257772346e-15	6.99987131677661e-20
80900000	0.002850497416962056	-6.002369280670964e-20	-1.4191473256027191e-21	6.097716972216104e-13	1.8920839843943957e-14	0.004299005164800111	5.89875396463747e-26	3.510777508365163e-14	6.980618421911624e-17	2.1361075257772346e-15	6.99987131677661e-20
81000000	0.002850497416962056	-6.002369280670964e-20	-1.4191473256027191e-21	6.097716972216104e-13	1.8920839843943957e-14	0.004299005164800111	5.898753964637457e-26	3.510777508365163e-14	6.980618421911624e-17	2.1361075257772346e-15	6.99987131677661e-20
81100000	0.002850497416962056	-6.002369280670964e-20	-1.4191473256027191e-21	6.097716972216104e-13	1.8920839843943957e-14	0.004299005164800111	5.898753964637442e-26	3.510777508365163e-14	6.980618421911624e-17	2.1361075257772346e-15	6.99987131677661e-20
81200000	0.002850497416962056	-6.002369280670964e-20	-1.4191473256027191e-21	6.097716972216104e-13	1.8920839843943957e-14	0.004299005164800111	5.898753964637429e-26	3.510777508365163e-14	6.980618421911624e-17	2.1361075257772346e-15	6.99987131677661e-20
81300000	0.002850497416962056	-6.002369280670964e-20	-1.4191473256027191e-21	6.097716972216104e-13	1.8920839843943957e-14	0.004299005164800111	5.898753964637417e-26	3.510777508365163e-14	6.980618421911624e-17	2.1361075257772346e-15	6.99987131677661e-20
81400000	0.002850497416962056	-6.002369280670964e-20	-1.4191473256027191e-21	6.097716972216104e-13	1.8920839843943957e-14	0.004299005164800111	5.898753964637406e-26	3.510777508365163e-14	6.980618421911624e-17	2.1361075257772346e-15	6.99987131677661e-20
81500000	0.002850497416962056	-6.002369280670964e-20	-1.4191473256027191e-21	6.097716972216104e-13	1.8920839843943957e-14	0.004299005164800111	5.898753964637396e-26	3.510777508365163e-14	6.980618421911624e-17	2.1361075257772346e-15	6.99987131677661e-20
81600000	0.002850497416962056	-6.002369280670964e-20	-1.4191473256027191e-21	6.097716972216104e-13	1.8920839843943957e-14	0.004299005164800111	5.898753964637387e-26	3.510777508365163e-14	6.980618421911624e-17	2.1361075257772346e-15	6.99987131677661e-20
81700000	0.002850497416962056	-6.002369280670964e-20	-1.4191473256027191e-21	6.097716972216104e-13	1.8920839843943957e-14	0.004299005164800111	5.898753964637378e-26	3.510777508365163e-14	6.980618421911624e-17	2.1361075257772346e-15	6.99987131677661e-20
81800000	0.002850497416962056	-6.002369280670964e-20	-1.4191473256027191e-21	6.097716972216104e-13	1.8920839843943957e-14	0.004299005164800111	5.898753964637371e-26	3.510777508365163e-14	6.980618421911624e-17	2.1361075257772346e-15	6.99987131677661e-20
81900000	0.002850497416962056	-6.002369280670964e-20	-1.4191473256027191e-21	6.097716972216104e-13	1.8920839843943957e-14	0.004299005164800111	5.898753964637365e-26	3.510777508365163e-14	6.980618421911624e-17	2.1361075257772346e-15	6.99987131677661e-20
82000000	0.002850497416962056	-6.002369280670964e-20	-1.4191473256027191e-21	6.097716972216104e-13	1.8920839843943957e-14	0.004299005164800111	5.89875396463736e-26	3.510777508365163e-14	6.980618421911624e-17	2.1361075257772346e-15	6.99987131677661e-20
82100000	0.002850497416962056	-6.002369280670964e-20	-1.4191473256027191e-21	6.097716972216104e-13	1.8920839843943957e-14	0.004299005164800111	5.898753964637357e-26	3.510777508365163e-14	6.980618421911624e-17	2.1361075257772346e-15	6.99987131677661e-20
82200000	0.002850497416962056	-6.002369280670964e-20	-1.4191473256027191e-21	6.097716972216104e-13	1.8920839843943957e-14	0.004299005164800111	5.898753964637355e-26	3.510777508365163e-14	6.980618421911624e-17	2.1361075257772346e-15	6.99987131677661e-20
82300000	0.002850497416962056	-6.002369280670964e-20	-1.4191473256027191e-21	6.097716972216104e-13	1.8920839843943957e-14	0.004299005164800111	5.898753964637353e-26	3.510777508365163e-14	6.980618421911624e-17	2.1361075257772346e-15	6.99987131677661e-20
82400000	0.002850497416962056	-6.002369280670964e-20	-1.4191473256027191e-21	6.097716972216104e-13	1.8920839843943957e-14	0.004299005164800111	5.898753964637353e-26	3.510777508365163e-14	6.980618421911624e-17	2.1361075257772346e-15	6.99987131677661e-20
82500000	0.002850497416962056	-6.002369280670964e-20	-1.4191473256027191e-21	6.097716972216104e-13	1.8920839843943957e-14	0.004299005164800111	5.898753964637353e-26	3.510777508365163e-14	6.980618421911624e-17	2.1361075257772346e-15	6.99987131677661e-20
82600000	0.002850497416962056	-6.002369280670964e-20	-1.4191473256027191e-21	6.097716972216104e-13	1.8920839843943957e-14	0.004299005164800111	5.898753964637353e-26	3.510777508365163e-14	6.980618421911624e-17	2.1361075257772346e-15	6.99987131677661e-20
82700000	0.002850497416962056	-6.002369280670964e-20	-1.4191473256027191e-21	6.097716972216104e-13	1.8920839843943957e-14	0.004299005164800111	5.898753964637353e-26	3.510777508365163e-14	6.980618421911624e-17	2.1361075257772346e-15	6.99987131677661e-20
82800000	0.002850497416962056	-6.002369280670964e-20	-1.4191473256027191e-21	6.097716972216104e-13	1.8920839843943957e-14	0.004299005164800111	5.898753964637353e-26	3.510777508365163e-14	6.980618421911624e-17	2.1361075257772346e-15	6.99987131677661e-20
82900000	0.002850497416962056	-6.002369280670964e-20	-1.4191473256027191e-21	6.097716972216104e-13	1.8920839843943957e-14	0.004299005164800111	5.898753964637353e-26	3.510777508365163e-14	6.980618421911624e-17	2.1361075257772346e-15	6.99987131677661e-20
83000000	0.002850497416962056	-6.002369280670964e-20	-1.4191473256027191e-21	6.097716972216104e-13	1.8920839843943957e-14	0.004299005164800111	5.898753964637353e-26	3.510777508365163e-14	6.980618421911624e-17	2.1361075257772346e-15	6.99987131677661e-20
83100000	0.002850497416962056	-6.002369280670964e-20	-1.4191473256027191e-21	6.097716972216104e-13	1.8920839843943957e-14	0.004299005164800111	5.898753964637353e-26	3.510777508365163e-14	6.980618421911624e-17	2.1361075257772346e-15	6.99987131677661e-20
83200000	0.002850497416962056	-6.002369280670964e-20	-1.4191473256027191e-21	6.097716972216104e-13	1.8920839843943957e-14	0.004299005164800111	5.898753964637353e-26	3.510777508365163e-14	6.980618421911624e-17	2.1361075257772346e-15	6.99987131677661e-20
83300000	0.002850497416962056	-6.002369280670964e-20	-1.4191473256027191e-21	6.097716972216104e-13	1.8920839843943957e-14	0.004299005164800111	5.898753964637353e-26	3.510777508365163e-14	6.980618421911624e-17	2.1361075257772346e-15	6.99987131677661e-20
83400000	0.002850497416962056	-6.002369280670964e-20	-1.4191473256027191e-21	6.097716972216104e-13	1.8920839843943957e-14	0.004299005164800111	5.898753964637353e-26	3.510777508365163e-14	6.980618421911624e-17	2.1361075257772346e-15	6.99987131677661e-20
83500000	0.002850497416962056	-6.002369280670964e-20	-1.4191473256027191e-21	6.097716972216104e-13	1.8920839843943957e-14	0.004299005164800111	5.898753964637353e-26	3.510777508365163e-14	6.980618421911624e-17	2.1361075257772346e-15	6.99987131677661e-20
83600000	0.002850497416962056	-6.002369280670964e-20	-1.4191473256027191e-21	6.097716972216104e-13	1.8920839843943957e-14	0.004299005164800111	5.898753964637353e-26	3.510777508365163e-14	6.980618421911624e-17	2.1361075257772346e-15	6.99987131677661e-20
83700000	0.002850497416962056	-6.002369280670964e-20	-1.4191473256027191e-21	6.097716972216104e-13	1.8920839843943957e-14	0.004299005164800111	5.898753964637353e-26	3.510777508365163e-14	6.980618421911624e-17	2.1361075257772346e-15	6.99987131677661e-20
83800000	0.002850497416962056	-6.002369280670964e-20	-1.4191473256027191e-21	6.097716972216104e-13	1.8920839843943957e-14	0.004299005164800111	5.898753964637353e-26	3.510777508365163e-14	6.980618421911624e-17	2.1361075257772346e-15	6.99987131677661e-20
83900000	0.002850497416962056	-6.002369280670964e-20	-1.4191473256027191e-21	6.097716972216104e-13	1.8920839843943957e-14	0.004299005164800111	5.898753964637353e-26	3.510777508365163e-14	6.980618421911624e-17	2.1361075257772346e-15	6.99987131677661e-20
84000000	0.002850497416962056	-6.002369280670964e-20	-1.4191473256027191e-21	6.097716972216104e-13	1.8920839843943957e-14	0.004299005164800111	5.898753964637353e-26	3.510777508365163e-14	6.980618421911624e-17	2.1361075257772346e-15	6.99987131677661e-20
84100000	0.002850497416962056	-6.002369280670964e-20	-1.4191473256027191e-21	6.097716972216104e-13	1.8920839843943957e-14	0.004299005164800111	5.898753964637353e-26	3.510777508365163e-14	6.980618421911624e-17	2.1361075257772346e-15	6.99987131677661e-20
84200000	0.002850497416962056	-6.002369280670964e-20	-1.4191473256027191e-21	6.097716972216104e-13	1.8920839843943957e-14	0.004299005164800111	5.898753964637353e-26	3.510777508365163e-14	6.980618421911624e-17	2.1361075257772346e-15	6.99987131677661e-20
84300000	0.002850497416962056	-6.002369280670964e-20	-1.4191473256027191e-21	6.097716972216104e-13	1.8920839843943957e-14	0.004299005164800111	5.898753964637353e-26	3.510777508365163e-14	6.980618421911624e-17	2.1361075257772346e-15	6.99987131677661e-20
84400000	0.002850497416962056	-6.002369280670964e-20	-1.4191473256027191e-21	6.097716972216104e-13	1.8920839843943957e-14	0.004299005164800111	5.898753964637353e-26	3.510777508365163e-14	6.980618421911624e-17	2.1361075257772346e-15	6.99987131677661e-20
84500000	0.002850497416962056	-6.002369280670964e-20	-1.4191473256027191e-21	6.097716972216104e-13	1.8920839843943957e-14	0.004299005164800111	5.898753964637353e-26	3.510777508365163e-14	6.980618421911624e-17	2.1361075257772346e-15	6.99987131677661e-20
84600000	0.002850497416962056	-6.002369280670964e-20	-1.4191473256027191e-21	6.097716972216104e-13	1.8920839843943957e-14	0.004299005164800111	5.898753964637353e-26	3.510777508365163e-14	6.980618421911624e-17	2.1361075257772346e-15	6.99987131677661e-20
84700000	0.002850497416962056	-6.002369280670964e-20	-1.4191473256027191e-21	6.097716972216104e-13	1.8920839843943957e-14	0.004299005164800111	5.898753964637353e-26	3.510777508365163e-14	6.980618421911624e-17	2.1361075257772346e-15	6.99987131677661e-20
84800000	0.002850497416962056	-6.002369280670964e-20	-1.4191473256027191e-21	6.097716972216104e-13	1.8920839843943957e-14	0.004299005164800111	5.898753964637353e-26	3.510777508365163e-14	6.980618421911624e-17	2.1361075257772346e-15	6.99987131677661e-20
84900000	0.002850497416962056	-6.002369280670964e-20	-1.4191473256027191e-21	6.097716972216104e-13	1.8920839843943957e-14	0.004299005164800111	5.898753964637353e-26	3.510777508365163e-14	6.980618421911624e-17	2.1361075257772346e-15	6.99987131677661e-20
85000000	0.002850497416962056	-6.002369280670964e-20	-1.4191473256027191e-21	6.097716972216104e-13	1.8920839843943957e-14	0.004299005164800111	5.898753964637353e-26	3.510777508365163e-14	6.980618421911624e-17	2.1361075257772346e-15	6.99987131677661e-20
85100000	0.002850497416962056	-6.002369280670964e-20	-1.4191473256027191e-21	6.097716972216104e-13	1.8920839843943957e-14	0.004299005164800111	5.898753964637353e-26	3.510777508365163e-14	6.980618421911624e-17	2.1361075257772346e-15	6.99987131677661e-20
85200000	0.002850497416962056	-6.002369280670964e-20	-1.4191473256027191e-21	6.097716972216104e-13	1.8920839843943957e-14	0.004299005164800111	5.898753964637353e-26	3.510777508365163e-14	6.980618421911624e-17	2.1361075257772346e-15	6.99987131677661e-20
85300000	0.002850497416962056	-6.002369280670964e-20	-1.4191473256027191e-21	6.097716972216104e-13	1.8920839843943957e-14	0.004299005164800111	5.898753964637353e-26	3.510777508365163e-14	6.980618421911624e-17	2.1361075257772346e-15	6.99987131677661e-20
85400000	0.002850497416962056	-6.002369280670964e-20	-1.4191473256027191e-21	6.097716972216104e-13	1.8920839843943957e-14	0.004299005164800111	5.898753964637353e-26	3.510777508365163e-14	6.980618421911624e-17	2.1361075257772346e-15	6.99987131677661e-20
85500000	0.002850497416962056	-6.002369280670964e-20	-1.4191473256027191e-21	6.097716972216104e-13	1.8920839843943957e-14	0.004299005164800111	5.898753964637353e-26	3.510777508365163e-14	6.980618421911624e-17	2.1361075257772346e-15	6.99987131677661e-20
85600000	0.002850497416962056	-6.002369280670964e-20	-1.4191473256027191e-21	6.097716972216104e-13	1.8920839843943957e-14	0.004299005164800111	5.898753964637353e-26	3.510777508365163e-14	6.980618421911624e-17	2.1361075257772346e-15	6.99987131677661e-20
85700000	0.002850497416962056	-6.002369280670964e-20	-1.4191473256027191e-21	6.097716972216104e-13	1.8920839843943957e-14	0.004299005164800111	5.898753964637353e-26	3.510777508365163e-14	6.980618421911624e-17	2.1361075257772346e-15	6.99987131677661e-20
85800000	0.002850497416962056	-6.002369280670964e-20	-1.4191473256027191e-21	6.097716972216104e-13	1.8920839843943957e-14	0.004299005164800111	5.898753964637353e-26	3.510777508365163e-14	6.980618421911624e-17	2.1361075257772346e-15	6.99987131677661e-20
85900000	0.002850497416962056	-6.002369280670964e-20	-1.4191473256027191e-21	6.097716972216104e-13	1.8920839843943957e-14	0.004299005164800111	5.898753964637353e-26	3.510777508365163e-14	6.980618421911624e-17	2.1361075257772346e-15	6.99987131677661e-20
86000000	0.002850497416962056	-6.002369280670964e-20	-1.4191473256027191e-21	6.097716972216104e-13	1.8920839843943957e-14	0.004299005164800111	5.898753964637353e-26	3.510777508365163e-14	6.980618421911624e-17	2.1361075257772346e-15	6.99987131677661e-20
86100000	0.002850497416962056	-6.002369280670964e-20	-1.4191473256027191e-21	6.097716972216104e-13	1.8920839843943957e-14	0.004299005164800111	5.898753964637353e-26	3.510777508365163e-14	6.980618421911624e-17	2.1361075257772346e-15	6.99987131677661e-20
86200000	0.002850497416962056	-6.002369280670964e-20	-1.4191473256027191e-21	6.097716972216104e-13	1.8920839843943957e-14	0.004299005164800111	5.898753964637353e-26	3.510777508365163e-14	6.980618421911624e-17	2.1361075257772346e-15	6.99987131677661e-20
86300000	0.002850497416962056	-6.002369280670964e-20	-1.4191473256027191e-21	6.097716972216104e-13	1.8920839843943957e-14	0.004299005164800111	5.898753964637353e-26	3.510777508365163e-14	6.980618421911624e-17	2.1361075257772346e-15	6.99987131677661e-20
86400000	0.002850497416962056	-6.002369280670964e-20	-1.4191473256027191e-21	6.097716972216104e-13	1.8920839843943957e-14	0.004299005164800111	5.898753964637353e-26	3.510777508365163e-14	6.980618421911624e-17	2.1361075257772346e-15	6.99987131677661e-20
86500000	0.002850497416962056	-6.002369280670964e-20	-1.4191473256027191e-21	6.097716972216104e-13	1.8920839843943957e-14	0.004299005164800111	5.898753964637353e-26	3.510777508365163e-14	6.980618421911624e-17	2.1361075257772346e-15	6.99987131677661e-20
86600000	0.002850497416962056	-6.002369280670964e-20	-1.4191473256027191e-21	6.097716972216104e-13	1.8920839843943957e-14	0.004299005164800111	5.898753964637353e-26	3.510777508365163e-14	6.980618421911624e-17	2.1361075257772346e-15	6.99987131677661e-20
86700000	0.002850497416962056	-6.002369280670964e-20	-1.4191473256027191e-21	6.097716972216104e-13	1.8920839843943957e-14	0.004299005164800111	5.898753964637353e-26	3.510777508365163e-14	6.980618421911624e-17	2.1361075257772346e-15	6.99987131677661e-20
86800000	0.002850497416962056	-6.002369280670964e-20	-1.4191473256027191e-21	6.097716972216104e-13	1.8920839843943957e-14	0.004299005164800111	5.898753964637353e-26	3.510777508365163e-14	6.980618421911624e-17	2.1361075257772346e-15	6.99987131677661e-20
86900000	0.002850497416962056	-6.002369280670964e-20	-1.4191473256027191e-21	6.097716972216104e-13	1.8920839843943957e-14	0.004299005164800111	5.898753964637353e-26	3.510777508365163e-14	6.980618421911624e-17	2.1361075257772346e-15	6.99987131677661e-20
87000000	0.002850497416962056	-6.002369280670964e-20	-1.4191473256027191e-21	6.097716972216104e-13	1.8920839843943957e-14	0.004299005164800111	5.898753964637353e-26	3.510777508365163e-14	6.980618421911624e-17	2.1361075257772346e-15	6.99987131677661e-20
87100000	0.002850497416962056	-6.002369280670964e-20	-1.4191473256027191e-21	6.097716972216104e-13	1.8920839843943957e-14	0.004299005164800111	5.898753964637353e-26	3.510777508365163e-14	6.980618421911624e-17	2.1361075257772346e-15	6.99987131677661e-20
87200000	0.002850497416962056	-6.002369280670964e-20	-1.4191473256027191e-21	6.097716972216104e-13	1.8920839843943957e-14	0.004299005164800111	5.898753964637353e-26	3.510777508365163e-14	6.980618421911624e-17	2.1361075257772346e-15	6.99987131677661e-20
87300000	0.002850497416962056	-6.002369280670964e-20	-1.4191473256027191e-21	6.097716972216104e-13	1.8920839843943957e-14	0.004299005164800111	5.898753964637353e-26	3.510777508365163e-14	6.980618421911624e-17	2.1361075257772346e-15	6.99987131677661e-20
87400000	0.002850497416962056	-6.002369280670964e-20	-1.4191473256027191e-21	6.097716972216104e-13	1.8920839843943957e-14	0.004299005164800111	5.898753964637353e-26	3.510777508365163e-14	6.980618421911624e-17	2.1361075257772346e-15	6.99987131677661e-20
87500000	0.002850497416962056	-6.002369280670964e-20	-1.4191473256027191e-21	6.097716972216104e-13	1.8920839843943957e-14	0.004299005164800111	5.898753964637353e-26	3.510777508365163e-14	6.980618421911624e-17	2.1361075257772346e-15	6.99987131677661e-20
87600000	0.002850497416962056	-6.002369280670964e-20	-1.4191473256027191e-21	6.097716972216104e-13	1.8920839843943957e-14	0.004299005164800111	5.898753964637353e-26	3.510777508365163e-14	6.980618421911624e-17	2.1361075257772346e-15	6.99987131677661e-20
87700000	0.002850497416962056	-6.002369280670964e-20	-1.4191473256027191e-21	6.097716972216104e-13	1.8920839843943957e-14	0.004299005164800111	5.898753964637353e-26	3.510777508365163e-14	6.980618421911624e-17	2.1361075257772346e-15	6.99987131677661e-20
87800000	0.002850497416962056	-6.002369280670964e-20	-1.4191473256027191e-21	6.097716972216104e-13	1.8920839843943957e-14	0.004299005164800111	5.898753964637353e-26	3.510777508365163e-14	6.980618421911624e-17	2.1361075257772346e-15	6.99987131677661e-20
87900000	0.002850497416962056	-6.002369280670964e-20	-1.4191473256027191e-21	6.097716972216104e-13	1.8920839843943957e-14	0.004299005164800111	5.898753964637353e-26	3.510777508365163e-14	6.980618421911624e-17	2.1361075257772346e-15	6.99987131677661e-20
88000000	0.002850497416962056	-6.002369280670964e-20	-1.4191473256027191e-21	6.097716972216104e-13	1.8920839843943957e-14	0.004299005164800111	5.898753964637353e-26	3.510777508365163e-14	6.980618421911624e-17	2.1361075257772346e-15	6.99987131677661e-20
88100000	0.002850497416962056	-6.002369280670964e-20	-1.4191473256027191e-21	6.097716972216104e-13	1.8920839843943957e-14	0.004299005164800111	5.898753964637353e-26	3.510777508365163e-14	6.980618421911624e-17	2.1361075257772346e-15	6.99987131677661e-20
88200000	0.002850497416962056	-6.002369280670964e-20	-1.4191473256027191e-21	6.097716972216104e-13	1.8920839843943957e-14	0.004299005164800111	5.898753964637353e-26	3.510777508365163e-14	6.980618421911624e-17	2.1361075257772346e-15	6.99987131677661e-20
88300000	0.002850497416962056	-6.002369280670964e-20	-1.4191473256027191e-21	6.097716972216104e-13	1.8920839843943957e-14	0.004299005164800111	5.898753964637353e-26	3.510777508365163e-14	6.980618421911624e-17	2.1361075257772346e-15	6.99987131677661e-20
88400000	0.002850497416962056	-6.002369280670964e-20	-1.4191473256027191e-21	6.097716972216104e-13	1.8920839843943957e-14	0.004299005164800111	5.898753964637353e-26	3.510777508365163e-14	6.980618421911624e-17	2.1361075257772346e-15	6.99987131677661e-20
88500000	0.002850497416962056	-6.002369280670964e-20	-1.4191473256027191e-21	6.097716972216104e-13	1.8920839843943957e-14	0.004299005164800111	5.898753964637353e-26	3.510777508365163e-14	6.980618421911624e-17	2.1361075257772346e-15	6.99987131677661e-20
88600000	0.002850497416962056	-6.002369280670964e-20	-1.4191473256027191e-21	6.097716972216104e-13	1.8920839843943957e-14	0.004299005164800111	5.898753964637353e-26	3.510777508365163e-14	6.980618421911624e-17	2.1361075257772346e-15	6.99987131677661e-20
88700000	0.002850497416962056	-6.002369280670964e-20	-1.4191473256027191e-21	6.097716972216104e-13	1.8920839843943957e-14	0.004299005164800111	5.898753964637353e-26	3.510777508365163e-14	6.980618421911624e-17	2.1361075257772346e-15	6.99987131677661e-20
88800000	0.002850497416962056	-6.002369280670964e-20	-1.4191473256027191e-21	6.097716972216104e-13	1.8920839843943957e-14	0.004299005164800111	5.898753964637353e-26	3.510777508365163e-14	6.980618421911624e-17	2.1361075257772346e-15	6.99987131677661e-20
88900000	0.002850497416962056	-6.002369280670964e-20	-1.4191473256027191e-21	6.097716972216104e-13	1.8920839843943957e-14	0.004299005164800111	5.898753964637353e-26	3.510777508365163e-14	6.980618421911624e-17	2.1361075257772346e-15	6.99987131677661e-20
89000000	0.002850497416962056	-6.002369280670964e-20	-1.4191473256027191e-21	6.097716972216104e-13	1.8920839843943957e-14	0.004299005164800111	5.898753964637353e-26	3.510777508365163e-14	6.980618421911624e-17	2.1361075257772346e-15	6.99987131677661e-20
89100000	0.002850497416962056	-6.002369280670964e-20	-1.4191473256027191e-21	6.097716972216104e-13	1.8920839843943957e-14	0.004299005164800111	5.898753964637353e-26	3.510777508365163e-14	6.980618421911624e-17	2.1361075257772346e-15	6.99987131677661e-20
89200000	0.002850497416962056	-6.002369280670964e-20	-1.4191473256027191e-21	6.097716972216104e-13	1.8920839843943957e-14	0.004299005164800111	5.898753964637353e-26	3.510777508365163e-14	6.980618421911624e-17	2.1361075257772346e-15	6.99987131677661e-20
89300000	0.002850497416962056	-6.002369280670964e-20	-1.4191473256027191e-21	6.097716972216104e-13	1.8920839843943957e-14	0.004299005164800111	5.898753964637353e-26	3.510777508365163e-14	6.980618421911624e-17	2.1361075257772346e-15	6.99987131677661e-20
89400000	0.002850497416962056	-6.002369280670964e-20	-1.4191473256027191e-21	6.097716972216104e-13	1.8920839843943957e-14	0.004299005164800111	5.898753964637353e-26	3.510777508365163e-14	6.980618421911624e-17	2.1361075257772346e-15	6.99987131677661e-20
89500000	0.002850497416962056	-6.002369280670964e-20	-1.4191473256027191e-21	6.097716972216104e-13	1.8920839843943957e-14	0.004299005164800111	5.898753964637353e-26	3.510777508365163e-14	6.980618421911624e-17	2.1361075257772346e-15	6.99987131677661e-20
89600000	0.002850497416962056	-6.002369280670964e-20	-1.4191473256027191e-21	6.097716972216104e-13	1.8920839843943957e-14	0.004299005164800111	5.898753964637353e-26	3.510777508365163e-14	6.980618421911624e-17	2.1361075257772346e-15	6.99987131677661e-20
89700000	0.002850497416962056	-6.002369280670964e-20	-1.4191473256027191e-21	6.097716972216104e-13	1.8920839843943957e-14	0.004299005164800111	5.898753964637353e-26	3.510777508365163e-14	6.980618421911624e-17	2.1361075257772346e-15	6.99987131677661e-20
89800000	0.002850497416962056	-6.002369280670964e-20	-1.4191473256027191e-21	6.097716972216104e-13	1.8920839843943957e-14	0.004299005164800111	5.898753964637353e-26	3.510777508365163e-14	6.980618421911624e-17	2.1361075257772346e-15	6.99987131677661e-20
89900000	0.002850497416962056	-6.002369280670964e-20	-1.4191473256027191e-21	6.097716972216104e-13	1.8920839843943957e-14	0.004299005164800111	5.898753964637353e-26	3.510777508365163e-14	6.980618421911624e-17	2.1361075257772346e-15	6.99987131677661e-20
90000000	0.002850497416962056	-6.002369280670964e-20	-1.4191473256027191e-21	6.097716972216104e-13	1.8920839843943957e-14	0.004299005164800111	5.898753964637353e-26	3.510777508365163e-14	6.980618421911624e-17	2.1361075257772346e-15	6.99987131677661e-20
90100000	0.002850497416962056	-6.002369280670964e-20	-1.4191473256027191e-21	6.097716972216104e-13	1.8920839843943957e-14	0.004299005164800111	5.898753964637353e-26	3.510777508365163e-14	6.980618421911624e-17	2.1361075257772346e-15	6.99987131677661e-20
90200000	0.002850497416962056	-6.002369280670964e-20	-1.4191473256027191e-21	6.097716972216104e-13	1.8920839843943957e-14	0.004299005164800111	5.898753964637353e-26	3.510777508365163e-14	6.980618421911624e-17	2.1361075257772346e-15	6.99987131677661e-20
90300000	0.002850497416962056	-6.002369280670964e-20	-1.4191473256027191e-21	6.097716972216104e-13	1.8920839843943957e-14	0.004299005164800111	5.898753964637353e-26	3.510777508365163e-14	6.980618421911624e-17	2.1361075257772346e-15	6.99987131677661e-20
90400000	0.002850497416962056	-6.002369280670964e-20	-1.4191473256027191e-21	6.097716972216104e-13	1.8920839843943957e-14	0.004299005164800111	5.898753964637353e-26	3.510777508365163e-14	6.980618421911624e-17	2.1361075257772346e-15	6.99987131677661e-20
90500000	0.002850497416962056	-6.002369280670964e-20	-1.4191473256027191e-21	6.097716972216104e-13	1.8920839843943957e-14	0.004299005164800111	5.898753964637353e-26	3.510777508365163e-14	6.980618421911624e-17	2.1361075257772346e-15	6.99987131677661e-20
90600000	0.002850497416962056	-6.002369280670964e-20	-1.4191473256027191e-21	6.097716972216104e-13	1.8920839843943957e-14	0.004299005164800111	5.898753964637353e-26	3.510777508365163e-14	6.980618421911624e-17	2.1361075257772346e-15	6.99987131677661e-20
90700000	0.002850497416962056	-6.002369280670964e-20	-1.4191473256027191e-21	6.097716972216104e-13	1.8920839843943957e-14	0.004299005164800111	5.898753964637353e-26	3.510777508365163e-14	6.980618421911624e-17	2.1361075257772346e-15	6.99987131677661e-20
90800000	0.002850497416962056	-6.002369280670964e-20	-1.4191473256027191e-21	6.097716972216104e-13	1.8920839843943957e-14	0.004299005164800111	5.898753964637353e-26	3.510777508365163e-14	6.980618421911624e-17	2.1361075257772346e-15	6.99987131677661e-20
90900000	0.002850497416962056	-6.002369280670964e-20	-1.4191473256027191e-21	6.097716972216104e-13	1.8920839843943957e-14	0.004299005164800111	5.898753964637353e-26	3.510777508365163e-14	6.980618421911624e-17	2.1361075257772346e-15	6.99987131677661e-20
91000000	0.002850497416962056	-6.002369280670964e-20	-1.4191473256027191e-21	6.097716972216104e-13	1.8920839843943957e-14	0.004299005164800111	5.898753964637353e-26	3.510777508365163e-14	6.980618421911624e-17	2.1361075257772346e-15	6.99987131677661e-20
91100000	0.002850497416962056	-6.002369280670964e-20	-1.4191473256027191e-21	6.097716972216104e-13	1.8920839843943957e-14	0.004299005164800111	5.898753964637353e-26	3.510777508365163e-14	6.980618421911624e-17	2.1361075257772346e-15	6.99987131677661e-20
91200000	0.002850497416962056	-6.002369280670964e-20	-1.4191473256027191e-21	6.097716972216104e-13	1.8920839843943957e-14	0.004299005164800111	5.898753964637353e-26	3.510777508365163e-14	6.980618421911624e-17	2.1361075257772346e-15	6.99987131677661e-20
91300000	0.002850497416962056	-6.002369280670964e-20	-1.4191473256027191e-21	6.097716972216104e-13	1.8920839843943957e-14	0.004299005164800111	5.898753964637353e-26	3.510777508365163e-14	6.980618421911624e-17	2.1361075257772346e-15	6.99987131677661e-20
91400000	0.002850497416962056	-6.002369280670964e-20	-1.4191473256027191e-21	6.097716972216104e-13	1.8920839843943957e-14	0.004299005164800111	5.898753964637353e-26	3.510777508365163e-14	6.980618421911624e-17	2.1361075257772346e-15	6.99987131677661e-20
91500000	0.002850497416962056	-6.002369280670964e-20	-1.4191473256027191e-21	6.097716972216104e-13	1.8920839843943957e-14	0.004299005164800111	5.898753964637353e-26	3.510777508365163e-14	6.980618421911624e-17	2.1361075257772346e-15	6.99987131677661e-20
91600000	0.002850497416962056	-6.002369280670964e-20	-1.4191473256027191e-21	6.097716972216104e-13	1.8920839843943957e-14	0.004299005164800111	5.898753964637353e-26	3.510777508365163e-14	6.980618421911624e-17	2.1361075257772346e-15	6.99987131677661e-20
91700000	0.002850497416962056	-6.002369280670964e-20	-1.4191473256027191e-21	6.097716972216104e-13	1.8920839843943957e-14	0.004299005164800111	5.898753964637353e-26	3.510777508365163e-14	6.980618421911624e-17	2.1361075257772346e-15	6.99987131677661e-20
91800000	0.002850497416962056	-6.002369280670964e-20	-1.4191473256027191e-21	6.097716972216104e-13	1.8920839843943957e-14	0.004299005164800111	5.898753964637353e-26	3.510777508365163e-14	6.980618421911624e-17	2.1361075257772346e-15	6.99987131677661e-20
91900000	0.002850497416962056	-6.002369280670964e-20	-1.4191473256027191e-21	6.097716972216104e-13	1.8920839843943957e-14	0.004299005164800111	5.898753964637353e-26	3.510777508365163e-14	6.980618421911624e-17	2.1361075257772346e-15	6.99987131677661e-20
92000000	0.002850497416962056	-6.002369280670964e-20	-1.4191473256027191e-21	6.097716972216104e-13	1.8920839843943957e-14	0.004299005164800111	5.898753964637353e-26	3.510777508365163e-14	6.980618421911624e-17	2.1361075257772346e-15	6.99987131677661e-20
92100000	0.002850497416962056	-6.002369280670964e-20	-1.4191473256027191e-21	6.097716972216104e-13	1.8920839843943957e-14	0.004299005164800111	5.898753964637353e-26	3.510777508365163e-14	6.980618421911624e-17	2.1361075257772346e-15	6.99987131677661e-20
92200000	0.002850497416962056	-6.002369280670964e-20	-1.4191473256027191e-21	6.097716972216104e-13	1.8920839843943957e-14	0.004299005164800111	5.898753964637353e-26	3.510777508365163e-14	6.980618421911624e-17	2.1361075257772346e-15	6.99987131677661e-20
92300000	0.002850497416962056	-6.002369280670964e-20	-1.4191473256027191e-21	6.097716972216104e-13	1.8920839843943957e-14	0.004299005164800111	5.898753964637353e-26	3.510777508365163e-14	6.980618421911624e-17	2.1361075257772346e-15	6.99987131677661e-20
92400000	0.002850497416962056	-6.002369280670964e-20	-1.4191473256027191e-21	6.097716972216104e-13	1.8920839843943957e-14	0.004299005164800111	5.898753964637353e-26	3.510777508365163e-14	6.980618421911624e-17	2.1361075257772346e-15	6.99987131677661e-20
92500000	0.002850497416962056	-6.002369280670964e-20	-1.4191473256027191e-21	6.097716972216104e-13	1.8920839843943957e-14	0.004299005164800111	5.898753964637353e-26	3.510777508365163e-14	6.980618421911624e-17	2.1361075257772346e-15	6.99987131677661e-20
92600000	0.002850497416962056	-6.002369280670964e-20	-1.4191473256027191e-21	6.097716972216104e-13	1.8920839843943957e-14	0.004299005164800111	5.898753964637353e-26	3.510777508365163e-14	6.980618421911624e-17	2.1361075257772346e-15	6.99987131677661e-20
92700000	0.002850497416962056	-6.002369280670964e-20	-1.4191473256027191e-21	6.097716972216104e-13	1.8920839843943957e-14	0.004299005164800111	5.898753964637353e-26	3.510777508365163e-14	6.980618421911624e-17	2.1361075257772346e-15	6.99987131677661e-20
92800000	0.002850497416962056	-6.002369280670964e-20	-1.4191473256027191e-21	6.097716972216104e-13	1.8920839843943957e-14	0.004299005164800111	5.898753964637353e-26	3.510777508365163e-14	6.980618421911624e-17	2.1361075257772346e-15	6.99987131677661e-20
92900000	0.002850497416962056	-6.002369280670964e-20	-1.4191473256027191e-21	6.097716972216104e-13	1.8920839843943957e-14	0.004299005164800111	5.898753964637353e-26	3.510777508365163e-14	6.980618421911624e-17	2.1361075257772346e-15	6.99987131677661e-20
93000000	0.002850497416962056	-6.002369280670964e-20	-1.4191473256027191e-21	6.097716972216104e-13	1.8920839843943957e-14	0.004299005164800111	5.898753964637353e-26	3.510777508365163e-14	6.980618421911624e-17	2.1361075257772346e-15	6.99987131677661e-20
93100000	0.002850497416962056	-6.002369280670964e-20	-1.4191473256027191e-21	6.097716972216104e-13	1.8920839843943957e-14	0.004299005164800111	5.898753964637353e-26	3.510777508365163e-14	6.980618421911624e-17	2.1361075257772346e-15	6.99987131677661e-20
93200000	0.002850497416962056	-6.002369280670964e-20	-1.4191473256027191e-21	6.097716972216104e-13	1.8920839843943957e-14	0.004299005164800111	5.898753964637353e-26	3.510777508365163e-14	6.980618421911624e-17	2.1361075257772346e-15	6.99987131677661e-20
93300000	0.002850497416962056	-6.002369280670964e-20	-1.4191473256027191e-21	6.097716972216104e-13	1.8920839843943957e-14	0.004299005164800111	5.898753964637353e-26	3.510777508365163e-14	6.980618421911624e-17	2.1361075257772346e-15	6.99987131677661e-20
93400000	0.002850497416962056	-6.002369280670964e-20	-1.4191473256027191e-21	6.097716972216104e-13	1.8920839843943957e-14	0.004299005164800111	5.898753964637353e-26	3.510777508365163e-14	6.980618421911624e-17	2.1361075257772346e-15	6.99987131677661e-20
93500000	0.002850497416962056	-6.002369280670964e-20	-1.4191473256027191e-21	6.097716972216104e-13	1.8920839843943957e-14	0.004299005164800111	5.898753964637353e-26	3.510777508365163e-14	6.980618421911624e-17	2.1361075257772346e-15	6.99987131677661e-20
93600000	0.002850497416962056	-6.002369280670964e-20	-1.4191473256027191e-21	6.097716972216104e-13	1.8920839843943957e-14	0.004299005164800111	5.898753964637353e-26	3.510777508365163e-14	6.980618421911624e-17	2.1361075257772346e-15	6.99987131677661e-20
93700000	0.002850497416962056	-6.002369280670964e-20	-1.4191473256027191e-21	6.097716972216104e-13	1.8920839843943957e-14	0.004299005164800111	5.898753964637353e-26	3.510777508365163e-14	6.980618421911624e-17	2.1361075257772346e-15	6.99987131677661e-20
93800000	0.002850497416962056	-6.002369280670964e-20	-1.4191473256027191e-21	6.097716972216104e-13	1.8920839843943957e-14	0.004299005164800111	5.898753964637353e-26	3.510777508365163e-14	6.980618421911624e-17	2.1361075257772346e-15	6.99987131677661e-20
93900000	0.002850497416962056	-6.002369280670964e-20	-1.4191473256027191e-21	6.097716972216104e-13	1.8920839843943957e-14	0.004299005164800111	5.898753964637353e-26	3.510777508365163e-14	6.980618421911624e-17	2.1361075257772346e-15	6.99987131677661e-20
94000000	0.002850497416962056	-6.002369280670964e-20	-1.4191473256027191e-21	6.097716972216104e-13	1.8920839843943957e-14	0.004299005164800111	5.898753964637353e-26	3.510777508365163e-14	6.980618421911624e-17	2.1361075257772346e-15	6.99987131677661e-20
94100000	0.002850497416962056	-6.002369280670964e-20	-1.4191473256027191e-21	6.097716972216104e-13	1.8920839843943957e-14	0.004299005164800111	5.898753964637353e-26	3.510777508365163e-14	6.980618421911624e-17	2.1361075257772346e-15	6.99987131677661e-20
94200000	0.002850497416962056	-6.002369280670964e-20	-1.4191473256027191e-21	6.097716972216104e-13	1.8920839843943957e-14	0.004299005164800111	5.898753964637353e-26	3.510777508365163e-14	6.980618421911624e-17	2.1361075257772346e-15	6.99987131677661e-20
94300000	0.002850497416962056	-6.002369280670964e-20	-1.4191473256027191e-21	6.097716972216104e-13	1.8920839843943957e-14	0.004299005164800111	5.898753964637353e-26	3.510777508365163e-14	6.980618421911624e-17	2.1361075257772346e-15	6.99987131677661e-20
94400000	0.002850497416962056	-6.002369280670964e-20	-1.4191473256027191e-21	6.097716972216104e-13	1.8920839843943957e-14	0.004299005164800111	5.898753964637353e-26	3.510777508365163e-14	6.980618421911624e-17	2.1361075257772346e-15	6.99987131677661e-20
94500000	0.002850497416962056	-6.002369280670964e-20	-1.4191473256027191e-21	6.097716972216104e-13	1.8920839843943957e-14	0.004299005164800111	5.898753964637353e-26	3.510777508365163e-14	6.980618421911624e-17	2.1361075257772346e-15	6.99987131677661e-20
94600000	0.002850497416962056	-6.002369280670964e-20	-1.4191473256027191e-21	6.097716972216104e-13	1.8920839843943957e-14	0.004299005164800111	5.898753964637353e-26	3.510777508365163e-14	6.980618421911624e-17	2.1361075257772346e-15	6.99987131677661e-20
94700000	0.002850497416962056	-6.002369280670964e-20	-1.4191473256027191e-21	6.097716972216104e-13	1.8920839843943957e-14	0.004299005164800111	5.898753964637353e-26	3.510777508365163e-14	6.980618421911624e-17	2.1361075257772346e-15	6.99987131677661e-20
94800000	0.002850497416962056	-6.002369280670964e-20	-1.4191473256027191e-21	6.097716972216104e-13	1.8920839843943957e-14	0.004299005164800111	5.898753964637353e-26	3.510777508365163e-14	6.980618421911624e-17	2.1361075257772346e-15	6.99987131677661e-20
94900000	0.002850497416962056	-6.002369280670964e-20	-1.4191473256027191e-21	6.097716972216104e-13	1.8920839843943957e-14	0.004299005164800111	5.898753964637353e-26	3.510777508365163e-14	6.980618421911624e-17	2.1361075257772346e-15	6.99987131677661e-20
95000000	0.002850497416962056	-6.002369280670964e-20	-1.4191473256027191e-21	6.097716972216104e-13	1.8920839843943957e-14	0.004299005164800111	5.898753964637353e-26	3.510777508365163e-14	6.980618421911624e-17	2.1361075257772346e-15	6.99987131677661e-20
95100000	0.002850497416962056	-6.002369280670964e-20	-1.4191473256027191e-21	6.097716972216104e-13	1.8920839843943957e-14	0.004299005164800111	5.898753964637353e-26	3.510777508365163e-14	6.980618421911624e-17	2.1361075257772346e-15	6.99987131677661e-20
95200000	0.002850497416962056	-6.002369280670964e-20	-1.4191473256027191e-21	6.097716972216104e-13	1.8920839843943957e-14	0.004299005164800111	5.898753964637353e-26	3.510777508365163e-14	6.980618421911624e-17	2.1361075257772346e-15	6.99987131677661e-20
95300000	0.002850497416962056	-6.002369280670964e-20	-1.4191473256027191e-21	6.097716972216104e-13	1.8920839843943957e-14	0.004299005164800111	5.898753964637353e-26	3.510777508365163e-14	6.980618421911624e-17	2.1361075257772346e-15	6.99987131677661e-20
95400000	0.002850497416962056	-6.002369280670964e-20	-1.4191473256027191e-21	6.097716972216104e-13	1.8920839843943957e-14	0.004299005164800111	5.898753964637353e-26	3.510777508365163e-14	6.980618421911624e-17	2.1361075257772346e-15	6.99987131677661e-20
95500000	0.002850497416962056	-6.002369280670964e-20	-1.4191473256027191e-21	6.097716972216104e-13	1.8920839843943957e-14	0.004299005164800111	5.898753964637353e-26	3.510777508365163e-14	6.980618421911624e-17	2.1361075257772346e-15	6.99987131677661e-20
95600000	0.002850497416962056	-6.002369280670964e-20	-1.4191473256027191e-21	6.097716972216104e-13	1.8920839843943957e-14	0.004299005164800111	5.898753964637353e-26	3.510777508365163e-14	6.980618421911624e-17	2.1361075257772346e-15	6.99987131677661e-20
95700000	0.002850497416962056	-6.002369280670964e-20	-1.4191473256027191e-21	6.097716972216104e-13	1.8920839843943957e-14	0.004299005164800111	5.898753964637353e-26	3.510777508365163e-14	6.980618421911624e-17	2.1361075257772346e-15	6.99987131677661e-20
95800000	0.002850497416962056	-6.002369280670964e-20	-1.4191473256027191e-21	6.097716972216104e-13	1.8920839843943957e-14	0.004299005164800111	5.898753964637353e-26	3.510777508365163e-14	6.980618421911624e-17	2.1361075257772346e-15	6.99987131677661e-20
95900000	0.002850497416962056	-6.002369280670964e-20	-1.4191473256027191e-21	6.097716972216104e-13	1.8920839843943957e-14	0.004299005164800111	5.898753964637353e-26	3.510777508365163e-14	6.980618421911624e-17	2.1361075257772346e-15	6.99987131677661e-20
96000000	0.0028504974169620556	-6.002369280670964e-20	-1.4191473256027191e-21	6.097716972216104e-13	1.8920839843943957e-14	0.004299005164800111	5.898753964637353e-26	3.510777508365163e-14	6.980618421911624e-17	2.1361075257772346e-15	6.99987131677661e-20
96100000	0.0028504974169620556	-6.002369280670964e-20	-1.4191473256027191e-21	6.097716972216104e-13	1.8920839843943957e-14	0.004299005164800111	5.898753964637353e-26	3.510777508365163e-14	6.980618421911624e-17	2.1361075257772346e-15	6.99987131677661e-20
96200000	0.0028504974169620556	-6.002369280670964e-20	-1.4191473256027191e-21	6.097716972216104e-13	1.8920839843943957e-14	0.004299005164800111	5.898753964637353e-26	3.510777508365163e-14	6.980618421911624e-17	2.1361075257772346e-15	6.99987131677661e-20
96300000	0.0028504974169620556	-6.002369280670964e-20	-1.4191473256027191e-21	6.097716972216103e-13	1.8920839843943957e-14	0.004299005164800111	5.898753964637353e-26	3.510777508365163e-14	6.980618421911624e-17	2.1361075257772346e-15	6.99987131677661e-20
96400000	0.0028504974169620556	-6.002369280670964e-20	-1.4191473256027191e-21	6.097716972216103e-13	1.8920839843943957e-14	0.004299005164800111	5.898753964637353e-26	3.510777508365163e-14	6.980618421911624e-17	2.1361075257772346e-15	6.99987131677661e-20
96500000	0.0028504974169620556	-6.002369280670964e-20	-1.4191473256027191e-21	6.097716972216103e-13	1.8920839843943957e-14	0.004299005164800111	5.898753964637353e-26	3.510777508365163e-14	6.980618421911624e-17	2.1361075257772346e-15	6.99987131677661e-20
96600000	0.0028504974169620556	-6.002369280670964e-20	-1.4191473256027191e-21	6.097716972216103e-13	1.8920839843943957e-14	0.004299005164800111	5.898753964637353e-26	3.510777508365163e-14	6.980618421911624e-17	2.1361075257772346e-15	6.99987131677661e-20
96700000	0.0028504974169620556	-6.002369280670964e-20	-1.4191473256027191e-21	6.097716972216103e-13	1.8920839843943957e-14	0.004299005164800111	5.898753964637353e-26	3.510777508365163e-14	6.980618421911624e-17	2.1361075257772346e-15	6.99987131677661e-20
96800000	0.0028504974169620556	-6.002369280670964e-20	-1.4191473256027191e-21	6.097716972216103e-13	1.8920839843943957e-14	0.004299005164800111	5.898753964637353e-26	3.510777508365163e-14	6.980618421911624e-17	2.1361075257772342e-15	6.99987131677661e-20
96900000	0.0028504974169620556	-6.002369280670964e-20	-1.4191473256027191e-21	6.097716972216103e-13	1.8920839843943957e-14	0.004299005164800111	5.898753964637353e-26	3.510777508365163e-14	6.980618421911624e-17	2.1361075257772342e-15	6.999871316776608e-20
97000000	0.0028504974169620556	-6.002369280670964e-20	-1.4191473256027191e-21	6.097716972216103e-13	1.8920839843943957e-14	0.004299005164800111	5.898753964637353e-26	3.510777508365163e-14	6.980618421911624e-17	2.1361075257772342e-15	6.999871316776608e-20
97100000	0.0028504974169620556	-6.002369280670964e-20	-1.4191473256027191e-21	6.097716972216103e-13	1.8920839843943957e-14	0.004299005164800111	5.898753964637353e-26	3.510777508365163e-14	6.980618421911624e-17	2.1361075257772342e-15	6.999871316776608e-20
97200000	0.0028504974169620556	-6.002369280670964e-20	-1.4191473256027191e-21	6.097716972216103e-13	1.8920839843943957e-14	0.004299005164800111	5.898753964637353e-26	3.510777508365163e-14	6.980618421911624e-17	2.1361075257772342e-15	6.999871316776608e-20
97300000	0.0028504974169620556	-6.002369280670964e-20	-1.4191473256027191e-21	6.097716972216103e-13	1.8920839843943957e-14	0.004299005164800111	5.898753964637353e-26	3.510777508365163e-14	6.980618421911624e-17	2.1361075257772342e-15	6.999871316776608e-20
97400000	0.0028504974169620556	-6.002369280670964e-20	-1.4191473256027191e-21	6.097716972216103e-13	1.8920839843943957e-14	0.004299005164800111	5.898753964637353e-26	3.510777508365163e-14	6.980618421911624e-17	2.1361075257772342e-15	6.999871316776608e-20
97500000	0.0028504974169620556	-6.002369280670964e-20	-1.4191473256027191e-21	6.097716972216103e-13	1.8920839843943957e-14	0.004299005164800111	5.898753964637353e-26	3.510777508365163e-14	6.980618421911624e-17	2.1361075257772342e-15	6.999871316776608e-20
97600000	0.0028504974169620556	-6.002369280670964e-20	-1.4191473256027191e-21	6.097716972216103e-13	1.8920839843943957e-14	0.004299005164800111	5.898753964637353e-26	3.510777508365163e-14	6.980618421911624e-17	2.1361075257772342e-15	6.999871316776608e-20
97700000	0.0028504974169620556	-6.002369280670964e-20	-1.4191473256027191e-21	6.097716972216103e-13	1.8920839843943957e-14	0.004299005164800111	5.898753964637353e-26	3.510777508365163e-14	6.980618421911624e-17	2.1361075257772342e-15	6.999871316776608e-20
97800000	0.0028504974169620556	-6.002369280670964e-20	-1.4191473256027191e-21	6.097716972216103e-13	1.8920839843943957e-14	0.004299005164800111	5.898753964637353e-26	3.510777508365163e-14	6.980618421911624e-17	2.1361075257772342e-15	6.999871316776608e-20
97900000	0.0028504974169620556	-6.002369280670964e-20	-1.4191473256027191e-21	6.097716972216103e-13	1.8920839843943957e-14	0.004299005164800111	5.898753964637353e-26	3.510777508365163e-14	6.980618421911624e-17	2.1361075257772342e-15	6.999871316776608e-20
98000000	0.0028504974169620556	-6.002369280670964e-20	-1.4191473256027191e-21	6.097716972216103e-13	1.8920839843943957e-14	0.004299005164800111	5.898753964637353e-26	3.510777508365163e-14	6.980618421911624e-17	2.1361075257772342e-15	6.999871316776608e-20
98100000	0.0028504974169620556	-6.002369280670964e-20	-1.4191473256027191e-21	6.097716972216103e-13	1.8920839843943957e-14	0.004299005164800111	5.898753964637353e-26	3.510777508365163e-14	6.980618421911624e-17	2.1361075257772342e-15	6.999871316776608e-20
98200000	0.0028504974169620556	-6.002369280670964e-20	-1.4191473256027191e-21	6.097716972216103e-13	1.8920839843943957e-14	0.004299005164800111	5.898753964637353e-26	3.510777508365163e-14	6.980618421911624e-17	2.1361075257772342e-15	6.999871316776608e-20
98300000	0.0028504974169620556	-6.002369280670964e-20	-1.4191473256027191e-21	6.097716972216103e-13	1.8920839843943957e-14	0.004299005164800111	5.898753964637353e-26	3.510777508365163e-14	6.980618421911624e-17	2.1361075257772342e-15	6.999871316776608e-20
98400000	0.0028504974169620556	-6.002369280670964e-20	-1.4191473256027191e-21	6.097716972216103e-13	1.8920839843943957e-14	0.004299005164800111	5.898753964637353e-26	3.510777508365163e-14	6.980618421911624e-17	2.1361075257772342e-15	6.999871316776608e-20
98500000	0.0028504974169620556	-6.002369280670964e-20	-1.4191473256027191e-21	6.097716972216103e-13	1.8920839843943957e-14	0.004299005164800111	5.898753964637353e-26	3.510777508365163e-14	6.980618421911624e-17	2.1361075257772342e-15	6.999871316776608e-20
98600000	0.0028504974169620556	-6.002369280670964e-20	-1.4191473256027191e-21	6.097716972216103e-13	1.8920839843943957e-14	0.004299005164800111	5.898753964637353e-26	3.510777508365163e-14	6.980618421911624e-17	2.1361075257772342e-15	6.999871316776608e-20
98700000	0.0028504974169620556	-6.002369280670964e-20	-1.4191473256027191e-21	6.097716972216103e-13	1.8920839843943957e-14	0.004299005164800111	5.898753964637353e-26	3.510777508365163e-14	6.980618421911624e-17	2.1361075257772342e-15	6.999871316776608e-20
98800000	0.0028504974169620556	-6.002369280670964e-20	-1.4191473256027191e-21	6.097716972216103e-13	1.8920839843943957e-14	0.004299005164800111	5.898753964637353e-26	3.510777508365163e-14	6.980618421911624e-17	2.1361075257772342e-15	6.999871316776608e-20
98900000	0.0028504974169620556	-6.002369280670964e-20	-1.4191473256027191e-21	6.097716972216103e-13	1.8920839843943957e-14	0.004299005164800111	5.898753964637353e-26	3.510777508365163e-14	6.980618421911624e-17	2.1361075257772342e-15	6.999871316776608e-20
99000000	0.0028504974169620556	-6.002369280670964e-20	-1.4191473256027191e-21	6.097716972216103e-13	1.8920839843943957e-14	0.004299005164800111	5.898753964637353e-26	3.510777508365163e-14	6.980618421911624e-17	2.1361075257772342e-15	6.999871316776608e-20
99100000	0.0028504974169620556	-6.002369280670964e-20	-1.4191473256027191e-21	6.097716972216103e-13	1.8920839843943957e-14	0.004299005164800111	5.898753964637353e-26	3.510777508365163e-14	6.980618421911624e-17	2.1361075257772342e-15	6.999871316776608e-20
99200000	0.0028504974169620556	-6.002369280670964e-20	-1.4191473256027191e-21	6.097716972216103e-13	1.8920839843943957e-14	0.004299005164800111	5.898753964637353e-26	3.510777508365163e-14	6.980618421911624e-17	2.1361075257772342e-15	6.999871316776608e-20
99300000	0.0028504974169620556	-6.002369280670964e-20	-1.4191473256027191e-21	6.097716972216103e-13	1.8920839843943957e-14	0.004299005164800111	5.898753964637353e-26	3.510777508365163e-14	6.980618421911624e-17	2.1361075257772342e-15	6.999871316776608e-20
99400000	0.0028504974169620556	-6.002369280670964e-20	-1.4191473256027191e-21	6.097716972216103e-13	1.8920839843943957e-14	0.004299005164800111	5.898753964637353e-26	3.510777508365163e-14	6.980618421911624e-17	2.1361075257772342e-15	6.999871316776608e-20
99500000	0.0028504974169620556	-6.002369280670964e-20	-1.4191473256027191e-21	6.097716972216103e-13	1.8920839843943957e-14	0.004299005164800111	5.898753964637353e-26	3.510777508365163e-14	6.980618421911624e-17	2.1361075257772342e-15	6.999871316776608e-20
99600000	0.0028504974169620556	-6.002369280670964e-20	-1.4191473256027191e-21	6.097716972216103e-13	1.8920839843943957e-14	0.004299005164800111	5.898753964637353e-26	3.510777508365163e-14	6.980618421911624e-17	2.1361075257772342e-15	6.999871316776608e-20
99700000	0.0028504974169620556	-6.002369280670964e-20	-1.4191473256027191e-21	6.097716972216103e-13	1.8920839843943957e-14	0.004299005164800111	5.898753964637353e-26	3.510777508365163e-14	6.980618421911624e-17	2.1361075257772342e-15	6.999871316776608e-20
99800000	0.0028504974169620556	-6.002369280670964e-20	-1.4191473256027191e-21	6.097716972216103e-13	1.8920839843943957e-14	0.004299005164800111	5.898753964637353e-26	3.510777508365163e-14	6.980618421911624e-17	2.1361075257772342e-15	6.999871316776608e-20
99900000	0.0028504974169620556	-6.002369280670964e-20	-1.4191473256027191e-21	6.097716972216103e-13	1.8920839843943957e-14	0.004299005164800111	5.898753964637353e-26	3.510777508365163e-14	6.980618421911624e-17	2.1361075257772342e-15	6.999871316776608e-20
100000000	0.0028504974169620556	-6.002369280670964e-20	-1.4191473256027191e-21	6.097716972216103e-13	1.8920839843943957e-14	0.004299005164800111	5.898753964637353e-26	3.510777508365163e-14	6.980618421911624e-17	2.1361075257772342e-15	6.999871316776608e-20
