# Supplementary material for: Thermodynamics Underpinning the Microbial Community‐Level Nitrogen Energy Metabolism
Source: Environ Microbiol. 2025 Feb 16;27(2):e70055. doi: 10.1111/1462-2920.70055 (PMC11830459; doi:10.1111/1462-2920.70055)
Supplement: Supplementary file 1 — Data S1. [file EMI-27-e70055-s001.zip › SI/Nnetwork/Results/kdef_-10/Iin_-5/p_0.2/O2_-3.2_H_-2.5.csv]

time	N2	N2H4	N2H5	N2O	NH2OH	NH3	NH3OH	NH4	NO	NO2	NO3
0	0.00001	0.00001	0.00001	0.00001	0.00001	0.00001	0.00001	0.00001	0.00001	0.00001	0.00001
100000	0.004999889663425863	1.4329533991122563e-50	-5.344819762324163e-18	8.015085632537619e-8	1.224393024889051e-16	4.522590430379095e-8	3.673253593976416e-22	1.1615221704457202e-15	2.267296730947977e-10	3.9704605122310696e-10	1.4521754313896625e-8
200000	0.004999889663425864	1.4329533991122682e-50	-5.344819762324163e-18	8.015085632537621e-8	1.224393024889051e-16	4.522590430379095e-8	3.655599502938983e-22	1.1615221703460486e-15	2.2672967309479814e-10	3.970460512228401e-10	1.4521754313896593e-8
300000	0.004999889663425866	1.4329533991122722e-50	-5.344819762324163e-18	8.015085632537624e-8	1.2243930248890514e-16	4.5225904303790954e-8	3.657642982920638e-22	1.161522170356335e-15	2.2672967309479822e-10	3.9704605122286775e-10	1.4521754313896607e-8
400000	0.004999889663425864	1.432953399112269e-50	-5.344819762324163e-18	8.015085632537621e-8	1.224393024889051e-16	4.522590430379095e-8	3.6555254251133663e-22	1.1615221703457137e-15	2.2672967309479817e-10	3.970460512228392e-10	1.4521754313896593e-8
500000	0.004999889663425862	1.432953399112267e-50	-5.344819762324163e-18	8.01508563253762e-8	1.2243930248890507e-16	4.522590430379095e-8	3.654176141041093e-22	1.1615221703389526e-15	2.2672967309479812e-10	3.97046051222821e-10	1.4521754313896585e-8
600000	0.004999889663425862	1.4329533991122668e-50	-5.344819762324163e-18	8.01508563253762e-8	1.2243930248890507e-16	4.522590430379095e-8	3.6541832801525077e-22	1.1615221703389948e-15	2.2672967309479812e-10	3.970460512228211e-10	1.4521754313896585e-8
700000	0.004999889663425863	1.4329533991122658e-50	-5.344819762324163e-18	8.015085632537619e-8	1.2243930248890507e-16	4.522590430379095e-8	3.654177889880906e-22	1.161522170338963e-15	2.267296730947981e-10	3.97046051222821e-10	1.4521754313896585e-8
800000	0.004999889663425863	1.4329533991122651e-50	-5.344819762324163e-18	8.015085632537619e-8	1.2243930248890507e-16	4.522590430379095e-8	3.6541736101428906e-22	1.161522170338938e-15	2.2672967309479807e-10	3.9704605122282097e-10	1.4521754313896583e-8
900000	0.004999889663425863	1.4329533991122644e-50	-5.344819762324163e-18	8.015085632537619e-8	1.2243930248890507e-16	4.522590430379095e-8	3.6541736654095526e-22	1.1615221703389384e-15	2.2672967309479804e-10	3.9704605122282097e-10	1.4521754313896583e-8
1000000	0.004999889663425864	1.432953399112264e-50	-5.344819762324163e-18	8.015085632537617e-8	1.2243930248890507e-16	4.522590430379095e-8	3.6541737133538087e-22	1.1615221703389388e-15	2.2672967309479804e-10	3.9704605122282097e-10	1.4521754313896582e-8
1100000	0.004999889663425864	1.4329533991122637e-50	-5.344819762324163e-18	8.015085632537617e-8	1.2243930248890507e-16	4.522590430379095e-8	3.6541737543514025e-22	1.1615221703389392e-15	2.2672967309479801e-10	3.9704605122282097e-10	1.4521754313896582e-8
1200000	0.004999889663425864	1.4329533991122632e-50	-5.344819762324163e-18	8.015085632537617e-8	1.2243930248890507e-16	4.522590430379095e-8	3.6541737887780787e-22	1.1615221703389394e-15	2.2672967309479801e-10	3.9704605122282097e-10	1.4521754313896582e-8
1300000	0.004999889663425864	1.432953399112263e-50	-5.344819762324163e-18	8.015085632537617e-8	1.2243930248890507e-16	4.522590430379095e-8	3.6541738170095805e-22	1.1615221703389396e-15	2.26729673094798e-10	3.9704605122282097e-10	1.452175431389658e-8
1400000	0.004999889663425864	1.4329533991122628e-50	-5.344819762324163e-18	8.015085632537617e-8	1.2243930248890507e-16	4.522590430379095e-8	3.6541738394216527e-22	1.1615221703389398e-15	2.26729673094798e-10	3.9704605122282097e-10	1.452175431389658e-8
1500000	0.004999889663425864	1.4329533991122625e-50	-5.344819762324163e-18	8.015085632537616e-8	1.2243930248890507e-16	4.522590430379095e-8	3.654173856390039e-22	1.1615221703389398e-15	2.26729673094798e-10	3.9704605122282097e-10	1.452175431389658e-8
1600000	0.004999889663425864	1.4329533991122623e-50	-5.344819762324163e-18	8.015085632537616e-8	1.2243930248890507e-16	4.522590430379095e-8	3.6541738682904835e-22	1.16152217033894e-15	2.26729673094798e-10	3.9704605122282097e-10	1.452175431389658e-8
1700000	0.004999889663425864	1.4329533991122623e-50	-5.344819762324163e-18	8.015085632537616e-8	1.2243930248890507e-16	4.522590430379095e-8	3.65417387549873e-22	1.16152217033894e-15	2.26729673094798e-10	3.9704605122282097e-10	1.452175431389658e-8
1800000	0.004999889663425864	1.4329533991122623e-50	-5.344819762324163e-18	8.015085632537616e-8	1.2243930248890507e-16	4.522590430379095e-8	3.6541738783905232e-22	1.16152217033894e-15	2.26729673094798e-10	3.9704605122282097e-10	1.452175431389658e-8
1900000	0.004999889663425864	1.4329533991122623e-50	-5.344819762324163e-18	8.015085632537616e-8	1.2243930248890507e-16	4.522590430379095e-8	3.6541738773416066e-22	1.16152217033894e-15	2.26729673094798e-10	3.9704605122282097e-10	1.452175431389658e-8
2000000	0.004999889663425864	1.4329533991122623e-50	-5.344819762324163e-18	8.015085632537616e-8	1.2243930248890507e-16	4.522590430379095e-8	3.654173872727724e-22	1.16152217033894e-15	2.26729673094798e-10	3.9704605122282097e-10	1.452175431389658e-8
2100000	0.004999889663425864	1.4329533991122625e-50	-5.344819762324163e-18	8.015085632537616e-8	1.2243930248890507e-16	4.522590430379095e-8	3.65417386492462e-22	1.16152217033894e-15	2.26729673094798e-10	3.9704605122282097e-10	1.4521754313896582e-8
2200000	0.004999889663425864	1.4329533991122625e-50	-5.344819762324163e-18	8.015085632537617e-8	1.2243930248890507e-16	4.522590430379095e-8	3.6541738543080384e-22	1.1615221703389398e-15	2.26729673094798e-10	3.9704605122282097e-10	1.4521754313896582e-8
2300000	0.004999889663425864	1.4329533991122628e-50	-5.344819762324163e-18	8.015085632537617e-8	1.2243930248890507e-16	4.522590430379095e-8	3.654173841253723e-22	1.1615221703389398e-15	2.26729673094798e-10	3.9704605122282097e-10	1.4521754313896582e-8
2400000	0.004999889663425864	1.4329533991122628e-50	-5.344819762324163e-18	8.015085632537617e-8	1.2243930248890507e-16	4.522590430379095e-8	3.6541738261374187e-22	1.1615221703389396e-15	2.26729673094798e-10	3.9704605122282097e-10	1.4521754313896582e-8
2500000	0.004999889663425864	1.432953399112263e-50	-5.344819762324163e-18	8.015085632537617e-8	1.2243930248890507e-16	4.522590430379095e-8	3.6541738093348686e-22	1.1615221703389396e-15	2.2672967309479801e-10	3.9704605122282097e-10	1.4521754313896582e-8
2600000	0.004999889663425864	1.4329533991122632e-50	-5.344819762324163e-18	8.015085632537617e-8	1.2243930248890507e-16	4.522590430379095e-8	3.6541737912218172e-22	1.1615221703389394e-15	2.2672967309479801e-10	3.9704605122282097e-10	1.4521754313896583e-8
2700000	0.004999889663425864	1.4329533991122635e-50	-5.344819762324163e-18	8.015085632537617e-8	1.2243930248890507e-16	4.522590430379095e-8	3.654173772174008e-22	1.1615221703389392e-15	2.2672967309479801e-10	3.9704605122282097e-10	1.4521754313896583e-8
2800000	0.004999889663425864	1.4329533991122637e-50	-5.344819762324163e-18	8.015085632537617e-8	1.2243930248890507e-16	4.522590430379095e-8	3.654173752567186e-22	1.1615221703389392e-15	2.2672967309479801e-10	3.9704605122282097e-10	1.4521754313896583e-8
2900000	0.004999889663425864	1.4329533991122637e-50	-5.344819762324163e-18	8.015085632537617e-8	1.2243930248890507e-16	4.522590430379095e-8	3.654173732777095e-22	1.161522170338939e-15	2.2672967309479804e-10	3.9704605122282097e-10	1.4521754313896583e-8
3000000	0.004999889663425864	1.432953399112264e-50	-5.344819762324163e-18	8.015085632537617e-8	1.2243930248890507e-16	4.522590430379095e-8	3.6541737131794778e-22	1.1615221703389388e-15	2.2672967309479804e-10	3.9704605122282097e-10	1.4521754313896583e-8
3100000	0.004999889663425863	1.4329533991122642e-50	-5.344819762324163e-18	8.015085632537619e-8	1.2243930248890507e-16	4.522590430379095e-8	3.65417369415008e-22	1.1615221703389386e-15	2.2672967309479804e-10	3.9704605122282097e-10	1.4521754313896585e-8
3200000	0.004999889663425863	1.4329533991122644e-50	-5.344819762324163e-18	8.015085632537619e-8	1.2243930248890507e-16	4.522590430379095e-8	3.654173676064645e-22	1.1615221703389386e-15	2.2672967309479804e-10	3.9704605122282097e-10	1.4521754313896585e-8
3300000	0.004999889663425863	1.4329533991122647e-50	-5.344819762324163e-18	8.015085632537619e-8	1.2243930248890507e-16	4.522590430379095e-8	3.6541736592989164e-22	1.1615221703389384e-15	2.2672967309479804e-10	3.9704605122282097e-10	1.4521754313896585e-8
3400000	0.004999889663425863	1.4329533991122647e-50	-5.344819762324163e-18	8.015085632537619e-8	1.2243930248890507e-16	4.522590430379095e-8	3.654173644228639e-22	1.1615221703389382e-15	2.2672967309479807e-10	3.9704605122282097e-10	1.4521754313896585e-8
3500000	0.004999889663425863	1.432953399112265e-50	-5.344819762324163e-18	8.015085632537619e-8	1.2243930248890507e-16	4.522590430379095e-8	3.6541736312295567e-22	1.1615221703389382e-15	2.2672967309479807e-10	3.9704605122282097e-10	1.4521754313896587e-8
3600000	0.004999889663425863	1.432953399112265e-50	-5.344819762324163e-18	8.015085632537619e-8	1.2243930248890507e-16	4.522590430379095e-8	3.6541736206774133e-22	1.1615221703389382e-15	2.2672967309479807e-10	3.9704605122282097e-10	1.4521754313896587e-8
3700000	0.004999889663425863	1.4329533991122651e-50	-5.344819762324163e-18	8.015085632537619e-8	1.2243930248890507e-16	4.522590430379095e-8	3.654173612947953e-22	1.161522170338938e-15	2.2672967309479807e-10	3.9704605122282097e-10	1.4521754313896587e-8
3800000	0.004999889663425863	1.4329533991122651e-50	-5.344819762324163e-18	8.015085632537619e-8	1.2243930248890507e-16	4.522590430379095e-8	3.6541736084169198e-22	1.161522170338938e-15	2.2672967309479807e-10	3.9704605122282097e-10	1.4521754313896587e-8
3900000	0.004999889663425863	1.4329533991122651e-50	-5.344819762324163e-18	8.015085632537619e-8	1.2243930248890507e-16	4.522590430379095e-8	3.654173607347501e-22	1.161522170338938e-15	2.2672967309479807e-10	3.9704605122282097e-10	1.4521754313896587e-8
4000000	0.004999889663425863	1.4329533991122651e-50	-5.344819762324163e-18	8.015085632537619e-8	1.2243930248890507e-16	4.522590430379095e-8	3.654173607362321e-22	1.161522170338938e-15	2.2672967309479807e-10	3.9704605122282097e-10	1.4521754313896587e-8
4100000	0.004999889663425863	1.4329533991122651e-50	-5.344819762324163e-18	8.015085632537619e-8	1.2243930248890507e-16	4.522590430379095e-8	3.654173607375146e-22	1.161522170338938e-15	2.2672967309479807e-10	3.9704605122282097e-10	1.4521754313896587e-8
4200000	0.004999889663425863	1.4329533991122651e-50	-5.344819762324163e-18	8.015085632537619e-8	1.2243930248890507e-16	4.522590430379095e-8	3.65417360738608e-22	1.161522170338938e-15	2.2672967309479807e-10	3.9704605122282097e-10	1.4521754313896587e-8
4300000	0.004999889663425863	1.4329533991122651e-50	-5.344819762324163e-18	8.015085632537619e-8	1.2243930248890507e-16	4.522590430379095e-8	3.654173607395225e-22	1.161522170338938e-15	2.2672967309479807e-10	3.9704605122282097e-10	1.4521754313896587e-8
4400000	0.004999889663425863	1.4329533991122651e-50	-5.344819762324163e-18	8.015085632537619e-8	1.2243930248890507e-16	4.522590430379095e-8	3.6541736074026863e-22	1.161522170338938e-15	2.2672967309479807e-10	3.9704605122282097e-10	1.4521754313896587e-8
4500000	0.004999889663425863	1.4329533991122651e-50	-5.344819762324163e-18	8.015085632537619e-8	1.2243930248890507e-16	4.522590430379095e-8	3.6541736074085657e-22	1.161522170338938e-15	2.2672967309479807e-10	3.9704605122282097e-10	1.4521754313896587e-8
4600000	0.004999889663425863	1.4329533991122651e-50	-5.344819762324163e-18	8.015085632537619e-8	1.2243930248890507e-16	4.522590430379095e-8	3.654173607412967e-22	1.161522170338938e-15	2.2672967309479807e-10	3.9704605122282097e-10	1.4521754313896587e-8
4700000	0.004999889663425863	1.4329533991122651e-50	-5.344819762324163e-18	8.015085632537619e-8	1.2243930248890507e-16	4.522590430379095e-8	3.654173607415994e-22	1.161522170338938e-15	2.2672967309479807e-10	3.9704605122282097e-10	1.4521754313896587e-8
4800000	0.004999889663425863	1.4329533991122651e-50	-5.344819762324163e-18	8.015085632537619e-8	1.2243930248890507e-16	4.522590430379095e-8	3.654173607417749e-22	1.161522170338938e-15	2.2672967309479807e-10	3.9704605122282097e-10	1.4521754313896587e-8
4900000	0.004999889663425863	1.4329533991122651e-50	-5.344819762324163e-18	8.015085632537619e-8	1.2243930248890507e-16	4.522590430379095e-8	3.6541736074183364e-22	1.161522170338938e-15	2.2672967309479807e-10	3.9704605122282097e-10	1.4521754313896587e-8
5000000	0.004999889663425863	1.4329533991122651e-50	-5.344819762324163e-18	8.015085632537619e-8	1.2243930248890507e-16	4.522590430379095e-8	3.6541736074178587e-22	1.161522170338938e-15	2.2672967309479807e-10	3.9704605122282097e-10	1.4521754313896587e-8
5100000	0.004999889663425863	1.4329533991122651e-50	-5.344819762324163e-18	8.015085632537619e-8	1.2243930248890507e-16	4.522590430379095e-8	3.65417360741642e-22	1.161522170338938e-15	2.2672967309479807e-10	3.9704605122282097e-10	1.4521754313896587e-8
5200000	0.004999889663425863	1.4329533991122651e-50	-5.344819762324163e-18	8.015085632537619e-8	1.2243930248890507e-16	4.522590430379095e-8	3.654173607414123e-22	1.161522170338938e-15	2.2672967309479807e-10	3.9704605122282097e-10	1.4521754313896587e-8
5300000	0.004999889663425863	1.4329533991122651e-50	-5.344819762324163e-18	8.015085632537619e-8	1.2243930248890507e-16	4.522590430379095e-8	3.654173607411072e-22	1.161522170338938e-15	2.2672967309479807e-10	3.970460512228209e-10	1.4521754313896587e-8
5400000	0.004999889663425863	1.4329533991122651e-50	-5.344819762324163e-18	8.015085632537619e-8	1.2243930248890507e-16	4.522590430379095e-8	3.6541736074073685e-22	1.161522170338938e-15	2.2672967309479807e-10	3.970460512228209e-10	1.4521754313896587e-8
5500000	0.004999889663425863	1.4329533991122651e-50	-5.344819762324163e-18	8.015085632537619e-8	1.2243930248890507e-16	4.522590430379095e-8	3.654173607403118e-22	1.161522170338938e-15	2.2672967309479807e-10	3.970460512228209e-10	1.4521754313896585e-8
5600000	0.004999889663425863	1.4329533991122651e-50	-5.344819762324163e-18	8.015085632537619e-8	1.2243930248890507e-16	4.522590430379095e-8	3.654173607398422e-22	1.161522170338938e-15	2.2672967309479807e-10	3.970460512228209e-10	1.4521754313896585e-8
5700000	0.004999889663425863	1.4329533991122651e-50	-5.344819762324163e-18	8.015085632537619e-8	1.2243930248890507e-16	4.522590430379095e-8	3.6541736073933853e-22	1.161522170338938e-15	2.2672967309479804e-10	3.970460512228209e-10	1.4521754313896585e-8
5800000	0.004999889663425863	1.4329533991122651e-50	-5.344819762324163e-18	8.015085632537619e-8	1.2243930248890507e-16	4.522590430379095e-8	3.65417360738811e-22	1.161522170338938e-15	2.2672967309479804e-10	3.970460512228209e-10	1.4521754313896585e-8
5900000	0.004999889663425863	1.4329533991122651e-50	-5.344819762324163e-18	8.015085632537619e-8	1.2243930248890507e-16	4.522590430379095e-8	3.654173607382701e-22	1.161522170338938e-15	2.2672967309479804e-10	3.970460512228209e-10	1.4521754313896585e-8
6000000	0.004999889663425863	1.4329533991122651e-50	-5.344819762324163e-18	8.015085632537619e-8	1.2243930248890507e-16	4.522590430379095e-8	3.65417360737726e-22	1.161522170338938e-15	2.2672967309479804e-10	3.970460512228209e-10	1.4521754313896585e-8
6100000	0.004999889663425863	1.4329533991122651e-50	-5.344819762324163e-18	8.015085632537619e-8	1.2243930248890507e-16	4.522590430379095e-8	3.654173607371891e-22	1.161522170338938e-15	2.2672967309479804e-10	3.970460512228209e-10	1.4521754313896585e-8
6200000	0.004999889663425863	1.4329533991122651e-50	-5.344819762324163e-18	8.015085632537619e-8	1.2243930248890507e-16	4.522590430379095e-8	3.654173607366698e-22	1.161522170338938e-15	2.2672967309479804e-10	3.970460512228209e-10	1.4521754313896585e-8
6300000	0.004999889663425863	1.4329533991122651e-50	-5.344819762324163e-18	8.015085632537619e-8	1.2243930248890507e-16	4.522590430379095e-8	3.654173607361783e-22	1.161522170338938e-15	2.2672967309479804e-10	3.970460512228209e-10	1.4521754313896585e-8
6400000	0.004999889663425863	1.4329533991122651e-50	-5.344819762324163e-18	8.015085632537619e-8	1.2243930248890507e-16	4.522590430379095e-8	3.65417360735725e-22	1.161522170338938e-15	2.2672967309479804e-10	3.970460512228209e-10	1.4521754313896585e-8
6500000	0.004999889663425863	1.4329533991122651e-50	-5.344819762324163e-18	8.015085632537619e-8	1.2243930248890507e-16	4.522590430379095e-8	3.6541736073532027e-22	1.161522170338938e-15	2.2672967309479804e-10	3.970460512228209e-10	1.4521754313896583e-8
6600000	0.004999889663425863	1.4329533991122651e-50	-5.344819762324163e-18	8.015085632537619e-8	1.2243930248890507e-16	4.522590430379095e-8	3.6541736073497444e-22	1.161522170338938e-15	2.2672967309479804e-10	3.970460512228209e-10	1.4521754313896583e-8
6700000	0.004999889663425863	1.4329533991122651e-50	-5.344819762324163e-18	8.015085632537619e-8	1.2243930248890507e-16	4.522590430379095e-8	3.6541736073469778e-22	1.161522170338938e-15	2.2672967309479804e-10	3.970460512228209e-10	1.4521754313896583e-8
6800000	0.004999889663425863	1.4329533991122651e-50	-5.344819762324163e-18	8.015085632537619e-8	1.2243930248890507e-16	4.522590430379095e-8	3.6541736073450067e-22	1.161522170338938e-15	2.2672967309479804e-10	3.970460512228209e-10	1.4521754313896583e-8
6900000	0.004999889663425863	1.4329533991122651e-50	-5.344819762324163e-18	8.015085632537619e-8	1.2243930248890507e-16	4.522590430379095e-8	3.654173607343934e-22	1.161522170338938e-15	2.2672967309479804e-10	3.970460512228209e-10	1.4521754313896583e-8
7000000	0.004999889663425863	1.4329533991122651e-50	-5.344819762324163e-18	8.015085632537619e-8	1.2243930248890507e-16	4.522590430379095e-8	3.654173607343767e-22	1.161522170338938e-15	2.2672967309479804e-10	3.970460512228209e-10	1.4521754313896583e-8
7100000	0.004999889663425863	1.4329533991122651e-50	-5.344819762324163e-18	8.015085632537619e-8	1.2243930248890507e-16	4.522590430379095e-8	3.654173607343771e-22	1.161522170338938e-15	2.2672967309479804e-10	3.970460512228209e-10	1.4521754313896583e-8
7200000	0.004999889663425863	1.4329533991122651e-50	-5.344819762324163e-18	8.015085632537619e-8	1.2243930248890507e-16	4.522590430379095e-8	3.6541736073437752e-22	1.161522170338938e-15	2.2672967309479804e-10	3.970460512228209e-10	1.4521754313896583e-8
7300000	0.004999889663425863	1.4329533991122651e-50	-5.344819762324163e-18	8.015085632537619e-8	1.2243930248890507e-16	4.522590430379095e-8	3.654173607343779e-22	1.161522170338938e-15	2.2672967309479804e-10	3.970460512228209e-10	1.4521754313896583e-8
7400000	0.004999889663425863	1.4329533991122651e-50	-5.344819762324163e-18	8.015085632537619e-8	1.2243930248890507e-16	4.522590430379095e-8	3.6541736073437828e-22	1.161522170338938e-15	2.2672967309479804e-10	3.970460512228209e-10	1.4521754313896583e-8
7500000	0.004999889663425863	1.4329533991122651e-50	-5.344819762324163e-18	8.015085632537619e-8	1.2243930248890507e-16	4.522590430379095e-8	3.6541736073437865e-22	1.161522170338938e-15	2.2672967309479804e-10	3.970460512228209e-10	1.4521754313896583e-8
7600000	0.004999889663425863	1.4329533991122651e-50	-5.344819762324163e-18	8.015085632537619e-8	1.2243930248890507e-16	4.522590430379095e-8	3.65417360734379e-22	1.161522170338938e-15	2.2672967309479804e-10	3.970460512228209e-10	1.4521754313896583e-8
7700000	0.004999889663425863	1.4329533991122651e-50	-5.344819762324163e-18	8.015085632537619e-8	1.2243930248890507e-16	4.522590430379095e-8	3.654173607343793e-22	1.161522170338938e-15	2.2672967309479804e-10	3.970460512228209e-10	1.4521754313896582e-8
7800000	0.004999889663425863	1.4329533991122651e-50	-5.344819762324163e-18	8.015085632537619e-8	1.2243930248890507e-16	4.522590430379095e-8	3.6541736073437964e-22	1.161522170338938e-15	2.2672967309479804e-10	3.970460512228209e-10	1.4521754313896582e-8
7900000	0.004999889663425863	1.4329533991122651e-50	-5.344819762324163e-18	8.015085632537619e-8	1.2243930248890507e-16	4.522590430379095e-8	3.654173607343799e-22	1.161522170338938e-15	2.2672967309479804e-10	3.970460512228209e-10	1.4521754313896582e-8
8000000	0.004999889663425863	1.4329533991122651e-50	-5.344819762324163e-18	8.015085632537619e-8	1.2243930248890507e-16	4.522590430379095e-8	3.654173607343802e-22	1.161522170338938e-15	2.2672967309479804e-10	3.970460512228209e-10	1.4521754313896582e-8
8100000	0.004999889663425863	1.4329533991122651e-50	-5.344819762324163e-18	8.015085632537619e-8	1.2243930248890507e-16	4.522590430379095e-8	3.654173607343805e-22	1.161522170338938e-15	2.2672967309479804e-10	3.970460512228209e-10	1.4521754313896582e-8
8200000	0.004999889663425863	1.4329533991122651e-50	-5.344819762324163e-18	8.015085632537619e-8	1.2243930248890507e-16	4.522590430379095e-8	3.6541736073438077e-22	1.161522170338938e-15	2.2672967309479804e-10	3.970460512228209e-10	1.4521754313896582e-8
8300000	0.004999889663425863	1.4329533991122651e-50	-5.344819762324163e-18	8.015085632537619e-8	1.2243930248890507e-16	4.522590430379095e-8	3.65417360734381e-22	1.161522170338938e-15	2.2672967309479804e-10	3.970460512228209e-10	1.4521754313896582e-8
8400000	0.004999889663425863	1.4329533991122651e-50	-5.344819762324163e-18	8.015085632537619e-8	1.2243930248890507e-16	4.522590430379095e-8	3.654173607343812e-22	1.161522170338938e-15	2.2672967309479804e-10	3.970460512228209e-10	1.4521754313896582e-8
8500000	0.004999889663425863	1.4329533991122651e-50	-5.344819762324163e-18	8.015085632537619e-8	1.2243930248890507e-16	4.522590430379095e-8	3.6541736073438143e-22	1.161522170338938e-15	2.2672967309479804e-10	3.970460512228209e-10	1.4521754313896582e-8
8600000	0.004999889663425863	1.4329533991122651e-50	-5.344819762324163e-18	8.015085632537619e-8	1.2243930248890507e-16	4.522590430379095e-8	3.654173607343816e-22	1.161522170338938e-15	2.2672967309479804e-10	3.970460512228209e-10	1.4521754313896582e-8
8700000	0.004999889663425863	1.4329533991122651e-50	-5.344819762324163e-18	8.015085632537619e-8	1.2243930248890507e-16	4.522590430379095e-8	3.654173607343818e-22	1.161522170338938e-15	2.2672967309479804e-10	3.970460512228209e-10	1.4521754313896582e-8
8800000	0.004999889663425863	1.4329533991122651e-50	-5.344819762324163e-18	8.015085632537619e-8	1.2243930248890507e-16	4.522590430379095e-8	3.65417360734382e-22	1.161522170338938e-15	2.2672967309479804e-10	3.970460512228209e-10	1.4521754313896582e-8
8900000	0.004999889663425863	1.4329533991122651e-50	-5.344819762324163e-18	8.015085632537619e-8	1.2243930248890507e-16	4.522590430379095e-8	3.6541736073438213e-22	1.161522170338938e-15	2.2672967309479804e-10	3.970460512228209e-10	1.4521754313896582e-8
9000000	0.004999889663425863	1.4329533991122651e-50	-5.344819762324163e-18	8.015085632537619e-8	1.2243930248890507e-16	4.522590430379095e-8	3.6541736073438227e-22	1.161522170338938e-15	2.2672967309479804e-10	3.970460512228209e-10	1.4521754313896582e-8
9100000	0.004999889663425863	1.4329533991122651e-50	-5.344819762324163e-18	8.015085632537619e-8	1.2243930248890507e-16	4.522590430379095e-8	3.654173607343824e-22	1.161522170338938e-15	2.2672967309479804e-10	3.970460512228209e-10	1.4521754313896582e-8
9200000	0.004999889663425863	1.4329533991122651e-50	-5.344819762324163e-18	8.015085632537619e-8	1.2243930248890507e-16	4.522590430379095e-8	3.654173607343825e-22	1.161522170338938e-15	2.2672967309479804e-10	3.970460512228209e-10	1.4521754313896582e-8
9300000	0.004999889663425863	1.4329533991122651e-50	-5.344819762324163e-18	8.015085632537619e-8	1.2243930248890507e-16	4.522590430379095e-8	3.6541736073438265e-22	1.161522170338938e-15	2.2672967309479804e-10	3.970460512228209e-10	1.4521754313896582e-8
9400000	0.004999889663425863	1.4329533991122654e-50	-5.344819762324163e-18	8.015085632537619e-8	1.2243930248890507e-16	4.522590430379095e-8	3.6541736073438274e-22	1.161522170338938e-15	2.2672967309479804e-10	3.970460512228209e-10	1.4521754313896582e-8
9500000	0.004999889663425863	1.4329533991122654e-50	-5.344819762324163e-18	8.015085632537619e-8	1.2243930248890507e-16	4.522590430379095e-8	3.654173607343828e-22	1.161522170338938e-15	2.2672967309479804e-10	3.970460512228209e-10	1.4521754313896582e-8
9600000	0.004999889663425863	1.4329533991122654e-50	-5.344819762324163e-18	8.015085632537619e-8	1.2243930248890507e-16	4.522590430379095e-8	3.654173607343829e-22	1.161522170338938e-15	2.2672967309479804e-10	3.970460512228209e-10	1.4521754313896582e-8
9700000	0.004999889663425863	1.4329533991122654e-50	-5.344819762324163e-18	8.015085632537619e-8	1.2243930248890507e-16	4.522590430379095e-8	3.6541736073438293e-22	1.161522170338938e-15	2.2672967309479804e-10	3.970460512228209e-10	1.4521754313896582e-8
9800000	0.004999889663425863	1.4329533991122654e-50	-5.344819762324163e-18	8.015085632537619e-8	1.2243930248890507e-16	4.522590430379095e-8	3.65417360734383e-22	1.161522170338938e-15	2.2672967309479804e-10	3.970460512228209e-10	1.4521754313896582e-8
9900000	0.004999889663425863	1.4329533991122654e-50	-5.344819762324163e-18	8.015085632537619e-8	1.2243930248890507e-16	4.522590430379095e-8	3.6541736073438302e-22	1.161522170338938e-15	2.2672967309479804e-10	3.970460512228209e-10	1.4521754313896582e-8
10000000	0.004999889663425863	1.4329533991122654e-50	-5.344819762324163e-18	8.015085632537619e-8	1.2243930248890507e-16	4.522590430379095e-8	3.6541736073438307e-22	1.161522170338938e-15	2.2672967309479804e-10	3.970460512228209e-10	1.4521754313896582e-8
10100000	0.004999889663425863	1.4329533991122654e-50	-5.344819762324163e-18	8.015085632537619e-8	1.2243930248890507e-16	4.522590430379095e-8	3.654173607343831e-22	1.161522170338938e-15	2.2672967309479804e-10	3.970460512228209e-10	1.4521754313896582e-8
10200000	0.004999889663425863	1.4329533991122654e-50	-5.344819762324163e-18	8.015085632537619e-8	1.2243930248890507e-16	4.522590430379095e-8	3.654173607343831e-22	1.161522170338938e-15	2.2672967309479804e-10	3.970460512228209e-10	1.4521754313896582e-8
10300000	0.004999889663425863	1.4329533991122654e-50	-5.344819762324163e-18	8.015085632537619e-8	1.2243930248890507e-16	4.522590430379095e-8	3.654173607343831e-22	1.161522170338938e-15	2.2672967309479804e-10	3.970460512228209e-10	1.4521754313896582e-8
10400000	0.004999889663425863	1.4329533991122654e-50	-5.344819762324163e-18	8.015085632537619e-8	1.2243930248890507e-16	4.522590430379095e-8	3.654173607343831e-22	1.161522170338938e-15	2.2672967309479804e-10	3.970460512228209e-10	1.4521754313896582e-8
10500000	0.004999889663425863	1.4329533991122654e-50	-5.344819762324163e-18	8.015085632537619e-8	1.2243930248890507e-16	4.522590430379095e-8	3.6541736073438307e-22	1.161522170338938e-15	2.2672967309479804e-10	3.970460512228209e-10	1.4521754313896582e-8
10600000	0.004999889663425863	1.4329533991122654e-50	-5.344819762324163e-18	8.015085632537619e-8	1.2243930248890507e-16	4.522590430379095e-8	3.6541736073438307e-22	1.161522170338938e-15	2.2672967309479804e-10	3.970460512228209e-10	1.4521754313896582e-8
10700000	0.004999889663425863	1.4329533991122654e-50	-5.344819762324163e-18	8.015085632537619e-8	1.2243930248890507e-16	4.522590430379095e-8	3.6541736073438302e-22	1.161522170338938e-15	2.2672967309479804e-10	3.970460512228209e-10	1.4521754313896582e-8
10800000	0.004999889663425863	1.4329533991122654e-50	-5.344819762324163e-18	8.015085632537619e-8	1.2243930248890507e-16	4.522590430379095e-8	3.6541736073438302e-22	1.161522170338938e-15	2.2672967309479804e-10	3.970460512228209e-10	1.4521754313896582e-8
10900000	0.004999889663425863	1.4329533991122654e-50	-5.344819762324163e-18	8.015085632537619e-8	1.2243930248890507e-16	4.522590430379095e-8	3.65417360734383e-22	1.161522170338938e-15	2.2672967309479804e-10	3.970460512228209e-10	1.4521754313896582e-8
11000000	0.004999889663425863	1.4329533991122654e-50	-5.344819762324163e-18	8.015085632537619e-8	1.2243930248890507e-16	4.522590430379095e-8	3.6541736073438293e-22	1.161522170338938e-15	2.2672967309479804e-10	3.970460512228209e-10	1.4521754313896582e-8
11100000	0.004999889663425863	1.4329533991122654e-50	-5.344819762324163e-18	8.015085632537619e-8	1.2243930248890507e-16	4.522590430379095e-8	3.6541736073438284e-22	1.161522170338938e-15	2.2672967309479804e-10	3.970460512228209e-10	1.4521754313896582e-8
11200000	0.004999889663425863	1.4329533991122654e-50	-5.344819762324163e-18	8.015085632537619e-8	1.2243930248890507e-16	4.522590430379095e-8	3.654173607343828e-22	1.161522170338938e-15	2.2672967309479804e-10	3.970460512228209e-10	1.4521754313896582e-8
11300000	0.004999889663425863	1.4329533991122654e-50	-5.344819762324163e-18	8.015085632537619e-8	1.2243930248890507e-16	4.522590430379095e-8	3.654173607343827e-22	1.161522170338938e-15	2.2672967309479804e-10	3.970460512228209e-10	1.4521754313896582e-8
11400000	0.004999889663425863	1.4329533991122654e-50	-5.344819762324163e-18	8.015085632537619e-8	1.2243930248890507e-16	4.522590430379095e-8	3.6541736073438265e-22	1.161522170338938e-15	2.2672967309479804e-10	3.970460512228209e-10	1.4521754313896582e-8
11500000	0.004999889663425863	1.4329533991122654e-50	-5.344819762324163e-18	8.015085632537619e-8	1.2243930248890507e-16	4.522590430379095e-8	3.6541736073438255e-22	1.161522170338938e-15	2.2672967309479804e-10	3.970460512228209e-10	1.4521754313896582e-8
11600000	0.004999889663425863	1.4329533991122654e-50	-5.344819762324163e-18	8.015085632537619e-8	1.2243930248890507e-16	4.522590430379095e-8	3.6541736073438246e-22	1.161522170338938e-15	2.2672967309479804e-10	3.970460512228209e-10	1.4521754313896582e-8
11700000	0.004999889663425863	1.4329533991122654e-50	-5.344819762324163e-18	8.015085632537619e-8	1.2243930248890507e-16	4.522590430379095e-8	3.6541736073438237e-22	1.161522170338938e-15	2.2672967309479804e-10	3.970460512228209e-10	1.4521754313896582e-8
11800000	0.004999889663425863	1.4329533991122654e-50	-5.344819762324163e-18	8.015085632537619e-8	1.2243930248890507e-16	4.522590430379095e-8	3.6541736073438227e-22	1.161522170338938e-15	2.2672967309479804e-10	3.970460512228209e-10	1.4521754313896582e-8
11900000	0.004999889663425863	1.4329533991122654e-50	-5.344819762324163e-18	8.015085632537619e-8	1.2243930248890507e-16	4.522590430379095e-8	3.6541736073438213e-22	1.161522170338938e-15	2.2672967309479804e-10	3.970460512228209e-10	1.4521754313896582e-8
12000000	0.004999889663425863	1.4329533991122654e-50	-5.344819762324163e-18	8.015085632537619e-8	1.2243930248890507e-16	4.522590430379095e-8	3.6541736073438204e-22	1.161522170338938e-15	2.2672967309479804e-10	3.970460512228209e-10	1.4521754313896582e-8
12100000	0.004999889663425863	1.4329533991122654e-50	-5.344819762324163e-18	8.015085632537619e-8	1.2243930248890507e-16	4.522590430379095e-8	3.6541736073438194e-22	1.161522170338938e-15	2.2672967309479804e-10	3.970460512228209e-10	1.4521754313896582e-8
12200000	0.004999889663425863	1.4329533991122654e-50	-5.344819762324163e-18	8.015085632537619e-8	1.2243930248890507e-16	4.522590430379095e-8	3.654173607343818e-22	1.161522170338938e-15	2.2672967309479804e-10	3.970460512228209e-10	1.4521754313896582e-8
12300000	0.004999889663425863	1.4329533991122654e-50	-5.344819762324163e-18	8.015085632537619e-8	1.2243930248890507e-16	4.522590430379095e-8	3.6541736073438166e-22	1.161522170338938e-15	2.2672967309479804e-10	3.970460512228209e-10	1.4521754313896582e-8
12400000	0.004999889663425863	1.4329533991122654e-50	-5.344819762324163e-18	8.015085632537619e-8	1.2243930248890507e-16	4.522590430379095e-8	3.6541736073438157e-22	1.161522170338938e-15	2.2672967309479804e-10	3.970460512228209e-10	1.4521754313896582e-8
12500000	0.004999889663425863	1.4329533991122654e-50	-5.344819762324163e-18	8.015085632537619e-8	1.2243930248890507e-16	4.522590430379095e-8	3.6541736073438143e-22	1.161522170338938e-15	2.2672967309479804e-10	3.970460512228209e-10	1.4521754313896582e-8
12600000	0.004999889663425863	1.4329533991122654e-50	-5.344819762324163e-18	8.015085632537619e-8	1.2243930248890507e-16	4.522590430379095e-8	3.654173607343813e-22	1.161522170338938e-15	2.2672967309479804e-10	3.970460512228209e-10	1.4521754313896582e-8
12700000	0.004999889663425863	1.4329533991122654e-50	-5.344819762324163e-18	8.015085632537619e-8	1.2243930248890507e-16	4.522590430379095e-8	3.6541736073438114e-22	1.161522170338938e-15	2.2672967309479804e-10	3.970460512228209e-10	1.4521754313896582e-8
12800000	0.004999889663425863	1.4329533991122654e-50	-5.344819762324163e-18	8.015085632537619e-8	1.2243930248890507e-16	4.522590430379095e-8	3.65417360734381e-22	1.161522170338938e-15	2.2672967309479804e-10	3.970460512228209e-10	1.4521754313896582e-8
12900000	0.004999889663425863	1.4329533991122654e-50	-5.344819762324163e-18	8.015085632537619e-8	1.2243930248890507e-16	4.522590430379095e-8	3.6541736073438086e-22	1.161522170338938e-15	2.2672967309479804e-10	3.970460512228209e-10	1.4521754313896582e-8
13000000	0.004999889663425863	1.4329533991122654e-50	-5.344819762324163e-18	8.015085632537619e-8	1.2243930248890507e-16	4.522590430379095e-8	3.654173607343807e-22	1.161522170338938e-15	2.2672967309479804e-10	3.970460512228209e-10	1.4521754313896582e-8
13100000	0.004999889663425863	1.4329533991122654e-50	-5.344819762324163e-18	8.015085632537619e-8	1.2243930248890507e-16	4.522590430379095e-8	3.654173607343806e-22	1.161522170338938e-15	2.2672967309479804e-10	3.970460512228209e-10	1.4521754313896582e-8
13200000	0.004999889663425863	1.4329533991122654e-50	-5.344819762324163e-18	8.015085632537619e-8	1.2243930248890507e-16	4.522590430379095e-8	3.6541736073438044e-22	1.161522170338938e-15	2.2672967309479804e-10	3.970460512228209e-10	1.4521754313896582e-8
13300000	0.004999889663425863	1.4329533991122654e-50	-5.344819762324163e-18	8.015085632537619e-8	1.2243930248890507e-16	4.522590430379095e-8	3.654173607343803e-22	1.161522170338938e-15	2.2672967309479804e-10	3.970460512228209e-10	1.4521754313896582e-8
13400000	0.004999889663425863	1.4329533991122654e-50	-5.344819762324163e-18	8.015085632537619e-8	1.2243930248890507e-16	4.522590430379095e-8	3.6541736073438016e-22	1.161522170338938e-15	2.2672967309479804e-10	3.970460512228209e-10	1.4521754313896582e-8
13500000	0.004999889663425863	1.4329533991122654e-50	-5.344819762324163e-18	8.015085632537619e-8	1.2243930248890507e-16	4.522590430379095e-8	3.6541736073438e-22	1.161522170338938e-15	2.2672967309479804e-10	3.970460512228209e-10	1.4521754313896582e-8
13600000	0.004999889663425863	1.4329533991122654e-50	-5.344819762324163e-18	8.015085632537619e-8	1.2243930248890507e-16	4.522590430379095e-8	3.6541736073437987e-22	1.161522170338938e-15	2.2672967309479804e-10	3.970460512228209e-10	1.4521754313896582e-8
13700000	0.004999889663425863	1.4329533991122654e-50	-5.344819762324163e-18	8.015085632537619e-8	1.2243930248890507e-16	4.522590430379095e-8	3.6541736073437973e-22	1.161522170338938e-15	2.2672967309479804e-10	3.970460512228209e-10	1.4521754313896582e-8
13800000	0.004999889663425863	1.4329533991122654e-50	-5.344819762324163e-18	8.015085632537619e-8	1.2243930248890507e-16	4.522590430379095e-8	3.6541736073437955e-22	1.161522170338938e-15	2.2672967309479804e-10	3.970460512228209e-10	1.4521754313896582e-8
13900000	0.004999889663425863	1.4329533991122654e-50	-5.344819762324163e-18	8.015085632537619e-8	1.2243930248890507e-16	4.522590430379095e-8	3.654173607343794e-22	1.161522170338938e-15	2.2672967309479804e-10	3.970460512228209e-10	1.4521754313896582e-8
14000000	0.004999889663425863	1.4329533991122654e-50	-5.344819762324163e-18	8.015085632537619e-8	1.2243930248890507e-16	4.522590430379095e-8	3.6541736073437926e-22	1.161522170338938e-15	2.2672967309479807e-10	3.970460512228209e-10	1.4521754313896582e-8
14100000	0.004999889663425863	1.4329533991122654e-50	-5.344819762324163e-18	8.015085632537619e-8	1.2243930248890507e-16	4.522590430379095e-8	3.654173607343791e-22	1.161522170338938e-15	2.2672967309479807e-10	3.970460512228209e-10	1.4521754313896582e-8
14200000	0.004999889663425863	1.4329533991122654e-50	-5.344819762324163e-18	8.015085632537619e-8	1.2243930248890507e-16	4.522590430379095e-8	3.65417360734379e-22	1.161522170338938e-15	2.2672967309479807e-10	3.970460512228209e-10	1.4521754313896583e-8
14300000	0.004999889663425863	1.4329533991122654e-50	-5.344819762324163e-18	8.015085632537619e-8	1.2243930248890507e-16	4.522590430379095e-8	3.6541736073437884e-22	1.161522170338938e-15	2.2672967309479807e-10	3.970460512228209e-10	1.4521754313896583e-8
14400000	0.004999889663425863	1.4329533991122654e-50	-5.344819762324163e-18	8.015085632537619e-8	1.2243930248890507e-16	4.522590430379095e-8	3.654173607343787e-22	1.161522170338938e-15	2.2672967309479807e-10	3.970460512228209e-10	1.4521754313896583e-8
14500000	0.004999889663425863	1.4329533991122654e-50	-5.344819762324163e-18	8.015085632537619e-8	1.2243930248890507e-16	4.522590430379095e-8	3.6541736073437856e-22	1.161522170338938e-15	2.2672967309479807e-10	3.970460512228209e-10	1.4521754313896583e-8
14600000	0.004999889663425863	1.4329533991122656e-50	-5.344819762324163e-18	8.015085632537619e-8	1.2243930248890507e-16	4.522590430379095e-8	3.654173607343784e-22	1.161522170338938e-15	2.2672967309479807e-10	3.970460512228209e-10	1.4521754313896583e-8
14700000	0.004999889663425863	1.4329533991122656e-50	-5.344819762324163e-18	8.015085632537619e-8	1.2243930248890507e-16	4.522590430379095e-8	3.6541736073437828e-22	1.161522170338938e-15	2.2672967309479807e-10	3.970460512228209e-10	1.4521754313896583e-8
14800000	0.004999889663425863	1.4329533991122656e-50	-5.344819762324163e-18	8.015085632537619e-8	1.2243930248890507e-16	4.522590430379095e-8	3.6541736073437813e-22	1.161522170338938e-15	2.2672967309479807e-10	3.970460512228209e-10	1.4521754313896583e-8
14900000	0.004999889663425863	1.4329533991122656e-50	-5.344819762324163e-18	8.015085632537619e-8	1.2243930248890507e-16	4.522590430379095e-8	3.6541736073437804e-22	1.161522170338938e-15	2.2672967309479807e-10	3.970460512228209e-10	1.4521754313896583e-8
15000000	0.004999889663425863	1.4329533991122656e-50	-5.344819762324163e-18	8.015085632537619e-8	1.2243930248890507e-16	4.522590430379095e-8	3.654173607343779e-22	1.161522170338938e-15	2.2672967309479807e-10	3.970460512228209e-10	1.4521754313896583e-8
15100000	0.004999889663425863	1.4329533991122656e-50	-5.344819762324163e-18	8.015085632537619e-8	1.2243930248890507e-16	4.522590430379095e-8	3.6541736073437776e-22	1.161522170338938e-15	2.2672967309479807e-10	3.970460512228209e-10	1.4521754313896583e-8
15200000	0.004999889663425863	1.4329533991122656e-50	-5.344819762324163e-18	8.015085632537619e-8	1.2243930248890507e-16	4.522590430379095e-8	3.6541736073437766e-22	1.161522170338938e-15	2.2672967309479807e-10	3.970460512228209e-10	1.4521754313896583e-8
15300000	0.004999889663425863	1.4329533991122656e-50	-5.344819762324163e-18	8.015085632537619e-8	1.2243930248890507e-16	4.522590430379095e-8	3.6541736073437757e-22	1.161522170338938e-15	2.2672967309479807e-10	3.970460512228209e-10	1.4521754313896583e-8
15400000	0.004999889663425863	1.4329533991122656e-50	-5.344819762324163e-18	8.015085632537619e-8	1.2243930248890507e-16	4.522590430379095e-8	3.6541736073437743e-22	1.161522170338938e-15	2.2672967309479807e-10	3.970460512228209e-10	1.4521754313896583e-8
15500000	0.004999889663425863	1.4329533991122656e-50	-5.344819762324163e-18	8.015085632537619e-8	1.2243930248890507e-16	4.522590430379095e-8	3.6541736073437734e-22	1.161522170338938e-15	2.2672967309479807e-10	3.970460512228209e-10	1.4521754313896583e-8
15600000	0.004999889663425863	1.4329533991122656e-50	-5.344819762324163e-18	8.015085632537619e-8	1.2243930248890507e-16	4.522590430379095e-8	3.6541736073437724e-22	1.161522170338938e-15	2.2672967309479807e-10	3.970460512228209e-10	1.4521754313896583e-8
15700000	0.004999889663425863	1.4329533991122656e-50	-5.344819762324163e-18	8.015085632537619e-8	1.2243930248890507e-16	4.522590430379095e-8	3.6541736073437715e-22	1.161522170338938e-15	2.2672967309479807e-10	3.970460512228209e-10	1.4521754313896583e-8
15800000	0.004999889663425863	1.4329533991122656e-50	-5.344819762324163e-18	8.015085632537619e-8	1.2243930248890507e-16	4.522590430379095e-8	3.6541736073437705e-22	1.161522170338938e-15	2.2672967309479807e-10	3.970460512228209e-10	1.4521754313896583e-8
15900000	0.004999889663425863	1.4329533991122656e-50	-5.344819762324163e-18	8.015085632537619e-8	1.2243930248890507e-16	4.522590430379095e-8	3.6541736073437696e-22	1.161522170338938e-15	2.2672967309479807e-10	3.970460512228209e-10	1.4521754313896583e-8
16000000	0.004999889663425863	1.4329533991122656e-50	-5.344819762324163e-18	8.015085632537619e-8	1.2243930248890507e-16	4.522590430379095e-8	3.654173607343769e-22	1.161522170338938e-15	2.2672967309479807e-10	3.970460512228209e-10	1.4521754313896583e-8
16100000	0.004999889663425863	1.4329533991122656e-50	-5.344819762324163e-18	8.015085632537619e-8	1.2243930248890507e-16	4.522590430379095e-8	3.654173607343768e-22	1.161522170338938e-15	2.2672967309479807e-10	3.970460512228209e-10	1.4521754313896583e-8
16200000	0.004999889663425863	1.4329533991122656e-50	-5.344819762324163e-18	8.015085632537619e-8	1.2243930248890507e-16	4.522590430379095e-8	3.6541736073437677e-22	1.161522170338938e-15	2.2672967309479807e-10	3.970460512228209e-10	1.4521754313896583e-8
16300000	0.004999889663425863	1.4329533991122656e-50	-5.344819762324163e-18	8.015085632537619e-8	1.2243930248890507e-16	4.522590430379095e-8	3.6541736073437672e-22	1.161522170338938e-15	2.2672967309479807e-10	3.970460512228209e-10	1.4521754313896583e-8
16400000	0.004999889663425863	1.4329533991122656e-50	-5.344819762324163e-18	8.015085632537619e-8	1.2243930248890507e-16	4.522590430379095e-8	3.654173607343767e-22	1.161522170338938e-15	2.2672967309479807e-10	3.970460512228209e-10	1.4521754313896583e-8
16500000	0.004999889663425863	1.4329533991122656e-50	-5.344819762324163e-18	8.015085632537619e-8	1.2243930248890507e-16	4.522590430379095e-8	3.6541736073437663e-22	1.161522170338938e-15	2.2672967309479807e-10	3.970460512228209e-10	1.4521754313896583e-8
16600000	0.004999889663425863	1.4329533991122656e-50	-5.344819762324163e-18	8.015085632537619e-8	1.2243930248890507e-16	4.522590430379095e-8	3.654173607343766e-22	1.161522170338938e-15	2.2672967309479807e-10	3.970460512228209e-10	1.4521754313896583e-8
16700000	0.004999889663425863	1.4329533991122656e-50	-5.344819762324163e-18	8.015085632537619e-8	1.2243930248890507e-16	4.522590430379095e-8	3.654173607343766e-22	1.161522170338938e-15	2.2672967309479807e-10	3.970460512228209e-10	1.4521754313896583e-8
16800000	0.004999889663425863	1.4329533991122656e-50	-5.344819762324163e-18	8.015085632537619e-8	1.2243930248890507e-16	4.522590430379095e-8	3.6541736073437654e-22	1.161522170338938e-15	2.2672967309479807e-10	3.970460512228209e-10	1.4521754313896583e-8
16900000	0.004999889663425863	1.4329533991122656e-50	-5.344819762324163e-18	8.015085632537619e-8	1.2243930248890507e-16	4.522590430379095e-8	3.6541736073437654e-22	1.161522170338938e-15	2.2672967309479807e-10	3.970460512228209e-10	1.4521754313896583e-8
17000000	0.004999889663425863	1.4329533991122656e-50	-5.344819762324163e-18	8.015085632537619e-8	1.2243930248890507e-16	4.522590430379095e-8	3.6541736073437654e-22	1.161522170338938e-15	2.2672967309479807e-10	3.970460512228209e-10	1.4521754313896583e-8
17100000	0.004999889663425863	1.4329533991122656e-50	-5.344819762324163e-18	8.015085632537619e-8	1.2243930248890507e-16	4.522590430379095e-8	3.6541736073437654e-22	1.161522170338938e-15	2.2672967309479807e-10	3.970460512228209e-10	1.4521754313896583e-8
17200000	0.004999889663425863	1.4329533991122656e-50	-5.344819762324163e-18	8.015085632537619e-8	1.2243930248890507e-16	4.522590430379095e-8	3.6541736073437654e-22	1.161522170338938e-15	2.2672967309479807e-10	3.970460512228209e-10	1.4521754313896583e-8
17300000	0.004999889663425863	1.4329533991122656e-50	-5.344819762324163e-18	8.015085632537619e-8	1.2243930248890507e-16	4.522590430379095e-8	3.6541736073437654e-22	1.161522170338938e-15	2.2672967309479807e-10	3.970460512228209e-10	1.4521754313896583e-8
17400000	0.004999889663425863	1.4329533991122656e-50	-5.344819762324163e-18	8.015085632537619e-8	1.2243930248890507e-16	4.522590430379095e-8	3.6541736073437654e-22	1.161522170338938e-15	2.2672967309479807e-10	3.970460512228209e-10	1.4521754313896583e-8
17500000	0.004999889663425863	1.4329533991122656e-50	-5.344819762324163e-18	8.015085632537619e-8	1.2243930248890507e-16	4.522590430379095e-8	3.6541736073437654e-22	1.161522170338938e-15	2.2672967309479807e-10	3.970460512228209e-10	1.4521754313896583e-8
17600000	0.004999889663425863	1.4329533991122656e-50	-5.344819762324163e-18	8.015085632537619e-8	1.2243930248890507e-16	4.522590430379095e-8	3.6541736073437654e-22	1.161522170338938e-15	2.2672967309479807e-10	3.970460512228209e-10	1.4521754313896583e-8
17700000	0.004999889663425863	1.4329533991122656e-50	-5.344819762324163e-18	8.015085632537619e-8	1.2243930248890507e-16	4.522590430379095e-8	3.6541736073437654e-22	1.161522170338938e-15	2.2672967309479807e-10	3.970460512228209e-10	1.4521754313896583e-8
17800000	0.004999889663425863	1.4329533991122656e-50	-5.344819762324163e-18	8.015085632537619e-8	1.2243930248890507e-16	4.522590430379095e-8	3.6541736073437654e-22	1.161522170338938e-15	2.2672967309479807e-10	3.970460512228209e-10	1.4521754313896583e-8
17900000	0.004999889663425863	1.4329533991122656e-50	-5.344819762324163e-18	8.015085632537619e-8	1.2243930248890507e-16	4.522590430379095e-8	3.6541736073437654e-22	1.161522170338938e-15	2.2672967309479807e-10	3.970460512228209e-10	1.4521754313896583e-8
18000000	0.004999889663425863	1.4329533991122656e-50	-5.344819762324163e-18	8.015085632537619e-8	1.2243930248890507e-16	4.522590430379095e-8	3.6541736073437654e-22	1.161522170338938e-15	2.2672967309479807e-10	3.970460512228209e-10	1.4521754313896583e-8
18100000	0.004999889663425863	1.4329533991122656e-50	-5.344819762324163e-18	8.015085632537619e-8	1.2243930248890507e-16	4.522590430379095e-8	3.6541736073437654e-22	1.161522170338938e-15	2.2672967309479807e-10	3.970460512228209e-10	1.4521754313896583e-8
18200000	0.004999889663425863	1.4329533991122656e-50	-5.344819762324163e-18	8.015085632537619e-8	1.2243930248890507e-16	4.522590430379095e-8	3.6541736073437654e-22	1.161522170338938e-15	2.2672967309479807e-10	3.970460512228209e-10	1.4521754313896583e-8
18300000	0.004999889663425863	1.4329533991122656e-50	-5.344819762324163e-18	8.015085632537619e-8	1.2243930248890507e-16	4.522590430379095e-8	3.6541736073437654e-22	1.161522170338938e-15	2.2672967309479807e-10	3.970460512228209e-10	1.4521754313896583e-8
18400000	0.004999889663425863	1.4329533991122656e-50	-5.344819762324163e-18	8.015085632537619e-8	1.2243930248890507e-16	4.522590430379095e-8	3.6541736073437654e-22	1.161522170338938e-15	2.2672967309479807e-10	3.970460512228209e-10	1.4521754313896583e-8
18500000	0.004999889663425863	1.4329533991122656e-50	-5.344819762324163e-18	8.015085632537619e-8	1.2243930248890507e-16	4.522590430379095e-8	3.6541736073437654e-22	1.161522170338938e-15	2.2672967309479807e-10	3.970460512228209e-10	1.4521754313896583e-8
18600000	0.004999889663425863	1.4329533991122656e-50	-5.344819762324163e-18	8.015085632537619e-8	1.2243930248890507e-16	4.522590430379095e-8	3.6541736073437654e-22	1.161522170338938e-15	2.2672967309479807e-10	3.970460512228209e-10	1.4521754313896583e-8
18700000	0.004999889663425863	1.4329533991122656e-50	-5.344819762324163e-18	8.015085632537619e-8	1.2243930248890507e-16	4.522590430379095e-8	3.6541736073437654e-22	1.161522170338938e-15	2.2672967309479807e-10	3.970460512228209e-10	1.4521754313896583e-8
18800000	0.004999889663425863	1.4329533991122656e-50	-5.344819762324163e-18	8.015085632537619e-8	1.2243930248890507e-16	4.522590430379095e-8	3.6541736073437654e-22	1.161522170338938e-15	2.2672967309479807e-10	3.970460512228209e-10	1.4521754313896583e-8
18900000	0.004999889663425863	1.4329533991122656e-50	-5.344819762324163e-18	8.015085632537619e-8	1.2243930248890507e-16	4.522590430379095e-8	3.6541736073437654e-22	1.161522170338938e-15	2.2672967309479807e-10	3.970460512228209e-10	1.4521754313896583e-8
19000000	0.004999889663425863	1.4329533991122656e-50	-5.344819762324163e-18	8.015085632537619e-8	1.2243930248890507e-16	4.522590430379095e-8	3.6541736073437654e-22	1.161522170338938e-15	2.2672967309479807e-10	3.970460512228209e-10	1.4521754313896583e-8
19100000	0.004999889663425863	1.4329533991122656e-50	-5.344819762324163e-18	8.015085632537619e-8	1.2243930248890507e-16	4.522590430379095e-8	3.6541736073437654e-22	1.161522170338938e-15	2.2672967309479807e-10	3.970460512228209e-10	1.4521754313896583e-8
19200000	0.004999889663425863	1.4329533991122656e-50	-5.344819762324163e-18	8.015085632537619e-8	1.2243930248890507e-16	4.522590430379095e-8	3.6541736073437654e-22	1.161522170338938e-15	2.2672967309479807e-10	3.970460512228209e-10	1.4521754313896583e-8
19300000	0.004999889663425863	1.4329533991122656e-50	-5.344819762324163e-18	8.015085632537619e-8	1.2243930248890507e-16	4.522590430379095e-8	3.6541736073437654e-22	1.161522170338938e-15	2.2672967309479807e-10	3.970460512228209e-10	1.4521754313896583e-8
19400000	0.004999889663425863	1.4329533991122656e-50	-5.344819762324163e-18	8.015085632537619e-8	1.2243930248890507e-16	4.522590430379095e-8	3.6541736073437654e-22	1.161522170338938e-15	2.2672967309479807e-10	3.970460512228209e-10	1.4521754313896583e-8
19500000	0.004999889663425863	1.4329533991122656e-50	-5.344819762324163e-18	8.015085632537619e-8	1.2243930248890507e-16	4.522590430379095e-8	3.6541736073437654e-22	1.161522170338938e-15	2.2672967309479807e-10	3.970460512228209e-10	1.4521754313896583e-8
19600000	0.004999889663425863	1.4329533991122656e-50	-5.344819762324163e-18	8.015085632537619e-8	1.2243930248890507e-16	4.522590430379095e-8	3.6541736073437654e-22	1.161522170338938e-15	2.2672967309479807e-10	3.970460512228209e-10	1.4521754313896583e-8
19700000	0.004999889663425863	1.4329533991122656e-50	-5.344819762324163e-18	8.015085632537619e-8	1.2243930248890507e-16	4.522590430379095e-8	3.6541736073437654e-22	1.161522170338938e-15	2.2672967309479807e-10	3.970460512228209e-10	1.4521754313896583e-8
19800000	0.004999889663425863	1.4329533991122656e-50	-5.344819762324163e-18	8.015085632537619e-8	1.2243930248890507e-16	4.522590430379095e-8	3.6541736073437654e-22	1.161522170338938e-15	2.2672967309479807e-10	3.970460512228209e-10	1.4521754313896583e-8
19900000	0.004999889663425863	1.4329533991122656e-50	-5.344819762324163e-18	8.015085632537619e-8	1.2243930248890507e-16	4.522590430379095e-8	3.6541736073437654e-22	1.161522170338938e-15	2.2672967309479807e-10	3.970460512228209e-10	1.4521754313896583e-8
20000000	0.004999889663425863	1.4329533991122656e-50	-5.344819762324163e-18	8.015085632537619e-8	1.2243930248890507e-16	4.522590430379095e-8	3.6541736073437654e-22	1.161522170338938e-15	2.2672967309479807e-10	3.970460512228209e-10	1.4521754313896583e-8
20100000	0.004999889663425863	1.4329533991122656e-50	-5.344819762324163e-18	8.015085632537619e-8	1.2243930248890507e-16	4.522590430379095e-8	3.6541736073437654e-22	1.161522170338938e-15	2.2672967309479807e-10	3.970460512228209e-10	1.4521754313896583e-8
20200000	0.004999889663425863	1.4329533991122656e-50	-5.344819762324163e-18	8.015085632537619e-8	1.2243930248890507e-16	4.522590430379095e-8	3.6541736073437654e-22	1.161522170338938e-15	2.2672967309479807e-10	3.970460512228209e-10	1.4521754313896583e-8
20300000	0.004999889663425863	1.4329533991122656e-50	-5.344819762324163e-18	8.015085632537619e-8	1.2243930248890507e-16	4.522590430379095e-8	3.6541736073437654e-22	1.161522170338938e-15	2.2672967309479807e-10	3.970460512228209e-10	1.4521754313896583e-8
20400000	0.004999889663425863	1.4329533991122656e-50	-5.344819762324163e-18	8.015085632537619e-8	1.2243930248890507e-16	4.522590430379095e-8	3.6541736073437654e-22	1.161522170338938e-15	2.2672967309479807e-10	3.970460512228209e-10	1.4521754313896583e-8
20500000	0.004999889663425863	1.4329533991122656e-50	-5.344819762324163e-18	8.015085632537619e-8	1.2243930248890507e-16	4.522590430379095e-8	3.6541736073437654e-22	1.161522170338938e-15	2.2672967309479807e-10	3.970460512228209e-10	1.4521754313896583e-8
20600000	0.004999889663425863	1.4329533991122656e-50	-5.344819762324163e-18	8.015085632537619e-8	1.2243930248890507e-16	4.522590430379095e-8	3.6541736073437654e-22	1.161522170338938e-15	2.2672967309479807e-10	3.970460512228209e-10	1.4521754313896583e-8
20700000	0.004999889663425863	1.4329533991122656e-50	-5.344819762324163e-18	8.015085632537619e-8	1.2243930248890507e-16	4.522590430379095e-8	3.6541736073437654e-22	1.161522170338938e-15	2.2672967309479807e-10	3.970460512228209e-10	1.4521754313896583e-8
20800000	0.004999889663425863	1.4329533991122656e-50	-5.344819762324163e-18	8.015085632537619e-8	1.2243930248890507e-16	4.522590430379095e-8	3.6541736073437654e-22	1.161522170338938e-15	2.2672967309479807e-10	3.970460512228209e-10	1.4521754313896583e-8
20900000	0.004999889663425863	1.4329533991122656e-50	-5.344819762324163e-18	8.015085632537619e-8	1.2243930248890507e-16	4.522590430379095e-8	3.6541736073437654e-22	1.161522170338938e-15	2.2672967309479807e-10	3.970460512228209e-10	1.4521754313896583e-8
21000000	0.004999889663425863	1.4329533991122656e-50	-5.344819762324163e-18	8.015085632537619e-8	1.2243930248890507e-16	4.522590430379095e-8	3.6541736073437654e-22	1.161522170338938e-15	2.2672967309479807e-10	3.970460512228209e-10	1.4521754313896583e-8
21100000	0.004999889663425863	1.4329533991122656e-50	-5.344819762324163e-18	8.015085632537619e-8	1.2243930248890507e-16	4.522590430379095e-8	3.6541736073437654e-22	1.161522170338938e-15	2.2672967309479807e-10	3.970460512228209e-10	1.4521754313896583e-8
21200000	0.004999889663425863	1.4329533991122656e-50	-5.344819762324163e-18	8.015085632537619e-8	1.2243930248890507e-16	4.522590430379095e-8	3.6541736073437654e-22	1.161522170338938e-15	2.2672967309479807e-10	3.970460512228209e-10	1.4521754313896583e-8
21300000	0.004999889663425863	1.4329533991122656e-50	-5.344819762324163e-18	8.015085632537619e-8	1.2243930248890507e-16	4.522590430379095e-8	3.6541736073437654e-22	1.161522170338938e-15	2.2672967309479807e-10	3.970460512228209e-10	1.4521754313896583e-8
21400000	0.004999889663425863	1.4329533991122656e-50	-5.344819762324163e-18	8.015085632537619e-8	1.2243930248890507e-16	4.522590430379095e-8	3.6541736073437654e-22	1.161522170338938e-15	2.2672967309479807e-10	3.970460512228209e-10	1.4521754313896583e-8
21500000	0.004999889663425863	1.4329533991122656e-50	-5.344819762324163e-18	8.015085632537619e-8	1.2243930248890507e-16	4.522590430379095e-8	3.6541736073437654e-22	1.161522170338938e-15	2.2672967309479807e-10	3.970460512228209e-10	1.4521754313896583e-8
21600000	0.004999889663425863	1.4329533991122656e-50	-5.344819762324163e-18	8.015085632537619e-8	1.2243930248890507e-16	4.522590430379095e-8	3.6541736073437654e-22	1.161522170338938e-15	2.2672967309479807e-10	3.970460512228209e-10	1.4521754313896583e-8
21700000	0.004999889663425863	1.4329533991122656e-50	-5.344819762324163e-18	8.015085632537619e-8	1.2243930248890507e-16	4.522590430379095e-8	3.6541736073437654e-22	1.161522170338938e-15	2.2672967309479807e-10	3.970460512228209e-10	1.4521754313896583e-8
21800000	0.004999889663425863	1.4329533991122656e-50	-5.344819762324163e-18	8.015085632537619e-8	1.2243930248890507e-16	4.522590430379095e-8	3.6541736073437654e-22	1.161522170338938e-15	2.2672967309479807e-10	3.970460512228209e-10	1.4521754313896583e-8
21900000	0.004999889663425863	1.4329533991122656e-50	-5.344819762324163e-18	8.015085632537619e-8	1.2243930248890507e-16	4.522590430379095e-8	3.6541736073437654e-22	1.161522170338938e-15	2.2672967309479807e-10	3.970460512228209e-10	1.4521754313896583e-8
22000000	0.004999889663425863	1.4329533991122656e-50	-5.344819762324163e-18	8.015085632537619e-8	1.2243930248890507e-16	4.522590430379095e-8	3.6541736073437654e-22	1.161522170338938e-15	2.2672967309479807e-10	3.970460512228209e-10	1.4521754313896583e-8
22100000	0.004999889663425863	1.4329533991122656e-50	-5.344819762324163e-18	8.015085632537619e-8	1.2243930248890507e-16	4.522590430379095e-8	3.6541736073437654e-22	1.161522170338938e-15	2.2672967309479807e-10	3.970460512228209e-10	1.4521754313896583e-8
22200000	0.004999889663425863	1.4329533991122656e-50	-5.344819762324163e-18	8.015085632537619e-8	1.2243930248890507e-16	4.522590430379095e-8	3.6541736073437654e-22	1.161522170338938e-15	2.2672967309479807e-10	3.970460512228209e-10	1.4521754313896583e-8
22300000	0.004999889663425863	1.4329533991122656e-50	-5.344819762324163e-18	8.015085632537619e-8	1.2243930248890507e-16	4.522590430379095e-8	3.6541736073437654e-22	1.161522170338938e-15	2.2672967309479807e-10	3.970460512228209e-10	1.4521754313896583e-8
22400000	0.004999889663425863	1.4329533991122656e-50	-5.344819762324163e-18	8.015085632537619e-8	1.2243930248890507e-16	4.522590430379095e-8	3.6541736073437654e-22	1.161522170338938e-15	2.2672967309479807e-10	3.970460512228209e-10	1.4521754313896583e-8
22500000	0.004999889663425863	1.4329533991122656e-50	-5.344819762324163e-18	8.015085632537619e-8	1.2243930248890507e-16	4.522590430379095e-8	3.6541736073437654e-22	1.161522170338938e-15	2.2672967309479807e-10	3.970460512228209e-10	1.4521754313896583e-8
22600000	0.004999889663425863	1.4329533991122656e-50	-5.344819762324163e-18	8.015085632537619e-8	1.2243930248890507e-16	4.522590430379095e-8	3.6541736073437654e-22	1.161522170338938e-15	2.2672967309479807e-10	3.970460512228209e-10	1.4521754313896583e-8
22700000	0.004999889663425863	1.4329533991122656e-50	-5.344819762324163e-18	8.015085632537619e-8	1.2243930248890507e-16	4.522590430379095e-8	3.6541736073437654e-22	1.161522170338938e-15	2.2672967309479807e-10	3.970460512228209e-10	1.4521754313896583e-8
22800000	0.004999889663425863	1.4329533991122656e-50	-5.344819762324163e-18	8.015085632537619e-8	1.2243930248890507e-16	4.522590430379095e-8	3.6541736073437654e-22	1.161522170338938e-15	2.2672967309479807e-10	3.970460512228209e-10	1.4521754313896583e-8
22900000	0.004999889663425863	1.4329533991122656e-50	-5.344819762324163e-18	8.015085632537619e-8	1.2243930248890507e-16	4.522590430379095e-8	3.6541736073437654e-22	1.161522170338938e-15	2.2672967309479807e-10	3.970460512228209e-10	1.4521754313896583e-8
23000000	0.004999889663425863	1.4329533991122656e-50	-5.344819762324163e-18	8.015085632537619e-8	1.2243930248890507e-16	4.522590430379095e-8	3.6541736073437654e-22	1.161522170338938e-15	2.2672967309479807e-10	3.970460512228209e-10	1.4521754313896583e-8
23100000	0.004999889663425863	1.4329533991122656e-50	-5.344819762324163e-18	8.015085632537619e-8	1.2243930248890507e-16	4.522590430379095e-8	3.6541736073437654e-22	1.161522170338938e-15	2.2672967309479807e-10	3.970460512228209e-10	1.4521754313896583e-8
23200000	0.004999889663425863	1.4329533991122656e-50	-5.344819762324163e-18	8.015085632537619e-8	1.2243930248890507e-16	4.522590430379095e-8	3.6541736073437654e-22	1.161522170338938e-15	2.2672967309479807e-10	3.970460512228209e-10	1.4521754313896583e-8
23300000	0.004999889663425863	1.4329533991122656e-50	-5.344819762324163e-18	8.015085632537619e-8	1.2243930248890507e-16	4.522590430379095e-8	3.6541736073437654e-22	1.161522170338938e-15	2.2672967309479807e-10	3.970460512228209e-10	1.4521754313896583e-8
23400000	0.004999889663425863	1.4329533991122656e-50	-5.344819762324163e-18	8.015085632537619e-8	1.2243930248890507e-16	4.522590430379095e-8	3.6541736073437654e-22	1.161522170338938e-15	2.2672967309479807e-10	3.970460512228209e-10	1.4521754313896583e-8
23500000	0.004999889663425863	1.4329533991122656e-50	-5.344819762324163e-18	8.015085632537619e-8	1.2243930248890507e-16	4.522590430379095e-8	3.6541736073437654e-22	1.161522170338938e-15	2.2672967309479807e-10	3.970460512228209e-10	1.4521754313896583e-8
23600000	0.004999889663425863	1.4329533991122656e-50	-5.344819762324163e-18	8.015085632537619e-8	1.2243930248890507e-16	4.522590430379095e-8	3.6541736073437654e-22	1.161522170338938e-15	2.2672967309479807e-10	3.970460512228209e-10	1.4521754313896583e-8
23700000	0.004999889663425863	1.4329533991122656e-50	-5.344819762324163e-18	8.015085632537619e-8	1.2243930248890507e-16	4.522590430379095e-8	3.6541736073437654e-22	1.161522170338938e-15	2.2672967309479807e-10	3.970460512228209e-10	1.4521754313896583e-8
23800000	0.004999889663425863	1.4329533991122656e-50	-5.344819762324163e-18	8.015085632537619e-8	1.2243930248890507e-16	4.522590430379095e-8	3.6541736073437654e-22	1.161522170338938e-15	2.2672967309479807e-10	3.970460512228209e-10	1.4521754313896583e-8
23900000	0.004999889663425863	1.4329533991122656e-50	-5.344819762324163e-18	8.015085632537619e-8	1.2243930248890507e-16	4.522590430379095e-8	3.6541736073437654e-22	1.161522170338938e-15	2.2672967309479807e-10	3.970460512228209e-10	1.4521754313896583e-8
24000000	0.004999889663425863	1.4329533991122656e-50	-5.344819762324163e-18	8.015085632537619e-8	1.2243930248890507e-16	4.522590430379095e-8	3.6541736073437654e-22	1.161522170338938e-15	2.2672967309479807e-10	3.970460512228209e-10	1.4521754313896583e-8
24100000	0.004999889663425863	1.4329533991122656e-50	-5.344819762324163e-18	8.015085632537619e-8	1.2243930248890507e-16	4.522590430379095e-8	3.6541736073437654e-22	1.161522170338938e-15	2.2672967309479807e-10	3.970460512228209e-10	1.4521754313896583e-8
24200000	0.004999889663425863	1.4329533991122656e-50	-5.344819762324163e-18	8.015085632537619e-8	1.2243930248890507e-16	4.522590430379095e-8	3.6541736073437654e-22	1.161522170338938e-15	2.2672967309479807e-10	3.970460512228209e-10	1.4521754313896583e-8
24300000	0.004999889663425863	1.4329533991122656e-50	-5.344819762324163e-18	8.015085632537619e-8	1.2243930248890507e-16	4.522590430379095e-8	3.6541736073437654e-22	1.161522170338938e-15	2.2672967309479807e-10	3.970460512228209e-10	1.4521754313896583e-8
24400000	0.004999889663425863	1.4329533991122656e-50	-5.344819762324163e-18	8.015085632537619e-8	1.2243930248890507e-16	4.522590430379095e-8	3.6541736073437654e-22	1.161522170338938e-15	2.2672967309479807e-10	3.970460512228209e-10	1.4521754313896583e-8
24500000	0.004999889663425863	1.4329533991122656e-50	-5.344819762324163e-18	8.015085632537619e-8	1.2243930248890507e-16	4.522590430379095e-8	3.6541736073437654e-22	1.161522170338938e-15	2.2672967309479807e-10	3.970460512228209e-10	1.4521754313896583e-8
24600000	0.004999889663425863	1.4329533991122656e-50	-5.344819762324163e-18	8.015085632537619e-8	1.2243930248890507e-16	4.522590430379095e-8	3.6541736073437654e-22	1.161522170338938e-15	2.2672967309479807e-10	3.970460512228209e-10	1.4521754313896583e-8
24700000	0.004999889663425863	1.4329533991122656e-50	-5.344819762324163e-18	8.015085632537619e-8	1.2243930248890507e-16	4.522590430379095e-8	3.6541736073437654e-22	1.161522170338938e-15	2.2672967309479807e-10	3.970460512228209e-10	1.4521754313896583e-8
24800000	0.004999889663425863	1.4329533991122656e-50	-5.344819762324163e-18	8.015085632537619e-8	1.2243930248890507e-16	4.522590430379095e-8	3.6541736073437654e-22	1.161522170338938e-15	2.2672967309479807e-10	3.970460512228209e-10	1.4521754313896583e-8
24900000	0.004999889663425863	1.4329533991122656e-50	-5.344819762324163e-18	8.015085632537619e-8	1.2243930248890507e-16	4.522590430379095e-8	3.6541736073437654e-22	1.161522170338938e-15	2.2672967309479807e-10	3.970460512228209e-10	1.4521754313896583e-8
25000000	0.004999889663425863	1.4329533991122656e-50	-5.344819762324163e-18	8.015085632537619e-8	1.2243930248890507e-16	4.522590430379095e-8	3.6541736073437654e-22	1.161522170338938e-15	2.2672967309479807e-10	3.970460512228209e-10	1.4521754313896583e-8
25100000	0.004999889663425863	1.4329533991122656e-50	-5.344819762324163e-18	8.015085632537619e-8	1.2243930248890507e-16	4.522590430379095e-8	3.6541736073437654e-22	1.161522170338938e-15	2.2672967309479807e-10	3.970460512228209e-10	1.4521754313896583e-8
25200000	0.004999889663425863	1.4329533991122656e-50	-5.344819762324163e-18	8.015085632537619e-8	1.2243930248890507e-16	4.522590430379095e-8	3.6541736073437654e-22	1.161522170338938e-15	2.2672967309479807e-10	3.970460512228209e-10	1.4521754313896583e-8
25300000	0.004999889663425863	1.4329533991122656e-50	-5.344819762324163e-18	8.015085632537619e-8	1.2243930248890507e-16	4.522590430379095e-8	3.6541736073437654e-22	1.161522170338938e-15	2.2672967309479807e-10	3.970460512228209e-10	1.4521754313896583e-8
25400000	0.004999889663425863	1.4329533991122656e-50	-5.344819762324163e-18	8.015085632537619e-8	1.2243930248890507e-16	4.522590430379095e-8	3.6541736073437654e-22	1.161522170338938e-15	2.2672967309479807e-10	3.970460512228209e-10	1.4521754313896583e-8
25500000	0.004999889663425863	1.4329533991122656e-50	-5.344819762324163e-18	8.015085632537619e-8	1.2243930248890507e-16	4.522590430379095e-8	3.6541736073437654e-22	1.161522170338938e-15	2.2672967309479807e-10	3.970460512228209e-10	1.4521754313896583e-8
25600000	0.004999889663425863	1.4329533991122656e-50	-5.344819762324163e-18	8.015085632537619e-8	1.2243930248890507e-16	4.522590430379095e-8	3.6541736073437654e-22	1.161522170338938e-15	2.2672967309479807e-10	3.970460512228209e-10	1.4521754313896583e-8
25700000	0.004999889663425863	1.4329533991122656e-50	-5.344819762324163e-18	8.015085632537619e-8	1.2243930248890507e-16	4.522590430379095e-8	3.6541736073437654e-22	1.161522170338938e-15	2.2672967309479807e-10	3.970460512228209e-10	1.4521754313896583e-8
25800000	0.004999889663425863	1.4329533991122656e-50	-5.344819762324163e-18	8.015085632537619e-8	1.2243930248890507e-16	4.522590430379095e-8	3.6541736073437654e-22	1.161522170338938e-15	2.2672967309479807e-10	3.970460512228209e-10	1.4521754313896583e-8
25900000	0.004999889663425863	1.4329533991122656e-50	-5.344819762324163e-18	8.015085632537619e-8	1.2243930248890507e-16	4.522590430379095e-8	3.6541736073437654e-22	1.161522170338938e-15	2.2672967309479807e-10	3.970460512228209e-10	1.4521754313896583e-8
26000000	0.004999889663425863	1.4329533991122656e-50	-5.344819762324163e-18	8.015085632537619e-8	1.2243930248890507e-16	4.522590430379095e-8	3.6541736073437654e-22	1.161522170338938e-15	2.2672967309479807e-10	3.970460512228209e-10	1.4521754313896583e-8
26100000	0.004999889663425863	1.4329533991122656e-50	-5.344819762324163e-18	8.015085632537619e-8	1.2243930248890507e-16	4.522590430379095e-8	3.6541736073437654e-22	1.161522170338938e-15	2.2672967309479807e-10	3.970460512228209e-10	1.4521754313896583e-8
26200000	0.004999889663425863	1.4329533991122656e-50	-5.344819762324163e-18	8.015085632537619e-8	1.2243930248890507e-16	4.522590430379095e-8	3.6541736073437654e-22	1.161522170338938e-15	2.2672967309479807e-10	3.970460512228209e-10	1.4521754313896583e-8
26300000	0.004999889663425863	1.4329533991122656e-50	-5.344819762324163e-18	8.015085632537619e-8	1.2243930248890507e-16	4.522590430379095e-8	3.6541736073437654e-22	1.161522170338938e-15	2.2672967309479807e-10	3.970460512228209e-10	1.4521754313896583e-8
26400000	0.004999889663425863	1.4329533991122656e-50	-5.344819762324163e-18	8.015085632537619e-8	1.2243930248890507e-16	4.522590430379095e-8	3.6541736073437654e-22	1.161522170338938e-15	2.2672967309479807e-10	3.970460512228209e-10	1.4521754313896583e-8
26500000	0.004999889663425863	1.4329533991122656e-50	-5.344819762324163e-18	8.015085632537619e-8	1.2243930248890507e-16	4.522590430379095e-8	3.6541736073437654e-22	1.161522170338938e-15	2.2672967309479807e-10	3.970460512228209e-10	1.4521754313896583e-8
26600000	0.004999889663425863	1.4329533991122656e-50	-5.344819762324163e-18	8.015085632537619e-8	1.2243930248890507e-16	4.522590430379095e-8	3.6541736073437654e-22	1.161522170338938e-15	2.2672967309479807e-10	3.970460512228209e-10	1.4521754313896583e-8
26700000	0.004999889663425863	1.4329533991122656e-50	-5.344819762324163e-18	8.015085632537619e-8	1.2243930248890507e-16	4.522590430379095e-8	3.6541736073437654e-22	1.161522170338938e-15	2.2672967309479807e-10	3.970460512228209e-10	1.4521754313896583e-8
26800000	0.004999889663425863	1.4329533991122656e-50	-5.344819762324163e-18	8.015085632537619e-8	1.2243930248890507e-16	4.522590430379095e-8	3.6541736073437654e-22	1.161522170338938e-15	2.2672967309479807e-10	3.970460512228209e-10	1.4521754313896583e-8
26900000	0.004999889663425863	1.4329533991122656e-50	-5.344819762324163e-18	8.015085632537619e-8	1.2243930248890507e-16	4.522590430379095e-8	3.6541736073437654e-22	1.161522170338938e-15	2.2672967309479807e-10	3.970460512228209e-10	1.4521754313896583e-8
27000000	0.004999889663425863	1.4329533991122656e-50	-5.344819762324163e-18	8.015085632537619e-8	1.2243930248890507e-16	4.522590430379095e-8	3.6541736073437654e-22	1.161522170338938e-15	2.2672967309479807e-10	3.970460512228209e-10	1.4521754313896583e-8
27100000	0.004999889663425863	1.4329533991122656e-50	-5.344819762324163e-18	8.015085632537619e-8	1.2243930248890507e-16	4.522590430379095e-8	3.6541736073437654e-22	1.161522170338938e-15	2.2672967309479807e-10	3.970460512228209e-10	1.4521754313896583e-8
27200000	0.004999889663425863	1.4329533991122656e-50	-5.344819762324163e-18	8.015085632537619e-8	1.2243930248890507e-16	4.522590430379095e-8	3.6541736073437654e-22	1.161522170338938e-15	2.2672967309479807e-10	3.970460512228209e-10	1.4521754313896583e-8
27300000	0.004999889663425863	1.4329533991122656e-50	-5.344819762324163e-18	8.015085632537619e-8	1.2243930248890507e-16	4.522590430379095e-8	3.6541736073437654e-22	1.161522170338938e-15	2.2672967309479807e-10	3.970460512228209e-10	1.4521754313896583e-8
27400000	0.004999889663425863	1.4329533991122656e-50	-5.344819762324163e-18	8.015085632537619e-8	1.2243930248890507e-16	4.522590430379095e-8	3.6541736073437654e-22	1.161522170338938e-15	2.2672967309479807e-10	3.970460512228209e-10	1.4521754313896583e-8
27500000	0.004999889663425863	1.4329533991122656e-50	-5.344819762324163e-18	8.015085632537619e-8	1.2243930248890507e-16	4.522590430379095e-8	3.6541736073437654e-22	1.161522170338938e-15	2.2672967309479807e-10	3.970460512228209e-10	1.4521754313896583e-8
27600000	0.004999889663425863	1.4329533991122656e-50	-5.344819762324163e-18	8.015085632537619e-8	1.2243930248890507e-16	4.522590430379095e-8	3.6541736073437654e-22	1.161522170338938e-15	2.2672967309479807e-10	3.970460512228209e-10	1.4521754313896583e-8
27700000	0.004999889663425863	1.4329533991122656e-50	-5.344819762324163e-18	8.015085632537619e-8	1.2243930248890507e-16	4.522590430379095e-8	3.6541736073437654e-22	1.161522170338938e-15	2.2672967309479807e-10	3.970460512228209e-10	1.4521754313896583e-8
27800000	0.004999889663425863	1.4329533991122656e-50	-5.344819762324163e-18	8.015085632537619e-8	1.2243930248890507e-16	4.522590430379095e-8	3.6541736073437654e-22	1.161522170338938e-15	2.2672967309479807e-10	3.970460512228209e-10	1.4521754313896583e-8
27900000	0.004999889663425863	1.4329533991122656e-50	-5.344819762324163e-18	8.015085632537619e-8	1.2243930248890507e-16	4.522590430379095e-8	3.6541736073437654e-22	1.161522170338938e-15	2.2672967309479807e-10	3.970460512228209e-10	1.4521754313896583e-8
28000000	0.004999889663425863	1.4329533991122656e-50	-5.344819762324163e-18	8.015085632537619e-8	1.2243930248890507e-16	4.522590430379095e-8	3.6541736073437654e-22	1.161522170338938e-15	2.2672967309479807e-10	3.970460512228209e-10	1.4521754313896583e-8
28100000	0.004999889663425863	1.4329533991122656e-50	-5.344819762324163e-18	8.015085632537619e-8	1.2243930248890507e-16	4.522590430379095e-8	3.6541736073437654e-22	1.161522170338938e-15	2.2672967309479807e-10	3.970460512228209e-10	1.4521754313896583e-8
28200000	0.004999889663425863	1.4329533991122656e-50	-5.344819762324163e-18	8.015085632537619e-8	1.2243930248890507e-16	4.522590430379095e-8	3.6541736073437654e-22	1.161522170338938e-15	2.2672967309479807e-10	3.970460512228209e-10	1.4521754313896583e-8
28300000	0.004999889663425863	1.4329533991122656e-50	-5.344819762324163e-18	8.015085632537619e-8	1.2243930248890507e-16	4.522590430379095e-8	3.6541736073437654e-22	1.161522170338938e-15	2.2672967309479807e-10	3.970460512228209e-10	1.4521754313896583e-8
28400000	0.004999889663425863	1.4329533991122656e-50	-5.344819762324163e-18	8.015085632537619e-8	1.2243930248890507e-16	4.522590430379095e-8	3.6541736073437654e-22	1.161522170338938e-15	2.2672967309479807e-10	3.970460512228209e-10	1.4521754313896583e-8
28500000	0.004999889663425863	1.4329533991122656e-50	-5.344819762324163e-18	8.015085632537619e-8	1.2243930248890507e-16	4.522590430379095e-8	3.6541736073437654e-22	1.161522170338938e-15	2.2672967309479807e-10	3.970460512228209e-10	1.4521754313896583e-8
28600000	0.004999889663425863	1.4329533991122656e-50	-5.344819762324163e-18	8.015085632537619e-8	1.2243930248890507e-16	4.522590430379095e-8	3.6541736073437654e-22	1.161522170338938e-15	2.2672967309479807e-10	3.970460512228209e-10	1.4521754313896583e-8
28700000	0.004999889663425863	1.4329533991122656e-50	-5.344819762324163e-18	8.015085632537619e-8	1.2243930248890507e-16	4.522590430379095e-8	3.6541736073437654e-22	1.161522170338938e-15	2.2672967309479807e-10	3.970460512228209e-10	1.4521754313896583e-8
28800000	0.004999889663425863	1.4329533991122656e-50	-5.344819762324163e-18	8.015085632537619e-8	1.2243930248890507e-16	4.522590430379095e-8	3.6541736073437654e-22	1.161522170338938e-15	2.2672967309479807e-10	3.970460512228209e-10	1.4521754313896583e-8
28900000	0.004999889663425863	1.4329533991122656e-50	-5.344819762324163e-18	8.015085632537619e-8	1.2243930248890507e-16	4.522590430379095e-8	3.6541736073437654e-22	1.161522170338938e-15	2.2672967309479807e-10	3.970460512228209e-10	1.4521754313896583e-8
29000000	0.004999889663425863	1.4329533991122656e-50	-5.344819762324163e-18	8.015085632537619e-8	1.2243930248890507e-16	4.522590430379095e-8	3.6541736073437654e-22	1.161522170338938e-15	2.2672967309479807e-10	3.970460512228209e-10	1.4521754313896583e-8
29100000	0.004999889663425863	1.4329533991122656e-50	-5.344819762324163e-18	8.015085632537619e-8	1.2243930248890507e-16	4.522590430379095e-8	3.6541736073437654e-22	1.161522170338938e-15	2.2672967309479807e-10	3.970460512228209e-10	1.4521754313896583e-8
29200000	0.004999889663425863	1.4329533991122656e-50	-5.344819762324163e-18	8.015085632537619e-8	1.2243930248890507e-16	4.522590430379095e-8	3.6541736073437654e-22	1.161522170338938e-15	2.2672967309479807e-10	3.970460512228209e-10	1.4521754313896583e-8
29300000	0.004999889663425863	1.4329533991122656e-50	-5.344819762324163e-18	8.015085632537619e-8	1.2243930248890507e-16	4.522590430379095e-8	3.6541736073437654e-22	1.161522170338938e-15	2.2672967309479807e-10	3.970460512228209e-10	1.4521754313896583e-8
29400000	0.004999889663425863	1.4329533991122656e-50	-5.344819762324163e-18	8.015085632537619e-8	1.2243930248890507e-16	4.522590430379095e-8	3.6541736073437654e-22	1.161522170338938e-15	2.2672967309479807e-10	3.970460512228209e-10	1.4521754313896583e-8
29500000	0.004999889663425863	1.4329533991122656e-50	-5.344819762324163e-18	8.015085632537619e-8	1.2243930248890507e-16	4.522590430379095e-8	3.6541736073437654e-22	1.161522170338938e-15	2.2672967309479807e-10	3.970460512228209e-10	1.4521754313896583e-8
29600000	0.004999889663425863	1.4329533991122656e-50	-5.344819762324163e-18	8.015085632537619e-8	1.2243930248890507e-16	4.522590430379095e-8	3.6541736073437654e-22	1.161522170338938e-15	2.2672967309479807e-10	3.970460512228209e-10	1.4521754313896583e-8
29700000	0.004999889663425863	1.4329533991122656e-50	-5.344819762324163e-18	8.015085632537619e-8	1.2243930248890507e-16	4.522590430379095e-8	3.6541736073437654e-22	1.161522170338938e-15	2.2672967309479807e-10	3.970460512228209e-10	1.4521754313896583e-8
29800000	0.004999889663425863	1.4329533991122656e-50	-5.344819762324163e-18	8.015085632537619e-8	1.2243930248890507e-16	4.522590430379095e-8	3.6541736073437654e-22	1.161522170338938e-15	2.2672967309479807e-10	3.970460512228209e-10	1.4521754313896583e-8
29900000	0.004999889663425863	1.4329533991122656e-50	-5.344819762324163e-18	8.015085632537619e-8	1.2243930248890507e-16	4.522590430379095e-8	3.6541736073437654e-22	1.161522170338938e-15	2.2672967309479807e-10	3.970460512228209e-10	1.4521754313896583e-8
30000000	0.004999889663425863	1.4329533991122656e-50	-5.344819762324163e-18	8.015085632537619e-8	1.2243930248890507e-16	4.522590430379095e-8	3.6541736073437654e-22	1.161522170338938e-15	2.2672967309479807e-10	3.970460512228209e-10	1.4521754313896583e-8
30100000	0.004999889663425863	1.4329533991122656e-50	-5.344819762324163e-18	8.015085632537619e-8	1.2243930248890507e-16	4.522590430379095e-8	3.6541736073437654e-22	1.161522170338938e-15	2.2672967309479807e-10	3.970460512228209e-10	1.4521754313896583e-8
30200000	0.004999889663425863	1.4329533991122656e-50	-5.344819762324163e-18	8.015085632537619e-8	1.2243930248890507e-16	4.522590430379095e-8	3.6541736073437654e-22	1.161522170338938e-15	2.2672967309479807e-10	3.970460512228209e-10	1.4521754313896583e-8
30300000	0.004999889663425863	1.4329533991122656e-50	-5.344819762324163e-18	8.015085632537619e-8	1.2243930248890507e-16	4.522590430379095e-8	3.6541736073437654e-22	1.161522170338938e-15	2.2672967309479807e-10	3.970460512228209e-10	1.4521754313896583e-8
30400000	0.004999889663425863	1.4329533991122656e-50	-5.344819762324163e-18	8.015085632537619e-8	1.2243930248890507e-16	4.522590430379095e-8	3.6541736073437654e-22	1.161522170338938e-15	2.2672967309479807e-10	3.970460512228209e-10	1.4521754313896583e-8
30500000	0.004999889663425863	1.4329533991122656e-50	-5.344819762324163e-18	8.015085632537619e-8	1.2243930248890507e-16	4.522590430379095e-8	3.6541736073437654e-22	1.161522170338938e-15	2.2672967309479807e-10	3.970460512228209e-10	1.4521754313896583e-8
30600000	0.004999889663425863	1.4329533991122656e-50	-5.344819762324163e-18	8.015085632537619e-8	1.2243930248890507e-16	4.522590430379095e-8	3.6541736073437654e-22	1.161522170338938e-15	2.2672967309479807e-10	3.970460512228209e-10	1.4521754313896583e-8
30700000	0.004999889663425863	1.4329533991122656e-50	-5.344819762324163e-18	8.015085632537619e-8	1.2243930248890507e-16	4.522590430379095e-8	3.6541736073437654e-22	1.161522170338938e-15	2.2672967309479807e-10	3.970460512228209e-10	1.4521754313896583e-8
30800000	0.004999889663425863	1.4329533991122656e-50	-5.344819762324163e-18	8.015085632537619e-8	1.2243930248890507e-16	4.522590430379095e-8	3.6541736073437654e-22	1.161522170338938e-15	2.2672967309479807e-10	3.970460512228209e-10	1.4521754313896583e-8
30900000	0.004999889663425863	1.4329533991122656e-50	-5.344819762324163e-18	8.015085632537619e-8	1.2243930248890507e-16	4.522590430379095e-8	3.6541736073437654e-22	1.161522170338938e-15	2.2672967309479807e-10	3.970460512228209e-10	1.4521754313896583e-8
31000000	0.004999889663425863	1.4329533991122656e-50	-5.344819762324163e-18	8.015085632537619e-8	1.2243930248890507e-16	4.522590430379095e-8	3.6541736073437654e-22	1.161522170338938e-15	2.2672967309479807e-10	3.970460512228209e-10	1.4521754313896583e-8
31100000	0.004999889663425863	1.4329533991122656e-50	-5.344819762324163e-18	8.015085632537619e-8	1.2243930248890507e-16	4.522590430379095e-8	3.6541736073437654e-22	1.161522170338938e-15	2.2672967309479807e-10	3.970460512228209e-10	1.4521754313896583e-8
31200000	0.004999889663425863	1.4329533991122656e-50	-5.344819762324163e-18	8.015085632537619e-8	1.2243930248890507e-16	4.522590430379095e-8	3.6541736073437654e-22	1.161522170338938e-15	2.2672967309479807e-10	3.970460512228209e-10	1.4521754313896583e-8
31300000	0.004999889663425863	1.4329533991122656e-50	-5.344819762324163e-18	8.015085632537619e-8	1.2243930248890507e-16	4.522590430379095e-8	3.6541736073437654e-22	1.161522170338938e-15	2.2672967309479807e-10	3.970460512228209e-10	1.4521754313896583e-8
31400000	0.004999889663425863	1.4329533991122656e-50	-5.344819762324163e-18	8.015085632537619e-8	1.2243930248890507e-16	4.522590430379095e-8	3.6541736073437654e-22	1.161522170338938e-15	2.2672967309479807e-10	3.970460512228209e-10	1.4521754313896583e-8
31500000	0.004999889663425863	1.4329533991122656e-50	-5.344819762324163e-18	8.015085632537619e-8	1.2243930248890507e-16	4.522590430379095e-8	3.6541736073437654e-22	1.161522170338938e-15	2.2672967309479807e-10	3.970460512228209e-10	1.4521754313896583e-8
31600000	0.004999889663425863	1.4329533991122656e-50	-5.344819762324163e-18	8.015085632537619e-8	1.2243930248890507e-16	4.522590430379095e-8	3.6541736073437654e-22	1.161522170338938e-15	2.2672967309479807e-10	3.9704605122282097e-10	1.4521754313896583e-8
31700000	0.004999889663425863	1.4329533991122656e-50	-5.344819762324163e-18	8.015085632537619e-8	1.2243930248890507e-16	4.522590430379095e-8	3.6541736073437654e-22	1.161522170338938e-15	2.2672967309479807e-10	3.9704605122282097e-10	1.4521754313896583e-8
31800000	0.004999889663425863	1.4329533991122656e-50	-5.344819762324163e-18	8.015085632537619e-8	1.2243930248890507e-16	4.522590430379095e-8	3.6541736073437654e-22	1.161522170338938e-15	2.2672967309479807e-10	3.9704605122282097e-10	1.4521754313896583e-8
31900000	0.004999889663425863	1.4329533991122656e-50	-5.344819762324163e-18	8.015085632537619e-8	1.2243930248890507e-16	4.522590430379095e-8	3.6541736073437654e-22	1.161522170338938e-15	2.2672967309479807e-10	3.9704605122282097e-10	1.4521754313896583e-8
32000000	0.004999889663425863	1.4329533991122656e-50	-5.344819762324163e-18	8.015085632537619e-8	1.2243930248890507e-16	4.522590430379095e-8	3.6541736073437654e-22	1.161522170338938e-15	2.2672967309479807e-10	3.9704605122282097e-10	1.4521754313896583e-8
32100000	0.004999889663425863	1.4329533991122656e-50	-5.344819762324163e-18	8.015085632537619e-8	1.2243930248890507e-16	4.522590430379095e-8	3.6541736073437654e-22	1.161522170338938e-15	2.2672967309479807e-10	3.9704605122282097e-10	1.4521754313896583e-8
32200000	0.004999889663425863	1.4329533991122656e-50	-5.344819762324163e-18	8.015085632537619e-8	1.2243930248890507e-16	4.522590430379095e-8	3.6541736073437654e-22	1.161522170338938e-15	2.2672967309479807e-10	3.9704605122282097e-10	1.4521754313896583e-8
32300000	0.004999889663425863	1.4329533991122656e-50	-5.344819762324163e-18	8.015085632537619e-8	1.2243930248890507e-16	4.522590430379095e-8	3.6541736073437654e-22	1.161522170338938e-15	2.2672967309479807e-10	3.9704605122282097e-10	1.4521754313896583e-8
32400000	0.004999889663425863	1.4329533991122656e-50	-5.344819762324163e-18	8.015085632537619e-8	1.2243930248890507e-16	4.522590430379095e-8	3.6541736073437654e-22	1.161522170338938e-15	2.2672967309479807e-10	3.9704605122282097e-10	1.4521754313896583e-8
32500000	0.004999889663425863	1.4329533991122656e-50	-5.344819762324163e-18	8.015085632537619e-8	1.2243930248890507e-16	4.522590430379095e-8	3.6541736073437654e-22	1.161522170338938e-15	2.2672967309479807e-10	3.9704605122282097e-10	1.4521754313896583e-8
32600000	0.004999889663425863	1.4329533991122656e-50	-5.344819762324163e-18	8.015085632537619e-8	1.2243930248890507e-16	4.522590430379095e-8	3.654173607343766e-22	1.161522170338938e-15	2.2672967309479804e-10	3.9704605122282097e-10	1.4521754313896583e-8
32700000	0.004999889663425863	1.4329533991122656e-50	-5.344819762324163e-18	8.015085632537619e-8	1.2243930248890507e-16	4.522590430379095e-8	3.654173607343766e-22	1.161522170338938e-15	2.2672967309479804e-10	3.9704605122282097e-10	1.4521754313896583e-8
32800000	0.004999889663425863	1.4329533991122656e-50	-5.344819762324163e-18	8.015085632537619e-8	1.2243930248890507e-16	4.522590430379095e-8	3.654173607343766e-22	1.161522170338938e-15	2.2672967309479804e-10	3.9704605122282097e-10	1.4521754313896583e-8
32900000	0.004999889663425863	1.4329533991122656e-50	-5.344819762324163e-18	8.015085632537619e-8	1.2243930248890507e-16	4.522590430379095e-8	3.654173607343766e-22	1.161522170338938e-15	2.2672967309479804e-10	3.9704605122282097e-10	1.4521754313896583e-8
33000000	0.004999889663425863	1.4329533991122656e-50	-5.344819762324163e-18	8.015085632537619e-8	1.2243930248890507e-16	4.522590430379095e-8	3.654173607343766e-22	1.161522170338938e-15	2.2672967309479804e-10	3.9704605122282097e-10	1.4521754313896583e-8
33100000	0.004999889663425863	1.4329533991122656e-50	-5.344819762324163e-18	8.015085632537619e-8	1.2243930248890507e-16	4.522590430379095e-8	3.654173607343766e-22	1.161522170338938e-15	2.2672967309479804e-10	3.9704605122282097e-10	1.4521754313896583e-8
33200000	0.004999889663425863	1.4329533991122656e-50	-5.344819762324163e-18	8.015085632537619e-8	1.2243930248890507e-16	4.522590430379095e-8	3.654173607343766e-22	1.161522170338938e-15	2.2672967309479804e-10	3.9704605122282097e-10	1.4521754313896583e-8
33300000	0.004999889663425863	1.4329533991122656e-50	-5.344819762324163e-18	8.015085632537619e-8	1.2243930248890507e-16	4.522590430379095e-8	3.654173607343766e-22	1.161522170338938e-15	2.2672967309479804e-10	3.9704605122282097e-10	1.4521754313896583e-8
33400000	0.004999889663425863	1.4329533991122656e-50	-5.344819762324163e-18	8.015085632537619e-8	1.2243930248890507e-16	4.522590430379095e-8	3.654173607343766e-22	1.161522170338938e-15	2.2672967309479804e-10	3.9704605122282097e-10	1.4521754313896583e-8
33500000	0.004999889663425863	1.4329533991122656e-50	-5.344819762324163e-18	8.015085632537619e-8	1.2243930248890507e-16	4.522590430379095e-8	3.654173607343766e-22	1.161522170338938e-15	2.2672967309479804e-10	3.9704605122282097e-10	1.4521754313896583e-8
33600000	0.004999889663425863	1.4329533991122656e-50	-5.344819762324163e-18	8.015085632537619e-8	1.2243930248890507e-16	4.522590430379095e-8	3.654173607343766e-22	1.161522170338938e-15	2.2672967309479804e-10	3.9704605122282097e-10	1.4521754313896583e-8
33700000	0.004999889663425863	1.4329533991122656e-50	-5.344819762324163e-18	8.015085632537619e-8	1.2243930248890507e-16	4.522590430379095e-8	3.654173607343766e-22	1.161522170338938e-15	2.2672967309479804e-10	3.9704605122282097e-10	1.4521754313896583e-8
33800000	0.004999889663425863	1.4329533991122656e-50	-5.344819762324163e-18	8.015085632537619e-8	1.2243930248890507e-16	4.522590430379095e-8	3.654173607343766e-22	1.161522170338938e-15	2.2672967309479804e-10	3.9704605122282097e-10	1.4521754313896583e-8
33900000	0.004999889663425863	1.4329533991122656e-50	-5.344819762324163e-18	8.015085632537619e-8	1.2243930248890507e-16	4.522590430379095e-8	3.654173607343766e-22	1.161522170338938e-15	2.2672967309479804e-10	3.9704605122282097e-10	1.4521754313896583e-8
34000000	0.004999889663425863	1.4329533991122656e-50	-5.344819762324163e-18	8.015085632537619e-8	1.2243930248890507e-16	4.522590430379095e-8	3.654173607343766e-22	1.161522170338938e-15	2.2672967309479804e-10	3.9704605122282097e-10	1.4521754313896583e-8
34100000	0.004999889663425863	1.4329533991122656e-50	-5.344819762324163e-18	8.015085632537619e-8	1.2243930248890507e-16	4.522590430379095e-8	3.654173607343766e-22	1.161522170338938e-15	2.2672967309479804e-10	3.9704605122282097e-10	1.4521754313896583e-8
34200000	0.004999889663425863	1.4329533991122654e-50	-5.344819762324163e-18	8.015085632537619e-8	1.2243930248890507e-16	4.522590430379095e-8	3.654173607343766e-22	1.161522170338938e-15	2.2672967309479804e-10	3.9704605122282097e-10	1.4521754313896583e-8
34300000	0.004999889663425863	1.4329533991122654e-50	-5.344819762324163e-18	8.015085632537619e-8	1.2243930248890507e-16	4.522590430379095e-8	3.654173607343766e-22	1.161522170338938e-15	2.2672967309479804e-10	3.9704605122282097e-10	1.4521754313896583e-8
34400000	0.004999889663425863	1.4329533991122654e-50	-5.344819762324163e-18	8.015085632537619e-8	1.2243930248890507e-16	4.522590430379095e-8	3.654173607343766e-22	1.161522170338938e-15	2.2672967309479804e-10	3.9704605122282097e-10	1.4521754313896583e-8
34500000	0.004999889663425863	1.4329533991122654e-50	-5.344819762324163e-18	8.015085632537619e-8	1.2243930248890507e-16	4.522590430379095e-8	3.654173607343766e-22	1.161522170338938e-15	2.2672967309479804e-10	3.9704605122282097e-10	1.4521754313896583e-8
34600000	0.004999889663425863	1.4329533991122654e-50	-5.344819762324163e-18	8.015085632537619e-8	1.2243930248890507e-16	4.522590430379095e-8	3.654173607343766e-22	1.161522170338938e-15	2.2672967309479804e-10	3.9704605122282097e-10	1.4521754313896583e-8
34700000	0.004999889663425863	1.4329533991122654e-50	-5.344819762324163e-18	8.015085632537619e-8	1.2243930248890507e-16	4.522590430379095e-8	3.654173607343766e-22	1.161522170338938e-15	2.2672967309479804e-10	3.9704605122282097e-10	1.4521754313896583e-8
34800000	0.004999889663425863	1.4329533991122654e-50	-5.344819762324163e-18	8.015085632537619e-8	1.2243930248890507e-16	4.522590430379095e-8	3.654173607343766e-22	1.161522170338938e-15	2.2672967309479804e-10	3.9704605122282097e-10	1.4521754313896583e-8
34900000	0.004999889663425863	1.4329533991122654e-50	-5.344819762324163e-18	8.015085632537619e-8	1.2243930248890507e-16	4.522590430379095e-8	3.654173607343766e-22	1.161522170338938e-15	2.2672967309479804e-10	3.9704605122282097e-10	1.4521754313896583e-8
35000000	0.004999889663425863	1.4329533991122654e-50	-5.344819762324163e-18	8.015085632537619e-8	1.2243930248890507e-16	4.522590430379095e-8	3.654173607343766e-22	1.161522170338938e-15	2.2672967309479804e-10	3.9704605122282097e-10	1.4521754313896583e-8
35100000	0.004999889663425863	1.4329533991122654e-50	-5.344819762324163e-18	8.015085632537619e-8	1.2243930248890507e-16	4.522590430379095e-8	3.654173607343766e-22	1.161522170338938e-15	2.2672967309479804e-10	3.9704605122282097e-10	1.4521754313896583e-8
35200000	0.004999889663425863	1.4329533991122654e-50	-5.344819762324163e-18	8.015085632537619e-8	1.2243930248890507e-16	4.522590430379095e-8	3.654173607343766e-22	1.161522170338938e-15	2.2672967309479804e-10	3.9704605122282097e-10	1.4521754313896583e-8
35300000	0.004999889663425863	1.4329533991122654e-50	-5.344819762324163e-18	8.015085632537619e-8	1.2243930248890507e-16	4.522590430379095e-8	3.654173607343766e-22	1.161522170338938e-15	2.2672967309479804e-10	3.9704605122282097e-10	1.4521754313896583e-8
35400000	0.004999889663425863	1.4329533991122654e-50	-5.344819762324163e-18	8.015085632537619e-8	1.2243930248890507e-16	4.522590430379095e-8	3.654173607343766e-22	1.161522170338938e-15	2.2672967309479804e-10	3.9704605122282097e-10	1.4521754313896583e-8
35500000	0.004999889663425863	1.4329533991122654e-50	-5.344819762324163e-18	8.015085632537619e-8	1.2243930248890507e-16	4.522590430379095e-8	3.654173607343766e-22	1.161522170338938e-15	2.2672967309479804e-10	3.9704605122282097e-10	1.4521754313896583e-8
35600000	0.004999889663425863	1.4329533991122654e-50	-5.344819762324163e-18	8.015085632537619e-8	1.2243930248890507e-16	4.522590430379095e-8	3.654173607343766e-22	1.161522170338938e-15	2.2672967309479804e-10	3.9704605122282097e-10	1.4521754313896583e-8
35700000	0.004999889663425863	1.4329533991122654e-50	-5.344819762324163e-18	8.015085632537619e-8	1.2243930248890507e-16	4.522590430379095e-8	3.654173607343766e-22	1.161522170338938e-15	2.2672967309479804e-10	3.9704605122282097e-10	1.4521754313896583e-8
35800000	0.004999889663425863	1.4329533991122654e-50	-5.344819762324163e-18	8.015085632537619e-8	1.2243930248890507e-16	4.522590430379095e-8	3.654173607343766e-22	1.161522170338938e-15	2.2672967309479804e-10	3.9704605122282097e-10	1.4521754313896583e-8
35900000	0.004999889663425863	1.4329533991122654e-50	-5.344819762324163e-18	8.015085632537619e-8	1.2243930248890507e-16	4.522590430379095e-8	3.654173607343766e-22	1.161522170338938e-15	2.2672967309479804e-10	3.9704605122282097e-10	1.4521754313896583e-8
36000000	0.004999889663425863	1.4329533991122654e-50	-5.344819762324163e-18	8.015085632537619e-8	1.2243930248890507e-16	4.522590430379095e-8	3.654173607343766e-22	1.161522170338938e-15	2.2672967309479804e-10	3.9704605122282097e-10	1.4521754313896583e-8
36100000	0.004999889663425863	1.4329533991122654e-50	-5.344819762324163e-18	8.015085632537619e-8	1.2243930248890507e-16	4.522590430379095e-8	3.654173607343766e-22	1.161522170338938e-15	2.2672967309479804e-10	3.9704605122282097e-10	1.4521754313896583e-8
36200000	0.004999889663425863	1.4329533991122654e-50	-5.344819762324163e-18	8.015085632537619e-8	1.2243930248890507e-16	4.522590430379095e-8	3.654173607343766e-22	1.161522170338938e-15	2.2672967309479804e-10	3.9704605122282097e-10	1.4521754313896583e-8
36300000	0.004999889663425863	1.4329533991122654e-50	-5.344819762324163e-18	8.015085632537619e-8	1.2243930248890507e-16	4.522590430379095e-8	3.654173607343766e-22	1.161522170338938e-15	2.2672967309479804e-10	3.9704605122282097e-10	1.4521754313896583e-8
36400000	0.004999889663425863	1.4329533991122654e-50	-5.344819762324163e-18	8.015085632537619e-8	1.2243930248890507e-16	4.522590430379095e-8	3.654173607343766e-22	1.161522170338938e-15	2.2672967309479804e-10	3.9704605122282097e-10	1.4521754313896583e-8
36500000	0.004999889663425863	1.4329533991122654e-50	-5.344819762324163e-18	8.015085632537619e-8	1.2243930248890507e-16	4.522590430379095e-8	3.654173607343766e-22	1.161522170338938e-15	2.2672967309479804e-10	3.9704605122282097e-10	1.4521754313896583e-8
36600000	0.004999889663425863	1.4329533991122654e-50	-5.344819762324163e-18	8.015085632537619e-8	1.2243930248890507e-16	4.522590430379095e-8	3.654173607343766e-22	1.161522170338938e-15	2.2672967309479804e-10	3.9704605122282097e-10	1.4521754313896583e-8
36700000	0.004999889663425863	1.4329533991122654e-50	-5.344819762324163e-18	8.015085632537619e-8	1.2243930248890507e-16	4.522590430379095e-8	3.654173607343766e-22	1.161522170338938e-15	2.2672967309479804e-10	3.9704605122282097e-10	1.4521754313896583e-8
36800000	0.004999889663425863	1.4329533991122654e-50	-5.344819762324163e-18	8.015085632537619e-8	1.2243930248890507e-16	4.522590430379095e-8	3.654173607343766e-22	1.161522170338938e-15	2.2672967309479804e-10	3.9704605122282097e-10	1.4521754313896583e-8
36900000	0.004999889663425863	1.4329533991122654e-50	-5.344819762324163e-18	8.015085632537619e-8	1.2243930248890507e-16	4.522590430379095e-8	3.654173607343766e-22	1.161522170338938e-15	2.2672967309479804e-10	3.9704605122282097e-10	1.4521754313896583e-8
37000000	0.004999889663425863	1.4329533991122654e-50	-5.344819762324163e-18	8.015085632537619e-8	1.2243930248890507e-16	4.522590430379095e-8	3.654173607343766e-22	1.161522170338938e-15	2.2672967309479804e-10	3.9704605122282097e-10	1.4521754313896583e-8
37100000	0.004999889663425863	1.4329533991122654e-50	-5.344819762324163e-18	8.015085632537619e-8	1.2243930248890507e-16	4.522590430379095e-8	3.654173607343766e-22	1.161522170338938e-15	2.2672967309479804e-10	3.9704605122282097e-10	1.4521754313896583e-8
37200000	0.004999889663425863	1.4329533991122654e-50	-5.344819762324163e-18	8.015085632537619e-8	1.2243930248890507e-16	4.522590430379095e-8	3.654173607343766e-22	1.161522170338938e-15	2.2672967309479804e-10	3.9704605122282097e-10	1.4521754313896583e-8
37300000	0.004999889663425863	1.4329533991122654e-50	-5.344819762324163e-18	8.015085632537619e-8	1.2243930248890507e-16	4.522590430379095e-8	3.654173607343766e-22	1.161522170338938e-15	2.2672967309479804e-10	3.9704605122282097e-10	1.4521754313896583e-8
37400000	0.004999889663425863	1.4329533991122654e-50	-5.344819762324163e-18	8.015085632537619e-8	1.2243930248890507e-16	4.522590430379095e-8	3.654173607343766e-22	1.161522170338938e-15	2.2672967309479804e-10	3.9704605122282097e-10	1.4521754313896583e-8
37500000	0.004999889663425863	1.4329533991122654e-50	-5.344819762324163e-18	8.015085632537619e-8	1.2243930248890507e-16	4.522590430379095e-8	3.654173607343766e-22	1.161522170338938e-15	2.2672967309479804e-10	3.9704605122282097e-10	1.4521754313896583e-8
37600000	0.004999889663425863	1.4329533991122654e-50	-5.344819762324163e-18	8.015085632537619e-8	1.2243930248890507e-16	4.522590430379095e-8	3.654173607343766e-22	1.161522170338938e-15	2.2672967309479804e-10	3.9704605122282097e-10	1.4521754313896583e-8
37700000	0.004999889663425863	1.4329533991122654e-50	-5.344819762324163e-18	8.015085632537619e-8	1.2243930248890507e-16	4.522590430379095e-8	3.654173607343766e-22	1.161522170338938e-15	2.2672967309479804e-10	3.9704605122282097e-10	1.4521754313896583e-8
37800000	0.004999889663425863	1.4329533991122654e-50	-5.344819762324163e-18	8.015085632537619e-8	1.2243930248890507e-16	4.522590430379095e-8	3.654173607343766e-22	1.161522170338938e-15	2.2672967309479804e-10	3.9704605122282097e-10	1.4521754313896583e-8
37900000	0.004999889663425863	1.4329533991122654e-50	-5.344819762324163e-18	8.015085632537619e-8	1.2243930248890507e-16	4.522590430379095e-8	3.654173607343766e-22	1.161522170338938e-15	2.2672967309479804e-10	3.9704605122282097e-10	1.4521754313896583e-8
38000000	0.004999889663425863	1.4329533991122654e-50	-5.344819762324163e-18	8.015085632537619e-8	1.2243930248890507e-16	4.522590430379095e-8	3.654173607343766e-22	1.161522170338938e-15	2.2672967309479804e-10	3.9704605122282097e-10	1.4521754313896583e-8
38100000	0.004999889663425863	1.4329533991122654e-50	-5.344819762324163e-18	8.015085632537619e-8	1.2243930248890507e-16	4.522590430379095e-8	3.654173607343766e-22	1.161522170338938e-15	2.2672967309479804e-10	3.9704605122282097e-10	1.4521754313896583e-8
38200000	0.004999889663425863	1.4329533991122654e-50	-5.344819762324163e-18	8.015085632537619e-8	1.2243930248890507e-16	4.522590430379095e-8	3.654173607343766e-22	1.161522170338938e-15	2.2672967309479804e-10	3.9704605122282097e-10	1.4521754313896583e-8
38300000	0.004999889663425863	1.4329533991122654e-50	-5.344819762324163e-18	8.015085632537619e-8	1.2243930248890507e-16	4.522590430379095e-8	3.654173607343766e-22	1.161522170338938e-15	2.2672967309479804e-10	3.9704605122282097e-10	1.4521754313896583e-8
38400000	0.004999889663425863	1.4329533991122654e-50	-5.344819762324163e-18	8.015085632537619e-8	1.2243930248890507e-16	4.522590430379095e-8	3.654173607343766e-22	1.161522170338938e-15	2.2672967309479804e-10	3.9704605122282097e-10	1.4521754313896583e-8
38500000	0.004999889663425863	1.4329533991122654e-50	-5.344819762324163e-18	8.015085632537619e-8	1.2243930248890507e-16	4.522590430379095e-8	3.654173607343766e-22	1.161522170338938e-15	2.2672967309479804e-10	3.9704605122282097e-10	1.4521754313896583e-8
38600000	0.004999889663425863	1.4329533991122654e-50	-5.344819762324163e-18	8.015085632537619e-8	1.2243930248890507e-16	4.522590430379095e-8	3.654173607343766e-22	1.161522170338938e-15	2.2672967309479804e-10	3.9704605122282097e-10	1.4521754313896583e-8
38700000	0.004999889663425863	1.4329533991122654e-50	-5.344819762324163e-18	8.015085632537619e-8	1.2243930248890507e-16	4.522590430379095e-8	3.654173607343766e-22	1.161522170338938e-15	2.2672967309479804e-10	3.9704605122282097e-10	1.4521754313896583e-8
38800000	0.004999889663425863	1.4329533991122654e-50	-5.344819762324163e-18	8.015085632537619e-8	1.2243930248890507e-16	4.522590430379095e-8	3.654173607343766e-22	1.161522170338938e-15	2.2672967309479804e-10	3.9704605122282097e-10	1.4521754313896583e-8
38900000	0.004999889663425863	1.4329533991122654e-50	-5.344819762324163e-18	8.015085632537619e-8	1.2243930248890507e-16	4.522590430379095e-8	3.654173607343766e-22	1.161522170338938e-15	2.2672967309479804e-10	3.9704605122282097e-10	1.4521754313896583e-8
39000000	0.004999889663425863	1.4329533991122654e-50	-5.344819762324163e-18	8.015085632537619e-8	1.2243930248890507e-16	4.522590430379095e-8	3.654173607343766e-22	1.161522170338938e-15	2.2672967309479804e-10	3.9704605122282097e-10	1.4521754313896583e-8
39100000	0.004999889663425863	1.4329533991122654e-50	-5.344819762324163e-18	8.015085632537619e-8	1.2243930248890507e-16	4.522590430379095e-8	3.654173607343766e-22	1.161522170338938e-15	2.2672967309479804e-10	3.9704605122282097e-10	1.4521754313896583e-8
39200000	0.004999889663425863	1.4329533991122654e-50	-5.344819762324163e-18	8.015085632537619e-8	1.2243930248890507e-16	4.522590430379095e-8	3.654173607343766e-22	1.161522170338938e-15	2.2672967309479804e-10	3.9704605122282097e-10	1.4521754313896583e-8
39300000	0.004999889663425863	1.4329533991122654e-50	-5.344819762324163e-18	8.015085632537619e-8	1.2243930248890507e-16	4.522590430379095e-8	3.654173607343766e-22	1.161522170338938e-15	2.2672967309479804e-10	3.9704605122282097e-10	1.4521754313896583e-8
39400000	0.004999889663425863	1.4329533991122654e-50	-5.344819762324163e-18	8.015085632537619e-8	1.2243930248890507e-16	4.522590430379095e-8	3.654173607343766e-22	1.161522170338938e-15	2.2672967309479804e-10	3.9704605122282097e-10	1.4521754313896583e-8
39500000	0.004999889663425863	1.4329533991122651e-50	-5.344819762324163e-18	8.015085632537619e-8	1.2243930248890507e-16	4.522590430379095e-8	3.654173607343766e-22	1.161522170338938e-15	2.2672967309479804e-10	3.9704605122282097e-10	1.4521754313896583e-8
39600000	0.004999889663425863	1.4329533991122651e-50	-5.344819762324163e-18	8.015085632537619e-8	1.2243930248890507e-16	4.522590430379095e-8	3.654173607343766e-22	1.161522170338938e-15	2.2672967309479804e-10	3.9704605122282097e-10	1.4521754313896583e-8
39700000	0.004999889663425863	1.4329533991122651e-50	-5.344819762324163e-18	8.015085632537619e-8	1.2243930248890507e-16	4.522590430379095e-8	3.654173607343766e-22	1.161522170338938e-15	2.2672967309479804e-10	3.9704605122282097e-10	1.4521754313896583e-8
39800000	0.004999889663425863	1.4329533991122651e-50	-5.344819762324163e-18	8.015085632537619e-8	1.2243930248890507e-16	4.522590430379095e-8	3.654173607343766e-22	1.161522170338938e-15	2.2672967309479804e-10	3.9704605122282097e-10	1.4521754313896583e-8
39900000	0.004999889663425863	1.4329533991122651e-50	-5.344819762324163e-18	8.015085632537619e-8	1.2243930248890507e-16	4.522590430379095e-8	3.654173607343766e-22	1.161522170338938e-15	2.2672967309479804e-10	3.9704605122282097e-10	1.4521754313896583e-8
40000000	0.004999889663425863	1.4329533991122651e-50	-5.344819762324163e-18	8.015085632537619e-8	1.2243930248890507e-16	4.522590430379095e-8	3.654173607343766e-22	1.161522170338938e-15	2.2672967309479804e-10	3.9704605122282097e-10	1.4521754313896583e-8
40100000	0.004999889663425863	1.4329533991122651e-50	-5.344819762324163e-18	8.015085632537619e-8	1.2243930248890507e-16	4.522590430379095e-8	3.654173607343766e-22	1.161522170338938e-15	2.2672967309479804e-10	3.9704605122282097e-10	1.4521754313896583e-8
40200000	0.004999889663425863	1.4329533991122651e-50	-5.344819762324163e-18	8.015085632537619e-8	1.2243930248890507e-16	4.522590430379095e-8	3.654173607343766e-22	1.161522170338938e-15	2.2672967309479804e-10	3.9704605122282097e-10	1.4521754313896583e-8
40300000	0.004999889663425863	1.4329533991122651e-50	-5.344819762324163e-18	8.015085632537619e-8	1.2243930248890507e-16	4.522590430379095e-8	3.654173607343766e-22	1.161522170338938e-15	2.2672967309479804e-10	3.9704605122282097e-10	1.4521754313896583e-8
40400000	0.004999889663425863	1.4329533991122651e-50	-5.344819762324163e-18	8.015085632537619e-8	1.2243930248890507e-16	4.522590430379095e-8	3.6541736073437654e-22	1.161522170338938e-15	2.2672967309479804e-10	3.9704605122282097e-10	1.4521754313896583e-8
40500000	0.004999889663425863	1.4329533991122651e-50	-5.344819762324163e-18	8.015085632537619e-8	1.2243930248890507e-16	4.522590430379095e-8	3.6541736073437654e-22	1.161522170338938e-15	2.2672967309479804e-10	3.9704605122282097e-10	1.4521754313896583e-8
40600000	0.004999889663425863	1.4329533991122651e-50	-5.344819762324163e-18	8.015085632537619e-8	1.2243930248890507e-16	4.522590430379095e-8	3.6541736073437654e-22	1.161522170338938e-15	2.2672967309479804e-10	3.9704605122282097e-10	1.4521754313896583e-8
40700000	0.004999889663425863	1.4329533991122651e-50	-5.344819762324163e-18	8.015085632537619e-8	1.2243930248890507e-16	4.522590430379095e-8	3.6541736073437654e-22	1.161522170338938e-15	2.2672967309479804e-10	3.9704605122282097e-10	1.4521754313896583e-8
40800000	0.004999889663425863	1.4329533991122651e-50	-5.344819762324163e-18	8.015085632537619e-8	1.2243930248890507e-16	4.522590430379095e-8	3.6541736073437654e-22	1.161522170338938e-15	2.2672967309479804e-10	3.9704605122282097e-10	1.4521754313896583e-8
40900000	0.004999889663425863	1.4329533991122651e-50	-5.344819762324163e-18	8.015085632537619e-8	1.2243930248890507e-16	4.522590430379095e-8	3.6541736073437654e-22	1.161522170338938e-15	2.2672967309479804e-10	3.9704605122282097e-10	1.4521754313896583e-8
41000000	0.004999889663425863	1.4329533991122651e-50	-5.344819762324163e-18	8.015085632537619e-8	1.2243930248890507e-16	4.522590430379095e-8	3.6541736073437654e-22	1.161522170338938e-15	2.2672967309479804e-10	3.9704605122282097e-10	1.4521754313896583e-8
41100000	0.004999889663425863	1.4329533991122651e-50	-5.344819762324163e-18	8.015085632537619e-8	1.2243930248890507e-16	4.522590430379095e-8	3.6541736073437654e-22	1.161522170338938e-15	2.2672967309479804e-10	3.9704605122282097e-10	1.4521754313896583e-8
41200000	0.004999889663425863	1.4329533991122651e-50	-5.344819762324163e-18	8.015085632537619e-8	1.2243930248890507e-16	4.522590430379095e-8	3.6541736073437654e-22	1.161522170338938e-15	2.2672967309479804e-10	3.9704605122282097e-10	1.4521754313896583e-8
41300000	0.004999889663425863	1.4329533991122651e-50	-5.344819762324163e-18	8.015085632537619e-8	1.2243930248890507e-16	4.522590430379095e-8	3.6541736073437654e-22	1.161522170338938e-15	2.2672967309479804e-10	3.9704605122282097e-10	1.4521754313896583e-8
41400000	0.004999889663425863	1.4329533991122651e-50	-5.344819762324163e-18	8.015085632537619e-8	1.2243930248890507e-16	4.522590430379095e-8	3.6541736073437654e-22	1.161522170338938e-15	2.2672967309479804e-10	3.9704605122282097e-10	1.4521754313896583e-8
41500000	0.004999889663425863	1.4329533991122651e-50	-5.344819762324163e-18	8.015085632537619e-8	1.2243930248890507e-16	4.522590430379095e-8	3.6541736073437654e-22	1.161522170338938e-15	2.2672967309479804e-10	3.9704605122282097e-10	1.4521754313896583e-8
41600000	0.004999889663425863	1.4329533991122651e-50	-5.344819762324163e-18	8.015085632537619e-8	1.2243930248890507e-16	4.522590430379095e-8	3.6541736073437654e-22	1.161522170338938e-15	2.2672967309479804e-10	3.9704605122282097e-10	1.4521754313896583e-8
41700000	0.004999889663425863	1.4329533991122651e-50	-5.344819762324163e-18	8.015085632537619e-8	1.2243930248890507e-16	4.522590430379095e-8	3.6541736073437654e-22	1.161522170338938e-15	2.2672967309479804e-10	3.9704605122282097e-10	1.4521754313896583e-8
41800000	0.004999889663425863	1.4329533991122651e-50	-5.344819762324163e-18	8.015085632537619e-8	1.2243930248890507e-16	4.522590430379095e-8	3.6541736073437654e-22	1.161522170338938e-15	2.2672967309479804e-10	3.9704605122282097e-10	1.4521754313896583e-8
41900000	0.004999889663425863	1.4329533991122651e-50	-5.344819762324163e-18	8.015085632537619e-8	1.2243930248890507e-16	4.522590430379095e-8	3.6541736073437654e-22	1.161522170338938e-15	2.2672967309479804e-10	3.9704605122282097e-10	1.4521754313896583e-8
42000000	0.004999889663425863	1.4329533991122651e-50	-5.344819762324163e-18	8.015085632537619e-8	1.2243930248890507e-16	4.522590430379095e-8	3.6541736073437654e-22	1.161522170338938e-15	2.2672967309479804e-10	3.9704605122282097e-10	1.4521754313896583e-8
42100000	0.004999889663425863	1.4329533991122651e-50	-5.344819762324163e-18	8.015085632537619e-8	1.2243930248890507e-16	4.522590430379095e-8	3.6541736073437654e-22	1.161522170338938e-15	2.2672967309479804e-10	3.9704605122282097e-10	1.4521754313896583e-8
42200000	0.004999889663425863	1.4329533991122651e-50	-5.344819762324163e-18	8.015085632537619e-8	1.2243930248890507e-16	4.522590430379095e-8	3.6541736073437654e-22	1.161522170338938e-15	2.2672967309479804e-10	3.9704605122282097e-10	1.4521754313896583e-8
42300000	0.004999889663425863	1.4329533991122651e-50	-5.344819762324163e-18	8.015085632537619e-8	1.2243930248890507e-16	4.522590430379095e-8	3.6541736073437654e-22	1.161522170338938e-15	2.2672967309479804e-10	3.9704605122282097e-10	1.4521754313896583e-8
42400000	0.004999889663425863	1.4329533991122651e-50	-5.344819762324163e-18	8.015085632537619e-8	1.2243930248890507e-16	4.522590430379095e-8	3.6541736073437654e-22	1.161522170338938e-15	2.2672967309479804e-10	3.9704605122282097e-10	1.4521754313896583e-8
42500000	0.004999889663425863	1.4329533991122651e-50	-5.344819762324163e-18	8.015085632537619e-8	1.2243930248890507e-16	4.522590430379095e-8	3.6541736073437654e-22	1.161522170338938e-15	2.2672967309479804e-10	3.9704605122282097e-10	1.4521754313896583e-8
42600000	0.004999889663425863	1.4329533991122651e-50	-5.344819762324163e-18	8.015085632537619e-8	1.2243930248890507e-16	4.522590430379095e-8	3.6541736073437654e-22	1.161522170338938e-15	2.2672967309479804e-10	3.9704605122282097e-10	1.4521754313896583e-8
42700000	0.004999889663425863	1.4329533991122651e-50	-5.344819762324163e-18	8.015085632537619e-8	1.2243930248890507e-16	4.522590430379095e-8	3.6541736073437654e-22	1.161522170338938e-15	2.2672967309479804e-10	3.9704605122282097e-10	1.4521754313896583e-8
42800000	0.004999889663425863	1.4329533991122651e-50	-5.344819762324163e-18	8.015085632537619e-8	1.2243930248890507e-16	4.522590430379095e-8	3.6541736073437654e-22	1.161522170338938e-15	2.2672967309479804e-10	3.9704605122282097e-10	1.4521754313896583e-8
42900000	0.004999889663425863	1.4329533991122651e-50	-5.344819762324163e-18	8.015085632537619e-8	1.2243930248890507e-16	4.522590430379095e-8	3.6541736073437654e-22	1.161522170338938e-15	2.2672967309479804e-10	3.9704605122282097e-10	1.4521754313896583e-8
43000000	0.004999889663425863	1.4329533991122651e-50	-5.344819762324163e-18	8.015085632537619e-8	1.2243930248890507e-16	4.522590430379095e-8	3.6541736073437654e-22	1.161522170338938e-15	2.2672967309479804e-10	3.9704605122282097e-10	1.4521754313896583e-8
43100000	0.004999889663425863	1.4329533991122651e-50	-5.344819762324163e-18	8.015085632537619e-8	1.2243930248890507e-16	4.522590430379095e-8	3.654173607343765e-22	1.161522170338938e-15	2.2672967309479804e-10	3.9704605122282097e-10	1.4521754313896583e-8
43200000	0.004999889663425863	1.4329533991122651e-50	-5.344819762324163e-18	8.015085632537619e-8	1.2243930248890507e-16	4.522590430379095e-8	3.654173607343765e-22	1.161522170338938e-15	2.2672967309479804e-10	3.9704605122282097e-10	1.4521754313896583e-8
43300000	0.004999889663425863	1.4329533991122651e-50	-5.344819762324163e-18	8.015085632537619e-8	1.2243930248890507e-16	4.522590430379095e-8	3.654173607343765e-22	1.161522170338938e-15	2.2672967309479804e-10	3.9704605122282097e-10	1.4521754313896583e-8
43400000	0.004999889663425863	1.4329533991122651e-50	-5.344819762324163e-18	8.015085632537619e-8	1.2243930248890507e-16	4.522590430379095e-8	3.654173607343765e-22	1.161522170338938e-15	2.2672967309479804e-10	3.9704605122282097e-10	1.4521754313896583e-8
43500000	0.004999889663425863	1.4329533991122651e-50	-5.344819762324163e-18	8.015085632537619e-8	1.2243930248890507e-16	4.522590430379095e-8	3.654173607343765e-22	1.161522170338938e-15	2.2672967309479804e-10	3.9704605122282097e-10	1.4521754313896583e-8
43600000	0.004999889663425863	1.4329533991122651e-50	-5.344819762324163e-18	8.015085632537619e-8	1.2243930248890507e-16	4.522590430379095e-8	3.654173607343765e-22	1.161522170338938e-15	2.2672967309479804e-10	3.9704605122282097e-10	1.4521754313896583e-8
43700000	0.004999889663425863	1.4329533991122651e-50	-5.344819762324163e-18	8.015085632537619e-8	1.2243930248890507e-16	4.522590430379095e-8	3.654173607343765e-22	1.161522170338938e-15	2.2672967309479804e-10	3.9704605122282097e-10	1.4521754313896583e-8
43800000	0.004999889663425863	1.4329533991122651e-50	-5.344819762324163e-18	8.015085632537619e-8	1.2243930248890507e-16	4.522590430379095e-8	3.654173607343765e-22	1.161522170338938e-15	2.2672967309479804e-10	3.9704605122282097e-10	1.4521754313896583e-8
43900000	0.004999889663425863	1.4329533991122651e-50	-5.344819762324163e-18	8.015085632537619e-8	1.2243930248890507e-16	4.522590430379095e-8	3.654173607343765e-22	1.161522170338938e-15	2.2672967309479804e-10	3.9704605122282097e-10	1.4521754313896583e-8
44000000	0.004999889663425863	1.4329533991122651e-50	-5.344819762324163e-18	8.015085632537619e-8	1.2243930248890507e-16	4.522590430379095e-8	3.654173607343765e-22	1.161522170338938e-15	2.2672967309479804e-10	3.9704605122282097e-10	1.4521754313896583e-8
44100000	0.004999889663425863	1.4329533991122651e-50	-5.344819762324163e-18	8.015085632537619e-8	1.2243930248890507e-16	4.522590430379095e-8	3.654173607343765e-22	1.161522170338938e-15	2.2672967309479804e-10	3.9704605122282097e-10	1.4521754313896583e-8
44200000	0.004999889663425863	1.4329533991122651e-50	-5.344819762324163e-18	8.015085632537619e-8	1.2243930248890507e-16	4.522590430379095e-8	3.654173607343765e-22	1.161522170338938e-15	2.2672967309479804e-10	3.9704605122282097e-10	1.4521754313896583e-8
44300000	0.004999889663425863	1.4329533991122651e-50	-5.344819762324163e-18	8.015085632537619e-8	1.2243930248890507e-16	4.522590430379095e-8	3.654173607343765e-22	1.161522170338938e-15	2.2672967309479804e-10	3.9704605122282097e-10	1.4521754313896583e-8
44400000	0.004999889663425863	1.432953399112265e-50	-5.344819762324163e-18	8.015085632537619e-8	1.2243930248890507e-16	4.522590430379095e-8	3.654173607343765e-22	1.161522170338938e-15	2.2672967309479804e-10	3.9704605122282097e-10	1.4521754313896583e-8
44500000	0.004999889663425863	1.432953399112265e-50	-5.344819762324163e-18	8.015085632537619e-8	1.2243930248890507e-16	4.522590430379095e-8	3.654173607343765e-22	1.161522170338938e-15	2.2672967309479804e-10	3.9704605122282097e-10	1.4521754313896583e-8
44600000	0.004999889663425863	1.432953399112265e-50	-5.344819762324163e-18	8.015085632537619e-8	1.2243930248890507e-16	4.522590430379095e-8	3.654173607343765e-22	1.161522170338938e-15	2.2672967309479804e-10	3.9704605122282097e-10	1.4521754313896583e-8
44700000	0.004999889663425863	1.432953399112265e-50	-5.344819762324163e-18	8.015085632537619e-8	1.2243930248890507e-16	4.522590430379095e-8	3.654173607343765e-22	1.161522170338938e-15	2.2672967309479804e-10	3.9704605122282097e-10	1.4521754313896583e-8
44800000	0.004999889663425863	1.432953399112265e-50	-5.344819762324163e-18	8.015085632537619e-8	1.2243930248890507e-16	4.522590430379095e-8	3.654173607343765e-22	1.161522170338938e-15	2.2672967309479804e-10	3.9704605122282097e-10	1.4521754313896583e-8
44900000	0.004999889663425863	1.432953399112265e-50	-5.344819762324163e-18	8.015085632537619e-8	1.2243930248890507e-16	4.522590430379095e-8	3.654173607343765e-22	1.161522170338938e-15	2.2672967309479804e-10	3.9704605122282097e-10	1.4521754313896583e-8
45000000	0.004999889663425863	1.432953399112265e-50	-5.344819762324163e-18	8.015085632537619e-8	1.2243930248890507e-16	4.522590430379095e-8	3.654173607343765e-22	1.161522170338938e-15	2.2672967309479804e-10	3.9704605122282097e-10	1.4521754313896583e-8
45100000	0.004999889663425863	1.432953399112265e-50	-5.344819762324163e-18	8.015085632537619e-8	1.2243930248890507e-16	4.522590430379095e-8	3.654173607343765e-22	1.161522170338938e-15	2.2672967309479804e-10	3.9704605122282097e-10	1.4521754313896583e-8
45200000	0.004999889663425863	1.432953399112265e-50	-5.344819762324163e-18	8.015085632537619e-8	1.2243930248890507e-16	4.522590430379095e-8	3.654173607343765e-22	1.161522170338938e-15	2.2672967309479804e-10	3.9704605122282097e-10	1.4521754313896583e-8
45300000	0.004999889663425863	1.432953399112265e-50	-5.344819762324163e-18	8.015085632537619e-8	1.2243930248890507e-16	4.522590430379095e-8	3.654173607343765e-22	1.161522170338938e-15	2.2672967309479804e-10	3.9704605122282097e-10	1.4521754313896583e-8
45400000	0.004999889663425863	1.432953399112265e-50	-5.344819762324163e-18	8.015085632537619e-8	1.2243930248890507e-16	4.522590430379095e-8	3.654173607343765e-22	1.161522170338938e-15	2.2672967309479804e-10	3.9704605122282097e-10	1.4521754313896583e-8
45500000	0.004999889663425863	1.432953399112265e-50	-5.344819762324163e-18	8.015085632537619e-8	1.2243930248890507e-16	4.522590430379095e-8	3.6541736073437644e-22	1.161522170338938e-15	2.2672967309479804e-10	3.9704605122282097e-10	1.4521754313896583e-8
45600000	0.004999889663425863	1.432953399112265e-50	-5.344819762324163e-18	8.015085632537619e-8	1.2243930248890507e-16	4.522590430379095e-8	3.6541736073437644e-22	1.161522170338938e-15	2.2672967309479804e-10	3.9704605122282097e-10	1.4521754313896583e-8
45700000	0.004999889663425863	1.432953399112265e-50	-5.344819762324163e-18	8.015085632537619e-8	1.2243930248890507e-16	4.522590430379095e-8	3.6541736073437644e-22	1.161522170338938e-15	2.2672967309479804e-10	3.9704605122282097e-10	1.4521754313896583e-8
45800000	0.004999889663425863	1.432953399112265e-50	-5.344819762324163e-18	8.015085632537619e-8	1.2243930248890507e-16	4.522590430379095e-8	3.6541736073437644e-22	1.161522170338938e-15	2.2672967309479804e-10	3.9704605122282097e-10	1.4521754313896583e-8
45900000	0.004999889663425863	1.432953399112265e-50	-5.344819762324163e-18	8.015085632537619e-8	1.2243930248890507e-16	4.522590430379095e-8	3.6541736073437644e-22	1.161522170338938e-15	2.2672967309479804e-10	3.9704605122282097e-10	1.4521754313896583e-8
46000000	0.004999889663425863	1.432953399112265e-50	-5.344819762324163e-18	8.015085632537619e-8	1.2243930248890507e-16	4.522590430379095e-8	3.6541736073437644e-22	1.161522170338938e-15	2.2672967309479804e-10	3.9704605122282097e-10	1.4521754313896583e-8
46100000	0.004999889663425863	1.432953399112265e-50	-5.344819762324163e-18	8.015085632537619e-8	1.2243930248890507e-16	4.522590430379095e-8	3.6541736073437644e-22	1.161522170338938e-15	2.2672967309479804e-10	3.9704605122282097e-10	1.4521754313896583e-8
46200000	0.004999889663425863	1.432953399112265e-50	-5.344819762324163e-18	8.015085632537619e-8	1.2243930248890507e-16	4.522590430379095e-8	3.6541736073437644e-22	1.161522170338938e-15	2.2672967309479804e-10	3.9704605122282097e-10	1.4521754313896583e-8
46300000	0.004999889663425863	1.432953399112265e-50	-5.344819762324163e-18	8.015085632537619e-8	1.2243930248890507e-16	4.522590430379095e-8	3.6541736073437644e-22	1.161522170338938e-15	2.2672967309479804e-10	3.9704605122282097e-10	1.4521754313896583e-8
46400000	0.004999889663425863	1.432953399112265e-50	-5.344819762324163e-18	8.015085632537619e-8	1.2243930248890507e-16	4.522590430379095e-8	3.6541736073437644e-22	1.161522170338938e-15	2.2672967309479804e-10	3.9704605122282097e-10	1.4521754313896583e-8
46500000	0.004999889663425863	1.432953399112265e-50	-5.344819762324163e-18	8.015085632537619e-8	1.2243930248890507e-16	4.522590430379095e-8	3.6541736073437644e-22	1.161522170338938e-15	2.2672967309479804e-10	3.9704605122282097e-10	1.4521754313896583e-8
46600000	0.004999889663425863	1.432953399112265e-50	-5.344819762324163e-18	8.015085632537619e-8	1.2243930248890507e-16	4.522590430379095e-8	3.6541736073437644e-22	1.161522170338938e-15	2.2672967309479804e-10	3.9704605122282097e-10	1.4521754313896583e-8
46700000	0.004999889663425863	1.432953399112265e-50	-5.344819762324163e-18	8.015085632537619e-8	1.2243930248890507e-16	4.522590430379095e-8	3.6541736073437644e-22	1.161522170338938e-15	2.2672967309479804e-10	3.9704605122282097e-10	1.4521754313896583e-8
46800000	0.004999889663425863	1.432953399112265e-50	-5.344819762324163e-18	8.015085632537619e-8	1.2243930248890507e-16	4.522590430379095e-8	3.6541736073437644e-22	1.161522170338938e-15	2.2672967309479804e-10	3.9704605122282097e-10	1.4521754313896583e-8
46900000	0.004999889663425863	1.432953399112265e-50	-5.344819762324163e-18	8.015085632537619e-8	1.2243930248890507e-16	4.522590430379095e-8	3.6541736073437644e-22	1.161522170338938e-15	2.2672967309479804e-10	3.9704605122282097e-10	1.4521754313896583e-8
47000000	0.004999889663425863	1.432953399112265e-50	-5.344819762324163e-18	8.015085632537619e-8	1.2243930248890507e-16	4.522590430379095e-8	3.6541736073437644e-22	1.161522170338938e-15	2.2672967309479804e-10	3.9704605122282097e-10	1.4521754313896583e-8
47100000	0.004999889663425863	1.432953399112265e-50	-5.344819762324163e-18	8.015085632537619e-8	1.2243930248890507e-16	4.522590430379095e-8	3.6541736073437644e-22	1.161522170338938e-15	2.2672967309479804e-10	3.9704605122282097e-10	1.4521754313896583e-8
47200000	0.004999889663425863	1.432953399112265e-50	-5.344819762324163e-18	8.015085632537619e-8	1.2243930248890507e-16	4.522590430379095e-8	3.6541736073437644e-22	1.161522170338938e-15	2.2672967309479804e-10	3.9704605122282097e-10	1.4521754313896583e-8
47300000	0.004999889663425863	1.432953399112265e-50	-5.344819762324163e-18	8.015085632537619e-8	1.2243930248890507e-16	4.522590430379095e-8	3.6541736073437644e-22	1.161522170338938e-15	2.2672967309479804e-10	3.9704605122282097e-10	1.4521754313896583e-8
47400000	0.004999889663425863	1.432953399112265e-50	-5.344819762324163e-18	8.015085632537619e-8	1.2243930248890507e-16	4.522590430379095e-8	3.6541736073437644e-22	1.161522170338938e-15	2.2672967309479804e-10	3.9704605122282097e-10	1.4521754313896583e-8
47500000	0.004999889663425863	1.432953399112265e-50	-5.344819762324163e-18	8.015085632537619e-8	1.2243930248890507e-16	4.522590430379095e-8	3.6541736073437644e-22	1.161522170338938e-15	2.2672967309479804e-10	3.9704605122282097e-10	1.4521754313896583e-8
47600000	0.004999889663425863	1.432953399112265e-50	-5.344819762324163e-18	8.015085632537619e-8	1.2243930248890507e-16	4.522590430379095e-8	3.6541736073437644e-22	1.161522170338938e-15	2.2672967309479804e-10	3.9704605122282097e-10	1.4521754313896583e-8
47700000	0.004999889663425863	1.432953399112265e-50	-5.344819762324163e-18	8.015085632537619e-8	1.2243930248890507e-16	4.522590430379095e-8	3.6541736073437644e-22	1.161522170338938e-15	2.2672967309479804e-10	3.9704605122282097e-10	1.4521754313896583e-8
47800000	0.004999889663425863	1.432953399112265e-50	-5.344819762324163e-18	8.015085632537619e-8	1.2243930248890507e-16	4.522590430379095e-8	3.6541736073437644e-22	1.161522170338938e-15	2.2672967309479804e-10	3.9704605122282097e-10	1.4521754313896583e-8
47900000	0.004999889663425863	1.432953399112265e-50	-5.344819762324163e-18	8.015085632537619e-8	1.2243930248890507e-16	4.522590430379095e-8	3.6541736073437644e-22	1.161522170338938e-15	2.2672967309479804e-10	3.9704605122282097e-10	1.4521754313896583e-8
48000000	0.004999889663425863	1.432953399112265e-50	-5.344819762324163e-18	8.015085632537619e-8	1.2243930248890507e-16	4.522590430379095e-8	3.6541736073437644e-22	1.161522170338938e-15	2.2672967309479804e-10	3.9704605122282097e-10	1.4521754313896583e-8
48100000	0.004999889663425863	1.432953399112265e-50	-5.344819762324163e-18	8.015085632537619e-8	1.2243930248890507e-16	4.522590430379095e-8	3.6541736073437644e-22	1.161522170338938e-15	2.2672967309479804e-10	3.9704605122282097e-10	1.4521754313896583e-8
48200000	0.004999889663425863	1.432953399112265e-50	-5.344819762324163e-18	8.015085632537619e-8	1.2243930248890507e-16	4.522590430379095e-8	3.6541736073437644e-22	1.161522170338938e-15	2.2672967309479804e-10	3.9704605122282097e-10	1.4521754313896583e-8
48300000	0.004999889663425863	1.432953399112265e-50	-5.344819762324163e-18	8.015085632537619e-8	1.2243930248890507e-16	4.522590430379095e-8	3.6541736073437644e-22	1.161522170338938e-15	2.2672967309479804e-10	3.9704605122282097e-10	1.4521754313896583e-8
48400000	0.004999889663425863	1.432953399112265e-50	-5.344819762324163e-18	8.015085632537619e-8	1.2243930248890507e-16	4.522590430379095e-8	3.6541736073437644e-22	1.161522170338938e-15	2.2672967309479804e-10	3.9704605122282097e-10	1.4521754313896583e-8
48500000	0.004999889663425863	1.432953399112265e-50	-5.344819762324163e-18	8.015085632537619e-8	1.2243930248890507e-16	4.522590430379095e-8	3.6541736073437644e-22	1.161522170338938e-15	2.2672967309479804e-10	3.9704605122282097e-10	1.4521754313896583e-8
48600000	0.004999889663425863	1.432953399112265e-50	-5.344819762324163e-18	8.015085632537619e-8	1.2243930248890507e-16	4.522590430379095e-8	3.6541736073437644e-22	1.161522170338938e-15	2.2672967309479804e-10	3.9704605122282097e-10	1.4521754313896583e-8
48700000	0.004999889663425863	1.432953399112265e-50	-5.344819762324163e-18	8.015085632537619e-8	1.2243930248890507e-16	4.522590430379095e-8	3.6541736073437644e-22	1.161522170338938e-15	2.2672967309479804e-10	3.9704605122282097e-10	1.4521754313896583e-8
48800000	0.004999889663425863	1.432953399112265e-50	-5.344819762324163e-18	8.015085632537619e-8	1.2243930248890507e-16	4.522590430379095e-8	3.6541736073437644e-22	1.161522170338938e-15	2.2672967309479804e-10	3.9704605122282097e-10	1.4521754313896583e-8
48900000	0.004999889663425863	1.432953399112265e-50	-5.344819762324163e-18	8.015085632537619e-8	1.2243930248890507e-16	4.522590430379095e-8	3.6541736073437644e-22	1.161522170338938e-15	2.2672967309479804e-10	3.9704605122282097e-10	1.4521754313896583e-8
49000000	0.004999889663425863	1.432953399112265e-50	-5.344819762324163e-18	8.015085632537619e-8	1.2243930248890507e-16	4.522590430379095e-8	3.6541736073437644e-22	1.161522170338938e-15	2.2672967309479804e-10	3.9704605122282097e-10	1.4521754313896583e-8
49100000	0.004999889663425863	1.432953399112265e-50	-5.344819762324163e-18	8.015085632537619e-8	1.2243930248890507e-16	4.522590430379095e-8	3.6541736073437644e-22	1.161522170338938e-15	2.2672967309479804e-10	3.9704605122282097e-10	1.4521754313896583e-8
49200000	0.004999889663425863	1.432953399112265e-50	-5.344819762324163e-18	8.015085632537619e-8	1.2243930248890507e-16	4.522590430379095e-8	3.6541736073437644e-22	1.161522170338938e-15	2.2672967309479804e-10	3.9704605122282097e-10	1.4521754313896583e-8
49300000	0.004999889663425863	1.432953399112265e-50	-5.344819762324163e-18	8.015085632537619e-8	1.2243930248890507e-16	4.522590430379095e-8	3.6541736073437644e-22	1.161522170338938e-15	2.2672967309479804e-10	3.9704605122282097e-10	1.4521754313896583e-8
49400000	0.004999889663425863	1.432953399112265e-50	-5.344819762324163e-18	8.015085632537619e-8	1.2243930248890507e-16	4.522590430379095e-8	3.6541736073437644e-22	1.161522170338938e-15	2.2672967309479804e-10	3.9704605122282097e-10	1.4521754313896583e-8
49500000	0.004999889663425863	1.432953399112265e-50	-5.344819762324163e-18	8.015085632537619e-8	1.2243930248890507e-16	4.522590430379095e-8	3.6541736073437644e-22	1.161522170338938e-15	2.2672967309479804e-10	3.9704605122282097e-10	1.4521754313896583e-8
49600000	0.004999889663425863	1.432953399112265e-50	-5.344819762324163e-18	8.015085632537619e-8	1.2243930248890507e-16	4.522590430379095e-8	3.6541736073437644e-22	1.161522170338938e-15	2.2672967309479804e-10	3.9704605122282097e-10	1.4521754313896583e-8
49700000	0.004999889663425863	1.432953399112265e-50	-5.344819762324163e-18	8.015085632537619e-8	1.2243930248890507e-16	4.522590430379095e-8	3.6541736073437644e-22	1.161522170338938e-15	2.2672967309479804e-10	3.9704605122282097e-10	1.4521754313896583e-8
49800000	0.004999889663425863	1.432953399112265e-50	-5.344819762324163e-18	8.015085632537619e-8	1.2243930248890507e-16	4.522590430379095e-8	3.6541736073437644e-22	1.161522170338938e-15	2.2672967309479804e-10	3.9704605122282097e-10	1.4521754313896583e-8
49900000	0.004999889663425863	1.432953399112265e-50	-5.344819762324163e-18	8.015085632537619e-8	1.2243930248890507e-16	4.522590430379095e-8	3.6541736073437644e-22	1.161522170338938e-15	2.2672967309479804e-10	3.9704605122282097e-10	1.4521754313896583e-8
50000000	0.004999889663425863	1.432953399112265e-50	-5.344819762324163e-18	8.015085632537619e-8	1.2243930248890507e-16	4.522590430379095e-8	3.6541736073437644e-22	1.161522170338938e-15	2.2672967309479804e-10	3.9704605122282097e-10	1.4521754313896583e-8
50100000	0.004999889663425863	1.432953399112265e-50	-5.344819762324163e-18	8.015085632537619e-8	1.2243930248890507e-16	4.522590430379095e-8	3.6541736073437644e-22	1.161522170338938e-15	2.2672967309479804e-10	3.9704605122282097e-10	1.4521754313896583e-8
50200000	0.004999889663425863	1.432953399112265e-50	-5.344819762324163e-18	8.015085632537619e-8	1.2243930248890507e-16	4.522590430379095e-8	3.6541736073437644e-22	1.161522170338938e-15	2.2672967309479804e-10	3.9704605122282097e-10	1.4521754313896583e-8
50300000	0.004999889663425863	1.432953399112265e-50	-5.344819762324163e-18	8.015085632537619e-8	1.2243930248890507e-16	4.522590430379095e-8	3.6541736073437644e-22	1.161522170338938e-15	2.2672967309479804e-10	3.9704605122282097e-10	1.4521754313896583e-8
50400000	0.004999889663425863	1.432953399112265e-50	-5.344819762324163e-18	8.015085632537619e-8	1.2243930248890507e-16	4.522590430379095e-8	3.6541736073437644e-22	1.161522170338938e-15	2.2672967309479804e-10	3.9704605122282097e-10	1.4521754313896583e-8
50500000	0.004999889663425863	1.432953399112265e-50	-5.344819762324163e-18	8.015085632537619e-8	1.2243930248890507e-16	4.522590430379095e-8	3.6541736073437644e-22	1.161522170338938e-15	2.2672967309479804e-10	3.9704605122282097e-10	1.4521754313896583e-8
50600000	0.004999889663425863	1.432953399112265e-50	-5.344819762324163e-18	8.015085632537619e-8	1.2243930248890507e-16	4.522590430379095e-8	3.6541736073437644e-22	1.161522170338938e-15	2.2672967309479804e-10	3.9704605122282097e-10	1.4521754313896583e-8
50700000	0.004999889663425863	1.432953399112265e-50	-5.344819762324163e-18	8.015085632537619e-8	1.2243930248890507e-16	4.522590430379095e-8	3.6541736073437644e-22	1.161522170338938e-15	2.2672967309479804e-10	3.9704605122282097e-10	1.4521754313896583e-8
50800000	0.004999889663425863	1.432953399112265e-50	-5.344819762324163e-18	8.015085632537619e-8	1.2243930248890507e-16	4.522590430379095e-8	3.6541736073437644e-22	1.161522170338938e-15	2.2672967309479804e-10	3.9704605122282097e-10	1.4521754313896583e-8
50900000	0.004999889663425863	1.432953399112265e-50	-5.344819762324163e-18	8.015085632537619e-8	1.2243930248890507e-16	4.522590430379095e-8	3.6541736073437644e-22	1.161522170338938e-15	2.2672967309479804e-10	3.9704605122282097e-10	1.4521754313896583e-8
51000000	0.004999889663425863	1.432953399112265e-50	-5.344819762324163e-18	8.015085632537619e-8	1.2243930248890507e-16	4.522590430379095e-8	3.6541736073437644e-22	1.161522170338938e-15	2.2672967309479804e-10	3.9704605122282097e-10	1.4521754313896583e-8
51100000	0.004999889663425863	1.432953399112265e-50	-5.344819762324163e-18	8.015085632537619e-8	1.2243930248890507e-16	4.522590430379095e-8	3.6541736073437644e-22	1.161522170338938e-15	2.2672967309479804e-10	3.9704605122282097e-10	1.4521754313896583e-8
51200000	0.004999889663425863	1.432953399112265e-50	-5.344819762324163e-18	8.015085632537619e-8	1.2243930248890507e-16	4.522590430379095e-8	3.6541736073437644e-22	1.161522170338938e-15	2.2672967309479804e-10	3.9704605122282097e-10	1.4521754313896583e-8
51300000	0.004999889663425863	1.432953399112265e-50	-5.344819762324163e-18	8.015085632537619e-8	1.2243930248890507e-16	4.522590430379095e-8	3.654173607343765e-22	1.161522170338938e-15	2.2672967309479804e-10	3.9704605122282097e-10	1.4521754313896583e-8
51400000	0.004999889663425863	1.432953399112265e-50	-5.344819762324163e-18	8.015085632537619e-8	1.2243930248890507e-16	4.522590430379095e-8	3.654173607343765e-22	1.161522170338938e-15	2.2672967309479804e-10	3.9704605122282097e-10	1.4521754313896583e-8
51500000	0.004999889663425863	1.432953399112265e-50	-5.344819762324163e-18	8.015085632537619e-8	1.2243930248890507e-16	4.522590430379095e-8	3.654173607343765e-22	1.161522170338938e-15	2.2672967309479804e-10	3.9704605122282097e-10	1.4521754313896583e-8
51600000	0.004999889663425863	1.432953399112265e-50	-5.344819762324163e-18	8.015085632537619e-8	1.2243930248890507e-16	4.522590430379095e-8	3.654173607343765e-22	1.161522170338938e-15	2.2672967309479804e-10	3.9704605122282097e-10	1.4521754313896583e-8
51700000	0.004999889663425863	1.432953399112265e-50	-5.344819762324163e-18	8.015085632537619e-8	1.2243930248890507e-16	4.522590430379095e-8	3.654173607343765e-22	1.161522170338938e-15	2.2672967309479804e-10	3.9704605122282097e-10	1.4521754313896583e-8
51800000	0.004999889663425863	1.432953399112265e-50	-5.344819762324163e-18	8.015085632537619e-8	1.2243930248890507e-16	4.522590430379095e-8	3.654173607343765e-22	1.161522170338938e-15	2.2672967309479804e-10	3.9704605122282097e-10	1.4521754313896583e-8
51900000	0.004999889663425863	1.432953399112265e-50	-5.344819762324163e-18	8.015085632537619e-8	1.2243930248890507e-16	4.522590430379095e-8	3.654173607343765e-22	1.161522170338938e-15	2.2672967309479804e-10	3.9704605122282097e-10	1.4521754313896583e-8
52000000	0.004999889663425863	1.432953399112265e-50	-5.344819762324163e-18	8.015085632537619e-8	1.2243930248890507e-16	4.522590430379095e-8	3.654173607343765e-22	1.161522170338938e-15	2.2672967309479804e-10	3.9704605122282097e-10	1.4521754313896583e-8
52100000	0.004999889663425863	1.432953399112265e-50	-5.344819762324163e-18	8.015085632537619e-8	1.2243930248890507e-16	4.522590430379095e-8	3.654173607343765e-22	1.161522170338938e-15	2.2672967309479804e-10	3.9704605122282097e-10	1.4521754313896583e-8
52200000	0.004999889663425863	1.432953399112265e-50	-5.344819762324163e-18	8.015085632537619e-8	1.2243930248890507e-16	4.522590430379095e-8	3.654173607343765e-22	1.161522170338938e-15	2.2672967309479804e-10	3.9704605122282097e-10	1.4521754313896583e-8
52300000	0.004999889663425863	1.432953399112265e-50	-5.344819762324163e-18	8.015085632537619e-8	1.2243930248890507e-16	4.522590430379095e-8	3.654173607343765e-22	1.161522170338938e-15	2.2672967309479804e-10	3.9704605122282097e-10	1.4521754313896583e-8
52400000	0.004999889663425863	1.432953399112265e-50	-5.344819762324163e-18	8.015085632537619e-8	1.2243930248890507e-16	4.522590430379095e-8	3.654173607343765e-22	1.161522170338938e-15	2.2672967309479804e-10	3.9704605122282097e-10	1.4521754313896583e-8
52500000	0.004999889663425863	1.432953399112265e-50	-5.344819762324163e-18	8.015085632537619e-8	1.2243930248890507e-16	4.522590430379095e-8	3.654173607343765e-22	1.161522170338938e-15	2.2672967309479804e-10	3.9704605122282097e-10	1.4521754313896583e-8
52600000	0.004999889663425863	1.432953399112265e-50	-5.344819762324163e-18	8.015085632537619e-8	1.2243930248890507e-16	4.522590430379095e-8	3.654173607343765e-22	1.161522170338938e-15	2.2672967309479804e-10	3.9704605122282097e-10	1.4521754313896583e-8
52700000	0.004999889663425863	1.432953399112265e-50	-5.344819762324163e-18	8.015085632537619e-8	1.2243930248890507e-16	4.522590430379095e-8	3.654173607343765e-22	1.161522170338938e-15	2.2672967309479804e-10	3.9704605122282097e-10	1.4521754313896583e-8
52800000	0.004999889663425863	1.432953399112265e-50	-5.344819762324163e-18	8.015085632537619e-8	1.2243930248890507e-16	4.522590430379095e-8	3.654173607343765e-22	1.161522170338938e-15	2.2672967309479804e-10	3.9704605122282097e-10	1.4521754313896583e-8
52900000	0.004999889663425863	1.432953399112265e-50	-5.344819762324163e-18	8.015085632537619e-8	1.2243930248890507e-16	4.522590430379095e-8	3.654173607343765e-22	1.161522170338938e-15	2.2672967309479804e-10	3.9704605122282097e-10	1.4521754313896583e-8
53000000	0.004999889663425863	1.432953399112265e-50	-5.344819762324163e-18	8.015085632537619e-8	1.2243930248890507e-16	4.522590430379095e-8	3.654173607343765e-22	1.161522170338938e-15	2.2672967309479804e-10	3.9704605122282097e-10	1.4521754313896583e-8
53100000	0.004999889663425863	1.432953399112265e-50	-5.344819762324163e-18	8.015085632537619e-8	1.2243930248890507e-16	4.522590430379095e-8	3.654173607343765e-22	1.161522170338938e-15	2.2672967309479804e-10	3.9704605122282097e-10	1.4521754313896583e-8
53200000	0.004999889663425863	1.432953399112265e-50	-5.344819762324163e-18	8.015085632537619e-8	1.2243930248890507e-16	4.522590430379095e-8	3.654173607343765e-22	1.161522170338938e-15	2.2672967309479804e-10	3.9704605122282097e-10	1.4521754313896583e-8
53300000	0.004999889663425863	1.432953399112265e-50	-5.344819762324163e-18	8.015085632537619e-8	1.2243930248890507e-16	4.522590430379095e-8	3.654173607343765e-22	1.161522170338938e-15	2.2672967309479804e-10	3.9704605122282097e-10	1.4521754313896583e-8
53400000	0.004999889663425863	1.432953399112265e-50	-5.344819762324163e-18	8.015085632537619e-8	1.2243930248890507e-16	4.522590430379095e-8	3.6541736073437654e-22	1.161522170338938e-15	2.2672967309479804e-10	3.9704605122282097e-10	1.4521754313896583e-8
53500000	0.004999889663425863	1.432953399112265e-50	-5.344819762324163e-18	8.015085632537619e-8	1.2243930248890507e-16	4.522590430379095e-8	3.6541736073437654e-22	1.161522170338938e-15	2.2672967309479804e-10	3.9704605122282097e-10	1.4521754313896583e-8
53600000	0.004999889663425863	1.432953399112265e-50	-5.344819762324163e-18	8.015085632537619e-8	1.2243930248890507e-16	4.522590430379095e-8	3.6541736073437654e-22	1.161522170338938e-15	2.2672967309479804e-10	3.9704605122282097e-10	1.4521754313896583e-8
53700000	0.004999889663425863	1.432953399112265e-50	-5.344819762324163e-18	8.015085632537619e-8	1.2243930248890507e-16	4.522590430379095e-8	3.6541736073437654e-22	1.161522170338938e-15	2.2672967309479804e-10	3.9704605122282097e-10	1.4521754313896583e-8
53800000	0.004999889663425863	1.432953399112265e-50	-5.344819762324163e-18	8.015085632537619e-8	1.2243930248890507e-16	4.522590430379095e-8	3.6541736073437654e-22	1.161522170338938e-15	2.2672967309479804e-10	3.9704605122282097e-10	1.4521754313896583e-8
53900000	0.004999889663425863	1.4329533991122651e-50	-5.344819762324163e-18	8.015085632537619e-8	1.2243930248890507e-16	4.522590430379095e-8	3.6541736073437654e-22	1.161522170338938e-15	2.2672967309479804e-10	3.9704605122282097e-10	1.4521754313896583e-8
54000000	0.004999889663425863	1.4329533991122651e-50	-5.344819762324163e-18	8.015085632537619e-8	1.2243930248890507e-16	4.522590430379095e-8	3.6541736073437654e-22	1.161522170338938e-15	2.2672967309479804e-10	3.9704605122282097e-10	1.4521754313896583e-8
54100000	0.004999889663425863	1.4329533991122651e-50	-5.344819762324163e-18	8.015085632537619e-8	1.2243930248890507e-16	4.522590430379095e-8	3.6541736073437654e-22	1.161522170338938e-15	2.2672967309479804e-10	3.9704605122282097e-10	1.4521754313896583e-8
54200000	0.004999889663425863	1.4329533991122651e-50	-5.344819762324163e-18	8.015085632537619e-8	1.2243930248890507e-16	4.522590430379095e-8	3.6541736073437654e-22	1.161522170338938e-15	2.2672967309479804e-10	3.9704605122282097e-10	1.4521754313896583e-8
54300000	0.004999889663425863	1.4329533991122651e-50	-5.344819762324163e-18	8.015085632537619e-8	1.2243930248890507e-16	4.522590430379095e-8	3.6541736073437654e-22	1.161522170338938e-15	2.2672967309479804e-10	3.9704605122282097e-10	1.4521754313896583e-8
54400000	0.004999889663425863	1.4329533991122651e-50	-5.344819762324163e-18	8.015085632537619e-8	1.2243930248890507e-16	4.522590430379095e-8	3.6541736073437654e-22	1.161522170338938e-15	2.2672967309479804e-10	3.9704605122282097e-10	1.4521754313896583e-8
54500000	0.004999889663425863	1.4329533991122651e-50	-5.344819762324163e-18	8.015085632537619e-8	1.2243930248890507e-16	4.522590430379095e-8	3.6541736073437654e-22	1.161522170338938e-15	2.2672967309479804e-10	3.9704605122282097e-10	1.4521754313896583e-8
54600000	0.004999889663425863	1.4329533991122651e-50	-5.344819762324163e-18	8.015085632537619e-8	1.2243930248890507e-16	4.522590430379095e-8	3.6541736073437654e-22	1.161522170338938e-15	2.2672967309479804e-10	3.9704605122282097e-10	1.4521754313896583e-8
54700000	0.004999889663425863	1.4329533991122651e-50	-5.344819762324163e-18	8.015085632537619e-8	1.2243930248890507e-16	4.522590430379095e-8	3.6541736073437654e-22	1.161522170338938e-15	2.2672967309479804e-10	3.9704605122282097e-10	1.4521754313896583e-8
54800000	0.004999889663425863	1.4329533991122651e-50	-5.344819762324163e-18	8.015085632537619e-8	1.2243930248890507e-16	4.522590430379095e-8	3.6541736073437654e-22	1.161522170338938e-15	2.2672967309479804e-10	3.9704605122282097e-10	1.4521754313896583e-8
54900000	0.004999889663425863	1.4329533991122651e-50	-5.344819762324163e-18	8.015085632537619e-8	1.2243930248890507e-16	4.522590430379095e-8	3.6541736073437654e-22	1.161522170338938e-15	2.2672967309479804e-10	3.9704605122282097e-10	1.4521754313896583e-8
55000000	0.004999889663425863	1.4329533991122651e-50	-5.344819762324163e-18	8.015085632537619e-8	1.2243930248890507e-16	4.522590430379095e-8	3.6541736073437654e-22	1.161522170338938e-15	2.2672967309479804e-10	3.9704605122282097e-10	1.4521754313896583e-8
55100000	0.004999889663425863	1.4329533991122651e-50	-5.344819762324163e-18	8.015085632537619e-8	1.2243930248890507e-16	4.522590430379095e-8	3.6541736073437654e-22	1.161522170338938e-15	2.2672967309479804e-10	3.9704605122282097e-10	1.4521754313896583e-8
55200000	0.004999889663425863	1.4329533991122651e-50	-5.344819762324163e-18	8.015085632537619e-8	1.2243930248890507e-16	4.522590430379095e-8	3.6541736073437654e-22	1.161522170338938e-15	2.2672967309479804e-10	3.9704605122282097e-10	1.4521754313896583e-8
55300000	0.004999889663425863	1.4329533991122651e-50	-5.344819762324163e-18	8.015085632537619e-8	1.2243930248890507e-16	4.522590430379095e-8	3.6541736073437654e-22	1.161522170338938e-15	2.2672967309479804e-10	3.9704605122282097e-10	1.4521754313896583e-8
55400000	0.004999889663425863	1.4329533991122651e-50	-5.344819762324163e-18	8.015085632537619e-8	1.2243930248890507e-16	4.522590430379095e-8	3.6541736073437654e-22	1.161522170338938e-15	2.2672967309479804e-10	3.9704605122282097e-10	1.4521754313896583e-8
55500000	0.004999889663425863	1.4329533991122651e-50	-5.344819762324163e-18	8.015085632537619e-8	1.2243930248890507e-16	4.522590430379095e-8	3.6541736073437654e-22	1.161522170338938e-15	2.2672967309479804e-10	3.9704605122282097e-10	1.4521754313896583e-8
55600000	0.004999889663425863	1.4329533991122651e-50	-5.344819762324163e-18	8.015085632537619e-8	1.2243930248890507e-16	4.522590430379095e-8	3.654173607343766e-22	1.161522170338938e-15	2.2672967309479804e-10	3.9704605122282097e-10	1.4521754313896583e-8
55700000	0.004999889663425863	1.4329533991122651e-50	-5.344819762324163e-18	8.015085632537619e-8	1.2243930248890507e-16	4.522590430379095e-8	3.654173607343766e-22	1.161522170338938e-15	2.2672967309479804e-10	3.9704605122282097e-10	1.4521754313896583e-8
55800000	0.004999889663425863	1.4329533991122651e-50	-5.344819762324163e-18	8.015085632537619e-8	1.2243930248890507e-16	4.522590430379095e-8	3.654173607343766e-22	1.161522170338938e-15	2.2672967309479804e-10	3.9704605122282097e-10	1.4521754313896583e-8
55900000	0.004999889663425863	1.4329533991122651e-50	-5.344819762324163e-18	8.015085632537619e-8	1.2243930248890507e-16	4.522590430379095e-8	3.654173607343766e-22	1.161522170338938e-15	2.2672967309479804e-10	3.9704605122282097e-10	1.4521754313896583e-8
56000000	0.004999889663425863	1.4329533991122651e-50	-5.344819762324163e-18	8.015085632537619e-8	1.2243930248890507e-16	4.522590430379095e-8	3.654173607343766e-22	1.161522170338938e-15	2.2672967309479804e-10	3.9704605122282097e-10	1.4521754313896583e-8
56100000	0.004999889663425863	1.4329533991122651e-50	-5.344819762324163e-18	8.015085632537619e-8	1.2243930248890507e-16	4.522590430379095e-8	3.654173607343766e-22	1.161522170338938e-15	2.2672967309479804e-10	3.9704605122282097e-10	1.4521754313896583e-8
56200000	0.004999889663425863	1.4329533991122651e-50	-5.344819762324163e-18	8.015085632537619e-8	1.2243930248890507e-16	4.522590430379095e-8	3.654173607343766e-22	1.161522170338938e-15	2.2672967309479804e-10	3.9704605122282097e-10	1.4521754313896583e-8
56300000	0.004999889663425863	1.4329533991122651e-50	-5.344819762324163e-18	8.015085632537619e-8	1.2243930248890507e-16	4.522590430379095e-8	3.654173607343766e-22	1.161522170338938e-15	2.2672967309479804e-10	3.9704605122282097e-10	1.4521754313896583e-8
56400000	0.004999889663425863	1.4329533991122651e-50	-5.344819762324163e-18	8.015085632537619e-8	1.2243930248890507e-16	4.522590430379095e-8	3.654173607343766e-22	1.161522170338938e-15	2.2672967309479804e-10	3.9704605122282097e-10	1.4521754313896583e-8
56500000	0.004999889663425863	1.4329533991122651e-50	-5.344819762324163e-18	8.015085632537619e-8	1.2243930248890507e-16	4.522590430379095e-8	3.654173607343766e-22	1.161522170338938e-15	2.2672967309479804e-10	3.9704605122282097e-10	1.4521754313896583e-8
56600000	0.004999889663425863	1.4329533991122651e-50	-5.344819762324163e-18	8.015085632537619e-8	1.2243930248890507e-16	4.522590430379095e-8	3.654173607343766e-22	1.161522170338938e-15	2.2672967309479804e-10	3.9704605122282097e-10	1.4521754313896583e-8
56700000	0.004999889663425863	1.4329533991122651e-50	-5.344819762324163e-18	8.015085632537619e-8	1.2243930248890507e-16	4.522590430379095e-8	3.654173607343766e-22	1.161522170338938e-15	2.2672967309479804e-10	3.9704605122282097e-10	1.4521754313896583e-8
56800000	0.004999889663425863	1.4329533991122651e-50	-5.344819762324163e-18	8.015085632537619e-8	1.2243930248890507e-16	4.522590430379095e-8	3.654173607343766e-22	1.161522170338938e-15	2.2672967309479804e-10	3.9704605122282097e-10	1.4521754313896583e-8
56900000	0.004999889663425863	1.4329533991122651e-50	-5.344819762324163e-18	8.015085632537619e-8	1.2243930248890507e-16	4.522590430379095e-8	3.654173607343766e-22	1.161522170338938e-15	2.2672967309479804e-10	3.9704605122282097e-10	1.4521754313896583e-8
57000000	0.004999889663425863	1.4329533991122651e-50	-5.344819762324163e-18	8.015085632537619e-8	1.2243930248890507e-16	4.522590430379095e-8	3.654173607343766e-22	1.161522170338938e-15	2.2672967309479804e-10	3.9704605122282097e-10	1.4521754313896583e-8
57100000	0.004999889663425863	1.4329533991122651e-50	-5.344819762324163e-18	8.015085632537619e-8	1.2243930248890507e-16	4.522590430379095e-8	3.654173607343766e-22	1.161522170338938e-15	2.2672967309479804e-10	3.9704605122282097e-10	1.4521754313896583e-8
57200000	0.004999889663425863	1.4329533991122651e-50	-5.344819762324163e-18	8.015085632537619e-8	1.2243930248890507e-16	4.522590430379095e-8	3.654173607343766e-22	1.161522170338938e-15	2.2672967309479804e-10	3.9704605122282097e-10	1.4521754313896583e-8
57300000	0.004999889663425863	1.4329533991122651e-50	-5.344819762324163e-18	8.015085632537619e-8	1.2243930248890507e-16	4.522590430379095e-8	3.654173607343766e-22	1.161522170338938e-15	2.2672967309479804e-10	3.9704605122282097e-10	1.4521754313896583e-8
57400000	0.004999889663425863	1.4329533991122651e-50	-5.344819762324163e-18	8.015085632537619e-8	1.2243930248890507e-16	4.522590430379095e-8	3.654173607343766e-22	1.161522170338938e-15	2.2672967309479804e-10	3.9704605122282097e-10	1.4521754313896583e-8
57500000	0.004999889663425863	1.4329533991122651e-50	-5.344819762324163e-18	8.015085632537619e-8	1.2243930248890507e-16	4.522590430379095e-8	3.654173607343766e-22	1.161522170338938e-15	2.2672967309479804e-10	3.9704605122282097e-10	1.4521754313896583e-8
57600000	0.004999889663425863	1.4329533991122651e-50	-5.344819762324163e-18	8.015085632537619e-8	1.2243930248890507e-16	4.522590430379095e-8	3.654173607343766e-22	1.161522170338938e-15	2.2672967309479804e-10	3.9704605122282097e-10	1.4521754313896583e-8
57700000	0.004999889663425863	1.4329533991122651e-50	-5.344819762324163e-18	8.015085632537619e-8	1.2243930248890507e-16	4.522590430379095e-8	3.654173607343766e-22	1.161522170338938e-15	2.2672967309479804e-10	3.9704605122282097e-10	1.4521754313896583e-8
57800000	0.004999889663425863	1.4329533991122651e-50	-5.344819762324163e-18	8.015085632537619e-8	1.2243930248890507e-16	4.522590430379095e-8	3.654173607343766e-22	1.161522170338938e-15	2.2672967309479804e-10	3.9704605122282097e-10	1.4521754313896583e-8
57900000	0.004999889663425863	1.4329533991122651e-50	-5.344819762324163e-18	8.015085632537619e-8	1.2243930248890507e-16	4.522590430379095e-8	3.654173607343766e-22	1.161522170338938e-15	2.2672967309479804e-10	3.9704605122282097e-10	1.4521754313896583e-8
58000000	0.004999889663425863	1.4329533991122651e-50	-5.344819762324163e-18	8.015085632537619e-8	1.2243930248890507e-16	4.522590430379095e-8	3.654173607343766e-22	1.161522170338938e-15	2.2672967309479804e-10	3.9704605122282097e-10	1.4521754313896583e-8
58100000	0.004999889663425863	1.4329533991122651e-50	-5.344819762324163e-18	8.015085632537619e-8	1.2243930248890507e-16	4.522590430379095e-8	3.654173607343766e-22	1.161522170338938e-15	2.2672967309479804e-10	3.9704605122282097e-10	1.4521754313896583e-8
58200000	0.004999889663425863	1.4329533991122651e-50	-5.344819762324163e-18	8.015085632537619e-8	1.2243930248890507e-16	4.522590430379095e-8	3.654173607343766e-22	1.161522170338938e-15	2.2672967309479804e-10	3.9704605122282097e-10	1.4521754313896583e-8
58300000	0.004999889663425863	1.4329533991122651e-50	-5.344819762324163e-18	8.015085632537619e-8	1.2243930248890507e-16	4.522590430379095e-8	3.654173607343766e-22	1.161522170338938e-15	2.2672967309479804e-10	3.9704605122282097e-10	1.4521754313896583e-8
58400000	0.004999889663425863	1.4329533991122651e-50	-5.344819762324163e-18	8.015085632537619e-8	1.2243930248890507e-16	4.522590430379095e-8	3.654173607343766e-22	1.161522170338938e-15	2.2672967309479804e-10	3.9704605122282097e-10	1.4521754313896583e-8
58500000	0.004999889663425863	1.4329533991122651e-50	-5.344819762324163e-18	8.015085632537619e-8	1.2243930248890507e-16	4.522590430379095e-8	3.654173607343766e-22	1.161522170338938e-15	2.2672967309479804e-10	3.9704605122282097e-10	1.4521754313896583e-8
58600000	0.004999889663425863	1.4329533991122651e-50	-5.344819762324163e-18	8.015085632537619e-8	1.2243930248890507e-16	4.522590430379095e-8	3.654173607343766e-22	1.161522170338938e-15	2.2672967309479804e-10	3.9704605122282097e-10	1.4521754313896583e-8
58700000	0.004999889663425863	1.4329533991122651e-50	-5.344819762324163e-18	8.015085632537619e-8	1.2243930248890507e-16	4.522590430379095e-8	3.654173607343766e-22	1.161522170338938e-15	2.2672967309479804e-10	3.9704605122282097e-10	1.4521754313896583e-8
58800000	0.004999889663425863	1.4329533991122651e-50	-5.344819762324163e-18	8.015085632537619e-8	1.2243930248890507e-16	4.522590430379095e-8	3.654173607343766e-22	1.161522170338938e-15	2.2672967309479804e-10	3.9704605122282097e-10	1.4521754313896583e-8
58900000	0.004999889663425863	1.4329533991122651e-50	-5.344819762324163e-18	8.015085632537619e-8	1.2243930248890507e-16	4.522590430379095e-8	3.654173607343766e-22	1.161522170338938e-15	2.2672967309479804e-10	3.9704605122282097e-10	1.4521754313896583e-8
59000000	0.004999889663425863	1.4329533991122651e-50	-5.344819762324163e-18	8.015085632537619e-8	1.2243930248890507e-16	4.522590430379095e-8	3.654173607343766e-22	1.161522170338938e-15	2.2672967309479804e-10	3.9704605122282097e-10	1.4521754313896583e-8
59100000	0.004999889663425863	1.4329533991122651e-50	-5.344819762324163e-18	8.015085632537619e-8	1.2243930248890507e-16	4.522590430379095e-8	3.654173607343766e-22	1.161522170338938e-15	2.2672967309479804e-10	3.9704605122282097e-10	1.4521754313896583e-8
59200000	0.004999889663425863	1.4329533991122651e-50	-5.344819762324163e-18	8.015085632537619e-8	1.2243930248890507e-16	4.522590430379095e-8	3.654173607343766e-22	1.161522170338938e-15	2.2672967309479804e-10	3.9704605122282097e-10	1.4521754313896583e-8
59300000	0.004999889663425863	1.4329533991122651e-50	-5.344819762324163e-18	8.015085632537619e-8	1.2243930248890507e-16	4.522590430379095e-8	3.654173607343766e-22	1.161522170338938e-15	2.2672967309479804e-10	3.9704605122282097e-10	1.4521754313896583e-8
59400000	0.004999889663425863	1.4329533991122651e-50	-5.344819762324163e-18	8.015085632537619e-8	1.2243930248890507e-16	4.522590430379095e-8	3.654173607343766e-22	1.161522170338938e-15	2.2672967309479804e-10	3.9704605122282097e-10	1.4521754313896583e-8
59500000	0.004999889663425863	1.4329533991122651e-50	-5.344819762324163e-18	8.015085632537619e-8	1.2243930248890507e-16	4.522590430379095e-8	3.654173607343766e-22	1.161522170338938e-15	2.2672967309479804e-10	3.9704605122282097e-10	1.4521754313896583e-8
59600000	0.004999889663425863	1.4329533991122651e-50	-5.344819762324163e-18	8.015085632537619e-8	1.2243930248890507e-16	4.522590430379095e-8	3.654173607343766e-22	1.161522170338938e-15	2.2672967309479804e-10	3.9704605122282097e-10	1.4521754313896583e-8
59700000	0.004999889663425863	1.4329533991122651e-50	-5.344819762324163e-18	8.015085632537619e-8	1.2243930248890507e-16	4.522590430379095e-8	3.654173607343766e-22	1.161522170338938e-15	2.2672967309479804e-10	3.9704605122282097e-10	1.4521754313896583e-8
59800000	0.004999889663425863	1.4329533991122651e-50	-5.344819762324163e-18	8.015085632537619e-8	1.2243930248890507e-16	4.522590430379095e-8	3.654173607343766e-22	1.161522170338938e-15	2.2672967309479804e-10	3.9704605122282097e-10	1.4521754313896583e-8
59900000	0.004999889663425863	1.4329533991122651e-50	-5.344819762324163e-18	8.015085632537619e-8	1.2243930248890507e-16	4.522590430379095e-8	3.654173607343766e-22	1.161522170338938e-15	2.2672967309479804e-10	3.9704605122282097e-10	1.4521754313896583e-8
60000000	0.004999889663425863	1.4329533991122651e-50	-5.344819762324163e-18	8.015085632537619e-8	1.2243930248890507e-16	4.522590430379095e-8	3.654173607343766e-22	1.161522170338938e-15	2.2672967309479804e-10	3.9704605122282097e-10	1.4521754313896583e-8
60100000	0.004999889663425863	1.4329533991122651e-50	-5.344819762324163e-18	8.015085632537619e-8	1.2243930248890507e-16	4.522590430379095e-8	3.654173607343766e-22	1.161522170338938e-15	2.2672967309479804e-10	3.9704605122282097e-10	1.4521754313896583e-8
60200000	0.004999889663425863	1.4329533991122651e-50	-5.344819762324163e-18	8.015085632537619e-8	1.2243930248890507e-16	4.522590430379095e-8	3.654173607343766e-22	1.161522170338938e-15	2.2672967309479804e-10	3.9704605122282097e-10	1.4521754313896583e-8
60300000	0.004999889663425863	1.4329533991122651e-50	-5.344819762324163e-18	8.015085632537619e-8	1.2243930248890507e-16	4.522590430379095e-8	3.654173607343766e-22	1.161522170338938e-15	2.2672967309479804e-10	3.9704605122282097e-10	1.4521754313896583e-8
60400000	0.004999889663425863	1.4329533991122651e-50	-5.344819762324163e-18	8.015085632537619e-8	1.2243930248890507e-16	4.522590430379095e-8	3.654173607343766e-22	1.161522170338938e-15	2.2672967309479804e-10	3.9704605122282097e-10	1.4521754313896583e-8
60500000	0.004999889663425863	1.4329533991122651e-50	-5.344819762324163e-18	8.015085632537619e-8	1.2243930248890507e-16	4.522590430379095e-8	3.654173607343766e-22	1.161522170338938e-15	2.2672967309479804e-10	3.9704605122282097e-10	1.4521754313896583e-8
60600000	0.004999889663425863	1.4329533991122651e-50	-5.344819762324163e-18	8.015085632537619e-8	1.2243930248890507e-16	4.522590430379095e-8	3.654173607343766e-22	1.161522170338938e-15	2.2672967309479804e-10	3.9704605122282097e-10	1.4521754313896583e-8
60700000	0.004999889663425863	1.4329533991122651e-50	-5.344819762324163e-18	8.015085632537619e-8	1.2243930248890507e-16	4.522590430379095e-8	3.654173607343766e-22	1.161522170338938e-15	2.2672967309479804e-10	3.9704605122282097e-10	1.4521754313896583e-8
60800000	0.004999889663425863	1.4329533991122651e-50	-5.344819762324163e-18	8.015085632537619e-8	1.2243930248890507e-16	4.522590430379095e-8	3.654173607343766e-22	1.161522170338938e-15	2.2672967309479804e-10	3.9704605122282097e-10	1.4521754313896583e-8
60900000	0.004999889663425863	1.4329533991122651e-50	-5.344819762324163e-18	8.015085632537619e-8	1.2243930248890507e-16	4.522590430379095e-8	3.654173607343766e-22	1.161522170338938e-15	2.2672967309479804e-10	3.9704605122282097e-10	1.4521754313896583e-8
61000000	0.004999889663425863	1.4329533991122651e-50	-5.344819762324163e-18	8.015085632537619e-8	1.2243930248890507e-16	4.522590430379095e-8	3.654173607343766e-22	1.161522170338938e-15	2.2672967309479804e-10	3.9704605122282097e-10	1.4521754313896583e-8
61100000	0.004999889663425863	1.4329533991122651e-50	-5.344819762324163e-18	8.015085632537619e-8	1.2243930248890507e-16	4.522590430379095e-8	3.654173607343766e-22	1.161522170338938e-15	2.2672967309479804e-10	3.9704605122282097e-10	1.4521754313896583e-8
61200000	0.004999889663425863	1.4329533991122651e-50	-5.344819762324163e-18	8.015085632537619e-8	1.2243930248890507e-16	4.522590430379095e-8	3.654173607343766e-22	1.161522170338938e-15	2.2672967309479804e-10	3.9704605122282097e-10	1.4521754313896583e-8
61300000	0.004999889663425863	1.4329533991122651e-50	-5.344819762324163e-18	8.015085632537619e-8	1.2243930248890507e-16	4.522590430379095e-8	3.654173607343766e-22	1.161522170338938e-15	2.2672967309479804e-10	3.9704605122282097e-10	1.4521754313896583e-8
61400000	0.004999889663425863	1.4329533991122651e-50	-5.344819762324163e-18	8.015085632537619e-8	1.2243930248890507e-16	4.522590430379095e-8	3.654173607343766e-22	1.161522170338938e-15	2.2672967309479804e-10	3.9704605122282097e-10	1.4521754313896583e-8
61500000	0.004999889663425863	1.4329533991122651e-50	-5.344819762324163e-18	8.015085632537619e-8	1.2243930248890507e-16	4.522590430379095e-8	3.654173607343766e-22	1.161522170338938e-15	2.2672967309479804e-10	3.970460512228209e-10	1.4521754313896583e-8
61600000	0.004999889663425863	1.4329533991122651e-50	-5.344819762324163e-18	8.015085632537619e-8	1.2243930248890507e-16	4.522590430379095e-8	3.654173607343766e-22	1.161522170338938e-15	2.2672967309479804e-10	3.970460512228209e-10	1.4521754313896583e-8
61700000	0.004999889663425863	1.4329533991122651e-50	-5.344819762324163e-18	8.015085632537619e-8	1.2243930248890507e-16	4.522590430379095e-8	3.654173607343766e-22	1.161522170338938e-15	2.2672967309479804e-10	3.970460512228209e-10	1.4521754313896583e-8
61800000	0.004999889663425863	1.4329533991122651e-50	-5.344819762324163e-18	8.015085632537619e-8	1.2243930248890507e-16	4.522590430379095e-8	3.654173607343766e-22	1.161522170338938e-15	2.2672967309479804e-10	3.970460512228209e-10	1.4521754313896583e-8
61900000	0.004999889663425863	1.4329533991122651e-50	-5.344819762324163e-18	8.015085632537619e-8	1.2243930248890507e-16	4.522590430379095e-8	3.654173607343766e-22	1.161522170338938e-15	2.2672967309479804e-10	3.970460512228209e-10	1.4521754313896583e-8
62000000	0.004999889663425863	1.4329533991122651e-50	-5.344819762324163e-18	8.015085632537619e-8	1.2243930248890507e-16	4.522590430379095e-8	3.654173607343766e-22	1.161522170338938e-15	2.2672967309479804e-10	3.970460512228209e-10	1.4521754313896583e-8
62100000	0.004999889663425863	1.4329533991122651e-50	-5.344819762324163e-18	8.015085632537619e-8	1.2243930248890507e-16	4.522590430379095e-8	3.654173607343766e-22	1.161522170338938e-15	2.2672967309479804e-10	3.970460512228209e-10	1.4521754313896583e-8
62200000	0.004999889663425863	1.4329533991122651e-50	-5.344819762324163e-18	8.015085632537619e-8	1.2243930248890507e-16	4.522590430379095e-8	3.654173607343766e-22	1.161522170338938e-15	2.2672967309479804e-10	3.970460512228209e-10	1.4521754313896583e-8
62300000	0.004999889663425863	1.4329533991122651e-50	-5.344819762324163e-18	8.015085632537619e-8	1.2243930248890507e-16	4.522590430379095e-8	3.654173607343766e-22	1.161522170338938e-15	2.2672967309479804e-10	3.970460512228209e-10	1.4521754313896583e-8
62400000	0.004999889663425863	1.4329533991122651e-50	-5.344819762324163e-18	8.015085632537619e-8	1.2243930248890507e-16	4.522590430379095e-8	3.654173607343766e-22	1.161522170338938e-15	2.2672967309479804e-10	3.970460512228209e-10	1.4521754313896583e-8
62500000	0.004999889663425863	1.4329533991122651e-50	-5.344819762324163e-18	8.015085632537619e-8	1.2243930248890507e-16	4.522590430379095e-8	3.6541736073437654e-22	1.161522170338938e-15	2.2672967309479804e-10	3.970460512228209e-10	1.4521754313896583e-8
62600000	0.004999889663425863	1.4329533991122651e-50	-5.344819762324163e-18	8.015085632537619e-8	1.2243930248890507e-16	4.522590430379095e-8	3.6541736073437654e-22	1.161522170338938e-15	2.2672967309479804e-10	3.970460512228209e-10	1.4521754313896583e-8
62700000	0.004999889663425863	1.4329533991122651e-50	-5.344819762324163e-18	8.015085632537619e-8	1.2243930248890507e-16	4.522590430379095e-8	3.6541736073437654e-22	1.161522170338938e-15	2.2672967309479804e-10	3.970460512228209e-10	1.4521754313896583e-8
62800000	0.004999889663425863	1.4329533991122651e-50	-5.344819762324163e-18	8.015085632537619e-8	1.2243930248890507e-16	4.522590430379095e-8	3.6541736073437654e-22	1.161522170338938e-15	2.2672967309479804e-10	3.970460512228209e-10	1.4521754313896583e-8
62900000	0.004999889663425863	1.4329533991122651e-50	-5.344819762324163e-18	8.015085632537619e-8	1.2243930248890507e-16	4.522590430379095e-8	3.6541736073437654e-22	1.161522170338938e-15	2.2672967309479804e-10	3.970460512228209e-10	1.4521754313896583e-8
63000000	0.004999889663425863	1.4329533991122651e-50	-5.344819762324163e-18	8.015085632537619e-8	1.2243930248890507e-16	4.522590430379095e-8	3.6541736073437654e-22	1.161522170338938e-15	2.2672967309479804e-10	3.970460512228209e-10	1.4521754313896583e-8
63100000	0.004999889663425863	1.4329533991122651e-50	-5.344819762324163e-18	8.015085632537619e-8	1.2243930248890507e-16	4.522590430379095e-8	3.6541736073437654e-22	1.161522170338938e-15	2.2672967309479804e-10	3.970460512228209e-10	1.4521754313896583e-8
63200000	0.004999889663425863	1.432953399112265e-50	-5.344819762324163e-18	8.015085632537619e-8	1.2243930248890507e-16	4.522590430379095e-8	3.6541736073437654e-22	1.161522170338938e-15	2.2672967309479804e-10	3.970460512228209e-10	1.4521754313896583e-8
63300000	0.004999889663425863	1.432953399112265e-50	-5.344819762324163e-18	8.015085632537619e-8	1.2243930248890507e-16	4.522590430379095e-8	3.6541736073437654e-22	1.161522170338938e-15	2.2672967309479804e-10	3.970460512228209e-10	1.4521754313896583e-8
63400000	0.004999889663425863	1.432953399112265e-50	-5.344819762324163e-18	8.015085632537619e-8	1.2243930248890507e-16	4.522590430379095e-8	3.6541736073437654e-22	1.161522170338938e-15	2.2672967309479804e-10	3.970460512228209e-10	1.4521754313896583e-8
63500000	0.004999889663425863	1.432953399112265e-50	-5.344819762324163e-18	8.015085632537619e-8	1.2243930248890507e-16	4.522590430379095e-8	3.6541736073437654e-22	1.161522170338938e-15	2.2672967309479804e-10	3.970460512228209e-10	1.4521754313896583e-8
63600000	0.004999889663425863	1.432953399112265e-50	-5.344819762324163e-18	8.015085632537619e-8	1.2243930248890507e-16	4.522590430379095e-8	3.6541736073437654e-22	1.161522170338938e-15	2.2672967309479804e-10	3.970460512228209e-10	1.4521754313896583e-8
63700000	0.004999889663425863	1.432953399112265e-50	-5.344819762324163e-18	8.015085632537619e-8	1.2243930248890507e-16	4.522590430379095e-8	3.6541736073437654e-22	1.161522170338938e-15	2.2672967309479804e-10	3.970460512228209e-10	1.4521754313896583e-8
63800000	0.004999889663425863	1.432953399112265e-50	-5.344819762324163e-18	8.015085632537619e-8	1.2243930248890507e-16	4.522590430379095e-8	3.6541736073437654e-22	1.161522170338938e-15	2.2672967309479804e-10	3.970460512228209e-10	1.4521754313896583e-8
63900000	0.004999889663425863	1.432953399112265e-50	-5.344819762324163e-18	8.015085632537619e-8	1.2243930248890507e-16	4.522590430379095e-8	3.6541736073437654e-22	1.161522170338938e-15	2.2672967309479804e-10	3.970460512228209e-10	1.4521754313896583e-8
64000000	0.004999889663425863	1.432953399112265e-50	-5.344819762324163e-18	8.015085632537619e-8	1.2243930248890507e-16	4.522590430379095e-8	3.6541736073437654e-22	1.161522170338938e-15	2.2672967309479804e-10	3.970460512228209e-10	1.4521754313896583e-8
64100000	0.004999889663425863	1.432953399112265e-50	-5.344819762324163e-18	8.015085632537619e-8	1.2243930248890507e-16	4.522590430379095e-8	3.6541736073437654e-22	1.161522170338938e-15	2.2672967309479804e-10	3.970460512228209e-10	1.4521754313896583e-8
64200000	0.004999889663425863	1.432953399112265e-50	-5.344819762324163e-18	8.015085632537619e-8	1.2243930248890507e-16	4.522590430379095e-8	3.6541736073437654e-22	1.161522170338938e-15	2.2672967309479804e-10	3.970460512228209e-10	1.4521754313896583e-8
64300000	0.004999889663425863	1.432953399112265e-50	-5.344819762324163e-18	8.015085632537619e-8	1.2243930248890507e-16	4.522590430379095e-8	3.6541736073437654e-22	1.161522170338938e-15	2.2672967309479804e-10	3.970460512228209e-10	1.4521754313896583e-8
64400000	0.004999889663425863	1.432953399112265e-50	-5.344819762324163e-18	8.015085632537619e-8	1.2243930248890507e-16	4.522590430379095e-8	3.6541736073437654e-22	1.161522170338938e-15	2.2672967309479804e-10	3.970460512228209e-10	1.4521754313896583e-8
64500000	0.004999889663425863	1.432953399112265e-50	-5.344819762324163e-18	8.015085632537619e-8	1.2243930248890507e-16	4.522590430379095e-8	3.6541736073437654e-22	1.161522170338938e-15	2.2672967309479804e-10	3.970460512228209e-10	1.4521754313896583e-8
64600000	0.004999889663425863	1.432953399112265e-50	-5.344819762324163e-18	8.015085632537619e-8	1.2243930248890507e-16	4.522590430379095e-8	3.6541736073437654e-22	1.161522170338938e-15	2.2672967309479804e-10	3.970460512228209e-10	1.4521754313896583e-8
64700000	0.004999889663425863	1.432953399112265e-50	-5.344819762324163e-18	8.015085632537619e-8	1.2243930248890507e-16	4.522590430379095e-8	3.6541736073437654e-22	1.161522170338938e-15	2.2672967309479804e-10	3.970460512228209e-10	1.4521754313896583e-8
64800000	0.004999889663425863	1.432953399112265e-50	-5.344819762324163e-18	8.015085632537619e-8	1.2243930248890507e-16	4.522590430379095e-8	3.6541736073437654e-22	1.161522170338938e-15	2.2672967309479804e-10	3.970460512228209e-10	1.4521754313896583e-8
64900000	0.004999889663425863	1.432953399112265e-50	-5.344819762324163e-18	8.015085632537619e-8	1.2243930248890507e-16	4.522590430379095e-8	3.6541736073437654e-22	1.161522170338938e-15	2.2672967309479804e-10	3.970460512228209e-10	1.4521754313896583e-8
65000000	0.004999889663425863	1.432953399112265e-50	-5.344819762324163e-18	8.015085632537619e-8	1.2243930248890507e-16	4.522590430379095e-8	3.6541736073437654e-22	1.161522170338938e-15	2.2672967309479804e-10	3.970460512228209e-10	1.4521754313896583e-8
65100000	0.004999889663425863	1.432953399112265e-50	-5.344819762324163e-18	8.015085632537619e-8	1.2243930248890507e-16	4.522590430379095e-8	3.6541736073437654e-22	1.161522170338938e-15	2.2672967309479804e-10	3.970460512228209e-10	1.4521754313896583e-8
65200000	0.004999889663425863	1.432953399112265e-50	-5.344819762324163e-18	8.015085632537619e-8	1.2243930248890507e-16	4.522590430379095e-8	3.6541736073437654e-22	1.161522170338938e-15	2.2672967309479804e-10	3.970460512228209e-10	1.4521754313896583e-8
65300000	0.004999889663425863	1.432953399112265e-50	-5.344819762324163e-18	8.015085632537619e-8	1.2243930248890507e-16	4.522590430379095e-8	3.654173607343765e-22	1.161522170338938e-15	2.2672967309479804e-10	3.970460512228209e-10	1.4521754313896583e-8
65400000	0.004999889663425863	1.432953399112265e-50	-5.344819762324163e-18	8.015085632537619e-8	1.2243930248890507e-16	4.522590430379095e-8	3.654173607343765e-22	1.161522170338938e-15	2.2672967309479804e-10	3.970460512228209e-10	1.4521754313896583e-8
65500000	0.004999889663425863	1.432953399112265e-50	-5.344819762324163e-18	8.015085632537619e-8	1.2243930248890507e-16	4.522590430379095e-8	3.654173607343765e-22	1.161522170338938e-15	2.2672967309479804e-10	3.970460512228209e-10	1.4521754313896583e-8
65600000	0.004999889663425863	1.432953399112265e-50	-5.344819762324163e-18	8.015085632537619e-8	1.2243930248890507e-16	4.522590430379095e-8	3.654173607343765e-22	1.161522170338938e-15	2.2672967309479804e-10	3.970460512228209e-10	1.4521754313896583e-8
65700000	0.004999889663425863	1.432953399112265e-50	-5.344819762324163e-18	8.015085632537619e-8	1.2243930248890507e-16	4.522590430379095e-8	3.654173607343765e-22	1.161522170338938e-15	2.2672967309479804e-10	3.970460512228209e-10	1.4521754313896583e-8
65800000	0.004999889663425863	1.432953399112265e-50	-5.344819762324163e-18	8.015085632537619e-8	1.2243930248890507e-16	4.522590430379095e-8	3.654173607343765e-22	1.161522170338938e-15	2.2672967309479804e-10	3.970460512228209e-10	1.4521754313896583e-8
65900000	0.004999889663425863	1.432953399112265e-50	-5.344819762324163e-18	8.015085632537619e-8	1.2243930248890507e-16	4.522590430379095e-8	3.654173607343765e-22	1.161522170338938e-15	2.2672967309479804e-10	3.970460512228209e-10	1.4521754313896583e-8
66000000	0.004999889663425863	1.432953399112265e-50	-5.344819762324163e-18	8.015085632537619e-8	1.2243930248890507e-16	4.522590430379095e-8	3.654173607343765e-22	1.161522170338938e-15	2.2672967309479804e-10	3.970460512228209e-10	1.4521754313896583e-8
66100000	0.004999889663425863	1.432953399112265e-50	-5.344819762324163e-18	8.015085632537619e-8	1.2243930248890507e-16	4.522590430379095e-8	3.654173607343765e-22	1.161522170338938e-15	2.2672967309479804e-10	3.970460512228209e-10	1.4521754313896583e-8
66200000	0.004999889663425863	1.432953399112265e-50	-5.344819762324163e-18	8.015085632537619e-8	1.2243930248890507e-16	4.522590430379095e-8	3.654173607343765e-22	1.161522170338938e-15	2.2672967309479804e-10	3.970460512228209e-10	1.4521754313896583e-8
66300000	0.004999889663425863	1.432953399112265e-50	-5.344819762324163e-18	8.015085632537619e-8	1.2243930248890507e-16	4.522590430379095e-8	3.654173607343765e-22	1.161522170338938e-15	2.2672967309479804e-10	3.970460512228209e-10	1.4521754313896583e-8
66400000	0.004999889663425863	1.432953399112265e-50	-5.344819762324163e-18	8.015085632537619e-8	1.2243930248890507e-16	4.522590430379095e-8	3.654173607343765e-22	1.161522170338938e-15	2.2672967309479804e-10	3.970460512228209e-10	1.4521754313896583e-8
66500000	0.004999889663425863	1.432953399112265e-50	-5.344819762324163e-18	8.015085632537619e-8	1.2243930248890507e-16	4.522590430379095e-8	3.654173607343765e-22	1.161522170338938e-15	2.2672967309479804e-10	3.970460512228209e-10	1.4521754313896583e-8
66600000	0.004999889663425863	1.432953399112265e-50	-5.344819762324163e-18	8.015085632537619e-8	1.2243930248890507e-16	4.522590430379095e-8	3.654173607343765e-22	1.161522170338938e-15	2.2672967309479804e-10	3.970460512228209e-10	1.4521754313896583e-8
66700000	0.004999889663425863	1.432953399112265e-50	-5.344819762324163e-18	8.015085632537619e-8	1.2243930248890507e-16	4.522590430379095e-8	3.654173607343765e-22	1.161522170338938e-15	2.2672967309479804e-10	3.970460512228209e-10	1.4521754313896583e-8
66800000	0.004999889663425863	1.432953399112265e-50	-5.344819762324163e-18	8.015085632537619e-8	1.2243930248890507e-16	4.522590430379095e-8	3.654173607343765e-22	1.161522170338938e-15	2.2672967309479804e-10	3.970460512228209e-10	1.4521754313896583e-8
66900000	0.004999889663425863	1.432953399112265e-50	-5.344819762324163e-18	8.015085632537619e-8	1.2243930248890507e-16	4.522590430379095e-8	3.654173607343765e-22	1.161522170338938e-15	2.2672967309479804e-10	3.970460512228209e-10	1.4521754313896583e-8
67000000	0.004999889663425863	1.432953399112265e-50	-5.344819762324163e-18	8.015085632537619e-8	1.2243930248890507e-16	4.522590430379095e-8	3.654173607343765e-22	1.161522170338938e-15	2.2672967309479804e-10	3.970460512228209e-10	1.4521754313896583e-8
67100000	0.004999889663425863	1.432953399112265e-50	-5.344819762324163e-18	8.015085632537619e-8	1.2243930248890507e-16	4.522590430379095e-8	3.654173607343765e-22	1.161522170338938e-15	2.2672967309479804e-10	3.970460512228209e-10	1.4521754313896583e-8
67200000	0.004999889663425863	1.432953399112265e-50	-5.344819762324163e-18	8.015085632537619e-8	1.2243930248890507e-16	4.522590430379095e-8	3.654173607343765e-22	1.161522170338938e-15	2.2672967309479804e-10	3.970460512228209e-10	1.4521754313896583e-8
67300000	0.004999889663425863	1.432953399112265e-50	-5.344819762324163e-18	8.015085632537619e-8	1.2243930248890507e-16	4.522590430379095e-8	3.654173607343765e-22	1.161522170338938e-15	2.2672967309479804e-10	3.970460512228209e-10	1.4521754313896583e-8
67400000	0.004999889663425863	1.432953399112265e-50	-5.344819762324163e-18	8.015085632537619e-8	1.2243930248890507e-16	4.522590430379095e-8	3.654173607343765e-22	1.161522170338938e-15	2.2672967309479804e-10	3.970460512228209e-10	1.4521754313896583e-8
67500000	0.004999889663425863	1.432953399112265e-50	-5.344819762324163e-18	8.015085632537619e-8	1.2243930248890507e-16	4.522590430379095e-8	3.654173607343765e-22	1.161522170338938e-15	2.2672967309479804e-10	3.970460512228209e-10	1.4521754313896583e-8
67600000	0.004999889663425863	1.432953399112265e-50	-5.344819762324163e-18	8.015085632537619e-8	1.2243930248890507e-16	4.522590430379095e-8	3.654173607343765e-22	1.161522170338938e-15	2.2672967309479804e-10	3.970460512228209e-10	1.4521754313896583e-8
67700000	0.004999889663425863	1.432953399112265e-50	-5.344819762324163e-18	8.015085632537619e-8	1.2243930248890507e-16	4.522590430379095e-8	3.654173607343765e-22	1.161522170338938e-15	2.2672967309479804e-10	3.970460512228209e-10	1.4521754313896583e-8
67800000	0.004999889663425863	1.432953399112265e-50	-5.344819762324163e-18	8.015085632537619e-8	1.2243930248890507e-16	4.522590430379095e-8	3.654173607343765e-22	1.161522170338938e-15	2.2672967309479804e-10	3.970460512228209e-10	1.4521754313896583e-8
67900000	0.004999889663425863	1.432953399112265e-50	-5.344819762324163e-18	8.015085632537619e-8	1.2243930248890507e-16	4.522590430379095e-8	3.654173607343765e-22	1.161522170338938e-15	2.2672967309479804e-10	3.970460512228209e-10	1.4521754313896583e-8
68000000	0.004999889663425863	1.432953399112265e-50	-5.344819762324163e-18	8.015085632537619e-8	1.2243930248890507e-16	4.522590430379095e-8	3.654173607343765e-22	1.161522170338938e-15	2.2672967309479804e-10	3.970460512228209e-10	1.4521754313896583e-8
68100000	0.004999889663425863	1.432953399112265e-50	-5.344819762324163e-18	8.015085632537619e-8	1.2243930248890507e-16	4.522590430379095e-8	3.654173607343765e-22	1.161522170338938e-15	2.2672967309479804e-10	3.970460512228209e-10	1.4521754313896583e-8
68200000	0.004999889663425863	1.432953399112265e-50	-5.344819762324163e-18	8.015085632537619e-8	1.2243930248890507e-16	4.522590430379095e-8	3.654173607343765e-22	1.161522170338938e-15	2.2672967309479804e-10	3.970460512228209e-10	1.4521754313896583e-8
68300000	0.004999889663425863	1.432953399112265e-50	-5.344819762324163e-18	8.015085632537619e-8	1.2243930248890507e-16	4.522590430379095e-8	3.654173607343765e-22	1.161522170338938e-15	2.2672967309479804e-10	3.970460512228209e-10	1.4521754313896583e-8
68400000	0.004999889663425863	1.432953399112265e-50	-5.344819762324163e-18	8.015085632537619e-8	1.2243930248890507e-16	4.522590430379095e-8	3.654173607343765e-22	1.161522170338938e-15	2.2672967309479804e-10	3.970460512228209e-10	1.4521754313896583e-8
68500000	0.004999889663425863	1.432953399112265e-50	-5.344819762324163e-18	8.015085632537619e-8	1.2243930248890507e-16	4.522590430379095e-8	3.654173607343765e-22	1.161522170338938e-15	2.2672967309479804e-10	3.970460512228209e-10	1.4521754313896583e-8
68600000	0.004999889663425863	1.432953399112265e-50	-5.344819762324163e-18	8.015085632537619e-8	1.2243930248890507e-16	4.522590430379095e-8	3.654173607343765e-22	1.161522170338938e-15	2.2672967309479804e-10	3.970460512228209e-10	1.4521754313896583e-8
68700000	0.004999889663425863	1.432953399112265e-50	-5.344819762324163e-18	8.015085632537619e-8	1.2243930248890507e-16	4.522590430379095e-8	3.654173607343765e-22	1.161522170338938e-15	2.2672967309479804e-10	3.970460512228209e-10	1.4521754313896583e-8
68800000	0.004999889663425863	1.432953399112265e-50	-5.344819762324163e-18	8.015085632537619e-8	1.2243930248890507e-16	4.522590430379095e-8	3.654173607343765e-22	1.161522170338938e-15	2.2672967309479804e-10	3.970460512228209e-10	1.4521754313896583e-8
68900000	0.004999889663425863	1.432953399112265e-50	-5.344819762324163e-18	8.015085632537619e-8	1.2243930248890507e-16	4.522590430379095e-8	3.654173607343765e-22	1.161522170338938e-15	2.2672967309479804e-10	3.970460512228209e-10	1.4521754313896583e-8
69000000	0.004999889663425863	1.432953399112265e-50	-5.344819762324163e-18	8.015085632537619e-8	1.2243930248890507e-16	4.522590430379095e-8	3.654173607343765e-22	1.161522170338938e-15	2.2672967309479804e-10	3.970460512228209e-10	1.4521754313896583e-8
69100000	0.004999889663425863	1.432953399112265e-50	-5.344819762324163e-18	8.015085632537619e-8	1.2243930248890507e-16	4.522590430379095e-8	3.654173607343765e-22	1.161522170338938e-15	2.2672967309479804e-10	3.970460512228209e-10	1.4521754313896583e-8
69200000	0.004999889663425863	1.432953399112265e-50	-5.344819762324163e-18	8.015085632537619e-8	1.2243930248890507e-16	4.522590430379095e-8	3.654173607343765e-22	1.161522170338938e-15	2.2672967309479804e-10	3.970460512228209e-10	1.4521754313896583e-8
69300000	0.004999889663425863	1.432953399112265e-50	-5.344819762324163e-18	8.015085632537619e-8	1.2243930248890507e-16	4.522590430379095e-8	3.654173607343765e-22	1.161522170338938e-15	2.2672967309479804e-10	3.970460512228209e-10	1.4521754313896583e-8
69400000	0.004999889663425863	1.432953399112265e-50	-5.344819762324163e-18	8.015085632537619e-8	1.2243930248890507e-16	4.522590430379095e-8	3.654173607343765e-22	1.161522170338938e-15	2.2672967309479804e-10	3.970460512228209e-10	1.4521754313896583e-8
69500000	0.004999889663425863	1.432953399112265e-50	-5.344819762324163e-18	8.015085632537619e-8	1.2243930248890507e-16	4.522590430379095e-8	3.654173607343765e-22	1.161522170338938e-15	2.2672967309479804e-10	3.970460512228209e-10	1.4521754313896583e-8
69600000	0.004999889663425863	1.432953399112265e-50	-5.344819762324163e-18	8.015085632537619e-8	1.2243930248890507e-16	4.522590430379095e-8	3.654173607343765e-22	1.161522170338938e-15	2.2672967309479804e-10	3.970460512228209e-10	1.4521754313896583e-8
69700000	0.004999889663425863	1.432953399112265e-50	-5.344819762324163e-18	8.015085632537619e-8	1.2243930248890507e-16	4.522590430379095e-8	3.654173607343765e-22	1.161522170338938e-15	2.2672967309479804e-10	3.970460512228209e-10	1.4521754313896583e-8
69800000	0.004999889663425863	1.432953399112265e-50	-5.344819762324163e-18	8.015085632537619e-8	1.2243930248890507e-16	4.522590430379095e-8	3.654173607343765e-22	1.161522170338938e-15	2.2672967309479804e-10	3.970460512228209e-10	1.4521754313896583e-8
69900000	0.004999889663425863	1.432953399112265e-50	-5.344819762324163e-18	8.015085632537619e-8	1.2243930248890507e-16	4.522590430379095e-8	3.654173607343765e-22	1.161522170338938e-15	2.2672967309479804e-10	3.970460512228209e-10	1.4521754313896583e-8
70000000	0.004999889663425863	1.432953399112265e-50	-5.344819762324163e-18	8.015085632537619e-8	1.2243930248890507e-16	4.522590430379095e-8	3.654173607343765e-22	1.161522170338938e-15	2.2672967309479804e-10	3.970460512228209e-10	1.4521754313896583e-8
70100000	0.004999889663425863	1.432953399112265e-50	-5.344819762324163e-18	8.015085632537619e-8	1.2243930248890507e-16	4.522590430379095e-8	3.654173607343765e-22	1.161522170338938e-15	2.2672967309479804e-10	3.970460512228209e-10	1.4521754313896583e-8
70200000	0.004999889663425863	1.432953399112265e-50	-5.344819762324163e-18	8.015085632537619e-8	1.2243930248890507e-16	4.522590430379095e-8	3.654173607343765e-22	1.161522170338938e-15	2.2672967309479804e-10	3.970460512228209e-10	1.4521754313896583e-8
70300000	0.004999889663425863	1.432953399112265e-50	-5.344819762324163e-18	8.015085632537619e-8	1.2243930248890507e-16	4.522590430379095e-8	3.654173607343765e-22	1.161522170338938e-15	2.2672967309479804e-10	3.970460512228209e-10	1.4521754313896583e-8
70400000	0.004999889663425863	1.432953399112265e-50	-5.344819762324163e-18	8.015085632537619e-8	1.2243930248890507e-16	4.522590430379095e-8	3.654173607343765e-22	1.161522170338938e-15	2.2672967309479804e-10	3.970460512228209e-10	1.4521754313896583e-8
70500000	0.004999889663425863	1.432953399112265e-50	-5.344819762324163e-18	8.015085632537619e-8	1.2243930248890507e-16	4.522590430379095e-8	3.654173607343765e-22	1.161522170338938e-15	2.2672967309479804e-10	3.970460512228209e-10	1.4521754313896583e-8
70600000	0.004999889663425863	1.432953399112265e-50	-5.344819762324163e-18	8.015085632537619e-8	1.2243930248890507e-16	4.522590430379095e-8	3.654173607343765e-22	1.161522170338938e-15	2.2672967309479804e-10	3.970460512228209e-10	1.4521754313896583e-8
70700000	0.004999889663425863	1.432953399112265e-50	-5.344819762324163e-18	8.015085632537619e-8	1.2243930248890507e-16	4.522590430379095e-8	3.654173607343765e-22	1.161522170338938e-15	2.2672967309479804e-10	3.970460512228209e-10	1.4521754313896583e-8
70800000	0.004999889663425863	1.432953399112265e-50	-5.344819762324163e-18	8.015085632537619e-8	1.2243930248890507e-16	4.522590430379095e-8	3.654173607343765e-22	1.161522170338938e-15	2.2672967309479804e-10	3.970460512228209e-10	1.4521754313896583e-8
70900000	0.004999889663425863	1.432953399112265e-50	-5.344819762324163e-18	8.015085632537619e-8	1.2243930248890507e-16	4.522590430379095e-8	3.654173607343765e-22	1.161522170338938e-15	2.2672967309479804e-10	3.970460512228209e-10	1.4521754313896583e-8
71000000	0.004999889663425863	1.432953399112265e-50	-5.344819762324163e-18	8.015085632537619e-8	1.2243930248890507e-16	4.522590430379095e-8	3.654173607343765e-22	1.161522170338938e-15	2.2672967309479804e-10	3.970460512228209e-10	1.4521754313896583e-8
71100000	0.004999889663425863	1.432953399112265e-50	-5.344819762324163e-18	8.015085632537619e-8	1.2243930248890507e-16	4.522590430379095e-8	3.654173607343765e-22	1.161522170338938e-15	2.2672967309479804e-10	3.970460512228209e-10	1.4521754313896583e-8
71200000	0.004999889663425863	1.432953399112265e-50	-5.344819762324163e-18	8.015085632537619e-8	1.2243930248890507e-16	4.522590430379095e-8	3.654173607343765e-22	1.161522170338938e-15	2.2672967309479804e-10	3.970460512228209e-10	1.4521754313896583e-8
71300000	0.004999889663425863	1.432953399112265e-50	-5.344819762324163e-18	8.015085632537619e-8	1.2243930248890507e-16	4.522590430379095e-8	3.654173607343765e-22	1.161522170338938e-15	2.2672967309479804e-10	3.970460512228209e-10	1.4521754313896583e-8
71400000	0.004999889663425863	1.4329533991122651e-50	-5.344819762324163e-18	8.015085632537619e-8	1.2243930248890507e-16	4.522590430379095e-8	3.654173607343765e-22	1.161522170338938e-15	2.2672967309479804e-10	3.970460512228209e-10	1.4521754313896583e-8
71500000	0.004999889663425863	1.4329533991122651e-50	-5.344819762324163e-18	8.015085632537619e-8	1.2243930248890507e-16	4.522590430379095e-8	3.654173607343765e-22	1.161522170338938e-15	2.2672967309479804e-10	3.970460512228209e-10	1.4521754313896583e-8
71600000	0.004999889663425863	1.4329533991122651e-50	-5.344819762324163e-18	8.015085632537619e-8	1.2243930248890507e-16	4.522590430379095e-8	3.654173607343765e-22	1.161522170338938e-15	2.2672967309479804e-10	3.970460512228209e-10	1.4521754313896583e-8
71700000	0.004999889663425863	1.4329533991122651e-50	-5.344819762324163e-18	8.015085632537619e-8	1.2243930248890507e-16	4.522590430379095e-8	3.654173607343765e-22	1.161522170338938e-15	2.2672967309479804e-10	3.970460512228209e-10	1.4521754313896583e-8
71800000	0.004999889663425863	1.4329533991122651e-50	-5.344819762324163e-18	8.015085632537619e-8	1.2243930248890507e-16	4.522590430379095e-8	3.654173607343765e-22	1.161522170338938e-15	2.2672967309479804e-10	3.970460512228209e-10	1.4521754313896583e-8
71900000	0.004999889663425863	1.4329533991122651e-50	-5.344819762324163e-18	8.015085632537619e-8	1.2243930248890507e-16	4.522590430379095e-8	3.654173607343765e-22	1.161522170338938e-15	2.2672967309479804e-10	3.970460512228209e-10	1.4521754313896583e-8
72000000	0.004999889663425863	1.4329533991122651e-50	-5.344819762324163e-18	8.015085632537619e-8	1.2243930248890507e-16	4.522590430379095e-8	3.654173607343765e-22	1.161522170338938e-15	2.2672967309479804e-10	3.970460512228209e-10	1.4521754313896583e-8
72100000	0.004999889663425863	1.4329533991122651e-50	-5.344819762324163e-18	8.015085632537619e-8	1.2243930248890507e-16	4.522590430379095e-8	3.654173607343765e-22	1.161522170338938e-15	2.2672967309479804e-10	3.970460512228209e-10	1.4521754313896583e-8
72200000	0.004999889663425863	1.4329533991122651e-50	-5.344819762324163e-18	8.015085632537619e-8	1.2243930248890507e-16	4.522590430379095e-8	3.654173607343765e-22	1.161522170338938e-15	2.2672967309479804e-10	3.970460512228209e-10	1.4521754313896583e-8
72300000	0.004999889663425863	1.4329533991122651e-50	-5.344819762324163e-18	8.015085632537619e-8	1.2243930248890507e-16	4.522590430379095e-8	3.654173607343765e-22	1.161522170338938e-15	2.2672967309479804e-10	3.970460512228209e-10	1.4521754313896583e-8
72400000	0.004999889663425863	1.4329533991122651e-50	-5.344819762324163e-18	8.015085632537619e-8	1.2243930248890507e-16	4.522590430379095e-8	3.654173607343765e-22	1.161522170338938e-15	2.2672967309479804e-10	3.970460512228209e-10	1.4521754313896583e-8
72500000	0.004999889663425863	1.4329533991122651e-50	-5.344819762324163e-18	8.015085632537619e-8	1.2243930248890507e-16	4.522590430379095e-8	3.654173607343765e-22	1.161522170338938e-15	2.2672967309479804e-10	3.970460512228209e-10	1.4521754313896583e-8
72600000	0.004999889663425863	1.4329533991122651e-50	-5.344819762324163e-18	8.015085632537619e-8	1.2243930248890507e-16	4.522590430379095e-8	3.654173607343765e-22	1.161522170338938e-15	2.2672967309479804e-10	3.970460512228209e-10	1.4521754313896583e-8
72700000	0.004999889663425863	1.4329533991122651e-50	-5.344819762324163e-18	8.015085632537619e-8	1.2243930248890507e-16	4.522590430379095e-8	3.654173607343765e-22	1.161522170338938e-15	2.2672967309479804e-10	3.970460512228209e-10	1.4521754313896583e-8
72800000	0.004999889663425863	1.4329533991122651e-50	-5.344819762324163e-18	8.015085632537619e-8	1.2243930248890507e-16	4.522590430379095e-8	3.654173607343765e-22	1.161522170338938e-15	2.2672967309479804e-10	3.970460512228209e-10	1.4521754313896583e-8
72900000	0.004999889663425863	1.4329533991122651e-50	-5.344819762324163e-18	8.015085632537619e-8	1.2243930248890507e-16	4.522590430379095e-8	3.654173607343765e-22	1.161522170338938e-15	2.2672967309479804e-10	3.970460512228209e-10	1.4521754313896583e-8
73000000	0.004999889663425863	1.4329533991122651e-50	-5.344819762324163e-18	8.015085632537619e-8	1.2243930248890507e-16	4.522590430379095e-8	3.654173607343765e-22	1.161522170338938e-15	2.2672967309479804e-10	3.970460512228209e-10	1.4521754313896583e-8
73100000	0.004999889663425863	1.4329533991122651e-50	-5.344819762324163e-18	8.015085632537619e-8	1.2243930248890507e-16	4.522590430379095e-8	3.654173607343765e-22	1.161522170338938e-15	2.2672967309479804e-10	3.970460512228209e-10	1.4521754313896583e-8
73200000	0.004999889663425863	1.4329533991122651e-50	-5.344819762324163e-18	8.015085632537619e-8	1.2243930248890507e-16	4.522590430379095e-8	3.654173607343765e-22	1.161522170338938e-15	2.2672967309479804e-10	3.970460512228209e-10	1.4521754313896583e-8
73300000	0.004999889663425863	1.4329533991122651e-50	-5.344819762324163e-18	8.015085632537619e-8	1.2243930248890507e-16	4.522590430379095e-8	3.654173607343765e-22	1.161522170338938e-15	2.2672967309479804e-10	3.970460512228209e-10	1.4521754313896583e-8
73400000	0.004999889663425863	1.4329533991122651e-50	-5.344819762324163e-18	8.015085632537619e-8	1.2243930248890507e-16	4.522590430379095e-8	3.654173607343765e-22	1.161522170338938e-15	2.2672967309479804e-10	3.970460512228209e-10	1.4521754313896583e-8
73500000	0.004999889663425863	1.4329533991122651e-50	-5.344819762324163e-18	8.015085632537619e-8	1.2243930248890507e-16	4.522590430379095e-8	3.654173607343765e-22	1.161522170338938e-15	2.2672967309479804e-10	3.970460512228209e-10	1.4521754313896583e-8
73600000	0.004999889663425863	1.4329533991122651e-50	-5.344819762324163e-18	8.015085632537619e-8	1.2243930248890507e-16	4.522590430379095e-8	3.654173607343765e-22	1.161522170338938e-15	2.2672967309479804e-10	3.970460512228209e-10	1.4521754313896583e-8
73700000	0.004999889663425863	1.4329533991122651e-50	-5.344819762324163e-18	8.015085632537619e-8	1.2243930248890507e-16	4.522590430379095e-8	3.654173607343765e-22	1.161522170338938e-15	2.2672967309479804e-10	3.970460512228209e-10	1.4521754313896583e-8
73800000	0.004999889663425863	1.4329533991122651e-50	-5.344819762324163e-18	8.015085632537619e-8	1.2243930248890507e-16	4.522590430379095e-8	3.654173607343765e-22	1.161522170338938e-15	2.2672967309479804e-10	3.970460512228209e-10	1.4521754313896583e-8
73900000	0.004999889663425863	1.4329533991122651e-50	-5.344819762324163e-18	8.015085632537619e-8	1.2243930248890507e-16	4.522590430379095e-8	3.654173607343765e-22	1.161522170338938e-15	2.2672967309479804e-10	3.970460512228209e-10	1.4521754313896583e-8
74000000	0.004999889663425863	1.4329533991122651e-50	-5.344819762324163e-18	8.015085632537619e-8	1.2243930248890507e-16	4.522590430379095e-8	3.654173607343765e-22	1.161522170338938e-15	2.2672967309479804e-10	3.970460512228209e-10	1.4521754313896583e-8
74100000	0.004999889663425863	1.4329533991122651e-50	-5.344819762324163e-18	8.015085632537619e-8	1.2243930248890507e-16	4.522590430379095e-8	3.654173607343765e-22	1.161522170338938e-15	2.2672967309479804e-10	3.970460512228209e-10	1.4521754313896583e-8
74200000	0.004999889663425863	1.4329533991122651e-50	-5.344819762324163e-18	8.015085632537619e-8	1.2243930248890507e-16	4.522590430379095e-8	3.654173607343765e-22	1.161522170338938e-15	2.2672967309479804e-10	3.970460512228209e-10	1.4521754313896583e-8
74300000	0.004999889663425863	1.4329533991122651e-50	-5.344819762324163e-18	8.015085632537619e-8	1.2243930248890507e-16	4.522590430379095e-8	3.654173607343765e-22	1.161522170338938e-15	2.2672967309479804e-10	3.970460512228209e-10	1.4521754313896583e-8
74400000	0.004999889663425863	1.4329533991122651e-50	-5.344819762324163e-18	8.015085632537619e-8	1.2243930248890507e-16	4.522590430379095e-8	3.6541736073437654e-22	1.161522170338938e-15	2.2672967309479804e-10	3.970460512228209e-10	1.4521754313896583e-8
74500000	0.004999889663425863	1.4329533991122651e-50	-5.344819762324163e-18	8.015085632537619e-8	1.2243930248890507e-16	4.522590430379095e-8	3.6541736073437654e-22	1.161522170338938e-15	2.2672967309479804e-10	3.970460512228209e-10	1.4521754313896583e-8
74600000	0.004999889663425863	1.4329533991122651e-50	-5.344819762324163e-18	8.015085632537619e-8	1.2243930248890507e-16	4.522590430379095e-8	3.6541736073437654e-22	1.161522170338938e-15	2.2672967309479804e-10	3.970460512228209e-10	1.4521754313896583e-8
74700000	0.004999889663425863	1.4329533991122651e-50	-5.344819762324163e-18	8.015085632537619e-8	1.2243930248890507e-16	4.522590430379095e-8	3.6541736073437654e-22	1.161522170338938e-15	2.2672967309479804e-10	3.970460512228209e-10	1.4521754313896583e-8
74800000	0.004999889663425863	1.4329533991122651e-50	-5.344819762324163e-18	8.015085632537619e-8	1.2243930248890507e-16	4.522590430379095e-8	3.6541736073437654e-22	1.161522170338938e-15	2.2672967309479804e-10	3.970460512228209e-10	1.4521754313896583e-8
74900000	0.004999889663425863	1.4329533991122651e-50	-5.344819762324163e-18	8.015085632537619e-8	1.2243930248890507e-16	4.522590430379095e-8	3.6541736073437654e-22	1.161522170338938e-15	2.2672967309479804e-10	3.970460512228209e-10	1.4521754313896583e-8
75000000	0.004999889663425863	1.4329533991122654e-50	-5.344819762324163e-18	8.015085632537619e-8	1.2243930248890507e-16	4.522590430379095e-8	3.6541736073437654e-22	1.161522170338938e-15	2.2672967309479804e-10	3.970460512228209e-10	1.4521754313896583e-8
75100000	0.004999889663425863	1.4329533991122654e-50	-5.344819762324163e-18	8.015085632537619e-8	1.2243930248890507e-16	4.522590430379095e-8	3.6541736073437654e-22	1.161522170338938e-15	2.2672967309479804e-10	3.970460512228209e-10	1.4521754313896583e-8
75200000	0.004999889663425863	1.4329533991122654e-50	-5.344819762324163e-18	8.015085632537619e-8	1.2243930248890507e-16	4.522590430379095e-8	3.6541736073437654e-22	1.161522170338938e-15	2.2672967309479804e-10	3.970460512228209e-10	1.4521754313896583e-8
75300000	0.004999889663425863	1.4329533991122654e-50	-5.344819762324163e-18	8.015085632537619e-8	1.2243930248890507e-16	4.522590430379095e-8	3.6541736073437654e-22	1.161522170338938e-15	2.2672967309479804e-10	3.970460512228209e-10	1.4521754313896583e-8
75400000	0.004999889663425863	1.4329533991122654e-50	-5.344819762324163e-18	8.015085632537619e-8	1.2243930248890507e-16	4.522590430379095e-8	3.6541736073437654e-22	1.161522170338938e-15	2.2672967309479804e-10	3.970460512228209e-10	1.4521754313896583e-8
75500000	0.004999889663425863	1.4329533991122654e-50	-5.344819762324163e-18	8.015085632537619e-8	1.2243930248890507e-16	4.522590430379095e-8	3.6541736073437654e-22	1.161522170338938e-15	2.2672967309479804e-10	3.970460512228209e-10	1.4521754313896583e-8
75600000	0.004999889663425863	1.4329533991122654e-50	-5.344819762324163e-18	8.015085632537619e-8	1.2243930248890507e-16	4.522590430379095e-8	3.6541736073437654e-22	1.161522170338938e-15	2.2672967309479804e-10	3.970460512228209e-10	1.4521754313896583e-8
75700000	0.004999889663425863	1.4329533991122654e-50	-5.344819762324163e-18	8.015085632537619e-8	1.2243930248890507e-16	4.522590430379095e-8	3.6541736073437654e-22	1.161522170338938e-15	2.2672967309479804e-10	3.970460512228209e-10	1.4521754313896583e-8
75800000	0.004999889663425863	1.4329533991122654e-50	-5.344819762324163e-18	8.015085632537619e-8	1.2243930248890507e-16	4.522590430379095e-8	3.6541736073437654e-22	1.161522170338938e-15	2.2672967309479804e-10	3.970460512228209e-10	1.4521754313896583e-8
75900000	0.004999889663425863	1.4329533991122654e-50	-5.344819762324163e-18	8.015085632537619e-8	1.2243930248890507e-16	4.522590430379095e-8	3.6541736073437654e-22	1.161522170338938e-15	2.2672967309479804e-10	3.970460512228209e-10	1.4521754313896583e-8
76000000	0.004999889663425863	1.4329533991122654e-50	-5.344819762324163e-18	8.015085632537619e-8	1.2243930248890507e-16	4.522590430379095e-8	3.6541736073437654e-22	1.161522170338938e-15	2.2672967309479804e-10	3.970460512228209e-10	1.4521754313896583e-8
76100000	0.004999889663425863	1.4329533991122654e-50	-5.344819762324163e-18	8.015085632537619e-8	1.2243930248890507e-16	4.522590430379095e-8	3.6541736073437654e-22	1.161522170338938e-15	2.2672967309479804e-10	3.970460512228209e-10	1.4521754313896583e-8
76200000	0.004999889663425863	1.4329533991122654e-50	-5.344819762324163e-18	8.015085632537619e-8	1.2243930248890507e-16	4.522590430379095e-8	3.6541736073437654e-22	1.161522170338938e-15	2.2672967309479804e-10	3.970460512228209e-10	1.4521754313896583e-8
76300000	0.004999889663425863	1.4329533991122654e-50	-5.344819762324163e-18	8.015085632537619e-8	1.2243930248890507e-16	4.522590430379095e-8	3.6541736073437654e-22	1.161522170338938e-15	2.2672967309479804e-10	3.970460512228209e-10	1.4521754313896583e-8
76400000	0.004999889663425863	1.4329533991122654e-50	-5.344819762324163e-18	8.015085632537619e-8	1.2243930248890507e-16	4.522590430379095e-8	3.6541736073437654e-22	1.161522170338938e-15	2.2672967309479804e-10	3.970460512228209e-10	1.4521754313896583e-8
76500000	0.004999889663425863	1.4329533991122654e-50	-5.344819762324163e-18	8.015085632537619e-8	1.2243930248890507e-16	4.522590430379095e-8	3.6541736073437654e-22	1.161522170338938e-15	2.2672967309479804e-10	3.970460512228209e-10	1.4521754313896583e-8
76600000	0.004999889663425863	1.4329533991122654e-50	-5.344819762324163e-18	8.015085632537619e-8	1.2243930248890507e-16	4.522590430379095e-8	3.6541736073437654e-22	1.161522170338938e-15	2.2672967309479804e-10	3.970460512228209e-10	1.4521754313896583e-8
76700000	0.004999889663425863	1.4329533991122654e-50	-5.344819762324163e-18	8.015085632537619e-8	1.2243930248890507e-16	4.522590430379095e-8	3.6541736073437654e-22	1.161522170338938e-15	2.2672967309479804e-10	3.970460512228209e-10	1.4521754313896583e-8
76800000	0.004999889663425863	1.4329533991122654e-50	-5.344819762324163e-18	8.015085632537619e-8	1.2243930248890507e-16	4.522590430379095e-8	3.6541736073437654e-22	1.161522170338938e-15	2.2672967309479804e-10	3.970460512228209e-10	1.4521754313896583e-8
76900000	0.004999889663425863	1.4329533991122654e-50	-5.344819762324163e-18	8.015085632537619e-8	1.2243930248890507e-16	4.522590430379095e-8	3.6541736073437654e-22	1.161522170338938e-15	2.2672967309479804e-10	3.970460512228209e-10	1.4521754313896583e-8
77000000	0.004999889663425863	1.4329533991122654e-50	-5.344819762324163e-18	8.015085632537619e-8	1.2243930248890507e-16	4.522590430379095e-8	3.6541736073437654e-22	1.161522170338938e-15	2.2672967309479804e-10	3.970460512228209e-10	1.4521754313896583e-8
77100000	0.004999889663425863	1.4329533991122654e-50	-5.344819762324163e-18	8.015085632537619e-8	1.2243930248890507e-16	4.522590430379095e-8	3.6541736073437654e-22	1.161522170338938e-15	2.2672967309479804e-10	3.970460512228209e-10	1.4521754313896583e-8
77200000	0.004999889663425863	1.4329533991122654e-50	-5.344819762324163e-18	8.015085632537619e-8	1.2243930248890507e-16	4.522590430379095e-8	3.6541736073437654e-22	1.161522170338938e-15	2.2672967309479804e-10	3.970460512228209e-10	1.4521754313896583e-8
77300000	0.004999889663425863	1.4329533991122654e-50	-5.344819762324163e-18	8.015085632537619e-8	1.2243930248890507e-16	4.522590430379095e-8	3.6541736073437654e-22	1.161522170338938e-15	2.2672967309479804e-10	3.970460512228209e-10	1.4521754313896583e-8
77400000	0.004999889663425863	1.4329533991122654e-50	-5.344819762324163e-18	8.015085632537619e-8	1.2243930248890507e-16	4.522590430379095e-8	3.6541736073437654e-22	1.161522170338938e-15	2.2672967309479804e-10	3.970460512228209e-10	1.4521754313896583e-8
77500000	0.004999889663425863	1.4329533991122654e-50	-5.344819762324163e-18	8.015085632537619e-8	1.2243930248890507e-16	4.522590430379095e-8	3.6541736073437654e-22	1.161522170338938e-15	2.2672967309479804e-10	3.970460512228209e-10	1.4521754313896583e-8
77600000	0.004999889663425863	1.4329533991122654e-50	-5.344819762324163e-18	8.015085632537619e-8	1.2243930248890507e-16	4.522590430379095e-8	3.6541736073437654e-22	1.161522170338938e-15	2.2672967309479804e-10	3.970460512228209e-10	1.4521754313896583e-8
77700000	0.004999889663425863	1.4329533991122654e-50	-5.344819762324163e-18	8.015085632537619e-8	1.2243930248890507e-16	4.522590430379095e-8	3.6541736073437654e-22	1.161522170338938e-15	2.2672967309479804e-10	3.970460512228209e-10	1.4521754313896583e-8
77800000	0.004999889663425863	1.4329533991122654e-50	-5.344819762324163e-18	8.015085632537619e-8	1.2243930248890507e-16	4.522590430379095e-8	3.6541736073437654e-22	1.161522170338938e-15	2.2672967309479804e-10	3.970460512228209e-10	1.4521754313896583e-8
77900000	0.004999889663425863	1.4329533991122654e-50	-5.344819762324163e-18	8.015085632537619e-8	1.2243930248890507e-16	4.522590430379095e-8	3.6541736073437654e-22	1.161522170338938e-15	2.2672967309479804e-10	3.970460512228209e-10	1.4521754313896583e-8
78000000	0.004999889663425863	1.4329533991122654e-50	-5.344819762324163e-18	8.015085632537619e-8	1.2243930248890507e-16	4.522590430379095e-8	3.6541736073437654e-22	1.161522170338938e-15	2.2672967309479804e-10	3.970460512228209e-10	1.4521754313896583e-8
78100000	0.004999889663425863	1.4329533991122654e-50	-5.344819762324163e-18	8.015085632537619e-8	1.2243930248890507e-16	4.522590430379095e-8	3.6541736073437654e-22	1.161522170338938e-15	2.2672967309479804e-10	3.970460512228209e-10	1.4521754313896583e-8
78200000	0.004999889663425863	1.4329533991122654e-50	-5.344819762324163e-18	8.015085632537619e-8	1.2243930248890507e-16	4.522590430379095e-8	3.6541736073437654e-22	1.161522170338938e-15	2.2672967309479804e-10	3.970460512228209e-10	1.4521754313896583e-8
78300000	0.004999889663425863	1.4329533991122654e-50	-5.344819762324163e-18	8.015085632537619e-8	1.2243930248890507e-16	4.522590430379095e-8	3.6541736073437654e-22	1.161522170338938e-15	2.2672967309479804e-10	3.970460512228209e-10	1.4521754313896583e-8
78400000	0.004999889663425863	1.4329533991122654e-50	-5.344819762324163e-18	8.015085632537619e-8	1.2243930248890507e-16	4.522590430379095e-8	3.6541736073437654e-22	1.161522170338938e-15	2.2672967309479804e-10	3.970460512228209e-10	1.4521754313896583e-8
78500000	0.004999889663425863	1.4329533991122654e-50	-5.344819762324163e-18	8.015085632537619e-8	1.2243930248890507e-16	4.522590430379095e-8	3.6541736073437654e-22	1.161522170338938e-15	2.2672967309479804e-10	3.970460512228209e-10	1.4521754313896583e-8
78600000	0.004999889663425863	1.4329533991122654e-50	-5.344819762324163e-18	8.015085632537619e-8	1.2243930248890507e-16	4.522590430379095e-8	3.6541736073437654e-22	1.161522170338938e-15	2.2672967309479804e-10	3.970460512228209e-10	1.4521754313896583e-8
78700000	0.004999889663425863	1.4329533991122654e-50	-5.344819762324163e-18	8.015085632537619e-8	1.2243930248890507e-16	4.522590430379095e-8	3.6541736073437654e-22	1.161522170338938e-15	2.2672967309479804e-10	3.970460512228209e-10	1.4521754313896583e-8
78800000	0.004999889663425863	1.4329533991122654e-50	-5.344819762324163e-18	8.015085632537619e-8	1.2243930248890507e-16	4.522590430379095e-8	3.6541736073437654e-22	1.161522170338938e-15	2.2672967309479804e-10	3.970460512228209e-10	1.4521754313896583e-8
78900000	0.004999889663425863	1.4329533991122654e-50	-5.344819762324163e-18	8.015085632537619e-8	1.2243930248890507e-16	4.522590430379095e-8	3.6541736073437654e-22	1.161522170338938e-15	2.2672967309479804e-10	3.970460512228209e-10	1.4521754313896583e-8
79000000	0.004999889663425863	1.4329533991122654e-50	-5.344819762324163e-18	8.015085632537619e-8	1.2243930248890507e-16	4.522590430379095e-8	3.6541736073437654e-22	1.161522170338938e-15	2.2672967309479804e-10	3.970460512228209e-10	1.4521754313896583e-8
79100000	0.004999889663425863	1.4329533991122654e-50	-5.344819762324163e-18	8.015085632537619e-8	1.2243930248890507e-16	4.522590430379095e-8	3.6541736073437654e-22	1.161522170338938e-15	2.2672967309479804e-10	3.970460512228209e-10	1.4521754313896583e-8
79200000	0.004999889663425863	1.4329533991122654e-50	-5.344819762324163e-18	8.015085632537619e-8	1.2243930248890507e-16	4.522590430379095e-8	3.6541736073437654e-22	1.161522170338938e-15	2.2672967309479804e-10	3.970460512228209e-10	1.4521754313896583e-8
79300000	0.004999889663425863	1.4329533991122654e-50	-5.344819762324163e-18	8.015085632537619e-8	1.2243930248890507e-16	4.522590430379095e-8	3.6541736073437654e-22	1.161522170338938e-15	2.2672967309479804e-10	3.970460512228209e-10	1.4521754313896583e-8
79400000	0.004999889663425863	1.4329533991122654e-50	-5.344819762324163e-18	8.015085632537619e-8	1.2243930248890507e-16	4.522590430379095e-8	3.6541736073437654e-22	1.161522170338938e-15	2.2672967309479804e-10	3.970460512228209e-10	1.4521754313896583e-8
79500000	0.004999889663425863	1.4329533991122654e-50	-5.344819762324163e-18	8.015085632537619e-8	1.2243930248890507e-16	4.522590430379095e-8	3.6541736073437654e-22	1.161522170338938e-15	2.2672967309479804e-10	3.970460512228209e-10	1.4521754313896583e-8
79600000	0.004999889663425863	1.4329533991122654e-50	-5.344819762324163e-18	8.015085632537619e-8	1.2243930248890507e-16	4.522590430379095e-8	3.6541736073437654e-22	1.161522170338938e-15	2.2672967309479804e-10	3.970460512228209e-10	1.4521754313896583e-8
79700000	0.004999889663425863	1.4329533991122654e-50	-5.344819762324163e-18	8.015085632537619e-8	1.2243930248890507e-16	4.522590430379095e-8	3.6541736073437654e-22	1.161522170338938e-15	2.2672967309479804e-10	3.970460512228209e-10	1.4521754313896583e-8
79800000	0.004999889663425863	1.4329533991122654e-50	-5.344819762324163e-18	8.015085632537619e-8	1.2243930248890507e-16	4.522590430379095e-8	3.6541736073437654e-22	1.161522170338938e-15	2.2672967309479804e-10	3.970460512228209e-10	1.4521754313896583e-8
79900000	0.004999889663425863	1.4329533991122654e-50	-5.344819762324163e-18	8.015085632537619e-8	1.2243930248890507e-16	4.522590430379095e-8	3.6541736073437654e-22	1.161522170338938e-15	2.2672967309479804e-10	3.970460512228209e-10	1.4521754313896583e-8
80000000	0.004999889663425863	1.4329533991122654e-50	-5.344819762324163e-18	8.015085632537619e-8	1.2243930248890507e-16	4.522590430379095e-8	3.6541736073437654e-22	1.161522170338938e-15	2.2672967309479804e-10	3.970460512228209e-10	1.4521754313896583e-8
80100000	0.004999889663425863	1.4329533991122654e-50	-5.344819762324163e-18	8.015085632537619e-8	1.2243930248890507e-16	4.522590430379095e-8	3.6541736073437654e-22	1.161522170338938e-15	2.2672967309479804e-10	3.970460512228209e-10	1.4521754313896583e-8
80200000	0.004999889663425863	1.4329533991122654e-50	-5.344819762324163e-18	8.015085632537619e-8	1.2243930248890507e-16	4.522590430379095e-8	3.6541736073437654e-22	1.161522170338938e-15	2.2672967309479804e-10	3.970460512228209e-10	1.4521754313896583e-8
80300000	0.004999889663425863	1.4329533991122654e-50	-5.344819762324163e-18	8.015085632537619e-8	1.2243930248890507e-16	4.522590430379095e-8	3.6541736073437654e-22	1.161522170338938e-15	2.2672967309479804e-10	3.970460512228209e-10	1.4521754313896583e-8
80400000	0.004999889663425863	1.4329533991122654e-50	-5.344819762324163e-18	8.015085632537619e-8	1.2243930248890507e-16	4.522590430379095e-8	3.6541736073437654e-22	1.161522170338938e-15	2.2672967309479804e-10	3.970460512228209e-10	1.4521754313896583e-8
80500000	0.004999889663425863	1.4329533991122654e-50	-5.344819762324163e-18	8.015085632537619e-8	1.2243930248890507e-16	4.522590430379095e-8	3.6541736073437654e-22	1.161522170338938e-15	2.2672967309479804e-10	3.970460512228209e-10	1.4521754313896583e-8
80600000	0.004999889663425863	1.4329533991122654e-50	-5.344819762324163e-18	8.015085632537619e-8	1.2243930248890507e-16	4.522590430379095e-8	3.6541736073437654e-22	1.161522170338938e-15	2.2672967309479804e-10	3.970460512228209e-10	1.4521754313896583e-8
80700000	0.004999889663425863	1.4329533991122654e-50	-5.344819762324163e-18	8.015085632537619e-8	1.2243930248890507e-16	4.522590430379095e-8	3.6541736073437654e-22	1.161522170338938e-15	2.2672967309479804e-10	3.970460512228209e-10	1.4521754313896583e-8
80800000	0.004999889663425863	1.4329533991122654e-50	-5.344819762324163e-18	8.015085632537619e-8	1.2243930248890507e-16	4.522590430379095e-8	3.6541736073437654e-22	1.161522170338938e-15	2.2672967309479804e-10	3.970460512228209e-10	1.4521754313896583e-8
80900000	0.004999889663425863	1.4329533991122654e-50	-5.344819762324163e-18	8.015085632537619e-8	1.2243930248890507e-16	4.522590430379095e-8	3.6541736073437654e-22	1.161522170338938e-15	2.2672967309479804e-10	3.970460512228209e-10	1.4521754313896583e-8
81000000	0.004999889663425863	1.4329533991122654e-50	-5.344819762324163e-18	8.015085632537619e-8	1.2243930248890507e-16	4.522590430379095e-8	3.6541736073437654e-22	1.161522170338938e-15	2.2672967309479804e-10	3.970460512228209e-10	1.4521754313896583e-8
81100000	0.004999889663425863	1.4329533991122654e-50	-5.344819762324163e-18	8.015085632537619e-8	1.2243930248890507e-16	4.522590430379095e-8	3.6541736073437654e-22	1.161522170338938e-15	2.2672967309479804e-10	3.970460512228209e-10	1.4521754313896583e-8
81200000	0.004999889663425863	1.4329533991122654e-50	-5.344819762324163e-18	8.015085632537619e-8	1.2243930248890507e-16	4.522590430379095e-8	3.6541736073437654e-22	1.161522170338938e-15	2.2672967309479804e-10	3.970460512228209e-10	1.4521754313896583e-8
81300000	0.004999889663425863	1.4329533991122654e-50	-5.344819762324163e-18	8.015085632537619e-8	1.2243930248890507e-16	4.522590430379095e-8	3.6541736073437654e-22	1.161522170338938e-15	2.2672967309479804e-10	3.970460512228209e-10	1.4521754313896583e-8
81400000	0.004999889663425863	1.4329533991122654e-50	-5.344819762324163e-18	8.015085632537619e-8	1.2243930248890507e-16	4.522590430379095e-8	3.6541736073437654e-22	1.161522170338938e-15	2.2672967309479804e-10	3.970460512228209e-10	1.4521754313896583e-8
81500000	0.004999889663425863	1.4329533991122654e-50	-5.344819762324163e-18	8.015085632537619e-8	1.2243930248890507e-16	4.522590430379095e-8	3.6541736073437654e-22	1.161522170338938e-15	2.2672967309479804e-10	3.970460512228209e-10	1.4521754313896583e-8
81600000	0.004999889663425863	1.4329533991122654e-50	-5.344819762324163e-18	8.015085632537619e-8	1.2243930248890507e-16	4.522590430379095e-8	3.6541736073437654e-22	1.161522170338938e-15	2.2672967309479804e-10	3.970460512228209e-10	1.4521754313896583e-8
81700000	0.004999889663425863	1.4329533991122654e-50	-5.344819762324163e-18	8.015085632537619e-8	1.2243930248890507e-16	4.522590430379095e-8	3.6541736073437654e-22	1.161522170338938e-15	2.2672967309479804e-10	3.970460512228209e-10	1.4521754313896583e-8
81800000	0.004999889663425863	1.4329533991122654e-50	-5.344819762324163e-18	8.015085632537619e-8	1.2243930248890507e-16	4.522590430379095e-8	3.6541736073437654e-22	1.161522170338938e-15	2.2672967309479804e-10	3.970460512228209e-10	1.4521754313896583e-8
81900000	0.004999889663425863	1.4329533991122654e-50	-5.344819762324163e-18	8.015085632537619e-8	1.2243930248890507e-16	4.522590430379095e-8	3.6541736073437654e-22	1.161522170338938e-15	2.2672967309479804e-10	3.970460512228209e-10	1.4521754313896583e-8
82000000	0.004999889663425863	1.4329533991122654e-50	-5.344819762324163e-18	8.015085632537619e-8	1.2243930248890507e-16	4.522590430379095e-8	3.6541736073437654e-22	1.161522170338938e-15	2.2672967309479804e-10	3.970460512228209e-10	1.4521754313896583e-8
82100000	0.004999889663425863	1.4329533991122654e-50	-5.344819762324163e-18	8.015085632537619e-8	1.2243930248890507e-16	4.522590430379095e-8	3.6541736073437654e-22	1.161522170338938e-15	2.2672967309479804e-10	3.970460512228209e-10	1.4521754313896583e-8
82200000	0.004999889663425863	1.4329533991122654e-50	-5.344819762324163e-18	8.015085632537619e-8	1.2243930248890507e-16	4.522590430379095e-8	3.6541736073437654e-22	1.161522170338938e-15	2.2672967309479804e-10	3.970460512228209e-10	1.4521754313896583e-8
82300000	0.004999889663425863	1.4329533991122654e-50	-5.344819762324163e-18	8.015085632537619e-8	1.2243930248890507e-16	4.522590430379095e-8	3.6541736073437654e-22	1.161522170338938e-15	2.2672967309479804e-10	3.970460512228209e-10	1.4521754313896583e-8
82400000	0.004999889663425863	1.4329533991122654e-50	-5.344819762324163e-18	8.015085632537619e-8	1.2243930248890507e-16	4.522590430379095e-8	3.6541736073437654e-22	1.161522170338938e-15	2.2672967309479804e-10	3.970460512228209e-10	1.4521754313896583e-8
82500000	0.004999889663425863	1.4329533991122654e-50	-5.344819762324163e-18	8.015085632537619e-8	1.2243930248890507e-16	4.522590430379095e-8	3.6541736073437654e-22	1.161522170338938e-15	2.2672967309479804e-10	3.970460512228209e-10	1.4521754313896583e-8
82600000	0.004999889663425863	1.4329533991122654e-50	-5.344819762324163e-18	8.015085632537619e-8	1.2243930248890507e-16	4.522590430379095e-8	3.6541736073437654e-22	1.161522170338938e-15	2.2672967309479804e-10	3.970460512228209e-10	1.4521754313896583e-8
82700000	0.004999889663425863	1.4329533991122654e-50	-5.344819762324163e-18	8.015085632537619e-8	1.2243930248890507e-16	4.522590430379095e-8	3.6541736073437654e-22	1.161522170338938e-15	2.2672967309479804e-10	3.970460512228209e-10	1.4521754313896583e-8
82800000	0.004999889663425863	1.4329533991122654e-50	-5.344819762324163e-18	8.015085632537619e-8	1.2243930248890507e-16	4.522590430379095e-8	3.6541736073437654e-22	1.161522170338938e-15	2.2672967309479804e-10	3.970460512228209e-10	1.4521754313896583e-8
82900000	0.004999889663425863	1.4329533991122654e-50	-5.344819762324163e-18	8.015085632537619e-8	1.2243930248890507e-16	4.522590430379095e-8	3.6541736073437654e-22	1.161522170338938e-15	2.2672967309479804e-10	3.970460512228209e-10	1.4521754313896583e-8
83000000	0.004999889663425863	1.4329533991122654e-50	-5.344819762324163e-18	8.015085632537619e-8	1.2243930248890507e-16	4.522590430379095e-8	3.6541736073437654e-22	1.161522170338938e-15	2.2672967309479804e-10	3.970460512228209e-10	1.4521754313896583e-8
83100000	0.004999889663425863	1.4329533991122654e-50	-5.344819762324163e-18	8.015085632537619e-8	1.2243930248890507e-16	4.522590430379095e-8	3.6541736073437654e-22	1.161522170338938e-15	2.2672967309479804e-10	3.970460512228209e-10	1.4521754313896583e-8
83200000	0.004999889663425863	1.4329533991122654e-50	-5.344819762324163e-18	8.015085632537619e-8	1.2243930248890507e-16	4.522590430379095e-8	3.6541736073437654e-22	1.161522170338938e-15	2.2672967309479804e-10	3.970460512228209e-10	1.4521754313896583e-8
83300000	0.004999889663425863	1.4329533991122654e-50	-5.344819762324163e-18	8.015085632537619e-8	1.2243930248890507e-16	4.522590430379095e-8	3.654173607343765e-22	1.161522170338938e-15	2.2672967309479804e-10	3.970460512228209e-10	1.4521754313896583e-8
83400000	0.004999889663425863	1.4329533991122654e-50	-5.344819762324163e-18	8.015085632537619e-8	1.2243930248890507e-16	4.522590430379095e-8	3.654173607343765e-22	1.161522170338938e-15	2.2672967309479804e-10	3.970460512228209e-10	1.4521754313896583e-8
83500000	0.004999889663425863	1.4329533991122654e-50	-5.344819762324163e-18	8.015085632537619e-8	1.2243930248890507e-16	4.522590430379095e-8	3.654173607343765e-22	1.161522170338938e-15	2.2672967309479804e-10	3.970460512228209e-10	1.4521754313896583e-8
83600000	0.004999889663425863	1.4329533991122654e-50	-5.344819762324163e-18	8.015085632537619e-8	1.2243930248890507e-16	4.522590430379095e-8	3.654173607343765e-22	1.161522170338938e-15	2.2672967309479804e-10	3.970460512228209e-10	1.4521754313896583e-8
83700000	0.004999889663425863	1.4329533991122654e-50	-5.344819762324163e-18	8.015085632537619e-8	1.2243930248890507e-16	4.522590430379095e-8	3.654173607343765e-22	1.161522170338938e-15	2.2672967309479804e-10	3.970460512228209e-10	1.4521754313896583e-8
83800000	0.004999889663425863	1.4329533991122654e-50	-5.344819762324163e-18	8.015085632537619e-8	1.2243930248890507e-16	4.522590430379095e-8	3.654173607343765e-22	1.161522170338938e-15	2.2672967309479804e-10	3.970460512228209e-10	1.4521754313896583e-8
83900000	0.004999889663425863	1.4329533991122654e-50	-5.344819762324163e-18	8.015085632537619e-8	1.2243930248890507e-16	4.522590430379095e-8	3.654173607343765e-22	1.161522170338938e-15	2.2672967309479804e-10	3.970460512228209e-10	1.4521754313896583e-8
84000000	0.004999889663425863	1.4329533991122654e-50	-5.344819762324163e-18	8.015085632537619e-8	1.2243930248890507e-16	4.522590430379095e-8	3.654173607343765e-22	1.161522170338938e-15	2.2672967309479804e-10	3.970460512228209e-10	1.4521754313896583e-8
84100000	0.004999889663425863	1.4329533991122654e-50	-5.344819762324163e-18	8.015085632537619e-8	1.2243930248890507e-16	4.522590430379095e-8	3.654173607343765e-22	1.161522170338938e-15	2.2672967309479804e-10	3.970460512228209e-10	1.4521754313896583e-8
84200000	0.004999889663425863	1.4329533991122651e-50	-5.344819762324163e-18	8.015085632537619e-8	1.2243930248890507e-16	4.522590430379095e-8	3.654173607343765e-22	1.161522170338938e-15	2.2672967309479804e-10	3.970460512228209e-10	1.4521754313896583e-8
84300000	0.004999889663425863	1.4329533991122651e-50	-5.344819762324163e-18	8.015085632537619e-8	1.2243930248890507e-16	4.522590430379095e-8	3.654173607343765e-22	1.161522170338938e-15	2.2672967309479804e-10	3.970460512228209e-10	1.4521754313896583e-8
84400000	0.004999889663425863	1.4329533991122651e-50	-5.344819762324163e-18	8.015085632537619e-8	1.2243930248890507e-16	4.522590430379095e-8	3.654173607343765e-22	1.161522170338938e-15	2.2672967309479804e-10	3.970460512228209e-10	1.4521754313896583e-8
84500000	0.004999889663425863	1.4329533991122651e-50	-5.344819762324163e-18	8.015085632537619e-8	1.2243930248890507e-16	4.522590430379095e-8	3.654173607343765e-22	1.161522170338938e-15	2.2672967309479804e-10	3.970460512228209e-10	1.4521754313896583e-8
84600000	0.004999889663425863	1.4329533991122651e-50	-5.344819762324163e-18	8.015085632537619e-8	1.2243930248890507e-16	4.522590430379095e-8	3.654173607343765e-22	1.161522170338938e-15	2.2672967309479804e-10	3.970460512228209e-10	1.4521754313896583e-8
84700000	0.004999889663425863	1.4329533991122651e-50	-5.344819762324163e-18	8.015085632537619e-8	1.2243930248890507e-16	4.522590430379095e-8	3.654173607343765e-22	1.161522170338938e-15	2.2672967309479804e-10	3.970460512228209e-10	1.4521754313896583e-8
84800000	0.004999889663425863	1.4329533991122651e-50	-5.344819762324163e-18	8.015085632537619e-8	1.2243930248890507e-16	4.522590430379095e-8	3.654173607343765e-22	1.161522170338938e-15	2.2672967309479804e-10	3.970460512228209e-10	1.4521754313896583e-8
84900000	0.004999889663425863	1.4329533991122651e-50	-5.344819762324163e-18	8.015085632537619e-8	1.2243930248890507e-16	4.522590430379095e-8	3.654173607343765e-22	1.161522170338938e-15	2.2672967309479804e-10	3.970460512228209e-10	1.4521754313896583e-8
85000000	0.004999889663425863	1.4329533991122651e-50	-5.344819762324163e-18	8.015085632537619e-8	1.2243930248890507e-16	4.522590430379095e-8	3.654173607343765e-22	1.161522170338938e-15	2.2672967309479804e-10	3.970460512228209e-10	1.4521754313896583e-8
85100000	0.004999889663425863	1.4329533991122651e-50	-5.344819762324163e-18	8.015085632537619e-8	1.2243930248890507e-16	4.522590430379095e-8	3.654173607343765e-22	1.161522170338938e-15	2.2672967309479804e-10	3.970460512228209e-10	1.4521754313896583e-8
85200000	0.004999889663425863	1.4329533991122651e-50	-5.344819762324163e-18	8.015085632537619e-8	1.2243930248890507e-16	4.522590430379095e-8	3.654173607343765e-22	1.161522170338938e-15	2.2672967309479804e-10	3.970460512228209e-10	1.4521754313896583e-8
85300000	0.004999889663425863	1.4329533991122651e-50	-5.344819762324163e-18	8.015085632537619e-8	1.2243930248890507e-16	4.522590430379095e-8	3.654173607343765e-22	1.161522170338938e-15	2.2672967309479804e-10	3.970460512228209e-10	1.4521754313896583e-8
85400000	0.004999889663425863	1.4329533991122651e-50	-5.344819762324163e-18	8.015085632537619e-8	1.2243930248890507e-16	4.522590430379095e-8	3.654173607343765e-22	1.161522170338938e-15	2.2672967309479804e-10	3.970460512228209e-10	1.4521754313896583e-8
85500000	0.004999889663425863	1.4329533991122651e-50	-5.344819762324163e-18	8.015085632537619e-8	1.2243930248890507e-16	4.522590430379095e-8	3.654173607343765e-22	1.161522170338938e-15	2.2672967309479804e-10	3.970460512228209e-10	1.4521754313896583e-8
85600000	0.004999889663425863	1.4329533991122651e-50	-5.344819762324163e-18	8.015085632537619e-8	1.2243930248890507e-16	4.522590430379095e-8	3.654173607343765e-22	1.161522170338938e-15	2.2672967309479804e-10	3.970460512228209e-10	1.4521754313896583e-8
85700000	0.004999889663425863	1.4329533991122651e-50	-5.344819762324163e-18	8.015085632537619e-8	1.2243930248890507e-16	4.522590430379095e-8	3.654173607343765e-22	1.161522170338938e-15	2.2672967309479804e-10	3.970460512228209e-10	1.4521754313896583e-8
85800000	0.004999889663425863	1.4329533991122651e-50	-5.344819762324163e-18	8.015085632537619e-8	1.2243930248890507e-16	4.522590430379095e-8	3.654173607343765e-22	1.161522170338938e-15	2.2672967309479804e-10	3.970460512228209e-10	1.4521754313896583e-8
85900000	0.004999889663425863	1.4329533991122651e-50	-5.344819762324163e-18	8.015085632537619e-8	1.2243930248890507e-16	4.522590430379095e-8	3.654173607343765e-22	1.161522170338938e-15	2.2672967309479804e-10	3.970460512228209e-10	1.4521754313896583e-8
86000000	0.004999889663425863	1.4329533991122651e-50	-5.344819762324163e-18	8.015085632537619e-8	1.2243930248890507e-16	4.522590430379095e-8	3.654173607343765e-22	1.161522170338938e-15	2.2672967309479804e-10	3.970460512228209e-10	1.4521754313896583e-8
86100000	0.004999889663425863	1.4329533991122651e-50	-5.344819762324163e-18	8.015085632537619e-8	1.2243930248890507e-16	4.522590430379095e-8	3.654173607343765e-22	1.161522170338938e-15	2.2672967309479804e-10	3.970460512228209e-10	1.4521754313896583e-8
86200000	0.004999889663425863	1.4329533991122651e-50	-5.344819762324163e-18	8.015085632537619e-8	1.2243930248890507e-16	4.522590430379095e-8	3.654173607343765e-22	1.161522170338938e-15	2.2672967309479804e-10	3.970460512228209e-10	1.4521754313896583e-8
86300000	0.004999889663425863	1.4329533991122651e-50	-5.344819762324163e-18	8.015085632537619e-8	1.2243930248890507e-16	4.522590430379095e-8	3.654173607343765e-22	1.161522170338938e-15	2.2672967309479804e-10	3.970460512228209e-10	1.4521754313896583e-8
86400000	0.004999889663425863	1.4329533991122651e-50	-5.344819762324163e-18	8.015085632537619e-8	1.2243930248890507e-16	4.522590430379095e-8	3.654173607343765e-22	1.161522170338938e-15	2.2672967309479804e-10	3.970460512228209e-10	1.4521754313896583e-8
86500000	0.004999889663425863	1.4329533991122651e-50	-5.344819762324163e-18	8.015085632537619e-8	1.2243930248890507e-16	4.522590430379095e-8	3.654173607343765e-22	1.161522170338938e-15	2.2672967309479804e-10	3.970460512228209e-10	1.4521754313896583e-8
86600000	0.004999889663425863	1.4329533991122651e-50	-5.344819762324163e-18	8.015085632537619e-8	1.2243930248890507e-16	4.522590430379095e-8	3.654173607343765e-22	1.161522170338938e-15	2.2672967309479804e-10	3.970460512228209e-10	1.4521754313896583e-8
86700000	0.004999889663425863	1.4329533991122651e-50	-5.344819762324163e-18	8.015085632537619e-8	1.2243930248890507e-16	4.522590430379095e-8	3.654173607343765e-22	1.161522170338938e-15	2.2672967309479804e-10	3.970460512228209e-10	1.4521754313896583e-8
86800000	0.004999889663425863	1.4329533991122651e-50	-5.344819762324163e-18	8.015085632537619e-8	1.2243930248890507e-16	4.522590430379095e-8	3.654173607343765e-22	1.161522170338938e-15	2.2672967309479804e-10	3.970460512228209e-10	1.4521754313896583e-8
86900000	0.004999889663425863	1.4329533991122651e-50	-5.344819762324163e-18	8.015085632537619e-8	1.2243930248890507e-16	4.522590430379095e-8	3.654173607343765e-22	1.161522170338938e-15	2.2672967309479804e-10	3.970460512228209e-10	1.4521754313896583e-8
87000000	0.004999889663425863	1.4329533991122651e-50	-5.344819762324163e-18	8.015085632537619e-8	1.2243930248890507e-16	4.522590430379095e-8	3.654173607343765e-22	1.161522170338938e-15	2.2672967309479804e-10	3.970460512228209e-10	1.4521754313896583e-8
87100000	0.004999889663425863	1.4329533991122651e-50	-5.344819762324163e-18	8.015085632537619e-8	1.2243930248890507e-16	4.522590430379095e-8	3.654173607343765e-22	1.161522170338938e-15	2.2672967309479804e-10	3.970460512228209e-10	1.4521754313896583e-8
87200000	0.004999889663425863	1.4329533991122651e-50	-5.344819762324163e-18	8.015085632537619e-8	1.2243930248890507e-16	4.522590430379095e-8	3.654173607343765e-22	1.161522170338938e-15	2.2672967309479804e-10	3.970460512228209e-10	1.4521754313896583e-8
87300000	0.004999889663425863	1.4329533991122651e-50	-5.344819762324163e-18	8.015085632537619e-8	1.2243930248890507e-16	4.522590430379095e-8	3.654173607343765e-22	1.161522170338938e-15	2.2672967309479804e-10	3.970460512228209e-10	1.4521754313896583e-8
87400000	0.004999889663425863	1.4329533991122651e-50	-5.344819762324163e-18	8.015085632537619e-8	1.2243930248890507e-16	4.522590430379095e-8	3.654173607343765e-22	1.161522170338938e-15	2.2672967309479804e-10	3.970460512228209e-10	1.4521754313896583e-8
87500000	0.004999889663425863	1.4329533991122651e-50	-5.344819762324163e-18	8.015085632537619e-8	1.2243930248890507e-16	4.522590430379095e-8	3.654173607343765e-22	1.161522170338938e-15	2.2672967309479804e-10	3.970460512228209e-10	1.4521754313896583e-8
87600000	0.004999889663425863	1.4329533991122651e-50	-5.344819762324163e-18	8.015085632537619e-8	1.2243930248890507e-16	4.522590430379095e-8	3.654173607343765e-22	1.161522170338938e-15	2.2672967309479804e-10	3.970460512228209e-10	1.4521754313896583e-8
87700000	0.004999889663425863	1.4329533991122651e-50	-5.344819762324163e-18	8.015085632537619e-8	1.2243930248890507e-16	4.522590430379095e-8	3.654173607343765e-22	1.161522170338938e-15	2.2672967309479804e-10	3.970460512228209e-10	1.4521754313896583e-8
87800000	0.004999889663425863	1.4329533991122651e-50	-5.344819762324163e-18	8.015085632537619e-8	1.2243930248890507e-16	4.522590430379095e-8	3.654173607343765e-22	1.161522170338938e-15	2.2672967309479804e-10	3.970460512228209e-10	1.4521754313896583e-8
87900000	0.004999889663425863	1.4329533991122651e-50	-5.344819762324163e-18	8.015085632537619e-8	1.2243930248890507e-16	4.522590430379095e-8	3.654173607343765e-22	1.161522170338938e-15	2.2672967309479804e-10	3.970460512228209e-10	1.4521754313896583e-8
88000000	0.004999889663425863	1.4329533991122651e-50	-5.344819762324163e-18	8.015085632537619e-8	1.2243930248890507e-16	4.522590430379095e-8	3.654173607343765e-22	1.161522170338938e-15	2.2672967309479804e-10	3.970460512228209e-10	1.4521754313896583e-8
88100000	0.004999889663425863	1.4329533991122651e-50	-5.344819762324163e-18	8.015085632537619e-8	1.2243930248890507e-16	4.522590430379095e-8	3.654173607343765e-22	1.161522170338938e-15	2.2672967309479804e-10	3.970460512228209e-10	1.4521754313896583e-8
88200000	0.004999889663425863	1.4329533991122651e-50	-5.344819762324163e-18	8.015085632537619e-8	1.2243930248890507e-16	4.522590430379095e-8	3.654173607343765e-22	1.161522170338938e-15	2.2672967309479804e-10	3.970460512228209e-10	1.4521754313896583e-8
88300000	0.004999889663425863	1.4329533991122651e-50	-5.344819762324163e-18	8.015085632537619e-8	1.2243930248890507e-16	4.522590430379095e-8	3.654173607343765e-22	1.161522170338938e-15	2.2672967309479804e-10	3.970460512228209e-10	1.4521754313896583e-8
88400000	0.004999889663425863	1.4329533991122651e-50	-5.344819762324163e-18	8.015085632537619e-8	1.2243930248890507e-16	4.522590430379095e-8	3.654173607343765e-22	1.161522170338938e-15	2.2672967309479804e-10	3.970460512228209e-10	1.4521754313896583e-8
88500000	0.004999889663425863	1.4329533991122651e-50	-5.344819762324163e-18	8.015085632537619e-8	1.2243930248890507e-16	4.522590430379095e-8	3.654173607343765e-22	1.161522170338938e-15	2.2672967309479804e-10	3.970460512228209e-10	1.4521754313896583e-8
88600000	0.004999889663425863	1.4329533991122651e-50	-5.344819762324163e-18	8.015085632537619e-8	1.2243930248890507e-16	4.522590430379095e-8	3.654173607343765e-22	1.161522170338938e-15	2.2672967309479804e-10	3.970460512228209e-10	1.4521754313896583e-8
88700000	0.004999889663425863	1.4329533991122651e-50	-5.344819762324163e-18	8.015085632537619e-8	1.2243930248890507e-16	4.522590430379095e-8	3.654173607343765e-22	1.161522170338938e-15	2.2672967309479804e-10	3.970460512228209e-10	1.4521754313896583e-8
88800000	0.004999889663425863	1.4329533991122651e-50	-5.344819762324163e-18	8.015085632537619e-8	1.2243930248890507e-16	4.522590430379095e-8	3.654173607343765e-22	1.161522170338938e-15	2.2672967309479804e-10	3.970460512228209e-10	1.4521754313896583e-8
88900000	0.004999889663425863	1.4329533991122651e-50	-5.344819762324163e-18	8.015085632537619e-8	1.2243930248890507e-16	4.522590430379095e-8	3.654173607343765e-22	1.161522170338938e-15	2.2672967309479804e-10	3.970460512228209e-10	1.4521754313896583e-8
89000000	0.004999889663425863	1.4329533991122651e-50	-5.344819762324163e-18	8.015085632537619e-8	1.2243930248890507e-16	4.522590430379095e-8	3.654173607343765e-22	1.161522170338938e-15	2.2672967309479804e-10	3.970460512228209e-10	1.4521754313896583e-8
89100000	0.004999889663425863	1.4329533991122651e-50	-5.344819762324163e-18	8.015085632537619e-8	1.2243930248890507e-16	4.522590430379095e-8	3.654173607343765e-22	1.161522170338938e-15	2.2672967309479804e-10	3.970460512228209e-10	1.4521754313896583e-8
89200000	0.004999889663425863	1.4329533991122651e-50	-5.344819762324163e-18	8.015085632537619e-8	1.2243930248890507e-16	4.522590430379095e-8	3.654173607343765e-22	1.161522170338938e-15	2.2672967309479804e-10	3.970460512228209e-10	1.4521754313896583e-8
89300000	0.004999889663425863	1.4329533991122651e-50	-5.344819762324163e-18	8.015085632537619e-8	1.2243930248890507e-16	4.522590430379095e-8	3.654173607343765e-22	1.161522170338938e-15	2.2672967309479804e-10	3.970460512228209e-10	1.4521754313896583e-8
89400000	0.004999889663425863	1.4329533991122651e-50	-5.344819762324163e-18	8.015085632537619e-8	1.2243930248890507e-16	4.522590430379095e-8	3.654173607343765e-22	1.161522170338938e-15	2.2672967309479804e-10	3.970460512228209e-10	1.4521754313896583e-8
89500000	0.004999889663425863	1.4329533991122651e-50	-5.344819762324163e-18	8.015085632537619e-8	1.2243930248890507e-16	4.522590430379095e-8	3.654173607343765e-22	1.161522170338938e-15	2.2672967309479804e-10	3.970460512228209e-10	1.4521754313896583e-8
89600000	0.004999889663425863	1.4329533991122651e-50	-5.344819762324163e-18	8.015085632537619e-8	1.2243930248890507e-16	4.522590430379095e-8	3.654173607343765e-22	1.161522170338938e-15	2.2672967309479804e-10	3.970460512228209e-10	1.4521754313896583e-8
89700000	0.004999889663425863	1.4329533991122651e-50	-5.344819762324163e-18	8.015085632537619e-8	1.2243930248890507e-16	4.522590430379095e-8	3.654173607343765e-22	1.161522170338938e-15	2.2672967309479804e-10	3.970460512228209e-10	1.4521754313896583e-8
89800000	0.004999889663425863	1.4329533991122651e-50	-5.344819762324163e-18	8.015085632537619e-8	1.2243930248890507e-16	4.522590430379095e-8	3.654173607343765e-22	1.161522170338938e-15	2.2672967309479804e-10	3.970460512228209e-10	1.4521754313896583e-8
89900000	0.004999889663425863	1.4329533991122651e-50	-5.344819762324163e-18	8.015085632537619e-8	1.2243930248890507e-16	4.522590430379095e-8	3.654173607343765e-22	1.161522170338938e-15	2.2672967309479804e-10	3.970460512228209e-10	1.4521754313896583e-8
90000000	0.004999889663425863	1.4329533991122651e-50	-5.344819762324163e-18	8.015085632537619e-8	1.2243930248890507e-16	4.522590430379095e-8	3.654173607343765e-22	1.161522170338938e-15	2.2672967309479804e-10	3.970460512228209e-10	1.4521754313896583e-8
90100000	0.004999889663425863	1.4329533991122651e-50	-5.344819762324163e-18	8.015085632537619e-8	1.2243930248890507e-16	4.522590430379095e-8	3.654173607343765e-22	1.161522170338938e-15	2.2672967309479804e-10	3.970460512228209e-10	1.4521754313896583e-8
90200000	0.004999889663425863	1.432953399112265e-50	-5.344819762324163e-18	8.015085632537619e-8	1.2243930248890507e-16	4.522590430379095e-8	3.654173607343765e-22	1.161522170338938e-15	2.2672967309479804e-10	3.970460512228209e-10	1.4521754313896583e-8
90300000	0.004999889663425863	1.432953399112265e-50	-5.344819762324163e-18	8.015085632537619e-8	1.2243930248890507e-16	4.522590430379095e-8	3.654173607343765e-22	1.161522170338938e-15	2.2672967309479804e-10	3.970460512228209e-10	1.4521754313896583e-8
90400000	0.004999889663425863	1.432953399112265e-50	-5.344819762324163e-18	8.015085632537619e-8	1.2243930248890507e-16	4.522590430379095e-8	3.654173607343765e-22	1.161522170338938e-15	2.2672967309479804e-10	3.970460512228209e-10	1.4521754313896583e-8
90500000	0.004999889663425863	1.432953399112265e-50	-5.344819762324163e-18	8.015085632537619e-8	1.2243930248890507e-16	4.522590430379095e-8	3.654173607343765e-22	1.161522170338938e-15	2.2672967309479804e-10	3.970460512228209e-10	1.4521754313896583e-8
90600000	0.004999889663425863	1.432953399112265e-50	-5.344819762324163e-18	8.015085632537619e-8	1.2243930248890507e-16	4.522590430379095e-8	3.6541736073437654e-22	1.161522170338938e-15	2.2672967309479804e-10	3.970460512228209e-10	1.4521754313896583e-8
90700000	0.004999889663425863	1.432953399112265e-50	-5.344819762324163e-18	8.015085632537619e-8	1.2243930248890507e-16	4.522590430379095e-8	3.6541736073437654e-22	1.161522170338938e-15	2.2672967309479804e-10	3.970460512228209e-10	1.4521754313896583e-8
90800000	0.004999889663425863	1.432953399112265e-50	-5.344819762324163e-18	8.015085632537619e-8	1.2243930248890507e-16	4.522590430379095e-8	3.6541736073437654e-22	1.161522170338938e-15	2.2672967309479804e-10	3.970460512228209e-10	1.4521754313896583e-8
90900000	0.004999889663425863	1.432953399112265e-50	-5.344819762324163e-18	8.015085632537619e-8	1.2243930248890507e-16	4.522590430379095e-8	3.6541736073437654e-22	1.161522170338938e-15	2.2672967309479804e-10	3.970460512228209e-10	1.4521754313896583e-8
91000000	0.004999889663425863	1.432953399112265e-50	-5.344819762324163e-18	8.015085632537619e-8	1.2243930248890507e-16	4.522590430379095e-8	3.6541736073437654e-22	1.161522170338938e-15	2.2672967309479804e-10	3.970460512228209e-10	1.4521754313896583e-8
91100000	0.004999889663425863	1.432953399112265e-50	-5.344819762324163e-18	8.015085632537619e-8	1.2243930248890507e-16	4.522590430379095e-8	3.6541736073437654e-22	1.161522170338938e-15	2.2672967309479804e-10	3.970460512228209e-10	1.4521754313896583e-8
91200000	0.004999889663425863	1.432953399112265e-50	-5.344819762324163e-18	8.015085632537619e-8	1.2243930248890507e-16	4.522590430379095e-8	3.6541736073437654e-22	1.161522170338938e-15	2.2672967309479804e-10	3.970460512228209e-10	1.4521754313896583e-8
91300000	0.004999889663425863	1.432953399112265e-50	-5.344819762324163e-18	8.015085632537619e-8	1.2243930248890507e-16	4.522590430379095e-8	3.6541736073437654e-22	1.161522170338938e-15	2.2672967309479804e-10	3.970460512228209e-10	1.4521754313896583e-8
91400000	0.004999889663425863	1.432953399112265e-50	-5.344819762324163e-18	8.015085632537619e-8	1.2243930248890507e-16	4.522590430379095e-8	3.6541736073437654e-22	1.161522170338938e-15	2.2672967309479804e-10	3.970460512228209e-10	1.4521754313896583e-8
91500000	0.004999889663425863	1.432953399112265e-50	-5.344819762324163e-18	8.015085632537619e-8	1.2243930248890507e-16	4.522590430379095e-8	3.6541736073437654e-22	1.161522170338938e-15	2.2672967309479804e-10	3.970460512228209e-10	1.4521754313896583e-8
91600000	0.004999889663425863	1.432953399112265e-50	-5.344819762324163e-18	8.015085632537619e-8	1.2243930248890507e-16	4.522590430379095e-8	3.6541736073437654e-22	1.161522170338938e-15	2.2672967309479804e-10	3.970460512228209e-10	1.4521754313896583e-8
91700000	0.004999889663425863	1.432953399112265e-50	-5.344819762324163e-18	8.015085632537619e-8	1.2243930248890507e-16	4.522590430379095e-8	3.6541736073437654e-22	1.161522170338938e-15	2.2672967309479804e-10	3.970460512228209e-10	1.4521754313896583e-8
91800000	0.004999889663425863	1.432953399112265e-50	-5.344819762324163e-18	8.015085632537619e-8	1.2243930248890507e-16	4.522590430379095e-8	3.6541736073437654e-22	1.161522170338938e-15	2.2672967309479804e-10	3.970460512228209e-10	1.4521754313896583e-8
91900000	0.004999889663425863	1.432953399112265e-50	-5.344819762324163e-18	8.015085632537619e-8	1.2243930248890507e-16	4.522590430379095e-8	3.6541736073437654e-22	1.161522170338938e-15	2.2672967309479804e-10	3.970460512228209e-10	1.4521754313896583e-8
92000000	0.004999889663425863	1.432953399112265e-50	-5.344819762324163e-18	8.015085632537619e-8	1.2243930248890507e-16	4.522590430379095e-8	3.6541736073437654e-22	1.161522170338938e-15	2.2672967309479804e-10	3.970460512228209e-10	1.4521754313896583e-8
92100000	0.004999889663425863	1.432953399112265e-50	-5.344819762324163e-18	8.015085632537619e-8	1.2243930248890507e-16	4.522590430379095e-8	3.6541736073437654e-22	1.161522170338938e-15	2.2672967309479804e-10	3.970460512228209e-10	1.4521754313896583e-8
92200000	0.004999889663425863	1.432953399112265e-50	-5.344819762324163e-18	8.015085632537619e-8	1.2243930248890507e-16	4.522590430379095e-8	3.6541736073437654e-22	1.161522170338938e-15	2.2672967309479804e-10	3.970460512228209e-10	1.4521754313896583e-8
92300000	0.004999889663425863	1.432953399112265e-50	-5.344819762324163e-18	8.015085632537619e-8	1.2243930248890507e-16	4.522590430379095e-8	3.6541736073437654e-22	1.161522170338938e-15	2.2672967309479804e-10	3.970460512228209e-10	1.4521754313896583e-8
92400000	0.004999889663425863	1.432953399112265e-50	-5.344819762324163e-18	8.015085632537619e-8	1.2243930248890507e-16	4.522590430379095e-8	3.6541736073437654e-22	1.161522170338938e-15	2.2672967309479804e-10	3.970460512228209e-10	1.4521754313896583e-8
92500000	0.004999889663425863	1.432953399112265e-50	-5.344819762324163e-18	8.015085632537619e-8	1.2243930248890507e-16	4.522590430379095e-8	3.6541736073437654e-22	1.161522170338938e-15	2.2672967309479804e-10	3.970460512228209e-10	1.4521754313896583e-8
92600000	0.004999889663425863	1.432953399112265e-50	-5.344819762324163e-18	8.015085632537619e-8	1.2243930248890507e-16	4.522590430379095e-8	3.6541736073437654e-22	1.161522170338938e-15	2.2672967309479804e-10	3.970460512228209e-10	1.4521754313896583e-8
92700000	0.004999889663425863	1.432953399112265e-50	-5.344819762324163e-18	8.015085632537619e-8	1.2243930248890507e-16	4.522590430379095e-8	3.6541736073437654e-22	1.161522170338938e-15	2.2672967309479804e-10	3.970460512228209e-10	1.4521754313896583e-8
92800000	0.004999889663425863	1.432953399112265e-50	-5.344819762324163e-18	8.015085632537619e-8	1.2243930248890507e-16	4.522590430379095e-8	3.6541736073437654e-22	1.161522170338938e-15	2.2672967309479804e-10	3.970460512228209e-10	1.4521754313896583e-8
92900000	0.004999889663425863	1.432953399112265e-50	-5.344819762324163e-18	8.015085632537619e-8	1.2243930248890507e-16	4.522590430379095e-8	3.6541736073437654e-22	1.161522170338938e-15	2.2672967309479804e-10	3.970460512228209e-10	1.4521754313896583e-8
93000000	0.004999889663425863	1.432953399112265e-50	-5.344819762324163e-18	8.015085632537619e-8	1.2243930248890507e-16	4.522590430379095e-8	3.6541736073437654e-22	1.161522170338938e-15	2.2672967309479804e-10	3.970460512228209e-10	1.4521754313896583e-8
93100000	0.004999889663425863	1.432953399112265e-50	-5.344819762324163e-18	8.015085632537619e-8	1.2243930248890507e-16	4.522590430379095e-8	3.6541736073437654e-22	1.161522170338938e-15	2.2672967309479804e-10	3.970460512228209e-10	1.4521754313896583e-8
93200000	0.004999889663425863	1.432953399112265e-50	-5.344819762324163e-18	8.015085632537619e-8	1.2243930248890507e-16	4.522590430379095e-8	3.6541736073437654e-22	1.161522170338938e-15	2.2672967309479804e-10	3.970460512228209e-10	1.4521754313896583e-8
93300000	0.004999889663425863	1.432953399112265e-50	-5.344819762324163e-18	8.015085632537619e-8	1.2243930248890507e-16	4.522590430379095e-8	3.6541736073437654e-22	1.161522170338938e-15	2.2672967309479804e-10	3.970460512228209e-10	1.4521754313896583e-8
93400000	0.004999889663425863	1.432953399112265e-50	-5.344819762324163e-18	8.015085632537619e-8	1.2243930248890507e-16	4.522590430379095e-8	3.6541736073437654e-22	1.161522170338938e-15	2.2672967309479804e-10	3.970460512228209e-10	1.4521754313896583e-8
93500000	0.004999889663425863	1.432953399112265e-50	-5.344819762324163e-18	8.015085632537619e-8	1.2243930248890507e-16	4.522590430379095e-8	3.6541736073437654e-22	1.161522170338938e-15	2.2672967309479804e-10	3.970460512228209e-10	1.4521754313896583e-8
93600000	0.004999889663425863	1.432953399112265e-50	-5.344819762324163e-18	8.015085632537619e-8	1.2243930248890507e-16	4.522590430379095e-8	3.6541736073437654e-22	1.161522170338938e-15	2.2672967309479804e-10	3.970460512228209e-10	1.4521754313896583e-8
93700000	0.004999889663425863	1.432953399112265e-50	-5.344819762324163e-18	8.015085632537619e-8	1.2243930248890507e-16	4.522590430379095e-8	3.6541736073437654e-22	1.161522170338938e-15	2.2672967309479804e-10	3.970460512228209e-10	1.4521754313896583e-8
93800000	0.004999889663425863	1.432953399112265e-50	-5.344819762324163e-18	8.015085632537619e-8	1.2243930248890507e-16	4.522590430379095e-8	3.6541736073437654e-22	1.161522170338938e-15	2.2672967309479804e-10	3.970460512228209e-10	1.4521754313896583e-8
93900000	0.004999889663425863	1.432953399112265e-50	-5.344819762324163e-18	8.015085632537619e-8	1.2243930248890507e-16	4.522590430379095e-8	3.6541736073437654e-22	1.161522170338938e-15	2.2672967309479804e-10	3.970460512228209e-10	1.4521754313896583e-8
94000000	0.004999889663425863	1.432953399112265e-50	-5.344819762324163e-18	8.015085632537619e-8	1.2243930248890507e-16	4.522590430379095e-8	3.6541736073437654e-22	1.161522170338938e-15	2.2672967309479804e-10	3.970460512228209e-10	1.4521754313896583e-8
94100000	0.004999889663425863	1.432953399112265e-50	-5.344819762324163e-18	8.015085632537619e-8	1.2243930248890507e-16	4.522590430379095e-8	3.6541736073437654e-22	1.161522170338938e-15	2.2672967309479804e-10	3.970460512228209e-10	1.4521754313896583e-8
94200000	0.004999889663425863	1.432953399112265e-50	-5.344819762324163e-18	8.015085632537619e-8	1.2243930248890507e-16	4.522590430379095e-8	3.6541736073437654e-22	1.161522170338938e-15	2.2672967309479804e-10	3.970460512228209e-10	1.4521754313896583e-8
94300000	0.004999889663425863	1.432953399112265e-50	-5.344819762324163e-18	8.015085632537619e-8	1.2243930248890507e-16	4.522590430379095e-8	3.6541736073437654e-22	1.161522170338938e-15	2.2672967309479804e-10	3.970460512228209e-10	1.4521754313896583e-8
94400000	0.004999889663425863	1.432953399112265e-50	-5.344819762324163e-18	8.015085632537619e-8	1.2243930248890507e-16	4.522590430379095e-8	3.6541736073437654e-22	1.161522170338938e-15	2.2672967309479804e-10	3.970460512228209e-10	1.4521754313896583e-8
94500000	0.004999889663425863	1.432953399112265e-50	-5.344819762324163e-18	8.015085632537619e-8	1.2243930248890507e-16	4.522590430379095e-8	3.6541736073437654e-22	1.161522170338938e-15	2.2672967309479804e-10	3.970460512228209e-10	1.4521754313896583e-8
94600000	0.004999889663425863	1.432953399112265e-50	-5.344819762324163e-18	8.015085632537619e-8	1.2243930248890507e-16	4.522590430379095e-8	3.6541736073437654e-22	1.161522170338938e-15	2.2672967309479804e-10	3.970460512228209e-10	1.4521754313896583e-8
94700000	0.004999889663425863	1.432953399112265e-50	-5.344819762324163e-18	8.015085632537619e-8	1.2243930248890507e-16	4.522590430379095e-8	3.6541736073437654e-22	1.161522170338938e-15	2.2672967309479804e-10	3.970460512228209e-10	1.4521754313896583e-8
94800000	0.004999889663425863	1.432953399112265e-50	-5.344819762324163e-18	8.015085632537619e-8	1.2243930248890507e-16	4.522590430379095e-8	3.6541736073437654e-22	1.161522170338938e-15	2.2672967309479804e-10	3.970460512228209e-10	1.4521754313896583e-8
94900000	0.004999889663425863	1.432953399112265e-50	-5.344819762324163e-18	8.015085632537619e-8	1.2243930248890507e-16	4.522590430379095e-8	3.6541736073437654e-22	1.161522170338938e-15	2.2672967309479804e-10	3.970460512228209e-10	1.4521754313896583e-8
95000000	0.004999889663425863	1.432953399112265e-50	-5.344819762324163e-18	8.015085632537619e-8	1.2243930248890507e-16	4.522590430379095e-8	3.6541736073437654e-22	1.161522170338938e-15	2.2672967309479804e-10	3.970460512228209e-10	1.4521754313896583e-8
95100000	0.004999889663425863	1.432953399112265e-50	-5.344819762324163e-18	8.015085632537619e-8	1.2243930248890507e-16	4.522590430379095e-8	3.6541736073437654e-22	1.161522170338938e-15	2.2672967309479804e-10	3.970460512228209e-10	1.4521754313896583e-8
95200000	0.004999889663425863	1.432953399112265e-50	-5.344819762324163e-18	8.015085632537619e-8	1.2243930248890507e-16	4.522590430379095e-8	3.6541736073437654e-22	1.161522170338938e-15	2.2672967309479804e-10	3.970460512228209e-10	1.4521754313896583e-8
95300000	0.004999889663425863	1.432953399112265e-50	-5.344819762324163e-18	8.015085632537619e-8	1.2243930248890507e-16	4.522590430379095e-8	3.6541736073437654e-22	1.161522170338938e-15	2.2672967309479804e-10	3.970460512228209e-10	1.4521754313896583e-8
95400000	0.004999889663425863	1.432953399112265e-50	-5.344819762324163e-18	8.015085632537619e-8	1.2243930248890507e-16	4.522590430379095e-8	3.6541736073437654e-22	1.161522170338938e-15	2.2672967309479804e-10	3.970460512228209e-10	1.4521754313896583e-8
95500000	0.004999889663425863	1.432953399112265e-50	-5.344819762324163e-18	8.015085632537619e-8	1.2243930248890507e-16	4.522590430379095e-8	3.6541736073437654e-22	1.161522170338938e-15	2.2672967309479804e-10	3.970460512228209e-10	1.4521754313896583e-8
95600000	0.004999889663425863	1.432953399112265e-50	-5.344819762324163e-18	8.015085632537619e-8	1.2243930248890507e-16	4.522590430379095e-8	3.6541736073437654e-22	1.161522170338938e-15	2.2672967309479804e-10	3.970460512228209e-10	1.4521754313896583e-8
95700000	0.004999889663425863	1.432953399112265e-50	-5.344819762324163e-18	8.015085632537619e-8	1.2243930248890507e-16	4.522590430379095e-8	3.6541736073437654e-22	1.161522170338938e-15	2.2672967309479804e-10	3.970460512228209e-10	1.4521754313896583e-8
95800000	0.004999889663425863	1.432953399112265e-50	-5.344819762324163e-18	8.015085632537619e-8	1.2243930248890507e-16	4.522590430379095e-8	3.6541736073437654e-22	1.161522170338938e-15	2.2672967309479804e-10	3.970460512228209e-10	1.4521754313896583e-8
95900000	0.004999889663425863	1.432953399112265e-50	-5.344819762324163e-18	8.015085632537619e-8	1.2243930248890507e-16	4.522590430379095e-8	3.6541736073437654e-22	1.161522170338938e-15	2.2672967309479804e-10	3.970460512228209e-10	1.4521754313896583e-8
96000000	0.004999889663425863	1.432953399112265e-50	-5.344819762324163e-18	8.015085632537619e-8	1.2243930248890507e-16	4.522590430379095e-8	3.6541736073437654e-22	1.161522170338938e-15	2.2672967309479804e-10	3.970460512228209e-10	1.4521754313896583e-8
96100000	0.004999889663425863	1.432953399112265e-50	-5.344819762324163e-18	8.015085632537619e-8	1.2243930248890507e-16	4.522590430379095e-8	3.6541736073437654e-22	1.161522170338938e-15	2.2672967309479804e-10	3.970460512228209e-10	1.4521754313896583e-8
96200000	0.004999889663425863	1.432953399112265e-50	-5.344819762324163e-18	8.015085632537619e-8	1.2243930248890507e-16	4.522590430379095e-8	3.6541736073437654e-22	1.161522170338938e-15	2.2672967309479804e-10	3.970460512228209e-10	1.4521754313896583e-8
96300000	0.004999889663425863	1.432953399112265e-50	-5.344819762324163e-18	8.015085632537619e-8	1.2243930248890507e-16	4.522590430379095e-8	3.6541736073437654e-22	1.161522170338938e-15	2.2672967309479804e-10	3.970460512228209e-10	1.4521754313896583e-8
96400000	0.004999889663425863	1.432953399112265e-50	-5.344819762324163e-18	8.015085632537619e-8	1.2243930248890507e-16	4.522590430379095e-8	3.6541736073437654e-22	1.161522170338938e-15	2.2672967309479804e-10	3.970460512228209e-10	1.4521754313896583e-8
96500000	0.004999889663425863	1.432953399112265e-50	-5.344819762324163e-18	8.015085632537619e-8	1.2243930248890507e-16	4.522590430379095e-8	3.6541736073437654e-22	1.161522170338938e-15	2.2672967309479804e-10	3.9704605122282097e-10	1.4521754313896583e-8
96600000	0.004999889663425863	1.432953399112265e-50	-5.344819762324163e-18	8.015085632537619e-8	1.2243930248890507e-16	4.522590430379095e-8	3.6541736073437654e-22	1.161522170338938e-15	2.2672967309479804e-10	3.9704605122282097e-10	1.4521754313896583e-8
96700000	0.004999889663425863	1.432953399112265e-50	-5.344819762324163e-18	8.015085632537619e-8	1.2243930248890507e-16	4.522590430379095e-8	3.6541736073437654e-22	1.161522170338938e-15	2.2672967309479804e-10	3.9704605122282097e-10	1.4521754313896583e-8
96800000	0.004999889663425863	1.432953399112265e-50	-5.344819762324163e-18	8.015085632537619e-8	1.2243930248890507e-16	4.522590430379095e-8	3.6541736073437654e-22	1.161522170338938e-15	2.2672967309479804e-10	3.9704605122282097e-10	1.4521754313896583e-8
96900000	0.004999889663425863	1.432953399112265e-50	-5.344819762324163e-18	8.015085632537619e-8	1.2243930248890507e-16	4.522590430379095e-8	3.6541736073437654e-22	1.161522170338938e-15	2.2672967309479804e-10	3.9704605122282097e-10	1.4521754313896583e-8
97000000	0.004999889663425863	1.432953399112265e-50	-5.344819762324163e-18	8.015085632537619e-8	1.2243930248890507e-16	4.522590430379095e-8	3.6541736073437654e-22	1.161522170338938e-15	2.2672967309479804e-10	3.9704605122282097e-10	1.4521754313896583e-8
97100000	0.004999889663425863	1.432953399112265e-50	-5.344819762324163e-18	8.015085632537619e-8	1.2243930248890507e-16	4.522590430379095e-8	3.6541736073437654e-22	1.161522170338938e-15	2.2672967309479804e-10	3.9704605122282097e-10	1.4521754313896583e-8
97200000	0.004999889663425863	1.432953399112265e-50	-5.344819762324163e-18	8.015085632537619e-8	1.2243930248890507e-16	4.522590430379095e-8	3.6541736073437654e-22	1.161522170338938e-15	2.2672967309479804e-10	3.9704605122282097e-10	1.4521754313896583e-8
97300000	0.004999889663425863	1.432953399112265e-50	-5.344819762324163e-18	8.015085632537619e-8	1.2243930248890507e-16	4.522590430379095e-8	3.6541736073437654e-22	1.161522170338938e-15	2.2672967309479804e-10	3.9704605122282097e-10	1.4521754313896583e-8
97400000	0.004999889663425863	1.432953399112265e-50	-5.344819762324163e-18	8.015085632537619e-8	1.2243930248890507e-16	4.522590430379095e-8	3.6541736073437654e-22	1.161522170338938e-15	2.2672967309479804e-10	3.9704605122282097e-10	1.4521754313896583e-8
97500000	0.004999889663425863	1.432953399112265e-50	-5.344819762324163e-18	8.015085632537619e-8	1.2243930248890507e-16	4.522590430379095e-8	3.6541736073437654e-22	1.161522170338938e-15	2.2672967309479804e-10	3.9704605122282097e-10	1.4521754313896583e-8
97600000	0.004999889663425863	1.432953399112265e-50	-5.344819762324163e-18	8.015085632537619e-8	1.2243930248890507e-16	4.522590430379095e-8	3.6541736073437654e-22	1.161522170338938e-15	2.2672967309479804e-10	3.9704605122282097e-10	1.4521754313896583e-8
97700000	0.004999889663425863	1.432953399112265e-50	-5.344819762324163e-18	8.015085632537619e-8	1.2243930248890507e-16	4.522590430379095e-8	3.6541736073437654e-22	1.161522170338938e-15	2.2672967309479804e-10	3.9704605122282097e-10	1.4521754313896583e-8
97800000	0.004999889663425863	1.4329533991122651e-50	-5.344819762324163e-18	8.015085632537619e-8	1.2243930248890507e-16	4.522590430379095e-8	3.6541736073437654e-22	1.161522170338938e-15	2.2672967309479804e-10	3.9704605122282097e-10	1.4521754313896583e-8
97900000	0.004999889663425863	1.4329533991122651e-50	-5.344819762324163e-18	8.015085632537619e-8	1.2243930248890507e-16	4.522590430379095e-8	3.6541736073437654e-22	1.161522170338938e-15	2.2672967309479804e-10	3.9704605122282097e-10	1.4521754313896583e-8
98000000	0.004999889663425863	1.4329533991122651e-50	-5.344819762324163e-18	8.015085632537619e-8	1.2243930248890507e-16	4.522590430379095e-8	3.6541736073437654e-22	1.161522170338938e-15	2.2672967309479804e-10	3.9704605122282097e-10	1.4521754313896583e-8
98100000	0.004999889663425863	1.4329533991122651e-50	-5.344819762324163e-18	8.015085632537619e-8	1.2243930248890507e-16	4.522590430379095e-8	3.6541736073437654e-22	1.161522170338938e-15	2.2672967309479804e-10	3.9704605122282097e-10	1.4521754313896583e-8
98200000	0.004999889663425863	1.4329533991122651e-50	-5.344819762324163e-18	8.015085632537619e-8	1.2243930248890507e-16	4.522590430379095e-8	3.6541736073437654e-22	1.161522170338938e-15	2.2672967309479804e-10	3.9704605122282097e-10	1.4521754313896583e-8
98300000	0.004999889663425863	1.4329533991122651e-50	-5.344819762324163e-18	8.015085632537619e-8	1.2243930248890507e-16	4.522590430379095e-8	3.6541736073437654e-22	1.161522170338938e-15	2.2672967309479804e-10	3.9704605122282097e-10	1.4521754313896583e-8
98400000	0.004999889663425863	1.4329533991122651e-50	-5.344819762324163e-18	8.015085632537619e-8	1.2243930248890507e-16	4.522590430379095e-8	3.6541736073437654e-22	1.161522170338938e-15	2.2672967309479804e-10	3.9704605122282097e-10	1.4521754313896583e-8
98500000	0.004999889663425863	1.4329533991122651e-50	-5.344819762324163e-18	8.015085632537619e-8	1.2243930248890507e-16	4.522590430379095e-8	3.6541736073437654e-22	1.161522170338938e-15	2.2672967309479804e-10	3.9704605122282097e-10	1.4521754313896583e-8
98600000	0.004999889663425863	1.4329533991122651e-50	-5.344819762324163e-18	8.015085632537619e-8	1.2243930248890507e-16	4.522590430379095e-8	3.6541736073437654e-22	1.161522170338938e-15	2.2672967309479804e-10	3.9704605122282097e-10	1.4521754313896583e-8
98700000	0.004999889663425863	1.4329533991122651e-50	-5.344819762324163e-18	8.015085632537619e-8	1.2243930248890507e-16	4.522590430379095e-8	3.6541736073437654e-22	1.161522170338938e-15	2.2672967309479804e-10	3.9704605122282097e-10	1.4521754313896583e-8
98800000	0.004999889663425863	1.4329533991122651e-50	-5.344819762324163e-18	8.015085632537619e-8	1.2243930248890507e-16	4.522590430379095e-8	3.6541736073437654e-22	1.161522170338938e-15	2.2672967309479804e-10	3.9704605122282097e-10	1.4521754313896583e-8
98900000	0.004999889663425863	1.4329533991122651e-50	-5.344819762324163e-18	8.015085632537619e-8	1.2243930248890507e-16	4.522590430379095e-8	3.6541736073437654e-22	1.161522170338938e-15	2.2672967309479804e-10	3.9704605122282097e-10	1.4521754313896583e-8
99000000	0.004999889663425863	1.4329533991122651e-50	-5.344819762324163e-18	8.015085632537619e-8	1.2243930248890507e-16	4.522590430379095e-8	3.6541736073437654e-22	1.161522170338938e-15	2.2672967309479804e-10	3.9704605122282097e-10	1.4521754313896583e-8
99100000	0.004999889663425863	1.4329533991122651e-50	-5.344819762324163e-18	8.015085632537619e-8	1.2243930248890507e-16	4.522590430379095e-8	3.6541736073437654e-22	1.161522170338938e-15	2.2672967309479804e-10	3.9704605122282097e-10	1.4521754313896583e-8
99200000	0.004999889663425863	1.4329533991122651e-50	-5.344819762324163e-18	8.015085632537619e-8	1.2243930248890507e-16	4.522590430379095e-8	3.6541736073437654e-22	1.161522170338938e-15	2.2672967309479804e-10	3.9704605122282097e-10	1.4521754313896583e-8
99300000	0.004999889663425863	1.4329533991122651e-50	-5.344819762324163e-18	8.015085632537619e-8	1.2243930248890507e-16	4.522590430379095e-8	3.6541736073437654e-22	1.161522170338938e-15	2.2672967309479804e-10	3.9704605122282097e-10	1.4521754313896583e-8
99400000	0.004999889663425863	1.4329533991122651e-50	-5.344819762324163e-18	8.015085632537619e-8	1.2243930248890507e-16	4.522590430379095e-8	3.6541736073437654e-22	1.161522170338938e-15	2.2672967309479804e-10	3.9704605122282097e-10	1.4521754313896583e-8
99500000	0.004999889663425863	1.4329533991122651e-50	-5.344819762324163e-18	8.015085632537619e-8	1.2243930248890507e-16	4.522590430379095e-8	3.6541736073437654e-22	1.161522170338938e-15	2.2672967309479804e-10	3.9704605122282097e-10	1.4521754313896583e-8
99600000	0.004999889663425863	1.4329533991122651e-50	-5.344819762324163e-18	8.015085632537619e-8	1.2243930248890507e-16	4.522590430379095e-8	3.6541736073437654e-22	1.161522170338938e-15	2.2672967309479804e-10	3.9704605122282097e-10	1.4521754313896583e-8
99700000	0.004999889663425863	1.4329533991122651e-50	-5.344819762324163e-18	8.015085632537619e-8	1.2243930248890507e-16	4.522590430379095e-8	3.6541736073437654e-22	1.161522170338938e-15	2.2672967309479804e-10	3.9704605122282097e-10	1.4521754313896583e-8
99800000	0.004999889663425863	1.4329533991122651e-50	-5.344819762324163e-18	8.015085632537619e-8	1.2243930248890507e-16	4.522590430379095e-8	3.6541736073437654e-22	1.161522170338938e-15	2.2672967309479804e-10	3.9704605122282097e-10	1.4521754313896583e-8
99900000	0.004999889663425863	1.4329533991122651e-50	-5.344819762324163e-18	8.015085632537619e-8	1.2243930248890507e-16	4.522590430379095e-8	3.6541736073437654e-22	1.161522170338938e-15	2.2672967309479804e-10	3.9704605122282097e-10	1.4521754313896583e-8
100000000	0.004999889663425863	1.4329533991122651e-50	-5.344819762324163e-18	8.015085632537619e-8	1.2243930248890507e-16	4.522590430379095e-8	3.6541736073437654e-22	1.161522170338938e-15	2.2672967309479804e-10	3.9704605122282097e-10	1.4521754313896583e-8
