# Supplementary material for: Thermodynamics Underpinning the Microbial Community‐Level Nitrogen Energy Metabolism
Source: Environ Microbiol. 2025 Feb 16;27(2):e70055. doi: 10.1111/1462-2920.70055 (PMC11830459; doi:10.1111/1462-2920.70055)
Supplement: Supplementary file 1 — Data S1. [file EMI-27-e70055-s001.zip › SI/Nnetwork/Results/kdef_-10/Iin_-5/p_0.2/O2_-8.8_H_-6.5.csv]

time	N2	N2H4	N2H5	N2O	NH2OH	NH3	NH3OH	NH4	NO	NO2	NO3
0	0.00001	0.00001	0.00001	0.00001	0.00001	0.00001	0.00001	0.00001	0.00001	0.00001	0.00001
100000	0.0046542190538859446	1.7599316590486886e-49	-4.6371445611289105e-51	7.064724281538278e-12	1.211913565470624e-14	0.0006915618780593641	-4.7992319489972947e-20	1.7859380241103487e-15	1.1050464107695458e-15	2.4120079893734466e-14	1.6619240910636535e-16
200000	0.004654219053885946	1.759931659048692e-49	-4.6368207446396094e-51	7.064724281538275e-12	1.2119135654707392e-14	0.0006915618780593641	-4.799112356829651e-20	1.7859380243410853e-15	1.105046410769546e-15	2.412007989388211e-14	1.661924091063653e-16
300000	0.004654219053885946	1.759931659048691e-49	-4.6364969281532684e-51	7.064724281538276e-12	1.211913565470825e-14	0.0006915618780593641	-4.7989927646620076e-20	1.785938024513022e-15	1.105046410769546e-15	2.4120079893990035e-14	1.6619240910636533e-16
400000	0.004654219053885945	1.7599316590486898e-49	-4.636173111667292e-51	7.064724281538277e-12	1.2119135654709377e-14	0.0006915618780593641	-4.7988731724943644e-20	1.785938024738561e-15	1.1050464107695458e-15	2.4120079894131604e-14	1.6619240910636535e-16
500000	0.004654219053885945	1.7599316590486898e-49	-4.63584929518291e-51	7.064724281538277e-12	1.2119135654709377e-14	0.0006915618780593641	-4.7987535803267205e-20	1.7859380247384078e-15	1.1050464107695458e-15	2.4120079894131513e-14	1.6619240910636535e-16
600000	0.004654219053885945	1.75993165904869e-49	-4.635525478703027e-51	7.064724281538278e-12	1.2119135654709379e-14	0.0006915618780593641	-4.798633988159077e-20	1.7859380247390424e-15	1.105046410769546e-15	2.412007989413191e-14	1.6619240910636538e-16
700000	0.0046542190538859446	1.75993165904869e-49	-4.635201662223311e-51	7.064724281538279e-12	1.2119135654709382e-14	0.0006915618780593641	-4.798514395991434e-20	1.78593802473976e-15	1.105046410769546e-15	2.4120079894132358e-14	1.6619240910636538e-16
800000	0.0046542190538859446	1.75993165904869e-49	-4.634877845742168e-51	7.06472428153828e-12	1.2119135654709382e-14	0.0006915618780593641	-4.798394803823791e-20	1.7859380247397504e-15	1.105046410769546e-15	2.4120079894132352e-14	1.6619240910636538e-16
900000	0.004654219053885944	1.7599316590486905e-49	-4.634554029261105e-51	7.0647242815382806e-12	1.211913565470938e-14	0.0006915618780593641	-4.7982752116561475e-20	1.7859380247397417e-15	1.1050464107695462e-15	2.4120079894132346e-14	1.6619240910636538e-16
1000000	0.004654219053885944	1.7599316590486905e-49	-4.634230212780119e-51	7.0647242815382806e-12	1.211913565470938e-14	0.0006915618780593641	-4.7981556194885037e-20	1.7859380247397342e-15	1.1050464107695462e-15	2.4120079894132343e-14	1.6619240910636538e-16
1100000	0.004654219053885944	1.7599316590486905e-49	-4.633906396299207e-51	7.064724281538281e-12	1.2119135654709379e-14	0.0006915618780593641	-4.7980360273208605e-20	1.785938024739728e-15	1.1050464107695462e-15	2.412007989413234e-14	1.661924091063654e-16
1200000	0.004654219053885943	1.7599316590486905e-49	-4.633582579818363e-51	7.064724281538281e-12	1.2119135654709379e-14	0.0006915618780593641	-4.797916435153217e-20	1.7859380247397228e-15	1.1050464107695462e-15	2.4120079894132336e-14	1.661924091063654e-16
1300000	0.004654219053885943	1.7599316590486905e-49	-4.633258763337583e-51	7.064724281538282e-12	1.2119135654709379e-14	0.0006915618780593641	-4.797796842985574e-20	1.785938024739719e-15	1.1050464107695462e-15	2.4120079894132333e-14	1.661924091063654e-16
1400000	0.004654219053885943	1.759931659048691e-49	-4.632934946856863e-51	7.064724281538282e-12	1.2119135654709379e-14	0.0006915618780593641	-4.79767725081793e-20	1.785938024739716e-15	1.1050464107695462e-15	2.412007989413233e-14	1.661924091063654e-16
1500000	0.004654219053885943	1.759931659048691e-49	-4.6326111303761985e-51	7.064724281538282e-12	1.2119135654709379e-14	0.0006915618780593641	-4.797557658650287e-20	1.785938024739714e-15	1.1050464107695462e-15	2.412007989413233e-14	1.661924091063654e-16
1600000	0.004654219053885943	1.759931659048691e-49	-4.632287313895585e-51	7.064724281538282e-12	1.2119135654709379e-14	0.0006915618780593641	-4.7974380664826436e-20	1.785938024739713e-15	1.1050464107695462e-15	2.412007989413233e-14	1.661924091063654e-16
1700000	0.004654219053885943	1.759931659048691e-49	-4.631963497415019e-51	7.064724281538282e-12	1.2119135654709379e-14	0.0006915618780593641	-4.797318474315e-20	1.7859380247397125e-15	1.1050464107695462e-15	2.412007989413233e-14	1.661924091063654e-16
1800000	0.004654219053885943	1.759931659048691e-49	-4.631639680934495e-51	7.064724281538282e-12	1.2119135654709379e-14	0.0006915618780593641	-4.7971988821473566e-20	1.7859380247397133e-15	1.1050464107695462e-15	2.412007989413233e-14	1.661924091063654e-16
1900000	0.004654219053885943	1.759931659048691e-49	-4.6313158644540087e-51	7.064724281538282e-12	1.2119135654709379e-14	0.0006915618780593641	-4.7970792899797133e-20	1.785938024739714e-15	1.1050464107695462e-15	2.412007989413233e-14	1.661924091063654e-16
2000000	0.004654219053885943	1.759931659048691e-49	-4.630992047973556e-51	7.064724281538282e-12	1.2119135654709379e-14	0.0006915618780593641	-4.79695969781207e-20	1.785938024739716e-15	1.1050464107695462e-15	2.412007989413233e-14	1.661924091063654e-16
2100000	0.004654219053885943	1.759931659048691e-49	-4.6306682314931334e-51	7.064724281538282e-12	1.2119135654709379e-14	0.0006915618780593641	-4.796840105644426e-20	1.785938024739718e-15	1.1050464107695462e-15	2.4120079894132333e-14	1.661924091063654e-16
2200000	0.004654219053885944	1.759931659048691e-49	-4.630344415012735e-51	7.064724281538282e-12	1.2119135654709379e-14	0.0006915618780593641	-4.796720513476783e-20	1.785938024739721e-15	1.1050464107695462e-15	2.4120079894132333e-14	1.661924091063654e-16
2300000	0.004654219053885944	1.759931659048691e-49	-4.630020598532358e-51	7.064724281538282e-12	1.211913565470938e-14	0.0006915618780593641	-4.79660092130914e-20	1.7859380247397236e-15	1.1050464107695462e-15	2.4120079894132336e-14	1.661924091063654e-16
2400000	0.004654219053885944	1.759931659048691e-49	-4.6296967820519966e-51	7.064724281538281e-12	1.211913565470938e-14	0.0006915618780593641	-4.7964813291414965e-20	1.785938024739727e-15	1.1050464107695462e-15	2.412007989413234e-14	1.661924091063654e-16
2500000	0.004654219053885944	1.759931659048691e-49	-4.629372965571647e-51	7.064724281538281e-12	1.211913565470938e-14	0.0006915618780593641	-4.7963617369738527e-20	1.7859380247397307e-15	1.1050464107695462e-15	2.412007989413234e-14	1.661924091063654e-16
2600000	0.004654219053885944	1.759931659048691e-49	-4.629049149091305e-51	7.064724281538281e-12	1.211913565470938e-14	0.0006915618780593641	-4.7962421448062094e-20	1.7859380247397342e-15	1.1050464107695462e-15	2.4120079894132343e-14	1.661924091063654e-16
2700000	0.0046542190538859446	1.759931659048691e-49	-4.628725332610966e-51	7.064724281538281e-12	1.211913565470938e-14	0.0006915618780593641	-4.796122552638566e-20	1.7859380247397378e-15	1.1050464107695462e-15	2.4120079894132346e-14	1.6619240910636538e-16
2800000	0.0046542190538859446	1.759931659048691e-49	-4.6284015161306263e-51	7.0647242815382806e-12	1.2119135654709382e-14	0.0006915618780593641	-4.7960029604709223e-20	1.7859380247397413e-15	1.1050464107695462e-15	2.4120079894132346e-14	1.6619240910636538e-16
2900000	0.0046542190538859446	1.759931659048691e-49	-4.6280776996502807e-51	7.0647242815382806e-12	1.2119135654709382e-14	0.0006915618780593642	-4.795883368303279e-20	1.785938024739745e-15	1.105046410769546e-15	2.412007989413235e-14	1.6619240910636538e-16
3000000	0.0046542190538859446	1.7599316590486913e-49	-4.6277538831699255e-51	7.0647242815382806e-12	1.2119135654709382e-14	0.0006915618780593642	-4.795763776135636e-20	1.785938024739748e-15	1.105046410769546e-15	2.4120079894132352e-14	1.6619240910636538e-16
3100000	0.0046542190538859446	1.7599316590486913e-49	-4.6274300666895555e-51	7.0647242815382806e-12	1.2119135654709382e-14	0.0006915618780593642	-4.7956441839679926e-20	1.785938024739751e-15	1.105046410769546e-15	2.4120079894132352e-14	1.6619240910636538e-16
3200000	0.004654219053885945	1.7599316590486913e-49	-4.627106250209167e-51	7.06472428153828e-12	1.2119135654709382e-14	0.0006915618780593642	-4.795524591800349e-20	1.785938024739754e-15	1.105046410769546e-15	2.4120079894132355e-14	1.6619240910636538e-16
3300000	0.004654219053885945	1.7599316590486913e-49	-4.6267824337287555e-51	7.06472428153828e-12	1.2119135654709384e-14	0.0006915618780593642	-4.7954049996327055e-20	1.7859380247397563e-15	1.105046410769546e-15	2.4120079894132355e-14	1.6619240910636538e-16
3400000	0.004654219053885945	1.7599316590486913e-49	-4.6264586172483167e-51	7.06472428153828e-12	1.2119135654709384e-14	0.0006915618780593642	-4.795285407465062e-20	1.7859380247397583e-15	1.105046410769546e-15	2.4120079894132358e-14	1.6619240910636538e-16
3500000	0.004654219053885945	1.7599316590486913e-49	-4.626134800767846e-51	7.06472428153828e-12	1.2119135654709384e-14	0.0006915618780593642	-4.795165815297419e-20	1.78593802473976e-15	1.105046410769546e-15	2.4120079894132358e-14	1.6619240910636538e-16
3600000	0.004654219053885945	1.7599316590486913e-49	-4.625810984287339e-51	7.06472428153828e-12	1.2119135654709384e-14	0.0006915618780593642	-4.795046223129775e-20	1.7859380247397607e-15	1.105046410769546e-15	2.4120079894132358e-14	1.6619240910636538e-16
3700000	0.004654219053885945	1.7599316590486913e-49	-4.6254871678068036e-51	7.06472428153828e-12	1.2119135654709384e-14	0.0006915618780593642	-4.794926630962132e-20	1.7859380247397607e-15	1.105046410769546e-15	2.4120079894132358e-14	1.6619240910636538e-16
3800000	0.004654219053885945	1.7599316590486913e-49	-4.6251633513263316e-51	7.06472428153828e-12	1.2119135654709384e-14	0.0006915618780593642	-4.794807038794489e-20	1.7859380247397607e-15	1.105046410769546e-15	2.4120079894132358e-14	1.6619240910636538e-16
3900000	0.004654219053885945	1.7599316590486913e-49	-4.624839534845939e-51	7.06472428153828e-12	1.2119135654709384e-14	0.0006915618780593642	-4.7946874466268455e-20	1.7859380247397607e-15	1.105046410769546e-15	2.4120079894132358e-14	1.6619240910636538e-16
4000000	0.004654219053885945	1.7599316590486913e-49	-4.624515718365622e-51	7.06472428153828e-12	1.2119135654709384e-14	0.0006915618780593642	-4.7945678544592016e-20	1.7859380247397607e-15	1.105046410769546e-15	2.4120079894132358e-14	1.6619240910636538e-16
4100000	0.004654219053885945	1.7599316590486913e-49	-4.624191901885376e-51	7.06472428153828e-12	1.2119135654709384e-14	0.0006915618780593642	-4.7944482622915584e-20	1.7859380247397607e-15	1.105046410769546e-15	2.4120079894132358e-14	1.6619240910636538e-16
4200000	0.004654219053885945	1.7599316590486913e-49	-4.6238680854051963e-51	7.06472428153828e-12	1.2119135654709384e-14	0.0006915618780593642	-4.794328670123915e-20	1.7859380247397607e-15	1.105046410769546e-15	2.4120079894132358e-14	1.6619240910636538e-16
4300000	0.004654219053885945	1.7599316590486913e-49	-4.6235442689250785e-51	7.06472428153828e-12	1.2119135654709384e-14	0.0006915618780593642	-4.794209077956271e-20	1.7859380247397607e-15	1.105046410769546e-15	2.4120079894132358e-14	1.6619240910636538e-16
4400000	0.004654219053885945	1.7599316590486913e-49	-4.623220452445019e-51	7.06472428153828e-12	1.2119135654709384e-14	0.0006915618780593642	-4.794089485788628e-20	1.7859380247397607e-15	1.105046410769546e-15	2.4120079894132358e-14	1.6619240910636538e-16
4500000	0.004654219053885945	1.7599316590486913e-49	-4.622896635965013e-51	7.06472428153828e-12	1.2119135654709384e-14	0.0006915618780593642	-4.793969893620985e-20	1.7859380247397607e-15	1.105046410769546e-15	2.4120079894132358e-14	1.6619240910636538e-16
4600000	0.004654219053885945	1.7599316590486913e-49	-4.6225728194850563e-51	7.06472428153828e-12	1.2119135654709384e-14	0.0006915618780593642	-4.7938503014533416e-20	1.7859380247397607e-15	1.105046410769546e-15	2.4120079894132358e-14	1.6619240910636538e-16
4700000	0.004654219053885945	1.759931659048691e-49	-4.6222490030051445e-51	7.06472428153828e-12	1.2119135654709384e-14	0.0006915618780593642	-4.793730709285698e-20	1.7859380247397607e-15	1.105046410769546e-15	2.4120079894132358e-14	1.6619240910636538e-16
4800000	0.004654219053885945	1.759931659048691e-49	-4.6219251865252724e-51	7.064724281538279e-12	1.2119135654709384e-14	0.0006915618780593642	-4.7936111171180545e-20	1.7859380247397607e-15	1.105046410769546e-15	2.4120079894132358e-14	1.6619240910636538e-16
4900000	0.004654219053885945	1.759931659048691e-49	-4.621601370045437e-51	7.064724281538279e-12	1.2119135654709384e-14	0.0006915618780593642	-4.793491524950411e-20	1.7859380247397607e-15	1.105046410769546e-15	2.4120079894132358e-14	1.6619240910636538e-16
5000000	0.004654219053885945	1.759931659048691e-49	-4.621277553565633e-51	7.064724281538279e-12	1.2119135654709384e-14	0.0006915618780593642	-4.793371932782768e-20	1.7859380247397607e-15	1.105046410769546e-15	2.4120079894132358e-14	1.6619240910636538e-16
5100000	0.004654219053885945	1.759931659048691e-49	-4.6209537370858567e-51	7.064724281538279e-12	1.2119135654709385e-14	0.0006915618780593642	-4.793252340615124e-20	1.7859380247397607e-15	1.105046410769546e-15	2.4120079894132358e-14	1.6619240910636538e-16
5200000	0.004654219053885945	1.7599316590486905e-49	-4.6206299206061033e-51	7.064724281538279e-12	1.2119135654709385e-14	0.0006915618780593642	-4.793132748447481e-20	1.7859380247397607e-15	1.105046410769546e-15	2.4120079894132358e-14	1.6619240910636538e-16
5300000	0.004654219053885945	1.7599316590486905e-49	-4.6203061041263683e-51	7.064724281538279e-12	1.2119135654709385e-14	0.0006915618780593642	-4.7930131562798377e-20	1.7859380247397607e-15	1.105046410769546e-15	2.4120079894132358e-14	1.6619240910636538e-16
5400000	0.004654219053885945	1.7599316590486905e-49	-4.6199822876466475e-51	7.064724281538279e-12	1.2119135654709385e-14	0.0006915618780593642	-4.792893564112194e-20	1.7859380247397607e-15	1.1050464107695458e-15	2.4120079894132355e-14	1.6619240910636535e-16
5500000	0.004654219053885945	1.7599316590486905e-49	-4.619658471166937e-51	7.064724281538278e-12	1.2119135654709385e-14	0.0006915618780593641	-4.7927739719445506e-20	1.7859380247397607e-15	1.1050464107695458e-15	2.4120079894132355e-14	1.6619240910636535e-16
5600000	0.004654219053885945	1.75993165904869e-49	-4.6193346546872316e-51	7.064724281538278e-12	1.2119135654709385e-14	0.0006915618780593641	-4.7926543797769073e-20	1.7859380247397607e-15	1.1050464107695458e-15	2.4120079894132355e-14	1.6619240910636535e-16
5700000	0.004654219053885945	1.75993165904869e-49	-4.619010838207528e-51	7.064724281538278e-12	1.2119135654709385e-14	0.0006915618780593641	-4.792534787609264e-20	1.7859380247397607e-15	1.1050464107695458e-15	2.4120079894132355e-14	1.6619240910636535e-16
5800000	0.004654219053885945	1.75993165904869e-49	-4.6186870217278203e-51	7.064724281538278e-12	1.2119135654709385e-14	0.0006915618780593641	-4.79241519544162e-20	1.7859380247397607e-15	1.1050464107695458e-15	2.4120079894132355e-14	1.6619240910636535e-16
5900000	0.004654219053885945	1.75993165904869e-49	-4.618363205248106e-51	7.064724281538278e-12	1.2119135654709385e-14	0.0006915618780593641	-4.792295603273977e-20	1.7859380247397607e-15	1.1050464107695458e-15	2.4120079894132355e-14	1.6619240910636535e-16
6000000	0.004654219053885945	1.7599316590486898e-49	-4.6180393887683794e-51	7.064724281538278e-12	1.2119135654709385e-14	0.0006915618780593641	-4.792176011106334e-20	1.7859380247397607e-15	1.1050464107695458e-15	2.4120079894132355e-14	1.6619240910636535e-16
6100000	0.004654219053885945	1.7599316590486898e-49	-4.617715572288636e-51	7.064724281538278e-12	1.2119135654709385e-14	0.0006915618780593641	-4.7920564189386905e-20	1.7859380247397607e-15	1.1050464107695458e-15	2.4120079894132355e-14	1.6619240910636535e-16
6200000	0.004654219053885945	1.7599316590486898e-49	-4.6173917558088726e-51	7.064724281538277e-12	1.2119135654709385e-14	0.0006915618780593641	-4.7919368267710467e-20	1.7859380247397607e-15	1.1050464107695458e-15	2.4120079894132355e-14	1.6619240910636535e-16
6300000	0.004654219053885945	1.7599316590486898e-49	-4.617067939329084e-51	7.064724281538277e-12	1.2119135654709385e-14	0.0006915618780593641	-4.7918172346034035e-20	1.7859380247397607e-15	1.1050464107695458e-15	2.4120079894132355e-14	1.6619240910636535e-16
6400000	0.004654219053885945	1.7599316590486894e-49	-4.616744122849266e-51	7.064724281538277e-12	1.2119135654709385e-14	0.0006915618780593641	-4.79169764243576e-20	1.7859380247397607e-15	1.1050464107695458e-15	2.4120079894132355e-14	1.6619240910636535e-16
6500000	0.004654219053885945	1.7599316590486894e-49	-4.616420306369414e-51	7.064724281538277e-12	1.2119135654709385e-14	0.0006915618780593641	-4.7915780502681164e-20	1.7859380247397607e-15	1.1050464107695458e-15	2.4120079894132355e-14	1.6619240910636535e-16
6600000	0.004654219053885945	1.7599316590486894e-49	-4.6160964898895243e-51	7.064724281538277e-12	1.2119135654709385e-14	0.0006915618780593641	-4.791458458100473e-20	1.7859380247397607e-15	1.1050464107695458e-15	2.4120079894132355e-14	1.6619240910636535e-16
6700000	0.004654219053885945	1.7599316590486894e-49	-4.6157726734096125e-51	7.064724281538277e-12	1.2119135654709385e-14	0.0006915618780593641	-4.79133886593283e-20	1.7859380247397607e-15	1.1050464107695458e-15	2.4120079894132355e-14	1.6619240910636535e-16
6800000	0.004654219053885945	1.7599316590486894e-49	-4.615448856929707e-51	7.064724281538277e-12	1.2119135654709385e-14	0.0006915618780593641	-4.7912192737651866e-20	1.7859380247397607e-15	1.1050464107695458e-15	2.4120079894132355e-14	1.6619240910636535e-16
6900000	0.004654219053885945	1.7599316590486894e-49	-4.6151250404498095e-51	7.064724281538277e-12	1.2119135654709385e-14	0.0006915618780593641	-4.791099681597543e-20	1.7859380247397607e-15	1.1050464107695458e-15	2.4120079894132355e-14	1.6619240910636535e-16
7000000	0.004654219053885945	1.759931659048689e-49	-4.614801223969919e-51	7.064724281538277e-12	1.2119135654709385e-14	0.0006915618780593641	-4.7909800894298996e-20	1.7859380247397607e-15	1.1050464107695458e-15	2.4120079894132355e-14	1.6619240910636535e-16
7100000	0.004654219053885945	1.759931659048689e-49	-4.6144774074900357e-51	7.064724281538277e-12	1.2119135654709385e-14	0.0006915618780593641	-4.7908604972622563e-20	1.7859380247397607e-15	1.1050464107695458e-15	2.4120079894132355e-14	1.6619240910636535e-16
7200000	0.004654219053885945	1.759931659048689e-49	-4.614153591010159e-51	7.064724281538277e-12	1.2119135654709385e-14	0.0006915618780593641	-4.790740905094613e-20	1.7859380247397607e-15	1.1050464107695458e-15	2.4120079894132355e-14	1.6619240910636535e-16
7300000	0.004654219053885945	1.759931659048689e-49	-4.613829774530289e-51	7.0647242815382765e-12	1.2119135654709385e-14	0.0006915618780593641	-4.790621312926969e-20	1.7859380247397607e-15	1.1050464107695458e-15	2.4120079894132355e-14	1.6619240910636535e-16
7400000	0.004654219053885945	1.759931659048689e-49	-4.613505958050426e-51	7.0647242815382765e-12	1.2119135654709385e-14	0.0006915618780593641	-4.790501720759326e-20	1.7859380247397607e-15	1.1050464107695458e-15	2.4120079894132355e-14	1.6619240910636535e-16
7500000	0.004654219053885945	1.759931659048689e-49	-4.61318214157057e-51	7.0647242815382765e-12	1.2119135654709385e-14	0.0006915618780593641	-4.790382128591683e-20	1.7859380247397607e-15	1.1050464107695458e-15	2.4120079894132355e-14	1.6619240910636535e-16
7600000	0.004654219053885945	1.759931659048689e-49	-4.61285832509072e-51	7.0647242815382765e-12	1.2119135654709385e-14	0.0006915618780593641	-4.7902625364240395e-20	1.7859380247397607e-15	1.1050464107695458e-15	2.4120079894132355e-14	1.6619240910636535e-16
7700000	0.004654219053885945	1.759931659048689e-49	-4.612534508610877e-51	7.0647242815382765e-12	1.2119135654709385e-14	0.0006915618780593641	-4.7901429442563957e-20	1.7859380247397607e-15	1.1050464107695458e-15	2.4120079894132355e-14	1.6619240910636535e-16
7800000	0.004654219053885945	1.759931659048689e-49	-4.612210692131039e-51	7.0647242815382765e-12	1.2119135654709385e-14	0.0006915618780593641	-4.7900233520887524e-20	1.7859380247397607e-15	1.1050464107695458e-15	2.4120079894132355e-14	1.6619240910636535e-16
7900000	0.004654219053885945	1.7599316590486886e-49	-4.6118868756512085e-51	7.0647242815382765e-12	1.2119135654709385e-14	0.0006915618780593641	-4.789903759921109e-20	1.7859380247397607e-15	1.1050464107695458e-15	2.4120079894132355e-14	1.6619240910636535e-16
8000000	0.004654219053885945	1.7599316590486886e-49	-4.6115630591713833e-51	7.0647242815382765e-12	1.2119135654709385e-14	0.0006915618780593641	-4.7897841677534653e-20	1.7859380247397607e-15	1.1050464107695458e-15	2.4120079894132355e-14	1.6619240910636535e-16
8100000	0.004654219053885945	1.7599316590486886e-49	-4.611239242691564e-51	7.0647242815382765e-12	1.2119135654709385e-14	0.0006915618780593641	-4.789664575585822e-20	1.7859380247397607e-15	1.1050464107695458e-15	2.4120079894132355e-14	1.6619240910636535e-16
8200000	0.004654219053885945	1.7599316590486886e-49	-4.6109154262117507e-51	7.0647242815382765e-12	1.2119135654709385e-14	0.0006915618780593641	-4.789544983418179e-20	1.7859380247397607e-15	1.1050464107695458e-15	2.4120079894132355e-14	1.6619240910636535e-16
8300000	0.004654219053885945	1.7599316590486886e-49	-4.610591609731943e-51	7.0647242815382765e-12	1.2119135654709385e-14	0.0006915618780593641	-4.7894253912505356e-20	1.7859380247397607e-15	1.1050464107695458e-15	2.4120079894132355e-14	1.6619240910636535e-16
8400000	0.004654219053885945	1.7599316590486886e-49	-4.610267793252142e-51	7.0647242815382765e-12	1.2119135654709385e-14	0.0006915618780593641	-4.789305799082892e-20	1.7859380247397607e-15	1.1050464107695458e-15	2.4120079894132355e-14	1.6619240910636535e-16
8500000	0.004654219053885945	1.7599316590486886e-49	-4.609943976772345e-51	7.0647242815382765e-12	1.2119135654709385e-14	0.0006915618780593641	-4.7891862069152485e-20	1.7859380247397607e-15	1.1050464107695458e-15	2.4120079894132355e-14	1.6619240910636535e-16
8600000	0.004654219053885945	1.7599316590486886e-49	-4.6096201602925543e-51	7.0647242815382765e-12	1.2119135654709385e-14	0.0006915618780593641	-4.789066614747605e-20	1.7859380247397607e-15	1.1050464107695458e-15	2.4120079894132355e-14	1.6619240910636535e-16
8700000	0.004654219053885945	1.7599316590486886e-49	-4.609296343812768e-51	7.0647242815382765e-12	1.2119135654709385e-14	0.0006915618780593641	-4.788947022579962e-20	1.7859380247397607e-15	1.1050464107695458e-15	2.4120079894132355e-14	1.6619240910636535e-16
8800000	0.004654219053885945	1.7599316590486886e-49	-4.6089725273329876e-51	7.0647242815382765e-12	1.2119135654709385e-14	0.0006915618780593641	-4.788827430412318e-20	1.7859380247397607e-15	1.1050464107695458e-15	2.4120079894132355e-14	1.6619240910636535e-16
8900000	0.004654219053885945	1.7599316590486886e-49	-4.608648710853212e-51	7.0647242815382765e-12	1.2119135654709385e-14	0.0006915618780593641	-4.788707838244675e-20	1.7859380247397607e-15	1.1050464107695458e-15	2.4120079894132355e-14	1.6619240910636535e-16
9000000	0.004654219053885945	1.7599316590486886e-49	-4.6083248943734416e-51	7.0647242815382765e-12	1.2119135654709385e-14	0.0006915618780593641	-4.788588246077032e-20	1.7859380247397607e-15	1.1050464107695458e-15	2.4120079894132355e-14	1.6619240910636535e-16
9100000	0.004654219053885945	1.7599316590486886e-49	-4.608001077893676e-51	7.0647242815382765e-12	1.2119135654709385e-14	0.0006915618780593641	-4.788468653909388e-20	1.7859380247397607e-15	1.1050464107695458e-15	2.4120079894132355e-14	1.6619240910636535e-16
9200000	0.004654219053885945	1.7599316590486886e-49	-4.6076772614139147e-51	7.0647242815382765e-12	1.2119135654709385e-14	0.0006915618780593641	-4.7883490617417446e-20	1.7859380247397607e-15	1.1050464107695458e-15	2.4120079894132355e-14	1.6619240910636535e-16
9300000	0.004654219053885945	1.7599316590486886e-49	-4.607353444934158e-51	7.0647242815382765e-12	1.2119135654709385e-14	0.0006915618780593641	-4.7882294695741014e-20	1.7859380247397607e-15	1.1050464107695458e-15	2.4120079894132355e-14	1.6619240910636535e-16
9400000	0.004654219053885945	1.7599316590486886e-49	-4.607029628454406e-51	7.0647242815382765e-12	1.2119135654709385e-14	0.0006915618780593641	-4.788109877406458e-20	1.7859380247397607e-15	1.1050464107695458e-15	2.4120079894132355e-14	1.6619240910636535e-16
9500000	0.004654219053885945	1.7599316590486886e-49	-4.606705811974658e-51	7.0647242815382765e-12	1.2119135654709385e-14	0.0006915618780593641	-4.787990285238814e-20	1.7859380247397607e-15	1.1050464107695458e-15	2.4120079894132355e-14	1.6619240910636535e-16
9600000	0.004654219053885945	1.7599316590486886e-49	-4.606381995494915e-51	7.0647242815382765e-12	1.2119135654709385e-14	0.0006915618780593641	-4.787870693071171e-20	1.7859380247397607e-15	1.1050464107695458e-15	2.4120079894132355e-14	1.6619240910636535e-16
9700000	0.004654219053885945	1.7599316590486886e-49	-4.6060581790151756e-51	7.0647242815382765e-12	1.2119135654709385e-14	0.0006915618780593641	-4.787751100903528e-20	1.7859380247397607e-15	1.1050464107695458e-15	2.4120079894132355e-14	1.6619240910636535e-16
9800000	0.004654219053885945	1.7599316590486886e-49	-4.60573436253544e-51	7.0647242815382765e-12	1.2119135654709385e-14	0.0006915618780593641	-4.7876315087358846e-20	1.7859380247397607e-15	1.1050464107695458e-15	2.4120079894132355e-14	1.6619240910636535e-16
9900000	0.004654219053885945	1.7599316590486886e-49	-4.6054105460557086e-51	7.0647242815382765e-12	1.2119135654709385e-14	0.0006915618780593641	-4.787511916568241e-20	1.7859380247397607e-15	1.1050464107695458e-15	2.4120079894132355e-14	1.6619240910636535e-16
10000000	0.004654219053885945	1.7599316590486886e-49	-4.605086729575981e-51	7.0647242815382765e-12	1.2119135654709385e-14	0.0006915618780593641	-4.7873923244005975e-20	1.7859380247397607e-15	1.1050464107695458e-15	2.4120079894132355e-14	1.6619240910636535e-16
10100000	0.004654219053885945	1.7599316590486886e-49	-4.604762913096257e-51	7.0647242815382765e-12	1.2119135654709385e-14	0.0006915618780593641	-4.787272732232954e-20	1.7859380247397607e-15	1.1050464107695458e-15	2.4120079894132355e-14	1.6619240910636535e-16
10200000	0.004654219053885945	1.7599316590486886e-49	-4.604439096616537e-51	7.0647242815382765e-12	1.2119135654709385e-14	0.0006915618780593641	-4.7871531400653104e-20	1.7859380247397607e-15	1.1050464107695458e-15	2.4120079894132355e-14	1.6619240910636535e-16
10300000	0.004654219053885945	1.7599316590486886e-49	-4.60411528013682e-51	7.0647242815382765e-12	1.2119135654709385e-14	0.0006915618780593641	-4.787033547897667e-20	1.7859380247397607e-15	1.1050464107695458e-15	2.4120079894132355e-14	1.6619240910636535e-16
10400000	0.004654219053885945	1.7599316590486886e-49	-4.6037914636571066e-51	7.0647242815382765e-12	1.2119135654709385e-14	0.0006915618780593641	-4.786913955730024e-20	1.7859380247397607e-15	1.1050464107695458e-15	2.4120079894132355e-14	1.6619240910636535e-16
10500000	0.004654219053885945	1.7599316590486886e-49	-4.6034676471773965e-51	7.0647242815382765e-12	1.2119135654709385e-14	0.0006915618780593641	-4.7867943635623807e-20	1.7859380247397607e-15	1.1050464107695458e-15	2.4120079894132355e-14	1.6619240910636535e-16
10600000	0.004654219053885945	1.7599316590486886e-49	-4.6031438306976894e-51	7.0647242815382765e-12	1.2119135654709385e-14	0.0006915618780593641	-4.786674771394737e-20	1.7859380247397607e-15	1.1050464107695458e-15	2.4120079894132355e-14	1.6619240910636535e-16
10700000	0.004654219053885945	1.7599316590486886e-49	-4.602820014217985e-51	7.0647242815382765e-12	1.2119135654709385e-14	0.0006915618780593641	-4.7865551792270936e-20	1.7859380247397607e-15	1.1050464107695458e-15	2.4120079894132355e-14	1.6619240910636535e-16
10800000	0.004654219053885945	1.7599316590486886e-49	-4.602496197738284e-51	7.0647242815382765e-12	1.2119135654709385e-14	0.0006915618780593641	-4.7864355870594503e-20	1.7859380247397607e-15	1.1050464107695458e-15	2.4120079894132355e-14	1.6619240910636535e-16
10900000	0.004654219053885945	1.7599316590486886e-49	-4.602172381258585e-51	7.0647242815382765e-12	1.2119135654709385e-14	0.0006915618780593641	-4.786315994891807e-20	1.7859380247397607e-15	1.1050464107695458e-15	2.4120079894132355e-14	1.6619240910636535e-16
11000000	0.004654219053885945	1.7599316590486886e-49	-4.6018485647788895e-51	7.0647242815382765e-12	1.2119135654709385e-14	0.0006915618780593641	-4.786196402724163e-20	1.7859380247397607e-15	1.1050464107695458e-15	2.4120079894132355e-14	1.6619240910636535e-16
11100000	0.004654219053885945	1.7599316590486886e-49	-4.6015247482991966e-51	7.0647242815382765e-12	1.2119135654709385e-14	0.0006915618780593641	-4.78607681055652e-20	1.7859380247397607e-15	1.1050464107695458e-15	2.4120079894132352e-14	1.6619240910636535e-16
11200000	0.004654219053885945	1.7599316590486886e-49	-4.6012009318195055e-51	7.0647242815382765e-12	1.2119135654709385e-14	0.0006915618780593641	-4.785957218388877e-20	1.7859380247397603e-15	1.1050464107695458e-15	2.4120079894132352e-14	1.6619240910636535e-16
11300000	0.004654219053885945	1.7599316590486886e-49	-4.6008771153398174e-51	7.0647242815382765e-12	1.2119135654709385e-14	0.0006915618780593641	-4.7858376262212335e-20	1.7859380247397603e-15	1.1050464107695458e-15	2.4120079894132352e-14	1.6619240910636535e-16
11400000	0.004654219053885945	1.7599316590486886e-49	-4.600553298860131e-51	7.0647242815382765e-12	1.2119135654709385e-14	0.0006915618780593641	-4.7857180340535897e-20	1.7859380247397603e-15	1.1050464107695458e-15	2.4120079894132352e-14	1.6619240910636535e-16
11500000	0.004654219053885945	1.7599316590486886e-49	-4.600229482380447e-51	7.0647242815382765e-12	1.2119135654709385e-14	0.0006915618780593641	-4.7855984418859465e-20	1.7859380247397603e-15	1.1050464107695458e-15	2.4120079894132352e-14	1.6619240910636535e-16
11600000	0.004654219053885945	1.7599316590486886e-49	-4.599905665900765e-51	7.0647242815382765e-12	1.2119135654709385e-14	0.0006915618780593641	-4.785478849718303e-20	1.7859380247397603e-15	1.1050464107695458e-15	2.4120079894132352e-14	1.6619240910636535e-16
11700000	0.004654219053885945	1.7599316590486886e-49	-4.599581849421085e-51	7.0647242815382765e-12	1.2119135654709385e-14	0.0006915618780593641	-4.7853592575506594e-20	1.7859380247397603e-15	1.1050464107695458e-15	2.4120079894132352e-14	1.6619240910636535e-16
11800000	0.004654219053885945	1.7599316590486886e-49	-4.5992580329414065e-51	7.0647242815382765e-12	1.2119135654709385e-14	0.0006915618780593641	-4.785239665383016e-20	1.7859380247397603e-15	1.1050464107695458e-15	2.4120079894132352e-14	1.6619240910636535e-16
11900000	0.004654219053885945	1.7599316590486886e-49	-4.5989342164617297e-51	7.0647242815382765e-12	1.2119135654709385e-14	0.0006915618780593641	-4.785120073215373e-20	1.7859380247397603e-15	1.1050464107695458e-15	2.4120079894132352e-14	1.6619240910636535e-16
12000000	0.004654219053885945	1.7599316590486886e-49	-4.5986103999820546e-51	7.0647242815382765e-12	1.2119135654709385e-14	0.0006915618780593641	-4.7850004810477296e-20	1.7859380247397603e-15	1.1050464107695458e-15	2.4120079894132352e-14	1.6619240910636535e-16
12100000	0.004654219053885945	1.7599316590486886e-49	-4.598286583502381e-51	7.0647242815382765e-12	1.2119135654709385e-14	0.0006915618780593641	-4.784880888880086e-20	1.7859380247397603e-15	1.1050464107695458e-15	2.4120079894132352e-14	1.6619240910636535e-16
12200000	0.004654219053885945	1.7599316590486886e-49	-4.5979627670227087e-51	7.064724281538277e-12	1.2119135654709385e-14	0.0006915618780593641	-4.7847612967124426e-20	1.7859380247397603e-15	1.1050464107695458e-15	2.4120079894132352e-14	1.6619240910636535e-16
12300000	0.004654219053885945	1.7599316590486886e-49	-4.597638950543037e-51	7.064724281538277e-12	1.2119135654709385e-14	0.0006915618780593641	-4.7846417045447993e-20	1.7859380247397603e-15	1.1050464107695458e-15	2.4120079894132352e-14	1.6619240910636535e-16
12400000	0.004654219053885945	1.7599316590486886e-49	-4.597315134063367e-51	7.064724281538277e-12	1.2119135654709385e-14	0.0006915618780593641	-4.784522112377156e-20	1.7859380247397603e-15	1.1050464107695458e-15	2.4120079894132352e-14	1.6619240910636535e-16
12500000	0.004654219053885945	1.7599316590486886e-49	-4.596991317583698e-51	7.064724281538277e-12	1.2119135654709385e-14	0.0006915618780593641	-4.784402520209512e-20	1.7859380247397603e-15	1.1050464107695458e-15	2.4120079894132352e-14	1.6619240910636535e-16
12600000	0.004654219053885945	1.759931659048689e-49	-4.59666750110403e-51	7.064724281538277e-12	1.2119135654709385e-14	0.0006915618780593641	-4.784282928041869e-20	1.7859380247397603e-15	1.1050464107695458e-15	2.4120079894132352e-14	1.6619240910636535e-16
12700000	0.004654219053885945	1.759931659048689e-49	-4.5963436846243625e-51	7.064724281538277e-12	1.2119135654709385e-14	0.0006915618780593641	-4.784163335874226e-20	1.7859380247397603e-15	1.1050464107695458e-15	2.4120079894132352e-14	1.6619240910636535e-16
12800000	0.004654219053885945	1.759931659048689e-49	-4.596019868144696e-51	7.064724281538277e-12	1.2119135654709385e-14	0.0006915618780593641	-4.784043743706582e-20	1.7859380247397603e-15	1.1050464107695458e-15	2.4120079894132352e-14	1.6619240910636535e-16
12900000	0.004654219053885945	1.759931659048689e-49	-4.595696051665029e-51	7.064724281538277e-12	1.2119135654709385e-14	0.0006915618780593641	-4.7839241515389387e-20	1.7859380247397603e-15	1.1050464107695458e-15	2.4120079894132352e-14	1.6619240910636535e-16
13000000	0.004654219053885945	1.759931659048689e-49	-4.5953722351853634e-51	7.064724281538277e-12	1.2119135654709385e-14	0.0006915618780593641	-4.7838045593712954e-20	1.7859380247397603e-15	1.1050464107695458e-15	2.4120079894132352e-14	1.6619240910636535e-16
13100000	0.004654219053885945	1.759931659048689e-49	-4.595048418705698e-51	7.064724281538277e-12	1.2119135654709385e-14	0.0006915618780593641	-4.783684967203652e-20	1.7859380247397603e-15	1.1050464107695458e-15	2.4120079894132352e-14	1.6619240910636535e-16
13200000	0.004654219053885945	1.759931659048689e-49	-4.594724602226032e-51	7.064724281538277e-12	1.2119135654709385e-14	0.0006915618780593641	-4.7835653750360083e-20	1.7859380247397603e-15	1.1050464107695458e-15	2.4120079894132352e-14	1.6619240910636535e-16
13300000	0.004654219053885945	1.759931659048689e-49	-4.5944007857463673e-51	7.064724281538277e-12	1.2119135654709385e-14	0.0006915618780593641	-4.783445782868365e-20	1.7859380247397603e-15	1.1050464107695458e-15	2.4120079894132352e-14	1.6619240910636535e-16
13400000	0.0046542190538859446	1.759931659048689e-49	-4.594076969266702e-51	7.064724281538277e-12	1.2119135654709385e-14	0.0006915618780593641	-4.783326190700722e-20	1.7859380247397603e-15	1.1050464107695458e-15	2.4120079894132352e-14	1.6619240910636535e-16
13500000	0.0046542190538859446	1.759931659048689e-49	-4.593753152787037e-51	7.064724281538277e-12	1.2119135654709385e-14	0.0006915618780593641	-4.7832065985330786e-20	1.7859380247397603e-15	1.1050464107695458e-15	2.4120079894132352e-14	1.6619240910636535e-16
13600000	0.0046542190538859446	1.759931659048689e-49	-4.5934293363073706e-51	7.064724281538277e-12	1.2119135654709385e-14	0.0006915618780593641	-4.783087006365435e-20	1.7859380247397603e-15	1.1050464107695458e-15	2.4120079894132352e-14	1.6619240910636535e-16
13700000	0.0046542190538859446	1.759931659048689e-49	-4.593105519827705e-51	7.064724281538277e-12	1.2119135654709385e-14	0.0006915618780593641	-4.7829674141977915e-20	1.7859380247397603e-15	1.1050464107695458e-15	2.4120079894132352e-14	1.6619240910636535e-16
13800000	0.0046542190538859446	1.759931659048689e-49	-4.5927817033480383e-51	7.064724281538277e-12	1.2119135654709385e-14	0.0006915618780593641	-4.782847822030148e-20	1.7859380247397603e-15	1.1050464107695458e-15	2.4120079894132352e-14	1.6619240910636538e-16
13900000	0.0046542190538859446	1.759931659048689e-49	-4.5924578868683716e-51	7.064724281538277e-12	1.2119135654709384e-14	0.0006915618780593641	-4.7827282298625044e-20	1.7859380247397603e-15	1.1050464107695458e-15	2.4120079894132352e-14	1.6619240910636538e-16
14000000	0.0046542190538859446	1.759931659048689e-49	-4.5921340703887036e-51	7.064724281538277e-12	1.2119135654709384e-14	0.0006915618780593641	-4.782608637694861e-20	1.7859380247397603e-15	1.1050464107695458e-15	2.4120079894132352e-14	1.6619240910636538e-16
14100000	0.0046542190538859446	1.759931659048689e-49	-4.591810253909035e-51	7.064724281538277e-12	1.2119135654709384e-14	0.0006915618780593641	-4.782489045527218e-20	1.7859380247397603e-15	1.1050464107695458e-15	2.4120079894132352e-14	1.6619240910636538e-16
14200000	0.0046542190538859446	1.759931659048689e-49	-4.5914864374293654e-51	7.064724281538277e-12	1.2119135654709384e-14	0.0006915618780593641	-4.782369453359575e-20	1.7859380247397603e-15	1.1050464107695458e-15	2.4120079894132352e-14	1.6619240910636538e-16
14300000	0.0046542190538859446	1.759931659048689e-49	-4.591162620949695e-51	7.064724281538277e-12	1.2119135654709384e-14	0.0006915618780593641	-4.782249861191931e-20	1.7859380247397603e-15	1.1050464107695458e-15	2.4120079894132352e-14	1.6619240910636538e-16
14400000	0.0046542190538859446	1.759931659048689e-49	-4.590838804470023e-51	7.064724281538277e-12	1.2119135654709384e-14	0.0006915618780593641	-4.7821302690242876e-20	1.7859380247397603e-15	1.1050464107695458e-15	2.4120079894132352e-14	1.6619240910636538e-16
14500000	0.0046542190538859446	1.759931659048689e-49	-4.5905149879903503e-51	7.064724281538278e-12	1.2119135654709384e-14	0.0006915618780593641	-4.7820106768566444e-20	1.7859380247397603e-15	1.1050464107695458e-15	2.4120079894132352e-14	1.6619240910636538e-16
14600000	0.0046542190538859446	1.7599316590486894e-49	-4.590191171510676e-51	7.064724281538278e-12	1.2119135654709384e-14	0.0006915618780593641	-4.781891084689001e-20	1.7859380247397603e-15	1.1050464107695458e-15	2.4120079894132352e-14	1.6619240910636538e-16
14700000	0.0046542190538859446	1.7599316590486894e-49	-4.589867355031e-51	7.064724281538278e-12	1.2119135654709384e-14	0.0006915618780593641	-4.781771492521357e-20	1.7859380247397603e-15	1.1050464107695458e-15	2.4120079894132352e-14	1.6619240910636538e-16
14800000	0.0046542190538859446	1.7599316590486894e-49	-4.589543538551323e-51	7.064724281538278e-12	1.2119135654709384e-14	0.0006915618780593641	-4.781651900353714e-20	1.7859380247397603e-15	1.1050464107695458e-15	2.4120079894132352e-14	1.6619240910636538e-16
14900000	0.0046542190538859446	1.7599316590486894e-49	-4.5892197220716436e-51	7.064724281538278e-12	1.2119135654709384e-14	0.0006915618780593641	-4.781532308186071e-20	1.7859380247397603e-15	1.1050464107695458e-15	2.4120079894132352e-14	1.6619240910636538e-16
15000000	0.0046542190538859446	1.7599316590486894e-49	-4.5888959055919626e-51	7.064724281538278e-12	1.2119135654709384e-14	0.0006915618780593641	-4.7814127160184276e-20	1.7859380247397603e-15	1.1050464107695458e-15	2.4120079894132352e-14	1.6619240910636538e-16
15100000	0.0046542190538859446	1.7599316590486894e-49	-4.58857208911228e-51	7.064724281538278e-12	1.2119135654709384e-14	0.0006915618780593641	-4.781293123850784e-20	1.7859380247397603e-15	1.1050464107695458e-15	2.4120079894132352e-14	1.6619240910636538e-16
15200000	0.0046542190538859446	1.7599316590486894e-49	-4.5882482726325946e-51	7.064724281538278e-12	1.2119135654709384e-14	0.0006915618780593641	-4.7811735316831405e-20	1.7859380247397603e-15	1.1050464107695458e-15	2.4120079894132352e-14	1.6619240910636538e-16
15300000	0.0046542190538859446	1.7599316590486894e-49	-4.587924456152908e-51	7.064724281538278e-12	1.2119135654709384e-14	0.0006915618780593641	-4.781053939515497e-20	1.7859380247397603e-15	1.1050464107695458e-15	2.4120079894132352e-14	1.6619240910636538e-16
15400000	0.0046542190538859446	1.7599316590486894e-49	-4.587600639673218e-51	7.064724281538278e-12	1.2119135654709384e-14	0.0006915618780593641	-4.7809343473478534e-20	1.7859380247397603e-15	1.1050464107695458e-15	2.4120079894132352e-14	1.6619240910636538e-16
15500000	0.0046542190538859446	1.7599316590486894e-49	-4.587276823193526e-51	7.064724281538278e-12	1.2119135654709384e-14	0.0006915618780593641	-4.78081475518021e-20	1.7859380247397603e-15	1.1050464107695458e-15	2.4120079894132352e-14	1.6619240910636538e-16
15600000	0.0046542190538859446	1.7599316590486894e-49	-4.586953006713832e-51	7.064724281538278e-12	1.2119135654709384e-14	0.0006915618780593641	-4.780695163012567e-20	1.7859380247397603e-15	1.1050464107695458e-15	2.4120079894132352e-14	1.6619240910636538e-16
15700000	0.0046542190538859446	1.7599316590486894e-49	-4.586629190234135e-51	7.064724281538278e-12	1.2119135654709384e-14	0.0006915618780593641	-4.7805755708449237e-20	1.7859380247397603e-15	1.1050464107695458e-15	2.4120079894132352e-14	1.6619240910636538e-16
15800000	0.0046542190538859446	1.7599316590486894e-49	-4.5863053737544357e-51	7.064724281538278e-12	1.2119135654709384e-14	0.0006915618780593641	-4.78045597867728e-20	1.7859380247397603e-15	1.1050464107695458e-15	2.4120079894132352e-14	1.6619240910636538e-16
15900000	0.0046542190538859446	1.7599316590486894e-49	-4.5859815572747333e-51	7.064724281538278e-12	1.2119135654709384e-14	0.0006915618780593641	-4.7803363865096366e-20	1.7859380247397603e-15	1.1050464107695458e-15	2.4120079894132352e-14	1.6619240910636538e-16
16000000	0.0046542190538859446	1.7599316590486894e-49	-4.5856577407950274e-51	7.064724281538278e-12	1.2119135654709384e-14	0.0006915618780593641	-4.7802167943419933e-20	1.7859380247397603e-15	1.1050464107695458e-15	2.4120079894132352e-14	1.6619240910636538e-16
16100000	0.0046542190538859446	1.7599316590486894e-49	-4.585333924315319e-51	7.064724281538278e-12	1.2119135654709384e-14	0.0006915618780593641	-4.78009720217435e-20	1.7859380247397603e-15	1.1050464107695458e-15	2.4120079894132352e-14	1.6619240910636538e-16
16200000	0.0046542190538859446	1.7599316590486894e-49	-4.585010107835607e-51	7.064724281538278e-12	1.2119135654709384e-14	0.0006915618780593641	-4.779977610006706e-20	1.7859380247397603e-15	1.1050464107695458e-15	2.4120079894132352e-14	1.6619240910636538e-16
16300000	0.0046542190538859446	1.7599316590486894e-49	-4.5846862913558925e-51	7.064724281538278e-12	1.2119135654709384e-14	0.0006915618780593641	-4.779858017839063e-20	1.7859380247397603e-15	1.1050464107695458e-15	2.4120079894132352e-14	1.6619240910636538e-16
16400000	0.0046542190538859446	1.7599316590486894e-49	-4.584362474876174e-51	7.064724281538278e-12	1.2119135654709384e-14	0.0006915618780593641	-4.77973842567142e-20	1.7859380247397603e-15	1.1050464107695458e-15	2.4120079894132352e-14	1.6619240910636538e-16
16500000	0.0046542190538859446	1.7599316590486894e-49	-4.584038658396453e-51	7.064724281538278e-12	1.2119135654709384e-14	0.0006915618780593641	-4.779618833503776e-20	1.7859380247397603e-15	1.1050464107695458e-15	2.4120079894132352e-14	1.6619240910636538e-16
16600000	0.0046542190538859446	1.7599316590486894e-49	-4.583714841916727e-51	7.064724281538278e-12	1.2119135654709384e-14	0.0006915618780593641	-4.7794992413361327e-20	1.7859380247397603e-15	1.1050464107695458e-15	2.4120079894132352e-14	1.6619240910636538e-16
16700000	0.0046542190538859446	1.7599316590486894e-49	-4.5833910254370023e-51	7.064724281538278e-12	1.2119135654709384e-14	0.0006915618780593641	-4.7793796491684895e-20	1.7859380247397603e-15	1.1050464107695458e-15	2.4120079894132352e-14	1.6619240910636538e-16
16800000	0.0046542190538859446	1.7599316590486894e-49	-4.5830672089572845e-51	7.064724281538278e-12	1.2119135654709384e-14	0.0006915618780593641	-4.779260057000846e-20	1.7859380247397603e-15	1.1050464107695458e-15	2.4120079894132352e-14	1.6619240910636538e-16
16900000	0.0046542190538859446	1.7599316590486894e-49	-4.5827433924775745e-51	7.064724281538278e-12	1.2119135654709384e-14	0.0006915618780593641	-4.7791404648332024e-20	1.7859380247397603e-15	1.1050464107695458e-15	2.4120079894132352e-14	1.6619240910636538e-16
17000000	0.0046542190538859446	1.7599316590486894e-49	-4.5824195759978715e-51	7.064724281538278e-12	1.2119135654709384e-14	0.0006915618780593641	-4.779020872665559e-20	1.7859380247397603e-15	1.1050464107695458e-15	2.4120079894132352e-14	1.6619240910636538e-16
17100000	0.0046542190538859446	1.7599316590486894e-49	-4.5820957595181757e-51	7.064724281538278e-12	1.2119135654709384e-14	0.0006915618780593641	-4.778901280497916e-20	1.7859380247397603e-15	1.1050464107695458e-15	2.4120079894132352e-14	1.6619240910636538e-16
17200000	0.0046542190538859446	1.7599316590486894e-49	-4.5817719430384864e-51	7.064724281538278e-12	1.2119135654709384e-14	0.0006915618780593641	-4.7787816883302726e-20	1.7859380247397603e-15	1.1050464107695458e-15	2.4120079894132352e-14	1.6619240910636538e-16
17300000	0.0046542190538859446	1.7599316590486894e-49	-4.581448126558804e-51	7.064724281538278e-12	1.2119135654709384e-14	0.0006915618780593641	-4.778662096162629e-20	1.7859380247397603e-15	1.1050464107695458e-15	2.4120079894132352e-14	1.6619240910636538e-16
17400000	0.0046542190538859446	1.7599316590486894e-49	-4.581124310079129e-51	7.064724281538278e-12	1.2119135654709384e-14	0.0006915618780593641	-4.7785425039949856e-20	1.7859380247397603e-15	1.1050464107695458e-15	2.4120079894132352e-14	1.6619240910636538e-16
17500000	0.0046542190538859446	1.7599316590486894e-49	-4.58080049359946e-51	7.064724281538278e-12	1.2119135654709384e-14	0.0006915618780593641	-4.7784229118273423e-20	1.7859380247397603e-15	1.1050464107695458e-15	2.4120079894132352e-14	1.6619240910636538e-16
17600000	0.0046542190538859446	1.7599316590486894e-49	-4.5804766771197974e-51	7.064724281538278e-12	1.2119135654709384e-14	0.0006915618780593641	-4.778303319659699e-20	1.7859380247397603e-15	1.1050464107695458e-15	2.4120079894132352e-14	1.6619240910636538e-16
17700000	0.0046542190538859446	1.7599316590486894e-49	-4.580152860640142e-51	7.064724281538278e-12	1.2119135654709384e-14	0.0006915618780593641	-4.778183727492055e-20	1.7859380247397603e-15	1.1050464107695458e-15	2.4120079894132352e-14	1.6619240910636538e-16
17800000	0.0046542190538859446	1.7599316590486894e-49	-4.579829044160492e-51	7.064724281538278e-12	1.2119135654709384e-14	0.0006915618780593641	-4.778064135324412e-20	1.7859380247397603e-15	1.1050464107695458e-15	2.4120079894132352e-14	1.6619240910636538e-16
17900000	0.0046542190538859446	1.7599316590486894e-49	-4.579505227680849e-51	7.064724281538278e-12	1.2119135654709384e-14	0.0006915618780593641	-4.777944543156769e-20	1.7859380247397603e-15	1.1050464107695458e-15	2.4120079894132352e-14	1.6619240910636538e-16
18000000	0.0046542190538859446	1.7599316590486894e-49	-4.579181411201211e-51	7.064724281538278e-12	1.2119135654709384e-14	0.0006915618780593641	-4.777824950989125e-20	1.7859380247397603e-15	1.1050464107695458e-15	2.4120079894132352e-14	1.6619240910636538e-16
18100000	0.0046542190538859446	1.7599316590486894e-49	-4.5788575947215794e-51	7.064724281538278e-12	1.2119135654709384e-14	0.0006915618780593641	-4.7777053588214817e-20	1.7859380247397603e-15	1.1050464107695458e-15	2.4120079894132352e-14	1.6619240910636538e-16
18200000	0.0046542190538859446	1.7599316590486894e-49	-4.578533778241954e-51	7.064724281538278e-12	1.2119135654709384e-14	0.0006915618780593641	-4.7775857666538384e-20	1.7859380247397603e-15	1.1050464107695458e-15	2.4120079894132352e-14	1.6619240910636538e-16
18300000	0.0046542190538859446	1.7599316590486894e-49	-4.578209961762334e-51	7.064724281538278e-12	1.2119135654709384e-14	0.0006915618780593641	-4.777466174486195e-20	1.7859380247397603e-15	1.1050464107695458e-15	2.4120079894132352e-14	1.6619240910636538e-16
18400000	0.0046542190538859446	1.7599316590486894e-49	-4.57788614528272e-51	7.064724281538278e-12	1.2119135654709384e-14	0.0006915618780593641	-4.7773465823185513e-20	1.7859380247397603e-15	1.1050464107695458e-15	2.4120079894132352e-14	1.6619240910636538e-16
18500000	0.0046542190538859446	1.7599316590486894e-49	-4.5775623288031106e-51	7.064724281538278e-12	1.2119135654709384e-14	0.0006915618780593641	-4.777226990150908e-20	1.7859380247397603e-15	1.1050464107695458e-15	2.4120079894132352e-14	1.6619240910636538e-16
18600000	0.0046542190538859446	1.7599316590486894e-49	-4.5772385123235074e-51	7.064724281538278e-12	1.2119135654709384e-14	0.0006915618780593641	-4.777107397983265e-20	1.7859380247397603e-15	1.1050464107695458e-15	2.4120079894132352e-14	1.6619240910636538e-16
18700000	0.0046542190538859446	1.7599316590486894e-49	-4.576914695843909e-51	7.064724281538278e-12	1.2119135654709384e-14	0.0006915618780593641	-4.7769878058156216e-20	1.7859380247397603e-15	1.1050464107695458e-15	2.4120079894132352e-14	1.6619240910636538e-16
18800000	0.0046542190538859446	1.7599316590486894e-49	-4.576590879364316e-51	7.064724281538278e-12	1.2119135654709384e-14	0.0006915618780593641	-4.776868213647978e-20	1.7859380247397603e-15	1.1050464107695458e-15	2.4120079894132352e-14	1.6619240910636538e-16
18900000	0.0046542190538859446	1.7599316590486894e-49	-4.576267062884728e-51	7.064724281538278e-12	1.2119135654709384e-14	0.0006915618780593641	-4.7767486214803345e-20	1.7859380247397603e-15	1.1050464107695458e-15	2.4120079894132352e-14	1.6619240910636538e-16
19000000	0.0046542190538859446	1.7599316590486894e-49	-4.575943246405145e-51	7.064724281538278e-12	1.2119135654709384e-14	0.0006915618780593641	-4.776629029312691e-20	1.7859380247397603e-15	1.1050464107695458e-15	2.4120079894132352e-14	1.6619240910636538e-16
19100000	0.0046542190538859446	1.7599316590486894e-49	-4.5756194299255665e-51	7.064724281538278e-12	1.2119135654709384e-14	0.0006915618780593641	-4.7765094371450474e-20	1.7859380247397603e-15	1.1050464107695458e-15	2.4120079894132352e-14	1.6619240910636538e-16
19200000	0.0046542190538859446	1.7599316590486894e-49	-4.575295613445993e-51	7.064724281538278e-12	1.2119135654709384e-14	0.0006915618780593641	-4.776389844977404e-20	1.7859380247397603e-15	1.1050464107695458e-15	2.4120079894132352e-14	1.6619240910636538e-16
19300000	0.0046542190538859446	1.7599316590486894e-49	-4.574971796966424e-51	7.064724281538278e-12	1.2119135654709384e-14	0.0006915618780593641	-4.776270252809761e-20	1.7859380247397603e-15	1.1050464107695458e-15	2.4120079894132352e-14	1.6619240910636538e-16
19400000	0.0046542190538859446	1.7599316590486894e-49	-4.5746479804868595e-51	7.064724281538278e-12	1.2119135654709384e-14	0.0006915618780593641	-4.776150660642118e-20	1.7859380247397603e-15	1.1050464107695458e-15	2.4120079894132352e-14	1.6619240910636538e-16
19500000	0.0046542190538859446	1.7599316590486894e-49	-4.5743241640072995e-51	7.064724281538278e-12	1.2119135654709384e-14	0.0006915618780593641	-4.776031068474474e-20	1.7859380247397603e-15	1.1050464107695458e-15	2.4120079894132352e-14	1.6619240910636538e-16
19600000	0.0046542190538859446	1.7599316590486894e-49	-4.574000347527743e-51	7.064724281538278e-12	1.2119135654709384e-14	0.0006915618780593641	-4.7759114763068306e-20	1.7859380247397603e-15	1.1050464107695458e-15	2.4120079894132352e-14	1.6619240910636538e-16
19700000	0.0046542190538859446	1.7599316590486894e-49	-4.5736765310481916e-51	7.064724281538278e-12	1.2119135654709384e-14	0.0006915618780593641	-4.7757918841391874e-20	1.7859380247397603e-15	1.1050464107695458e-15	2.4120079894132352e-14	1.6619240910636538e-16
19800000	0.0046542190538859446	1.7599316590486894e-49	-4.573352714568644e-51	7.064724281538278e-12	1.2119135654709384e-14	0.0006915618780593641	-4.775672291971544e-20	1.7859380247397603e-15	1.1050464107695458e-15	2.4120079894132352e-14	1.6619240910636538e-16
19900000	0.0046542190538859446	1.7599316590486894e-49	-4.5730288980891e-51	7.064724281538278e-12	1.2119135654709384e-14	0.0006915618780593641	-4.7755526998039e-20	1.7859380247397603e-15	1.1050464107695458e-15	2.4120079894132352e-14	1.6619240910636538e-16
20000000	0.0046542190538859446	1.7599316590486894e-49	-4.57270508160956e-51	7.064724281538278e-12	1.2119135654709384e-14	0.0006915618780593641	-4.775433107636257e-20	1.7859380247397603e-15	1.1050464107695458e-15	2.4120079894132352e-14	1.6619240910636538e-16
20100000	0.0046542190538859446	1.7599316590486894e-49	-4.5723812651300237e-51	7.064724281538278e-12	1.2119135654709384e-14	0.0006915618780593641	-4.775313515468614e-20	1.7859380247397603e-15	1.1050464107695458e-15	2.4120079894132352e-14	1.6619240910636538e-16
20200000	0.0046542190538859446	1.7599316590486894e-49	-4.572057448650491e-51	7.064724281538278e-12	1.2119135654709384e-14	0.0006915618780593641	-4.77519392330097e-20	1.7859380247397603e-15	1.1050464107695458e-15	2.4120079894132352e-14	1.6619240910636538e-16
20300000	0.0046542190538859446	1.7599316590486894e-49	-4.5717336321709614e-51	7.064724281538278e-12	1.2119135654709384e-14	0.0006915618780593641	-4.775074331133327e-20	1.7859380247397603e-15	1.1050464107695458e-15	2.4120079894132355e-14	1.6619240910636538e-16
20400000	0.0046542190538859446	1.7599316590486894e-49	-4.571409815691436e-51	7.064724281538278e-12	1.2119135654709384e-14	0.0006915618780593641	-4.7749547389656835e-20	1.7859380247397603e-15	1.1050464107695458e-15	2.4120079894132355e-14	1.6619240910636538e-16
20500000	0.0046542190538859446	1.7599316590486894e-49	-4.571085999211913e-51	7.064724281538278e-12	1.2119135654709384e-14	0.0006915618780593641	-4.77483514679804e-20	1.7859380247397607e-15	1.1050464107695458e-15	2.4120079894132355e-14	1.6619240910636538e-16
20600000	0.0046542190538859446	1.7599316590486894e-49	-4.570762182732393e-51	7.064724281538278e-12	1.2119135654709384e-14	0.0006915618780593641	-4.7747155546303964e-20	1.7859380247397607e-15	1.1050464107695458e-15	2.4120079894132355e-14	1.6619240910636538e-16
20700000	0.0046542190538859446	1.7599316590486894e-49	-4.5704383662528766e-51	7.064724281538278e-12	1.2119135654709384e-14	0.0006915618780593641	-4.774595962462753e-20	1.7859380247397607e-15	1.1050464107695458e-15	2.4120079894132355e-14	1.6619240910636538e-16
20800000	0.0046542190538859446	1.7599316590486894e-49	-4.570114549773363e-51	7.064724281538278e-12	1.2119135654709384e-14	0.0006915618780593641	-4.77447637029511e-20	1.7859380247397607e-15	1.1050464107695458e-15	2.4120079894132355e-14	1.6619240910636538e-16
20900000	0.0046542190538859446	1.7599316590486894e-49	-4.5697907332938523e-51	7.064724281538278e-12	1.2119135654709384e-14	0.0006915618780593641	-4.7743567781274667e-20	1.7859380247397607e-15	1.1050464107695458e-15	2.4120079894132355e-14	1.6619240910636538e-16
21000000	0.0046542190538859446	1.7599316590486894e-49	-4.569466916814344e-51	7.064724281538278e-12	1.2119135654709384e-14	0.0006915618780593641	-4.774237185959823e-20	1.7859380247397607e-15	1.1050464107695458e-15	2.4120079894132355e-14	1.6619240910636538e-16
21100000	0.0046542190538859446	1.7599316590486894e-49	-4.569143100334838e-51	7.064724281538278e-12	1.2119135654709384e-14	0.0006915618780593641	-4.7741175937921796e-20	1.7859380247397607e-15	1.1050464107695458e-15	2.4120079894132355e-14	1.6619240910636538e-16
21200000	0.0046542190538859446	1.7599316590486894e-49	-4.568819283855335e-51	7.064724281538278e-12	1.2119135654709384e-14	0.0006915618780593641	-4.7739980016245363e-20	1.7859380247397607e-15	1.1050464107695458e-15	2.4120079894132355e-14	1.6619240910636538e-16
21300000	0.0046542190538859446	1.7599316590486894e-49	-4.5684954673758346e-51	7.064724281538278e-12	1.2119135654709384e-14	0.0006915618780593641	-4.773878409456893e-20	1.7859380247397607e-15	1.1050464107695458e-15	2.4120079894132355e-14	1.6619240910636538e-16
21400000	0.0046542190538859446	1.7599316590486894e-49	-4.568171650896336e-51	7.064724281538278e-12	1.2119135654709384e-14	0.0006915618780593641	-4.773758817289249e-20	1.7859380247397607e-15	1.1050464107695458e-15	2.4120079894132355e-14	1.6619240910636538e-16
21500000	0.0046542190538859446	1.7599316590486894e-49	-4.5678478344168394e-51	7.064724281538278e-12	1.2119135654709384e-14	0.0006915618780593641	-4.773639225121606e-20	1.7859380247397607e-15	1.1050464107695458e-15	2.4120079894132355e-14	1.6619240910636538e-16
21600000	0.0046542190538859446	1.7599316590486894e-49	-4.567524017937345e-51	7.064724281538278e-12	1.2119135654709384e-14	0.0006915618780593641	-4.773519632953963e-20	1.7859380247397607e-15	1.1050464107695458e-15	2.4120079894132355e-14	1.6619240910636538e-16
21700000	0.0046542190538859446	1.7599316590486894e-49	-4.567200201457852e-51	7.064724281538278e-12	1.2119135654709384e-14	0.0006915618780593641	-4.773400040786319e-20	1.7859380247397607e-15	1.1050464107695458e-15	2.4120079894132355e-14	1.6619240910636538e-16
21800000	0.0046542190538859446	1.7599316590486894e-49	-4.5668763849783614e-51	7.064724281538278e-12	1.2119135654709384e-14	0.0006915618780593641	-4.7732804486186757e-20	1.7859380247397607e-15	1.1050464107695458e-15	2.4120079894132355e-14	1.6619240910636538e-16
21900000	0.0046542190538859446	1.7599316590486894e-49	-4.566552568498872e-51	7.064724281538278e-12	1.2119135654709384e-14	0.0006915618780593641	-4.7731608564510325e-20	1.7859380247397607e-15	1.1050464107695458e-15	2.4120079894132355e-14	1.6619240910636538e-16
22000000	0.0046542190538859446	1.7599316590486894e-49	-4.5662287520193846e-51	7.064724281538278e-12	1.2119135654709384e-14	0.0006915618780593641	-4.773041264283389e-20	1.7859380247397607e-15	1.1050464107695458e-15	2.4120079894132355e-14	1.6619240910636538e-16
22100000	0.0046542190538859446	1.7599316590486898e-49	-4.565904935539898e-51	7.064724281538277e-12	1.2119135654709384e-14	0.0006915618780593641	-4.7729216721157454e-20	1.7859380247397607e-15	1.1050464107695458e-15	2.4120079894132355e-14	1.6619240910636538e-16
22200000	0.0046542190538859446	1.7599316590486898e-49	-4.5655811190604137e-51	7.064724281538277e-12	1.2119135654709384e-14	0.0006915618780593641	-4.772802079948102e-20	1.7859380247397607e-15	1.1050464107695458e-15	2.4120079894132355e-14	1.6619240910636538e-16
22300000	0.0046542190538859446	1.7599316590486898e-49	-4.56525730258093e-51	7.064724281538277e-12	1.2119135654709384e-14	0.0006915618780593642	-4.772682487780459e-20	1.7859380247397607e-15	1.1050464107695458e-15	2.4120079894132355e-14	1.6619240910636538e-16
22400000	0.0046542190538859446	1.7599316590486898e-49	-4.564933486101447e-51	7.064724281538277e-12	1.2119135654709384e-14	0.0006915618780593642	-4.7725628956128156e-20	1.7859380247397607e-15	1.1050464107695458e-15	2.4120079894132355e-14	1.6619240910636538e-16
22500000	0.0046542190538859446	1.7599316590486898e-49	-4.5646096696219654e-51	7.064724281538277e-12	1.2119135654709384e-14	0.0006915618780593642	-4.772443303445172e-20	1.7859380247397607e-15	1.1050464107695458e-15	2.4120079894132355e-14	1.6619240910636538e-16
22600000	0.0046542190538859446	1.7599316590486898e-49	-4.564285853142485e-51	7.064724281538277e-12	1.2119135654709384e-14	0.0006915618780593642	-4.7723237112775286e-20	1.7859380247397607e-15	1.1050464107695458e-15	2.4120079894132355e-14	1.6619240910636538e-16
22700000	0.0046542190538859446	1.7599316590486898e-49	-4.563962036663005e-51	7.064724281538277e-12	1.2119135654709384e-14	0.0006915618780593642	-4.7722041191098853e-20	1.7859380247397607e-15	1.1050464107695458e-15	2.4120079894132355e-14	1.6619240910636538e-16
22800000	0.0046542190538859446	1.7599316590486898e-49	-4.563638220183526e-51	7.064724281538277e-12	1.2119135654709385e-14	0.0006915618780593642	-4.7720845269422415e-20	1.7859380247397607e-15	1.1050464107695458e-15	2.4120079894132358e-14	1.6619240910636538e-16
22900000	0.0046542190538859446	1.7599316590486898e-49	-4.5633144037040473e-51	7.064724281538277e-12	1.2119135654709385e-14	0.0006915618780593642	-4.771964934774598e-20	1.7859380247397607e-15	1.1050464107695458e-15	2.4120079894132358e-14	1.6619240910636538e-16
23000000	0.004654219053885945	1.7599316590486898e-49	-4.562990587224569e-51	7.064724281538277e-12	1.2119135654709385e-14	0.0006915618780593642	-4.771845342606955e-20	1.7859380247397607e-15	1.1050464107695458e-15	2.4120079894132358e-14	1.6619240910636535e-16
23100000	0.004654219053885945	1.7599316590486898e-49	-4.5626667707450907e-51	7.064724281538277e-12	1.2119135654709385e-14	0.0006915618780593642	-4.771725750439312e-20	1.7859380247397607e-15	1.1050464107695458e-15	2.4120079894132358e-14	1.6619240910636535e-16
23200000	0.004654219053885945	1.7599316590486898e-49	-4.562342954265613e-51	7.064724281538277e-12	1.2119135654709385e-14	0.0006915618780593642	-4.771606158271668e-20	1.7859380247397607e-15	1.1050464107695458e-15	2.4120079894132358e-14	1.6619240910636535e-16
23300000	0.004654219053885945	1.7599316590486898e-49	-4.562019137786135e-51	7.064724281538277e-12	1.2119135654709385e-14	0.0006915618780593642	-4.7714865661040247e-20	1.7859380247397607e-15	1.1050464107695458e-15	2.4120079894132358e-14	1.6619240910636535e-16
23400000	0.004654219053885945	1.7599316590486898e-49	-4.561695321306658e-51	7.064724281538277e-12	1.2119135654709385e-14	0.0006915618780593642	-4.7713669739363814e-20	1.7859380247397607e-15	1.1050464107695458e-15	2.4120079894132358e-14	1.6619240910636535e-16
23500000	0.004654219053885945	1.7599316590486898e-49	-4.56137150482718e-51	7.064724281538277e-12	1.2119135654709385e-14	0.0006915618780593642	-4.771247381768738e-20	1.7859380247397607e-15	1.1050464107695458e-15	2.4120079894132358e-14	1.6619240910636535e-16
23600000	0.004654219053885945	1.7599316590486898e-49	-4.561047688347702e-51	7.064724281538277e-12	1.2119135654709385e-14	0.0006915618780593642	-4.7711277896010943e-20	1.7859380247397607e-15	1.1050464107695458e-15	2.4120079894132358e-14	1.6619240910636535e-16
23700000	0.004654219053885945	1.7599316590486898e-49	-4.560723871868223e-51	7.064724281538277e-12	1.2119135654709385e-14	0.0006915618780593642	-4.771008197433451e-20	1.7859380247397607e-15	1.1050464107695458e-15	2.4120079894132358e-14	1.6619240910636535e-16
23800000	0.004654219053885945	1.7599316590486898e-49	-4.560400055388744e-51	7.064724281538277e-12	1.2119135654709385e-14	0.0006915618780593642	-4.770888605265808e-20	1.7859380247397607e-15	1.1050464107695458e-15	2.4120079894132358e-14	1.6619240910636535e-16
23900000	0.004654219053885945	1.7599316590486898e-49	-4.560076238909265e-51	7.064724281538277e-12	1.2119135654709385e-14	0.0006915618780593642	-4.770769013098164e-20	1.7859380247397607e-15	1.1050464107695458e-15	2.4120079894132358e-14	1.6619240910636535e-16
24000000	0.004654219053885945	1.7599316590486898e-49	-4.5597524224297843e-51	7.064724281538277e-12	1.2119135654709385e-14	0.0006915618780593642	-4.770649420930521e-20	1.7859380247397607e-15	1.1050464107695458e-15	2.4120079894132358e-14	1.6619240910636535e-16
24100000	0.004654219053885945	1.7599316590486898e-49	-4.5594286059503033e-51	7.064724281538277e-12	1.2119135654709385e-14	0.0006915618780593642	-4.7705298287628775e-20	1.7859380247397607e-15	1.1050464107695458e-15	2.4120079894132358e-14	1.6619240910636535e-16
24200000	0.004654219053885945	1.7599316590486898e-49	-4.559104789470821e-51	7.064724281538277e-12	1.2119135654709385e-14	0.0006915618780593642	-4.770410236595234e-20	1.785938024739761e-15	1.1050464107695458e-15	2.4120079894132358e-14	1.6619240910636535e-16
24300000	0.004654219053885945	1.7599316590486898e-49	-4.5587809729913384e-51	7.064724281538277e-12	1.2119135654709385e-14	0.0006915618780593642	-4.7702906444275904e-20	1.785938024739761e-15	1.1050464107695458e-15	2.4120079894132358e-14	1.6619240910636535e-16
24400000	0.004654219053885945	1.7599316590486898e-49	-4.5584571565118544e-51	7.064724281538277e-12	1.2119135654709385e-14	0.0006915618780593642	-4.770171052259947e-20	1.785938024739761e-15	1.1050464107695458e-15	2.4120079894132358e-14	1.6619240910636535e-16
24500000	0.004654219053885945	1.7599316590486898e-49	-4.5581333400323687e-51	7.064724281538277e-12	1.2119135654709385e-14	0.0006915618780593642	-4.770051460092304e-20	1.785938024739761e-15	1.1050464107695458e-15	2.4120079894132358e-14	1.6619240910636535e-16
24600000	0.004654219053885945	1.7599316590486898e-49	-4.557809523552882e-51	7.064724281538277e-12	1.2119135654709385e-14	0.0006915618780593642	-4.769931867924661e-20	1.785938024739761e-15	1.1050464107695458e-15	2.4120079894132358e-14	1.6619240910636535e-16
24700000	0.004654219053885945	1.7599316590486898e-49	-4.5574857070733936e-51	7.064724281538277e-12	1.2119135654709385e-14	0.0006915618780593642	-4.769812275757017e-20	1.785938024739761e-15	1.1050464107695458e-15	2.4120079894132358e-14	1.6619240910636535e-16
24800000	0.004654219053885945	1.7599316590486898e-49	-4.557161890593904e-51	7.064724281538277e-12	1.2119135654709385e-14	0.0006915618780593642	-4.7696926835893736e-20	1.785938024739761e-15	1.1050464107695458e-15	2.4120079894132358e-14	1.6619240910636535e-16
24900000	0.004654219053885945	1.7599316590486898e-49	-4.556838074114412e-51	7.064724281538277e-12	1.2119135654709385e-14	0.0006915618780593642	-4.7695730914217304e-20	1.785938024739761e-15	1.1050464107695458e-15	2.4120079894132358e-14	1.6619240910636535e-16
25000000	0.004654219053885945	1.7599316590486898e-49	-4.5565142576349186e-51	7.064724281538277e-12	1.2119135654709385e-14	0.0006915618780593642	-4.769453499254087e-20	1.785938024739761e-15	1.1050464107695458e-15	2.4120079894132358e-14	1.6619240910636535e-16
25100000	0.004654219053885945	1.7599316590486898e-49	-4.5561904411554234e-51	7.064724281538277e-12	1.2119135654709385e-14	0.0006915618780593642	-4.769333907086443e-20	1.785938024739761e-15	1.1050464107695458e-15	2.4120079894132358e-14	1.6619240910636535e-16
25200000	0.004654219053885945	1.7599316590486898e-49	-4.555866624675926e-51	7.064724281538277e-12	1.2119135654709385e-14	0.0006915618780593642	-4.7692143149188e-20	1.785938024739761e-15	1.1050464107695458e-15	2.412007989413236e-14	1.6619240910636535e-16
25300000	0.004654219053885945	1.7599316590486898e-49	-4.5555428081964264e-51	7.064724281538277e-12	1.2119135654709385e-14	0.0006915618780593642	-4.769094722751157e-20	1.785938024739761e-15	1.1050464107695458e-15	2.412007989413236e-14	1.6619240910636535e-16
25400000	0.004654219053885945	1.7599316590486898e-49	-4.5552189917169246e-51	7.064724281538277e-12	1.2119135654709385e-14	0.0006915618780593642	-4.768975130583513e-20	1.785938024739761e-15	1.1050464107695458e-15	2.412007989413236e-14	1.6619240910636535e-16
25500000	0.004654219053885945	1.7599316590486898e-49	-4.5548951752374205e-51	7.064724281538277e-12	1.2119135654709385e-14	0.0006915618780593642	-4.76885553841587e-20	1.785938024739761e-15	1.1050464107695458e-15	2.412007989413236e-14	1.6619240910636535e-16
25600000	0.004654219053885945	1.7599316590486898e-49	-4.554571358757914e-51	7.064724281538277e-12	1.2119135654709385e-14	0.0006915618780593642	-4.7687359462482265e-20	1.785938024739761e-15	1.1050464107695458e-15	2.412007989413236e-14	1.6619240910636535e-16
25700000	0.004654219053885945	1.7599316590486898e-49	-4.5542475422784045e-51	7.064724281538277e-12	1.2119135654709385e-14	0.0006915618780593642	-4.768616354080583e-20	1.785938024739761e-15	1.1050464107695458e-15	2.412007989413236e-14	1.6619240910636535e-16
25800000	0.004654219053885945	1.7599316590486898e-49	-4.553923725798892e-51	7.064724281538277e-12	1.2119135654709385e-14	0.0006915618780593642	-4.7684967619129394e-20	1.785938024739761e-15	1.1050464107695458e-15	2.412007989413236e-14	1.6619240910636535e-16
25900000	0.004654219053885945	1.7599316590486898e-49	-4.553599909319377e-51	7.064724281538277e-12	1.2119135654709385e-14	0.0006915618780593642	-4.768377169745296e-20	1.785938024739761e-15	1.1050464107695458e-15	2.412007989413236e-14	1.6619240910636535e-16
26000000	0.004654219053885945	1.7599316590486898e-49	-4.5532760928398595e-51	7.064724281538277e-12	1.2119135654709385e-14	0.0006915618780593642	-4.768257577577653e-20	1.785938024739761e-15	1.1050464107695458e-15	2.412007989413236e-14	1.6619240910636535e-16
26100000	0.004654219053885945	1.7599316590486898e-49	-4.5529522763603387e-51	7.064724281538277e-12	1.2119135654709385e-14	0.0006915618780593642	-4.7681379854100097e-20	1.785938024739761e-15	1.1050464107695458e-15	2.412007989413236e-14	1.6619240910636535e-16
26200000	0.004654219053885945	1.7599316590486898e-49	-4.5526284598808144e-51	7.064724281538277e-12	1.2119135654709385e-14	0.0006915618780593642	-4.768018393242366e-20	1.785938024739761e-15	1.1050464107695458e-15	2.412007989413236e-14	1.6619240910636535e-16
26300000	0.004654219053885945	1.7599316590486898e-49	-4.552304643401287e-51	7.064724281538277e-12	1.2119135654709385e-14	0.0006915618780593642	-4.7678988010747226e-20	1.785938024739761e-15	1.1050464107695458e-15	2.412007989413236e-14	1.6619240910636535e-16
26400000	0.004654219053885945	1.7599316590486898e-49	-4.551980826921756e-51	7.064724281538277e-12	1.2119135654709385e-14	0.0006915618780593642	-4.7677792089070793e-20	1.785938024739761e-15	1.1050464107695458e-15	2.412007989413236e-14	1.6619240910636535e-16
26500000	0.004654219053885945	1.7599316590486898e-49	-4.551657010442222e-51	7.064724281538277e-12	1.2119135654709385e-14	0.0006915618780593642	-4.7676596167394355e-20	1.785938024739761e-15	1.1050464107695458e-15	2.412007989413236e-14	1.6619240910636535e-16
26600000	0.004654219053885945	1.7599316590486898e-49	-4.551333193962684e-51	7.064724281538277e-12	1.2119135654709385e-14	0.0006915618780593642	-4.767540024571792e-20	1.785938024739761e-15	1.1050464107695458e-15	2.412007989413236e-14	1.6619240910636535e-16
26700000	0.004654219053885945	1.7599316590486898e-49	-4.551009377483147e-51	7.064724281538277e-12	1.2119135654709385e-14	0.0006915618780593642	-4.767420432404149e-20	1.785938024739761e-15	1.1050464107695458e-15	2.412007989413236e-14	1.6619240910636535e-16
26800000	0.004654219053885945	1.7599316590486898e-49	-4.550685561003617e-51	7.064724281538277e-12	1.2119135654709385e-14	0.0006915618780593642	-4.767300840236506e-20	1.785938024739761e-15	1.1050464107695458e-15	2.412007989413236e-14	1.6619240910636535e-16
26900000	0.004654219053885945	1.7599316590486898e-49	-4.5503617445240943e-51	7.064724281538277e-12	1.2119135654709385e-14	0.0006915618780593642	-4.767181248068862e-20	1.785938024739761e-15	1.1050464107695458e-15	2.412007989413236e-14	1.6619240910636535e-16
27000000	0.004654219053885945	1.7599316590486898e-49	-4.550037928044579e-51	7.064724281538277e-12	1.2119135654709385e-14	0.0006915618780593642	-4.7670616559012187e-20	1.785938024739761e-15	1.1050464107695458e-15	2.412007989413236e-14	1.6619240910636535e-16
27100000	0.004654219053885945	1.7599316590486898e-49	-4.5497141115650706e-51	7.064724281538277e-12	1.2119135654709385e-14	0.0006915618780593642	-4.7669420637335754e-20	1.785938024739761e-15	1.1050464107695458e-15	2.412007989413236e-14	1.6619240910636535e-16
27200000	0.004654219053885945	1.7599316590486898e-49	-4.549390295085569e-51	7.064724281538277e-12	1.2119135654709385e-14	0.0006915618780593642	-4.766822471565932e-20	1.785938024739761e-15	1.1050464107695458e-15	2.412007989413236e-14	1.6619240910636535e-16
27300000	0.004654219053885945	1.7599316590486898e-49	-4.549066478606074e-51	7.064724281538277e-12	1.2119135654709385e-14	0.0006915618780593642	-4.7667028793982884e-20	1.785938024739761e-15	1.1050464107695458e-15	2.412007989413236e-14	1.6619240910636535e-16
27400000	0.004654219053885945	1.7599316590486898e-49	-4.548742662126587e-51	7.064724281538277e-12	1.2119135654709385e-14	0.0006915618780593642	-4.766583287230645e-20	1.785938024739761e-15	1.1050464107695458e-15	2.412007989413236e-14	1.6619240910636535e-16
27500000	0.004654219053885945	1.7599316590486898e-49	-4.548418845647105e-51	7.064724281538277e-12	1.2119135654709385e-14	0.0006915618780593642	-4.766463695063002e-20	1.785938024739761e-15	1.1050464107695458e-15	2.412007989413236e-14	1.6619240910636535e-16
27600000	0.004654219053885945	1.7599316590486898e-49	-4.5480950291676307e-51	7.064724281538277e-12	1.2119135654709385e-14	0.0006915618780593642	-4.7663441028953586e-20	1.785938024739761e-15	1.1050464107695458e-15	2.412007989413236e-14	1.6619240910636535e-16
27700000	0.004654219053885945	1.7599316590486898e-49	-4.547771212688162e-51	7.064724281538277e-12	1.2119135654709385e-14	0.0006915618780593642	-4.766224510727715e-20	1.785938024739761e-15	1.1050464107695458e-15	2.412007989413236e-14	1.6619240910636535e-16
27800000	0.004654219053885945	1.7599316590486898e-49	-4.5474473962087e-51	7.064724281538277e-12	1.2119135654709385e-14	0.0006915618780593642	-4.7661049185600716e-20	1.785938024739761e-15	1.1050464107695458e-15	2.412007989413236e-14	1.6619240910636535e-16
27900000	0.004654219053885945	1.7599316590486898e-49	-4.547123579729244e-51	7.064724281538277e-12	1.2119135654709385e-14	0.0006915618780593642	-4.7659853263924283e-20	1.785938024739761e-15	1.1050464107695458e-15	2.412007989413236e-14	1.6619240910636535e-16
28000000	0.004654219053885945	1.7599316590486898e-49	-4.546799763249794e-51	7.064724281538277e-12	1.2119135654709385e-14	0.0006915618780593642	-4.7658657342247845e-20	1.785938024739761e-15	1.1050464107695458e-15	2.412007989413236e-14	1.6619240910636535e-16
28100000	0.004654219053885945	1.7599316590486898e-49	-4.5464759467703503e-51	7.064724281538277e-12	1.2119135654709385e-14	0.0006915618780593642	-4.765746142057141e-20	1.785938024739761e-15	1.1050464107695458e-15	2.412007989413236e-14	1.6619240910636535e-16
28200000	0.004654219053885945	1.7599316590486898e-49	-4.546152130290912e-51	7.064724281538277e-12	1.2119135654709385e-14	0.0006915618780593642	-4.765626549889498e-20	1.785938024739761e-15	1.1050464107695458e-15	2.412007989413236e-14	1.6619240910636535e-16
28300000	0.004654219053885945	1.7599316590486898e-49	-4.54582831381148e-51	7.064724281538277e-12	1.2119135654709385e-14	0.0006915618780593642	-4.765506957721855e-20	1.785938024739761e-15	1.1050464107695458e-15	2.412007989413236e-14	1.6619240910636535e-16
28400000	0.004654219053885945	1.7599316590486898e-49	-4.545504497332053e-51	7.064724281538277e-12	1.2119135654709385e-14	0.0006915618780593642	-4.765387365554211e-20	1.785938024739761e-15	1.1050464107695458e-15	2.412007989413236e-14	1.6619240910636535e-16
28500000	0.004654219053885945	1.7599316590486898e-49	-4.545180680852631e-51	7.064724281538277e-12	1.2119135654709385e-14	0.0006915618780593642	-4.7652677733865677e-20	1.785938024739761e-15	1.1050464107695458e-15	2.412007989413236e-14	1.6619240910636535e-16
28600000	0.004654219053885945	1.7599316590486898e-49	-4.5448568643732154e-51	7.064724281538277e-12	1.2119135654709385e-14	0.0006915618780593642	-4.7651481812189244e-20	1.785938024739761e-15	1.1050464107695458e-15	2.412007989413236e-14	1.6619240910636535e-16
28700000	0.004654219053885945	1.7599316590486898e-49	-4.544533047893805e-51	7.064724281538277e-12	1.2119135654709385e-14	0.0006915618780593642	-4.765028589051281e-20	1.785938024739761e-15	1.1050464107695458e-15	2.412007989413236e-14	1.6619240910636535e-16
28800000	0.004654219053885945	1.7599316590486898e-49	-4.5442092314143994e-51	7.064724281538277e-12	1.2119135654709385e-14	0.0006915618780593642	-4.7649089968836373e-20	1.785938024739761e-15	1.1050464107695458e-15	2.412007989413236e-14	1.6619240910636535e-16
28900000	0.004654219053885945	1.7599316590486898e-49	-4.5438854149349985e-51	7.064724281538277e-12	1.2119135654709385e-14	0.0006915618780593642	-4.764789404715994e-20	1.785938024739761e-15	1.1050464107695458e-15	2.412007989413236e-14	1.6619240910636535e-16
29000000	0.004654219053885945	1.7599316590486898e-49	-4.543561598455603e-51	7.064724281538277e-12	1.2119135654709385e-14	0.0006915618780593642	-4.764669812548351e-20	1.785938024739761e-15	1.1050464107695458e-15	2.412007989413236e-14	1.6619240910636535e-16
29100000	0.004654219053885945	1.7599316590486898e-49	-4.543237781976212e-51	7.064724281538277e-12	1.2119135654709385e-14	0.0006915618780593642	-4.764550220380707e-20	1.785938024739761e-15	1.1050464107695458e-15	2.412007989413236e-14	1.6619240910636535e-16
29200000	0.004654219053885945	1.7599316590486898e-49	-4.542913965496826e-51	7.064724281538277e-12	1.2119135654709385e-14	0.0006915618780593642	-4.764430628213064e-20	1.785938024739761e-15	1.1050464107695458e-15	2.412007989413236e-14	1.6619240910636535e-16
29300000	0.004654219053885945	1.7599316590486898e-49	-4.542590149017445e-51	7.064724281538277e-12	1.2119135654709385e-14	0.0006915618780593642	-4.7643110360454205e-20	1.785938024739761e-15	1.1050464107695458e-15	2.412007989413236e-14	1.6619240910636535e-16
29400000	0.004654219053885945	1.7599316590486898e-49	-4.542266332538068e-51	7.064724281538277e-12	1.2119135654709385e-14	0.0006915618780593642	-4.764191443877777e-20	1.785938024739761e-15	1.1050464107695458e-15	2.412007989413236e-14	1.6619240910636535e-16
29500000	0.004654219053885945	1.7599316590486898e-49	-4.5419425160586954e-51	7.064724281538277e-12	1.2119135654709385e-14	0.0006915618780593642	-4.7640718517101334e-20	1.785938024739761e-15	1.1050464107695458e-15	2.412007989413236e-14	1.6619240910636535e-16
29600000	0.004654219053885945	1.7599316590486898e-49	-4.541618699579327e-51	7.064724281538277e-12	1.2119135654709385e-14	0.0006915618780593642	-4.76395225954249e-20	1.785938024739761e-15	1.1050464107695458e-15	2.412007989413236e-14	1.6619240910636535e-16
29700000	0.004654219053885945	1.7599316590486898e-49	-4.541294883099963e-51	7.064724281538277e-12	1.2119135654709385e-14	0.0006915618780593642	-4.763832667374847e-20	1.785938024739761e-15	1.1050464107695458e-15	2.412007989413236e-14	1.6619240910636535e-16
29800000	0.004654219053885945	1.7599316590486898e-49	-4.5409710666206026e-51	7.064724281538277e-12	1.2119135654709385e-14	0.0006915618780593642	-4.763713075207204e-20	1.785938024739761e-15	1.1050464107695458e-15	2.412007989413236e-14	1.6619240910636535e-16
29900000	0.004654219053885945	1.7599316590486898e-49	-4.540647250141246e-51	7.064724281538277e-12	1.2119135654709385e-14	0.0006915618780593642	-4.76359348303956e-20	1.785938024739761e-15	1.1050464107695458e-15	2.412007989413236e-14	1.6619240910636535e-16
30000000	0.004654219053885945	1.7599316590486898e-49	-4.540323433661894e-51	7.064724281538277e-12	1.2119135654709385e-14	0.0006915618780593642	-4.7634738908719166e-20	1.785938024739761e-15	1.1050464107695458e-15	2.412007989413236e-14	1.6619240910636535e-16
30100000	0.004654219053885945	1.7599316590486898e-49	-4.539999617182545e-51	7.064724281538277e-12	1.2119135654709385e-14	0.0006915618780593642	-4.7633542987042734e-20	1.785938024739761e-15	1.1050464107695458e-15	2.412007989413236e-14	1.6619240910636535e-16
30200000	0.004654219053885945	1.7599316590486898e-49	-4.5396758007031997e-51	7.064724281538277e-12	1.2119135654709385e-14	0.0006915618780593642	-4.76323470653663e-20	1.785938024739761e-15	1.1050464107695458e-15	2.412007989413236e-14	1.6619240910636535e-16
30300000	0.004654219053885945	1.7599316590486898e-49	-4.539351984223858e-51	7.064724281538277e-12	1.2119135654709385e-14	0.0006915618780593642	-4.763115114368986e-20	1.785938024739761e-15	1.1050464107695458e-15	2.412007989413236e-14	1.6619240910636535e-16
30400000	0.004654219053885945	1.7599316590486898e-49	-4.5390281677445196e-51	7.064724281538277e-12	1.2119135654709385e-14	0.0006915618780593642	-4.762995522201343e-20	1.785938024739761e-15	1.1050464107695458e-15	2.412007989413236e-14	1.6619240910636535e-16
30500000	0.004654219053885945	1.7599316590486898e-49	-4.5387043512651846e-51	7.064724281538277e-12	1.2119135654709385e-14	0.0006915618780593642	-4.7628759300337e-20	1.785938024739761e-15	1.1050464107695458e-15	2.412007989413236e-14	1.6619240910636535e-16
30600000	0.004654219053885945	1.7599316590486898e-49	-4.5383805347858526e-51	7.064724281538277e-12	1.2119135654709385e-14	0.0006915618780593642	-4.762756337866056e-20	1.785938024739761e-15	1.1050464107695458e-15	2.412007989413236e-14	1.6619240910636535e-16
30700000	0.004654219053885945	1.7599316590486898e-49	-4.5380567183065235e-51	7.064724281538277e-12	1.2119135654709385e-14	0.0006915618780593642	-4.762636745698413e-20	1.785938024739761e-15	1.1050464107695458e-15	2.412007989413236e-14	1.6619240910636535e-16
30800000	0.004654219053885945	1.7599316590486898e-49	-4.5377329018271974e-51	7.064724281538277e-12	1.2119135654709385e-14	0.0006915618780593642	-4.7625171535307695e-20	1.785938024739761e-15	1.1050464107695458e-15	2.412007989413236e-14	1.6619240910636535e-16
30900000	0.004654219053885945	1.7599316590486898e-49	-4.537409085347874e-51	7.064724281538277e-12	1.2119135654709385e-14	0.0006915618780593642	-4.762397561363126e-20	1.785938024739761e-15	1.1050464107695458e-15	2.412007989413236e-14	1.6619240910636535e-16
31000000	0.004654219053885945	1.7599316590486898e-49	-4.5370852688685535e-51	7.064724281538277e-12	1.2119135654709385e-14	0.0006915618780593642	-4.7622779691954824e-20	1.785938024739761e-15	1.1050464107695458e-15	2.412007989413236e-14	1.6619240910636535e-16
31100000	0.004654219053885945	1.7599316590486898e-49	-4.536761452389235e-51	7.064724281538277e-12	1.2119135654709385e-14	0.0006915618780593642	-4.762158377027839e-20	1.785938024739761e-15	1.1050464107695458e-15	2.412007989413236e-14	1.6619240910636535e-16
31200000	0.004654219053885945	1.7599316590486898e-49	-4.53643763590992e-51	7.064724281538277e-12	1.2119135654709385e-14	0.0006915618780593642	-4.762038784860196e-20	1.785938024739761e-15	1.1050464107695458e-15	2.412007989413236e-14	1.6619240910636535e-16
31300000	0.004654219053885945	1.7599316590486898e-49	-4.536113819430606e-51	7.064724281538277e-12	1.2119135654709385e-14	0.0006915618780593642	-4.7619191926925527e-20	1.785938024739761e-15	1.1050464107695458e-15	2.412007989413236e-14	1.6619240910636535e-16
31400000	0.004654219053885945	1.7599316590486898e-49	-4.5357900029512954e-51	7.064724281538277e-12	1.2119135654709385e-14	0.0006915618780593642	-4.761799600524909e-20	1.785938024739761e-15	1.1050464107695458e-15	2.412007989413236e-14	1.6619240910636535e-16
31500000	0.004654219053885945	1.7599316590486898e-49	-4.5354661864719866e-51	7.064724281538277e-12	1.2119135654709385e-14	0.0006915618780593642	-4.7616800083572656e-20	1.785938024739761e-15	1.1050464107695458e-15	2.412007989413236e-14	1.6619240910636535e-16
31600000	0.004654219053885945	1.7599316590486898e-49	-4.5351423699926794e-51	7.064724281538277e-12	1.2119135654709385e-14	0.0006915618780593642	-4.7615604161896223e-20	1.785938024739761e-15	1.1050464107695458e-15	2.412007989413236e-14	1.6619240910636535e-16
31700000	0.004654219053885945	1.7599316590486898e-49	-4.534818553513374e-51	7.064724281538277e-12	1.2119135654709385e-14	0.0006915618780593642	-4.7614408240219785e-20	1.785938024739761e-15	1.1050464107695458e-15	2.412007989413236e-14	1.6619240910636535e-16
31800000	0.004654219053885945	1.7599316590486898e-49	-4.534494737034071e-51	7.064724281538277e-12	1.2119135654709385e-14	0.0006915618780593642	-4.761321231854335e-20	1.785938024739761e-15	1.1050464107695458e-15	2.412007989413236e-14	1.6619240910636535e-16
31900000	0.004654219053885945	1.7599316590486898e-49	-4.5341709205547694e-51	7.064724281538277e-12	1.2119135654709385e-14	0.0006915618780593642	-4.761201639686692e-20	1.785938024739761e-15	1.1050464107695458e-15	2.4120079894132358e-14	1.6619240910636535e-16
32000000	0.004654219053885945	1.7599316590486898e-49	-4.5338471040754694e-51	7.064724281538277e-12	1.2119135654709385e-14	0.0006915618780593642	-4.761082047519049e-20	1.785938024739761e-15	1.1050464107695458e-15	2.4120079894132358e-14	1.6619240910636535e-16
32100000	0.004654219053885945	1.7599316590486898e-49	-4.5335232875961706e-51	7.064724281538277e-12	1.2119135654709385e-14	0.0006915618780593642	-4.760962455351405e-20	1.785938024739761e-15	1.1050464107695458e-15	2.4120079894132358e-14	1.6619240910636535e-16
32200000	0.004654219053885945	1.7599316590486894e-49	-4.5331994711168736e-51	7.064724281538278e-12	1.2119135654709385e-14	0.0006915618780593642	-4.7608428631837617e-20	1.785938024739761e-15	1.1050464107695458e-15	2.4120079894132358e-14	1.6619240910636535e-16
32300000	0.004654219053885945	1.7599316590486894e-49	-4.532875654637577e-51	7.064724281538278e-12	1.2119135654709385e-14	0.0006915618780593642	-4.7607232710161184e-20	1.785938024739761e-15	1.1050464107695458e-15	2.4120079894132358e-14	1.6619240910636535e-16
32400000	0.004654219053885945	1.7599316590486894e-49	-4.532551838158282e-51	7.064724281538278e-12	1.2119135654709385e-14	0.0006915618780593642	-4.760603678848475e-20	1.785938024739761e-15	1.1050464107695458e-15	2.4120079894132358e-14	1.6619240910636535e-16
32500000	0.004654219053885945	1.7599316590486894e-49	-4.5322280216789885e-51	7.064724281538278e-12	1.2119135654709385e-14	0.0006915618780593642	-4.7604840866808314e-20	1.785938024739761e-15	1.1050464107695458e-15	2.4120079894132358e-14	1.6619240910636535e-16
32600000	0.004654219053885945	1.7599316590486894e-49	-4.531904205199695e-51	7.064724281538278e-12	1.2119135654709385e-14	0.0006915618780593642	-4.760364494513188e-20	1.785938024739761e-15	1.1050464107695458e-15	2.4120079894132358e-14	1.6619240910636535e-16
32700000	0.004654219053885945	1.7599316590486894e-49	-4.531580388720403e-51	7.064724281538278e-12	1.2119135654709385e-14	0.0006915618780593642	-4.760244902345545e-20	1.785938024739761e-15	1.1050464107695458e-15	2.4120079894132358e-14	1.6619240910636535e-16
32800000	0.004654219053885945	1.7599316590486894e-49	-4.531256572241111e-51	7.064724281538278e-12	1.2119135654709385e-14	0.0006915618780593642	-4.760125310177901e-20	1.785938024739761e-15	1.1050464107695458e-15	2.4120079894132358e-14	1.6619240910636535e-16
32900000	0.004654219053885945	1.7599316590486894e-49	-4.53093275576182e-51	7.064724281538278e-12	1.2119135654709385e-14	0.0006915618780593642	-4.760005718010258e-20	1.785938024739761e-15	1.1050464107695458e-15	2.4120079894132358e-14	1.6619240910636535e-16
33000000	0.004654219053885945	1.7599316590486894e-49	-4.530608939282529e-51	7.064724281538278e-12	1.2119135654709385e-14	0.0006915618780593641	-4.7598861258426146e-20	1.785938024739761e-15	1.1050464107695458e-15	2.4120079894132358e-14	1.6619240910636535e-16
33100000	0.004654219053885945	1.7599316590486894e-49	-4.5302851228032385e-51	7.064724281538278e-12	1.2119135654709385e-14	0.0006915618780593641	-4.7597665336749713e-20	1.7859380247397607e-15	1.1050464107695458e-15	2.4120079894132358e-14	1.6619240910636535e-16
33200000	0.004654219053885945	1.7599316590486894e-49	-4.5299613063239486e-51	7.064724281538278e-12	1.2119135654709385e-14	0.0006915618780593641	-4.7596469415073275e-20	1.7859380247397607e-15	1.1050464107695458e-15	2.4120079894132358e-14	1.6619240910636535e-16
33300000	0.004654219053885945	1.7599316590486894e-49	-4.529637489844658e-51	7.064724281538278e-12	1.2119135654709385e-14	0.0006915618780593641	-4.759527349339684e-20	1.7859380247397607e-15	1.1050464107695458e-15	2.4120079894132358e-14	1.6619240910636535e-16
33400000	0.004654219053885945	1.7599316590486894e-49	-4.529313673365368e-51	7.064724281538278e-12	1.2119135654709385e-14	0.0006915618780593641	-4.759407757172041e-20	1.7859380247397607e-15	1.1050464107695458e-15	2.4120079894132358e-14	1.6619240910636538e-16
33500000	0.004654219053885945	1.7599316590486894e-49	-4.528989856886078e-51	7.064724281538278e-12	1.2119135654709385e-14	0.0006915618780593641	-4.759288165004398e-20	1.7859380247397607e-15	1.1050464107695458e-15	2.4120079894132358e-14	1.6619240910636538e-16
33600000	0.004654219053885945	1.7599316590486894e-49	-4.528666040406787e-51	7.064724281538278e-12	1.2119135654709385e-14	0.0006915618780593641	-4.759168572836754e-20	1.7859380247397607e-15	1.1050464107695458e-15	2.4120079894132358e-14	1.6619240910636538e-16
33700000	0.004654219053885945	1.7599316590486894e-49	-4.528342223927496e-51	7.064724281538278e-12	1.2119135654709385e-14	0.0006915618780593641	-4.7590489806691107e-20	1.7859380247397607e-15	1.1050464107695458e-15	2.4120079894132358e-14	1.6619240910636538e-16
33800000	0.004654219053885945	1.7599316590486894e-49	-4.528018407448205e-51	7.064724281538278e-12	1.2119135654709385e-14	0.0006915618780593641	-4.7589293885014674e-20	1.7859380247397607e-15	1.1050464107695458e-15	2.4120079894132358e-14	1.6619240910636538e-16
33900000	0.004654219053885945	1.7599316590486894e-49	-4.527694590968913e-51	7.064724281538278e-12	1.2119135654709385e-14	0.0006915618780593641	-4.758809796333824e-20	1.7859380247397607e-15	1.1050464107695458e-15	2.4120079894132358e-14	1.6619240910636538e-16
34000000	0.004654219053885945	1.7599316590486894e-49	-4.52737077448962e-51	7.064724281538278e-12	1.2119135654709385e-14	0.0006915618780593641	-4.7586902041661803e-20	1.7859380247397607e-15	1.1050464107695458e-15	2.4120079894132358e-14	1.6619240910636538e-16
34100000	0.004654219053885945	1.7599316590486894e-49	-4.5270469580103265e-51	7.064724281538278e-12	1.2119135654709385e-14	0.0006915618780593641	-4.758570611998537e-20	1.7859380247397607e-15	1.1050464107695458e-15	2.4120079894132358e-14	1.6619240910636538e-16
34200000	0.004654219053885945	1.7599316590486894e-49	-4.5267231415310324e-51	7.064724281538278e-12	1.2119135654709385e-14	0.0006915618780593641	-4.758451019830894e-20	1.7859380247397607e-15	1.1050464107695458e-15	2.4120079894132358e-14	1.6619240910636538e-16
34300000	0.004654219053885945	1.7599316590486894e-49	-4.5263993250517366e-51	7.064724281538278e-12	1.2119135654709385e-14	0.0006915618780593641	-4.75833142766325e-20	1.7859380247397607e-15	1.1050464107695458e-15	2.4120079894132358e-14	1.6619240910636538e-16
34400000	0.004654219053885945	1.7599316590486894e-49	-4.52607550857244e-51	7.064724281538278e-12	1.2119135654709385e-14	0.0006915618780593641	-4.758211835495607e-20	1.7859380247397607e-15	1.1050464107695458e-15	2.4120079894132358e-14	1.6619240910636538e-16
34500000	0.004654219053885945	1.7599316590486894e-49	-4.5257516920931426e-51	7.064724281538278e-12	1.2119135654709385e-14	0.0006915618780593641	-4.7580922433279635e-20	1.7859380247397607e-15	1.1050464107695458e-15	2.4120079894132358e-14	1.6619240910636538e-16
34600000	0.004654219053885945	1.7599316590486894e-49	-4.525427875613843e-51	7.064724281538278e-12	1.2119135654709385e-14	0.0006915618780593641	-4.75797265116032e-20	1.7859380247397607e-15	1.1050464107695458e-15	2.4120079894132358e-14	1.6619240910636538e-16
34700000	0.004654219053885945	1.7599316590486894e-49	-4.5251040591345426e-51	7.064724281538278e-12	1.2119135654709385e-14	0.0006915618780593641	-4.7578530589926764e-20	1.7859380247397607e-15	1.1050464107695458e-15	2.4120079894132358e-14	1.6619240910636538e-16
34800000	0.004654219053885945	1.7599316590486894e-49	-4.52478024265524e-51	7.064724281538278e-12	1.2119135654709385e-14	0.0006915618780593641	-4.757733466825033e-20	1.7859380247397607e-15	1.1050464107695458e-15	2.4120079894132355e-14	1.6619240910636538e-16
34900000	0.004654219053885945	1.7599316590486894e-49	-4.524456426175936e-51	7.064724281538278e-12	1.2119135654709385e-14	0.0006915618780593641	-4.75761387465739e-20	1.7859380247397607e-15	1.1050464107695458e-15	2.4120079894132355e-14	1.6619240910636538e-16
35000000	0.004654219053885945	1.7599316590486894e-49	-4.52413260969663e-51	7.064724281538278e-12	1.2119135654709385e-14	0.0006915618780593641	-4.757494282489747e-20	1.7859380247397607e-15	1.1050464107695458e-15	2.4120079894132355e-14	1.6619240910636538e-16
35100000	0.004654219053885945	1.7599316590486894e-49	-4.5238087932173225e-51	7.064724281538278e-12	1.2119135654709385e-14	0.0006915618780593641	-4.757374690322103e-20	1.7859380247397607e-15	1.1050464107695458e-15	2.4120079894132355e-14	1.6619240910636538e-16
35200000	0.004654219053885945	1.7599316590486894e-49	-4.5234849767380124e-51	7.064724281538278e-12	1.2119135654709385e-14	0.0006915618780593641	-4.7572550981544596e-20	1.7859380247397607e-15	1.1050464107695458e-15	2.4120079894132355e-14	1.6619240910636538e-16
35300000	0.004654219053885945	1.7599316590486894e-49	-4.5231611602587006e-51	7.064724281538278e-12	1.2119135654709385e-14	0.0006915618780593641	-4.7571355059868164e-20	1.7859380247397607e-15	1.1050464107695458e-15	2.4120079894132355e-14	1.6619240910636538e-16
35400000	0.004654219053885945	1.7599316590486894e-49	-4.5228373437793864e-51	7.064724281538278e-12	1.2119135654709385e-14	0.0006915618780593641	-4.7570159138191725e-20	1.7859380247397607e-15	1.1050464107695458e-15	2.4120079894132355e-14	1.6619240910636538e-16
35500000	0.004654219053885945	1.7599316590486894e-49	-4.52251352730007e-51	7.064724281538278e-12	1.2119135654709385e-14	0.0006915618780593641	-4.756896321651529e-20	1.7859380247397607e-15	1.1050464107695458e-15	2.4120079894132355e-14	1.6619240910636538e-16
35600000	0.004654219053885945	1.7599316590486894e-49	-4.52218971082075e-51	7.064724281538278e-12	1.2119135654709385e-14	0.0006915618780593641	-4.756776729483886e-20	1.7859380247397607e-15	1.1050464107695458e-15	2.4120079894132355e-14	1.6619240910636538e-16
35700000	0.004654219053885945	1.7599316590486894e-49	-4.521865894341428e-51	7.064724281538278e-12	1.2119135654709385e-14	0.0006915618780593641	-4.756657137316243e-20	1.7859380247397607e-15	1.1050464107695458e-15	2.4120079894132355e-14	1.6619240910636538e-16
35800000	0.004654219053885945	1.7599316590486894e-49	-4.521542077862104e-51	7.064724281538278e-12	1.2119135654709385e-14	0.0006915618780593641	-4.756537545148599e-20	1.7859380247397607e-15	1.1050464107695458e-15	2.4120079894132355e-14	1.6619240910636538e-16
35900000	0.004654219053885945	1.7599316590486894e-49	-4.5212182613827767e-51	7.064724281538278e-12	1.2119135654709385e-14	0.0006915618780593641	-4.756417952980956e-20	1.7859380247397607e-15	1.1050464107695458e-15	2.4120079894132355e-14	1.6619240910636538e-16
36000000	0.004654219053885945	1.7599316590486894e-49	-4.5208944449034464e-51	7.064724281538278e-12	1.2119135654709385e-14	0.0006915618780593641	-4.7562983608133125e-20	1.7859380247397607e-15	1.1050464107695458e-15	2.4120079894132355e-14	1.6619240910636538e-16
36100000	0.004654219053885945	1.7599316590486894e-49	-4.520570628424113e-51	7.064724281538278e-12	1.2119135654709385e-14	0.0006915618780593641	-4.756178768645669e-20	1.7859380247397607e-15	1.1050464107695458e-15	2.4120079894132355e-14	1.6619240910636538e-16
36200000	0.004654219053885945	1.7599316590486894e-49	-4.5202468119447764e-51	7.064724281538278e-12	1.2119135654709385e-14	0.0006915618780593641	-4.7560591764780254e-20	1.7859380247397607e-15	1.1050464107695458e-15	2.4120079894132355e-14	1.6619240910636538e-16
36300000	0.004654219053885945	1.7599316590486894e-49	-4.5199229954654367e-51	7.064724281538278e-12	1.2119135654709385e-14	0.0006915618780593641	-4.755939584310382e-20	1.7859380247397607e-15	1.1050464107695458e-15	2.4120079894132355e-14	1.6619240910636538e-16
36400000	0.004654219053885945	1.7599316590486894e-49	-4.5195991789860934e-51	7.064724281538278e-12	1.2119135654709385e-14	0.0006915618780593641	-4.755819992142739e-20	1.7859380247397607e-15	1.1050464107695458e-15	2.4120079894132355e-14	1.6619240910636538e-16
36500000	0.004654219053885945	1.7599316590486894e-49	-4.5192753625067465e-51	7.064724281538278e-12	1.2119135654709385e-14	0.0006915618780593641	-4.755700399975095e-20	1.7859380247397607e-15	1.1050464107695458e-15	2.4120079894132355e-14	1.6619240910636538e-16
36600000	0.004654219053885945	1.7599316590486894e-49	-4.518951546027396e-51	7.064724281538278e-12	1.2119135654709385e-14	0.0006915618780593641	-4.755580807807452e-20	1.7859380247397607e-15	1.1050464107695458e-15	2.4120079894132355e-14	1.6619240910636538e-16
36700000	0.004654219053885945	1.7599316590486894e-49	-4.518627729548047e-51	7.064724281538278e-12	1.2119135654709385e-14	0.0006915618780593641	-4.7554612156398086e-20	1.7859380247397607e-15	1.1050464107695458e-15	2.4120079894132355e-14	1.6619240910636538e-16
36800000	0.004654219053885945	1.7599316590486894e-49	-4.518303913068704e-51	7.064724281538278e-12	1.2119135654709385e-14	0.0006915618780593641	-4.7553416234721653e-20	1.7859380247397607e-15	1.1050464107695458e-15	2.4120079894132355e-14	1.6619240910636538e-16
36900000	0.004654219053885945	1.7599316590486894e-49	-4.517980096589369e-51	7.064724281538278e-12	1.2119135654709385e-14	0.0006915618780593641	-4.7552220313045215e-20	1.7859380247397607e-15	1.1050464107695458e-15	2.4120079894132355e-14	1.6619240910636538e-16
37000000	0.004654219053885945	1.7599316590486894e-49	-4.517656280110041e-51	7.064724281538278e-12	1.2119135654709385e-14	0.0006915618780593641	-4.755102439136878e-20	1.7859380247397607e-15	1.1050464107695458e-15	2.4120079894132355e-14	1.6619240910636538e-16
37100000	0.004654219053885945	1.7599316590486894e-49	-4.5173324636307205e-51	7.064724281538278e-12	1.2119135654709385e-14	0.0006915618780593641	-4.754982846969235e-20	1.7859380247397607e-15	1.1050464107695458e-15	2.4120079894132355e-14	1.6619240910636538e-16
37200000	0.004654219053885945	1.7599316590486894e-49	-4.517008647151406e-51	7.064724281538278e-12	1.2119135654709385e-14	0.0006915618780593641	-4.754863254801592e-20	1.7859380247397607e-15	1.1050464107695458e-15	2.4120079894132355e-14	1.6619240910636538e-16
37300000	0.004654219053885945	1.7599316590486894e-49	-4.516684830672099e-51	7.064724281538278e-12	1.2119135654709385e-14	0.0006915618780593641	-4.754743662633948e-20	1.7859380247397607e-15	1.1050464107695458e-15	2.4120079894132355e-14	1.6619240910636538e-16
37400000	0.004654219053885945	1.7599316590486894e-49	-4.516361014192799e-51	7.064724281538278e-12	1.2119135654709385e-14	0.0006915618780593641	-4.7546240704663047e-20	1.7859380247397607e-15	1.1050464107695458e-15	2.4120079894132355e-14	1.6619240910636538e-16
37500000	0.004654219053885945	1.7599316590486894e-49	-4.516037197713505e-51	7.064724281538278e-12	1.2119135654709385e-14	0.0006915618780593641	-4.7545044782986614e-20	1.7859380247397607e-15	1.1050464107695458e-15	2.4120079894132355e-14	1.6619240910636538e-16
37600000	0.004654219053885945	1.7599316590486894e-49	-4.515713381234218e-51	7.064724281538278e-12	1.2119135654709385e-14	0.0006915618780593641	-4.754384886131018e-20	1.7859380247397607e-15	1.1050464107695458e-15	2.4120079894132355e-14	1.6619240910636538e-16
37700000	0.004654219053885945	1.7599316590486894e-49	-4.515389564754937e-51	7.064724281538278e-12	1.2119135654709385e-14	0.0006915618780593641	-4.7542652939633744e-20	1.7859380247397607e-15	1.1050464107695458e-15	2.4120079894132355e-14	1.6619240910636538e-16
37800000	0.004654219053885945	1.7599316590486894e-49	-4.515065748275663e-51	7.064724281538278e-12	1.2119135654709385e-14	0.0006915618780593641	-4.754145701795731e-20	1.7859380247397607e-15	1.1050464107695458e-15	2.4120079894132355e-14	1.6619240910636538e-16
37900000	0.004654219053885945	1.7599316590486894e-49	-4.514741931796394e-51	7.064724281538278e-12	1.2119135654709385e-14	0.0006915618780593641	-4.754026109628088e-20	1.7859380247397607e-15	1.1050464107695458e-15	2.4120079894132355e-14	1.6619240910636538e-16
38000000	0.004654219053885945	1.7599316590486894e-49	-4.5144181153171316e-51	7.064724281538278e-12	1.2119135654709385e-14	0.0006915618780593641	-4.753906517460444e-20	1.7859380247397607e-15	1.1050464107695458e-15	2.4120079894132355e-14	1.6619240910636538e-16
38100000	0.004654219053885945	1.7599316590486894e-49	-4.5140942988378756e-51	7.064724281538278e-12	1.2119135654709385e-14	0.0006915618780593641	-4.753786925292801e-20	1.7859380247397607e-15	1.1050464107695458e-15	2.4120079894132355e-14	1.6619240910636538e-16
38200000	0.004654219053885945	1.7599316590486894e-49	-4.513770482358625e-51	7.064724281538278e-12	1.2119135654709385e-14	0.0006915618780593641	-4.7536673331251576e-20	1.7859380247397607e-15	1.1050464107695458e-15	2.4120079894132355e-14	1.6619240910636538e-16
38300000	0.004654219053885945	1.7599316590486894e-49	-4.51344666587938e-51	7.064724281538278e-12	1.2119135654709385e-14	0.0006915618780593641	-4.7535477409575143e-20	1.7859380247397607e-15	1.1050464107695458e-15	2.4120079894132355e-14	1.6619240910636538e-16
38400000	0.004654219053885945	1.7599316590486894e-49	-4.5131228494001406e-51	7.064724281538278e-12	1.2119135654709385e-14	0.0006915618780593641	-4.7534281487898705e-20	1.7859380247397607e-15	1.1050464107695458e-15	2.4120079894132355e-14	1.6619240910636538e-16
38500000	0.004654219053885945	1.7599316590486894e-49	-4.512799032920907e-51	7.064724281538278e-12	1.2119135654709385e-14	0.0006915618780593641	-4.753308556622227e-20	1.7859380247397607e-15	1.1050464107695458e-15	2.4120079894132355e-14	1.6619240910636538e-16
38600000	0.004654219053885945	1.7599316590486894e-49	-4.5124752164416783e-51	7.064724281538278e-12	1.2119135654709385e-14	0.0006915618780593641	-4.753188964454584e-20	1.7859380247397607e-15	1.1050464107695458e-15	2.4120079894132355e-14	1.6619240910636538e-16
38700000	0.004654219053885945	1.7599316590486894e-49	-4.5121513999624555e-51	7.064724281538278e-12	1.2119135654709385e-14	0.0006915618780593641	-4.753069372286941e-20	1.7859380247397607e-15	1.1050464107695458e-15	2.4120079894132355e-14	1.6619240910636538e-16
38800000	0.004654219053885945	1.7599316590486894e-49	-4.5118275834832374e-51	7.064724281538278e-12	1.2119135654709385e-14	0.0006915618780593641	-4.752949780119297e-20	1.7859380247397607e-15	1.1050464107695458e-15	2.4120079894132355e-14	1.6619240910636538e-16
38900000	0.004654219053885945	1.7599316590486894e-49	-4.5115037670040247e-51	7.064724281538278e-12	1.2119135654709385e-14	0.0006915618780593641	-4.7528301879516537e-20	1.7859380247397607e-15	1.1050464107695458e-15	2.4120079894132355e-14	1.6619240910636538e-16
39000000	0.004654219053885945	1.7599316590486894e-49	-4.5111799505248167e-51	7.064724281538278e-12	1.2119135654709385e-14	0.0006915618780593641	-4.7527105957840104e-20	1.7859380247397607e-15	1.1050464107695458e-15	2.4120079894132355e-14	1.6619240910636538e-16
39100000	0.004654219053885945	1.7599316590486894e-49	-4.5108561340456135e-51	7.064724281538278e-12	1.2119135654709385e-14	0.0006915618780593641	-4.7525910036163666e-20	1.7859380247397607e-15	1.1050464107695458e-15	2.4120079894132355e-14	1.6619240910636538e-16
39200000	0.004654219053885945	1.7599316590486894e-49	-4.510532317566415e-51	7.064724281538278e-12	1.2119135654709385e-14	0.0006915618780593641	-4.7524714114487233e-20	1.7859380247397607e-15	1.1050464107695458e-15	2.4120079894132355e-14	1.6619240910636538e-16
39300000	0.004654219053885945	1.7599316590486894e-49	-4.510208501087221e-51	7.064724281538278e-12	1.2119135654709385e-14	0.0006915618780593641	-4.75235181928108e-20	1.7859380247397607e-15	1.1050464107695458e-15	2.4120079894132355e-14	1.6619240910636538e-16
39400000	0.004654219053885945	1.7599316590486894e-49	-4.5098846846080316e-51	7.064724281538278e-12	1.2119135654709385e-14	0.0006915618780593641	-4.752232227113437e-20	1.7859380247397607e-15	1.1050464107695458e-15	2.4120079894132355e-14	1.6619240910636538e-16
39500000	0.004654219053885945	1.7599316590486894e-49	-4.509560868128847e-51	7.064724281538278e-12	1.2119135654709385e-14	0.0006915618780593641	-4.752112634945793e-20	1.7859380247397607e-15	1.1050464107695458e-15	2.4120079894132355e-14	1.6619240910636538e-16
39600000	0.004654219053885945	1.7599316590486894e-49	-4.5092370516496655e-51	7.064724281538278e-12	1.2119135654709385e-14	0.0006915618780593641	-4.75199304277815e-20	1.7859380247397607e-15	1.1050464107695458e-15	2.4120079894132355e-14	1.6619240910636538e-16
39700000	0.004654219053885945	1.7599316590486894e-49	-4.508913235170489e-51	7.064724281538278e-12	1.2119135654709385e-14	0.0006915618780593641	-4.7518734506105065e-20	1.7859380247397607e-15	1.1050464107695458e-15	2.4120079894132355e-14	1.6619240910636538e-16
39800000	0.004654219053885945	1.7599316590486894e-49	-4.5085894186913165e-51	7.064724281538278e-12	1.2119135654709385e-14	0.0006915618780593641	-4.751753858442863e-20	1.7859380247397607e-15	1.1050464107695458e-15	2.4120079894132355e-14	1.6619240910636538e-16
39900000	0.004654219053885945	1.7599316590486894e-49	-4.508265602212148e-51	7.064724281538278e-12	1.2119135654709385e-14	0.0006915618780593641	-4.7516342662752194e-20	1.7859380247397607e-15	1.1050464107695458e-15	2.4120079894132355e-14	1.6619240910636538e-16
40000000	0.004654219053885945	1.7599316590486894e-49	-4.507941785732983e-51	7.064724281538278e-12	1.2119135654709385e-14	0.0006915618780593641	-4.751514674107576e-20	1.7859380247397607e-15	1.1050464107695458e-15	2.4120079894132355e-14	1.6619240910636538e-16
40100000	0.004654219053885945	1.7599316590486894e-49	-4.5076179692538213e-51	7.064724281538278e-12	1.2119135654709385e-14	0.0006915618780593641	-4.751395081939933e-20	1.7859380247397607e-15	1.1050464107695458e-15	2.4120079894132355e-14	1.6619240910636538e-16
40200000	0.004654219053885945	1.7599316590486894e-49	-4.507294152774664e-51	7.064724281538278e-12	1.2119135654709385e-14	0.0006915618780593641	-4.75127548977229e-20	1.7859380247397607e-15	1.1050464107695458e-15	2.4120079894132355e-14	1.6619240910636538e-16
40300000	0.004654219053885945	1.7599316590486894e-49	-4.50697033629551e-51	7.064724281538278e-12	1.2119135654709385e-14	0.0006915618780593641	-4.751155897604646e-20	1.7859380247397607e-15	1.1050464107695458e-15	2.4120079894132355e-14	1.6619240910636538e-16
40400000	0.004654219053885945	1.7599316590486894e-49	-4.506646519816359e-51	7.064724281538278e-12	1.2119135654709385e-14	0.0006915618780593641	-4.7510363054370026e-20	1.7859380247397607e-15	1.1050464107695458e-15	2.4120079894132355e-14	1.6619240910636538e-16
40500000	0.004654219053885945	1.7599316590486894e-49	-4.5063227033372113e-51	7.064724281538278e-12	1.2119135654709385e-14	0.0006915618780593641	-4.7509167132693594e-20	1.7859380247397607e-15	1.1050464107695458e-15	2.4120079894132355e-14	1.6619240910636538e-16
40600000	0.004654219053885945	1.7599316590486894e-49	-4.505998886858067e-51	7.064724281538278e-12	1.2119135654709385e-14	0.0006915618780593641	-4.7507971211017155e-20	1.7859380247397607e-15	1.1050464107695458e-15	2.4120079894132355e-14	1.6619240910636538e-16
40700000	0.004654219053885945	1.7599316590486894e-49	-4.5056750703789253e-51	7.064724281538278e-12	1.2119135654709385e-14	0.0006915618780593641	-4.750677528934072e-20	1.7859380247397607e-15	1.1050464107695458e-15	2.4120079894132355e-14	1.6619240910636538e-16
40800000	0.004654219053885945	1.7599316590486894e-49	-4.505351253899787e-51	7.064724281538278e-12	1.2119135654709385e-14	0.0006915618780593641	-4.750557936766429e-20	1.7859380247397607e-15	1.1050464107695458e-15	2.4120079894132355e-14	1.6619240910636538e-16
40900000	0.004654219053885945	1.7599316590486894e-49	-4.505027437420651e-51	7.064724281538278e-12	1.2119135654709385e-14	0.0006915618780593641	-4.750438344598786e-20	1.7859380247397607e-15	1.1050464107695458e-15	2.4120079894132355e-14	1.6619240910636538e-16
41000000	0.004654219053885945	1.7599316590486894e-49	-4.504703620941518e-51	7.064724281538278e-12	1.2119135654709385e-14	0.0006915618780593641	-4.750318752431142e-20	1.7859380247397607e-15	1.1050464107695458e-15	2.4120079894132355e-14	1.6619240910636538e-16
41100000	0.004654219053885945	1.7599316590486894e-49	-4.504379804462387e-51	7.064724281538278e-12	1.2119135654709385e-14	0.0006915618780593641	-4.750199160263499e-20	1.7859380247397607e-15	1.1050464107695458e-15	2.4120079894132355e-14	1.6619240910636538e-16
41200000	0.004654219053885945	1.7599316590486894e-49	-4.504055987983259e-51	7.064724281538278e-12	1.2119135654709385e-14	0.0006915618780593641	-4.7500795680958555e-20	1.7859380247397607e-15	1.1050464107695458e-15	2.4120079894132355e-14	1.6619240910636538e-16
41300000	0.004654219053885945	1.7599316590486894e-49	-4.503732171504134e-51	7.064724281538278e-12	1.2119135654709385e-14	0.0006915618780593641	-4.749959975928212e-20	1.7859380247397607e-15	1.1050464107695458e-15	2.4120079894132355e-14	1.6619240910636538e-16
41400000	0.004654219053885945	1.7599316590486894e-49	-4.50340835502501e-51	7.064724281538278e-12	1.2119135654709385e-14	0.0006915618780593641	-4.7498403837605684e-20	1.7859380247397607e-15	1.1050464107695458e-15	2.4120079894132355e-14	1.6619240910636538e-16
41500000	0.004654219053885945	1.7599316590486894e-49	-4.5030845385458887e-51	7.064724281538278e-12	1.2119135654709385e-14	0.0006915618780593641	-4.749720791592925e-20	1.7859380247397607e-15	1.1050464107695458e-15	2.4120079894132355e-14	1.6619240910636538e-16
41600000	0.004654219053885945	1.7599316590486894e-49	-4.502760722066769e-51	7.064724281538278e-12	1.2119135654709385e-14	0.0006915618780593641	-4.749601199425282e-20	1.7859380247397607e-15	1.1050464107695458e-15	2.4120079894132355e-14	1.6619240910636538e-16
41700000	0.004654219053885945	1.7599316590486894e-49	-4.502436905587652e-51	7.064724281538278e-12	1.2119135654709385e-14	0.0006915618780593641	-4.749481607257638e-20	1.7859380247397607e-15	1.1050464107695458e-15	2.4120079894132355e-14	1.6619240910636538e-16
41800000	0.004654219053885945	1.7599316590486894e-49	-4.502113089108536e-51	7.064724281538278e-12	1.2119135654709385e-14	0.0006915618780593641	-4.749362015089995e-20	1.7859380247397607e-15	1.1050464107695458e-15	2.4120079894132355e-14	1.6619240910636538e-16
41900000	0.004654219053885945	1.7599316590486894e-49	-4.5017892726294217e-51	7.064724281538278e-12	1.2119135654709385e-14	0.0006915618780593641	-4.7492424229223516e-20	1.7859380247397607e-15	1.1050464107695458e-15	2.4120079894132355e-14	1.6619240910636538e-16
42000000	0.004654219053885945	1.7599316590486894e-49	-4.501465456150309e-51	7.064724281538278e-12	1.2119135654709385e-14	0.0006915618780593641	-4.7491228307547083e-20	1.7859380247397607e-15	1.1050464107695458e-15	2.4120079894132355e-14	1.6619240910636538e-16
42100000	0.004654219053885945	1.7599316590486894e-49	-4.5011416396711986e-51	7.064724281538278e-12	1.2119135654709385e-14	0.0006915618780593641	-4.7490032385870645e-20	1.7859380247397607e-15	1.1050464107695458e-15	2.4120079894132355e-14	1.6619240910636538e-16
42200000	0.004654219053885945	1.7599316590486894e-49	-4.5008178231920885e-51	7.064724281538278e-12	1.2119135654709385e-14	0.0006915618780593641	-4.748883646419421e-20	1.7859380247397607e-15	1.1050464107695458e-15	2.4120079894132355e-14	1.6619240910636538e-16
42300000	0.004654219053885945	1.7599316590486894e-49	-4.50049400671298e-51	7.064724281538278e-12	1.2119135654709384e-14	0.0006915618780593641	-4.748764054251778e-20	1.7859380247397607e-15	1.1050464107695458e-15	2.4120079894132355e-14	1.6619240910636538e-16
42400000	0.004654219053885945	1.7599316590486894e-49	-4.5001701902338725e-51	7.064724281538278e-12	1.2119135654709384e-14	0.0006915618780593641	-4.748644462084135e-20	1.7859380247397607e-15	1.1050464107695458e-15	2.4120079894132355e-14	1.6619240910636538e-16
42500000	0.004654219053885945	1.7599316590486894e-49	-4.499846373754766e-51	7.064724281538278e-12	1.2119135654709384e-14	0.0006915618780593641	-4.748524869916491e-20	1.7859380247397607e-15	1.1050464107695458e-15	2.4120079894132355e-14	1.6619240910636538e-16
42600000	0.004654219053885945	1.7599316590486894e-49	-4.4995225572756607e-51	7.064724281538278e-12	1.2119135654709384e-14	0.0006915618780593641	-4.7484052777488477e-20	1.7859380247397607e-15	1.1050464107695458e-15	2.4120079894132355e-14	1.6619240910636538e-16
42700000	0.004654219053885945	1.7599316590486894e-49	-4.499198740796556e-51	7.064724281538278e-12	1.2119135654709384e-14	0.0006915618780593641	-4.7482856855812044e-20	1.7859380247397607e-15	1.1050464107695458e-15	2.4120079894132355e-14	1.6619240910636538e-16
42800000	0.004654219053885945	1.7599316590486894e-49	-4.498874924317452e-51	7.064724281538278e-12	1.2119135654709384e-14	0.0006915618780593641	-4.7481660934135606e-20	1.7859380247397607e-15	1.1050464107695458e-15	2.4120079894132355e-14	1.6619240910636538e-16
42900000	0.004654219053885945	1.7599316590486894e-49	-4.4985511078383477e-51	7.064724281538278e-12	1.2119135654709384e-14	0.0006915618780593641	-4.7480465012459174e-20	1.7859380247397607e-15	1.1050464107695458e-15	2.4120079894132355e-14	1.6619240910636538e-16
43000000	0.004654219053885945	1.7599316590486894e-49	-4.498227291359245e-51	7.064724281538278e-12	1.2119135654709384e-14	0.0006915618780593641	-4.747926909078274e-20	1.7859380247397607e-15	1.1050464107695458e-15	2.4120079894132355e-14	1.6619240910636538e-16
43100000	0.004654219053885945	1.7599316590486894e-49	-4.497903474880142e-51	7.064724281538278e-12	1.2119135654709384e-14	0.0006915618780593641	-4.747807316910631e-20	1.7859380247397607e-15	1.1050464107695458e-15	2.4120079894132355e-14	1.6619240910636535e-16
43200000	0.004654219053885945	1.7599316590486894e-49	-4.4975796584010394e-51	7.064724281538278e-12	1.2119135654709384e-14	0.0006915618780593641	-4.747687724742987e-20	1.7859380247397607e-15	1.1050464107695458e-15	2.4120079894132355e-14	1.6619240910636535e-16
43300000	0.004654219053885945	1.7599316590486894e-49	-4.4972558419219365e-51	7.064724281538278e-12	1.2119135654709384e-14	0.0006915618780593641	-4.747568132575344e-20	1.7859380247397607e-15	1.1050464107695458e-15	2.4120079894132355e-14	1.6619240910636535e-16
43400000	0.004654219053885945	1.7599316590486894e-49	-4.496932025442834e-51	7.064724281538278e-12	1.2119135654709384e-14	0.0006915618780593641	-4.7474485404077006e-20	1.7859380247397607e-15	1.1050464107695458e-15	2.4120079894132358e-14	1.6619240910636535e-16
43500000	0.004654219053885945	1.7599316590486894e-49	-4.496608208963731e-51	7.064724281538278e-12	1.2119135654709384e-14	0.0006915618780593641	-4.7473289482400573e-20	1.7859380247397607e-15	1.1050464107695458e-15	2.4120079894132358e-14	1.6619240910636535e-16
43600000	0.004654219053885945	1.7599316590486894e-49	-4.496284392484628e-51	7.064724281538278e-12	1.2119135654709384e-14	0.0006915618780593641	-4.7472093560724135e-20	1.7859380247397607e-15	1.1050464107695458e-15	2.4120079894132358e-14	1.6619240910636535e-16
43700000	0.004654219053885945	1.7599316590486894e-49	-4.4959605760055247e-51	7.064724281538277e-12	1.2119135654709384e-14	0.0006915618780593641	-4.74708976390477e-20	1.7859380247397607e-15	1.1050464107695458e-15	2.4120079894132358e-14	1.6619240910636535e-16
43800000	0.004654219053885945	1.7599316590486894e-49	-4.495636759526421e-51	7.064724281538277e-12	1.2119135654709384e-14	0.0006915618780593641	-4.746970171737127e-20	1.7859380247397607e-15	1.1050464107695458e-15	2.4120079894132358e-14	1.6619240910636535e-16
43900000	0.004654219053885945	1.7599316590486894e-49	-4.4953129430473164e-51	7.064724281538277e-12	1.2119135654709384e-14	0.0006915618780593641	-4.746850579569484e-20	1.7859380247397607e-15	1.1050464107695458e-15	2.4120079894132358e-14	1.6619240910636535e-16
44000000	0.004654219053885945	1.7599316590486894e-49	-4.4949891265682117e-51	7.064724281538277e-12	1.2119135654709384e-14	0.0006915618780593641	-4.74673098740184e-20	1.7859380247397607e-15	1.1050464107695458e-15	2.4120079894132358e-14	1.6619240910636535e-16
44100000	0.004654219053885945	1.7599316590486894e-49	-4.494665310089106e-51	7.064724281538277e-12	1.2119135654709384e-14	0.0006915618780593641	-4.7466113952341967e-20	1.7859380247397607e-15	1.1050464107695458e-15	2.4120079894132358e-14	1.6619240910636535e-16
44200000	0.004654219053885945	1.7599316590486894e-49	-4.4943414936099987e-51	7.064724281538277e-12	1.2119135654709384e-14	0.0006915618780593641	-4.7464918030665534e-20	1.7859380247397607e-15	1.1050464107695458e-15	2.4120079894132358e-14	1.6619240910636535e-16
44300000	0.004654219053885945	1.7599316590486894e-49	-4.494017677130891e-51	7.064724281538277e-12	1.2119135654709384e-14	0.0006915618780593641	-4.7463722108989096e-20	1.7859380247397607e-15	1.1050464107695458e-15	2.4120079894132358e-14	1.6619240910636535e-16
44400000	0.004654219053885945	1.7599316590486894e-49	-4.4936938606517815e-51	7.064724281538277e-12	1.2119135654709384e-14	0.0006915618780593641	-4.7462526187312663e-20	1.7859380247397607e-15	1.1050464107695458e-15	2.4120079894132358e-14	1.6619240910636535e-16
44500000	0.004654219053885945	1.7599316590486894e-49	-4.4933700441726714e-51	7.064724281538277e-12	1.2119135654709384e-14	0.0006915618780593641	-4.746133026563623e-20	1.7859380247397607e-15	1.1050464107695458e-15	2.4120079894132358e-14	1.6619240910636535e-16
44600000	0.004654219053885945	1.7599316590486894e-49	-4.4930462276935596e-51	7.064724281538277e-12	1.2119135654709384e-14	0.0006915618780593641	-4.74601343439598e-20	1.7859380247397607e-15	1.1050464107695458e-15	2.4120079894132358e-14	1.6619240910636535e-16
44700000	0.004654219053885945	1.7599316590486894e-49	-4.4927224112144465e-51	7.064724281538277e-12	1.2119135654709384e-14	0.0006915618780593641	-4.745893842228336e-20	1.7859380247397607e-15	1.1050464107695458e-15	2.4120079894132358e-14	1.6619240910636535e-16
44800000	0.004654219053885945	1.7599316590486894e-49	-4.492398594735332e-51	7.064724281538277e-12	1.2119135654709384e-14	0.0006915618780593641	-4.745774250060693e-20	1.7859380247397607e-15	1.1050464107695458e-15	2.4120079894132358e-14	1.6619240910636535e-16
44900000	0.004654219053885945	1.7599316590486894e-49	-4.492074778256215e-51	7.064724281538277e-12	1.2119135654709384e-14	0.0006915618780593641	-4.7456546578930495e-20	1.7859380247397607e-15	1.1050464107695458e-15	2.4120079894132358e-14	1.6619240910636535e-16
45000000	0.004654219053885945	1.7599316590486894e-49	-4.491750961777097e-51	7.064724281538277e-12	1.2119135654709384e-14	0.0006915618780593641	-4.745535065725406e-20	1.7859380247397607e-15	1.1050464107695458e-15	2.4120079894132358e-14	1.6619240910636535e-16
45100000	0.004654219053885945	1.7599316590486894e-49	-4.4914271452979766e-51	7.064724281538277e-12	1.2119135654709384e-14	0.0006915618780593641	-4.7454154735577624e-20	1.7859380247397607e-15	1.1050464107695458e-15	2.4120079894132358e-14	1.6619240910636535e-16
45200000	0.004654219053885945	1.7599316590486894e-49	-4.4911033288188546e-51	7.064724281538277e-12	1.2119135654709384e-14	0.0006915618780593641	-4.745295881390119e-20	1.7859380247397607e-15	1.1050464107695458e-15	2.4120079894132358e-14	1.6619240910636535e-16
45300000	0.004654219053885945	1.7599316590486894e-49	-4.49077951233973e-51	7.064724281538277e-12	1.2119135654709384e-14	0.0006915618780593641	-4.745176289222476e-20	1.7859380247397607e-15	1.1050464107695458e-15	2.4120079894132358e-14	1.6619240910636535e-16
45400000	0.004654219053885945	1.7599316590486894e-49	-4.490455695860603e-51	7.064724281538277e-12	1.2119135654709384e-14	0.0006915618780593641	-4.745056697054832e-20	1.7859380247397607e-15	1.1050464107695458e-15	2.4120079894132358e-14	1.6619240910636535e-16
45500000	0.004654219053885945	1.7599316590486894e-49	-4.490131879381474e-51	7.064724281538277e-12	1.2119135654709384e-14	0.0006915618780593641	-4.744937104887189e-20	1.7859380247397607e-15	1.1050464107695458e-15	2.4120079894132358e-14	1.6619240910636535e-16
45600000	0.004654219053885945	1.7599316590486894e-49	-4.4898080629023425e-51	7.064724281538277e-12	1.2119135654709384e-14	0.0006915618780593641	-4.7448175127195456e-20	1.7859380247397607e-15	1.1050464107695458e-15	2.4120079894132358e-14	1.6619240910636535e-16
45700000	0.004654219053885945	1.7599316590486894e-49	-4.489484246423208e-51	7.064724281538277e-12	1.2119135654709384e-14	0.0006915618780593641	-4.7446979205519024e-20	1.7859380247397607e-15	1.1050464107695458e-15	2.4120079894132358e-14	1.6619240910636535e-16
45800000	0.004654219053885945	1.7599316590486894e-49	-4.4891604299440714e-51	7.064724281538277e-12	1.2119135654709384e-14	0.0006915618780593641	-4.7445783283842585e-20	1.7859380247397607e-15	1.1050464107695458e-15	2.4120079894132358e-14	1.6619240910636535e-16
45900000	0.004654219053885945	1.7599316590486894e-49	-4.4888366134649316e-51	7.064724281538277e-12	1.2119135654709384e-14	0.0006915618780593641	-4.744458736216615e-20	1.7859380247397607e-15	1.1050464107695458e-15	2.4120079894132358e-14	1.6619240910636535e-16
46000000	0.004654219053885945	1.7599316590486894e-49	-4.488512796985789e-51	7.064724281538277e-12	1.2119135654709384e-14	0.0006915618780593641	-4.744339144048972e-20	1.7859380247397607e-15	1.1050464107695458e-15	2.4120079894132358e-14	1.6619240910636535e-16
46100000	0.004654219053885945	1.7599316590486894e-49	-4.4881889805066426e-51	7.064724281538277e-12	1.2119135654709384e-14	0.0006915618780593641	-4.744219551881329e-20	1.7859380247397607e-15	1.1050464107695458e-15	2.4120079894132358e-14	1.6619240910636535e-16
46200000	0.004654219053885945	1.7599316590486894e-49	-4.487865164027494e-51	7.064724281538277e-12	1.2119135654709384e-14	0.0006915618780593641	-4.744099959713685e-20	1.7859380247397607e-15	1.1050464107695458e-15	2.4120079894132358e-14	1.6619240910636535e-16
46300000	0.004654219053885945	1.7599316590486894e-49	-4.487541347548342e-51	7.064724281538277e-12	1.2119135654709384e-14	0.0006915618780593641	-4.743980367546042e-20	1.7859380247397607e-15	1.1050464107695458e-15	2.4120079894132358e-14	1.6619240910636535e-16
46400000	0.004654219053885945	1.7599316590486894e-49	-4.487217531069186e-51	7.064724281538277e-12	1.2119135654709384e-14	0.0006915618780593641	-4.7438607753783985e-20	1.7859380247397607e-15	1.1050464107695458e-15	2.4120079894132358e-14	1.6619240910636535e-16
46500000	0.004654219053885945	1.7599316590486894e-49	-4.4868937145900267e-51	7.064724281538277e-12	1.2119135654709384e-14	0.0006915618780593641	-4.7437411832107546e-20	1.7859380247397607e-15	1.1050464107695458e-15	2.4120079894132358e-14	1.6619240910636535e-16
46600000	0.004654219053885945	1.7599316590486894e-49	-4.486569898110864e-51	7.064724281538277e-12	1.2119135654709384e-14	0.0006915618780593641	-4.7436215910431114e-20	1.7859380247397607e-15	1.1050464107695458e-15	2.4120079894132358e-14	1.6619240910636535e-16
46700000	0.004654219053885945	1.7599316590486894e-49	-4.4862460816317015e-51	7.064724281538277e-12	1.2119135654709384e-14	0.0006915618780593641	-4.743501998875468e-20	1.7859380247397607e-15	1.1050464107695458e-15	2.4120079894132358e-14	1.6619240910636535e-16
46800000	0.004654219053885945	1.7599316590486894e-49	-4.485922265152547e-51	7.064724281538277e-12	1.2119135654709384e-14	0.0006915618780593641	-4.743382406707825e-20	1.7859380247397607e-15	1.1050464107695458e-15	2.4120079894132358e-14	1.6619240910636535e-16
46900000	0.004654219053885945	1.7599316590486894e-49	-4.4855984486733995e-51	7.064724281538277e-12	1.2119135654709384e-14	0.0006915618780593641	-4.743262814540181e-20	1.7859380247397607e-15	1.1050464107695458e-15	2.4120079894132358e-14	1.6619240910636535e-16
47000000	0.004654219053885945	1.7599316590486894e-49	-4.485274632194259e-51	7.064724281538277e-12	1.2119135654709384e-14	0.0006915618780593641	-4.743143222372538e-20	1.7859380247397607e-15	1.1050464107695458e-15	2.4120079894132358e-14	1.6619240910636535e-16
47100000	0.004654219053885945	1.7599316590486894e-49	-4.484950815715126e-51	7.064724281538277e-12	1.2119135654709384e-14	0.0006915618780593641	-4.7430236302048946e-20	1.7859380247397607e-15	1.1050464107695458e-15	2.4120079894132358e-14	1.6619240910636535e-16
47200000	0.004654219053885945	1.7599316590486894e-49	-4.484626999235999e-51	7.064724281538277e-12	1.2119135654709384e-14	0.0006915618780593641	-4.7429040380372513e-20	1.7859380247397607e-15	1.1050464107695458e-15	2.4120079894132358e-14	1.6619240910636535e-16
47300000	0.004654219053885945	1.7599316590486894e-49	-4.4843031827568797e-51	7.064724281538277e-12	1.2119135654709384e-14	0.0006915618780593641	-4.7427844458696075e-20	1.7859380247397607e-15	1.1050464107695458e-15	2.4120079894132358e-14	1.6619240910636535e-16
47400000	0.004654219053885945	1.7599316590486894e-49	-4.483979366277767e-51	7.064724281538277e-12	1.2119135654709384e-14	0.0006915618780593641	-4.742664853701964e-20	1.7859380247397607e-15	1.1050464107695458e-15	2.4120079894132358e-14	1.6619240910636535e-16
47500000	0.004654219053885945	1.7599316590486894e-49	-4.4836555497986607e-51	7.064724281538277e-12	1.2119135654709384e-14	0.0006915618780593641	-4.742545261534321e-20	1.7859380247397607e-15	1.1050464107695458e-15	2.4120079894132358e-14	1.6619240910636535e-16
47600000	0.004654219053885945	1.7599316590486894e-49	-4.4833317333195613e-51	7.064724281538277e-12	1.2119135654709384e-14	0.0006915618780593641	-4.742425669366678e-20	1.7859380247397607e-15	1.1050464107695458e-15	2.4120079894132358e-14	1.6619240910636535e-16
47700000	0.004654219053885945	1.7599316590486894e-49	-4.483007916840468e-51	7.064724281538277e-12	1.2119135654709384e-14	0.0006915618780593641	-4.742306077199034e-20	1.7859380247397607e-15	1.1050464107695458e-15	2.4120079894132358e-14	1.6619240910636535e-16
47800000	0.004654219053885945	1.7599316590486894e-49	-4.482684100361381e-51	7.064724281538277e-12	1.2119135654709384e-14	0.0006915618780593641	-4.7421864850313907e-20	1.7859380247397607e-15	1.1050464107695458e-15	2.4120079894132358e-14	1.6619240910636535e-16
47900000	0.004654219053885945	1.7599316590486894e-49	-4.4823602838823e-51	7.064724281538277e-12	1.2119135654709384e-14	0.0006915618780593641	-4.7420668928637474e-20	1.7859380247397607e-15	1.1050464107695458e-15	2.4120079894132358e-14	1.6619240910636535e-16
48000000	0.004654219053885945	1.7599316590486894e-49	-4.4820364674032255e-51	7.064724281538277e-12	1.2119135654709384e-14	0.0006915618780593641	-4.7419473006961036e-20	1.7859380247397607e-15	1.1050464107695458e-15	2.4120079894132358e-14	1.6619240910636535e-16
48100000	0.004654219053885945	1.7599316590486894e-49	-4.4817126509241564e-51	7.064724281538277e-12	1.2119135654709384e-14	0.0006915618780593641	-4.7418277085284604e-20	1.7859380247397607e-15	1.1050464107695458e-15	2.4120079894132358e-14	1.6619240910636535e-16
48200000	0.004654219053885945	1.7599316590486894e-49	-4.481388834445093e-51	7.064724281538277e-12	1.2119135654709384e-14	0.0006915618780593641	-4.741708116360817e-20	1.7859380247397607e-15	1.1050464107695458e-15	2.4120079894132358e-14	1.6619240910636535e-16
48300000	0.004654219053885945	1.7599316590486894e-49	-4.481065017966036e-51	7.064724281538277e-12	1.2119135654709384e-14	0.0006915618780593641	-4.741588524193174e-20	1.7859380247397607e-15	1.1050464107695458e-15	2.4120079894132358e-14	1.6619240910636535e-16
48400000	0.004654219053885945	1.7599316590486894e-49	-4.480741201486984e-51	7.064724281538277e-12	1.2119135654709384e-14	0.0006915618780593641	-4.74146893202553e-20	1.7859380247397607e-15	1.1050464107695458e-15	2.4120079894132358e-14	1.6619240910636535e-16
48500000	0.004654219053885945	1.7599316590486894e-49	-4.480417385007938e-51	7.064724281538277e-12	1.2119135654709384e-14	0.0006915618780593641	-4.741349339857887e-20	1.7859380247397607e-15	1.1050464107695458e-15	2.4120079894132358e-14	1.6619240910636535e-16
48600000	0.004654219053885945	1.7599316590486894e-49	-4.4800935685288974e-51	7.064724281538277e-12	1.2119135654709384e-14	0.0006915618780593641	-4.7412297476902435e-20	1.7859380247397607e-15	1.1050464107695458e-15	2.4120079894132358e-14	1.6619240910636535e-16
48700000	0.004654219053885945	1.7599316590486894e-49	-4.4797697520498615e-51	7.064724281538277e-12	1.2119135654709384e-14	0.0006915618780593641	-4.7411101555226003e-20	1.7859380247397607e-15	1.1050464107695458e-15	2.4120079894132358e-14	1.6619240910636535e-16
48800000	0.004654219053885945	1.7599316590486894e-49	-4.479445935570831e-51	7.064724281538277e-12	1.2119135654709384e-14	0.0006915618780593641	-4.7409905633549565e-20	1.7859380247397607e-15	1.1050464107695458e-15	2.4120079894132358e-14	1.6619240910636535e-16
48900000	0.004654219053885945	1.7599316590486894e-49	-4.479122119091806e-51	7.064724281538277e-12	1.2119135654709384e-14	0.0006915618780593641	-4.740870971187313e-20	1.7859380247397607e-15	1.1050464107695458e-15	2.4120079894132358e-14	1.6619240910636535e-16
49000000	0.004654219053885945	1.7599316590486894e-49	-4.4787983026127853e-51	7.064724281538277e-12	1.2119135654709384e-14	0.0006915618780593641	-4.74075137901967e-20	1.7859380247397607e-15	1.1050464107695458e-15	2.4120079894132358e-14	1.6619240910636535e-16
49100000	0.004654219053885945	1.7599316590486894e-49	-4.4784744861337696e-51	7.064724281538277e-12	1.2119135654709384e-14	0.0006915618780593641	-4.740631786852026e-20	1.7859380247397607e-15	1.1050464107695458e-15	2.4120079894132358e-14	1.6619240910636535e-16
49200000	0.004654219053885945	1.7599316590486894e-49	-4.4781506696547586e-51	7.064724281538277e-12	1.2119135654709384e-14	0.0006915618780593641	-4.740512194684383e-20	1.7859380247397607e-15	1.1050464107695458e-15	2.4120079894132358e-14	1.6619240910636535e-16
49300000	0.004654219053885945	1.7599316590486894e-49	-4.4778268531757524e-51	7.064724281538277e-12	1.2119135654709384e-14	0.0006915618780593641	-4.7403926025167397e-20	1.7859380247397607e-15	1.1050464107695458e-15	2.4120079894132358e-14	1.6619240910636535e-16
49400000	0.004654219053885945	1.7599316590486894e-49	-4.4775030366967504e-51	7.064724281538277e-12	1.2119135654709384e-14	0.0006915618780593641	-4.7402730103490964e-20	1.7859380247397607e-15	1.1050464107695458e-15	2.4120079894132358e-14	1.6619240910636535e-16
49500000	0.004654219053885945	1.7599316590486894e-49	-4.477179220217753e-51	7.064724281538277e-12	1.2119135654709384e-14	0.0006915618780593641	-4.7401534181814526e-20	1.7859380247397607e-15	1.1050464107695458e-15	2.4120079894132358e-14	1.6619240910636535e-16
49600000	0.004654219053885945	1.7599316590486894e-49	-4.47685540373876e-51	7.064724281538277e-12	1.2119135654709384e-14	0.0006915618780593641	-4.7400338260138093e-20	1.7859380247397607e-15	1.1050464107695458e-15	2.4120079894132358e-14	1.6619240910636535e-16
49700000	0.004654219053885945	1.7599316590486894e-49	-4.476531587259771e-51	7.064724281538277e-12	1.2119135654709384e-14	0.0006915618780593641	-4.739914233846166e-20	1.7859380247397607e-15	1.1050464107695458e-15	2.4120079894132358e-14	1.6619240910636535e-16
49800000	0.004654219053885945	1.7599316590486894e-49	-4.4762077707807855e-51	7.064724281538277e-12	1.2119135654709384e-14	0.0006915618780593641	-4.739794641678523e-20	1.7859380247397607e-15	1.1050464107695458e-15	2.4120079894132358e-14	1.6619240910636535e-16
49900000	0.004654219053885945	1.7599316590486894e-49	-4.475883954301804e-51	7.064724281538277e-12	1.2119135654709384e-14	0.0006915618780593641	-4.739675049510879e-20	1.7859380247397607e-15	1.1050464107695458e-15	2.4120079894132358e-14	1.6619240910636535e-16
50000000	0.004654219053885945	1.7599316590486894e-49	-4.475560137822827e-51	7.064724281538277e-12	1.2119135654709384e-14	0.0006915618780593641	-4.739555457343236e-20	1.7859380247397607e-15	1.1050464107695458e-15	2.4120079894132358e-14	1.6619240910636535e-16
50100000	0.004654219053885945	1.7599316590486894e-49	-4.4752363213438535e-51	7.064724281538277e-12	1.2119135654709384e-14	0.0006915618780593641	-4.7394358651755925e-20	1.7859380247397607e-15	1.1050464107695458e-15	2.4120079894132358e-14	1.6619240910636535e-16
50200000	0.004654219053885945	1.7599316590486894e-49	-4.4749125048648835e-51	7.064724281538277e-12	1.2119135654709384e-14	0.0006915618780593641	-4.739316273007949e-20	1.7859380247397607e-15	1.1050464107695458e-15	2.4120079894132358e-14	1.6619240910636535e-16
50300000	0.004654219053885945	1.7599316590486894e-49	-4.4745886883859164e-51	7.064724281538277e-12	1.2119135654709384e-14	0.0006915618780593641	-4.7391966808403054e-20	1.7859380247397607e-15	1.1050464107695458e-15	2.4120079894132358e-14	1.6619240910636535e-16
50400000	0.004654219053885945	1.7599316590486894e-49	-4.4742648719069535e-51	7.064724281538277e-12	1.2119135654709384e-14	0.0006915618780593641	-4.739077088672662e-20	1.7859380247397607e-15	1.1050464107695458e-15	2.4120079894132358e-14	1.6619240910636535e-16
50500000	0.004654219053885945	1.7599316590486894e-49	-4.473941055427993e-51	7.064724281538277e-12	1.2119135654709384e-14	0.0006915618780593641	-4.738957496505019e-20	1.7859380247397607e-15	1.1050464107695458e-15	2.4120079894132358e-14	1.6619240910636535e-16
50600000	0.004654219053885945	1.7599316590486894e-49	-4.4736172389490367e-51	7.064724281538277e-12	1.2119135654709384e-14	0.0006915618780593641	-4.738837904337375e-20	1.7859380247397607e-15	1.1050464107695458e-15	2.4120079894132358e-14	1.6619240910636535e-16
50700000	0.004654219053885945	1.7599316590486894e-49	-4.4732934224700827e-51	7.064724281538277e-12	1.2119135654709384e-14	0.0006915618780593641	-4.738718312169732e-20	1.7859380247397607e-15	1.1050464107695458e-15	2.4120079894132358e-14	1.6619240910636535e-16
50800000	0.004654219053885945	1.7599316590486894e-49	-4.4729696059911316e-51	7.064724281538277e-12	1.2119135654709384e-14	0.0006915618780593641	-4.7385987200020886e-20	1.7859380247397607e-15	1.1050464107695458e-15	2.4120079894132358e-14	1.6619240910636535e-16
50900000	0.004654219053885945	1.7599316590486894e-49	-4.472645789512183e-51	7.064724281538277e-12	1.2119135654709384e-14	0.0006915618780593641	-4.7384791278344454e-20	1.7859380247397607e-15	1.1050464107695458e-15	2.4120079894132358e-14	1.6619240910636535e-16
51000000	0.004654219053885945	1.7599316590486894e-49	-4.472321973033238e-51	7.064724281538277e-12	1.2119135654709384e-14	0.0006915618780593641	-4.7383595356668015e-20	1.7859380247397607e-15	1.1050464107695458e-15	2.4120079894132358e-14	1.6619240910636535e-16
51100000	0.004654219053885945	1.7599316590486894e-49	-4.4719981565542946e-51	7.064724281538277e-12	1.2119135654709384e-14	0.0006915618780593641	-4.738239943499158e-20	1.7859380247397607e-15	1.1050464107695458e-15	2.4120079894132358e-14	1.6619240910636535e-16
51200000	0.004654219053885945	1.7599316590486894e-49	-4.471674340075354e-51	7.064724281538277e-12	1.2119135654709384e-14	0.0006915618780593641	-4.738120351331515e-20	1.7859380247397607e-15	1.1050464107695458e-15	2.4120079894132358e-14	1.6619240910636535e-16
51300000	0.004654219053885945	1.7599316590486894e-49	-4.471350523596416e-51	7.064724281538277e-12	1.2119135654709384e-14	0.0006915618780593641	-4.738000759163872e-20	1.7859380247397607e-15	1.1050464107695458e-15	2.4120079894132358e-14	1.6619240910636535e-16
51400000	0.004654219053885945	1.7599316590486894e-49	-4.47102670711748e-51	7.064724281538277e-12	1.2119135654709384e-14	0.0006915618780593641	-4.737881166996228e-20	1.7859380247397607e-15	1.1050464107695458e-15	2.4120079894132358e-14	1.6619240910636535e-16
51500000	0.004654219053885945	1.7599316590486894e-49	-4.4707028906385463e-51	7.064724281538277e-12	1.2119135654709384e-14	0.0006915618780593641	-4.737761574828585e-20	1.7859380247397607e-15	1.1050464107695458e-15	2.4120079894132358e-14	1.6619240910636535e-16
51600000	0.004654219053885945	1.7599316590486894e-49	-4.470379074159614e-51	7.064724281538277e-12	1.2119135654709384e-14	0.0006915618780593641	-4.7376419826609415e-20	1.7859380247397607e-15	1.1050464107695458e-15	2.4120079894132358e-14	1.6619240910636535e-16
51700000	0.004654219053885945	1.7599316590486894e-49	-4.4700552576806846e-51	7.064724281538277e-12	1.2119135654709384e-14	0.0006915618780593641	-4.7375223904932976e-20	1.7859380247397607e-15	1.1050464107695458e-15	2.4120079894132358e-14	1.6619240910636535e-16
51800000	0.004654219053885945	1.7599316590486894e-49	-4.469731441201756e-51	7.064724281538277e-12	1.2119135654709384e-14	0.0006915618780593641	-4.7374027983256544e-20	1.7859380247397607e-15	1.1050464107695458e-15	2.4120079894132358e-14	1.6619240910636535e-16
51900000	0.004654219053885945	1.7599316590486894e-49	-4.4694076247228295e-51	7.064724281538277e-12	1.2119135654709384e-14	0.0006915618780593641	-4.737283206158011e-20	1.7859380247397607e-15	1.1050464107695458e-15	2.4120079894132358e-14	1.6619240910636535e-16
52000000	0.004654219053885945	1.7599316590486894e-49	-4.4690838082439046e-51	7.064724281538277e-12	1.2119135654709384e-14	0.0006915618780593641	-4.737163613990368e-20	1.7859380247397607e-15	1.1050464107695458e-15	2.4120079894132358e-14	1.6619240910636535e-16
52100000	0.004654219053885945	1.7599316590486898e-49	-4.4687599917649814e-51	7.064724281538277e-12	1.2119135654709385e-14	0.0006915618780593641	-4.737044021822724e-20	1.7859380247397607e-15	1.1050464107695458e-15	2.4120079894132358e-14	1.6619240910636535e-16
52200000	0.004654219053885945	1.7599316590486898e-49	-4.468436175286059e-51	7.064724281538277e-12	1.2119135654709385e-14	0.0006915618780593641	-4.736924429655081e-20	1.7859380247397607e-15	1.1050464107695458e-15	2.4120079894132358e-14	1.6619240910636535e-16
52300000	0.004654219053885945	1.7599316590486898e-49	-4.468112358807138e-51	7.064724281538277e-12	1.2119135654709385e-14	0.0006915618780593641	-4.7368048374874376e-20	1.785938024739761e-15	1.1050464107695458e-15	2.4120079894132358e-14	1.6619240910636535e-16
52400000	0.004654219053885945	1.7599316590486898e-49	-4.467788542328218e-51	7.064724281538277e-12	1.2119135654709385e-14	0.0006915618780593642	-4.7366852453197943e-20	1.785938024739761e-15	1.1050464107695458e-15	2.4120079894132358e-14	1.6619240910636535e-16
52500000	0.004654219053885945	1.7599316590486898e-49	-4.467464725849299e-51	7.064724281538277e-12	1.2119135654709385e-14	0.0006915618780593642	-4.7365656531521505e-20	1.785938024739761e-15	1.1050464107695458e-15	2.4120079894132358e-14	1.6619240910636535e-16
52600000	0.004654219053885945	1.7599316590486898e-49	-4.467140909370381e-51	7.064724281538277e-12	1.2119135654709385e-14	0.0006915618780593642	-4.736446060984507e-20	1.785938024739761e-15	1.1050464107695458e-15	2.4120079894132358e-14	1.6619240910636535e-16
52700000	0.004654219053885945	1.7599316590486898e-49	-4.466817092891464e-51	7.064724281538277e-12	1.2119135654709385e-14	0.0006915618780593642	-4.736326468816864e-20	1.785938024739761e-15	1.1050464107695458e-15	2.4120079894132358e-14	1.6619240910636535e-16
52800000	0.004654219053885945	1.7599316590486898e-49	-4.4664932764125475e-51	7.064724281538277e-12	1.2119135654709385e-14	0.0006915618780593642	-4.73620687664922e-20	1.785938024739761e-15	1.1050464107695458e-15	2.4120079894132358e-14	1.6619240910636535e-16
52900000	0.004654219053885945	1.7599316590486898e-49	-4.4661694599336314e-51	7.064724281538277e-12	1.2119135654709385e-14	0.0006915618780593642	-4.736087284481577e-20	1.785938024739761e-15	1.1050464107695458e-15	2.4120079894132358e-14	1.6619240910636535e-16
53000000	0.004654219053885945	1.7599316590486898e-49	-4.4658456434547154e-51	7.064724281538277e-12	1.2119135654709385e-14	0.0006915618780593642	-4.7359676923139337e-20	1.785938024739761e-15	1.1050464107695458e-15	2.4120079894132358e-14	1.6619240910636535e-16
53100000	0.004654219053885945	1.7599316590486898e-49	-4.4655218269758e-51	7.064724281538277e-12	1.2119135654709385e-14	0.0006915618780593642	-4.7358481001462904e-20	1.785938024739761e-15	1.1050464107695458e-15	2.4120079894132358e-14	1.6619240910636535e-16
53200000	0.004654219053885945	1.7599316590486898e-49	-4.465198010496885e-51	7.064724281538277e-12	1.2119135654709385e-14	0.0006915618780593642	-4.7357285079786466e-20	1.785938024739761e-15	1.1050464107695458e-15	2.4120079894132358e-14	1.6619240910636535e-16
53300000	0.004654219053885945	1.7599316590486898e-49	-4.46487419401797e-51	7.064724281538277e-12	1.2119135654709385e-14	0.0006915618780593642	-4.7356089158110034e-20	1.785938024739761e-15	1.1050464107695458e-15	2.4120079894132358e-14	1.6619240910636538e-16
53400000	0.004654219053885945	1.7599316590486898e-49	-4.464550377539055e-51	7.064724281538277e-12	1.2119135654709385e-14	0.0006915618780593642	-4.73548932364336e-20	1.785938024739761e-15	1.1050464107695458e-15	2.4120079894132358e-14	1.6619240910636538e-16
53500000	0.004654219053885945	1.7599316590486898e-49	-4.4642265610601396e-51	7.064724281538278e-12	1.2119135654709385e-14	0.0006915618780593642	-4.735369731475717e-20	1.785938024739761e-15	1.1050464107695458e-15	2.4120079894132358e-14	1.6619240910636538e-16
53600000	0.004654219053885945	1.7599316590486898e-49	-4.463902744581224e-51	7.064724281538278e-12	1.2119135654709385e-14	0.0006915618780593642	-4.735250139308073e-20	1.785938024739761e-15	1.1050464107695458e-15	2.4120079894132358e-14	1.6619240910636538e-16
53700000	0.004654219053885945	1.7599316590486898e-49	-4.463578928102309e-51	7.064724281538278e-12	1.2119135654709385e-14	0.0006915618780593642	-4.73513054714043e-20	1.785938024739761e-15	1.1050464107695458e-15	2.4120079894132358e-14	1.6619240910636538e-16
53800000	0.004654219053885945	1.7599316590486898e-49	-4.463255111623392e-51	7.064724281538278e-12	1.2119135654709385e-14	0.0006915618780593642	-4.7350109549727865e-20	1.785938024739761e-15	1.1050464107695458e-15	2.4120079894132358e-14	1.6619240910636538e-16
53900000	0.004654219053885945	1.7599316590486898e-49	-4.4629312951444756e-51	7.064724281538278e-12	1.2119135654709385e-14	0.0006915618780593642	-4.7348913628051433e-20	1.785938024739761e-15	1.1050464107695458e-15	2.4120079894132358e-14	1.6619240910636538e-16
54000000	0.004654219053885945	1.7599316590486898e-49	-4.462607478665558e-51	7.064724281538278e-12	1.2119135654709385e-14	0.0006915618780593642	-4.7347717706374995e-20	1.785938024739761e-15	1.1050464107695458e-15	2.4120079894132358e-14	1.6619240910636538e-16
54100000	0.004654219053885945	1.7599316590486898e-49	-4.4622836621866394e-51	7.064724281538278e-12	1.2119135654709385e-14	0.0006915618780593642	-4.734652178469856e-20	1.785938024739761e-15	1.1050464107695458e-15	2.4120079894132358e-14	1.6619240910636538e-16
54200000	0.004654219053885945	1.7599316590486898e-49	-4.46195984570772e-51	7.064724281538278e-12	1.2119135654709385e-14	0.0006915618780593642	-4.734532586302213e-20	1.785938024739761e-15	1.1050464107695458e-15	2.4120079894132358e-14	1.6619240910636538e-16
54300000	0.004654219053885945	1.7599316590486898e-49	-4.4616360292287997e-51	7.064724281538278e-12	1.2119135654709385e-14	0.0006915618780593642	-4.734412994134569e-20	1.785938024739761e-15	1.1050464107695458e-15	2.4120079894132358e-14	1.6619240910636538e-16
54400000	0.004654219053885945	1.7599316590486898e-49	-4.4613122127498783e-51	7.064724281538278e-12	1.2119135654709385e-14	0.0006915618780593642	-4.734293401966926e-20	1.785938024739761e-15	1.1050464107695458e-15	2.4120079894132358e-14	1.6619240910636538e-16
54500000	0.004654219053885945	1.7599316590486898e-49	-4.460988396270955e-51	7.064724281538278e-12	1.2119135654709385e-14	0.0006915618780593642	-4.7341738097992827e-20	1.785938024739761e-15	1.1050464107695458e-15	2.4120079894132358e-14	1.6619240910636538e-16
54600000	0.004654219053885945	1.7599316590486898e-49	-4.4606645797920315e-51	7.064724281538278e-12	1.2119135654709385e-14	0.0006915618780593642	-4.7340542176316394e-20	1.785938024739761e-15	1.1050464107695458e-15	2.4120079894132358e-14	1.6619240910636538e-16
54700000	0.004654219053885945	1.7599316590486898e-49	-4.4603407633131054e-51	7.064724281538278e-12	1.2119135654709385e-14	0.0006915618780593642	-4.7339346254639956e-20	1.785938024739761e-15	1.1050464107695458e-15	2.4120079894132358e-14	1.6619240910636538e-16
54800000	0.004654219053885945	1.7599316590486898e-49	-4.460016946834178e-51	7.064724281538278e-12	1.2119135654709385e-14	0.0006915618780593642	-4.7338150332963523e-20	1.785938024739761e-15	1.1050464107695458e-15	2.4120079894132358e-14	1.6619240910636538e-16
54900000	0.004654219053885945	1.7599316590486898e-49	-4.4596931303552496e-51	7.064724281538278e-12	1.2119135654709385e-14	0.0006915618780593642	-4.733695441128709e-20	1.785938024739761e-15	1.1050464107695458e-15	2.4120079894132358e-14	1.6619240910636538e-16
55000000	0.004654219053885945	1.7599316590486898e-49	-4.459369313876319e-51	7.064724281538278e-12	1.2119135654709385e-14	0.0006915618780593642	-4.733575848961066e-20	1.785938024739761e-15	1.1050464107695458e-15	2.4120079894132358e-14	1.6619240910636538e-16
55100000	0.004654219053885945	1.7599316590486898e-49	-4.459045497397386e-51	7.064724281538278e-12	1.2119135654709385e-14	0.0006915618780593642	-4.733456256793422e-20	1.785938024739761e-15	1.1050464107695458e-15	2.4120079894132358e-14	1.6619240910636538e-16
55200000	0.004654219053885945	1.7599316590486898e-49	-4.458721680918451e-51	7.064724281538278e-12	1.2119135654709385e-14	0.0006915618780593642	-4.733336664625779e-20	1.785938024739761e-15	1.1050464107695458e-15	2.4120079894132358e-14	1.6619240910636538e-16
55300000	0.004654219053885945	1.7599316590486898e-49	-4.4583978644395144e-51	7.064724281538278e-12	1.2119135654709385e-14	0.0006915618780593642	-4.7332170724581355e-20	1.785938024739761e-15	1.1050464107695458e-15	2.4120079894132358e-14	1.6619240910636538e-16
55400000	0.004654219053885945	1.7599316590486898e-49	-4.458074047960575e-51	7.064724281538278e-12	1.2119135654709385e-14	0.0006915618780593642	-4.7330974802904917e-20	1.785938024739761e-15	1.1050464107695458e-15	2.4120079894132358e-14	1.6619240910636538e-16
55500000	0.004654219053885945	1.7599316590486898e-49	-4.457750231481634e-51	7.064724281538278e-12	1.2119135654709385e-14	0.0006915618780593642	-4.7329778881228484e-20	1.785938024739761e-15	1.1050464107695458e-15	2.4120079894132358e-14	1.6619240910636538e-16
55600000	0.004654219053885945	1.7599316590486898e-49	-4.457426415002689e-51	7.064724281538278e-12	1.2119135654709385e-14	0.0006915618780593642	-4.732858295955205e-20	1.785938024739761e-15	1.1050464107695458e-15	2.4120079894132358e-14	1.6619240910636538e-16
55700000	0.004654219053885945	1.7599316590486898e-49	-4.457102598523743e-51	7.064724281538278e-12	1.2119135654709385e-14	0.0006915618780593642	-4.732738703787562e-20	1.785938024739761e-15	1.1050464107695458e-15	2.4120079894132358e-14	1.6619240910636538e-16
55800000	0.004654219053885945	1.7599316590486898e-49	-4.456778782044793e-51	7.064724281538278e-12	1.2119135654709385e-14	0.0006915618780593642	-4.732619111619918e-20	1.785938024739761e-15	1.1050464107695458e-15	2.4120079894132358e-14	1.6619240910636538e-16
55900000	0.004654219053885945	1.7599316590486898e-49	-4.456454965565841e-51	7.064724281538278e-12	1.2119135654709385e-14	0.0006915618780593642	-4.732499519452275e-20	1.785938024739761e-15	1.1050464107695458e-15	2.4120079894132358e-14	1.6619240910636538e-16
56000000	0.004654219053885945	1.7599316590486898e-49	-4.456131149086886e-51	7.064724281538278e-12	1.2119135654709385e-14	0.0006915618780593642	-4.7323799272846316e-20	1.785938024739761e-15	1.1050464107695458e-15	2.4120079894132358e-14	1.6619240910636538e-16
56100000	0.004654219053885945	1.7599316590486898e-49	-4.4558073326079276e-51	7.064724281538278e-12	1.2119135654709385e-14	0.0006915618780593642	-4.7322603351169884e-20	1.785938024739761e-15	1.1050464107695458e-15	2.4120079894132358e-14	1.6619240910636538e-16
56200000	0.004654219053885945	1.7599316590486898e-49	-4.4554835161289665e-51	7.064724281538278e-12	1.2119135654709385e-14	0.0006915618780593642	-4.7321407429493445e-20	1.785938024739761e-15	1.1050464107695458e-15	2.4120079894132358e-14	1.6619240910636538e-16
56300000	0.004654219053885945	1.7599316590486898e-49	-4.455159699650001e-51	7.064724281538278e-12	1.2119135654709385e-14	0.0006915618780593642	-4.732021150781701e-20	1.785938024739761e-15	1.1050464107695458e-15	2.4120079894132358e-14	1.6619240910636538e-16
56400000	0.004654219053885945	1.7599316590486898e-49	-4.4548358831710336e-51	7.064724281538278e-12	1.2119135654709385e-14	0.0006915618780593642	-4.731901558614058e-20	1.785938024739761e-15	1.1050464107695458e-15	2.4120079894132358e-14	1.6619240910636538e-16
56500000	0.004654219053885945	1.7599316590486898e-49	-4.454512066692062e-51	7.064724281538278e-12	1.2119135654709385e-14	0.0006915618780593642	-4.731781966446414e-20	1.785938024739761e-15	1.1050464107695458e-15	2.4120079894132358e-14	1.6619240910636538e-16
56600000	0.004654219053885945	1.7599316590486898e-49	-4.4541882502130864e-51	7.064724281538278e-12	1.2119135654709385e-14	0.0006915618780593642	-4.731662374278771e-20	1.785938024739761e-15	1.1050464107695458e-15	2.4120079894132358e-14	1.6619240910636538e-16
56700000	0.004654219053885945	1.7599316590486898e-49	-4.4538644337341117e-51	7.064724281538278e-12	1.2119135654709385e-14	0.0006915618780593642	-4.731542782111128e-20	1.785938024739761e-15	1.1050464107695458e-15	2.4120079894132358e-14	1.6619240910636538e-16
56800000	0.004654219053885945	1.7599316590486898e-49	-4.4535406172551446e-51	7.064724281538278e-12	1.2119135654709385e-14	0.0006915618780593642	-4.7314231899434845e-20	1.785938024739761e-15	1.1050464107695458e-15	2.4120079894132358e-14	1.6619240910636538e-16
56900000	0.004654219053885945	1.7599316590486898e-49	-4.453216800776185e-51	7.064724281538278e-12	1.2119135654709385e-14	0.0006915618780593642	-4.7313035977758406e-20	1.785938024739761e-15	1.1050464107695458e-15	2.4120079894132358e-14	1.6619240910636538e-16
57000000	0.004654219053885945	1.7599316590486898e-49	-4.452892984297232e-51	7.064724281538278e-12	1.2119135654709385e-14	0.0006915618780593642	-4.7311840056081974e-20	1.785938024739761e-15	1.1050464107695458e-15	2.4120079894132358e-14	1.6619240910636538e-16
57100000	0.004654219053885945	1.7599316590486898e-49	-4.452569167818286e-51	7.064724281538278e-12	1.2119135654709385e-14	0.0006915618780593642	-4.731064413440554e-20	1.785938024739761e-15	1.1050464107695458e-15	2.4120079894132358e-14	1.6619240910636538e-16
57200000	0.004654219053885945	1.7599316590486898e-49	-4.452245351339347e-51	7.064724281538278e-12	1.2119135654709385e-14	0.0006915618780593642	-4.730944821272911e-20	1.785938024739761e-15	1.1050464107695458e-15	2.4120079894132358e-14	1.6619240910636538e-16
57300000	0.004654219053885945	1.7599316590486898e-49	-4.451921534860415e-51	7.064724281538278e-12	1.2119135654709385e-14	0.0006915618780593642	-4.730825229105267e-20	1.785938024739761e-15	1.1050464107695458e-15	2.4120079894132358e-14	1.6619240910636538e-16
57400000	0.004654219053885945	1.7599316590486898e-49	-4.45159771838149e-51	7.064724281538278e-12	1.2119135654709385e-14	0.0006915618780593642	-4.730705636937624e-20	1.785938024739761e-15	1.1050464107695458e-15	2.4120079894132358e-14	1.6619240910636538e-16
57500000	0.004654219053885945	1.7599316590486898e-49	-4.451273901902571e-51	7.064724281538278e-12	1.2119135654709385e-14	0.0006915618780593642	-4.7305860447699806e-20	1.785938024739761e-15	1.1050464107695458e-15	2.4120079894132358e-14	1.6619240910636538e-16
57600000	0.004654219053885945	1.7599316590486898e-49	-4.4509500854236593e-51	7.064724281538278e-12	1.2119135654709385e-14	0.0006915618780593642	-4.7304664526023373e-20	1.785938024739761e-15	1.1050464107695458e-15	2.4120079894132358e-14	1.6619240910636538e-16
57700000	0.004654219053885945	1.7599316590486898e-49	-4.4506262689447534e-51	7.064724281538278e-12	1.2119135654709385e-14	0.0006915618780593642	-4.7303468604346935e-20	1.785938024739761e-15	1.1050464107695458e-15	2.4120079894132358e-14	1.6619240910636538e-16
57800000	0.004654219053885945	1.7599316590486898e-49	-4.450302452465854e-51	7.064724281538278e-12	1.2119135654709385e-14	0.0006915618780593642	-4.73022726826705e-20	1.785938024739761e-15	1.1050464107695458e-15	2.4120079894132358e-14	1.6619240910636538e-16
57900000	0.004654219053885945	1.7599316590486898e-49	-4.4499786359869606e-51	7.064724281538278e-12	1.2119135654709385e-14	0.0006915618780593642	-4.730107676099407e-20	1.785938024739761e-15	1.1050464107695458e-15	2.4120079894132358e-14	1.6619240910636538e-16
58000000	0.004654219053885945	1.7599316590486898e-49	-4.4496548195080737e-51	7.064724281538278e-12	1.2119135654709385e-14	0.0006915618780593642	-4.729988083931763e-20	1.785938024739761e-15	1.1050464107695458e-15	2.4120079894132358e-14	1.6619240910636538e-16
58100000	0.004654219053885945	1.7599316590486898e-49	-4.449331003029192e-51	7.064724281538278e-12	1.2119135654709385e-14	0.0006915618780593642	-4.72986849176412e-20	1.785938024739761e-15	1.1050464107695458e-15	2.4120079894132358e-14	1.6619240910636538e-16
58200000	0.004654219053885945	1.7599316590486898e-49	-4.4490071865503164e-51	7.064724281538278e-12	1.2119135654709385e-14	0.0006915618780593642	-4.7297488995964767e-20	1.785938024739761e-15	1.1050464107695458e-15	2.4120079894132358e-14	1.6619240910636538e-16
58300000	0.004654219053885945	1.7599316590486898e-49	-4.448683370071447e-51	7.064724281538278e-12	1.2119135654709385e-14	0.0006915618780593642	-4.7296293074288334e-20	1.785938024739761e-15	1.1050464107695458e-15	2.4120079894132358e-14	1.6619240910636538e-16
58400000	0.004654219053885945	1.7599316590486898e-49	-4.448359553592583e-51	7.064724281538278e-12	1.2119135654709385e-14	0.0006915618780593642	-4.7295097152611896e-20	1.785938024739761e-15	1.1050464107695458e-15	2.4120079894132358e-14	1.6619240910636538e-16
58500000	0.004654219053885945	1.7599316590486898e-49	-4.448035737113724e-51	7.064724281538278e-12	1.2119135654709385e-14	0.0006915618780593642	-4.7293901230935464e-20	1.785938024739761e-15	1.1050464107695458e-15	2.4120079894132358e-14	1.6619240910636538e-16
58600000	0.004654219053885945	1.7599316590486898e-49	-4.447711920634871e-51	7.064724281538278e-12	1.2119135654709385e-14	0.0006915618780593642	-4.729270530925903e-20	1.785938024739761e-15	1.1050464107695458e-15	2.4120079894132358e-14	1.6619240910636538e-16
58700000	0.004654219053885945	1.7599316590486898e-49	-4.447388104156023e-51	7.064724281538278e-12	1.2119135654709385e-14	0.0006915618780593642	-4.72915093875826e-20	1.785938024739761e-15	1.1050464107695458e-15	2.4120079894132358e-14	1.6619240910636538e-16
58800000	0.004654219053885945	1.7599316590486898e-49	-4.44706428767718e-51	7.064724281538278e-12	1.2119135654709385e-14	0.0006915618780593642	-4.729031346590616e-20	1.785938024739761e-15	1.1050464107695458e-15	2.4120079894132358e-14	1.6619240910636538e-16
58900000	0.004654219053885945	1.7599316590486898e-49	-4.446740471198342e-51	7.064724281538278e-12	1.2119135654709385e-14	0.0006915618780593642	-4.728911754422973e-20	1.785938024739761e-15	1.1050464107695458e-15	2.4120079894132358e-14	1.6619240910636538e-16
59000000	0.004654219053885945	1.7599316590486898e-49	-4.4464166547195095e-51	7.064724281538278e-12	1.2119135654709385e-14	0.0006915618780593642	-4.7287921622553295e-20	1.785938024739761e-15	1.1050464107695458e-15	2.4120079894132358e-14	1.6619240910636538e-16
59100000	0.004654219053885945	1.7599316590486898e-49	-4.446092838240681e-51	7.064724281538278e-12	1.2119135654709385e-14	0.0006915618780593642	-4.728672570087686e-20	1.785938024739761e-15	1.1050464107695458e-15	2.4120079894132358e-14	1.6619240910636538e-16
59200000	0.004654219053885945	1.7599316590486898e-49	-4.445769021761858e-51	7.064724281538278e-12	1.2119135654709385e-14	0.0006915618780593642	-4.7285529779200425e-20	1.785938024739761e-15	1.1050464107695458e-15	2.4120079894132358e-14	1.6619240910636538e-16
59300000	0.004654219053885945	1.7599316590486898e-49	-4.4454452052830386e-51	7.064724281538278e-12	1.2119135654709385e-14	0.0006915618780593642	-4.728433385752399e-20	1.785938024739761e-15	1.1050464107695458e-15	2.4120079894132358e-14	1.6619240910636538e-16
59400000	0.004654219053885945	1.7599316590486898e-49	-4.4451213888042247e-51	7.064724281538278e-12	1.2119135654709385e-14	0.0006915618780593642	-4.728313793584756e-20	1.785938024739761e-15	1.1050464107695458e-15	2.4120079894132358e-14	1.6619240910636538e-16
59500000	0.004654219053885945	1.7599316590486898e-49	-4.444797572325415e-51	7.064724281538278e-12	1.2119135654709385e-14	0.0006915618780593642	-4.728194201417112e-20	1.785938024739761e-15	1.1050464107695458e-15	2.4120079894132358e-14	1.6619240910636538e-16
59600000	0.004654219053885945	1.7599316590486898e-49	-4.4444737558466087e-51	7.064724281538278e-12	1.2119135654709385e-14	0.0006915618780593642	-4.728074609249469e-20	1.785938024739761e-15	1.1050464107695458e-15	2.4120079894132358e-14	1.6619240910636538e-16
59700000	0.004654219053885945	1.7599316590486898e-49	-4.444149939367807e-51	7.064724281538278e-12	1.2119135654709385e-14	0.0006915618780593642	-4.7279550170818257e-20	1.785938024739761e-15	1.1050464107695458e-15	2.4120079894132358e-14	1.6619240910636538e-16
59800000	0.004654219053885945	1.7599316590486898e-49	-4.44382612288901e-51	7.064724281538278e-12	1.2119135654709385e-14	0.0006915618780593642	-4.7278354249141824e-20	1.785938024739761e-15	1.1050464107695458e-15	2.4120079894132358e-14	1.6619240910636538e-16
59900000	0.004654219053885945	1.7599316590486898e-49	-4.443502306410216e-51	7.064724281538278e-12	1.2119135654709385e-14	0.0006915618780593642	-4.7277158327465386e-20	1.785938024739761e-15	1.1050464107695458e-15	2.4120079894132358e-14	1.6619240910636538e-16
60000000	0.004654219053885945	1.7599316590486898e-49	-4.4431784899314266e-51	7.064724281538278e-12	1.2119135654709385e-14	0.0006915618780593642	-4.7275962405788953e-20	1.785938024739761e-15	1.1050464107695458e-15	2.4120079894132358e-14	1.6619240910636538e-16
60100000	0.004654219053885945	1.7599316590486898e-49	-4.44285467345264e-51	7.064724281538278e-12	1.2119135654709385e-14	0.0006915618780593642	-4.727476648411252e-20	1.785938024739761e-15	1.1050464107695458e-15	2.4120079894132358e-14	1.6619240910636538e-16
60200000	0.004654219053885945	1.7599316590486898e-49	-4.4425308569738575e-51	7.064724281538278e-12	1.2119135654709385e-14	0.0006915618780593642	-4.727357056243609e-20	1.785938024739761e-15	1.1050464107695458e-15	2.4120079894132358e-14	1.6619240910636538e-16
60300000	0.004654219053885945	1.7599316590486898e-49	-4.4422070404950785e-51	7.064724281538278e-12	1.2119135654709385e-14	0.0006915618780593642	-4.727237464075965e-20	1.785938024739761e-15	1.1050464107695458e-15	2.4120079894132358e-14	1.6619240910636538e-16
60400000	0.004654219053885945	1.7599316590486898e-49	-4.4418832240163026e-51	7.064724281538278e-12	1.2119135654709385e-14	0.0006915618780593642	-4.727117871908322e-20	1.785938024739761e-15	1.1050464107695458e-15	2.4120079894132358e-14	1.6619240910636538e-16
60500000	0.004654219053885945	1.7599316590486898e-49	-4.44155940753753e-51	7.064724281538278e-12	1.2119135654709385e-14	0.0006915618780593642	-4.7269982797406785e-20	1.785938024739761e-15	1.1050464107695458e-15	2.4120079894132358e-14	1.6619240910636538e-16
60600000	0.004654219053885945	1.7599316590486898e-49	-4.441235591058761e-51	7.064724281538278e-12	1.2119135654709385e-14	0.0006915618780593642	-4.7268786875730347e-20	1.785938024739761e-15	1.1050464107695458e-15	2.4120079894132358e-14	1.6619240910636538e-16
60700000	0.004654219053885945	1.7599316590486898e-49	-4.4409117745799943e-51	7.064724281538278e-12	1.2119135654709385e-14	0.0006915618780593642	-4.7267590954053914e-20	1.785938024739761e-15	1.1050464107695458e-15	2.4120079894132358e-14	1.6619240910636538e-16
60800000	0.004654219053885945	1.7599316590486898e-49	-4.440587958101231e-51	7.064724281538278e-12	1.2119135654709385e-14	0.0006915618780593642	-4.726639503237748e-20	1.785938024739761e-15	1.1050464107695458e-15	2.4120079894132358e-14	1.6619240910636538e-16
60900000	0.004654219053885945	1.7599316590486898e-49	-4.4402641416224704e-51	7.064724281538278e-12	1.2119135654709385e-14	0.0006915618780593642	-4.726519911070105e-20	1.785938024739761e-15	1.1050464107695458e-15	2.4120079894132358e-14	1.6619240910636538e-16
61000000	0.004654219053885945	1.7599316590486898e-49	-4.439940325143712e-51	7.064724281538278e-12	1.2119135654709385e-14	0.0006915618780593642	-4.726400318902461e-20	1.785938024739761e-15	1.1050464107695458e-15	2.4120079894132358e-14	1.6619240910636538e-16
61100000	0.004654219053885945	1.7599316590486898e-49	-4.439616508664957e-51	7.064724281538277e-12	1.2119135654709385e-14	0.0006915618780593642	-4.726280726734818e-20	1.785938024739761e-15	1.1050464107695458e-15	2.4120079894132358e-14	1.6619240910636538e-16
61200000	0.004654219053885945	1.7599316590486898e-49	-4.439292692186204e-51	7.064724281538277e-12	1.2119135654709385e-14	0.0006915618780593642	-4.7261611345671746e-20	1.785938024739761e-15	1.1050464107695458e-15	2.4120079894132358e-14	1.6619240910636538e-16
61300000	0.004654219053885945	1.7599316590486898e-49	-4.438968875707453e-51	7.064724281538277e-12	1.2119135654709385e-14	0.0006915618780593642	-4.7260415423995314e-20	1.785938024739761e-15	1.1050464107695458e-15	2.4120079894132358e-14	1.6619240910636538e-16
61400000	0.004654219053885945	1.7599316590486898e-49	-4.438645059228705e-51	7.064724281538277e-12	1.2119135654709385e-14	0.0006915618780593642	-4.7259219502318875e-20	1.785938024739761e-15	1.1050464107695458e-15	2.4120079894132358e-14	1.6619240910636538e-16
61500000	0.004654219053885945	1.7599316590486898e-49	-4.438321242749959e-51	7.064724281538277e-12	1.2119135654709385e-14	0.0006915618780593642	-4.725802358064244e-20	1.785938024739761e-15	1.1050464107695458e-15	2.4120079894132358e-14	1.6619240910636538e-16
61600000	0.004654219053885945	1.7599316590486898e-49	-4.4379974262712144e-51	7.064724281538277e-12	1.2119135654709385e-14	0.0006915618780593642	-4.725682765896601e-20	1.785938024739761e-15	1.1050464107695458e-15	2.4120079894132358e-14	1.6619240910636538e-16
61700000	0.004654219053885945	1.7599316590486898e-49	-4.4376736097924717e-51	7.064724281538277e-12	1.2119135654709385e-14	0.0006915618780593642	-4.725563173728957e-20	1.785938024739761e-15	1.1050464107695458e-15	2.4120079894132358e-14	1.6619240910636538e-16
61800000	0.004654219053885945	1.7599316590486898e-49	-4.4373497933137314e-51	7.064724281538277e-12	1.2119135654709385e-14	0.0006915618780593642	-4.725443581561314e-20	1.785938024739761e-15	1.1050464107695458e-15	2.4120079894132358e-14	1.6619240910636538e-16
61900000	0.004654219053885945	1.7599316590486898e-49	-4.437025976834992e-51	7.064724281538277e-12	1.2119135654709385e-14	0.0006915618780593642	-4.725323989393671e-20	1.785938024739761e-15	1.1050464107695458e-15	2.4120079894132358e-14	1.6619240910636538e-16
62000000	0.004654219053885945	1.7599316590486898e-49	-4.436702160356255e-51	7.064724281538277e-12	1.2119135654709385e-14	0.0006915618780593642	-4.7252043972260275e-20	1.785938024739761e-15	1.1050464107695458e-15	2.4120079894132358e-14	1.6619240910636538e-16
62100000	0.004654219053885945	1.7599316590486898e-49	-4.4363783438775187e-51	7.064724281538277e-12	1.2119135654709385e-14	0.0006915618780593642	-4.7250848050583836e-20	1.785938024739761e-15	1.1050464107695458e-15	2.4120079894132358e-14	1.6619240910636538e-16
62200000	0.004654219053885945	1.7599316590486898e-49	-4.436054527398784e-51	7.064724281538277e-12	1.2119135654709385e-14	0.0006915618780593642	-4.7249652128907404e-20	1.785938024739761e-15	1.1050464107695458e-15	2.4120079894132358e-14	1.6619240910636538e-16
62300000	0.004654219053885945	1.7599316590486898e-49	-4.435730710920051e-51	7.064724281538277e-12	1.2119135654709385e-14	0.0006915618780593642	-4.724845620723097e-20	1.785938024739761e-15	1.1050464107695458e-15	2.4120079894132358e-14	1.6619240910636538e-16
62400000	0.004654219053885945	1.7599316590486898e-49	-4.4354068944413184e-51	7.064724281538277e-12	1.2119135654709385e-14	0.0006915618780593642	-4.724726028555454e-20	1.785938024739761e-15	1.1050464107695458e-15	2.4120079894132355e-14	1.6619240910636538e-16
62500000	0.004654219053885945	1.7599316590486898e-49	-4.435083077962587e-51	7.064724281538277e-12	1.2119135654709385e-14	0.0006915618780593642	-4.72460643638781e-20	1.785938024739761e-15	1.1050464107695458e-15	2.4120079894132355e-14	1.6619240910636538e-16
62600000	0.004654219053885945	1.7599316590486898e-49	-4.434759261483857e-51	7.064724281538277e-12	1.2119135654709385e-14	0.0006915618780593642	-4.724486844220167e-20	1.785938024739761e-15	1.1050464107695458e-15	2.4120079894132355e-14	1.6619240910636538e-16
62700000	0.004654219053885945	1.7599316590486898e-49	-4.434435445005127e-51	7.064724281538277e-12	1.2119135654709385e-14	0.0006915618780593642	-4.7243672520525236e-20	1.785938024739761e-15	1.1050464107695458e-15	2.4120079894132355e-14	1.6619240910636538e-16
62800000	0.004654219053885945	1.7599316590486898e-49	-4.434111628526398e-51	7.064724281538277e-12	1.2119135654709385e-14	0.0006915618780593641	-4.72424765988488e-20	1.785938024739761e-15	1.1050464107695458e-15	2.4120079894132355e-14	1.6619240910636538e-16
62900000	0.004654219053885945	1.7599316590486898e-49	-4.4337878120476695e-51	7.064724281538277e-12	1.2119135654709385e-14	0.0006915618780593641	-4.7241280677172365e-20	1.785938024739761e-15	1.1050464107695458e-15	2.4120079894132355e-14	1.6619240910636538e-16
63000000	0.004654219053885945	1.7599316590486898e-49	-4.433463995568941e-51	7.064724281538277e-12	1.2119135654709385e-14	0.0006915618780593641	-4.724008475549593e-20	1.785938024739761e-15	1.1050464107695458e-15	2.4120079894132355e-14	1.6619240910636538e-16
63100000	0.004654219053885945	1.7599316590486898e-49	-4.433140179090213e-51	7.064724281538277e-12	1.2119135654709385e-14	0.0006915618780593641	-4.72388888338195e-20	1.785938024739761e-15	1.1050464107695458e-15	2.4120079894132355e-14	1.6619240910636538e-16
63200000	0.004654219053885945	1.7599316590486898e-49	-4.432816362611486e-51	7.064724281538277e-12	1.2119135654709385e-14	0.0006915618780593641	-4.723769291214306e-20	1.7859380247397607e-15	1.1050464107695458e-15	2.4120079894132355e-14	1.6619240910636538e-16
63300000	0.004654219053885945	1.7599316590486898e-49	-4.4324925461327586e-51	7.064724281538277e-12	1.2119135654709385e-14	0.0006915618780593641	-4.723649699046663e-20	1.7859380247397607e-15	1.1050464107695458e-15	2.4120079894132355e-14	1.6619240910636538e-16
63400000	0.004654219053885945	1.7599316590486894e-49	-4.432168729654031e-51	7.064724281538277e-12	1.2119135654709385e-14	0.0006915618780593641	-4.7235301068790197e-20	1.7859380247397607e-15	1.1050464107695458e-15	2.4120079894132355e-14	1.6619240910636538e-16
63500000	0.004654219053885945	1.7599316590486894e-49	-4.4318449131753035e-51	7.064724281538277e-12	1.2119135654709385e-14	0.0006915618780593641	-4.7234105147113764e-20	1.7859380247397607e-15	1.1050464107695458e-15	2.4120079894132355e-14	1.6619240910636538e-16
63600000	0.004654219053885945	1.7599316590486894e-49	-4.431521096696575e-51	7.064724281538277e-12	1.2119135654709385e-14	0.0006915618780593641	-4.7232909225437326e-20	1.7859380247397607e-15	1.1050464107695458e-15	2.4120079894132355e-14	1.6619240910636538e-16
63700000	0.004654219053885945	1.7599316590486894e-49	-4.431197280217847e-51	7.064724281538277e-12	1.2119135654709385e-14	0.0006915618780593641	-4.7231713303760894e-20	1.7859380247397607e-15	1.1050464107695458e-15	2.4120079894132355e-14	1.6619240910636538e-16
63800000	0.004654219053885945	1.7599316590486894e-49	-4.430873463739118e-51	7.064724281538277e-12	1.2119135654709385e-14	0.0006915618780593641	-4.723051738208446e-20	1.7859380247397607e-15	1.1050464107695458e-15	2.4120079894132355e-14	1.6619240910636538e-16
63900000	0.004654219053885945	1.7599316590486894e-49	-4.430549647260389e-51	7.064724281538277e-12	1.2119135654709385e-14	0.0006915618780593641	-4.722932146040803e-20	1.7859380247397607e-15	1.1050464107695458e-15	2.4120079894132355e-14	1.6619240910636538e-16
64000000	0.004654219053885945	1.7599316590486894e-49	-4.430225830781659e-51	7.064724281538277e-12	1.2119135654709385e-14	0.0006915618780593641	-4.722812553873159e-20	1.7859380247397607e-15	1.1050464107695458e-15	2.4120079894132355e-14	1.6619240910636538e-16
64100000	0.004654219053885945	1.7599316590486894e-49	-4.429902014302928e-51	7.064724281538277e-12	1.2119135654709385e-14	0.0006915618780593641	-4.722692961705516e-20	1.7859380247397607e-15	1.1050464107695458e-15	2.4120079894132355e-14	1.6619240910636538e-16
64200000	0.004654219053885945	1.7599316590486894e-49	-4.4295781978241965e-51	7.064724281538277e-12	1.2119135654709385e-14	0.0006915618780593641	-4.7225733695378725e-20	1.7859380247397607e-15	1.1050464107695458e-15	2.4120079894132355e-14	1.6619240910636538e-16
64300000	0.004654219053885945	1.7599316590486894e-49	-4.429254381345463e-51	7.064724281538277e-12	1.2119135654709385e-14	0.0006915618780593641	-4.722453777370229e-20	1.7859380247397607e-15	1.1050464107695458e-15	2.4120079894132355e-14	1.6619240910636538e-16
64400000	0.004654219053885945	1.7599316590486894e-49	-4.4289305648667295e-51	7.064724281538277e-12	1.2119135654709385e-14	0.0006915618780593641	-4.7223341852025855e-20	1.7859380247397607e-15	1.1050464107695458e-15	2.4120079894132355e-14	1.6619240910636538e-16
64500000	0.004654219053885945	1.7599316590486894e-49	-4.4286067483879945e-51	7.0647242815382765e-12	1.2119135654709385e-14	0.0006915618780593641	-4.722214593034942e-20	1.7859380247397607e-15	1.1050464107695458e-15	2.4120079894132355e-14	1.6619240910636538e-16
64600000	0.004654219053885945	1.7599316590486894e-49	-4.428282931909258e-51	7.0647242815382765e-12	1.2119135654709385e-14	0.0006915618780593641	-4.722095000867299e-20	1.7859380247397607e-15	1.1050464107695458e-15	2.4120079894132355e-14	1.6619240910636538e-16
64700000	0.004654219053885945	1.7599316590486894e-49	-4.42795911543052e-51	7.0647242815382765e-12	1.2119135654709385e-14	0.0006915618780593641	-4.721975408699655e-20	1.7859380247397607e-15	1.1050464107695458e-15	2.4120079894132355e-14	1.6619240910636538e-16
64800000	0.004654219053885945	1.7599316590486894e-49	-4.42763529895178e-51	7.0647242815382765e-12	1.2119135654709385e-14	0.0006915618780593641	-4.721855816532012e-20	1.7859380247397607e-15	1.1050464107695458e-15	2.4120079894132355e-14	1.6619240910636538e-16
64900000	0.004654219053885945	1.7599316590486894e-49	-4.4273114824730385e-51	7.0647242815382765e-12	1.2119135654709385e-14	0.0006915618780593641	-4.7217362243643686e-20	1.7859380247397607e-15	1.1050464107695458e-15	2.4120079894132355e-14	1.6619240910636538e-16
65000000	0.004654219053885945	1.7599316590486894e-49	-4.426987665994295e-51	7.0647242815382765e-12	1.2119135654709385e-14	0.0006915618780593641	-4.7216166321967254e-20	1.7859380247397607e-15	1.1050464107695458e-15	2.4120079894132355e-14	1.6619240910636538e-16
65100000	0.004654219053885945	1.7599316590486894e-49	-4.42666384951555e-51	7.0647242815382765e-12	1.2119135654709385e-14	0.0006915618780593641	-4.7214970400290816e-20	1.7859380247397607e-15	1.1050464107695458e-15	2.4120079894132355e-14	1.6619240910636538e-16
65200000	0.004654219053885945	1.7599316590486894e-49	-4.426340033036803e-51	7.0647242815382765e-12	1.2119135654709385e-14	0.0006915618780593641	-4.7213774478614383e-20	1.7859380247397607e-15	1.1050464107695458e-15	2.4120079894132355e-14	1.6619240910636538e-16
65300000	0.004654219053885945	1.7599316590486894e-49	-4.4260162165580534e-51	7.0647242815382765e-12	1.2119135654709385e-14	0.0006915618780593641	-4.721257855693795e-20	1.7859380247397607e-15	1.1050464107695458e-15	2.4120079894132355e-14	1.6619240910636538e-16
65400000	0.004654219053885945	1.7599316590486894e-49	-4.425692400079302e-51	7.0647242815382765e-12	1.2119135654709385e-14	0.0006915618780593641	-4.721138263526151e-20	1.7859380247397607e-15	1.1050464107695458e-15	2.4120079894132355e-14	1.6619240910636538e-16
65500000	0.004654219053885945	1.7599316590486894e-49	-4.425368583600548e-51	7.0647242815382765e-12	1.2119135654709385e-14	0.0006915618780593641	-4.721018671358508e-20	1.7859380247397607e-15	1.1050464107695458e-15	2.4120079894132355e-14	1.6619240910636538e-16
65600000	0.004654219053885945	1.7599316590486894e-49	-4.4250447671217914e-51	7.0647242815382765e-12	1.2119135654709385e-14	0.0006915618780593641	-4.720899079190865e-20	1.7859380247397607e-15	1.1050464107695458e-15	2.4120079894132355e-14	1.6619240910636538e-16
65700000	0.004654219053885945	1.7599316590486894e-49	-4.424720950643032e-51	7.0647242815382765e-12	1.2119135654709385e-14	0.0006915618780593641	-4.7207794870232215e-20	1.7859380247397607e-15	1.1050464107695458e-15	2.4120079894132355e-14	1.6619240910636538e-16
65800000	0.004654219053885945	1.7599316590486894e-49	-4.4243971341642704e-51	7.0647242815382765e-12	1.2119135654709385e-14	0.0006915618780593641	-4.7206598948555777e-20	1.7859380247397607e-15	1.1050464107695458e-15	2.4120079894132355e-14	1.6619240910636538e-16
65900000	0.004654219053885945	1.7599316590486894e-49	-4.424073317685506e-51	7.0647242815382765e-12	1.2119135654709385e-14	0.0006915618780593641	-4.7205403026879344e-20	1.7859380247397607e-15	1.1050464107695458e-15	2.4120079894132355e-14	1.6619240910636538e-16
66000000	0.004654219053885945	1.7599316590486894e-49	-4.423749501206738e-51	7.0647242815382765e-12	1.2119135654709385e-14	0.0006915618780593641	-4.720420710520291e-20	1.7859380247397607e-15	1.1050464107695458e-15	2.4120079894132355e-14	1.6619240910636538e-16
66100000	0.004654219053885945	1.7599316590486894e-49	-4.4234256847279675e-51	7.0647242815382765e-12	1.2119135654709385e-14	0.0006915618780593641	-4.720301118352648e-20	1.7859380247397607e-15	1.1050464107695458e-15	2.4120079894132355e-14	1.6619240910636538e-16
66200000	0.004654219053885945	1.7599316590486894e-49	-4.4231018682491933e-51	7.0647242815382765e-12	1.2119135654709385e-14	0.0006915618780593641	-4.720181526185004e-20	1.7859380247397607e-15	1.1050464107695458e-15	2.4120079894132355e-14	1.6619240910636538e-16
66300000	0.004654219053885945	1.7599316590486894e-49	-4.422778051770416e-51	7.0647242815382765e-12	1.2119135654709385e-14	0.0006915618780593641	-4.720061934017361e-20	1.7859380247397607e-15	1.1050464107695458e-15	2.4120079894132355e-14	1.6619240910636538e-16
66400000	0.004654219053885945	1.7599316590486894e-49	-4.4224542352916355e-51	7.0647242815382765e-12	1.2119135654709385e-14	0.0006915618780593641	-4.7199423418497176e-20	1.7859380247397607e-15	1.1050464107695458e-15	2.4120079894132355e-14	1.6619240910636538e-16
66500000	0.004654219053885945	1.7599316590486894e-49	-4.422130418812852e-51	7.0647242815382765e-12	1.2119135654709385e-14	0.0006915618780593641	-4.719822749682074e-20	1.7859380247397607e-15	1.1050464107695458e-15	2.4120079894132355e-14	1.6619240910636538e-16
66600000	0.004654219053885945	1.7599316590486894e-49	-4.421806602334064e-51	7.0647242815382765e-12	1.2119135654709385e-14	0.0006915618780593641	-4.7197031575144305e-20	1.7859380247397607e-15	1.1050464107695458e-15	2.4120079894132355e-14	1.6619240910636538e-16
66700000	0.004654219053885945	1.7599316590486894e-49	-4.421482785855277e-51	7.0647242815382765e-12	1.2119135654709385e-14	0.0006915618780593641	-4.719583565346787e-20	1.7859380247397607e-15	1.1050464107695458e-15	2.4120079894132355e-14	1.6619240910636538e-16
66800000	0.004654219053885945	1.7599316590486894e-49	-4.4211589693764973e-51	7.0647242815382765e-12	1.2119135654709385e-14	0.0006915618780593641	-4.719463973179144e-20	1.7859380247397607e-15	1.1050464107695458e-15	2.4120079894132355e-14	1.6619240910636538e-16
66900000	0.004654219053885945	1.7599316590486894e-49	-4.420835152897725e-51	7.0647242815382765e-12	1.2119135654709385e-14	0.0006915618780593641	-4.7193443810115e-20	1.7859380247397607e-15	1.1050464107695458e-15	2.4120079894132355e-14	1.6619240910636538e-16
67000000	0.004654219053885945	1.7599316590486894e-49	-4.4205113364189597e-51	7.0647242815382765e-12	1.2119135654709385e-14	0.0006915618780593641	-4.719224788843857e-20	1.7859380247397607e-15	1.1050464107695458e-15	2.4120079894132355e-14	1.6619240910636538e-16
67100000	0.004654219053885945	1.7599316590486894e-49	-4.420187519940201e-51	7.0647242815382765e-12	1.2119135654709385e-14	0.0006915618780593641	-4.719105196676214e-20	1.7859380247397607e-15	1.1050464107695458e-15	2.4120079894132355e-14	1.6619240910636538e-16
67200000	0.004654219053885945	1.7599316590486894e-49	-4.41986370346145e-51	7.0647242815382765e-12	1.2119135654709385e-14	0.0006915618780593641	-4.7189856045085705e-20	1.7859380247397607e-15	1.1050464107695458e-15	2.4120079894132355e-14	1.6619240910636538e-16
67300000	0.004654219053885945	1.7599316590486894e-49	-4.4195398869827054e-51	7.0647242815382765e-12	1.2119135654709385e-14	0.0006915618780593641	-4.7188660123409266e-20	1.7859380247397607e-15	1.1050464107695458e-15	2.4120079894132355e-14	1.6619240910636538e-16
67400000	0.004654219053885945	1.7599316590486894e-49	-4.419216070503968e-51	7.0647242815382765e-12	1.2119135654709385e-14	0.0006915618780593641	-4.7187464201732834e-20	1.7859380247397607e-15	1.1050464107695458e-15	2.4120079894132355e-14	1.6619240910636538e-16
67500000	0.004654219053885945	1.7599316590486894e-49	-4.4188922540252366e-51	7.0647242815382765e-12	1.2119135654709385e-14	0.0006915618780593641	-4.71862682800564e-20	1.7859380247397607e-15	1.1050464107695458e-15	2.4120079894132355e-14	1.6619240910636538e-16
67600000	0.004654219053885945	1.7599316590486894e-49	-4.418568437546512e-51	7.0647242815382765e-12	1.2119135654709385e-14	0.0006915618780593641	-4.718507235837997e-20	1.7859380247397607e-15	1.1050464107695458e-15	2.4120079894132355e-14	1.6619240910636538e-16
67700000	0.004654219053885945	1.7599316590486894e-49	-4.418244621067794e-51	7.0647242815382765e-12	1.2119135654709385e-14	0.0006915618780593641	-4.718387643670353e-20	1.7859380247397607e-15	1.1050464107695458e-15	2.4120079894132355e-14	1.6619240910636538e-16
67800000	0.004654219053885945	1.7599316590486894e-49	-4.417920804589082e-51	7.0647242815382765e-12	1.2119135654709385e-14	0.0006915618780593641	-4.71826805150271e-20	1.7859380247397607e-15	1.1050464107695458e-15	2.4120079894132355e-14	1.6619240910636538e-16
67900000	0.004654219053885945	1.7599316590486894e-49	-4.417596988110376e-51	7.0647242815382765e-12	1.2119135654709385e-14	0.0006915618780593641	-4.7181484593350666e-20	1.7859380247397607e-15	1.1050464107695458e-15	2.4120079894132355e-14	1.6619240910636538e-16
68000000	0.004654219053885945	1.7599316590486894e-49	-4.417273171631677e-51	7.0647242815382765e-12	1.2119135654709385e-14	0.0006915618780593641	-4.718028867167423e-20	1.7859380247397607e-15	1.1050464107695458e-15	2.4120079894132355e-14	1.6619240910636538e-16
68100000	0.004654219053885945	1.7599316590486894e-49	-4.416949355152983e-51	7.0647242815382765e-12	1.2119135654709385e-14	0.0006915618780593641	-4.7179092749997795e-20	1.7859380247397607e-15	1.1050464107695458e-15	2.4120079894132355e-14	1.6619240910636538e-16
68200000	0.004654219053885945	1.7599316590486894e-49	-4.416625538674295e-51	7.0647242815382765e-12	1.2119135654709385e-14	0.0006915618780593641	-4.717789682832136e-20	1.7859380247397607e-15	1.1050464107695458e-15	2.4120079894132355e-14	1.6619240910636538e-16
68300000	0.004654219053885945	1.7599316590486894e-49	-4.416301722195613e-51	7.0647242815382765e-12	1.2119135654709385e-14	0.0006915618780593641	-4.717670090664493e-20	1.7859380247397607e-15	1.1050464107695458e-15	2.4120079894132355e-14	1.6619240910636538e-16
68400000	0.004654219053885945	1.7599316590486894e-49	-4.415977905716936e-51	7.0647242815382765e-12	1.2119135654709385e-14	0.0006915618780593641	-4.717550498496849e-20	1.7859380247397607e-15	1.1050464107695458e-15	2.4120079894132355e-14	1.6619240910636538e-16
68500000	0.004654219053885945	1.7599316590486894e-49	-4.415654089238265e-51	7.0647242815382765e-12	1.2119135654709385e-14	0.0006915618780593641	-4.717430906329206e-20	1.7859380247397607e-15	1.1050464107695458e-15	2.4120079894132355e-14	1.6619240910636538e-16
68600000	0.004654219053885945	1.7599316590486894e-49	-4.415330272759599e-51	7.0647242815382765e-12	1.2119135654709385e-14	0.0006915618780593641	-4.7173113141615627e-20	1.7859380247397607e-15	1.1050464107695458e-15	2.4120079894132355e-14	1.6619240910636538e-16
68700000	0.004654219053885945	1.7599316590486894e-49	-4.415006456280939e-51	7.0647242815382765e-12	1.2119135654709385e-14	0.0006915618780593641	-4.7171917219939194e-20	1.7859380247397607e-15	1.1050464107695458e-15	2.4120079894132355e-14	1.6619240910636538e-16
68800000	0.004654219053885945	1.7599316590486894e-49	-4.4146826398022834e-51	7.0647242815382765e-12	1.2119135654709385e-14	0.0006915618780593641	-4.7170721298262756e-20	1.7859380247397607e-15	1.1050464107695458e-15	2.4120079894132355e-14	1.6619240910636538e-16
68900000	0.004654219053885945	1.7599316590486894e-49	-4.4143588233236333e-51	7.0647242815382765e-12	1.2119135654709385e-14	0.0006915618780593641	-4.7169525376586324e-20	1.7859380247397607e-15	1.1050464107695458e-15	2.4120079894132355e-14	1.6619240910636538e-16
69000000	0.004654219053885945	1.7599316590486894e-49	-4.414035006844988e-51	7.0647242815382765e-12	1.2119135654709385e-14	0.0006915618780593641	-4.716832945490989e-20	1.7859380247397607e-15	1.1050464107695458e-15	2.4120079894132355e-14	1.6619240910636538e-16
69100000	0.004654219053885945	1.7599316590486894e-49	-4.4137111903663473e-51	7.0647242815382765e-12	1.2119135654709385e-14	0.0006915618780593641	-4.716713353323345e-20	1.7859380247397607e-15	1.1050464107695458e-15	2.4120079894132355e-14	1.6619240910636538e-16
69200000	0.004654219053885945	1.7599316590486894e-49	-4.4133873738877114e-51	7.0647242815382765e-12	1.2119135654709385e-14	0.0006915618780593641	-4.716593761155702e-20	1.7859380247397607e-15	1.1050464107695458e-15	2.4120079894132355e-14	1.6619240910636538e-16
69300000	0.004654219053885945	1.7599316590486894e-49	-4.41306355740908e-51	7.0647242815382765e-12	1.2119135654709385e-14	0.0006915618780593641	-4.716474168988059e-20	1.7859380247397607e-15	1.1050464107695458e-15	2.4120079894132355e-14	1.6619240910636538e-16
69400000	0.004654219053885945	1.7599316590486894e-49	-4.412739740930453e-51	7.0647242815382765e-12	1.2119135654709385e-14	0.0006915618780593641	-4.7163545768204155e-20	1.7859380247397607e-15	1.1050464107695458e-15	2.4120079894132355e-14	1.6619240910636538e-16
69500000	0.004654219053885945	1.7599316590486894e-49	-4.412415924451831e-51	7.0647242815382765e-12	1.2119135654709385e-14	0.0006915618780593641	-4.716234984652772e-20	1.7859380247397607e-15	1.1050464107695458e-15	2.4120079894132355e-14	1.6619240910636538e-16
69600000	0.004654219053885945	1.7599316590486894e-49	-4.412092107973213e-51	7.0647242815382765e-12	1.2119135654709385e-14	0.0006915618780593641	-4.7161153924851285e-20	1.7859380247397607e-15	1.1050464107695458e-15	2.4120079894132355e-14	1.6619240910636538e-16
69700000	0.004654219053885945	1.7599316590486894e-49	-4.411768291494599e-51	7.0647242815382765e-12	1.2119135654709385e-14	0.0006915618780593641	-4.715995800317485e-20	1.7859380247397607e-15	1.1050464107695458e-15	2.4120079894132355e-14	1.6619240910636538e-16
69800000	0.004654219053885945	1.7599316590486894e-49	-4.4114444750159887e-51	7.0647242815382765e-12	1.2119135654709385e-14	0.0006915618780593641	-4.715876208149842e-20	1.7859380247397607e-15	1.1050464107695458e-15	2.4120079894132355e-14	1.6619240910636538e-16
69900000	0.004654219053885945	1.7599316590486894e-49	-4.411120658537383e-51	7.0647242815382765e-12	1.2119135654709385e-14	0.0006915618780593641	-4.715756615982198e-20	1.7859380247397607e-15	1.1050464107695458e-15	2.4120079894132355e-14	1.6619240910636538e-16
70000000	0.004654219053885945	1.7599316590486894e-49	-4.4107968420587804e-51	7.0647242815382765e-12	1.2119135654709385e-14	0.0006915618780593641	-4.715637023814555e-20	1.7859380247397607e-15	1.1050464107695458e-15	2.4120079894132355e-14	1.6619240910636538e-16
70100000	0.004654219053885945	1.7599316590486894e-49	-4.410473025580182e-51	7.0647242815382765e-12	1.2119135654709385e-14	0.0006915618780593641	-4.7155174316469116e-20	1.7859380247397607e-15	1.1050464107695458e-15	2.4120079894132355e-14	1.6619240910636538e-16
70200000	0.004654219053885945	1.7599316590486894e-49	-4.410149209101587e-51	7.0647242815382765e-12	1.2119135654709385e-14	0.0006915618780593641	-4.7153978394792684e-20	1.7859380247397607e-15	1.1050464107695458e-15	2.4120079894132355e-14	1.6619240910636538e-16
70300000	0.004654219053885945	1.7599316590486894e-49	-4.4098253926229956e-51	7.0647242815382765e-12	1.2119135654709385e-14	0.0006915618780593641	-4.7152782473116246e-20	1.7859380247397607e-15	1.1050464107695458e-15	2.4120079894132355e-14	1.6619240910636538e-16
70400000	0.004654219053885945	1.7599316590486894e-49	-4.409501576144407e-51	7.0647242815382765e-12	1.2119135654709385e-14	0.0006915618780593641	-4.7151586551439813e-20	1.7859380247397607e-15	1.1050464107695458e-15	2.4120079894132355e-14	1.6619240910636538e-16
70500000	0.004654219053885945	1.7599316590486894e-49	-4.4091777596658224e-51	7.0647242815382765e-12	1.2119135654709385e-14	0.0006915618780593641	-4.715039062976338e-20	1.7859380247397607e-15	1.1050464107695458e-15	2.4120079894132355e-14	1.6619240910636538e-16
70600000	0.004654219053885945	1.7599316590486894e-49	-4.4088539431872405e-51	7.0647242815382765e-12	1.2119135654709385e-14	0.0006915618780593641	-4.714919470808694e-20	1.7859380247397607e-15	1.1050464107695458e-15	2.4120079894132355e-14	1.6619240910636538e-16
70700000	0.004654219053885945	1.7599316590486894e-49	-4.4085301267086616e-51	7.0647242815382765e-12	1.2119135654709385e-14	0.0006915618780593641	-4.714799878641051e-20	1.7859380247397607e-15	1.1050464107695458e-15	2.4120079894132355e-14	1.6619240910636538e-16
70800000	0.004654219053885945	1.7599316590486894e-49	-4.4082063102300856e-51	7.0647242815382765e-12	1.2119135654709385e-14	0.0006915618780593641	-4.714680286473408e-20	1.7859380247397607e-15	1.1050464107695458e-15	2.4120079894132355e-14	1.6619240910636538e-16
70900000	0.004654219053885945	1.7599316590486894e-49	-4.4078824937515126e-51	7.0647242815382765e-12	1.2119135654709385e-14	0.0006915618780593641	-4.7145606943057645e-20	1.7859380247397607e-15	1.1050464107695458e-15	2.4120079894132355e-14	1.6619240910636538e-16
71000000	0.004654219053885945	1.7599316590486894e-49	-4.407558677272942e-51	7.0647242815382765e-12	1.2119135654709385e-14	0.0006915618780593641	-4.7144411021381207e-20	1.7859380247397607e-15	1.1050464107695458e-15	2.4120079894132355e-14	1.6619240910636538e-16
71100000	0.004654219053885945	1.7599316590486894e-49	-4.4072348607943744e-51	7.0647242815382765e-12	1.2119135654709385e-14	0.0006915618780593641	-4.7143215099704774e-20	1.7859380247397607e-15	1.1050464107695458e-15	2.4120079894132355e-14	1.6619240910636538e-16
71200000	0.004654219053885945	1.7599316590486894e-49	-4.4069110443158085e-51	7.0647242815382765e-12	1.2119135654709385e-14	0.0006915618780593641	-4.714201917802834e-20	1.7859380247397607e-15	1.1050464107695458e-15	2.4120079894132355e-14	1.6619240910636538e-16
71300000	0.004654219053885945	1.7599316590486894e-49	-4.4065872278372457e-51	7.0647242815382765e-12	1.2119135654709385e-14	0.0006915618780593641	-4.714082325635191e-20	1.7859380247397607e-15	1.1050464107695458e-15	2.4120079894132355e-14	1.6619240910636538e-16
71400000	0.004654219053885945	1.7599316590486894e-49	-4.4062634113586845e-51	7.0647242815382765e-12	1.2119135654709385e-14	0.0006915618780593641	-4.713962733467547e-20	1.7859380247397607e-15	1.1050464107695458e-15	2.4120079894132355e-14	1.6619240910636538e-16
71500000	0.004654219053885945	1.7599316590486894e-49	-4.405939594880126e-51	7.0647242815382765e-12	1.2119135654709385e-14	0.0006915618780593641	-4.713843141299904e-20	1.7859380247397607e-15	1.1050464107695458e-15	2.4120079894132355e-14	1.6619240910636538e-16
71600000	0.004654219053885945	1.7599316590486894e-49	-4.4056157784015695e-51	7.0647242815382765e-12	1.2119135654709385e-14	0.0006915618780593641	-4.7137235491322606e-20	1.7859380247397607e-15	1.1050464107695458e-15	2.4120079894132355e-14	1.6619240910636538e-16
71700000	0.004654219053885945	1.7599316590486894e-49	-4.405291961923014e-51	7.0647242815382765e-12	1.2119135654709385e-14	0.0006915618780593641	-4.713603956964617e-20	1.7859380247397607e-15	1.1050464107695458e-15	2.4120079894132355e-14	1.6619240910636538e-16
71800000	0.004654219053885945	1.7599316590486894e-49	-4.4049681454444615e-51	7.0647242815382765e-12	1.2119135654709385e-14	0.0006915618780593641	-4.7134843647969735e-20	1.7859380247397607e-15	1.1050464107695458e-15	2.4120079894132355e-14	1.6619240910636538e-16
71900000	0.004654219053885945	1.7599316590486894e-49	-4.40464432896591e-51	7.064724281538277e-12	1.2119135654709385e-14	0.0006915618780593641	-4.71336477262933e-20	1.7859380247397607e-15	1.1050464107695458e-15	2.4120079894132355e-14	1.6619240910636538e-16
72000000	0.004654219053885945	1.7599316590486894e-49	-4.40432051248736e-51	7.064724281538277e-12	1.2119135654709385e-14	0.0006915618780593641	-4.713245180461687e-20	1.7859380247397607e-15	1.1050464107695458e-15	2.4120079894132355e-14	1.6619240910636538e-16
72100000	0.004654219053885945	1.7599316590486894e-49	-4.4039966960088114e-51	7.064724281538277e-12	1.2119135654709385e-14	0.0006915618780593641	-4.713125588294043e-20	1.7859380247397607e-15	1.1050464107695458e-15	2.4120079894132355e-14	1.6619240910636538e-16
72200000	0.004654219053885945	1.7599316590486894e-49	-4.4036728795302645e-51	7.064724281538277e-12	1.2119135654709385e-14	0.0006915618780593641	-4.7130059961264e-20	1.7859380247397607e-15	1.1050464107695458e-15	2.4120079894132355e-14	1.6619240910636538e-16
72300000	0.004654219053885945	1.7599316590486894e-49	-4.403349063051719e-51	7.064724281538277e-12	1.2119135654709385e-14	0.0006915618780593641	-4.712886403958757e-20	1.7859380247397607e-15	1.1050464107695458e-15	2.4120079894132355e-14	1.6619240910636538e-16
72400000	0.004654219053885945	1.7599316590486894e-49	-4.403025246573174e-51	7.064724281538277e-12	1.2119135654709384e-14	0.0006915618780593641	-4.7127668117911135e-20	1.7859380247397607e-15	1.1050464107695458e-15	2.4120079894132355e-14	1.6619240910636538e-16
72500000	0.004654219053885945	1.7599316590486894e-49	-4.40270143009463e-51	7.064724281538277e-12	1.2119135654709384e-14	0.0006915618780593641	-4.7126472196234696e-20	1.7859380247397607e-15	1.1050464107695458e-15	2.4120079894132355e-14	1.6619240910636538e-16
72600000	0.004654219053885945	1.7599316590486894e-49	-4.402377613616087e-51	7.064724281538277e-12	1.2119135654709384e-14	0.0006915618780593641	-4.7125276274558264e-20	1.7859380247397607e-15	1.1050464107695458e-15	2.4120079894132355e-14	1.6619240910636538e-16
72700000	0.004654219053885945	1.7599316590486898e-49	-4.402053797137545e-51	7.064724281538277e-12	1.2119135654709384e-14	0.0006915618780593641	-4.712408035288183e-20	1.7859380247397607e-15	1.1050464107695458e-15	2.4120079894132355e-14	1.6619240910636538e-16
72800000	0.004654219053885945	1.7599316590486898e-49	-4.4017299806590035e-51	7.064724281538277e-12	1.2119135654709384e-14	0.0006915618780593641	-4.7122884431205393e-20	1.7859380247397607e-15	1.1050464107695458e-15	2.4120079894132355e-14	1.6619240910636535e-16
72900000	0.004654219053885945	1.7599316590486898e-49	-4.4014061641804626e-51	7.064724281538277e-12	1.2119135654709384e-14	0.0006915618780593641	-4.712168850952896e-20	1.7859380247397607e-15	1.1050464107695458e-15	2.4120079894132355e-14	1.6619240910636535e-16
73000000	0.004654219053885945	1.7599316590486898e-49	-4.4010823477019217e-51	7.064724281538277e-12	1.2119135654709384e-14	0.0006915618780593641	-4.712049258785253e-20	1.7859380247397607e-15	1.1050464107695458e-15	2.4120079894132355e-14	1.6619240910636535e-16
73100000	0.004654219053885945	1.7599316590486898e-49	-4.400758531223382e-51	7.064724281538277e-12	1.2119135654709384e-14	0.0006915618780593641	-4.7119296666176096e-20	1.7859380247397607e-15	1.1050464107695458e-15	2.4120079894132355e-14	1.6619240910636535e-16
73200000	0.004654219053885945	1.7599316590486898e-49	-4.4004347147448416e-51	7.064724281538277e-12	1.2119135654709384e-14	0.0006915618780593641	-4.711810074449966e-20	1.7859380247397607e-15	1.1050464107695458e-15	2.4120079894132355e-14	1.6619240910636535e-16
73300000	0.004654219053885945	1.7599316590486898e-49	-4.400110898266302e-51	7.064724281538277e-12	1.2119135654709384e-14	0.0006915618780593641	-4.7116904822823225e-20	1.7859380247397607e-15	1.1050464107695458e-15	2.4120079894132355e-14	1.6619240910636535e-16
73400000	0.004654219053885945	1.7599316590486898e-49	-4.3997870817877615e-51	7.064724281538277e-12	1.2119135654709384e-14	0.0006915618780593641	-4.711570890114679e-20	1.7859380247397607e-15	1.1050464107695458e-15	2.4120079894132355e-14	1.6619240910636535e-16
73500000	0.004654219053885945	1.7599316590486898e-49	-4.399463265309222e-51	7.064724281538277e-12	1.2119135654709384e-14	0.0006915618780593641	-4.711451297947036e-20	1.7859380247397607e-15	1.1050464107695458e-15	2.4120079894132355e-14	1.6619240910636535e-16
73600000	0.004654219053885945	1.7599316590486898e-49	-4.3991394488306814e-51	7.064724281538277e-12	1.2119135654709384e-14	0.0006915618780593641	-4.711331705779392e-20	1.7859380247397607e-15	1.1050464107695458e-15	2.4120079894132355e-14	1.6619240910636535e-16
73700000	0.004654219053885945	1.7599316590486898e-49	-4.3988156323521405e-51	7.064724281538277e-12	1.2119135654709384e-14	0.0006915618780593641	-4.711212113611749e-20	1.7859380247397607e-15	1.1050464107695458e-15	2.4120079894132355e-14	1.6619240910636535e-16
73800000	0.004654219053885945	1.7599316590486898e-49	-4.3984918158735996e-51	7.064724281538277e-12	1.2119135654709384e-14	0.0006915618780593641	-4.7110925214441057e-20	1.7859380247397607e-15	1.1050464107695458e-15	2.4120079894132355e-14	1.6619240910636535e-16
73900000	0.004654219053885945	1.7599316590486898e-49	-4.3981679993950574e-51	7.064724281538277e-12	1.2119135654709384e-14	0.0006915618780593641	-4.7109729292764624e-20	1.7859380247397607e-15	1.1050464107695458e-15	2.4120079894132355e-14	1.6619240910636535e-16
74000000	0.004654219053885945	1.7599316590486898e-49	-4.3978441829165153e-51	7.064724281538277e-12	1.2119135654709384e-14	0.0006915618780593641	-4.7108533371088186e-20	1.7859380247397607e-15	1.1050464107695458e-15	2.4120079894132355e-14	1.6619240910636535e-16
74100000	0.004654219053885945	1.7599316590486898e-49	-4.397520366437972e-51	7.064724281538277e-12	1.2119135654709384e-14	0.0006915618780593641	-4.7107337449411754e-20	1.7859380247397607e-15	1.1050464107695458e-15	2.4120079894132355e-14	1.6619240910636535e-16
74200000	0.004654219053885945	1.7599316590486898e-49	-4.3971965499594275e-51	7.064724281538277e-12	1.2119135654709384e-14	0.0006915618780593641	-4.710614152773532e-20	1.7859380247397607e-15	1.1050464107695458e-15	2.4120079894132355e-14	1.6619240910636535e-16
74300000	0.004654219053885945	1.7599316590486898e-49	-4.3968727334808824e-51	7.064724281538277e-12	1.2119135654709384e-14	0.0006915618780593641	-4.710494560605888e-20	1.7859380247397607e-15	1.1050464107695458e-15	2.4120079894132355e-14	1.6619240910636535e-16
74400000	0.004654219053885945	1.7599316590486898e-49	-4.396548917002336e-51	7.064724281538277e-12	1.2119135654709384e-14	0.0006915618780593641	-4.710374968438245e-20	1.7859380247397607e-15	1.1050464107695458e-15	2.4120079894132355e-14	1.6619240910636535e-16
74500000	0.004654219053885945	1.7599316590486898e-49	-4.396225100523788e-51	7.064724281538277e-12	1.2119135654709384e-14	0.0006915618780593641	-4.710255376270602e-20	1.7859380247397607e-15	1.1050464107695458e-15	2.4120079894132355e-14	1.6619240910636535e-16
74600000	0.004654219053885945	1.7599316590486898e-49	-4.3959012840452395e-51	7.064724281538277e-12	1.2119135654709384e-14	0.0006915618780593641	-4.7101357841029585e-20	1.7859380247397607e-15	1.1050464107695458e-15	2.4120079894132355e-14	1.6619240910636535e-16
74700000	0.004654219053885945	1.7599316590486898e-49	-4.3955774675666885e-51	7.064724281538277e-12	1.2119135654709384e-14	0.0006915618780593641	-4.710016191935315e-20	1.7859380247397607e-15	1.1050464107695458e-15	2.4120079894132355e-14	1.6619240910636535e-16
74800000	0.004654219053885945	1.7599316590486898e-49	-4.395253651088136e-51	7.064724281538277e-12	1.2119135654709384e-14	0.0006915618780593641	-4.7098965997676715e-20	1.7859380247397607e-15	1.1050464107695458e-15	2.4120079894132355e-14	1.6619240910636535e-16
74900000	0.004654219053885945	1.7599316590486898e-49	-4.394929834609583e-51	7.064724281538277e-12	1.2119135654709384e-14	0.0006915618780593641	-4.709777007600028e-20	1.7859380247397607e-15	1.1050464107695458e-15	2.4120079894132355e-14	1.6619240910636535e-16
75000000	0.004654219053885945	1.7599316590486898e-49	-4.394606018131027e-51	7.064724281538278e-12	1.2119135654709384e-14	0.0006915618780593641	-4.709657415432385e-20	1.7859380247397607e-15	1.1050464107695458e-15	2.4120079894132355e-14	1.6619240910636535e-16
75100000	0.004654219053885945	1.7599316590486898e-49	-4.3942822016524695e-51	7.064724281538278e-12	1.2119135654709384e-14	0.0006915618780593641	-4.709537823264741e-20	1.7859380247397607e-15	1.1050464107695458e-15	2.4120079894132355e-14	1.6619240910636535e-16
75200000	0.004654219053885945	1.7599316590486898e-49	-4.3939583851739096e-51	7.064724281538278e-12	1.2119135654709384e-14	0.0006915618780593641	-4.709418231097098e-20	1.7859380247397607e-15	1.1050464107695458e-15	2.4120079894132355e-14	1.6619240910636535e-16
75300000	0.004654219053885945	1.7599316590486898e-49	-4.393634568695348e-51	7.064724281538278e-12	1.2119135654709384e-14	0.0006915618780593641	-4.7092986389294546e-20	1.7859380247397607e-15	1.1050464107695458e-15	2.4120079894132355e-14	1.6619240910636535e-16
75400000	0.004654219053885945	1.7599316590486898e-49	-4.393310752216784e-51	7.064724281538278e-12	1.2119135654709384e-14	0.0006915618780593641	-4.709179046761811e-20	1.7859380247397607e-15	1.1050464107695458e-15	2.4120079894132355e-14	1.6619240910636535e-16
75500000	0.004654219053885945	1.7599316590486898e-49	-4.3929869357382174e-51	7.064724281538278e-12	1.2119135654709384e-14	0.0006915618780593641	-4.7090594545941676e-20	1.7859380247397607e-15	1.1050464107695458e-15	2.4120079894132355e-14	1.6619240910636535e-16
75600000	0.004654219053885945	1.7599316590486898e-49	-4.3926631192596486e-51	7.064724281538278e-12	1.2119135654709384e-14	0.0006915618780593641	-4.7089398624265243e-20	1.7859380247397607e-15	1.1050464107695458e-15	2.4120079894132355e-14	1.6619240910636535e-16
75700000	0.004654219053885945	1.7599316590486898e-49	-4.392339302781077e-51	7.064724281538278e-12	1.2119135654709384e-14	0.0006915618780593641	-4.708820270258881e-20	1.7859380247397607e-15	1.1050464107695458e-15	2.4120079894132355e-14	1.6619240910636535e-16
75800000	0.004654219053885945	1.7599316590486898e-49	-4.3920154863025026e-51	7.064724281538278e-12	1.2119135654709384e-14	0.0006915618780593641	-4.708700678091237e-20	1.7859380247397607e-15	1.1050464107695458e-15	2.4120079894132355e-14	1.6619240910636535e-16
75900000	0.004654219053885945	1.7599316590486898e-49	-4.3916916698239255e-51	7.064724281538278e-12	1.2119135654709384e-14	0.0006915618780593641	-4.708581085923594e-20	1.7859380247397607e-15	1.1050464107695458e-15	2.4120079894132355e-14	1.6619240910636535e-16
76000000	0.004654219053885945	1.7599316590486898e-49	-4.3913678533453454e-51	7.064724281538278e-12	1.2119135654709384e-14	0.0006915618780593641	-4.708461493755951e-20	1.7859380247397607e-15	1.1050464107695458e-15	2.4120079894132355e-14	1.6619240910636535e-16
76100000	0.004654219053885945	1.7599316590486898e-49	-4.3910440368667623e-51	7.064724281538278e-12	1.2119135654709384e-14	0.0006915618780593641	-4.7083419015883075e-20	1.7859380247397607e-15	1.1050464107695458e-15	2.4120079894132355e-14	1.6619240910636535e-16
76200000	0.004654219053885945	1.7599316590486898e-49	-4.3907202203881757e-51	7.064724281538278e-12	1.2119135654709384e-14	0.0006915618780593641	-4.7082223094206637e-20	1.7859380247397607e-15	1.1050464107695458e-15	2.4120079894132355e-14	1.6619240910636535e-16
76300000	0.004654219053885945	1.7599316590486898e-49	-4.390396403909586e-51	7.064724281538278e-12	1.2119135654709384e-14	0.0006915618780593641	-4.7081027172530204e-20	1.7859380247397607e-15	1.1050464107695458e-15	2.4120079894132355e-14	1.6619240910636535e-16
76400000	0.004654219053885945	1.7599316590486898e-49	-4.390072587430993e-51	7.064724281538278e-12	1.2119135654709384e-14	0.0006915618780593641	-4.707983125085377e-20	1.7859380247397607e-15	1.1050464107695458e-15	2.4120079894132355e-14	1.6619240910636535e-16
76500000	0.004654219053885945	1.7599316590486898e-49	-4.389748770952397e-51	7.064724281538278e-12	1.2119135654709384e-14	0.0006915618780593641	-4.7078635329177333e-20	1.7859380247397607e-15	1.1050464107695458e-15	2.4120079894132355e-14	1.6619240910636535e-16
76600000	0.004654219053885945	1.7599316590486898e-49	-4.3894249544737965e-51	7.064724281538278e-12	1.2119135654709384e-14	0.0006915618780593641	-4.70774394075009e-20	1.7859380247397607e-15	1.1050464107695458e-15	2.4120079894132355e-14	1.6619240910636535e-16
76700000	0.004654219053885945	1.7599316590486898e-49	-4.389101137995197e-51	7.064724281538278e-12	1.2119135654709384e-14	0.0006915618780593641	-4.707624348582447e-20	1.7859380247397607e-15	1.1050464107695458e-15	2.4120079894132355e-14	1.6619240910636535e-16
76800000	0.004654219053885945	1.7599316590486898e-49	-4.388777321516605e-51	7.064724281538278e-12	1.2119135654709384e-14	0.0006915618780593641	-4.7075047564148036e-20	1.7859380247397607e-15	1.1050464107695458e-15	2.4120079894132355e-14	1.6619240910636535e-16
76900000	0.004654219053885945	1.7599316590486898e-49	-4.38845350503802e-51	7.064724281538278e-12	1.2119135654709384e-14	0.0006915618780593641	-4.70738516424716e-20	1.7859380247397607e-15	1.1050464107695458e-15	2.4120079894132355e-14	1.6619240910636535e-16
77000000	0.004654219053885945	1.7599316590486898e-49	-4.3881296885594423e-51	7.064724281538278e-12	1.2119135654709384e-14	0.0006915618780593641	-4.7072655720795165e-20	1.7859380247397607e-15	1.1050464107695458e-15	2.4120079894132355e-14	1.6619240910636535e-16
77100000	0.004654219053885945	1.7599316590486898e-49	-4.387805872080871e-51	7.064724281538278e-12	1.2119135654709384e-14	0.0006915618780593641	-4.707145979911873e-20	1.7859380247397607e-15	1.1050464107695458e-15	2.4120079894132355e-14	1.6619240910636535e-16
77200000	0.004654219053885945	1.7599316590486898e-49	-4.3874820556023076e-51	7.064724281538278e-12	1.2119135654709384e-14	0.0006915618780593641	-4.70702638774423e-20	1.7859380247397607e-15	1.1050464107695458e-15	2.4120079894132355e-14	1.6619240910636535e-16
77300000	0.004654219053885945	1.7599316590486898e-49	-4.3871582391237507e-51	7.064724281538278e-12	1.2119135654709384e-14	0.0006915618780593641	-4.706906795576586e-20	1.7859380247397607e-15	1.1050464107695458e-15	2.4120079894132355e-14	1.6619240910636535e-16
77400000	0.004654219053885945	1.7599316590486898e-49	-4.386834422645201e-51	7.064724281538278e-12	1.2119135654709384e-14	0.0006915618780593641	-4.706787203408943e-20	1.7859380247397607e-15	1.1050464107695458e-15	2.4120079894132355e-14	1.6619240910636535e-16
77500000	0.004654219053885945	1.7599316590486898e-49	-4.386510606166657e-51	7.064724281538278e-12	1.2119135654709384e-14	0.0006915618780593641	-4.7066676112413e-20	1.7859380247397607e-15	1.1050464107695458e-15	2.4120079894132355e-14	1.6619240910636535e-16
77600000	0.004654219053885945	1.7599316590486898e-49	-4.38618678968812e-51	7.064724281538278e-12	1.2119135654709384e-14	0.0006915618780593641	-4.7065480190736565e-20	1.7859380247397607e-15	1.1050464107695458e-15	2.4120079894132355e-14	1.6619240910636535e-16
77700000	0.004654219053885945	1.7599316590486898e-49	-4.3858629732095893e-51	7.064724281538278e-12	1.2119135654709384e-14	0.0006915618780593641	-4.7064284269060126e-20	1.7859380247397607e-15	1.1050464107695458e-15	2.4120079894132355e-14	1.6619240910636535e-16
77800000	0.004654219053885945	1.7599316590486898e-49	-4.385539156731065e-51	7.064724281538278e-12	1.2119135654709384e-14	0.0006915618780593641	-4.7063088347383694e-20	1.7859380247397607e-15	1.1050464107695458e-15	2.4120079894132355e-14	1.6619240910636535e-16
77900000	0.004654219053885945	1.7599316590486898e-49	-4.3852153402525467e-51	7.064724281538278e-12	1.2119135654709384e-14	0.0006915618780593641	-4.706189242570726e-20	1.7859380247397607e-15	1.1050464107695458e-15	2.4120079894132355e-14	1.6619240910636535e-16
78000000	0.004654219053885945	1.7599316590486898e-49	-4.384891523774035e-51	7.064724281538278e-12	1.2119135654709384e-14	0.0006915618780593641	-4.7060696504030823e-20	1.7859380247397607e-15	1.1050464107695458e-15	2.4120079894132355e-14	1.6619240910636535e-16
78100000	0.004654219053885945	1.7599316590486898e-49	-4.384567707295528e-51	7.064724281538278e-12	1.2119135654709384e-14	0.0006915618780593641	-4.705950058235439e-20	1.7859380247397607e-15	1.1050464107695458e-15	2.4120079894132355e-14	1.6619240910636535e-16
78200000	0.004654219053885945	1.7599316590486898e-49	-4.3842438908170283e-51	7.064724281538278e-12	1.2119135654709384e-14	0.0006915618780593641	-4.705830466067796e-20	1.7859380247397607e-15	1.1050464107695458e-15	2.4120079894132355e-14	1.6619240910636535e-16
78300000	0.004654219053885945	1.7599316590486898e-49	-4.3839200743385337e-51	7.064724281538278e-12	1.2119135654709384e-14	0.0006915618780593641	-4.7057108739001526e-20	1.7859380247397607e-15	1.1050464107695458e-15	2.4120079894132355e-14	1.6619240910636535e-16
78400000	0.004654219053885945	1.7599316590486898e-49	-4.3835962578600444e-51	7.064724281538278e-12	1.2119135654709384e-14	0.0006915618780593641	-4.705591281732509e-20	1.7859380247397607e-15	1.1050464107695458e-15	2.4120079894132355e-14	1.6619240910636535e-16
78500000	0.004654219053885945	1.7599316590486898e-49	-4.383272441381561e-51	7.064724281538278e-12	1.2119135654709384e-14	0.0006915618780593641	-4.7054716895648655e-20	1.7859380247397607e-15	1.1050464107695458e-15	2.4120079894132355e-14	1.6619240910636535e-16
78600000	0.004654219053885945	1.7599316590486898e-49	-4.382948624903083e-51	7.064724281538278e-12	1.2119135654709384e-14	0.0006915618780593641	-4.705352097397222e-20	1.7859380247397607e-15	1.1050464107695458e-15	2.4120079894132355e-14	1.6619240910636535e-16
78700000	0.004654219053885945	1.7599316590486898e-49	-4.38262480842461e-51	7.064724281538278e-12	1.2119135654709384e-14	0.0006915618780593641	-4.705232505229579e-20	1.7859380247397607e-15	1.1050464107695458e-15	2.4120079894132355e-14	1.6619240910636535e-16
78800000	0.004654219053885945	1.7599316590486898e-49	-4.382300991946142e-51	7.064724281538278e-12	1.2119135654709384e-14	0.0006915618780593641	-4.705112913061935e-20	1.7859380247397607e-15	1.1050464107695458e-15	2.4120079894132355e-14	1.6619240910636535e-16
78900000	0.004654219053885945	1.7599316590486898e-49	-4.381977175467679e-51	7.064724281538278e-12	1.2119135654709384e-14	0.0006915618780593641	-4.704993320894292e-20	1.7859380247397607e-15	1.1050464107695458e-15	2.4120079894132355e-14	1.6619240910636535e-16
79000000	0.004654219053885945	1.7599316590486898e-49	-4.3816533589892214e-51	7.064724281538278e-12	1.2119135654709384e-14	0.0006915618780593641	-4.7048737287266487e-20	1.7859380247397607e-15	1.1050464107695458e-15	2.4120079894132355e-14	1.6619240910636535e-16
79100000	0.004654219053885945	1.7599316590486898e-49	-4.381329542510768e-51	7.064724281538278e-12	1.2119135654709384e-14	0.0006915618780593641	-4.704754136559005e-20	1.7859380247397607e-15	1.1050464107695458e-15	2.4120079894132355e-14	1.6619240910636535e-16
79200000	0.004654219053885945	1.7599316590486898e-49	-4.38100572603232e-51	7.064724281538278e-12	1.2119135654709384e-14	0.0006915618780593641	-4.7046345443913616e-20	1.7859380247397607e-15	1.1050464107695458e-15	2.4120079894132355e-14	1.6619240910636535e-16
79300000	0.004654219053885945	1.7599316590486898e-49	-4.3806819095538763e-51	7.064724281538278e-12	1.2119135654709384e-14	0.0006915618780593641	-4.7045149522237184e-20	1.7859380247397607e-15	1.1050464107695458e-15	2.4120079894132355e-14	1.6619240910636535e-16
79400000	0.004654219053885945	1.7599316590486898e-49	-4.3803580930754375e-51	7.064724281538278e-12	1.2119135654709384e-14	0.0006915618780593641	-4.704395360056075e-20	1.7859380247397607e-15	1.1050464107695458e-15	2.4120079894132355e-14	1.6619240910636535e-16
79500000	0.004654219053885945	1.7599316590486898e-49	-4.380034276597002e-51	7.064724281538278e-12	1.2119135654709384e-14	0.0006915618780593641	-4.704275767888431e-20	1.7859380247397607e-15	1.1050464107695458e-15	2.4120079894132355e-14	1.6619240910636535e-16
79600000	0.004654219053885945	1.7599316590486898e-49	-4.3797104601185716e-51	7.064724281538278e-12	1.2119135654709384e-14	0.0006915618780593641	-4.704156175720788e-20	1.7859380247397607e-15	1.1050464107695458e-15	2.4120079894132355e-14	1.6619240910636535e-16
79700000	0.004654219053885945	1.7599316590486898e-49	-4.379386643640145e-51	7.064724281538278e-12	1.2119135654709384e-14	0.0006915618780593641	-4.704036583553145e-20	1.7859380247397607e-15	1.1050464107695458e-15	2.4120079894132355e-14	1.6619240910636535e-16
79800000	0.004654219053885945	1.7599316590486898e-49	-4.379062827161723e-51	7.064724281538278e-12	1.2119135654709384e-14	0.0006915618780593641	-4.7039169913855015e-20	1.7859380247397607e-15	1.1050464107695458e-15	2.4120079894132355e-14	1.6619240910636535e-16
79900000	0.004654219053885945	1.7599316590486898e-49	-4.3787390106833043e-51	7.064724281538278e-12	1.2119135654709384e-14	0.0006915618780593641	-4.703797399217858e-20	1.7859380247397607e-15	1.1050464107695458e-15	2.4120079894132355e-14	1.6619240910636535e-16
80000000	0.004654219053885945	1.7599316590486898e-49	-4.37841519420489e-51	7.064724281538278e-12	1.2119135654709384e-14	0.0006915618780593641	-4.7036778070502145e-20	1.7859380247397607e-15	1.1050464107695458e-15	2.4120079894132355e-14	1.6619240910636535e-16
80100000	0.004654219053885945	1.7599316590486898e-49	-4.378091377726479e-51	7.064724281538278e-12	1.2119135654709384e-14	0.0006915618780593641	-4.703558214882571e-20	1.7859380247397607e-15	1.1050464107695458e-15	2.4120079894132355e-14	1.6619240910636535e-16
80200000	0.004654219053885945	1.7599316590486898e-49	-4.377767561248071e-51	7.064724281538278e-12	1.2119135654709384e-14	0.0006915618780593641	-4.703438622714928e-20	1.7859380247397607e-15	1.1050464107695458e-15	2.4120079894132355e-14	1.6619240910636535e-16
80300000	0.004654219053885945	1.7599316590486898e-49	-4.377443744769667e-51	7.064724281538278e-12	1.2119135654709384e-14	0.0006915618780593641	-4.703319030547284e-20	1.7859380247397607e-15	1.1050464107695458e-15	2.4120079894132355e-14	1.6619240910636535e-16
80400000	0.004654219053885945	1.75993165904869e-49	-4.377119928291267e-51	7.064724281538278e-12	1.2119135654709384e-14	0.0006915618780593641	-4.703199438379641e-20	1.7859380247397607e-15	1.1050464107695458e-15	2.4120079894132355e-14	1.6619240910636535e-16
80500000	0.004654219053885945	1.75993165904869e-49	-4.376796111812869e-51	7.064724281538278e-12	1.2119135654709384e-14	0.0006915618780593641	-4.7030798462119976e-20	1.7859380247397607e-15	1.1050464107695458e-15	2.4120079894132355e-14	1.6619240910636535e-16
80600000	0.004654219053885945	1.75993165904869e-49	-4.376472295334475e-51	7.064724281538278e-12	1.2119135654709384e-14	0.0006915618780593641	-4.702960254044354e-20	1.7859380247397607e-15	1.1050464107695458e-15	2.4120079894132355e-14	1.6619240910636535e-16
80700000	0.004654219053885945	1.75993165904869e-49	-4.376148478856084e-51	7.064724281538278e-12	1.2119135654709384e-14	0.0006915618780593641	-4.7028406618767106e-20	1.7859380247397607e-15	1.1050464107695458e-15	2.4120079894132355e-14	1.6619240910636535e-16
80800000	0.004654219053885945	1.75993165904869e-49	-4.3758246623776953e-51	7.064724281538278e-12	1.2119135654709384e-14	0.0006915618780593641	-4.7027210697090673e-20	1.7859380247397607e-15	1.1050464107695458e-15	2.4120079894132355e-14	1.6619240910636535e-16
80900000	0.004654219053885945	1.75993165904869e-49	-4.37550084589931e-51	7.064724281538278e-12	1.2119135654709384e-14	0.0006915618780593641	-4.702601477541424e-20	1.7859380247397607e-15	1.1050464107695458e-15	2.4120079894132355e-14	1.6619240910636535e-16
81000000	0.004654219053885945	1.75993165904869e-49	-4.375177029420927e-51	7.064724281538278e-12	1.2119135654709384e-14	0.0006915618780593641	-4.70248188537378e-20	1.7859380247397607e-15	1.1050464107695458e-15	2.4120079894132355e-14	1.6619240910636535e-16
81100000	0.004654219053885945	1.75993165904869e-49	-4.374853212942546e-51	7.064724281538278e-12	1.2119135654709384e-14	0.0006915618780593641	-4.702362293206137e-20	1.7859380247397607e-15	1.1050464107695458e-15	2.4120079894132355e-14	1.6619240910636538e-16
81200000	0.004654219053885945	1.75993165904869e-49	-4.3745293964641684e-51	7.064724281538278e-12	1.2119135654709382e-14	0.0006915618780593641	-4.702242701038494e-20	1.7859380247397607e-15	1.1050464107695458e-15	2.4120079894132355e-14	1.6619240910636538e-16
81300000	0.004654219053885945	1.75993165904869e-49	-4.374205579985793e-51	7.064724281538278e-12	1.2119135654709382e-14	0.0006915618780593641	-4.7021231088708505e-20	1.7859380247397607e-15	1.1050464107695458e-15	2.4120079894132355e-14	1.6619240910636538e-16
81400000	0.004654219053885945	1.75993165904869e-49	-4.3738817635074195e-51	7.064724281538278e-12	1.2119135654709382e-14	0.0006915618780593641	-4.7020035167032067e-20	1.7859380247397607e-15	1.1050464107695458e-15	2.4120079894132355e-14	1.6619240910636538e-16
81500000	0.004654219053885945	1.75993165904869e-49	-4.373557947029048e-51	7.064724281538278e-12	1.2119135654709382e-14	0.0006915618780593641	-4.7018839245355634e-20	1.7859380247397607e-15	1.1050464107695458e-15	2.4120079894132355e-14	1.6619240910636538e-16
81600000	0.004654219053885945	1.75993165904869e-49	-4.3732341305506794e-51	7.064724281538278e-12	1.2119135654709382e-14	0.0006915618780593641	-4.70176433236792e-20	1.7859380247397607e-15	1.1050464107695458e-15	2.4120079894132355e-14	1.6619240910636538e-16
81700000	0.004654219053885945	1.75993165904869e-49	-4.372910314072312e-51	7.064724281538278e-12	1.2119135654709382e-14	0.0006915618780593641	-4.7016447402002763e-20	1.7859380247397607e-15	1.1050464107695458e-15	2.4120079894132355e-14	1.6619240910636538e-16
81800000	0.004654219053885945	1.75993165904869e-49	-4.3725864975939465e-51	7.064724281538278e-12	1.2119135654709382e-14	0.0006915618780593641	-4.701525148032633e-20	1.7859380247397607e-15	1.1050464107695458e-15	2.4120079894132355e-14	1.6619240910636538e-16
81900000	0.004654219053885945	1.75993165904869e-49	-4.3722626811155825e-51	7.064724281538278e-12	1.2119135654709382e-14	0.0006915618780593641	-4.70140555586499e-20	1.7859380247397607e-15	1.1050464107695458e-15	2.4120079894132355e-14	1.6619240910636538e-16
82000000	0.004654219053885945	1.75993165904869e-49	-4.37193886463722e-51	7.064724281538278e-12	1.2119135654709382e-14	0.0006915618780593641	-4.7012859636973466e-20	1.7859380247397607e-15	1.1050464107695458e-15	2.4120079894132355e-14	1.6619240910636538e-16
82100000	0.004654219053885945	1.75993165904869e-49	-4.371615048158859e-51	7.064724281538278e-12	1.2119135654709382e-14	0.0006915618780593641	-4.701166371529703e-20	1.7859380247397603e-15	1.1050464107695458e-15	2.4120079894132355e-14	1.6619240910636538e-16
82200000	0.004654219053885945	1.75993165904869e-49	-4.3712912316805e-51	7.064724281538278e-12	1.2119135654709382e-14	0.0006915618780593641	-4.7010467793620595e-20	1.7859380247397603e-15	1.1050464107695458e-15	2.4120079894132355e-14	1.6619240910636538e-16
82300000	0.004654219053885945	1.75993165904869e-49	-4.3709674152021416e-51	7.064724281538278e-12	1.2119135654709382e-14	0.0006915618780593641	-4.700927187194416e-20	1.7859380247397603e-15	1.1050464107695458e-15	2.4120079894132355e-14	1.6619240910636538e-16
82400000	0.004654219053885945	1.75993165904869e-49	-4.370643598723784e-51	7.064724281538278e-12	1.2119135654709382e-14	0.0006915618780593641	-4.700807595026773e-20	1.7859380247397603e-15	1.1050464107695458e-15	2.4120079894132355e-14	1.6619240910636538e-16
82500000	0.0046542190538859446	1.75993165904869e-49	-4.3703197822454277e-51	7.064724281538278e-12	1.2119135654709382e-14	0.0006915618780593641	-4.700688002859129e-20	1.7859380247397603e-15	1.105046410769546e-15	2.4120079894132355e-14	1.6619240910636538e-16
82600000	0.0046542190538859446	1.75993165904869e-49	-4.3699959657670725e-51	7.064724281538278e-12	1.2119135654709382e-14	0.0006915618780593641	-4.700568410691486e-20	1.7859380247397603e-15	1.105046410769546e-15	2.4120079894132355e-14	1.6619240910636538e-16
82700000	0.0046542190538859446	1.75993165904869e-49	-4.369672149288718e-51	7.064724281538278e-12	1.2119135654709382e-14	0.0006915618780593641	-4.700448818523843e-20	1.7859380247397603e-15	1.105046410769546e-15	2.4120079894132355e-14	1.6619240910636538e-16
82800000	0.0046542190538859446	1.75993165904869e-49	-4.369348332810364e-51	7.064724281538278e-12	1.2119135654709382e-14	0.0006915618780593641	-4.700329226356199e-20	1.7859380247397603e-15	1.105046410769546e-15	2.4120079894132355e-14	1.6619240910636538e-16
82900000	0.0046542190538859446	1.75993165904869e-49	-4.3690245163320106e-51	7.064724281538278e-12	1.2119135654709382e-14	0.0006915618780593641	-4.7002096341885556e-20	1.7859380247397603e-15	1.105046410769546e-15	2.4120079894132355e-14	1.6619240910636538e-16
83000000	0.0046542190538859446	1.75993165904869e-49	-4.368700699853658e-51	7.064724281538278e-12	1.2119135654709382e-14	0.0006915618780593641	-4.7000900420209124e-20	1.7859380247397603e-15	1.105046410769546e-15	2.4120079894132355e-14	1.6619240910636538e-16
83100000	0.0046542190538859446	1.75993165904869e-49	-4.368376883375305e-51	7.064724281538278e-12	1.2119135654709382e-14	0.0006915618780593641	-4.699970449853269e-20	1.7859380247397603e-15	1.105046410769546e-15	2.4120079894132355e-14	1.6619240910636538e-16
83200000	0.0046542190538859446	1.75993165904869e-49	-4.368053066896952e-51	7.064724281538278e-12	1.2119135654709382e-14	0.0006915618780593641	-4.6998508576856253e-20	1.7859380247397603e-15	1.105046410769546e-15	2.4120079894132355e-14	1.6619240910636538e-16
83300000	0.0046542190538859446	1.75993165904869e-49	-4.3677292504186e-51	7.064724281538278e-12	1.2119135654709382e-14	0.0006915618780593641	-4.699731265517982e-20	1.7859380247397603e-15	1.105046410769546e-15	2.4120079894132355e-14	1.6619240910636538e-16
83400000	0.0046542190538859446	1.75993165904869e-49	-4.367405433940248e-51	7.064724281538278e-12	1.2119135654709382e-14	0.0006915618780593641	-4.699611673350339e-20	1.7859380247397603e-15	1.105046410769546e-15	2.4120079894132355e-14	1.6619240910636538e-16
83500000	0.0046542190538859446	1.75993165904869e-49	-4.367081617461895e-51	7.064724281538278e-12	1.2119135654709382e-14	0.0006915618780593641	-4.6994920811826956e-20	1.7859380247397603e-15	1.105046410769546e-15	2.4120079894132355e-14	1.6619240910636538e-16
83600000	0.0046542190538859446	1.75993165904869e-49	-4.366757800983542e-51	7.064724281538278e-12	1.2119135654709382e-14	0.0006915618780593641	-4.699372489015052e-20	1.7859380247397603e-15	1.105046410769546e-15	2.4120079894132355e-14	1.6619240910636538e-16
83700000	0.0046542190538859446	1.75993165904869e-49	-4.366433984505189e-51	7.064724281538278e-12	1.2119135654709382e-14	0.0006915618780593641	-4.6992528968474085e-20	1.7859380247397603e-15	1.105046410769546e-15	2.4120079894132355e-14	1.6619240910636538e-16
83800000	0.0046542190538859446	1.75993165904869e-49	-4.3661101680268354e-51	7.064724281538278e-12	1.2119135654709382e-14	0.0006915618780593641	-4.699133304679765e-20	1.7859380247397603e-15	1.105046410769546e-15	2.4120079894132355e-14	1.6619240910636538e-16
83900000	0.0046542190538859446	1.75993165904869e-49	-4.365786351548481e-51	7.064724281538278e-12	1.2119135654709382e-14	0.0006915618780593641	-4.699013712512122e-20	1.7859380247397603e-15	1.105046410769546e-15	2.4120079894132355e-14	1.6619240910636538e-16
84000000	0.0046542190538859446	1.75993165904869e-49	-4.365462535070126e-51	7.064724281538278e-12	1.2119135654709382e-14	0.0006915618780593641	-4.698894120344478e-20	1.7859380247397603e-15	1.105046410769546e-15	2.4120079894132355e-14	1.6619240910636538e-16
84100000	0.0046542190538859446	1.75993165904869e-49	-4.3651387185917704e-51	7.064724281538278e-12	1.2119135654709382e-14	0.0006915618780593641	-4.698774528176835e-20	1.7859380247397603e-15	1.105046410769546e-15	2.4120079894132355e-14	1.6619240910636538e-16
84200000	0.0046542190538859446	1.75993165904869e-49	-4.3648149021134135e-51	7.064724281538278e-12	1.2119135654709382e-14	0.0006915618780593641	-4.6986549360091917e-20	1.7859380247397603e-15	1.105046410769546e-15	2.4120079894132355e-14	1.6619240910636538e-16
84300000	0.0046542190538859446	1.7599316590486905e-49	-4.364491085635056e-51	7.064724281538278e-12	1.2119135654709382e-14	0.0006915618780593641	-4.698535343841548e-20	1.7859380247397603e-15	1.105046410769546e-15	2.4120079894132355e-14	1.6619240910636538e-16
84400000	0.0046542190538859446	1.7599316590486905e-49	-4.364167269156697e-51	7.064724281538278e-12	1.2119135654709382e-14	0.0006915618780593641	-4.6984157516739046e-20	1.7859380247397603e-15	1.105046410769546e-15	2.4120079894132355e-14	1.6619240910636538e-16
84500000	0.0046542190538859446	1.7599316590486905e-49	-4.363843452678337e-51	7.064724281538278e-12	1.2119135654709382e-14	0.0006915618780593641	-4.6982961595062614e-20	1.7859380247397603e-15	1.105046410769546e-15	2.4120079894132355e-14	1.661924091063654e-16
84600000	0.0046542190538859446	1.7599316590486905e-49	-4.3635196361999756e-51	7.064724281538278e-12	1.2119135654709382e-14	0.0006915618780593641	-4.698176567338618e-20	1.7859380247397603e-15	1.105046410769546e-15	2.4120079894132355e-14	1.661924091063654e-16
84700000	0.0046542190538859446	1.7599316590486905e-49	-4.3631958197216127e-51	7.064724281538278e-12	1.2119135654709382e-14	0.0006915618780593641	-4.698056975170974e-20	1.7859380247397603e-15	1.105046410769546e-15	2.4120079894132355e-14	1.661924091063654e-16
84800000	0.0046542190538859446	1.7599316590486905e-49	-4.362872003243248e-51	7.064724281538278e-12	1.2119135654709382e-14	0.0006915618780593641	-4.697937383003331e-20	1.7859380247397603e-15	1.105046410769546e-15	2.4120079894132355e-14	1.661924091063654e-16
84900000	0.0046542190538859446	1.7599316590486905e-49	-4.3625481867648816e-51	7.064724281538278e-12	1.2119135654709382e-14	0.0006915618780593641	-4.697817790835688e-20	1.7859380247397603e-15	1.105046410769546e-15	2.4120079894132355e-14	1.661924091063654e-16
85000000	0.0046542190538859446	1.7599316590486905e-49	-4.3622243702865133e-51	7.064724281538278e-12	1.2119135654709382e-14	0.0006915618780593641	-4.6976981986680445e-20	1.7859380247397603e-15	1.105046410769546e-15	2.4120079894132355e-14	1.661924091063654e-16
85100000	0.0046542190538859446	1.7599316590486905e-49	-4.3619005538081433e-51	7.064724281538278e-12	1.2119135654709382e-14	0.0006915618780593641	-4.6975786065004007e-20	1.7859380247397603e-15	1.105046410769546e-15	2.4120079894132355e-14	1.661924091063654e-16
85200000	0.0046542190538859446	1.7599316590486905e-49	-4.3615767373297715e-51	7.064724281538278e-12	1.2119135654709382e-14	0.0006915618780593641	-4.6974590143327575e-20	1.7859380247397603e-15	1.105046410769546e-15	2.4120079894132355e-14	1.661924091063654e-16
85300000	0.0046542190538859446	1.7599316590486905e-49	-4.3612529208513974e-51	7.064724281538278e-12	1.2119135654709382e-14	0.0006915618780593641	-4.697339422165114e-20	1.7859380247397603e-15	1.105046410769546e-15	2.4120079894132355e-14	1.661924091063654e-16
85400000	0.0046542190538859446	1.7599316590486905e-49	-4.360929104373021e-51	7.064724281538278e-12	1.2119135654709382e-14	0.0006915618780593641	-4.6972198299974704e-20	1.7859380247397603e-15	1.105046410769546e-15	2.4120079894132355e-14	1.661924091063654e-16
85500000	0.0046542190538859446	1.7599316590486905e-49	-4.360605287894642e-51	7.064724281538278e-12	1.2119135654709382e-14	0.0006915618780593641	-4.697100237829827e-20	1.7859380247397603e-15	1.105046410769546e-15	2.4120079894132355e-14	1.661924091063654e-16
85600000	0.0046542190538859446	1.7599316590486905e-49	-4.36028147141626e-51	7.064724281538278e-12	1.2119135654709382e-14	0.0006915618780593641	-4.696980645662184e-20	1.7859380247397603e-15	1.105046410769546e-15	2.4120079894132355e-14	1.661924091063654e-16
85700000	0.0046542190538859446	1.7599316590486905e-49	-4.3599576549378764e-51	7.064724281538278e-12	1.2119135654709382e-14	0.0006915618780593641	-4.6968610534945406e-20	1.7859380247397603e-15	1.105046410769546e-15	2.4120079894132355e-14	1.661924091063654e-16
85800000	0.0046542190538859446	1.7599316590486905e-49	-4.359633838459489e-51	7.064724281538278e-12	1.2119135654709382e-14	0.0006915618780593641	-4.696741461326897e-20	1.7859380247397603e-15	1.105046410769546e-15	2.4120079894132355e-14	1.661924091063654e-16
85900000	0.0046542190538859446	1.7599316590486905e-49	-4.3593100219810996e-51	7.064724281538278e-12	1.2119135654709382e-14	0.0006915618780593641	-4.6966218691592536e-20	1.7859380247397603e-15	1.105046410769546e-15	2.4120079894132355e-14	1.661924091063654e-16
86000000	0.0046542190538859446	1.7599316590486905e-49	-4.358986205502707e-51	7.064724281538278e-12	1.2119135654709382e-14	0.0006915618780593641	-4.6965022769916103e-20	1.7859380247397603e-15	1.105046410769546e-15	2.4120079894132355e-14	1.661924091063654e-16
86100000	0.0046542190538859446	1.7599316590486905e-49	-4.3586623890243115e-51	7.064724281538278e-12	1.2119135654709382e-14	0.0006915618780593641	-4.696382684823967e-20	1.7859380247397603e-15	1.105046410769546e-15	2.4120079894132355e-14	1.661924091063654e-16
86200000	0.0046542190538859446	1.7599316590486905e-49	-4.358338572545913e-51	7.064724281538278e-12	1.2119135654709382e-14	0.0006915618780593641	-4.696263092656323e-20	1.7859380247397603e-15	1.105046410769546e-15	2.4120079894132355e-14	1.661924091063654e-16
86300000	0.0046542190538859446	1.7599316590486905e-49	-4.358014756067511e-51	7.064724281538278e-12	1.2119135654709382e-14	0.0006915618780593641	-4.69614350048868e-20	1.7859380247397603e-15	1.105046410769546e-15	2.4120079894132355e-14	1.661924091063654e-16
86400000	0.0046542190538859446	1.7599316590486905e-49	-4.3576909395891053e-51	7.064724281538278e-12	1.2119135654709382e-14	0.0006915618780593641	-4.696023908321037e-20	1.7859380247397603e-15	1.105046410769546e-15	2.4120079894132355e-14	1.661924091063654e-16
86500000	0.0046542190538859446	1.7599316590486905e-49	-4.357367123110696e-51	7.064724281538278e-12	1.2119135654709382e-14	0.0006915618780593641	-4.695904316153393e-20	1.7859380247397603e-15	1.105046410769546e-15	2.4120079894132355e-14	1.661924091063654e-16
86600000	0.0046542190538859446	1.7599316590486905e-49	-4.357043306632284e-51	7.064724281538278e-12	1.2119135654709382e-14	0.0006915618780593641	-4.6957847239857497e-20	1.7859380247397603e-15	1.105046410769546e-15	2.4120079894132355e-14	1.661924091063654e-16
86700000	0.0046542190538859446	1.7599316590486905e-49	-4.3567194901538754e-51	7.064724281538278e-12	1.2119135654709382e-14	0.0006915618780593641	-4.6956651318181064e-20	1.7859380247397603e-15	1.105046410769546e-15	2.4120079894132355e-14	1.661924091063654e-16
86800000	0.0046542190538859446	1.7599316590486905e-49	-4.3563956736754834e-51	7.064724281538278e-12	1.2119135654709382e-14	0.0006915618780593641	-4.695545539650463e-20	1.7859380247397603e-15	1.105046410769546e-15	2.4120079894132355e-14	1.661924091063654e-16
86900000	0.0046542190538859446	1.7599316590486905e-49	-4.356071857197107e-51	7.064724281538278e-12	1.2119135654709382e-14	0.0006915618780593641	-4.6954259474828193e-20	1.7859380247397603e-15	1.105046410769546e-15	2.4120079894132355e-14	1.661924091063654e-16
87000000	0.0046542190538859446	1.7599316590486905e-49	-4.3557480407187464e-51	7.064724281538278e-12	1.2119135654709382e-14	0.0006915618780593641	-4.695306355315176e-20	1.7859380247397603e-15	1.105046410769546e-15	2.4120079894132355e-14	1.661924091063654e-16
87100000	0.0046542190538859446	1.7599316590486905e-49	-4.3554242242404013e-51	7.064724281538278e-12	1.2119135654709382e-14	0.0006915618780593641	-4.695186763147533e-20	1.7859380247397603e-15	1.105046410769546e-15	2.4120079894132355e-14	1.661924091063654e-16
87200000	0.0046542190538859446	1.7599316590486905e-49	-4.355100407762071e-51	7.064724281538278e-12	1.2119135654709382e-14	0.0006915618780593641	-4.6950671709798896e-20	1.7859380247397603e-15	1.105046410769546e-15	2.4120079894132355e-14	1.661924091063654e-16
87300000	0.0046542190538859446	1.7599316590486905e-49	-4.3547765912837556e-51	7.064724281538278e-12	1.2119135654709382e-14	0.0006915618780593641	-4.694947578812246e-20	1.7859380247397603e-15	1.105046410769546e-15	2.4120079894132355e-14	1.661924091063654e-16
87400000	0.0046542190538859446	1.7599316590486905e-49	-4.354452774805454e-51	7.064724281538278e-12	1.2119135654709382e-14	0.0006915618780593641	-4.6948279866446025e-20	1.7859380247397603e-15	1.105046410769546e-15	2.4120079894132355e-14	1.661924091063654e-16
87500000	0.0046542190538859446	1.7599316590486905e-49	-4.3541289583271664e-51	7.064724281538278e-12	1.2119135654709382e-14	0.0006915618780593641	-4.694708394476959e-20	1.7859380247397603e-15	1.105046410769546e-15	2.4120079894132355e-14	1.661924091063654e-16
87600000	0.0046542190538859446	1.7599316590486905e-49	-4.353805141848892e-51	7.064724281538278e-12	1.2119135654709382e-14	0.0006915618780593641	-4.694588802309316e-20	1.7859380247397603e-15	1.105046410769546e-15	2.4120079894132355e-14	1.661924091063654e-16
87700000	0.0046542190538859446	1.7599316590486905e-49	-4.3534813253706305e-51	7.064724281538278e-12	1.2119135654709382e-14	0.0006915618780593641	-4.694469210141672e-20	1.7859380247397603e-15	1.105046410769546e-15	2.4120079894132355e-14	1.661924091063654e-16
87800000	0.0046542190538859446	1.7599316590486905e-49	-4.353157508892382e-51	7.064724281538278e-12	1.2119135654709382e-14	0.0006915618780593641	-4.694349617974029e-20	1.7859380247397603e-15	1.105046410769546e-15	2.4120079894132355e-14	1.661924091063654e-16
87900000	0.0046542190538859446	1.7599316590486905e-49	-4.3528336924141457e-51	7.064724281538278e-12	1.2119135654709382e-14	0.0006915618780593641	-4.694230025806386e-20	1.7859380247397603e-15	1.105046410769546e-15	2.4120079894132355e-14	1.661924091063654e-16
88000000	0.0046542190538859446	1.7599316590486905e-49	-4.352509875935921e-51	7.064724281538278e-12	1.2119135654709382e-14	0.0006915618780593641	-4.694110433638742e-20	1.7859380247397603e-15	1.105046410769546e-15	2.4120079894132355e-14	1.661924091063654e-16
88100000	0.0046542190538859446	1.7599316590486905e-49	-4.3521860594577083e-51	7.064724281538278e-12	1.2119135654709382e-14	0.0006915618780593641	-4.6939908414710986e-20	1.7859380247397603e-15	1.105046410769546e-15	2.4120079894132355e-14	1.661924091063654e-16
88200000	0.0046542190538859446	1.7599316590486905e-49	-4.351862242979506e-51	7.064724281538278e-12	1.2119135654709382e-14	0.0006915618780593641	-4.6938712493034554e-20	1.7859380247397603e-15	1.105046410769546e-15	2.4120079894132355e-14	1.661924091063654e-16
88300000	0.0046542190538859446	1.7599316590486905e-49	-4.3515384265013155e-51	7.064724281538278e-12	1.2119135654709382e-14	0.0006915618780593641	-4.693751657135812e-20	1.7859380247397603e-15	1.105046410769546e-15	2.4120079894132355e-14	1.661924091063654e-16
88400000	0.0046542190538859446	1.7599316590486905e-49	-4.351214610023135e-51	7.064724281538278e-12	1.2119135654709382e-14	0.0006915618780593641	-4.6936320649681683e-20	1.7859380247397603e-15	1.105046410769546e-15	2.4120079894132355e-14	1.661924091063654e-16
88500000	0.0046542190538859446	1.75993165904869e-49	-4.350890793544964e-51	7.064724281538278e-12	1.2119135654709382e-14	0.0006915618780593641	-4.693512472800525e-20	1.7859380247397603e-15	1.105046410769546e-15	2.4120079894132355e-14	1.661924091063654e-16
88600000	0.0046542190538859446	1.75993165904869e-49	-4.350566977066803e-51	7.064724281538278e-12	1.2119135654709382e-14	0.0006915618780593641	-4.693392880632882e-20	1.7859380247397603e-15	1.105046410769546e-15	2.4120079894132355e-14	1.661924091063654e-16
88700000	0.0046542190538859446	1.75993165904869e-49	-4.3502431605886515e-51	7.064724281538278e-12	1.2119135654709382e-14	0.0006915618780593641	-4.6932732884652386e-20	1.7859380247397603e-15	1.105046410769546e-15	2.4120079894132355e-14	1.661924091063654e-16
88800000	0.0046542190538859446	1.75993165904869e-49	-4.349919344110509e-51	7.064724281538278e-12	1.2119135654709382e-14	0.0006915618780593641	-4.693153696297595e-20	1.7859380247397603e-15	1.105046410769546e-15	2.4120079894132355e-14	1.661924091063654e-16
88900000	0.0046542190538859446	1.75993165904869e-49	-4.349595527632375e-51	7.064724281538278e-12	1.2119135654709382e-14	0.0006915618780593641	-4.6930341041299515e-20	1.7859380247397603e-15	1.105046410769546e-15	2.4120079894132355e-14	1.661924091063654e-16
89000000	0.0046542190538859446	1.75993165904869e-49	-4.349271711154249e-51	7.064724281538278e-12	1.2119135654709382e-14	0.0006915618780593641	-4.692914511962308e-20	1.7859380247397603e-15	1.105046410769546e-15	2.4120079894132355e-14	1.661924091063654e-16
89100000	0.0046542190538859446	1.75993165904869e-49	-4.3489478946761305e-51	7.064724281538278e-12	1.2119135654709382e-14	0.0006915618780593641	-4.6927949197946644e-20	1.7859380247397603e-15	1.105046410769546e-15	2.4120079894132355e-14	1.661924091063654e-16
89200000	0.0046542190538859446	1.75993165904869e-49	-4.34862407819802e-51	7.064724281538278e-12	1.2119135654709384e-14	0.0006915618780593641	-4.692675327627021e-20	1.7859380247397607e-15	1.105046410769546e-15	2.4120079894132355e-14	1.661924091063654e-16
89300000	0.0046542190538859446	1.75993165904869e-49	-4.3483002617199157e-51	7.064724281538278e-12	1.2119135654709384e-14	0.0006915618780593641	-4.692555735459378e-20	1.7859380247397607e-15	1.105046410769546e-15	2.4120079894132355e-14	1.661924091063654e-16
89400000	0.0046542190538859446	1.75993165904869e-49	-4.3479764452418187e-51	7.064724281538278e-12	1.2119135654709384e-14	0.0006915618780593641	-4.6924361432917347e-20	1.7859380247397607e-15	1.105046410769546e-15	2.4120079894132355e-14	1.661924091063654e-16
89500000	0.0046542190538859446	1.75993165904869e-49	-4.3476526287637276e-51	7.064724281538278e-12	1.2119135654709384e-14	0.0006915618780593641	-4.692316551124091e-20	1.7859380247397607e-15	1.105046410769546e-15	2.4120079894132355e-14	1.661924091063654e-16
89600000	0.0046542190538859446	1.75993165904869e-49	-4.347328812285643e-51	7.064724281538278e-12	1.2119135654709384e-14	0.0006915618780593641	-4.6921969589564476e-20	1.7859380247397607e-15	1.105046410769546e-15	2.4120079894132355e-14	1.6619240910636538e-16
89700000	0.0046542190538859446	1.7599316590486898e-49	-4.347004995807563e-51	7.064724281538278e-12	1.2119135654709384e-14	0.0006915618780593641	-4.6920773667888044e-20	1.7859380247397607e-15	1.105046410769546e-15	2.4120079894132355e-14	1.6619240910636538e-16
89800000	0.0046542190538859446	1.7599316590486898e-49	-4.3466811793294894e-51	7.064724281538278e-12	1.2119135654709384e-14	0.0006915618780593641	-4.691957774621161e-20	1.7859380247397607e-15	1.105046410769546e-15	2.4120079894132355e-14	1.6619240910636538e-16
89900000	0.0046542190538859446	1.7599316590486898e-49	-4.3463573628514197e-51	7.064724281538278e-12	1.2119135654709384e-14	0.0006915618780593641	-4.691838182453517e-20	1.7859380247397607e-15	1.105046410769546e-15	2.4120079894132355e-14	1.6619240910636538e-16
90000000	0.0046542190538859446	1.7599316590486898e-49	-4.346033546373355e-51	7.064724281538278e-12	1.2119135654709384e-14	0.0006915618780593641	-4.691718590285874e-20	1.7859380247397607e-15	1.105046410769546e-15	2.4120079894132355e-14	1.6619240910636538e-16
90100000	0.0046542190538859446	1.7599316590486898e-49	-4.345709729895294e-51	7.064724281538278e-12	1.2119135654709384e-14	0.0006915618780593641	-4.691598998118231e-20	1.7859380247397607e-15	1.105046410769546e-15	2.4120079894132355e-14	1.6619240910636538e-16
90200000	0.0046542190538859446	1.7599316590486898e-49	-4.345385913417236e-51	7.064724281538278e-12	1.2119135654709384e-14	0.0006915618780593641	-4.691479405950587e-20	1.7859380247397607e-15	1.105046410769546e-15	2.4120079894132355e-14	1.6619240910636538e-16
90300000	0.0046542190538859446	1.7599316590486898e-49	-4.3450620969391824e-51	7.064724281538278e-12	1.2119135654709384e-14	0.0006915618780593641	-4.6913598137829437e-20	1.7859380247397607e-15	1.105046410769546e-15	2.4120079894132355e-14	1.6619240910636538e-16
90400000	0.0046542190538859446	1.7599316590486898e-49	-4.344738280461131e-51	7.064724281538277e-12	1.2119135654709384e-14	0.0006915618780593642	-4.6912402216153005e-20	1.7859380247397607e-15	1.105046410769546e-15	2.4120079894132355e-14	1.6619240910636538e-16
90500000	0.004654219053885945	1.7599316590486898e-49	-4.344414463983082e-51	7.064724281538277e-12	1.2119135654709384e-14	0.0006915618780593642	-4.691120629447657e-20	1.7859380247397607e-15	1.105046410769546e-15	2.4120079894132355e-14	1.6619240910636538e-16
90600000	0.004654219053885945	1.7599316590486898e-49	-4.3440906475050356e-51	7.064724281538277e-12	1.2119135654709384e-14	0.0006915618780593642	-4.6910010372800134e-20	1.7859380247397607e-15	1.105046410769546e-15	2.4120079894132358e-14	1.6619240910636538e-16
90700000	0.004654219053885945	1.7599316590486894e-49	-4.343766831026991e-51	7.064724281538277e-12	1.2119135654709384e-14	0.0006915618780593642	-4.69088144511237e-20	1.7859380247397607e-15	1.105046410769546e-15	2.4120079894132358e-14	1.6619240910636538e-16
90800000	0.004654219053885945	1.7599316590486894e-49	-4.343443014548948e-51	7.064724281538277e-12	1.2119135654709384e-14	0.0006915618780593642	-4.690761852944727e-20	1.7859380247397607e-15	1.1050464107695458e-15	2.4120079894132358e-14	1.6619240910636538e-16
90900000	0.004654219053885945	1.7599316590486894e-49	-4.3431191980709053e-51	7.064724281538277e-12	1.2119135654709384e-14	0.0006915618780593642	-4.6906422607770836e-20	1.7859380247397607e-15	1.1050464107695458e-15	2.4120079894132358e-14	1.6619240910636538e-16
91000000	0.004654219053885945	1.7599316590486894e-49	-4.3427953815928635e-51	7.064724281538277e-12	1.2119135654709384e-14	0.0006915618780593642	-4.69052266860944e-20	1.7859380247397607e-15	1.1050464107695458e-15	2.4120079894132358e-14	1.6619240910636538e-16
91100000	0.004654219053885945	1.7599316590486894e-49	-4.3424715651148223e-51	7.064724281538277e-12	1.2119135654709384e-14	0.0006915618780593642	-4.6904030764417966e-20	1.7859380247397607e-15	1.1050464107695458e-15	2.4120079894132358e-14	1.6619240910636538e-16
91200000	0.004654219053885945	1.7599316590486894e-49	-4.342147748636781e-51	7.064724281538277e-12	1.2119135654709384e-14	0.0006915618780593642	-4.6902834842741533e-20	1.7859380247397607e-15	1.1050464107695458e-15	2.4120079894132358e-14	1.6619240910636538e-16
91300000	0.004654219053885945	1.7599316590486894e-49	-4.341823932158739e-51	7.064724281538277e-12	1.2119135654709384e-14	0.0006915618780593642	-4.69016389210651e-20	1.7859380247397607e-15	1.1050464107695458e-15	2.4120079894132358e-14	1.6619240910636538e-16
91400000	0.004654219053885945	1.7599316590486894e-49	-4.341500115680696e-51	7.064724281538277e-12	1.2119135654709384e-14	0.0006915618780593642	-4.690044299938866e-20	1.7859380247397607e-15	1.1050464107695458e-15	2.4120079894132358e-14	1.6619240910636538e-16
91500000	0.004654219053885945	1.7599316590486894e-49	-4.341176299202652e-51	7.064724281538277e-12	1.2119135654709384e-14	0.0006915618780593642	-4.689924707771223e-20	1.7859380247397607e-15	1.1050464107695458e-15	2.4120079894132358e-14	1.6619240910636538e-16
91600000	0.004654219053885945	1.7599316590486894e-49	-4.3408524827246067e-51	7.064724281538277e-12	1.2119135654709384e-14	0.0006915618780593642	-4.68980511560358e-20	1.7859380247397607e-15	1.1050464107695458e-15	2.4120079894132358e-14	1.6619240910636538e-16
91700000	0.004654219053885945	1.759931659048689e-49	-4.340528666246559e-51	7.064724281538277e-12	1.2119135654709385e-14	0.0006915618780593642	-4.689685523435936e-20	1.785938024739761e-15	1.1050464107695458e-15	2.4120079894132358e-14	1.6619240910636538e-16
91800000	0.004654219053885945	1.759931659048689e-49	-4.340204849768509e-51	7.064724281538277e-12	1.2119135654709385e-14	0.0006915618780593642	-4.6895659312682927e-20	1.785938024739761e-15	1.1050464107695458e-15	2.4120079894132358e-14	1.6619240910636538e-16
91900000	0.004654219053885945	1.759931659048689e-49	-4.339881033290456e-51	7.064724281538277e-12	1.2119135654709385e-14	0.0006915618780593642	-4.6894463391006494e-20	1.785938024739761e-15	1.1050464107695458e-15	2.4120079894132358e-14	1.6619240910636535e-16
92000000	0.004654219053885945	1.759931659048689e-49	-4.339557216812401e-51	7.064724281538277e-12	1.2119135654709385e-14	0.0006915618780593642	-4.689326746933006e-20	1.785938024739761e-15	1.1050464107695458e-15	2.4120079894132358e-14	1.6619240910636535e-16
92100000	0.004654219053885945	1.759931659048689e-49	-4.339233400334342e-51	7.064724281538277e-12	1.2119135654709385e-14	0.0006915618780593642	-4.6892071547653623e-20	1.785938024739761e-15	1.1050464107695458e-15	2.4120079894132358e-14	1.6619240910636535e-16
92200000	0.004654219053885945	1.759931659048689e-49	-4.3389095838562786e-51	7.064724281538277e-12	1.2119135654709385e-14	0.0006915618780593642	-4.689087562597719e-20	1.785938024739761e-15	1.1050464107695458e-15	2.4120079894132358e-14	1.6619240910636535e-16
92300000	0.004654219053885945	1.759931659048689e-49	-4.338585767378211e-51	7.064724281538277e-12	1.2119135654709385e-14	0.0006915618780593642	-4.688967970430076e-20	1.785938024739761e-15	1.1050464107695458e-15	2.4120079894132358e-14	1.6619240910636535e-16
92400000	0.004654219053885945	1.759931659048689e-49	-4.338261950900139e-51	7.064724281538277e-12	1.2119135654709385e-14	0.0006915618780593642	-4.6888483782624326e-20	1.785938024739761e-15	1.1050464107695458e-15	2.4120079894132358e-14	1.6619240910636535e-16
92500000	0.004654219053885945	1.759931659048689e-49	-4.3379381344220624e-51	7.064724281538277e-12	1.2119135654709385e-14	0.0006915618780593642	-4.688728786094789e-20	1.785938024739761e-15	1.1050464107695458e-15	2.4120079894132358e-14	1.6619240910636535e-16
92600000	0.004654219053885945	1.759931659048689e-49	-4.33761431794398e-51	7.064724281538277e-12	1.2119135654709385e-14	0.0006915618780593642	-4.6886091939271455e-20	1.785938024739761e-15	1.1050464107695458e-15	2.4120079894132358e-14	1.6619240910636535e-16
92700000	0.004654219053885945	1.7599316590486886e-49	-4.337290501465892e-51	7.064724281538277e-12	1.2119135654709385e-14	0.0006915618780593642	-4.688489601759502e-20	1.785938024739761e-15	1.1050464107695458e-15	2.4120079894132358e-14	1.6619240910636535e-16
92800000	0.004654219053885945	1.7599316590486886e-49	-4.3369666849877986e-51	7.064724281538277e-12	1.2119135654709385e-14	0.0006915618780593642	-4.6883700095918584e-20	1.785938024739761e-15	1.1050464107695458e-15	2.4120079894132358e-14	1.6619240910636535e-16
92900000	0.004654219053885945	1.7599316590486886e-49	-4.336642868509698e-51	7.064724281538277e-12	1.2119135654709385e-14	0.0006915618780593642	-4.688250417424215e-20	1.785938024739761e-15	1.1050464107695458e-15	2.4120079894132358e-14	1.6619240910636535e-16
93000000	0.004654219053885945	1.7599316590486886e-49	-4.3363190520315903e-51	7.064724281538277e-12	1.2119135654709385e-14	0.0006915618780593642	-4.688130825256572e-20	1.785938024739761e-15	1.1050464107695458e-15	2.4120079894132358e-14	1.6619240910636535e-16
93100000	0.004654219053885945	1.7599316590486886e-49	-4.335995235553476e-51	7.064724281538277e-12	1.2119135654709385e-14	0.0006915618780593642	-4.688011233088929e-20	1.785938024739761e-15	1.1050464107695458e-15	2.4120079894132358e-14	1.6619240910636535e-16
93200000	0.004654219053885945	1.7599316590486886e-49	-4.3356714190753536e-51	7.064724281538277e-12	1.2119135654709385e-14	0.0006915618780593642	-4.687891640921285e-20	1.785938024739761e-15	1.1050464107695458e-15	2.4120079894132358e-14	1.6619240910636535e-16
93300000	0.004654219053885945	1.7599316590486886e-49	-4.335347602597224e-51	7.064724281538277e-12	1.2119135654709385e-14	0.0006915618780593642	-4.6877720487536416e-20	1.785938024739761e-15	1.1050464107695458e-15	2.4120079894132358e-14	1.6619240910636535e-16
93400000	0.004654219053885945	1.7599316590486886e-49	-4.335023786119096e-51	7.064724281538277e-12	1.2119135654709385e-14	0.0006915618780593642	-4.6876524565859984e-20	1.785938024739761e-15	1.1050464107695458e-15	2.4120079894132358e-14	1.6619240910636535e-16
93500000	0.004654219053885945	1.7599316590486886e-49	-4.3346999696409854e-51	7.064724281538277e-12	1.2119135654709385e-14	0.0006915618780593642	-4.687532864418355e-20	1.785938024739761e-15	1.1050464107695458e-15	2.4120079894132358e-14	1.6619240910636535e-16
93600000	0.004654219053885945	1.7599316590486886e-49	-4.33437615316289e-51	7.064724281538277e-12	1.2119135654709385e-14	0.0006915618780593642	-4.687413272250711e-20	1.785938024739761e-15	1.1050464107695458e-15	2.4120079894132358e-14	1.6619240910636535e-16
93700000	0.004654219053885945	1.7599316590486886e-49	-4.334052336684811e-51	7.064724281538277e-12	1.2119135654709385e-14	0.0006915618780593642	-4.687293680083068e-20	1.785938024739761e-15	1.1050464107695458e-15	2.4120079894132358e-14	1.6619240910636535e-16
93800000	0.004654219053885945	1.7599316590486886e-49	-4.3337285202067466e-51	7.064724281538277e-12	1.2119135654709385e-14	0.0006915618780593642	-4.687174087915425e-20	1.785938024739761e-15	1.1050464107695458e-15	2.4120079894132358e-14	1.6619240910636535e-16
93900000	0.004654219053885945	1.7599316590486886e-49	-4.3334047037286977e-51	7.064724281538277e-12	1.2119135654709385e-14	0.0006915618780593642	-4.687054495747781e-20	1.785938024739761e-15	1.1050464107695458e-15	2.4120079894132358e-14	1.6619240910636535e-16
94000000	0.004654219053885945	1.7599316590486886e-49	-4.333080887250663e-51	7.064724281538277e-12	1.2119135654709385e-14	0.0006915618780593642	-4.686934903580138e-20	1.785938024739761e-15	1.1050464107695458e-15	2.4120079894132358e-14	1.6619240910636535e-16
94100000	0.004654219053885945	1.7599316590486886e-49	-4.3327570707726425e-51	7.064724281538277e-12	1.2119135654709385e-14	0.0006915618780593642	-4.6868153114124945e-20	1.785938024739761e-15	1.1050464107695458e-15	2.4120079894132358e-14	1.6619240910636535e-16
94200000	0.004654219053885945	1.7599316590486886e-49	-4.3324332542946357e-51	7.064724281538277e-12	1.2119135654709385e-14	0.0006915618780593642	-4.686695719244851e-20	1.785938024739761e-15	1.1050464107695458e-15	2.4120079894132358e-14	1.6619240910636535e-16
94300000	0.004654219053885945	1.7599316590486886e-49	-4.332109437816642e-51	7.064724281538277e-12	1.2119135654709385e-14	0.0006915618780593642	-4.6865761270772074e-20	1.785938024739761e-15	1.1050464107695458e-15	2.4120079894132358e-14	1.6619240910636535e-16
94400000	0.004654219053885945	1.7599316590486886e-49	-4.331785621338662e-51	7.064724281538277e-12	1.2119135654709385e-14	0.0006915618780593642	-4.686456534909564e-20	1.785938024739761e-15	1.1050464107695458e-15	2.4120079894132358e-14	1.6619240910636535e-16
94500000	0.004654219053885945	1.7599316590486886e-49	-4.331461804860694e-51	7.064724281538277e-12	1.2119135654709385e-14	0.0006915618780593642	-4.686336942741921e-20	1.785938024739761e-15	1.1050464107695458e-15	2.4120079894132358e-14	1.6619240910636535e-16
94600000	0.004654219053885945	1.7599316590486886e-49	-4.3311379883827385e-51	7.064724281538277e-12	1.2119135654709385e-14	0.0006915618780593642	-4.6862173505742777e-20	1.785938024739761e-15	1.1050464107695458e-15	2.4120079894132358e-14	1.6619240910636535e-16
94700000	0.004654219053885945	1.7599316590486886e-49	-4.330814171904795e-51	7.064724281538277e-12	1.2119135654709385e-14	0.0006915618780593642	-4.686097758406634e-20	1.785938024739761e-15	1.1050464107695458e-15	2.4120079894132358e-14	1.6619240910636535e-16
94800000	0.004654219053885945	1.7599316590486886e-49	-4.3304903554268625e-51	7.064724281538277e-12	1.2119135654709385e-14	0.0006915618780593642	-4.6859781662389906e-20	1.785938024739761e-15	1.1050464107695458e-15	2.4120079894132358e-14	1.6619240910636535e-16
94900000	0.004654219053885945	1.7599316590486886e-49	-4.330166538948942e-51	7.064724281538277e-12	1.2119135654709385e-14	0.0006915618780593642	-4.6858585740713474e-20	1.785938024739761e-15	1.1050464107695458e-15	2.4120079894132358e-14	1.6619240910636535e-16
95000000	0.004654219053885945	1.7599316590486886e-49	-4.329842722471032e-51	7.064724281538277e-12	1.2119135654709385e-14	0.0006915618780593642	-4.685738981903704e-20	1.785938024739761e-15	1.1050464107695458e-15	2.4120079894132358e-14	1.6619240910636535e-16
95100000	0.004654219053885945	1.7599316590486886e-49	-4.329518905993132e-51	7.064724281538277e-12	1.2119135654709385e-14	0.0006915618780593642	-4.68561938973606e-20	1.785938024739761e-15	1.1050464107695458e-15	2.4120079894132358e-14	1.6619240910636535e-16
95200000	0.004654219053885945	1.7599316590486886e-49	-4.329195089515242e-51	7.064724281538277e-12	1.2119135654709385e-14	0.0006915618780593642	-4.685499797568417e-20	1.785938024739761e-15	1.1050464107695458e-15	2.4120079894132358e-14	1.6619240910636535e-16
95300000	0.004654219053885945	1.7599316590486886e-49	-4.328871273037362e-51	7.064724281538277e-12	1.2119135654709385e-14	0.0006915618780593642	-4.685380205400774e-20	1.785938024739761e-15	1.1050464107695458e-15	2.4120079894132358e-14	1.6619240910636535e-16
95400000	0.004654219053885945	1.7599316590486886e-49	-4.328547456559491e-51	7.064724281538277e-12	1.2119135654709385e-14	0.0006915618780593642	-4.68526061323313e-20	1.785938024739761e-15	1.1050464107695458e-15	2.4120079894132358e-14	1.6619240910636535e-16
95500000	0.004654219053885945	1.7599316590486886e-49	-4.328223640081629e-51	7.064724281538277e-12	1.2119135654709385e-14	0.0006915618780593642	-4.6851410210654867e-20	1.785938024739761e-15	1.1050464107695458e-15	2.4120079894132358e-14	1.6619240910636535e-16
95600000	0.004654219053885945	1.7599316590486886e-49	-4.3278998236037755e-51	7.064724281538277e-12	1.2119135654709385e-14	0.0006915618780593642	-4.6850214288978435e-20	1.785938024739761e-15	1.1050464107695458e-15	2.4120079894132358e-14	1.6619240910636535e-16
95700000	0.004654219053885945	1.7599316590486886e-49	-4.32757600712593e-51	7.064724281538277e-12	1.2119135654709385e-14	0.0006915618780593642	-4.6849018367302e-20	1.785938024739761e-15	1.1050464107695458e-15	2.4120079894132358e-14	1.6619240910636535e-16
95800000	0.004654219053885945	1.7599316590486886e-49	-4.3272521906480924e-51	7.064724281538277e-12	1.2119135654709385e-14	0.0006915618780593642	-4.6847822445625564e-20	1.785938024739761e-15	1.1050464107695458e-15	2.4120079894132358e-14	1.6619240910636535e-16
95900000	0.004654219053885945	1.7599316590486886e-49	-4.326928374170262e-51	7.064724281538277e-12	1.2119135654709385e-14	0.0006915618780593642	-4.684662652394913e-20	1.785938024739761e-15	1.1050464107695458e-15	2.4120079894132358e-14	1.6619240910636535e-16
96000000	0.004654219053885945	1.7599316590486886e-49	-4.326604557692439e-51	7.064724281538277e-12	1.2119135654709385e-14	0.0006915618780593642	-4.68454306022727e-20	1.785938024739761e-15	1.1050464107695458e-15	2.4120079894132358e-14	1.6619240910636535e-16
96100000	0.004654219053885945	1.7599316590486886e-49	-4.326280741214622e-51	7.064724281538277e-12	1.2119135654709385e-14	0.0006915618780593642	-4.6844234680596266e-20	1.785938024739761e-15	1.1050464107695458e-15	2.4120079894132358e-14	1.6619240910636535e-16
96200000	0.004654219053885945	1.7599316590486886e-49	-4.325956924736812e-51	7.064724281538277e-12	1.2119135654709385e-14	0.0006915618780593642	-4.684303875891983e-20	1.785938024739761e-15	1.1050464107695458e-15	2.4120079894132358e-14	1.6619240910636535e-16
96300000	0.004654219053885945	1.7599316590486886e-49	-4.3256331082590074e-51	7.064724281538277e-12	1.2119135654709385e-14	0.0006915618780593642	-4.6841842837243396e-20	1.785938024739761e-15	1.1050464107695458e-15	2.4120079894132358e-14	1.6619240910636535e-16
96400000	0.004654219053885945	1.7599316590486886e-49	-4.325309291781209e-51	7.064724281538277e-12	1.2119135654709385e-14	0.0006915618780593642	-4.6840646915566963e-20	1.785938024739761e-15	1.1050464107695458e-15	2.4120079894132358e-14	1.6619240910636535e-16
96500000	0.004654219053885945	1.7599316590486886e-49	-4.3249854753034145e-51	7.064724281538278e-12	1.2119135654709385e-14	0.0006915618780593642	-4.6839450993890525e-20	1.785938024739761e-15	1.1050464107695458e-15	2.4120079894132358e-14	1.6619240910636535e-16
96600000	0.004654219053885945	1.7599316590486886e-49	-4.3246616588256255e-51	7.064724281538278e-12	1.2119135654709385e-14	0.0006915618780593642	-4.683825507221409e-20	1.785938024739761e-15	1.1050464107695458e-15	2.4120079894132358e-14	1.6619240910636538e-16
96700000	0.004654219053885945	1.7599316590486886e-49	-4.324337842347841e-51	7.064724281538278e-12	1.2119135654709385e-14	0.0006915618780593642	-4.683705915053766e-20	1.785938024739761e-15	1.1050464107695458e-15	2.4120079894132358e-14	1.6619240910636538e-16
96800000	0.004654219053885945	1.7599316590486886e-49	-4.3240140258700606e-51	7.064724281538278e-12	1.2119135654709385e-14	0.0006915618780593642	-4.683586322886123e-20	1.785938024739761e-15	1.1050464107695458e-15	2.4120079894132358e-14	1.6619240910636538e-16
96900000	0.004654219053885945	1.7599316590486886e-49	-4.3236902093922834e-51	7.064724281538278e-12	1.2119135654709385e-14	0.0006915618780593642	-4.683466730718479e-20	1.785938024739761e-15	1.1050464107695458e-15	2.4120079894132358e-14	1.6619240910636538e-16
97000000	0.004654219053885945	1.7599316590486886e-49	-4.32336639291451e-51	7.064724281538278e-12	1.2119135654709385e-14	0.0006915618780593642	-4.6833471385508357e-20	1.785938024739761e-15	1.1050464107695458e-15	2.4120079894132358e-14	1.6619240910636538e-16
97100000	0.004654219053885945	1.7599316590486886e-49	-4.3230425764367387e-51	7.064724281538278e-12	1.2119135654709385e-14	0.0006915618780593642	-4.6832275463831924e-20	1.785938024739761e-15	1.1050464107695458e-15	2.4120079894132358e-14	1.6619240910636538e-16
97200000	0.004654219053885945	1.7599316590486886e-49	-4.3227187599589705e-51	7.064724281538278e-12	1.2119135654709385e-14	0.0006915618780593642	-4.683107954215549e-20	1.785938024739761e-15	1.1050464107695458e-15	2.4120079894132358e-14	1.6619240910636538e-16
97300000	0.0046542190538859446	1.7599316590486886e-49	-4.322394943481204e-51	7.064724281538278e-12	1.2119135654709385e-14	0.0006915618780593641	-4.6829883620479053e-20	1.785938024739761e-15	1.1050464107695458e-15	2.4120079894132358e-14	1.6619240910636538e-16
97400000	0.0046542190538859446	1.759931659048689e-49	-4.32207112700344e-51	7.064724281538278e-12	1.2119135654709385e-14	0.0006915618780593641	-4.682868769880262e-20	1.785938024739761e-15	1.1050464107695458e-15	2.4120079894132358e-14	1.6619240910636538e-16
97500000	0.0046542190538859446	1.759931659048689e-49	-4.3217473105256765e-51	7.064724281538278e-12	1.2119135654709385e-14	0.0006915618780593641	-4.682749177712619e-20	1.785938024739761e-15	1.1050464107695458e-15	2.4120079894132358e-14	1.6619240910636538e-16
97600000	0.0046542190538859446	1.759931659048689e-49	-4.321423494047915e-51	7.064724281538278e-12	1.2119135654709385e-14	0.0006915618780593641	-4.682629585544975e-20	1.785938024739761e-15	1.105046410769546e-15	2.4120079894132358e-14	1.6619240910636538e-16
97700000	0.0046542190538859446	1.759931659048689e-49	-4.321099677570153e-51	7.064724281538278e-12	1.2119135654709385e-14	0.0006915618780593641	-4.682509993377332e-20	1.785938024739761e-15	1.105046410769546e-15	2.4120079894132358e-14	1.6619240910636538e-16
97800000	0.0046542190538859446	1.759931659048689e-49	-4.320775861092392e-51	7.064724281538278e-12	1.2119135654709385e-14	0.0006915618780593641	-4.6823904012096885e-20	1.785938024739761e-15	1.105046410769546e-15	2.4120079894132355e-14	1.6619240910636538e-16
97900000	0.0046542190538859446	1.759931659048689e-49	-4.320452044614631e-51	7.064724281538278e-12	1.2119135654709385e-14	0.0006915618780593641	-4.682270809042045e-20	1.7859380247397607e-15	1.105046410769546e-15	2.4120079894132355e-14	1.6619240910636538e-16
98000000	0.0046542190538859446	1.759931659048689e-49	-4.3201282281368685e-51	7.064724281538278e-12	1.2119135654709384e-14	0.0006915618780593641	-4.6821512168744014e-20	1.7859380247397607e-15	1.105046410769546e-15	2.4120079894132355e-14	1.6619240910636538e-16
98100000	0.0046542190538859446	1.759931659048689e-49	-4.319804411659106e-51	7.064724281538278e-12	1.2119135654709384e-14	0.0006915618780593641	-4.682031624706758e-20	1.7859380247397607e-15	1.105046410769546e-15	2.4120079894132355e-14	1.6619240910636538e-16
98200000	0.0046542190538859446	1.759931659048689e-49	-4.319480595181342e-51	7.064724281538278e-12	1.2119135654709384e-14	0.0006915618780593641	-4.681912032539115e-20	1.7859380247397607e-15	1.105046410769546e-15	2.4120079894132355e-14	1.6619240910636538e-16
98300000	0.0046542190538859446	1.759931659048689e-49	-4.319156778703577e-51	7.064724281538278e-12	1.2119135654709384e-14	0.0006915618780593641	-4.681792440371472e-20	1.7859380247397607e-15	1.105046410769546e-15	2.4120079894132355e-14	1.6619240910636538e-16
98400000	0.0046542190538859446	1.759931659048689e-49	-4.318832962225809e-51	7.064724281538278e-12	1.2119135654709384e-14	0.0006915618780593641	-4.681672848203828e-20	1.7859380247397607e-15	1.105046410769546e-15	2.4120079894132355e-14	1.6619240910636538e-16
98500000	0.0046542190538859446	1.759931659048689e-49	-4.318509145748039e-51	7.064724281538278e-12	1.2119135654709384e-14	0.0006915618780593641	-4.6815532560361846e-20	1.7859380247397607e-15	1.105046410769546e-15	2.4120079894132355e-14	1.6619240910636538e-16
98600000	0.0046542190538859446	1.759931659048689e-49	-4.3181853292702663e-51	7.064724281538278e-12	1.2119135654709384e-14	0.0006915618780593641	-4.6814336638685414e-20	1.7859380247397607e-15	1.105046410769546e-15	2.4120079894132355e-14	1.6619240910636538e-16
98700000	0.0046542190538859446	1.759931659048689e-49	-4.317861512792491e-51	7.064724281538278e-12	1.2119135654709384e-14	0.0006915618780593641	-4.681314071700898e-20	1.7859380247397607e-15	1.105046410769546e-15	2.4120079894132355e-14	1.6619240910636538e-16
98800000	0.0046542190538859446	1.759931659048689e-49	-4.3175376963147114e-51	7.064724281538279e-12	1.2119135654709384e-14	0.0006915618780593641	-4.681194479533254e-20	1.7859380247397607e-15	1.105046410769546e-15	2.4120079894132355e-14	1.661924091063654e-16
98900000	0.0046542190538859446	1.759931659048689e-49	-4.3172138798369284e-51	7.064724281538279e-12	1.2119135654709384e-14	0.0006915618780593641	-4.681074887365611e-20	1.7859380247397607e-15	1.105046410769546e-15	2.4120079894132355e-14	1.661924091063654e-16
99000000	0.0046542190538859446	1.7599316590486894e-49	-4.316890063359141e-51	7.064724281538279e-12	1.2119135654709384e-14	0.0006915618780593641	-4.680955295197968e-20	1.7859380247397607e-15	1.105046410769546e-15	2.4120079894132355e-14	1.661924091063654e-16
99100000	0.0046542190538859446	1.7599316590486894e-49	-4.316566246881349e-51	7.064724281538279e-12	1.2119135654709384e-14	0.0006915618780593641	-4.680835703030324e-20	1.7859380247397607e-15	1.105046410769546e-15	2.4120079894132355e-14	1.661924091063654e-16
99200000	0.0046542190538859446	1.7599316590486894e-49	-4.316242430403552e-51	7.064724281538279e-12	1.2119135654709384e-14	0.0006915618780593641	-4.680716110862681e-20	1.7859380247397607e-15	1.105046410769546e-15	2.4120079894132355e-14	1.661924091063654e-16
99300000	0.0046542190538859446	1.7599316590486894e-49	-4.31591861392575e-51	7.064724281538279e-12	1.2119135654709384e-14	0.0006915618780593641	-4.6805965186950375e-20	1.7859380247397607e-15	1.105046410769546e-15	2.4120079894132355e-14	1.661924091063654e-16
99400000	0.0046542190538859446	1.7599316590486894e-49	-4.315594797447942e-51	7.064724281538279e-12	1.2119135654709384e-14	0.0006915618780593641	-4.680476926527394e-20	1.7859380247397607e-15	1.105046410769546e-15	2.4120079894132355e-14	1.661924091063654e-16
99500000	0.0046542190538859446	1.7599316590486894e-49	-4.3152709809701273e-51	7.064724281538279e-12	1.2119135654709384e-14	0.0006915618780593641	-4.6803573343597504e-20	1.7859380247397607e-15	1.105046410769546e-15	2.4120079894132355e-14	1.661924091063654e-16
99600000	0.0046542190538859446	1.7599316590486894e-49	-4.314947164492307e-51	7.064724281538279e-12	1.2119135654709384e-14	0.0006915618780593641	-4.680237742192107e-20	1.7859380247397607e-15	1.105046410769546e-15	2.4120079894132355e-14	1.661924091063654e-16
99700000	0.0046542190538859446	1.7599316590486894e-49	-4.314623348014479e-51	7.064724281538279e-12	1.2119135654709384e-14	0.0006915618780593641	-4.680118150024464e-20	1.7859380247397607e-15	1.105046410769546e-15	2.4120079894132355e-14	1.661924091063654e-16
99800000	0.0046542190538859446	1.7599316590486894e-49	-4.3142995315366446e-51	7.064724281538279e-12	1.2119135654709384e-14	0.0006915618780593641	-4.6799985578568207e-20	1.7859380247397607e-15	1.105046410769546e-15	2.4120079894132355e-14	1.661924091063654e-16
99900000	0.0046542190538859446	1.7599316590486894e-49	-4.313975715058802e-51	7.064724281538279e-12	1.2119135654709384e-14	0.0006915618780593641	-4.679878965689177e-20	1.7859380247397607e-15	1.105046410769546e-15	2.4120079894132355e-14	1.661924091063654e-16
100000000	0.0046542190538859446	1.7599316590486894e-49	-4.3136518985809515e-51	7.064724281538279e-12	1.2119135654709384e-14	0.0006915618780593641	-4.6797593735215336e-20	1.7859380247397607e-15	1.105046410769546e-15	2.4120079894132355e-14	1.661924091063654e-16
