# Supplementary material for: Thermodynamics Underpinning the Microbial Community‐Level Nitrogen Energy Metabolism
Source: Environ Microbiol. 2025 Feb 16;27(2):e70055. doi: 10.1111/1462-2920.70055 (PMC11830459; doi:10.1111/1462-2920.70055)
Supplement: Supplementary file 1 — Data S1. [file EMI-27-e70055-s001.zip › SI/Nnetwork/Results/kdef_-10/Iin_-5/p_0.2/O2_-4.4_H_-8.5.csv]

time	N2	N2H4	N2H5	N2O	NH2OH	NH3	NH3OH	NH4	NO	NO2	NO3
0	0.00001	0.00001	0.00001	0.00001	0.00001	0.00001	0.00001	0.00001	0.00001	0.00001	0.00001
100000	0.004999804363214083	8.682743584514998e-50	1.1532697047549422e-66	1.5749426415233753e-8	9.414342539490703e-16	3.592392208777085e-7	-1.9354515955065636e-20	9.275429208882953e-21	2.244492211321942e-11	5.0183107739589474e-11	4.6286914899934045e-10
200000	0.004999804363214082	8.68274358451501e-50	1.153269705657301e-66	1.574942641523375e-8	9.414342539514804e-16	3.5923922087770847e-7	-1.863492020288138e-20	9.27544221349532e-21	2.2444922113219422e-11	5.018310773959869e-11	4.6286914899934226e-10
300000	0.004999804363214083	8.68274358451501e-50	1.1532697056325127e-66	1.574942641523375e-8	9.4143425395148e-16	3.5923922087770847e-7	-1.8634919248226e-20	9.275441856561627e-21	2.2444922113219422e-11	5.018310773959844e-11	4.628691489993423e-10
400000	0.004999804363214084	8.682743584515006e-50	1.1532697055800374e-66	1.5749426415233753e-8	9.414342539514792e-16	3.592392208777085e-7	-1.8634918293570617e-20	9.27544110089841e-21	2.2444922113219422e-11	5.018310773959791e-11	4.628691489993423e-10
500000	0.004999804363214084	8.682743584515006e-50	1.1532697055801671e-66	1.5749426415233753e-8	9.414342539514792e-16	3.592392208777085e-7	-1.8634917338915235e-20	9.275441102721613e-21	2.2444922113219422e-11	5.0183107739597914e-11	4.628691489993423e-10
600000	0.004999804363214084	8.682743584515006e-50	1.1532697055798482e-66	1.574942641523375e-8	9.414342539514792e-16	3.592392208777085e-7	-1.8634916384259853e-20	9.275441098046427e-21	2.2444922113219422e-11	5.018310773959791e-11	4.628691489993423e-10
700000	0.004999804363214084	8.682743584515006e-50	1.1532697055798564e-66	1.574942641523375e-8	9.414342539514792e-16	3.592392208777085e-7	-1.863491542960447e-20	9.275441098116339e-21	2.2444922113219422e-11	5.018310773959791e-11	4.628691489993423e-10
800000	0.004999804363214084	8.682743584515006e-50	1.1532697055798636e-66	1.574942641523375e-8	9.414342539514792e-16	3.592392208777085e-7	-1.863491447494909e-20	9.275441098179079e-21	2.2444922113219422e-11	5.018310773959791e-11	4.628691489993423e-10
900000	0.004999804363214084	8.682743584515004e-50	1.1532697055798693e-66	1.574942641523375e-8	9.414342539514794e-16	3.592392208777085e-7	-1.8634913520293707e-20	9.275441098228766e-21	2.2444922113219422e-11	5.018310773959791e-11	4.628691489993423e-10
1000000	0.004999804363214085	8.682743584515004e-50	1.1532697055798736e-66	1.5749426415233746e-8	9.414342539514794e-16	3.592392208777085e-7	-1.8634912565638326e-20	9.275441098266414e-21	2.2444922113219422e-11	5.01831077395979e-11	4.6286914899934236e-10
1100000	0.004999804363214085	8.682743584515004e-50	1.1532697055798767e-66	1.5749426415233746e-8	9.414342539514794e-16	3.592392208777085e-7	-1.8634911610982944e-20	9.27544109829304e-21	2.2444922113219422e-11	5.01831077395979e-11	4.6286914899934236e-10
1200000	0.004999804363214085	8.682743584515004e-50	1.1532697055798785e-66	1.5749426415233746e-8	9.414342539514794e-16	3.592392208777085e-7	-1.8634910656327562e-20	9.275441098309657e-21	2.2444922113219422e-11	5.01831077395979e-11	4.6286914899934236e-10
1300000	0.004999804363214085	8.682743584515004e-50	1.1532697055798794e-66	1.5749426415233746e-8	9.414342539514794e-16	3.592392208777085e-7	-1.863490970167218e-20	9.275441098317281e-21	2.2444922113219422e-11	5.01831077395979e-11	4.6286914899934236e-10
1400000	0.004999804363214085	8.682743584515006e-50	1.1532697055798794e-66	1.5749426415233746e-8	9.414342539514794e-16	3.592392208777085e-7	-1.8634908747016798e-20	9.275441098316929e-21	2.2444922113219422e-11	5.01831077395979e-11	4.6286914899934236e-10
1500000	0.004999804363214085	8.682743584515006e-50	1.1532697055798787e-66	1.574942641523375e-8	9.414342539514794e-16	3.592392208777085e-7	-1.8634907792361416e-20	9.275441098309615e-21	2.2444922113219422e-11	5.01831077395979e-11	4.628691489993423e-10
1600000	0.004999804363214085	8.682743584515006e-50	1.1532697055798771e-66	1.574942641523375e-8	9.414342539514794e-16	3.592392208777085e-7	-1.8634906837706034e-20	9.275441098296356e-21	2.2444922113219422e-11	5.01831077395979e-11	4.628691489993423e-10
1700000	0.004999804363214085	8.682743584515006e-50	1.1532697055798751e-66	1.574942641523375e-8	9.414342539514794e-16	3.592392208777085e-7	-1.8634905883050652e-20	9.275441098278165e-21	2.2444922113219422e-11	5.01831077395979e-11	4.628691489993423e-10
1800000	0.004999804363214085	8.682743584515008e-50	1.1532697055798726e-66	1.574942641523375e-8	9.414342539514794e-16	3.592392208777085e-7	-1.863490492839527e-20	9.275441098256059e-21	2.2444922113219422e-11	5.01831077395979e-11	4.628691489993423e-10
1900000	0.004999804363214085	8.682743584515008e-50	1.1532697055798697e-66	1.574942641523375e-8	9.414342539514794e-16	3.592392208777085e-7	-1.8634903973739888e-20	9.275441098231053e-21	2.2444922113219425e-11	5.01831077395979e-11	4.628691489993423e-10
2000000	0.004999804363214085	8.682743584515008e-50	1.1532697055798667e-66	1.574942641523375e-8	9.414342539514792e-16	3.592392208777085e-7	-1.8634903019084506e-20	9.275441098204163e-21	2.2444922113219425e-11	5.018310773959791e-11	4.628691489993423e-10
2100000	0.004999804363214085	8.682743584515008e-50	1.1532697055798635e-66	1.574942641523375e-8	9.414342539514792e-16	3.592392208777085e-7	-1.8634902064429124e-20	9.275441098176404e-21	2.2444922113219425e-11	5.018310773959791e-11	4.628691489993423e-10
2200000	0.004999804363214085	8.68274358451501e-50	1.1532697055798603e-66	1.574942641523375e-8	9.414342539514792e-16	3.592392208777085e-7	-1.8634901109773742e-20	9.27544109814879e-21	2.2444922113219425e-11	5.018310773959791e-11	4.628691489993423e-10
2300000	0.004999804363214085	8.68274358451501e-50	1.1532697055798573e-66	1.5749426415233753e-8	9.414342539514792e-16	3.592392208777085e-7	-1.863490015511836e-20	9.275441098122339e-21	2.2444922113219425e-11	5.018310773959791e-11	4.628691489993423e-10
2400000	0.004999804363214085	8.68274358451501e-50	1.1532697055798545e-66	1.5749426415233753e-8	9.414342539514792e-16	3.592392208777085e-7	-1.8634899200462978e-20	9.275441098098065e-21	2.2444922113219425e-11	5.018310773959791e-11	4.6286914899934226e-10
2500000	0.004999804363214085	8.68274358451501e-50	1.1532697055798522e-66	1.5749426415233753e-8	9.414342539514792e-16	3.592392208777085e-7	-1.8634898245807596e-20	9.275441098076983e-21	2.2444922113219425e-11	5.018310773959791e-11	4.6286914899934226e-10
2600000	0.004999804363214085	8.682743584515011e-50	1.1532697055798503e-66	1.5749426415233753e-8	9.414342539514792e-16	3.592392208777085e-7	-1.8634897291152215e-20	9.27544109806011e-21	2.2444922113219425e-11	5.018310773959791e-11	4.6286914899934226e-10
2700000	0.004999804363214085	8.682743584515011e-50	1.153269705579849e-66	1.5749426415233753e-8	9.414342539514792e-16	3.592392208777085e-7	-1.8634896336496833e-20	9.27544109804846e-21	2.2444922113219425e-11	5.018310773959791e-11	4.6286914899934226e-10
2800000	0.004999804363214085	8.682743584515011e-50	1.1532697055798483e-66	1.5749426415233753e-8	9.414342539514792e-16	3.592392208777085e-7	-1.863489538184145e-20	9.27544109804305e-21	2.2444922113219425e-11	5.018310773959791e-11	4.6286914899934226e-10
2900000	0.004999804363214085	8.682743584515011e-50	1.1532697055798483e-66	1.5749426415233753e-8	9.414342539514792e-16	3.592392208777085e-7	-1.863489442718607e-20	9.275441098042815e-21	2.2444922113219425e-11	5.018310773959791e-11	4.6286914899934226e-10
3000000	0.004999804363214085	8.682743584515011e-50	1.1532697055798483e-66	1.5749426415233753e-8	9.414342539514792e-16	3.592392208777085e-7	-1.8634893472530687e-20	9.275441098042845e-21	2.2444922113219425e-11	5.018310773959791e-11	4.6286914899934226e-10
3100000	0.004999804363214085	8.682743584515011e-50	1.1532697055798483e-66	1.5749426415233753e-8	9.414342539514792e-16	3.592392208777085e-7	-1.8634892517875305e-20	9.275441098042869e-21	2.2444922113219425e-11	5.018310773959791e-11	4.6286914899934226e-10
3200000	0.004999804363214085	8.682743584515011e-50	1.1532697055798483e-66	1.5749426415233753e-8	9.414342539514792e-16	3.592392208777085e-7	-1.8634891563219923e-20	9.275441098042887e-21	2.2444922113219425e-11	5.018310773959791e-11	4.6286914899934226e-10
3300000	0.004999804363214085	8.682743584515011e-50	1.1532697055798483e-66	1.5749426415233753e-8	9.414342539514792e-16	3.592392208777085e-7	-1.863489060856454e-20	9.275441098042899e-21	2.2444922113219425e-11	5.018310773959791e-11	4.6286914899934226e-10
3400000	0.004999804363214085	8.682743584515011e-50	1.1532697055798483e-66	1.5749426415233753e-8	9.414342539514792e-16	3.592392208777085e-7	-1.863488965390916e-20	9.275441098042908e-21	2.2444922113219425e-11	5.018310773959791e-11	4.6286914899934226e-10
3500000	0.004999804363214085	8.682743584515011e-50	1.1532697055798483e-66	1.5749426415233753e-8	9.414342539514792e-16	3.592392208777085e-7	-1.8634888699253777e-20	9.275441098042913e-21	2.2444922113219425e-11	5.018310773959791e-11	4.6286914899934226e-10
3600000	0.004999804363214085	8.68274358451501e-50	1.1532697055798483e-66	1.5749426415233753e-8	9.414342539514792e-16	3.592392208777085e-7	-1.8634887744598395e-20	9.275441098042913e-21	2.2444922113219425e-11	5.018310773959791e-11	4.6286914899934226e-10
3700000	0.004999804363214085	8.68274358451501e-50	1.1532697055798482e-66	1.5749426415233753e-8	9.414342539514792e-16	3.592392208777085e-7	-1.8634886789943013e-20	9.275441098042911e-21	2.2444922113219425e-11	5.018310773959791e-11	4.6286914899934226e-10
3800000	0.004999804363214085	8.68274358451501e-50	1.1532697055798482e-66	1.5749426415233753e-8	9.414342539514792e-16	3.592392208777085e-7	-1.863488583528763e-20	9.275441098042905e-21	2.2444922113219425e-11	5.018310773959791e-11	4.6286914899934226e-10
3900000	0.004999804363214085	8.68274358451501e-50	1.1532697055798482e-66	1.5749426415233753e-8	9.414342539514792e-16	3.592392208777085e-7	-1.863488488063225e-20	9.275441098042897e-21	2.2444922113219425e-11	5.018310773959791e-11	4.6286914899934226e-10
4000000	0.004999804363214085	8.682743584515008e-50	1.1532697055798482e-66	1.5749426415233753e-8	9.414342539514792e-16	3.592392208777085e-7	-1.8634883925976867e-20	9.275441098042888e-21	2.2444922113219425e-11	5.018310773959791e-11	4.6286914899934226e-10
4100000	0.004999804363214084	8.682743584515008e-50	1.1532697055798481e-66	1.5749426415233753e-8	9.414342539514794e-16	3.592392208777085e-7	-1.8634882971321485e-20	9.275441098042876e-21	2.2444922113219425e-11	5.01831077395979e-11	4.6286914899934226e-10
4200000	0.004999804363214084	8.682743584515008e-50	1.1532697055798481e-66	1.5749426415233753e-8	9.414342539514794e-16	3.592392208777085e-7	-1.8634882016666103e-20	9.275441098042864e-21	2.2444922113219425e-11	5.01831077395979e-11	4.6286914899934226e-10
4300000	0.004999804363214084	8.682743584515006e-50	1.1532697055798481e-66	1.574942641523375e-8	9.414342539514794e-16	3.592392208777085e-7	-1.8634881062010722e-20	9.275441098042852e-21	2.2444922113219425e-11	5.01831077395979e-11	4.6286914899934226e-10
4400000	0.004999804363214084	8.682743584515006e-50	1.1532697055798481e-66	1.574942641523375e-8	9.414342539514794e-16	3.592392208777085e-7	-1.863488010735534e-20	9.27544109804284e-21	2.2444922113219425e-11	5.01831077395979e-11	4.6286914899934226e-10
4500000	0.004999804363214084	8.682743584515006e-50	1.153269705579848e-66	1.574942641523375e-8	9.414342539514794e-16	3.592392208777085e-7	-1.8634879152699958e-20	9.275441098042828e-21	2.2444922113219422e-11	5.01831077395979e-11	4.628691489993423e-10
4600000	0.004999804363214084	8.682743584515004e-50	1.153269705579848e-66	1.574942641523375e-8	9.414342539514794e-16	3.592392208777085e-7	-1.8634878198044576e-20	9.275441098042816e-21	2.2444922113219422e-11	5.01831077395979e-11	4.628691489993423e-10
4700000	0.004999804363214084	8.682743584515004e-50	1.153269705579848e-66	1.574942641523375e-8	9.414342539514794e-16	3.592392208777085e-7	-1.8634877243389194e-20	9.275441098042807e-21	2.2444922113219422e-11	5.01831077395979e-11	4.628691489993423e-10
4800000	0.004999804363214084	8.682743584515004e-50	1.153269705579848e-66	1.574942641523375e-8	9.414342539514794e-16	3.592392208777085e-7	-1.8634876288733812e-20	9.275441098042798e-21	2.2444922113219422e-11	5.01831077395979e-11	4.628691489993423e-10
4900000	0.004999804363214084	8.682743584515002e-50	1.1532697055798478e-66	1.574942641523375e-8	9.414342539514794e-16	3.592392208777085e-7	-1.863487533407843e-20	9.275441098042792e-21	2.2444922113219422e-11	5.01831077395979e-11	4.628691489993423e-10
5000000	0.004999804363214084	8.682743584515002e-50	1.1532697055798478e-66	1.574942641523375e-8	9.414342539514794e-16	3.592392208777085e-7	-1.8634874379423048e-20	9.275441098042789e-21	2.2444922113219422e-11	5.01831077395979e-11	4.628691489993423e-10
5100000	0.004999804363214084	8.682743584515002e-50	1.1532697055798478e-66	1.574942641523375e-8	9.414342539514794e-16	3.592392208777085e-7	-1.8634873424767663e-20	9.275441098042789e-21	2.2444922113219422e-11	5.01831077395979e-11	4.628691489993423e-10
5200000	0.004999804363214084	8.682743584515002e-50	1.1532697055798478e-66	1.574942641523375e-8	9.414342539514794e-16	3.592392208777085e-7	-1.863487247011228e-20	9.275441098042789e-21	2.2444922113219422e-11	5.01831077395979e-11	4.628691489993423e-10
5300000	0.004999804363214084	8.682743584515e-50	1.1532697055798478e-66	1.574942641523375e-8	9.414342539514794e-16	3.592392208777085e-7	-1.86348715154569e-20	9.275441098042789e-21	2.2444922113219422e-11	5.01831077395979e-11	4.628691489993423e-10
5400000	0.004999804363214084	8.682743584515e-50	1.1532697055798477e-66	1.574942641523375e-8	9.414342539514794e-16	3.592392208777085e-7	-1.8634870560801517e-20	9.275441098042789e-21	2.2444922113219422e-11	5.01831077395979e-11	4.628691489993423e-10
5500000	0.004999804363214084	8.682743584515e-50	1.1532697055798477e-66	1.574942641523375e-8	9.414342539514794e-16	3.592392208777085e-7	-1.8634869606146135e-20	9.275441098042789e-21	2.2444922113219422e-11	5.01831077395979e-11	4.628691489993423e-10
5600000	0.004999804363214084	8.682743584515e-50	1.1532697055798477e-66	1.574942641523375e-8	9.414342539514794e-16	3.592392208777085e-7	-1.8634868651490753e-20	9.275441098042789e-21	2.2444922113219422e-11	5.01831077395979e-11	4.628691489993423e-10
5700000	0.004999804363214084	8.682743584515e-50	1.1532697055798477e-66	1.574942641523375e-8	9.414342539514794e-16	3.592392208777085e-7	-1.863486769683537e-20	9.275441098042789e-21	2.2444922113219422e-11	5.01831077395979e-11	4.628691489993423e-10
5800000	0.004999804363214084	8.682743584515e-50	1.1532697055798477e-66	1.574942641523375e-8	9.414342539514794e-16	3.592392208777085e-7	-1.863486674217999e-20	9.275441098042789e-21	2.2444922113219422e-11	5.01831077395979e-11	4.628691489993423e-10
5900000	0.004999804363214084	8.682743584514998e-50	1.1532697055798477e-66	1.574942641523375e-8	9.414342539514794e-16	3.592392208777085e-7	-1.8634865787524608e-20	9.275441098042789e-21	2.2444922113219422e-11	5.01831077395979e-11	4.628691489993423e-10
6000000	0.004999804363214084	8.682743584514998e-50	1.1532697055798476e-66	1.574942641523375e-8	9.414342539514794e-16	3.592392208777085e-7	-1.8634864832869226e-20	9.275441098042789e-21	2.2444922113219422e-11	5.01831077395979e-11	4.6286914899934236e-10
6100000	0.004999804363214084	8.682743584514998e-50	1.1532697055798476e-66	1.574942641523375e-8	9.414342539514794e-16	3.592392208777085e-7	-1.8634863878213844e-20	9.275441098042789e-21	2.244492211321942e-11	5.01831077395979e-11	4.6286914899934236e-10
6200000	0.004999804363214084	8.682743584514998e-50	1.1532697055798476e-66	1.574942641523375e-8	9.414342539514794e-16	3.592392208777085e-7	-1.8634862923558462e-20	9.275441098042789e-21	2.244492211321942e-11	5.01831077395979e-11	4.6286914899934236e-10
6300000	0.004999804363214084	8.682743584514998e-50	1.1532697055798476e-66	1.574942641523375e-8	9.414342539514794e-16	3.592392208777085e-7	-1.863486196890308e-20	9.275441098042789e-21	2.244492211321942e-11	5.01831077395979e-11	4.6286914899934236e-10
6400000	0.004999804363214084	8.682743584514998e-50	1.1532697055798476e-66	1.574942641523375e-8	9.414342539514794e-16	3.592392208777085e-7	-1.8634861014247698e-20	9.275441098042789e-21	2.244492211321942e-11	5.01831077395979e-11	4.6286914899934236e-10
6500000	0.004999804363214084	8.682743584514998e-50	1.1532697055798476e-66	1.574942641523375e-8	9.414342539514794e-16	3.592392208777085e-7	-1.8634860059592316e-20	9.275441098042789e-21	2.244492211321942e-11	5.01831077395979e-11	4.6286914899934236e-10
6600000	0.004999804363214084	8.682743584514998e-50	1.1532697055798476e-66	1.574942641523375e-8	9.414342539514794e-16	3.592392208777085e-7	-1.8634859104936934e-20	9.275441098042789e-21	2.244492211321942e-11	5.01831077395979e-11	4.6286914899934236e-10
6700000	0.004999804363214084	8.682743584514998e-50	1.1532697055798476e-66	1.574942641523375e-8	9.414342539514794e-16	3.592392208777085e-7	-1.8634858150281552e-20	9.275441098042789e-21	2.244492211321942e-11	5.01831077395979e-11	4.6286914899934236e-10
6800000	0.004999804363214084	8.682743584514998e-50	1.1532697055798476e-66	1.574942641523375e-8	9.414342539514794e-16	3.592392208777085e-7	-1.863485719562617e-20	9.275441098042789e-21	2.244492211321942e-11	5.01831077395979e-11	4.6286914899934236e-10
6900000	0.004999804363214084	8.682743584514996e-50	1.1532697055798476e-66	1.574942641523375e-8	9.414342539514794e-16	3.592392208777085e-7	-1.8634856240970788e-20	9.275441098042789e-21	2.244492211321942e-11	5.01831077395979e-11	4.6286914899934236e-10
7000000	0.004999804363214084	8.682743584514996e-50	1.1532697055798476e-66	1.574942641523375e-8	9.414342539514794e-16	3.592392208777085e-7	-1.8634855286315406e-20	9.275441098042789e-21	2.244492211321942e-11	5.01831077395979e-11	4.6286914899934236e-10
7100000	0.004999804363214084	8.682743584514996e-50	1.1532697055798476e-66	1.5749426415233746e-8	9.414342539514794e-16	3.592392208777085e-7	-1.8634854331660024e-20	9.275441098042789e-21	2.244492211321942e-11	5.01831077395979e-11	4.6286914899934236e-10
7200000	0.004999804363214084	8.682743584514996e-50	1.1532697055798476e-66	1.5749426415233746e-8	9.414342539514794e-16	3.592392208777085e-7	-1.8634853377004642e-20	9.275441098042789e-21	2.244492211321942e-11	5.01831077395979e-11	4.6286914899934236e-10
7300000	0.004999804363214084	8.682743584514996e-50	1.1532697055798476e-66	1.5749426415233746e-8	9.414342539514794e-16	3.592392208777085e-7	-1.863485242234926e-20	9.275441098042789e-21	2.244492211321942e-11	5.01831077395979e-11	4.6286914899934236e-10
7400000	0.004999804363214084	8.682743584514996e-50	1.1532697055798476e-66	1.5749426415233746e-8	9.414342539514794e-16	3.592392208777085e-7	-1.8634851467693878e-20	9.275441098042789e-21	2.244492211321942e-11	5.01831077395979e-11	4.6286914899934236e-10
7500000	0.004999804363214084	8.682743584514996e-50	1.1532697055798474e-66	1.5749426415233746e-8	9.414342539514794e-16	3.592392208777085e-7	-1.8634850513038496e-20	9.275441098042789e-21	2.244492211321942e-11	5.01831077395979e-11	4.6286914899934236e-10
7600000	0.004999804363214084	8.682743584514996e-50	1.1532697055798474e-66	1.5749426415233746e-8	9.414342539514794e-16	3.592392208777085e-7	-1.8634849558383115e-20	9.275441098042789e-21	2.244492211321942e-11	5.01831077395979e-11	4.6286914899934236e-10
7700000	0.004999804363214084	8.682743584514996e-50	1.1532697055798474e-66	1.5749426415233746e-8	9.414342539514794e-16	3.592392208777085e-7	-1.8634848603727733e-20	9.275441098042789e-21	2.244492211321942e-11	5.01831077395979e-11	4.6286914899934236e-10
7800000	0.004999804363214084	8.682743584514996e-50	1.1532697055798474e-66	1.5749426415233746e-8	9.414342539514794e-16	3.592392208777085e-7	-1.863484764907235e-20	9.275441098042789e-21	2.244492211321942e-11	5.01831077395979e-11	4.6286914899934236e-10
7900000	0.004999804363214084	8.682743584514996e-50	1.1532697055798474e-66	1.5749426415233746e-8	9.414342539514794e-16	3.592392208777085e-7	-1.863484669441697e-20	9.275441098042789e-21	2.244492211321942e-11	5.01831077395979e-11	4.6286914899934236e-10
8000000	0.004999804363214084	8.682743584514996e-50	1.1532697055798474e-66	1.5749426415233746e-8	9.414342539514794e-16	3.592392208777085e-7	-1.8634845739761587e-20	9.275441098042789e-21	2.244492211321942e-11	5.01831077395979e-11	4.6286914899934236e-10
8100000	0.004999804363214084	8.682743584514996e-50	1.1532697055798476e-66	1.5749426415233746e-8	9.414342539514794e-16	3.592392208777085e-7	-1.8634844785106205e-20	9.275441098042789e-21	2.244492211321942e-11	5.01831077395979e-11	4.6286914899934236e-10
8200000	0.004999804363214084	8.682743584514996e-50	1.1532697055798476e-66	1.5749426415233746e-8	9.414342539514794e-16	3.592392208777085e-7	-1.8634843830450823e-20	9.275441098042789e-21	2.244492211321942e-11	5.01831077395979e-11	4.6286914899934236e-10
8300000	0.004999804363214084	8.682743584514996e-50	1.1532697055798476e-66	1.5749426415233746e-8	9.414342539514794e-16	3.592392208777085e-7	-1.863484287579544e-20	9.275441098042789e-21	2.244492211321942e-11	5.01831077395979e-11	4.6286914899934236e-10
8400000	0.004999804363214084	8.682743584514996e-50	1.1532697055798476e-66	1.5749426415233746e-8	9.414342539514794e-16	3.592392208777085e-7	-1.863484192114006e-20	9.275441098042789e-21	2.244492211321942e-11	5.01831077395979e-11	4.6286914899934236e-10
8500000	0.004999804363214084	8.682743584514996e-50	1.1532697055798476e-66	1.5749426415233746e-8	9.414342539514794e-16	3.592392208777085e-7	-1.8634840966484677e-20	9.275441098042789e-21	2.244492211321942e-11	5.01831077395979e-11	4.6286914899934236e-10
8600000	0.004999804363214084	8.682743584514996e-50	1.1532697055798476e-66	1.5749426415233746e-8	9.414342539514794e-16	3.592392208777085e-7	-1.8634840011829295e-20	9.275441098042789e-21	2.244492211321942e-11	5.01831077395979e-11	4.6286914899934236e-10
8700000	0.004999804363214084	8.682743584514998e-50	1.1532697055798476e-66	1.5749426415233746e-8	9.414342539514794e-16	3.592392208777085e-7	-1.8634839057173913e-20	9.275441098042789e-21	2.244492211321942e-11	5.01831077395979e-11	4.6286914899934236e-10
8800000	0.004999804363214084	8.682743584514998e-50	1.1532697055798476e-66	1.5749426415233746e-8	9.414342539514794e-16	3.592392208777085e-7	-1.863483810251853e-20	9.275441098042789e-21	2.244492211321942e-11	5.01831077395979e-11	4.6286914899934236e-10
8900000	0.004999804363214084	8.682743584514998e-50	1.1532697055798476e-66	1.5749426415233746e-8	9.414342539514794e-16	3.592392208777085e-7	-1.863483714786315e-20	9.275441098042789e-21	2.244492211321942e-11	5.01831077395979e-11	4.6286914899934236e-10
9000000	0.004999804363214084	8.682743584514998e-50	1.1532697055798476e-66	1.5749426415233746e-8	9.414342539514794e-16	3.592392208777085e-7	-1.8634836193207767e-20	9.275441098042789e-21	2.244492211321942e-11	5.01831077395979e-11	4.6286914899934236e-10
9100000	0.004999804363214084	8.682743584514998e-50	1.1532697055798476e-66	1.5749426415233746e-8	9.414342539514794e-16	3.592392208777085e-7	-1.8634835238552385e-20	9.275441098042789e-21	2.244492211321942e-11	5.01831077395979e-11	4.6286914899934236e-10
9200000	0.004999804363214084	8.682743584514998e-50	1.1532697055798476e-66	1.5749426415233746e-8	9.414342539514794e-16	3.592392208777085e-7	-1.8634834283897004e-20	9.275441098042789e-21	2.244492211321942e-11	5.01831077395979e-11	4.6286914899934236e-10
9300000	0.004999804363214084	8.682743584514998e-50	1.1532697055798476e-66	1.5749426415233746e-8	9.414342539514794e-16	3.592392208777085e-7	-1.8634833329241622e-20	9.275441098042789e-21	2.244492211321942e-11	5.01831077395979e-11	4.6286914899934236e-10
9400000	0.004999804363214084	8.682743584514998e-50	1.1532697055798476e-66	1.5749426415233746e-8	9.414342539514794e-16	3.592392208777085e-7	-1.863483237458624e-20	9.275441098042789e-21	2.244492211321942e-11	5.01831077395979e-11	4.6286914899934236e-10
9500000	0.004999804363214084	8.682743584514998e-50	1.1532697055798476e-66	1.5749426415233746e-8	9.414342539514794e-16	3.592392208777085e-7	-1.8634831419930858e-20	9.275441098042789e-21	2.244492211321942e-11	5.01831077395979e-11	4.6286914899934236e-10
9600000	0.004999804363214084	8.682743584514998e-50	1.1532697055798476e-66	1.5749426415233746e-8	9.414342539514794e-16	3.592392208777085e-7	-1.8634830465275476e-20	9.275441098042789e-21	2.244492211321942e-11	5.01831077395979e-11	4.6286914899934236e-10
9700000	0.004999804363214084	8.682743584514998e-50	1.1532697055798476e-66	1.5749426415233746e-8	9.414342539514794e-16	3.592392208777085e-7	-1.8634829510620094e-20	9.275441098042789e-21	2.244492211321942e-11	5.01831077395979e-11	4.6286914899934236e-10
9800000	0.004999804363214084	8.682743584514998e-50	1.1532697055798476e-66	1.5749426415233746e-8	9.414342539514794e-16	3.592392208777085e-7	-1.8634828555964712e-20	9.275441098042789e-21	2.244492211321942e-11	5.01831077395979e-11	4.6286914899934236e-10
9900000	0.004999804363214084	8.682743584515e-50	1.1532697055798477e-66	1.5749426415233746e-8	9.414342539514794e-16	3.592392208777085e-7	-1.863482760130933e-20	9.275441098042789e-21	2.244492211321942e-11	5.01831077395979e-11	4.6286914899934236e-10
10000000	0.004999804363214084	8.682743584515e-50	1.1532697055798477e-66	1.5749426415233746e-8	9.414342539514794e-16	3.592392208777085e-7	-1.8634826646653948e-20	9.275441098042789e-21	2.2444922113219422e-11	5.01831077395979e-11	4.6286914899934236e-10
10100000	0.004999804363214084	8.682743584515e-50	1.1532697055798477e-66	1.5749426415233746e-8	9.414342539514794e-16	3.592392208777085e-7	-1.8634825691998566e-20	9.275441098042789e-21	2.2444922113219422e-11	5.01831077395979e-11	4.6286914899934236e-10
10200000	0.004999804363214084	8.682743584515e-50	1.1532697055798477e-66	1.5749426415233746e-8	9.414342539514794e-16	3.592392208777085e-7	-1.8634824737343184e-20	9.275441098042789e-21	2.2444922113219422e-11	5.01831077395979e-11	4.628691489993423e-10
10300000	0.004999804363214084	8.682743584515e-50	1.1532697055798477e-66	1.5749426415233746e-8	9.414342539514794e-16	3.592392208777085e-7	-1.8634823782687802e-20	9.275441098042789e-21	2.2444922113219422e-11	5.01831077395979e-11	4.628691489993423e-10
10400000	0.004999804363214084	8.682743584515e-50	1.1532697055798477e-66	1.5749426415233746e-8	9.414342539514794e-16	3.592392208777085e-7	-1.863482282803242e-20	9.275441098042789e-21	2.2444922113219422e-11	5.01831077395979e-11	4.628691489993423e-10
10500000	0.004999804363214084	8.682743584515e-50	1.1532697055798477e-66	1.574942641523375e-8	9.414342539514794e-16	3.592392208777085e-7	-1.8634821873377038e-20	9.275441098042789e-21	2.2444922113219422e-11	5.01831077395979e-11	4.628691489993423e-10
10600000	0.004999804363214084	8.682743584515e-50	1.1532697055798477e-66	1.574942641523375e-8	9.414342539514794e-16	3.592392208777085e-7	-1.8634820918721656e-20	9.275441098042789e-21	2.2444922113219422e-11	5.01831077395979e-11	4.628691489993423e-10
10700000	0.004999804363214084	8.682743584515e-50	1.1532697055798477e-66	1.574942641523375e-8	9.414342539514794e-16	3.592392208777085e-7	-1.8634819964066274e-20	9.275441098042789e-21	2.2444922113219422e-11	5.01831077395979e-11	4.628691489993423e-10
10800000	0.004999804363214084	8.682743584515002e-50	1.1532697055798477e-66	1.574942641523375e-8	9.414342539514794e-16	3.592392208777085e-7	-1.8634819009410893e-20	9.275441098042789e-21	2.2444922113219422e-11	5.01831077395979e-11	4.628691489993423e-10
10900000	0.004999804363214084	8.682743584515002e-50	1.1532697055798477e-66	1.574942641523375e-8	9.414342539514794e-16	3.592392208777085e-7	-1.863481805475551e-20	9.275441098042789e-21	2.2444922113219422e-11	5.01831077395979e-11	4.628691489993423e-10
11000000	0.004999804363214084	8.682743584515002e-50	1.1532697055798478e-66	1.574942641523375e-8	9.414342539514794e-16	3.592392208777085e-7	-1.863481710010013e-20	9.275441098042789e-21	2.2444922113219422e-11	5.01831077395979e-11	4.628691489993423e-10
11100000	0.004999804363214084	8.682743584515002e-50	1.1532697055798478e-66	1.574942641523375e-8	9.414342539514794e-16	3.592392208777085e-7	-1.8634816145444747e-20	9.275441098042789e-21	2.2444922113219422e-11	5.01831077395979e-11	4.628691489993423e-10
11200000	0.004999804363214084	8.682743584515002e-50	1.1532697055798478e-66	1.574942641523375e-8	9.414342539514794e-16	3.592392208777085e-7	-1.8634815190789365e-20	9.275441098042789e-21	2.2444922113219422e-11	5.01831077395979e-11	4.628691489993423e-10
11300000	0.004999804363214084	8.682743584515002e-50	1.1532697055798478e-66	1.574942641523375e-8	9.414342539514794e-16	3.592392208777085e-7	-1.8634814236133983e-20	9.275441098042789e-21	2.2444922113219422e-11	5.01831077395979e-11	4.628691489993423e-10
11400000	0.004999804363214084	8.682743584515002e-50	1.1532697055798478e-66	1.574942641523375e-8	9.414342539514794e-16	3.592392208777085e-7	-1.86348132814786e-20	9.275441098042789e-21	2.2444922113219422e-11	5.01831077395979e-11	4.628691489993423e-10
11500000	0.004999804363214084	8.682743584515002e-50	1.1532697055798478e-66	1.574942641523375e-8	9.414342539514794e-16	3.592392208777085e-7	-1.863481232682322e-20	9.275441098042789e-21	2.2444922113219422e-11	5.01831077395979e-11	4.628691489993423e-10
11600000	0.004999804363214084	8.682743584515004e-50	1.1532697055798478e-66	1.574942641523375e-8	9.414342539514794e-16	3.592392208777085e-7	-1.8634811372167837e-20	9.275441098042789e-21	2.2444922113219422e-11	5.01831077395979e-11	4.628691489993423e-10
11700000	0.004999804363214084	8.682743584515004e-50	1.1532697055798478e-66	1.574942641523375e-8	9.414342539514794e-16	3.592392208777085e-7	-1.8634810417512455e-20	9.275441098042789e-21	2.2444922113219422e-11	5.01831077395979e-11	4.628691489993423e-10
11800000	0.004999804363214084	8.682743584515004e-50	1.1532697055798478e-66	1.574942641523375e-8	9.414342539514794e-16	3.592392208777085e-7	-1.8634809462857073e-20	9.275441098042789e-21	2.2444922113219422e-11	5.01831077395979e-11	4.628691489993423e-10
11900000	0.004999804363214084	8.682743584515004e-50	1.153269705579848e-66	1.574942641523375e-8	9.414342539514794e-16	3.592392208777085e-7	-1.863480850820169e-20	9.275441098042789e-21	2.2444922113219422e-11	5.01831077395979e-11	4.628691489993423e-10
12000000	0.004999804363214084	8.682743584515004e-50	1.153269705579848e-66	1.574942641523375e-8	9.414342539514794e-16	3.592392208777085e-7	-1.863480755354631e-20	9.275441098042789e-21	2.2444922113219422e-11	5.018310773959791e-11	4.628691489993423e-10
12100000	0.004999804363214084	8.682743584515004e-50	1.153269705579848e-66	1.574942641523375e-8	9.414342539514794e-16	3.592392208777085e-7	-1.8634806598890927e-20	9.275441098042789e-21	2.2444922113219422e-11	5.018310773959791e-11	4.628691489993423e-10
12200000	0.004999804363214084	8.682743584515004e-50	1.153269705579848e-66	1.574942641523375e-8	9.414342539514794e-16	3.592392208777085e-7	-1.8634805644235545e-20	9.275441098042789e-21	2.2444922113219422e-11	5.018310773959791e-11	4.628691489993423e-10
12300000	0.004999804363214084	8.682743584515004e-50	1.153269705579848e-66	1.574942641523375e-8	9.414342539514794e-16	3.592392208777085e-7	-1.8634804689580163e-20	9.275441098042789e-21	2.2444922113219422e-11	5.018310773959791e-11	4.628691489993423e-10
12400000	0.004999804363214084	8.682743584515006e-50	1.153269705579848e-66	1.574942641523375e-8	9.414342539514794e-16	3.592392208777085e-7	-1.863480373492478e-20	9.275441098042789e-21	2.2444922113219422e-11	5.018310773959791e-11	4.628691489993423e-10
12500000	0.004999804363214084	8.682743584515006e-50	1.153269705579848e-66	1.574942641523375e-8	9.414342539514792e-16	3.592392208777085e-7	-1.86348027802694e-20	9.275441098042789e-21	2.2444922113219422e-11	5.018310773959791e-11	4.628691489993423e-10
12600000	0.004999804363214084	8.682743584515006e-50	1.153269705579848e-66	1.574942641523375e-8	9.414342539514792e-16	3.592392208777085e-7	-1.8634801825614018e-20	9.275441098042789e-21	2.2444922113219422e-11	5.018310773959791e-11	4.628691489993423e-10
12700000	0.004999804363214084	8.682743584515006e-50	1.153269705579848e-66	1.574942641523375e-8	9.414342539514792e-16	3.592392208777085e-7	-1.8634800870958636e-20	9.275441098042789e-21	2.2444922113219422e-11	5.018310773959791e-11	4.628691489993423e-10
12800000	0.004999804363214084	8.682743584515006e-50	1.153269705579848e-66	1.574942641523375e-8	9.414342539514792e-16	3.592392208777085e-7	-1.8634799916303254e-20	9.275441098042789e-21	2.2444922113219422e-11	5.018310773959791e-11	4.628691489993423e-10
12900000	0.004999804363214084	8.682743584515006e-50	1.1532697055798481e-66	1.574942641523375e-8	9.414342539514792e-16	3.592392208777085e-7	-1.8634798961647872e-20	9.275441098042789e-21	2.2444922113219422e-11	5.018310773959791e-11	4.628691489993423e-10
13000000	0.004999804363214084	8.682743584515006e-50	1.1532697055798481e-66	1.574942641523375e-8	9.414342539514792e-16	3.592392208777085e-7	-1.863479800699249e-20	9.275441098042789e-21	2.2444922113219425e-11	5.018310773959791e-11	4.628691489993423e-10
13100000	0.004999804363214084	8.682743584515006e-50	1.1532697055798481e-66	1.574942641523375e-8	9.414342539514792e-16	3.592392208777085e-7	-1.8634797052337108e-20	9.275441098042789e-21	2.2444922113219425e-11	5.018310773959791e-11	4.628691489993423e-10
13200000	0.004999804363214084	8.682743584515008e-50	1.1532697055798481e-66	1.574942641523375e-8	9.414342539514792e-16	3.592392208777085e-7	-1.8634796097681726e-20	9.275441098042789e-21	2.2444922113219425e-11	5.018310773959791e-11	4.6286914899934226e-10
13300000	0.004999804363214084	8.682743584515008e-50	1.1532697055798481e-66	1.574942641523375e-8	9.414342539514792e-16	3.592392208777085e-7	-1.8634795143026344e-20	9.275441098042789e-21	2.2444922113219425e-11	5.018310773959791e-11	4.6286914899934226e-10
13400000	0.004999804363214084	8.682743584515008e-50	1.1532697055798481e-66	1.574942641523375e-8	9.414342539514792e-16	3.592392208777085e-7	-1.8634794188370962e-20	9.275441098042789e-21	2.2444922113219425e-11	5.018310773959791e-11	4.6286914899934226e-10
13500000	0.004999804363214084	8.682743584515008e-50	1.1532697055798481e-66	1.574942641523375e-8	9.414342539514792e-16	3.592392208777085e-7	-1.863479323371558e-20	9.275441098042789e-21	2.2444922113219425e-11	5.018310773959791e-11	4.6286914899934226e-10
13600000	0.004999804363214084	8.682743584515008e-50	1.1532697055798481e-66	1.574942641523375e-8	9.414342539514792e-16	3.592392208777085e-7	-1.8634792279060198e-20	9.275441098042789e-21	2.2444922113219425e-11	5.018310773959791e-11	4.6286914899934226e-10
13700000	0.004999804363214084	8.682743584515008e-50	1.1532697055798481e-66	1.574942641523375e-8	9.414342539514792e-16	3.592392208777085e-7	-1.8634791324404816e-20	9.275441098042789e-21	2.2444922113219425e-11	5.018310773959791e-11	4.6286914899934226e-10
13800000	0.004999804363214084	8.682743584515008e-50	1.1532697055798481e-66	1.574942641523375e-8	9.414342539514792e-16	3.592392208777085e-7	-1.8634790369749434e-20	9.275441098042789e-21	2.2444922113219425e-11	5.018310773959791e-11	4.6286914899934226e-10
13900000	0.004999804363214084	8.682743584515008e-50	1.1532697055798481e-66	1.574942641523375e-8	9.414342539514792e-16	3.592392208777085e-7	-1.8634789415094052e-20	9.275441098042789e-21	2.2444922113219425e-11	5.018310773959791e-11	4.6286914899934226e-10
14000000	0.004999804363214084	8.682743584515008e-50	1.1532697055798482e-66	1.574942641523375e-8	9.414342539514792e-16	3.592392208777085e-7	-1.863478846043867e-20	9.275441098042789e-21	2.2444922113219425e-11	5.018310773959791e-11	4.6286914899934226e-10
14100000	0.004999804363214084	8.682743584515008e-50	1.1532697055798482e-66	1.574942641523375e-8	9.414342539514792e-16	3.592392208777085e-7	-1.863478750578329e-20	9.275441098042789e-21	2.2444922113219425e-11	5.018310773959791e-11	4.6286914899934226e-10
14200000	0.004999804363214084	8.682743584515008e-50	1.1532697055798482e-66	1.574942641523375e-8	9.414342539514792e-16	3.592392208777085e-7	-1.8634786551127907e-20	9.275441098042789e-21	2.2444922113219425e-11	5.018310773959791e-11	4.6286914899934226e-10
14300000	0.004999804363214084	8.68274358451501e-50	1.1532697055798482e-66	1.574942641523375e-8	9.414342539514792e-16	3.592392208777085e-7	-1.8634785596472525e-20	9.275441098042789e-21	2.2444922113219425e-11	5.018310773959791e-11	4.6286914899934226e-10
14400000	0.004999804363214084	8.68274358451501e-50	1.1532697055798482e-66	1.574942641523375e-8	9.414342539514792e-16	3.592392208777085e-7	-1.8634784641817143e-20	9.275441098042789e-21	2.2444922113219425e-11	5.018310773959791e-11	4.6286914899934226e-10
14500000	0.004999804363214084	8.68274358451501e-50	1.1532697055798482e-66	1.574942641523375e-8	9.414342539514792e-16	3.592392208777085e-7	-1.863478368716176e-20	9.275441098042789e-21	2.2444922113219425e-11	5.018310773959791e-11	4.6286914899934226e-10
14600000	0.004999804363214084	8.68274358451501e-50	1.1532697055798482e-66	1.574942641523375e-8	9.414342539514792e-16	3.592392208777085e-7	-1.863478273250638e-20	9.275441098042789e-21	2.2444922113219425e-11	5.018310773959791e-11	4.6286914899934226e-10
14700000	0.004999804363214084	8.68274358451501e-50	1.1532697055798482e-66	1.574942641523375e-8	9.414342539514792e-16	3.592392208777085e-7	-1.8634781777850997e-20	9.275441098042789e-21	2.2444922113219425e-11	5.018310773959791e-11	4.6286914899934226e-10
14800000	0.004999804363214084	8.68274358451501e-50	1.1532697055798482e-66	1.574942641523375e-8	9.414342539514792e-16	3.592392208777085e-7	-1.8634780823195615e-20	9.275441098042789e-21	2.2444922113219425e-11	5.018310773959791e-11	4.6286914899934226e-10
14900000	0.004999804363214084	8.68274358451501e-50	1.1532697055798482e-66	1.574942641523375e-8	9.414342539514792e-16	3.592392208777085e-7	-1.8634779868540233e-20	9.275441098042789e-21	2.2444922113219425e-11	5.018310773959791e-11	4.6286914899934226e-10
15000000	0.004999804363214084	8.68274358451501e-50	1.1532697055798482e-66	1.574942641523375e-8	9.414342539514792e-16	3.592392208777085e-7	-1.863477891388485e-20	9.275441098042789e-21	2.2444922113219425e-11	5.018310773959791e-11	4.6286914899934226e-10
15100000	0.004999804363214084	8.68274358451501e-50	1.1532697055798482e-66	1.574942641523375e-8	9.414342539514792e-16	3.592392208777085e-7	-1.8634777959229466e-20	9.275441098042789e-21	2.2444922113219425e-11	5.018310773959791e-11	4.6286914899934226e-10
15200000	0.004999804363214084	8.68274358451501e-50	1.1532697055798482e-66	1.574942641523375e-8	9.414342539514792e-16	3.592392208777085e-7	-1.8634777004574084e-20	9.275441098042789e-21	2.2444922113219425e-11	5.018310773959791e-11	4.6286914899934226e-10
15300000	0.004999804363214084	8.68274358451501e-50	1.1532697055798482e-66	1.574942641523375e-8	9.414342539514792e-16	3.592392208777085e-7	-1.8634776049918702e-20	9.275441098042789e-21	2.2444922113219425e-11	5.018310773959791e-11	4.6286914899934226e-10
15400000	0.004999804363214084	8.68274358451501e-50	1.1532697055798482e-66	1.574942641523375e-8	9.414342539514792e-16	3.592392208777085e-7	-1.863477509526332e-20	9.275441098042789e-21	2.2444922113219425e-11	5.018310773959791e-11	4.6286914899934226e-10
15500000	0.004999804363214084	8.68274358451501e-50	1.1532697055798482e-66	1.574942641523375e-8	9.414342539514792e-16	3.592392208777085e-7	-1.8634774140607938e-20	9.275441098042789e-21	2.2444922113219425e-11	5.018310773959791e-11	4.6286914899934226e-10
15600000	0.004999804363214084	8.68274358451501e-50	1.1532697055798482e-66	1.574942641523375e-8	9.414342539514792e-16	3.592392208777085e-7	-1.8634773185952556e-20	9.275441098042789e-21	2.2444922113219425e-11	5.018310773959791e-11	4.6286914899934226e-10
15700000	0.004999804363214084	8.68274358451501e-50	1.1532697055798482e-66	1.574942641523375e-8	9.414342539514792e-16	3.592392208777085e-7	-1.8634772231297174e-20	9.275441098042789e-21	2.2444922113219425e-11	5.018310773959791e-11	4.6286914899934226e-10
15800000	0.004999804363214084	8.68274358451501e-50	1.1532697055798482e-66	1.574942641523375e-8	9.414342539514792e-16	3.592392208777085e-7	-1.8634771276641793e-20	9.275441098042789e-21	2.2444922113219425e-11	5.018310773959791e-11	4.6286914899934226e-10
15900000	0.004999804363214084	8.68274358451501e-50	1.1532697055798482e-66	1.574942641523375e-8	9.414342539514792e-16	3.592392208777085e-7	-1.863477032198641e-20	9.275441098042789e-21	2.2444922113219425e-11	5.018310773959791e-11	4.6286914899934226e-10
16000000	0.004999804363214084	8.68274358451501e-50	1.1532697055798482e-66	1.574942641523375e-8	9.414342539514792e-16	3.592392208777085e-7	-1.863476936733103e-20	9.275441098042789e-21	2.2444922113219425e-11	5.018310773959791e-11	4.6286914899934226e-10
16100000	0.004999804363214084	8.68274358451501e-50	1.1532697055798482e-66	1.574942641523375e-8	9.414342539514792e-16	3.592392208777085e-7	-1.8634768412675647e-20	9.275441098042789e-21	2.2444922113219425e-11	5.018310773959791e-11	4.6286914899934226e-10
16200000	0.004999804363214084	8.68274358451501e-50	1.1532697055798482e-66	1.574942641523375e-8	9.414342539514792e-16	3.592392208777085e-7	-1.8634767458020265e-20	9.275441098042789e-21	2.2444922113219425e-11	5.018310773959791e-11	4.6286914899934226e-10
16300000	0.004999804363214084	8.68274358451501e-50	1.1532697055798482e-66	1.574942641523375e-8	9.414342539514792e-16	3.592392208777085e-7	-1.8634766503364883e-20	9.275441098042789e-21	2.2444922113219425e-11	5.018310773959791e-11	4.6286914899934226e-10
16400000	0.004999804363214084	8.68274358451501e-50	1.1532697055798482e-66	1.574942641523375e-8	9.414342539514792e-16	3.592392208777085e-7	-1.86347655487095e-20	9.275441098042789e-21	2.2444922113219425e-11	5.018310773959791e-11	4.6286914899934226e-10
16500000	0.004999804363214084	8.68274358451501e-50	1.1532697055798482e-66	1.574942641523375e-8	9.414342539514792e-16	3.592392208777085e-7	-1.863476459405412e-20	9.275441098042789e-21	2.2444922113219425e-11	5.018310773959791e-11	4.6286914899934226e-10
16600000	0.004999804363214084	8.68274358451501e-50	1.1532697055798482e-66	1.574942641523375e-8	9.414342539514792e-16	3.592392208777085e-7	-1.8634763639398737e-20	9.275441098042789e-21	2.2444922113219425e-11	5.018310773959791e-11	4.6286914899934226e-10
16700000	0.004999804363214084	8.68274358451501e-50	1.1532697055798482e-66	1.574942641523375e-8	9.414342539514792e-16	3.592392208777085e-7	-1.8634762684743355e-20	9.275441098042789e-21	2.2444922113219425e-11	5.018310773959791e-11	4.6286914899934226e-10
16800000	0.004999804363214084	8.68274358451501e-50	1.1532697055798482e-66	1.574942641523375e-8	9.414342539514792e-16	3.592392208777085e-7	-1.8634761730087973e-20	9.275441098042789e-21	2.2444922113219425e-11	5.018310773959791e-11	4.6286914899934226e-10
16900000	0.004999804363214084	8.68274358451501e-50	1.1532697055798482e-66	1.574942641523375e-8	9.414342539514792e-16	3.592392208777085e-7	-1.863476077543259e-20	9.275441098042789e-21	2.2444922113219425e-11	5.018310773959791e-11	4.6286914899934226e-10
17000000	0.004999804363214084	8.68274358451501e-50	1.1532697055798482e-66	1.574942641523375e-8	9.414342539514792e-16	3.592392208777085e-7	-1.863475982077721e-20	9.275441098042789e-21	2.2444922113219425e-11	5.018310773959791e-11	4.6286914899934226e-10
17100000	0.004999804363214084	8.68274358451501e-50	1.1532697055798482e-66	1.574942641523375e-8	9.414342539514792e-16	3.592392208777085e-7	-1.8634758866121827e-20	9.275441098042789e-21	2.2444922113219425e-11	5.018310773959791e-11	4.6286914899934226e-10
17200000	0.004999804363214084	8.68274358451501e-50	1.1532697055798482e-66	1.574942641523375e-8	9.414342539514792e-16	3.592392208777085e-7	-1.8634757911466445e-20	9.275441098042789e-21	2.2444922113219425e-11	5.018310773959791e-11	4.6286914899934226e-10
17300000	0.004999804363214084	8.68274358451501e-50	1.1532697055798482e-66	1.574942641523375e-8	9.414342539514792e-16	3.592392208777085e-7	-1.8634756956811063e-20	9.275441098042789e-21	2.2444922113219425e-11	5.018310773959791e-11	4.6286914899934226e-10
17400000	0.004999804363214084	8.68274358451501e-50	1.1532697055798482e-66	1.574942641523375e-8	9.414342539514792e-16	3.592392208777085e-7	-1.8634756002155682e-20	9.275441098042789e-21	2.2444922113219425e-11	5.018310773959791e-11	4.6286914899934226e-10
17500000	0.004999804363214084	8.68274358451501e-50	1.1532697055798482e-66	1.574942641523375e-8	9.414342539514792e-16	3.592392208777085e-7	-1.86347550475003e-20	9.275441098042789e-21	2.2444922113219425e-11	5.018310773959791e-11	4.6286914899934226e-10
17600000	0.004999804363214084	8.68274358451501e-50	1.1532697055798482e-66	1.574942641523375e-8	9.414342539514792e-16	3.592392208777085e-7	-1.8634754092844918e-20	9.275441098042789e-21	2.2444922113219425e-11	5.018310773959791e-11	4.6286914899934226e-10
17700000	0.004999804363214084	8.68274358451501e-50	1.1532697055798482e-66	1.574942641523375e-8	9.414342539514792e-16	3.592392208777085e-7	-1.8634753138189536e-20	9.275441098042789e-21	2.2444922113219425e-11	5.018310773959791e-11	4.6286914899934226e-10
17800000	0.004999804363214084	8.68274358451501e-50	1.1532697055798482e-66	1.574942641523375e-8	9.414342539514792e-16	3.592392208777085e-7	-1.8634752183534154e-20	9.275441098042789e-21	2.2444922113219425e-11	5.018310773959791e-11	4.6286914899934226e-10
17900000	0.004999804363214084	8.68274358451501e-50	1.1532697055798482e-66	1.574942641523375e-8	9.414342539514792e-16	3.592392208777085e-7	-1.8634751228878772e-20	9.275441098042789e-21	2.2444922113219425e-11	5.018310773959791e-11	4.6286914899934226e-10
18000000	0.004999804363214084	8.68274358451501e-50	1.1532697055798482e-66	1.574942641523375e-8	9.414342539514792e-16	3.592392208777085e-7	-1.863475027422339e-20	9.275441098042789e-21	2.2444922113219425e-11	5.018310773959791e-11	4.6286914899934226e-10
18100000	0.004999804363214084	8.68274358451501e-50	1.1532697055798482e-66	1.574942641523375e-8	9.414342539514792e-16	3.592392208777085e-7	-1.8634749319568008e-20	9.275441098042789e-21	2.2444922113219425e-11	5.018310773959791e-11	4.6286914899934226e-10
18200000	0.004999804363214084	8.68274358451501e-50	1.1532697055798482e-66	1.574942641523375e-8	9.414342539514792e-16	3.592392208777085e-7	-1.8634748364912626e-20	9.275441098042789e-21	2.2444922113219425e-11	5.018310773959791e-11	4.6286914899934226e-10
18300000	0.004999804363214084	8.68274358451501e-50	1.1532697055798482e-66	1.574942641523375e-8	9.414342539514792e-16	3.592392208777085e-7	-1.8634747410257244e-20	9.275441098042789e-21	2.2444922113219425e-11	5.018310773959791e-11	4.6286914899934226e-10
18400000	0.004999804363214084	8.68274358451501e-50	1.1532697055798482e-66	1.574942641523375e-8	9.414342539514792e-16	3.592392208777085e-7	-1.8634746455601862e-20	9.275441098042789e-21	2.2444922113219425e-11	5.018310773959791e-11	4.6286914899934226e-10
18500000	0.004999804363214084	8.68274358451501e-50	1.1532697055798482e-66	1.574942641523375e-8	9.414342539514792e-16	3.592392208777085e-7	-1.863474550094648e-20	9.275441098042789e-21	2.2444922113219425e-11	5.018310773959791e-11	4.6286914899934226e-10
18600000	0.004999804363214084	8.68274358451501e-50	1.1532697055798482e-66	1.574942641523375e-8	9.414342539514792e-16	3.592392208777085e-7	-1.8634744546291098e-20	9.275441098042789e-21	2.2444922113219425e-11	5.018310773959791e-11	4.6286914899934226e-10
18700000	0.004999804363214084	8.68274358451501e-50	1.1532697055798482e-66	1.574942641523375e-8	9.414342539514792e-16	3.592392208777085e-7	-1.8634743591635716e-20	9.275441098042789e-21	2.2444922113219425e-11	5.018310773959791e-11	4.6286914899934226e-10
18800000	0.004999804363214084	8.68274358451501e-50	1.1532697055798482e-66	1.574942641523375e-8	9.414342539514792e-16	3.592392208777085e-7	-1.8634742636980334e-20	9.275441098042789e-21	2.2444922113219425e-11	5.018310773959791e-11	4.6286914899934226e-10
18900000	0.004999804363214084	8.68274358451501e-50	1.1532697055798482e-66	1.574942641523375e-8	9.414342539514792e-16	3.592392208777085e-7	-1.8634741682324952e-20	9.275441098042789e-21	2.2444922113219425e-11	5.018310773959791e-11	4.6286914899934226e-10
19000000	0.004999804363214084	8.68274358451501e-50	1.1532697055798482e-66	1.574942641523375e-8	9.414342539514792e-16	3.592392208777085e-7	-1.863474072766957e-20	9.275441098042789e-21	2.2444922113219425e-11	5.018310773959791e-11	4.6286914899934226e-10
19100000	0.004999804363214084	8.682743584515008e-50	1.1532697055798481e-66	1.574942641523375e-8	9.414342539514792e-16	3.592392208777085e-7	-1.863473977301419e-20	9.275441098042789e-21	2.2444922113219425e-11	5.018310773959791e-11	4.6286914899934226e-10
19200000	0.004999804363214084	8.682743584515008e-50	1.1532697055798481e-66	1.574942641523375e-8	9.414342539514792e-16	3.592392208777085e-7	-1.8634738818358807e-20	9.275441098042789e-21	2.2444922113219425e-11	5.018310773959791e-11	4.6286914899934226e-10
19300000	0.004999804363214084	8.682743584515008e-50	1.1532697055798481e-66	1.574942641523375e-8	9.414342539514792e-16	3.592392208777085e-7	-1.8634737863703425e-20	9.275441098042789e-21	2.2444922113219425e-11	5.018310773959791e-11	4.6286914899934226e-10
19400000	0.004999804363214084	8.682743584515008e-50	1.1532697055798481e-66	1.574942641523375e-8	9.414342539514792e-16	3.592392208777085e-7	-1.8634736909048043e-20	9.275441098042789e-21	2.2444922113219425e-11	5.018310773959791e-11	4.6286914899934226e-10
19500000	0.004999804363214084	8.682743584515008e-50	1.1532697055798481e-66	1.574942641523375e-8	9.414342539514792e-16	3.592392208777085e-7	-1.863473595439266e-20	9.275441098042789e-21	2.2444922113219425e-11	5.018310773959791e-11	4.6286914899934226e-10
19600000	0.004999804363214084	8.682743584515008e-50	1.1532697055798481e-66	1.574942641523375e-8	9.414342539514792e-16	3.592392208777085e-7	-1.863473499973728e-20	9.275441098042789e-21	2.2444922113219425e-11	5.018310773959791e-11	4.6286914899934226e-10
19700000	0.004999804363214084	8.682743584515008e-50	1.1532697055798481e-66	1.5749426415233753e-8	9.414342539514792e-16	3.592392208777085e-7	-1.8634734045081897e-20	9.275441098042789e-21	2.2444922113219425e-11	5.018310773959791e-11	4.6286914899934226e-10
19800000	0.004999804363214084	8.682743584515008e-50	1.1532697055798481e-66	1.5749426415233753e-8	9.414342539514792e-16	3.592392208777085e-7	-1.8634733090426515e-20	9.275441098042789e-21	2.2444922113219425e-11	5.018310773959791e-11	4.6286914899934226e-10
19900000	0.004999804363214084	8.682743584515008e-50	1.1532697055798481e-66	1.5749426415233753e-8	9.414342539514792e-16	3.592392208777085e-7	-1.8634732135771133e-20	9.275441098042789e-21	2.2444922113219425e-11	5.018310773959791e-11	4.6286914899934226e-10
20000000	0.004999804363214084	8.682743584515008e-50	1.1532697055798481e-66	1.5749426415233753e-8	9.414342539514792e-16	3.592392208777085e-7	-1.863473118111575e-20	9.275441098042789e-21	2.2444922113219425e-11	5.018310773959791e-11	4.6286914899934226e-10
20100000	0.004999804363214084	8.682743584515008e-50	1.1532697055798481e-66	1.5749426415233753e-8	9.414342539514792e-16	3.592392208777085e-7	-1.863473022646037e-20	9.275441098042789e-21	2.2444922113219425e-11	5.018310773959791e-11	4.6286914899934226e-10
20200000	0.004999804363214084	8.682743584515008e-50	1.1532697055798481e-66	1.5749426415233753e-8	9.414342539514792e-16	3.592392208777085e-7	-1.8634729271804987e-20	9.275441098042789e-21	2.2444922113219425e-11	5.018310773959791e-11	4.6286914899934226e-10
20300000	0.004999804363214084	8.682743584515008e-50	1.1532697055798481e-66	1.5749426415233753e-8	9.414342539514792e-16	3.592392208777085e-7	-1.8634728317149605e-20	9.275441098042789e-21	2.2444922113219425e-11	5.018310773959791e-11	4.6286914899934226e-10
20400000	0.004999804363214084	8.682743584515008e-50	1.1532697055798481e-66	1.5749426415233753e-8	9.414342539514792e-16	3.592392208777085e-7	-1.8634727362494223e-20	9.275441098042789e-21	2.2444922113219425e-11	5.018310773959791e-11	4.6286914899934226e-10
20500000	0.004999804363214084	8.682743584515008e-50	1.1532697055798481e-66	1.5749426415233753e-8	9.414342539514792e-16	3.592392208777085e-7	-1.863472640783884e-20	9.275441098042789e-21	2.2444922113219425e-11	5.018310773959791e-11	4.6286914899934226e-10
20600000	0.004999804363214084	8.682743584515008e-50	1.1532697055798481e-66	1.5749426415233753e-8	9.414342539514792e-16	3.592392208777085e-7	-1.863472545318346e-20	9.275441098042789e-21	2.2444922113219425e-11	5.018310773959791e-11	4.6286914899934226e-10
20700000	0.004999804363214084	8.682743584515008e-50	1.1532697055798481e-66	1.5749426415233753e-8	9.414342539514792e-16	3.592392208777085e-7	-1.8634724498528078e-20	9.275441098042789e-21	2.2444922113219425e-11	5.018310773959791e-11	4.6286914899934226e-10
20800000	0.004999804363214084	8.682743584515006e-50	1.1532697055798481e-66	1.5749426415233753e-8	9.414342539514792e-16	3.592392208777085e-7	-1.8634723543872696e-20	9.275441098042789e-21	2.2444922113219425e-11	5.018310773959791e-11	4.6286914899934226e-10
20900000	0.004999804363214084	8.682743584515006e-50	1.1532697055798481e-66	1.5749426415233753e-8	9.414342539514792e-16	3.592392208777085e-7	-1.8634722589217314e-20	9.275441098042789e-21	2.2444922113219425e-11	5.018310773959791e-11	4.6286914899934226e-10
21000000	0.004999804363214084	8.682743584515006e-50	1.1532697055798481e-66	1.5749426415233753e-8	9.414342539514792e-16	3.592392208777085e-7	-1.8634721634561932e-20	9.275441098042789e-21	2.2444922113219425e-11	5.018310773959791e-11	4.6286914899934226e-10
21100000	0.004999804363214084	8.682743584515006e-50	1.1532697055798481e-66	1.5749426415233753e-8	9.414342539514792e-16	3.592392208777085e-7	-1.863472067990655e-20	9.275441098042789e-21	2.2444922113219425e-11	5.018310773959791e-11	4.6286914899934226e-10
21200000	0.004999804363214084	8.682743584515006e-50	1.1532697055798481e-66	1.5749426415233753e-8	9.414342539514792e-16	3.592392208777085e-7	-1.8634719725251168e-20	9.275441098042789e-21	2.2444922113219425e-11	5.01831077395979e-11	4.6286914899934226e-10
21300000	0.004999804363214084	8.682743584515006e-50	1.153269705579848e-66	1.5749426415233753e-8	9.414342539514792e-16	3.592392208777085e-7	-1.8634718770595786e-20	9.275441098042789e-21	2.2444922113219425e-11	5.01831077395979e-11	4.6286914899934226e-10
21400000	0.004999804363214084	8.682743584515006e-50	1.153269705579848e-66	1.5749426415233753e-8	9.414342539514792e-16	3.592392208777085e-7	-1.8634717815940404e-20	9.275441098042789e-21	2.2444922113219425e-11	5.01831077395979e-11	4.6286914899934226e-10
21500000	0.004999804363214084	8.682743584515006e-50	1.153269705579848e-66	1.5749426415233753e-8	9.414342539514792e-16	3.592392208777085e-7	-1.8634716861285022e-20	9.275441098042789e-21	2.2444922113219425e-11	5.01831077395979e-11	4.6286914899934226e-10
21600000	0.004999804363214084	8.682743584515006e-50	1.153269705579848e-66	1.5749426415233753e-8	9.414342539514792e-16	3.592392208777085e-7	-1.863471590662964e-20	9.275441098042789e-21	2.2444922113219425e-11	5.01831077395979e-11	4.6286914899934226e-10
21700000	0.004999804363214084	8.682743584515006e-50	1.153269705579848e-66	1.5749426415233753e-8	9.414342539514792e-16	3.592392208777085e-7	-1.8634714951974258e-20	9.275441098042789e-21	2.2444922113219425e-11	5.01831077395979e-11	4.6286914899934226e-10
21800000	0.004999804363214084	8.682743584515006e-50	1.153269705579848e-66	1.5749426415233753e-8	9.414342539514792e-16	3.592392208777085e-7	-1.8634713997318876e-20	9.275441098042789e-21	2.2444922113219422e-11	5.01831077395979e-11	4.6286914899934226e-10
21900000	0.004999804363214084	8.682743584515006e-50	1.153269705579848e-66	1.5749426415233753e-8	9.414342539514792e-16	3.592392208777085e-7	-1.8634713042663494e-20	9.275441098042789e-21	2.2444922113219422e-11	5.01831077395979e-11	4.6286914899934226e-10
22000000	0.004999804363214084	8.682743584515006e-50	1.153269705579848e-66	1.5749426415233753e-8	9.414342539514792e-16	3.592392208777085e-7	-1.8634712088008112e-20	9.275441098042789e-21	2.2444922113219422e-11	5.01831077395979e-11	4.6286914899934226e-10
22100000	0.004999804363214084	8.682743584515006e-50	1.153269705579848e-66	1.5749426415233753e-8	9.414342539514792e-16	3.592392208777085e-7	-1.863471113335273e-20	9.275441098042789e-21	2.2444922113219422e-11	5.01831077395979e-11	4.6286914899934226e-10
22200000	0.004999804363214084	8.682743584515006e-50	1.153269705579848e-66	1.5749426415233753e-8	9.414342539514792e-16	3.592392208777085e-7	-1.8634710178697348e-20	9.275441098042789e-21	2.2444922113219422e-11	5.01831077395979e-11	4.6286914899934226e-10
22300000	0.004999804363214084	8.682743584515006e-50	1.153269705579848e-66	1.5749426415233753e-8	9.414342539514792e-16	3.592392208777085e-7	-1.8634709224041967e-20	9.275441098042789e-21	2.2444922113219422e-11	5.01831077395979e-11	4.628691489993423e-10
22400000	0.004999804363214084	8.682743584515004e-50	1.153269705579848e-66	1.5749426415233753e-8	9.414342539514792e-16	3.592392208777085e-7	-1.8634708269386585e-20	9.275441098042789e-21	2.2444922113219422e-11	5.01831077395979e-11	4.628691489993423e-10
22500000	0.004999804363214084	8.682743584515004e-50	1.153269705579848e-66	1.5749426415233753e-8	9.414342539514792e-16	3.592392208777085e-7	-1.8634707314731203e-20	9.275441098042789e-21	2.2444922113219422e-11	5.01831077395979e-11	4.628691489993423e-10
22600000	0.004999804363214084	8.682743584515004e-50	1.153269705579848e-66	1.5749426415233753e-8	9.414342539514792e-16	3.592392208777085e-7	-1.863470636007582e-20	9.275441098042789e-21	2.2444922113219422e-11	5.01831077395979e-11	4.628691489993423e-10
22700000	0.004999804363214084	8.682743584515004e-50	1.153269705579848e-66	1.5749426415233753e-8	9.414342539514792e-16	3.592392208777085e-7	-1.863470540542044e-20	9.275441098042789e-21	2.2444922113219422e-11	5.01831077395979e-11	4.628691489993423e-10
22800000	0.004999804363214084	8.682743584515004e-50	1.153269705579848e-66	1.5749426415233753e-8	9.414342539514792e-16	3.592392208777085e-7	-1.8634704450765057e-20	9.275441098042789e-21	2.2444922113219422e-11	5.01831077395979e-11	4.628691489993423e-10
22900000	0.004999804363214084	8.682743584515004e-50	1.153269705579848e-66	1.5749426415233753e-8	9.414342539514792e-16	3.592392208777085e-7	-1.8634703496109675e-20	9.275441098042789e-21	2.2444922113219422e-11	5.01831077395979e-11	4.628691489993423e-10
23000000	0.004999804363214084	8.682743584515004e-50	1.153269705579848e-66	1.5749426415233753e-8	9.414342539514792e-16	3.592392208777085e-7	-1.8634702541454293e-20	9.275441098042789e-21	2.2444922113219422e-11	5.01831077395979e-11	4.628691489993423e-10
23100000	0.004999804363214084	8.682743584515004e-50	1.153269705579848e-66	1.5749426415233753e-8	9.414342539514792e-16	3.592392208777085e-7	-1.863470158679891e-20	9.275441098042789e-21	2.2444922113219422e-11	5.01831077395979e-11	4.628691489993423e-10
23200000	0.004999804363214084	8.682743584515004e-50	1.153269705579848e-66	1.5749426415233753e-8	9.414342539514792e-16	3.592392208777085e-7	-1.863470063214353e-20	9.275441098042789e-21	2.2444922113219422e-11	5.01831077395979e-11	4.628691489993423e-10
23300000	0.004999804363214084	8.682743584515004e-50	1.153269705579848e-66	1.5749426415233753e-8	9.414342539514792e-16	3.592392208777085e-7	-1.8634699677488147e-20	9.275441098042789e-21	2.2444922113219422e-11	5.01831077395979e-11	4.628691489993423e-10
23400000	0.004999804363214084	8.682743584515004e-50	1.153269705579848e-66	1.5749426415233753e-8	9.414342539514792e-16	3.592392208777085e-7	-1.8634698722832765e-20	9.275441098042789e-21	2.2444922113219422e-11	5.01831077395979e-11	4.628691489993423e-10
23500000	0.004999804363214084	8.682743584515004e-50	1.1532697055798478e-66	1.5749426415233753e-8	9.414342539514792e-16	3.592392208777085e-7	-1.8634697768177383e-20	9.275441098042789e-21	2.2444922113219422e-11	5.01831077395979e-11	4.628691489993423e-10
23600000	0.004999804363214084	8.682743584515004e-50	1.1532697055798478e-66	1.5749426415233753e-8	9.414342539514792e-16	3.592392208777085e-7	-1.8634696813522e-20	9.275441098042789e-21	2.2444922113219422e-11	5.01831077395979e-11	4.628691489993423e-10
23700000	0.004999804363214084	8.682743584515004e-50	1.1532697055798478e-66	1.5749426415233753e-8	9.414342539514792e-16	3.592392208777085e-7	-1.863469585886662e-20	9.275441098042789e-21	2.2444922113219422e-11	5.01831077395979e-11	4.628691489993423e-10
23800000	0.004999804363214084	8.682743584515004e-50	1.1532697055798478e-66	1.5749426415233753e-8	9.414342539514792e-16	3.592392208777085e-7	-1.8634694904211237e-20	9.275441098042789e-21	2.2444922113219422e-11	5.01831077395979e-11	4.628691489993423e-10
23900000	0.004999804363214084	8.682743584515004e-50	1.1532697055798478e-66	1.5749426415233753e-8	9.414342539514792e-16	3.592392208777085e-7	-1.8634693949555855e-20	9.275441098042789e-21	2.2444922113219422e-11	5.01831077395979e-11	4.628691489993423e-10
24000000	0.004999804363214084	8.682743584515002e-50	1.1532697055798478e-66	1.5749426415233753e-8	9.414342539514792e-16	3.592392208777085e-7	-1.8634692994900474e-20	9.275441098042789e-21	2.2444922113219422e-11	5.01831077395979e-11	4.628691489993423e-10
24100000	0.004999804363214084	8.682743584515002e-50	1.1532697055798478e-66	1.5749426415233753e-8	9.414342539514792e-16	3.592392208777085e-7	-1.8634692040245092e-20	9.275441098042789e-21	2.2444922113219422e-11	5.01831077395979e-11	4.628691489993423e-10
24200000	0.004999804363214084	8.682743584515002e-50	1.1532697055798478e-66	1.5749426415233753e-8	9.414342539514792e-16	3.592392208777085e-7	-1.863469108558971e-20	9.275441098042789e-21	2.2444922113219422e-11	5.01831077395979e-11	4.628691489993423e-10
24300000	0.004999804363214084	8.682743584515002e-50	1.1532697055798478e-66	1.5749426415233753e-8	9.414342539514792e-16	3.592392208777085e-7	-1.8634690130934328e-20	9.275441098042789e-21	2.2444922113219422e-11	5.01831077395979e-11	4.628691489993423e-10
24400000	0.004999804363214084	8.682743584515002e-50	1.1532697055798478e-66	1.5749426415233753e-8	9.414342539514792e-16	3.592392208777085e-7	-1.8634689176278946e-20	9.275441098042789e-21	2.2444922113219422e-11	5.01831077395979e-11	4.628691489993423e-10
24500000	0.004999804363214084	8.682743584515002e-50	1.1532697055798478e-66	1.5749426415233753e-8	9.414342539514792e-16	3.592392208777085e-7	-1.8634688221623564e-20	9.275441098042789e-21	2.2444922113219422e-11	5.01831077395979e-11	4.628691489993423e-10
24600000	0.004999804363214084	8.682743584515002e-50	1.1532697055798478e-66	1.5749426415233753e-8	9.414342539514792e-16	3.592392208777085e-7	-1.8634687266968182e-20	9.275441098042789e-21	2.2444922113219422e-11	5.01831077395979e-11	4.628691489993423e-10
24700000	0.004999804363214084	8.682743584515002e-50	1.1532697055798478e-66	1.5749426415233753e-8	9.414342539514792e-16	3.592392208777085e-7	-1.86346863123128e-20	9.275441098042789e-21	2.2444922113219422e-11	5.01831077395979e-11	4.628691489993423e-10
24800000	0.004999804363214084	8.682743584515002e-50	1.1532697055798478e-66	1.5749426415233753e-8	9.414342539514792e-16	3.592392208777085e-7	-1.8634685357657418e-20	9.275441098042789e-21	2.2444922113219422e-11	5.01831077395979e-11	4.628691489993423e-10
24900000	0.004999804363214084	8.682743584515002e-50	1.1532697055798478e-66	1.5749426415233753e-8	9.414342539514792e-16	3.592392208777085e-7	-1.8634684403002036e-20	9.275441098042789e-21	2.2444922113219422e-11	5.01831077395979e-11	4.628691489993423e-10
25000000	0.004999804363214084	8.682743584515002e-50	1.1532697055798478e-66	1.5749426415233753e-8	9.414342539514792e-16	3.592392208777085e-7	-1.8634683448346654e-20	9.275441098042789e-21	2.2444922113219422e-11	5.01831077395979e-11	4.628691489993423e-10
25100000	0.004999804363214084	8.682743584515002e-50	1.1532697055798478e-66	1.5749426415233753e-8	9.414342539514792e-16	3.592392208777085e-7	-1.863468249369127e-20	9.275441098042789e-21	2.2444922113219422e-11	5.01831077395979e-11	4.628691489993423e-10
25200000	0.004999804363214084	8.682743584515002e-50	1.1532697055798478e-66	1.5749426415233753e-8	9.414342539514792e-16	3.592392208777085e-7	-1.8634681539035887e-20	9.275441098042789e-21	2.2444922113219422e-11	5.01831077395979e-11	4.628691489993423e-10
25300000	0.004999804363214084	8.682743584515002e-50	1.1532697055798478e-66	1.5749426415233753e-8	9.414342539514792e-16	3.592392208777085e-7	-1.8634680584380505e-20	9.275441098042789e-21	2.2444922113219422e-11	5.01831077395979e-11	4.628691489993423e-10
25400000	0.004999804363214084	8.682743584515002e-50	1.1532697055798478e-66	1.5749426415233753e-8	9.414342539514792e-16	3.592392208777085e-7	-1.8634679629725123e-20	9.275441098042789e-21	2.2444922113219422e-11	5.01831077395979e-11	4.628691489993423e-10
25500000	0.004999804363214084	8.682743584515002e-50	1.1532697055798478e-66	1.5749426415233753e-8	9.414342539514792e-16	3.592392208777085e-7	-1.863467867506974e-20	9.275441098042789e-21	2.2444922113219422e-11	5.01831077395979e-11	4.628691489993423e-10
25600000	0.004999804363214084	8.682743584515002e-50	1.1532697055798478e-66	1.5749426415233753e-8	9.414342539514792e-16	3.592392208777085e-7	-1.863467772041436e-20	9.275441098042789e-21	2.2444922113219422e-11	5.01831077395979e-11	4.628691489993423e-10
25700000	0.004999804363214084	8.682743584515002e-50	1.1532697055798478e-66	1.5749426415233753e-8	9.414342539514792e-16	3.592392208777085e-7	-1.8634676765758978e-20	9.275441098042789e-21	2.2444922113219422e-11	5.01831077395979e-11	4.628691489993423e-10
25800000	0.004999804363214084	8.682743584515002e-50	1.1532697055798478e-66	1.5749426415233753e-8	9.414342539514792e-16	3.592392208777085e-7	-1.8634675811103596e-20	9.275441098042789e-21	2.2444922113219422e-11	5.01831077395979e-11	4.628691489993423e-10
25900000	0.004999804363214084	8.682743584515002e-50	1.1532697055798478e-66	1.5749426415233753e-8	9.414342539514792e-16	3.592392208777085e-7	-1.8634674856448214e-20	9.275441098042789e-21	2.2444922113219422e-11	5.01831077395979e-11	4.628691489993423e-10
26000000	0.004999804363214084	8.682743584515002e-50	1.1532697055798478e-66	1.5749426415233753e-8	9.414342539514792e-16	3.592392208777085e-7	-1.8634673901792832e-20	9.275441098042789e-21	2.2444922113219422e-11	5.01831077395979e-11	4.628691489993423e-10
26100000	0.004999804363214084	8.682743584515002e-50	1.1532697055798478e-66	1.5749426415233753e-8	9.414342539514792e-16	3.592392208777085e-7	-1.863467294713745e-20	9.275441098042789e-21	2.2444922113219422e-11	5.01831077395979e-11	4.628691489993423e-10
26200000	0.004999804363214084	8.682743584515002e-50	1.1532697055798478e-66	1.5749426415233753e-8	9.414342539514792e-16	3.592392208777085e-7	-1.8634671992482068e-20	9.275441098042789e-21	2.2444922113219422e-11	5.01831077395979e-11	4.628691489993423e-10
26300000	0.004999804363214084	8.682743584515002e-50	1.1532697055798478e-66	1.5749426415233753e-8	9.414342539514792e-16	3.592392208777085e-7	-1.8634671037826686e-20	9.275441098042789e-21	2.2444922113219422e-11	5.01831077395979e-11	4.628691489993423e-10
26400000	0.004999804363214084	8.682743584515002e-50	1.1532697055798478e-66	1.5749426415233753e-8	9.414342539514792e-16	3.592392208777085e-7	-1.8634670083171304e-20	9.275441098042789e-21	2.2444922113219422e-11	5.01831077395979e-11	4.628691489993423e-10
26500000	0.004999804363214084	8.682743584515002e-50	1.1532697055798478e-66	1.5749426415233753e-8	9.414342539514792e-16	3.592392208777085e-7	-1.8634669128515922e-20	9.275441098042789e-21	2.2444922113219422e-11	5.01831077395979e-11	4.628691489993423e-10
26600000	0.004999804363214084	8.682743584515002e-50	1.1532697055798478e-66	1.5749426415233753e-8	9.414342539514792e-16	3.592392208777085e-7	-1.863466817386054e-20	9.275441098042789e-21	2.2444922113219422e-11	5.01831077395979e-11	4.628691489993423e-10
26700000	0.004999804363214084	8.682743584515002e-50	1.1532697055798478e-66	1.5749426415233753e-8	9.414342539514792e-16	3.592392208777085e-7	-1.8634667219205158e-20	9.275441098042789e-21	2.2444922113219422e-11	5.01831077395979e-11	4.628691489993423e-10
26800000	0.004999804363214084	8.682743584515002e-50	1.1532697055798478e-66	1.5749426415233753e-8	9.414342539514792e-16	3.592392208777085e-7	-1.8634666264549776e-20	9.275441098042789e-21	2.2444922113219422e-11	5.01831077395979e-11	4.628691489993423e-10
26900000	0.004999804363214084	8.682743584515002e-50	1.1532697055798478e-66	1.5749426415233753e-8	9.414342539514792e-16	3.592392208777085e-7	-1.8634665309894394e-20	9.275441098042789e-21	2.2444922113219422e-11	5.01831077395979e-11	4.628691489993423e-10
27000000	0.004999804363214084	8.682743584515002e-50	1.1532697055798478e-66	1.5749426415233753e-8	9.414342539514792e-16	3.592392208777085e-7	-1.8634664355239012e-20	9.275441098042789e-21	2.2444922113219422e-11	5.01831077395979e-11	4.628691489993423e-10
27100000	0.004999804363214084	8.682743584515002e-50	1.1532697055798478e-66	1.5749426415233753e-8	9.414342539514792e-16	3.592392208777085e-7	-1.863466340058363e-20	9.275441098042789e-21	2.2444922113219422e-11	5.01831077395979e-11	4.628691489993423e-10
27200000	0.004999804363214084	8.682743584515002e-50	1.1532697055798478e-66	1.5749426415233753e-8	9.414342539514792e-16	3.592392208777085e-7	-1.8634662445928248e-20	9.275441098042789e-21	2.2444922113219422e-11	5.01831077395979e-11	4.628691489993423e-10
27300000	0.004999804363214084	8.682743584515002e-50	1.1532697055798478e-66	1.5749426415233753e-8	9.414342539514792e-16	3.592392208777085e-7	-1.8634661491272867e-20	9.275441098042789e-21	2.2444922113219422e-11	5.01831077395979e-11	4.628691489993423e-10
27400000	0.004999804363214084	8.682743584515002e-50	1.1532697055798478e-66	1.5749426415233753e-8	9.414342539514792e-16	3.592392208777085e-7	-1.8634660536617485e-20	9.275441098042789e-21	2.2444922113219422e-11	5.01831077395979e-11	4.628691489993423e-10
27500000	0.004999804363214084	8.682743584515002e-50	1.1532697055798478e-66	1.5749426415233753e-8	9.414342539514792e-16	3.592392208777085e-7	-1.8634659581962103e-20	9.275441098042789e-21	2.2444922113219422e-11	5.01831077395979e-11	4.628691489993423e-10
27600000	0.004999804363214084	8.682743584515002e-50	1.1532697055798478e-66	1.5749426415233753e-8	9.414342539514792e-16	3.592392208777085e-7	-1.863465862730672e-20	9.275441098042789e-21	2.2444922113219422e-11	5.01831077395979e-11	4.628691489993423e-10
27700000	0.004999804363214084	8.682743584515002e-50	1.1532697055798478e-66	1.5749426415233753e-8	9.414342539514792e-16	3.592392208777085e-7	-1.863465767265134e-20	9.275441098042789e-21	2.2444922113219422e-11	5.01831077395979e-11	4.628691489993423e-10
27800000	0.004999804363214084	8.682743584515002e-50	1.1532697055798478e-66	1.5749426415233753e-8	9.414342539514792e-16	3.592392208777085e-7	-1.8634656717995957e-20	9.275441098042789e-21	2.2444922113219422e-11	5.01831077395979e-11	4.628691489993423e-10
27900000	0.004999804363214084	8.682743584515002e-50	1.1532697055798478e-66	1.5749426415233753e-8	9.414342539514792e-16	3.592392208777085e-7	-1.8634655763340575e-20	9.275441098042789e-21	2.2444922113219422e-11	5.01831077395979e-11	4.628691489993423e-10
28000000	0.004999804363214084	8.682743584515002e-50	1.1532697055798478e-66	1.5749426415233753e-8	9.414342539514792e-16	3.592392208777085e-7	-1.8634654808685193e-20	9.275441098042789e-21	2.2444922113219422e-11	5.01831077395979e-11	4.628691489993423e-10
28100000	0.004999804363214084	8.682743584515002e-50	1.1532697055798478e-66	1.5749426415233753e-8	9.414342539514792e-16	3.592392208777085e-7	-1.863465385402981e-20	9.275441098042789e-21	2.2444922113219422e-11	5.01831077395979e-11	4.628691489993423e-10
28200000	0.004999804363214084	8.682743584515002e-50	1.1532697055798478e-66	1.5749426415233753e-8	9.414342539514792e-16	3.592392208777085e-7	-1.863465289937443e-20	9.275441098042789e-21	2.2444922113219422e-11	5.01831077395979e-11	4.628691489993423e-10
28300000	0.004999804363214084	8.682743584515002e-50	1.1532697055798478e-66	1.5749426415233753e-8	9.414342539514792e-16	3.592392208777085e-7	-1.8634651944719047e-20	9.275441098042789e-21	2.2444922113219422e-11	5.01831077395979e-11	4.628691489993423e-10
28400000	0.004999804363214084	8.682743584515002e-50	1.1532697055798478e-66	1.5749426415233753e-8	9.414342539514792e-16	3.592392208777085e-7	-1.8634650990063665e-20	9.275441098042789e-21	2.2444922113219422e-11	5.01831077395979e-11	4.628691489993423e-10
28500000	0.004999804363214084	8.682743584515002e-50	1.1532697055798478e-66	1.5749426415233753e-8	9.414342539514792e-16	3.592392208777085e-7	-1.8634650035408283e-20	9.275441098042789e-21	2.2444922113219422e-11	5.01831077395979e-11	4.628691489993423e-10
28600000	0.004999804363214084	8.682743584515002e-50	1.1532697055798478e-66	1.5749426415233753e-8	9.414342539514792e-16	3.592392208777085e-7	-1.86346490807529e-20	9.275441098042789e-21	2.2444922113219422e-11	5.01831077395979e-11	4.628691489993423e-10
28700000	0.004999804363214084	8.682743584515002e-50	1.1532697055798478e-66	1.5749426415233753e-8	9.414342539514792e-16	3.592392208777085e-7	-1.863464812609752e-20	9.275441098042789e-21	2.2444922113219422e-11	5.01831077395979e-11	4.628691489993423e-10
28800000	0.004999804363214084	8.682743584515002e-50	1.1532697055798478e-66	1.5749426415233753e-8	9.414342539514792e-16	3.592392208777085e-7	-1.8634647171442137e-20	9.275441098042789e-21	2.2444922113219422e-11	5.01831077395979e-11	4.628691489993423e-10
28900000	0.004999804363214084	8.682743584515002e-50	1.1532697055798478e-66	1.5749426415233753e-8	9.414342539514792e-16	3.592392208777085e-7	-1.8634646216786756e-20	9.275441098042789e-21	2.2444922113219422e-11	5.01831077395979e-11	4.628691489993423e-10
29000000	0.004999804363214084	8.682743584515002e-50	1.1532697055798478e-66	1.5749426415233753e-8	9.414342539514792e-16	3.592392208777085e-7	-1.8634645262131374e-20	9.275441098042789e-21	2.2444922113219422e-11	5.01831077395979e-11	4.628691489993423e-10
29100000	0.004999804363214084	8.682743584515002e-50	1.1532697055798478e-66	1.5749426415233753e-8	9.414342539514792e-16	3.592392208777085e-7	-1.8634644307475992e-20	9.275441098042789e-21	2.2444922113219422e-11	5.01831077395979e-11	4.628691489993423e-10
29200000	0.004999804363214084	8.682743584515002e-50	1.1532697055798478e-66	1.5749426415233753e-8	9.414342539514792e-16	3.592392208777085e-7	-1.863464335282061e-20	9.275441098042789e-21	2.2444922113219422e-11	5.01831077395979e-11	4.628691489993423e-10
29300000	0.004999804363214084	8.682743584515002e-50	1.1532697055798478e-66	1.5749426415233753e-8	9.414342539514792e-16	3.592392208777085e-7	-1.8634642398165228e-20	9.275441098042789e-21	2.2444922113219422e-11	5.01831077395979e-11	4.628691489993423e-10
29400000	0.004999804363214084	8.682743584515002e-50	1.1532697055798478e-66	1.5749426415233753e-8	9.414342539514792e-16	3.592392208777085e-7	-1.8634641443509846e-20	9.275441098042789e-21	2.2444922113219422e-11	5.01831077395979e-11	4.628691489993423e-10
29500000	0.004999804363214084	8.682743584515002e-50	1.1532697055798478e-66	1.5749426415233753e-8	9.414342539514792e-16	3.592392208777085e-7	-1.8634640488854464e-20	9.275441098042789e-21	2.2444922113219422e-11	5.01831077395979e-11	4.628691489993423e-10
29600000	0.004999804363214084	8.682743584515002e-50	1.1532697055798478e-66	1.5749426415233753e-8	9.414342539514792e-16	3.592392208777085e-7	-1.8634639534199082e-20	9.275441098042789e-21	2.2444922113219422e-11	5.01831077395979e-11	4.628691489993423e-10
29700000	0.004999804363214084	8.682743584515002e-50	1.1532697055798478e-66	1.5749426415233753e-8	9.414342539514792e-16	3.592392208777085e-7	-1.86346385795437e-20	9.275441098042789e-21	2.2444922113219422e-11	5.01831077395979e-11	4.628691489993423e-10
29800000	0.004999804363214084	8.682743584515002e-50	1.1532697055798478e-66	1.5749426415233753e-8	9.414342539514792e-16	3.592392208777085e-7	-1.8634637624888318e-20	9.275441098042789e-21	2.2444922113219422e-11	5.01831077395979e-11	4.628691489993423e-10
29900000	0.004999804363214084	8.682743584515002e-50	1.1532697055798478e-66	1.5749426415233753e-8	9.414342539514792e-16	3.592392208777085e-7	-1.8634636670232936e-20	9.275441098042789e-21	2.2444922113219422e-11	5.01831077395979e-11	4.628691489993423e-10
30000000	0.004999804363214084	8.682743584515002e-50	1.1532697055798478e-66	1.5749426415233753e-8	9.414342539514792e-16	3.592392208777085e-7	-1.8634635715577554e-20	9.275441098042789e-21	2.2444922113219422e-11	5.01831077395979e-11	4.628691489993423e-10
30100000	0.004999804363214084	8.682743584515002e-50	1.1532697055798478e-66	1.5749426415233753e-8	9.414342539514792e-16	3.592392208777085e-7	-1.8634634760922172e-20	9.275441098042789e-21	2.2444922113219422e-11	5.01831077395979e-11	4.628691489993423e-10
30200000	0.004999804363214084	8.682743584515002e-50	1.1532697055798478e-66	1.5749426415233753e-8	9.414342539514792e-16	3.592392208777085e-7	-1.863463380626679e-20	9.275441098042789e-21	2.2444922113219422e-11	5.01831077395979e-11	4.628691489993423e-10
30300000	0.004999804363214084	8.682743584515002e-50	1.1532697055798478e-66	1.5749426415233753e-8	9.414342539514792e-16	3.592392208777085e-7	-1.8634632851611408e-20	9.275441098042789e-21	2.2444922113219422e-11	5.01831077395979e-11	4.628691489993423e-10
30400000	0.004999804363214084	8.682743584515002e-50	1.1532697055798478e-66	1.5749426415233753e-8	9.414342539514792e-16	3.592392208777085e-7	-1.8634631896956026e-20	9.275441098042789e-21	2.2444922113219422e-11	5.01831077395979e-11	4.628691489993423e-10
30500000	0.004999804363214084	8.682743584515002e-50	1.1532697055798478e-66	1.5749426415233753e-8	9.414342539514792e-16	3.592392208777085e-7	-1.8634630942300645e-20	9.275441098042789e-21	2.2444922113219422e-11	5.01831077395979e-11	4.628691489993423e-10
30600000	0.004999804363214084	8.682743584515002e-50	1.1532697055798478e-66	1.5749426415233753e-8	9.414342539514794e-16	3.592392208777085e-7	-1.8634629987645263e-20	9.275441098042789e-21	2.2444922113219422e-11	5.01831077395979e-11	4.628691489993423e-10
30700000	0.004999804363214084	8.682743584515002e-50	1.1532697055798478e-66	1.5749426415233753e-8	9.414342539514794e-16	3.592392208777085e-7	-1.863462903298988e-20	9.275441098042789e-21	2.2444922113219422e-11	5.01831077395979e-11	4.628691489993423e-10
30800000	0.004999804363214084	8.682743584515002e-50	1.1532697055798478e-66	1.5749426415233753e-8	9.414342539514794e-16	3.592392208777085e-7	-1.86346280783345e-20	9.275441098042789e-21	2.2444922113219422e-11	5.01831077395979e-11	4.628691489993423e-10
30900000	0.004999804363214084	8.682743584515002e-50	1.1532697055798478e-66	1.5749426415233753e-8	9.414342539514794e-16	3.592392208777085e-7	-1.8634627123679117e-20	9.275441098042789e-21	2.2444922113219422e-11	5.01831077395979e-11	4.628691489993423e-10
31000000	0.004999804363214084	8.682743584515002e-50	1.1532697055798478e-66	1.5749426415233753e-8	9.414342539514794e-16	3.592392208777085e-7	-1.8634626169023735e-20	9.275441098042789e-21	2.2444922113219422e-11	5.01831077395979e-11	4.628691489993423e-10
31100000	0.004999804363214084	8.682743584515002e-50	1.1532697055798478e-66	1.5749426415233753e-8	9.414342539514794e-16	3.592392208777085e-7	-1.8634625214368353e-20	9.275441098042789e-21	2.2444922113219422e-11	5.01831077395979e-11	4.628691489993423e-10
31200000	0.004999804363214084	8.682743584515002e-50	1.1532697055798478e-66	1.5749426415233753e-8	9.414342539514794e-16	3.592392208777085e-7	-1.863462425971297e-20	9.275441098042789e-21	2.2444922113219422e-11	5.01831077395979e-11	4.628691489993423e-10
31300000	0.004999804363214084	8.682743584515002e-50	1.1532697055798478e-66	1.5749426415233753e-8	9.414342539514794e-16	3.592392208777085e-7	-1.863462330505759e-20	9.275441098042789e-21	2.2444922113219422e-11	5.01831077395979e-11	4.628691489993423e-10
31400000	0.004999804363214084	8.682743584515002e-50	1.1532697055798478e-66	1.5749426415233753e-8	9.414342539514794e-16	3.592392208777085e-7	-1.8634622350402207e-20	9.275441098042789e-21	2.2444922113219422e-11	5.01831077395979e-11	4.628691489993423e-10
31500000	0.004999804363214084	8.682743584515002e-50	1.1532697055798478e-66	1.5749426415233753e-8	9.414342539514794e-16	3.592392208777085e-7	-1.8634621395746825e-20	9.275441098042789e-21	2.2444922113219422e-11	5.01831077395979e-11	4.628691489993423e-10
31600000	0.004999804363214084	8.682743584515002e-50	1.1532697055798478e-66	1.5749426415233753e-8	9.414342539514794e-16	3.592392208777085e-7	-1.8634620441091443e-20	9.275441098042789e-21	2.2444922113219422e-11	5.01831077395979e-11	4.628691489993423e-10
31700000	0.004999804363214084	8.682743584515002e-50	1.1532697055798478e-66	1.5749426415233753e-8	9.414342539514794e-16	3.592392208777085e-7	-1.863461948643606e-20	9.275441098042789e-21	2.2444922113219422e-11	5.01831077395979e-11	4.628691489993423e-10
31800000	0.004999804363214084	8.682743584515002e-50	1.1532697055798478e-66	1.5749426415233753e-8	9.414342539514794e-16	3.592392208777085e-7	-1.863461853178068e-20	9.275441098042789e-21	2.2444922113219422e-11	5.01831077395979e-11	4.628691489993423e-10
31900000	0.004999804363214084	8.682743584515002e-50	1.1532697055798478e-66	1.5749426415233753e-8	9.414342539514794e-16	3.592392208777085e-7	-1.8634617577125297e-20	9.275441098042789e-21	2.2444922113219422e-11	5.01831077395979e-11	4.628691489993423e-10
32000000	0.004999804363214084	8.682743584515002e-50	1.1532697055798478e-66	1.5749426415233753e-8	9.414342539514794e-16	3.592392208777085e-7	-1.8634616622469915e-20	9.275441098042789e-21	2.2444922113219422e-11	5.01831077395979e-11	4.628691489993423e-10
32100000	0.004999804363214084	8.682743584515002e-50	1.1532697055798478e-66	1.5749426415233753e-8	9.414342539514794e-16	3.592392208777085e-7	-1.8634615667814533e-20	9.275441098042789e-21	2.2444922113219422e-11	5.01831077395979e-11	4.628691489993423e-10
32200000	0.004999804363214084	8.682743584515002e-50	1.1532697055798478e-66	1.5749426415233753e-8	9.414342539514794e-16	3.592392208777085e-7	-1.8634614713159152e-20	9.275441098042789e-21	2.2444922113219422e-11	5.01831077395979e-11	4.628691489993423e-10
32300000	0.004999804363214084	8.682743584515002e-50	1.1532697055798478e-66	1.5749426415233753e-8	9.414342539514794e-16	3.592392208777085e-7	-1.863461375850377e-20	9.275441098042789e-21	2.2444922113219422e-11	5.01831077395979e-11	4.628691489993423e-10
32400000	0.004999804363214084	8.682743584515004e-50	1.1532697055798478e-66	1.5749426415233753e-8	9.414342539514794e-16	3.592392208777085e-7	-1.8634612803848388e-20	9.275441098042789e-21	2.2444922113219422e-11	5.01831077395979e-11	4.628691489993423e-10
32500000	0.004999804363214084	8.682743584515004e-50	1.1532697055798478e-66	1.5749426415233753e-8	9.414342539514794e-16	3.592392208777085e-7	-1.8634611849193006e-20	9.275441098042789e-21	2.2444922113219422e-11	5.01831077395979e-11	4.628691489993423e-10
32600000	0.004999804363214084	8.682743584515004e-50	1.1532697055798478e-66	1.5749426415233753e-8	9.414342539514794e-16	3.592392208777085e-7	-1.8634610894537624e-20	9.275441098042789e-21	2.2444922113219422e-11	5.01831077395979e-11	4.628691489993423e-10
32700000	0.004999804363214084	8.682743584515004e-50	1.1532697055798478e-66	1.5749426415233753e-8	9.414342539514794e-16	3.592392208777085e-7	-1.8634609939882242e-20	9.275441098042789e-21	2.2444922113219422e-11	5.01831077395979e-11	4.628691489993423e-10
32800000	0.004999804363214084	8.682743584515004e-50	1.1532697055798478e-66	1.5749426415233753e-8	9.414342539514794e-16	3.592392208777085e-7	-1.863460898522686e-20	9.275441098042789e-21	2.2444922113219422e-11	5.01831077395979e-11	4.628691489993423e-10
32900000	0.004999804363214084	8.682743584515004e-50	1.1532697055798478e-66	1.5749426415233753e-8	9.414342539514794e-16	3.592392208777085e-7	-1.8634608030571478e-20	9.275441098042789e-21	2.2444922113219422e-11	5.01831077395979e-11	4.628691489993423e-10
33000000	0.004999804363214084	8.682743584515004e-50	1.1532697055798478e-66	1.5749426415233753e-8	9.414342539514794e-16	3.592392208777085e-7	-1.8634607075916096e-20	9.275441098042789e-21	2.2444922113219422e-11	5.01831077395979e-11	4.628691489993423e-10
33100000	0.004999804363214084	8.682743584515004e-50	1.1532697055798478e-66	1.5749426415233753e-8	9.414342539514794e-16	3.592392208777085e-7	-1.8634606121260714e-20	9.275441098042789e-21	2.2444922113219422e-11	5.01831077395979e-11	4.628691489993423e-10
33200000	0.004999804363214084	8.682743584515004e-50	1.1532697055798478e-66	1.5749426415233753e-8	9.414342539514794e-16	3.592392208777085e-7	-1.8634605166605332e-20	9.275441098042789e-21	2.2444922113219422e-11	5.01831077395979e-11	4.628691489993423e-10
33300000	0.004999804363214084	8.682743584515004e-50	1.1532697055798478e-66	1.5749426415233753e-8	9.414342539514794e-16	3.592392208777085e-7	-1.863460421194995e-20	9.275441098042789e-21	2.2444922113219422e-11	5.01831077395979e-11	4.628691489993423e-10
33400000	0.004999804363214084	8.682743584515004e-50	1.1532697055798478e-66	1.5749426415233753e-8	9.414342539514794e-16	3.592392208777085e-7	-1.8634603257294568e-20	9.275441098042789e-21	2.2444922113219422e-11	5.01831077395979e-11	4.628691489993423e-10
33500000	0.004999804363214084	8.682743584515004e-50	1.1532697055798478e-66	1.5749426415233753e-8	9.414342539514794e-16	3.592392208777085e-7	-1.8634602302639186e-20	9.275441098042789e-21	2.2444922113219422e-11	5.01831077395979e-11	4.628691489993423e-10
33600000	0.004999804363214084	8.682743584515004e-50	1.1532697055798478e-66	1.5749426415233753e-8	9.414342539514794e-16	3.592392208777085e-7	-1.8634601347983804e-20	9.275441098042789e-21	2.2444922113219422e-11	5.01831077395979e-11	4.628691489993423e-10
33700000	0.004999804363214084	8.682743584515004e-50	1.1532697055798478e-66	1.5749426415233753e-8	9.414342539514794e-16	3.592392208777085e-7	-1.8634600393328422e-20	9.275441098042789e-21	2.2444922113219422e-11	5.01831077395979e-11	4.628691489993423e-10
33800000	0.004999804363214084	8.682743584515004e-50	1.1532697055798478e-66	1.5749426415233753e-8	9.414342539514794e-16	3.592392208777085e-7	-1.863459943867304e-20	9.275441098042789e-21	2.2444922113219422e-11	5.01831077395979e-11	4.628691489993423e-10
33900000	0.004999804363214084	8.682743584515004e-50	1.1532697055798478e-66	1.5749426415233753e-8	9.414342539514794e-16	3.592392208777085e-7	-1.863459848401766e-20	9.275441098042789e-21	2.2444922113219422e-11	5.01831077395979e-11	4.628691489993423e-10
34000000	0.004999804363214084	8.682743584515004e-50	1.1532697055798478e-66	1.5749426415233753e-8	9.414342539514794e-16	3.592392208777085e-7	-1.8634597529362277e-20	9.275441098042789e-21	2.2444922113219422e-11	5.01831077395979e-11	4.628691489993423e-10
34100000	0.004999804363214084	8.682743584515004e-50	1.1532697055798478e-66	1.5749426415233753e-8	9.414342539514794e-16	3.592392208777085e-7	-1.8634596574706895e-20	9.275441098042789e-21	2.2444922113219422e-11	5.01831077395979e-11	4.628691489993423e-10
34200000	0.004999804363214084	8.682743584515004e-50	1.1532697055798478e-66	1.5749426415233753e-8	9.414342539514794e-16	3.592392208777085e-7	-1.8634595620051513e-20	9.275441098042789e-21	2.2444922113219422e-11	5.01831077395979e-11	4.628691489993423e-10
34300000	0.004999804363214084	8.682743584515004e-50	1.1532697055798478e-66	1.5749426415233753e-8	9.414342539514794e-16	3.592392208777085e-7	-1.863459466539613e-20	9.275441098042789e-21	2.2444922113219422e-11	5.01831077395979e-11	4.628691489993423e-10
34400000	0.004999804363214084	8.682743584515004e-50	1.1532697055798478e-66	1.5749426415233753e-8	9.414342539514794e-16	3.592392208777085e-7	-1.863459371074075e-20	9.275441098042789e-21	2.2444922113219422e-11	5.01831077395979e-11	4.628691489993423e-10
34500000	0.004999804363214084	8.682743584515004e-50	1.1532697055798478e-66	1.5749426415233753e-8	9.414342539514794e-16	3.592392208777085e-7	-1.8634592756085367e-20	9.275441098042789e-21	2.2444922113219422e-11	5.01831077395979e-11	4.628691489993423e-10
34600000	0.004999804363214084	8.682743584515004e-50	1.1532697055798478e-66	1.5749426415233753e-8	9.414342539514794e-16	3.592392208777085e-7	-1.8634591801429985e-20	9.275441098042789e-21	2.2444922113219422e-11	5.01831077395979e-11	4.628691489993423e-10
34700000	0.004999804363214084	8.682743584515004e-50	1.1532697055798478e-66	1.5749426415233753e-8	9.414342539514794e-16	3.592392208777085e-7	-1.8634590846774603e-20	9.275441098042789e-21	2.2444922113219422e-11	5.01831077395979e-11	4.628691489993423e-10
34800000	0.004999804363214084	8.682743584515004e-50	1.1532697055798478e-66	1.5749426415233753e-8	9.414342539514794e-16	3.592392208777085e-7	-1.863458989211922e-20	9.275441098042789e-21	2.2444922113219422e-11	5.01831077395979e-11	4.628691489993423e-10
34900000	0.004999804363214084	8.682743584515004e-50	1.1532697055798478e-66	1.5749426415233753e-8	9.414342539514794e-16	3.592392208777085e-7	-1.863458893746384e-20	9.275441098042789e-21	2.2444922113219422e-11	5.01831077395979e-11	4.628691489993423e-10
35000000	0.004999804363214084	8.682743584515004e-50	1.1532697055798478e-66	1.5749426415233753e-8	9.414342539514794e-16	3.592392208777085e-7	-1.8634587982808457e-20	9.275441098042789e-21	2.2444922113219422e-11	5.01831077395979e-11	4.628691489993423e-10
35100000	0.004999804363214084	8.682743584515004e-50	1.1532697055798478e-66	1.5749426415233753e-8	9.414342539514794e-16	3.592392208777085e-7	-1.8634587028153072e-20	9.275441098042789e-21	2.2444922113219422e-11	5.01831077395979e-11	4.628691489993423e-10
35200000	0.004999804363214084	8.682743584515004e-50	1.1532697055798478e-66	1.5749426415233753e-8	9.414342539514794e-16	3.592392208777085e-7	-1.863458607349769e-20	9.275441098042789e-21	2.2444922113219422e-11	5.01831077395979e-11	4.628691489993423e-10
35300000	0.004999804363214084	8.682743584515004e-50	1.1532697055798478e-66	1.5749426415233753e-8	9.414342539514794e-16	3.592392208777085e-7	-1.8634585118842308e-20	9.275441098042789e-21	2.2444922113219422e-11	5.01831077395979e-11	4.628691489993423e-10
35400000	0.004999804363214084	8.682743584515004e-50	1.1532697055798478e-66	1.5749426415233753e-8	9.414342539514794e-16	3.592392208777085e-7	-1.8634584164186926e-20	9.275441098042789e-21	2.2444922113219422e-11	5.01831077395979e-11	4.628691489993423e-10
35500000	0.004999804363214084	8.682743584515004e-50	1.1532697055798478e-66	1.5749426415233753e-8	9.414342539514794e-16	3.592392208777085e-7	-1.8634583209531545e-20	9.275441098042789e-21	2.2444922113219422e-11	5.01831077395979e-11	4.628691489993423e-10
35600000	0.004999804363214084	8.682743584515004e-50	1.1532697055798478e-66	1.5749426415233753e-8	9.414342539514794e-16	3.592392208777085e-7	-1.8634582254876163e-20	9.275441098042789e-21	2.2444922113219422e-11	5.01831077395979e-11	4.628691489993423e-10
35700000	0.004999804363214084	8.682743584515004e-50	1.1532697055798478e-66	1.5749426415233753e-8	9.414342539514794e-16	3.592392208777085e-7	-1.863458130022078e-20	9.275441098042789e-21	2.2444922113219422e-11	5.01831077395979e-11	4.628691489993423e-10
35800000	0.004999804363214084	8.682743584515004e-50	1.1532697055798478e-66	1.5749426415233753e-8	9.414342539514794e-16	3.592392208777085e-7	-1.86345803455654e-20	9.275441098042789e-21	2.2444922113219422e-11	5.01831077395979e-11	4.628691489993423e-10
35900000	0.004999804363214084	8.682743584515004e-50	1.1532697055798478e-66	1.5749426415233753e-8	9.414342539514794e-16	3.592392208777085e-7	-1.8634579390910017e-20	9.275441098042789e-21	2.2444922113219422e-11	5.01831077395979e-11	4.628691489993423e-10
36000000	0.004999804363214084	8.682743584515004e-50	1.1532697055798478e-66	1.5749426415233753e-8	9.414342539514794e-16	3.592392208777085e-7	-1.8634578436254635e-20	9.275441098042789e-21	2.2444922113219422e-11	5.01831077395979e-11	4.628691489993423e-10
36100000	0.004999804363214084	8.682743584515004e-50	1.1532697055798478e-66	1.5749426415233753e-8	9.414342539514794e-16	3.592392208777085e-7	-1.8634577481599253e-20	9.275441098042789e-21	2.2444922113219422e-11	5.01831077395979e-11	4.628691489993423e-10
36200000	0.004999804363214084	8.682743584515004e-50	1.1532697055798478e-66	1.5749426415233753e-8	9.414342539514794e-16	3.592392208777085e-7	-1.863457652694387e-20	9.275441098042789e-21	2.2444922113219422e-11	5.01831077395979e-11	4.628691489993423e-10
36300000	0.004999804363214084	8.682743584515004e-50	1.1532697055798478e-66	1.5749426415233753e-8	9.414342539514794e-16	3.592392208777085e-7	-1.863457557228849e-20	9.275441098042789e-21	2.2444922113219422e-11	5.01831077395979e-11	4.628691489993423e-10
36400000	0.004999804363214084	8.682743584515004e-50	1.1532697055798478e-66	1.5749426415233753e-8	9.414342539514794e-16	3.592392208777085e-7	-1.8634574617633107e-20	9.275441098042789e-21	2.2444922113219422e-11	5.01831077395979e-11	4.628691489993423e-10
36500000	0.004999804363214084	8.682743584515004e-50	1.1532697055798478e-66	1.5749426415233753e-8	9.414342539514794e-16	3.592392208777085e-7	-1.8634573662977725e-20	9.275441098042789e-21	2.2444922113219422e-11	5.01831077395979e-11	4.628691489993423e-10
36600000	0.004999804363214084	8.682743584515004e-50	1.1532697055798478e-66	1.5749426415233753e-8	9.414342539514794e-16	3.592392208777085e-7	-1.8634572708322343e-20	9.275441098042789e-21	2.2444922113219422e-11	5.01831077395979e-11	4.628691489993423e-10
36700000	0.004999804363214084	8.682743584515004e-50	1.1532697055798478e-66	1.5749426415233753e-8	9.414342539514794e-16	3.592392208777085e-7	-1.863457175366696e-20	9.275441098042789e-21	2.2444922113219422e-11	5.01831077395979e-11	4.628691489993423e-10
36800000	0.004999804363214084	8.682743584515004e-50	1.1532697055798478e-66	1.5749426415233753e-8	9.414342539514794e-16	3.592392208777085e-7	-1.863457079901158e-20	9.275441098042789e-21	2.2444922113219422e-11	5.01831077395979e-11	4.628691489993423e-10
36900000	0.004999804363214084	8.682743584515004e-50	1.1532697055798478e-66	1.5749426415233753e-8	9.414342539514794e-16	3.592392208777085e-7	-1.8634569844356197e-20	9.275441098042789e-21	2.2444922113219422e-11	5.01831077395979e-11	4.628691489993423e-10
37000000	0.004999804363214084	8.682743584515004e-50	1.1532697055798478e-66	1.5749426415233753e-8	9.414342539514794e-16	3.592392208777085e-7	-1.8634568889700815e-20	9.275441098042789e-21	2.2444922113219422e-11	5.01831077395979e-11	4.628691489993423e-10
37100000	0.004999804363214084	8.682743584515004e-50	1.1532697055798478e-66	1.5749426415233753e-8	9.414342539514794e-16	3.592392208777085e-7	-1.8634567935045434e-20	9.275441098042789e-21	2.2444922113219422e-11	5.01831077395979e-11	4.628691489993423e-10
37200000	0.004999804363214084	8.682743584515004e-50	1.1532697055798478e-66	1.5749426415233753e-8	9.414342539514794e-16	3.592392208777085e-7	-1.8634566980390052e-20	9.275441098042789e-21	2.2444922113219422e-11	5.01831077395979e-11	4.628691489993423e-10
37300000	0.004999804363214084	8.682743584515004e-50	1.1532697055798478e-66	1.5749426415233753e-8	9.414342539514794e-16	3.592392208777085e-7	-1.863456602573467e-20	9.275441098042789e-21	2.2444922113219422e-11	5.01831077395979e-11	4.628691489993423e-10
37400000	0.004999804363214084	8.682743584515004e-50	1.1532697055798478e-66	1.5749426415233753e-8	9.414342539514794e-16	3.592392208777085e-7	-1.8634565071079288e-20	9.275441098042789e-21	2.2444922113219422e-11	5.01831077395979e-11	4.628691489993423e-10
37500000	0.004999804363214084	8.682743584515004e-50	1.1532697055798478e-66	1.5749426415233753e-8	9.414342539514794e-16	3.592392208777085e-7	-1.8634564116423906e-20	9.275441098042789e-21	2.2444922113219422e-11	5.01831077395979e-11	4.628691489993423e-10
37600000	0.004999804363214084	8.682743584515004e-50	1.1532697055798478e-66	1.5749426415233753e-8	9.414342539514794e-16	3.592392208777085e-7	-1.8634563161768524e-20	9.275441098042789e-21	2.2444922113219422e-11	5.01831077395979e-11	4.628691489993423e-10
37700000	0.004999804363214084	8.682743584515004e-50	1.1532697055798478e-66	1.5749426415233753e-8	9.414342539514794e-16	3.592392208777085e-7	-1.8634562207113142e-20	9.275441098042789e-21	2.2444922113219422e-11	5.01831077395979e-11	4.628691489993423e-10
37800000	0.004999804363214084	8.682743584515004e-50	1.1532697055798478e-66	1.5749426415233753e-8	9.414342539514794e-16	3.592392208777085e-7	-1.863456125245776e-20	9.275441098042789e-21	2.2444922113219422e-11	5.01831077395979e-11	4.628691489993423e-10
37900000	0.004999804363214084	8.682743584515004e-50	1.1532697055798478e-66	1.5749426415233753e-8	9.414342539514794e-16	3.592392208777085e-7	-1.8634560297802378e-20	9.275441098042789e-21	2.2444922113219422e-11	5.01831077395979e-11	4.628691489993423e-10
38000000	0.004999804363214084	8.682743584515004e-50	1.1532697055798478e-66	1.5749426415233753e-8	9.414342539514794e-16	3.592392208777085e-7	-1.8634559343146996e-20	9.275441098042789e-21	2.2444922113219422e-11	5.01831077395979e-11	4.628691489993423e-10
38100000	0.004999804363214084	8.682743584515004e-50	1.1532697055798478e-66	1.5749426415233753e-8	9.414342539514794e-16	3.592392208777085e-7	-1.8634558388491614e-20	9.275441098042789e-21	2.2444922113219422e-11	5.01831077395979e-11	4.628691489993423e-10
38200000	0.004999804363214084	8.682743584515004e-50	1.1532697055798478e-66	1.5749426415233753e-8	9.414342539514794e-16	3.592392208777085e-7	-1.8634557433836232e-20	9.275441098042789e-21	2.2444922113219422e-11	5.01831077395979e-11	4.628691489993423e-10
38300000	0.004999804363214084	8.682743584515004e-50	1.1532697055798478e-66	1.5749426415233753e-8	9.414342539514794e-16	3.592392208777085e-7	-1.863455647918085e-20	9.275441098042789e-21	2.2444922113219422e-11	5.01831077395979e-11	4.628691489993423e-10
38400000	0.004999804363214084	8.682743584515004e-50	1.1532697055798478e-66	1.5749426415233753e-8	9.414342539514794e-16	3.592392208777085e-7	-1.8634555524525468e-20	9.275441098042789e-21	2.2444922113219422e-11	5.01831077395979e-11	4.628691489993423e-10
38500000	0.004999804363214084	8.682743584515004e-50	1.1532697055798478e-66	1.5749426415233753e-8	9.414342539514794e-16	3.592392208777085e-7	-1.8634554569870086e-20	9.275441098042789e-21	2.2444922113219422e-11	5.01831077395979e-11	4.628691489993423e-10
38600000	0.004999804363214084	8.682743584515004e-50	1.1532697055798478e-66	1.5749426415233753e-8	9.414342539514794e-16	3.592392208777085e-7	-1.8634553615214704e-20	9.275441098042789e-21	2.2444922113219422e-11	5.01831077395979e-11	4.628691489993423e-10
38700000	0.004999804363214084	8.682743584515004e-50	1.1532697055798478e-66	1.5749426415233753e-8	9.414342539514794e-16	3.592392208777085e-7	-1.8634552660559323e-20	9.275441098042789e-21	2.2444922113219422e-11	5.01831077395979e-11	4.628691489993423e-10
38800000	0.004999804363214084	8.682743584515004e-50	1.1532697055798478e-66	1.5749426415233753e-8	9.414342539514794e-16	3.592392208777085e-7	-1.863455170590394e-20	9.275441098042789e-21	2.2444922113219422e-11	5.01831077395979e-11	4.628691489993423e-10
38900000	0.004999804363214084	8.682743584515004e-50	1.1532697055798478e-66	1.5749426415233753e-8	9.414342539514794e-16	3.592392208777085e-7	-1.863455075124856e-20	9.275441098042789e-21	2.2444922113219422e-11	5.01831077395979e-11	4.628691489993423e-10
39000000	0.004999804363214084	8.682743584515004e-50	1.1532697055798478e-66	1.5749426415233753e-8	9.414342539514794e-16	3.592392208777085e-7	-1.8634549796593177e-20	9.275441098042789e-21	2.2444922113219422e-11	5.01831077395979e-11	4.628691489993423e-10
39100000	0.004999804363214084	8.682743584515004e-50	1.1532697055798478e-66	1.5749426415233753e-8	9.414342539514794e-16	3.592392208777085e-7	-1.8634548841937795e-20	9.275441098042789e-21	2.2444922113219422e-11	5.01831077395979e-11	4.628691489993423e-10
39200000	0.004999804363214084	8.682743584515004e-50	1.1532697055798478e-66	1.5749426415233753e-8	9.414342539514794e-16	3.592392208777085e-7	-1.8634547887282413e-20	9.275441098042789e-21	2.2444922113219422e-11	5.01831077395979e-11	4.628691489993423e-10
39300000	0.004999804363214084	8.682743584515004e-50	1.1532697055798478e-66	1.5749426415233753e-8	9.414342539514794e-16	3.592392208777085e-7	-1.863454693262703e-20	9.275441098042789e-21	2.2444922113219422e-11	5.01831077395979e-11	4.628691489993423e-10
39400000	0.004999804363214084	8.682743584515004e-50	1.1532697055798478e-66	1.5749426415233753e-8	9.414342539514794e-16	3.592392208777085e-7	-1.863454597797165e-20	9.275441098042789e-21	2.2444922113219422e-11	5.01831077395979e-11	4.628691489993423e-10
39500000	0.004999804363214084	8.682743584515004e-50	1.1532697055798478e-66	1.5749426415233753e-8	9.414342539514794e-16	3.592392208777085e-7	-1.8634545023316267e-20	9.275441098042789e-21	2.2444922113219422e-11	5.01831077395979e-11	4.628691489993423e-10
39600000	0.004999804363214084	8.682743584515004e-50	1.1532697055798478e-66	1.5749426415233753e-8	9.414342539514794e-16	3.592392208777085e-7	-1.8634544068660885e-20	9.275441098042789e-21	2.2444922113219422e-11	5.01831077395979e-11	4.628691489993423e-10
39700000	0.004999804363214084	8.682743584515004e-50	1.1532697055798478e-66	1.5749426415233753e-8	9.414342539514794e-16	3.592392208777085e-7	-1.8634543114005503e-20	9.275441098042789e-21	2.2444922113219422e-11	5.01831077395979e-11	4.628691489993423e-10
39800000	0.004999804363214084	8.682743584515004e-50	1.1532697055798478e-66	1.5749426415233753e-8	9.414342539514794e-16	3.592392208777085e-7	-1.863454215935012e-20	9.275441098042789e-21	2.2444922113219422e-11	5.01831077395979e-11	4.628691489993423e-10
39900000	0.004999804363214084	8.682743584515004e-50	1.1532697055798478e-66	1.5749426415233753e-8	9.414342539514794e-16	3.592392208777085e-7	-1.863454120469474e-20	9.275441098042789e-21	2.2444922113219422e-11	5.01831077395979e-11	4.628691489993423e-10
40000000	0.004999804363214084	8.682743584515004e-50	1.1532697055798478e-66	1.5749426415233753e-8	9.414342539514794e-16	3.592392208777085e-7	-1.8634540250039357e-20	9.275441098042789e-21	2.2444922113219422e-11	5.01831077395979e-11	4.628691489993423e-10
40100000	0.004999804363214084	8.682743584515004e-50	1.1532697055798478e-66	1.5749426415233753e-8	9.414342539514794e-16	3.592392208777085e-7	-1.8634539295383975e-20	9.275441098042789e-21	2.2444922113219422e-11	5.01831077395979e-11	4.628691489993423e-10
40200000	0.004999804363214084	8.682743584515004e-50	1.1532697055798478e-66	1.5749426415233753e-8	9.414342539514794e-16	3.592392208777085e-7	-1.8634538340728593e-20	9.275441098042789e-21	2.2444922113219422e-11	5.01831077395979e-11	4.628691489993423e-10
40300000	0.004999804363214084	8.682743584515004e-50	1.1532697055798478e-66	1.5749426415233753e-8	9.414342539514794e-16	3.592392208777085e-7	-1.863453738607321e-20	9.275441098042789e-21	2.2444922113219422e-11	5.01831077395979e-11	4.628691489993423e-10
40400000	0.004999804363214084	8.682743584515004e-50	1.1532697055798478e-66	1.5749426415233753e-8	9.414342539514794e-16	3.592392208777085e-7	-1.863453643141783e-20	9.275441098042789e-21	2.2444922113219422e-11	5.01831077395979e-11	4.628691489993423e-10
40500000	0.004999804363214084	8.682743584515004e-50	1.1532697055798478e-66	1.5749426415233753e-8	9.414342539514794e-16	3.592392208777085e-7	-1.8634535476762448e-20	9.275441098042789e-21	2.2444922113219422e-11	5.01831077395979e-11	4.628691489993423e-10
40600000	0.004999804363214084	8.682743584515004e-50	1.1532697055798478e-66	1.5749426415233753e-8	9.414342539514794e-16	3.592392208777085e-7	-1.8634534522107066e-20	9.275441098042789e-21	2.2444922113219422e-11	5.01831077395979e-11	4.628691489993423e-10
40700000	0.004999804363214084	8.682743584515004e-50	1.1532697055798478e-66	1.5749426415233753e-8	9.414342539514794e-16	3.592392208777085e-7	-1.8634533567451684e-20	9.275441098042789e-21	2.2444922113219422e-11	5.01831077395979e-11	4.628691489993423e-10
40800000	0.004999804363214084	8.682743584515004e-50	1.1532697055798478e-66	1.5749426415233753e-8	9.414342539514794e-16	3.592392208777085e-7	-1.8634532612796302e-20	9.275441098042789e-21	2.2444922113219422e-11	5.01831077395979e-11	4.628691489993423e-10
40900000	0.004999804363214084	8.682743584515004e-50	1.1532697055798478e-66	1.5749426415233753e-8	9.414342539514794e-16	3.592392208777085e-7	-1.863453165814092e-20	9.275441098042789e-21	2.2444922113219422e-11	5.01831077395979e-11	4.628691489993423e-10
41000000	0.004999804363214084	8.682743584515004e-50	1.1532697055798478e-66	1.5749426415233753e-8	9.414342539514794e-16	3.592392208777085e-7	-1.8634530703485538e-20	9.275441098042789e-21	2.2444922113219422e-11	5.01831077395979e-11	4.628691489993423e-10
41100000	0.004999804363214084	8.682743584515004e-50	1.153269705579848e-66	1.5749426415233753e-8	9.414342539514794e-16	3.592392208777085e-7	-1.8634529748830156e-20	9.275441098042789e-21	2.2444922113219422e-11	5.01831077395979e-11	4.628691489993423e-10
41200000	0.004999804363214084	8.682743584515004e-50	1.153269705579848e-66	1.5749426415233753e-8	9.414342539514794e-16	3.592392208777085e-7	-1.8634528794174774e-20	9.275441098042789e-21	2.2444922113219422e-11	5.01831077395979e-11	4.628691489993423e-10
41300000	0.004999804363214084	8.682743584515004e-50	1.153269705579848e-66	1.5749426415233753e-8	9.414342539514794e-16	3.592392208777085e-7	-1.8634527839519392e-20	9.275441098042789e-21	2.2444922113219422e-11	5.01831077395979e-11	4.628691489993423e-10
41400000	0.004999804363214084	8.682743584515004e-50	1.153269705579848e-66	1.5749426415233753e-8	9.414342539514794e-16	3.592392208777085e-7	-1.863452688486401e-20	9.275441098042789e-21	2.2444922113219422e-11	5.01831077395979e-11	4.628691489993423e-10
41500000	0.004999804363214084	8.682743584515004e-50	1.153269705579848e-66	1.5749426415233753e-8	9.414342539514794e-16	3.592392208777085e-7	-1.8634525930208628e-20	9.275441098042789e-21	2.2444922113219422e-11	5.01831077395979e-11	4.628691489993423e-10
41600000	0.004999804363214084	8.682743584515004e-50	1.153269705579848e-66	1.5749426415233753e-8	9.414342539514794e-16	3.592392208777085e-7	-1.8634524975553246e-20	9.275441098042789e-21	2.2444922113219422e-11	5.01831077395979e-11	4.628691489993423e-10
41700000	0.004999804363214084	8.682743584515004e-50	1.153269705579848e-66	1.5749426415233753e-8	9.414342539514794e-16	3.592392208777085e-7	-1.8634524020897864e-20	9.275441098042789e-21	2.2444922113219422e-11	5.01831077395979e-11	4.628691489993423e-10
41800000	0.004999804363214084	8.682743584515004e-50	1.153269705579848e-66	1.5749426415233753e-8	9.414342539514794e-16	3.592392208777085e-7	-1.8634523066242482e-20	9.275441098042789e-21	2.2444922113219422e-11	5.01831077395979e-11	4.628691489993423e-10
41900000	0.004999804363214084	8.682743584515004e-50	1.153269705579848e-66	1.5749426415233753e-8	9.414342539514794e-16	3.592392208777085e-7	-1.86345221115871e-20	9.275441098042789e-21	2.2444922113219422e-11	5.01831077395979e-11	4.628691489993423e-10
42000000	0.004999804363214084	8.682743584515004e-50	1.153269705579848e-66	1.5749426415233753e-8	9.414342539514794e-16	3.592392208777085e-7	-1.863452115693172e-20	9.275441098042789e-21	2.2444922113219422e-11	5.01831077395979e-11	4.628691489993423e-10
42100000	0.004999804363214084	8.682743584515004e-50	1.153269705579848e-66	1.5749426415233753e-8	9.414342539514792e-16	3.592392208777085e-7	-1.8634520202276337e-20	9.275441098042789e-21	2.2444922113219422e-11	5.01831077395979e-11	4.628691489993423e-10
42200000	0.004999804363214084	8.682743584515004e-50	1.153269705579848e-66	1.5749426415233753e-8	9.414342539514792e-16	3.592392208777085e-7	-1.8634519247620955e-20	9.275441098042789e-21	2.2444922113219422e-11	5.01831077395979e-11	4.628691489993423e-10
42300000	0.004999804363214084	8.682743584515004e-50	1.153269705579848e-66	1.5749426415233753e-8	9.414342539514792e-16	3.592392208777085e-7	-1.8634518292965573e-20	9.275441098042789e-21	2.2444922113219422e-11	5.01831077395979e-11	4.628691489993423e-10
42400000	0.004999804363214084	8.682743584515004e-50	1.153269705579848e-66	1.5749426415233753e-8	9.414342539514792e-16	3.592392208777085e-7	-1.863451733831019e-20	9.275441098042789e-21	2.2444922113219422e-11	5.01831077395979e-11	4.628691489993423e-10
42500000	0.004999804363214084	8.682743584515004e-50	1.153269705579848e-66	1.5749426415233753e-8	9.414342539514792e-16	3.592392208777085e-7	-1.863451638365481e-20	9.275441098042789e-21	2.2444922113219422e-11	5.01831077395979e-11	4.628691489993423e-10
42600000	0.004999804363214084	8.682743584515004e-50	1.153269705579848e-66	1.5749426415233753e-8	9.414342539514792e-16	3.592392208777085e-7	-1.8634515428999427e-20	9.275441098042789e-21	2.2444922113219422e-11	5.01831077395979e-11	4.628691489993423e-10
42700000	0.004999804363214084	8.682743584515004e-50	1.153269705579848e-66	1.5749426415233753e-8	9.414342539514792e-16	3.592392208777085e-7	-1.8634514474344045e-20	9.275441098042789e-21	2.2444922113219422e-11	5.01831077395979e-11	4.628691489993423e-10
42800000	0.004999804363214084	8.682743584515004e-50	1.153269705579848e-66	1.5749426415233753e-8	9.414342539514792e-16	3.592392208777085e-7	-1.8634513519688663e-20	9.275441098042789e-21	2.2444922113219422e-11	5.01831077395979e-11	4.628691489993423e-10
42900000	0.004999804363214084	8.682743584515004e-50	1.153269705579848e-66	1.5749426415233753e-8	9.414342539514792e-16	3.592392208777085e-7	-1.863451256503328e-20	9.275441098042789e-21	2.2444922113219422e-11	5.01831077395979e-11	4.628691489993423e-10
43000000	0.004999804363214084	8.682743584515004e-50	1.153269705579848e-66	1.5749426415233753e-8	9.414342539514792e-16	3.592392208777085e-7	-1.86345116103779e-20	9.275441098042789e-21	2.2444922113219422e-11	5.01831077395979e-11	4.628691489993423e-10
43100000	0.004999804363214084	8.682743584515004e-50	1.153269705579848e-66	1.5749426415233753e-8	9.414342539514792e-16	3.592392208777085e-7	-1.8634510655722517e-20	9.275441098042789e-21	2.2444922113219422e-11	5.01831077395979e-11	4.628691489993423e-10
43200000	0.004999804363214084	8.682743584515004e-50	1.153269705579848e-66	1.5749426415233753e-8	9.414342539514792e-16	3.592392208777085e-7	-1.8634509701067135e-20	9.275441098042789e-21	2.2444922113219422e-11	5.01831077395979e-11	4.628691489993423e-10
43300000	0.004999804363214084	8.682743584515004e-50	1.153269705579848e-66	1.5749426415233753e-8	9.414342539514792e-16	3.592392208777085e-7	-1.8634508746411753e-20	9.275441098042789e-21	2.2444922113219422e-11	5.01831077395979e-11	4.628691489993423e-10
43400000	0.004999804363214084	8.682743584515004e-50	1.153269705579848e-66	1.5749426415233753e-8	9.414342539514792e-16	3.592392208777085e-7	-1.863450779175637e-20	9.275441098042789e-21	2.2444922113219422e-11	5.01831077395979e-11	4.628691489993423e-10
43500000	0.004999804363214084	8.682743584515004e-50	1.153269705579848e-66	1.5749426415233753e-8	9.414342539514792e-16	3.592392208777085e-7	-1.863450683710099e-20	9.275441098042789e-21	2.2444922113219422e-11	5.01831077395979e-11	4.628691489993423e-10
43600000	0.004999804363214084	8.682743584515004e-50	1.153269705579848e-66	1.5749426415233753e-8	9.414342539514792e-16	3.592392208777085e-7	-1.8634505882445607e-20	9.275441098042789e-21	2.2444922113219422e-11	5.01831077395979e-11	4.628691489993423e-10
43700000	0.004999804363214084	8.682743584515004e-50	1.153269705579848e-66	1.5749426415233753e-8	9.414342539514792e-16	3.592392208777085e-7	-1.8634504927790226e-20	9.275441098042789e-21	2.2444922113219422e-11	5.01831077395979e-11	4.628691489993423e-10
43800000	0.004999804363214084	8.682743584515004e-50	1.153269705579848e-66	1.5749426415233753e-8	9.414342539514792e-16	3.592392208777085e-7	-1.8634503973134844e-20	9.275441098042789e-21	2.2444922113219422e-11	5.01831077395979e-11	4.628691489993423e-10
43900000	0.004999804363214084	8.682743584515004e-50	1.153269705579848e-66	1.5749426415233753e-8	9.414342539514792e-16	3.592392208777085e-7	-1.8634503018479462e-20	9.275441098042789e-21	2.2444922113219422e-11	5.01831077395979e-11	4.628691489993423e-10
44000000	0.004999804363214084	8.682743584515004e-50	1.153269705579848e-66	1.5749426415233753e-8	9.414342539514792e-16	3.592392208777085e-7	-1.863450206382408e-20	9.275441098042789e-21	2.2444922113219422e-11	5.01831077395979e-11	4.628691489993423e-10
44100000	0.004999804363214084	8.682743584515004e-50	1.153269705579848e-66	1.5749426415233753e-8	9.414342539514792e-16	3.592392208777085e-7	-1.8634501109168698e-20	9.275441098042789e-21	2.2444922113219422e-11	5.01831077395979e-11	4.628691489993423e-10
44200000	0.004999804363214084	8.682743584515004e-50	1.153269705579848e-66	1.5749426415233753e-8	9.414342539514792e-16	3.592392208777085e-7	-1.8634500154513316e-20	9.275441098042789e-21	2.2444922113219422e-11	5.01831077395979e-11	4.628691489993423e-10
44300000	0.004999804363214084	8.682743584515004e-50	1.153269705579848e-66	1.5749426415233753e-8	9.414342539514792e-16	3.592392208777085e-7	-1.8634499199857934e-20	9.275441098042789e-21	2.2444922113219422e-11	5.01831077395979e-11	4.628691489993423e-10
44400000	0.004999804363214084	8.682743584515004e-50	1.153269705579848e-66	1.5749426415233753e-8	9.414342539514792e-16	3.592392208777085e-7	-1.8634498245202552e-20	9.275441098042789e-21	2.2444922113219422e-11	5.01831077395979e-11	4.628691489993423e-10
44500000	0.004999804363214084	8.682743584515004e-50	1.153269705579848e-66	1.5749426415233753e-8	9.414342539514792e-16	3.592392208777085e-7	-1.863449729054717e-20	9.275441098042789e-21	2.2444922113219422e-11	5.01831077395979e-11	4.628691489993423e-10
44600000	0.004999804363214084	8.682743584515004e-50	1.153269705579848e-66	1.5749426415233753e-8	9.414342539514792e-16	3.592392208777085e-7	-1.8634496335891788e-20	9.275441098042789e-21	2.2444922113219422e-11	5.01831077395979e-11	4.628691489993423e-10
44700000	0.004999804363214084	8.682743584515004e-50	1.153269705579848e-66	1.5749426415233753e-8	9.414342539514792e-16	3.592392208777085e-7	-1.8634495381236406e-20	9.275441098042789e-21	2.2444922113219422e-11	5.01831077395979e-11	4.628691489993423e-10
44800000	0.004999804363214084	8.682743584515004e-50	1.153269705579848e-66	1.5749426415233753e-8	9.414342539514792e-16	3.592392208777085e-7	-1.8634494426581024e-20	9.275441098042789e-21	2.2444922113219422e-11	5.01831077395979e-11	4.628691489993423e-10
44900000	0.004999804363214084	8.682743584515004e-50	1.153269705579848e-66	1.5749426415233753e-8	9.414342539514792e-16	3.592392208777085e-7	-1.8634493471925642e-20	9.275441098042789e-21	2.2444922113219422e-11	5.01831077395979e-11	4.628691489993423e-10
45000000	0.004999804363214084	8.682743584515004e-50	1.153269705579848e-66	1.5749426415233753e-8	9.414342539514792e-16	3.592392208777085e-7	-1.863449251727026e-20	9.275441098042789e-21	2.2444922113219422e-11	5.01831077395979e-11	4.628691489993423e-10
45100000	0.004999804363214084	8.682743584515004e-50	1.153269705579848e-66	1.5749426415233753e-8	9.414342539514792e-16	3.592392208777085e-7	-1.8634491562614875e-20	9.275441098042789e-21	2.2444922113219422e-11	5.01831077395979e-11	4.628691489993423e-10
45200000	0.004999804363214084	8.682743584515004e-50	1.153269705579848e-66	1.5749426415233753e-8	9.414342539514792e-16	3.592392208777085e-7	-1.8634490607959493e-20	9.275441098042789e-21	2.2444922113219422e-11	5.01831077395979e-11	4.628691489993423e-10
45300000	0.004999804363214084	8.682743584515004e-50	1.153269705579848e-66	1.5749426415233753e-8	9.414342539514792e-16	3.592392208777085e-7	-1.8634489653304112e-20	9.275441098042789e-21	2.2444922113219422e-11	5.01831077395979e-11	4.628691489993423e-10
45400000	0.004999804363214084	8.682743584515004e-50	1.153269705579848e-66	1.5749426415233753e-8	9.414342539514792e-16	3.592392208777085e-7	-1.863448869864873e-20	9.275441098042789e-21	2.2444922113219422e-11	5.01831077395979e-11	4.628691489993423e-10
45500000	0.004999804363214084	8.682743584515004e-50	1.153269705579848e-66	1.5749426415233753e-8	9.414342539514792e-16	3.592392208777085e-7	-1.8634487743993348e-20	9.275441098042789e-21	2.2444922113219422e-11	5.01831077395979e-11	4.628691489993423e-10
45600000	0.004999804363214084	8.682743584515004e-50	1.153269705579848e-66	1.5749426415233753e-8	9.414342539514792e-16	3.592392208777085e-7	-1.8634486789337966e-20	9.275441098042789e-21	2.2444922113219422e-11	5.01831077395979e-11	4.628691489993423e-10
45700000	0.004999804363214084	8.682743584515004e-50	1.153269705579848e-66	1.5749426415233753e-8	9.414342539514792e-16	3.592392208777085e-7	-1.8634485834682584e-20	9.275441098042789e-21	2.2444922113219422e-11	5.01831077395979e-11	4.628691489993423e-10
45800000	0.004999804363214084	8.682743584515004e-50	1.153269705579848e-66	1.5749426415233753e-8	9.414342539514792e-16	3.592392208777085e-7	-1.8634484880027202e-20	9.275441098042789e-21	2.2444922113219422e-11	5.01831077395979e-11	4.628691489993423e-10
45900000	0.004999804363214084	8.682743584515004e-50	1.153269705579848e-66	1.5749426415233753e-8	9.414342539514792e-16	3.592392208777085e-7	-1.863448392537182e-20	9.275441098042789e-21	2.2444922113219422e-11	5.01831077395979e-11	4.628691489993423e-10
46000000	0.004999804363214084	8.682743584515004e-50	1.153269705579848e-66	1.5749426415233753e-8	9.414342539514792e-16	3.592392208777085e-7	-1.8634482970716438e-20	9.275441098042789e-21	2.2444922113219422e-11	5.01831077395979e-11	4.628691489993423e-10
46100000	0.004999804363214084	8.682743584515004e-50	1.153269705579848e-66	1.5749426415233753e-8	9.414342539514792e-16	3.592392208777085e-7	-1.8634482016061056e-20	9.275441098042789e-21	2.2444922113219422e-11	5.01831077395979e-11	4.628691489993423e-10
46200000	0.004999804363214084	8.682743584515004e-50	1.153269705579848e-66	1.5749426415233753e-8	9.414342539514792e-16	3.592392208777085e-7	-1.8634481061405674e-20	9.275441098042789e-21	2.2444922113219422e-11	5.01831077395979e-11	4.628691489993423e-10
46300000	0.004999804363214084	8.682743584515004e-50	1.153269705579848e-66	1.5749426415233753e-8	9.414342539514792e-16	3.592392208777085e-7	-1.8634480106750292e-20	9.275441098042789e-21	2.2444922113219422e-11	5.01831077395979e-11	4.628691489993423e-10
46400000	0.004999804363214084	8.682743584515004e-50	1.153269705579848e-66	1.5749426415233753e-8	9.414342539514792e-16	3.592392208777085e-7	-1.863447915209491e-20	9.275441098042789e-21	2.2444922113219422e-11	5.01831077395979e-11	4.628691489993423e-10
46500000	0.004999804363214084	8.682743584515004e-50	1.153269705579848e-66	1.5749426415233753e-8	9.414342539514792e-16	3.592392208777085e-7	-1.8634478197439528e-20	9.275441098042789e-21	2.2444922113219422e-11	5.01831077395979e-11	4.628691489993423e-10
46600000	0.004999804363214084	8.682743584515004e-50	1.153269705579848e-66	1.5749426415233753e-8	9.414342539514792e-16	3.592392208777085e-7	-1.8634477242784146e-20	9.275441098042789e-21	2.2444922113219422e-11	5.01831077395979e-11	4.628691489993423e-10
46700000	0.004999804363214084	8.682743584515004e-50	1.153269705579848e-66	1.5749426415233753e-8	9.414342539514792e-16	3.592392208777085e-7	-1.8634476288128764e-20	9.275441098042789e-21	2.2444922113219422e-11	5.01831077395979e-11	4.628691489993423e-10
46800000	0.004999804363214084	8.682743584515004e-50	1.153269705579848e-66	1.5749426415233753e-8	9.414342539514792e-16	3.592392208777085e-7	-1.8634475333473382e-20	9.275441098042789e-21	2.2444922113219422e-11	5.01831077395979e-11	4.628691489993423e-10
46900000	0.004999804363214084	8.682743584515004e-50	1.153269705579848e-66	1.5749426415233753e-8	9.414342539514792e-16	3.592392208777085e-7	-1.8634474378818e-20	9.275441098042789e-21	2.2444922113219422e-11	5.01831077395979e-11	4.628691489993423e-10
47000000	0.004999804363214084	8.682743584515004e-50	1.153269705579848e-66	1.5749426415233753e-8	9.414342539514792e-16	3.592392208777085e-7	-1.863447342416262e-20	9.275441098042789e-21	2.2444922113219422e-11	5.01831077395979e-11	4.628691489993423e-10
47100000	0.004999804363214084	8.682743584515004e-50	1.153269705579848e-66	1.5749426415233753e-8	9.414342539514792e-16	3.592392208777085e-7	-1.8634472469507237e-20	9.275441098042789e-21	2.2444922113219422e-11	5.01831077395979e-11	4.628691489993423e-10
47200000	0.004999804363214084	8.682743584515004e-50	1.153269705579848e-66	1.5749426415233753e-8	9.414342539514792e-16	3.592392208777085e-7	-1.8634471514851855e-20	9.275441098042789e-21	2.2444922113219422e-11	5.01831077395979e-11	4.628691489993423e-10
47300000	0.004999804363214084	8.682743584515004e-50	1.153269705579848e-66	1.5749426415233753e-8	9.414342539514792e-16	3.592392208777085e-7	-1.8634470560196473e-20	9.275441098042789e-21	2.2444922113219422e-11	5.01831077395979e-11	4.628691489993423e-10
47400000	0.004999804363214084	8.682743584515004e-50	1.153269705579848e-66	1.5749426415233753e-8	9.414342539514792e-16	3.592392208777085e-7	-1.863446960554109e-20	9.275441098042789e-21	2.2444922113219422e-11	5.01831077395979e-11	4.628691489993423e-10
47500000	0.004999804363214084	8.682743584515004e-50	1.153269705579848e-66	1.5749426415233753e-8	9.414342539514792e-16	3.592392208777085e-7	-1.863446865088571e-20	9.275441098042789e-21	2.2444922113219422e-11	5.01831077395979e-11	4.628691489993423e-10
47600000	0.004999804363214084	8.682743584515004e-50	1.153269705579848e-66	1.5749426415233753e-8	9.414342539514792e-16	3.592392208777085e-7	-1.8634467696230327e-20	9.275441098042789e-21	2.2444922113219422e-11	5.01831077395979e-11	4.628691489993423e-10
47700000	0.004999804363214084	8.682743584515004e-50	1.153269705579848e-66	1.5749426415233753e-8	9.414342539514792e-16	3.592392208777085e-7	-1.8634466741574945e-20	9.275441098042789e-21	2.2444922113219422e-11	5.01831077395979e-11	4.628691489993423e-10
47800000	0.004999804363214084	8.682743584515004e-50	1.153269705579848e-66	1.5749426415233753e-8	9.414342539514792e-16	3.592392208777085e-7	-1.8634465786919563e-20	9.275441098042789e-21	2.2444922113219422e-11	5.01831077395979e-11	4.628691489993423e-10
47900000	0.004999804363214084	8.682743584515004e-50	1.153269705579848e-66	1.5749426415233753e-8	9.414342539514792e-16	3.592392208777085e-7	-1.863446483226418e-20	9.275441098042789e-21	2.2444922113219422e-11	5.01831077395979e-11	4.628691489993423e-10
48000000	0.004999804363214084	8.682743584515004e-50	1.153269705579848e-66	1.5749426415233753e-8	9.414342539514792e-16	3.592392208777085e-7	-1.86344638776088e-20	9.275441098042789e-21	2.2444922113219422e-11	5.01831077395979e-11	4.628691489993423e-10
48100000	0.004999804363214084	8.682743584515004e-50	1.153269705579848e-66	1.5749426415233753e-8	9.414342539514792e-16	3.592392208777085e-7	-1.8634462922953417e-20	9.275441098042789e-21	2.2444922113219422e-11	5.01831077395979e-11	4.628691489993423e-10
48200000	0.004999804363214084	8.682743584515004e-50	1.153269705579848e-66	1.5749426415233753e-8	9.414342539514792e-16	3.592392208777085e-7	-1.8634461968298035e-20	9.275441098042789e-21	2.2444922113219422e-11	5.01831077395979e-11	4.628691489993423e-10
48300000	0.004999804363214084	8.682743584515004e-50	1.153269705579848e-66	1.5749426415233753e-8	9.414342539514792e-16	3.592392208777085e-7	-1.8634461013642653e-20	9.275441098042789e-21	2.2444922113219422e-11	5.01831077395979e-11	4.628691489993423e-10
48400000	0.004999804363214084	8.682743584515004e-50	1.153269705579848e-66	1.5749426415233753e-8	9.414342539514792e-16	3.592392208777085e-7	-1.863446005898727e-20	9.275441098042789e-21	2.2444922113219422e-11	5.01831077395979e-11	4.628691489993423e-10
48500000	0.004999804363214084	8.682743584515004e-50	1.153269705579848e-66	1.5749426415233753e-8	9.414342539514792e-16	3.592392208777085e-7	-1.863445910433189e-20	9.275441098042789e-21	2.2444922113219422e-11	5.01831077395979e-11	4.628691489993423e-10
48600000	0.004999804363214084	8.682743584515004e-50	1.153269705579848e-66	1.5749426415233753e-8	9.414342539514792e-16	3.592392208777085e-7	-1.8634458149676508e-20	9.275441098042789e-21	2.2444922113219422e-11	5.01831077395979e-11	4.628691489993423e-10
48700000	0.004999804363214084	8.682743584515004e-50	1.153269705579848e-66	1.5749426415233753e-8	9.414342539514792e-16	3.592392208777085e-7	-1.8634457195021126e-20	9.275441098042789e-21	2.2444922113219422e-11	5.01831077395979e-11	4.628691489993423e-10
48800000	0.004999804363214084	8.682743584515004e-50	1.153269705579848e-66	1.5749426415233753e-8	9.414342539514792e-16	3.592392208777085e-7	-1.8634456240365744e-20	9.275441098042789e-21	2.2444922113219422e-11	5.01831077395979e-11	4.628691489993423e-10
48900000	0.004999804363214084	8.682743584515004e-50	1.153269705579848e-66	1.5749426415233753e-8	9.414342539514792e-16	3.592392208777085e-7	-1.8634455285710362e-20	9.275441098042789e-21	2.2444922113219422e-11	5.01831077395979e-11	4.628691489993423e-10
49000000	0.004999804363214084	8.682743584515004e-50	1.153269705579848e-66	1.5749426415233753e-8	9.414342539514792e-16	3.592392208777085e-7	-1.863445433105498e-20	9.275441098042789e-21	2.2444922113219422e-11	5.01831077395979e-11	4.628691489993423e-10
49100000	0.004999804363214084	8.682743584515004e-50	1.153269705579848e-66	1.5749426415233753e-8	9.414342539514792e-16	3.592392208777085e-7	-1.8634453376399598e-20	9.275441098042789e-21	2.2444922113219422e-11	5.01831077395979e-11	4.628691489993423e-10
49200000	0.004999804363214084	8.682743584515004e-50	1.153269705579848e-66	1.5749426415233753e-8	9.414342539514792e-16	3.592392208777085e-7	-1.8634452421744216e-20	9.275441098042789e-21	2.2444922113219422e-11	5.01831077395979e-11	4.628691489993423e-10
49300000	0.004999804363214084	8.682743584515004e-50	1.153269705579848e-66	1.5749426415233753e-8	9.414342539514792e-16	3.592392208777085e-7	-1.8634451467088834e-20	9.275441098042789e-21	2.2444922113219422e-11	5.01831077395979e-11	4.628691489993423e-10
49400000	0.004999804363214084	8.682743584515004e-50	1.153269705579848e-66	1.5749426415233753e-8	9.414342539514792e-16	3.592392208777085e-7	-1.8634450512433452e-20	9.275441098042789e-21	2.2444922113219422e-11	5.01831077395979e-11	4.628691489993423e-10
49500000	0.004999804363214084	8.682743584515004e-50	1.153269705579848e-66	1.5749426415233753e-8	9.414342539514792e-16	3.592392208777085e-7	-1.863444955777807e-20	9.275441098042789e-21	2.2444922113219422e-11	5.01831077395979e-11	4.628691489993423e-10
49600000	0.004999804363214084	8.682743584515004e-50	1.153269705579848e-66	1.5749426415233753e-8	9.414342539514792e-16	3.592392208777085e-7	-1.8634448603122688e-20	9.275441098042789e-21	2.2444922113219422e-11	5.01831077395979e-11	4.628691489993423e-10
49700000	0.004999804363214084	8.682743584515004e-50	1.1532697055798478e-66	1.5749426415233753e-8	9.414342539514792e-16	3.592392208777085e-7	-1.8634447648467306e-20	9.275441098042789e-21	2.2444922113219422e-11	5.01831077395979e-11	4.628691489993423e-10
49800000	0.004999804363214084	8.682743584515004e-50	1.1532697055798478e-66	1.5749426415233753e-8	9.414342539514792e-16	3.592392208777085e-7	-1.8634446693811924e-20	9.275441098042789e-21	2.2444922113219422e-11	5.01831077395979e-11	4.628691489993423e-10
49900000	0.004999804363214084	8.682743584515004e-50	1.1532697055798478e-66	1.5749426415233753e-8	9.414342539514792e-16	3.592392208777085e-7	-1.8634445739156542e-20	9.275441098042789e-21	2.2444922113219422e-11	5.01831077395979e-11	4.628691489993423e-10
50000000	0.004999804363214084	8.682743584515004e-50	1.1532697055798478e-66	1.5749426415233753e-8	9.414342539514792e-16	3.592392208777085e-7	-1.863444478450116e-20	9.275441098042789e-21	2.2444922113219422e-11	5.01831077395979e-11	4.628691489993423e-10
50100000	0.004999804363214084	8.682743584515004e-50	1.1532697055798478e-66	1.5749426415233753e-8	9.414342539514792e-16	3.592392208777085e-7	-1.8634443829845778e-20	9.275441098042789e-21	2.2444922113219422e-11	5.01831077395979e-11	4.628691489993423e-10
50200000	0.004999804363214084	8.682743584515004e-50	1.1532697055798478e-66	1.5749426415233753e-8	9.414342539514792e-16	3.592392208777085e-7	-1.8634442875190397e-20	9.275441098042789e-21	2.2444922113219422e-11	5.01831077395979e-11	4.628691489993423e-10
50300000	0.004999804363214084	8.682743584515004e-50	1.1532697055798478e-66	1.5749426415233753e-8	9.414342539514792e-16	3.592392208777085e-7	-1.8634441920535015e-20	9.275441098042789e-21	2.2444922113219422e-11	5.01831077395979e-11	4.628691489993423e-10
50400000	0.004999804363214084	8.682743584515004e-50	1.1532697055798478e-66	1.5749426415233753e-8	9.414342539514792e-16	3.592392208777085e-7	-1.8634440965879633e-20	9.275441098042789e-21	2.2444922113219422e-11	5.01831077395979e-11	4.628691489993423e-10
50500000	0.004999804363214084	8.682743584515004e-50	1.1532697055798478e-66	1.5749426415233753e-8	9.414342539514792e-16	3.592392208777085e-7	-1.863444001122425e-20	9.275441098042789e-21	2.2444922113219422e-11	5.01831077395979e-11	4.628691489993423e-10
50600000	0.004999804363214084	8.682743584515004e-50	1.1532697055798478e-66	1.5749426415233753e-8	9.414342539514792e-16	3.592392208777085e-7	-1.863443905656887e-20	9.275441098042789e-21	2.2444922113219422e-11	5.01831077395979e-11	4.628691489993423e-10
50700000	0.004999804363214084	8.682743584515002e-50	1.1532697055798478e-66	1.5749426415233753e-8	9.414342539514792e-16	3.592392208777085e-7	-1.8634438101913487e-20	9.275441098042789e-21	2.2444922113219422e-11	5.01831077395979e-11	4.628691489993423e-10
50800000	0.004999804363214084	8.682743584515002e-50	1.1532697055798478e-66	1.5749426415233753e-8	9.414342539514792e-16	3.592392208777085e-7	-1.8634437147258105e-20	9.275441098042789e-21	2.2444922113219422e-11	5.01831077395979e-11	4.628691489993423e-10
50900000	0.004999804363214084	8.682743584515002e-50	1.1532697055798478e-66	1.5749426415233753e-8	9.414342539514792e-16	3.592392208777085e-7	-1.8634436192602723e-20	9.275441098042789e-21	2.2444922113219422e-11	5.01831077395979e-11	4.628691489993423e-10
51000000	0.004999804363214084	8.682743584515002e-50	1.1532697055798478e-66	1.5749426415233753e-8	9.414342539514792e-16	3.592392208777085e-7	-1.863443523794734e-20	9.275441098042789e-21	2.2444922113219422e-11	5.01831077395979e-11	4.6286914899934226e-10
51100000	0.004999804363214084	8.682743584515002e-50	1.1532697055798478e-66	1.5749426415233753e-8	9.414342539514792e-16	3.592392208777085e-7	-1.863443428329196e-20	9.275441098042789e-21	2.2444922113219422e-11	5.01831077395979e-11	4.6286914899934226e-10
51200000	0.004999804363214084	8.682743584515002e-50	1.1532697055798478e-66	1.5749426415233753e-8	9.414342539514792e-16	3.592392208777085e-7	-1.8634433328636577e-20	9.275441098042789e-21	2.2444922113219422e-11	5.01831077395979e-11	4.6286914899934226e-10
51300000	0.004999804363214084	8.682743584515002e-50	1.1532697055798478e-66	1.5749426415233753e-8	9.414342539514792e-16	3.592392208777085e-7	-1.8634432373981195e-20	9.275441098042789e-21	2.2444922113219422e-11	5.01831077395979e-11	4.6286914899934226e-10
51400000	0.004999804363214084	8.682743584515002e-50	1.1532697055798478e-66	1.5749426415233753e-8	9.414342539514792e-16	3.592392208777085e-7	-1.8634431419325813e-20	9.275441098042789e-21	2.2444922113219422e-11	5.01831077395979e-11	4.6286914899934226e-10
51500000	0.004999804363214084	8.682743584515002e-50	1.1532697055798478e-66	1.5749426415233753e-8	9.414342539514792e-16	3.592392208777085e-7	-1.863443046467043e-20	9.275441098042789e-21	2.2444922113219422e-11	5.01831077395979e-11	4.6286914899934226e-10
51600000	0.004999804363214084	8.682743584515002e-50	1.1532697055798478e-66	1.5749426415233753e-8	9.414342539514792e-16	3.592392208777085e-7	-1.863442951001505e-20	9.275441098042789e-21	2.2444922113219422e-11	5.01831077395979e-11	4.6286914899934226e-10
51700000	0.004999804363214084	8.682743584515002e-50	1.1532697055798478e-66	1.5749426415233753e-8	9.414342539514792e-16	3.592392208777085e-7	-1.8634428555359667e-20	9.275441098042789e-21	2.2444922113219422e-11	5.01831077395979e-11	4.6286914899934226e-10
51800000	0.004999804363214084	8.682743584515002e-50	1.1532697055798478e-66	1.5749426415233753e-8	9.414342539514792e-16	3.592392208777085e-7	-1.8634427600704285e-20	9.275441098042789e-21	2.2444922113219422e-11	5.01831077395979e-11	4.6286914899934226e-10
51900000	0.004999804363214084	8.682743584515002e-50	1.1532697055798478e-66	1.5749426415233753e-8	9.414342539514792e-16	3.592392208777085e-7	-1.8634426646048904e-20	9.275441098042789e-21	2.2444922113219422e-11	5.01831077395979e-11	4.6286914899934226e-10
52000000	0.004999804363214084	8.682743584515002e-50	1.1532697055798478e-66	1.5749426415233753e-8	9.414342539514792e-16	3.592392208777085e-7	-1.8634425691393522e-20	9.275441098042789e-21	2.2444922113219422e-11	5.01831077395979e-11	4.6286914899934226e-10
52100000	0.004999804363214084	8.682743584515002e-50	1.1532697055798478e-66	1.5749426415233753e-8	9.414342539514792e-16	3.592392208777085e-7	-1.863442473673814e-20	9.275441098042789e-21	2.2444922113219422e-11	5.01831077395979e-11	4.6286914899934226e-10
52200000	0.004999804363214084	8.682743584515002e-50	1.1532697055798478e-66	1.5749426415233753e-8	9.414342539514792e-16	3.592392208777085e-7	-1.8634423782082758e-20	9.275441098042789e-21	2.2444922113219422e-11	5.01831077395979e-11	4.6286914899934226e-10
52300000	0.004999804363214084	8.682743584515002e-50	1.1532697055798478e-66	1.5749426415233753e-8	9.414342539514792e-16	3.592392208777085e-7	-1.8634422827427376e-20	9.275441098042789e-21	2.2444922113219422e-11	5.01831077395979e-11	4.6286914899934226e-10
52400000	0.004999804363214084	8.682743584515002e-50	1.1532697055798478e-66	1.5749426415233753e-8	9.414342539514792e-16	3.592392208777085e-7	-1.8634421872771994e-20	9.275441098042789e-21	2.2444922113219422e-11	5.01831077395979e-11	4.6286914899934226e-10
52500000	0.004999804363214084	8.682743584515002e-50	1.1532697055798478e-66	1.5749426415233753e-8	9.414342539514792e-16	3.592392208777085e-7	-1.8634420918116612e-20	9.275441098042789e-21	2.2444922113219422e-11	5.01831077395979e-11	4.6286914899934226e-10
52600000	0.004999804363214084	8.682743584515002e-50	1.1532697055798478e-66	1.5749426415233753e-8	9.414342539514792e-16	3.592392208777085e-7	-1.863441996346123e-20	9.275441098042789e-21	2.2444922113219422e-11	5.01831077395979e-11	4.6286914899934226e-10
52700000	0.004999804363214084	8.682743584515002e-50	1.1532697055798478e-66	1.5749426415233753e-8	9.414342539514792e-16	3.592392208777085e-7	-1.8634419008805848e-20	9.275441098042789e-21	2.2444922113219422e-11	5.01831077395979e-11	4.6286914899934226e-10
52800000	0.004999804363214084	8.682743584515002e-50	1.1532697055798478e-66	1.5749426415233753e-8	9.414342539514792e-16	3.592392208777085e-7	-1.8634418054150466e-20	9.275441098042789e-21	2.2444922113219422e-11	5.01831077395979e-11	4.6286914899934226e-10
52900000	0.004999804363214084	8.682743584515002e-50	1.1532697055798478e-66	1.5749426415233753e-8	9.414342539514792e-16	3.592392208777085e-7	-1.8634417099495084e-20	9.275441098042789e-21	2.2444922113219422e-11	5.01831077395979e-11	4.6286914899934226e-10
53000000	0.004999804363214084	8.682743584515002e-50	1.1532697055798477e-66	1.5749426415233753e-8	9.414342539514792e-16	3.592392208777085e-7	-1.8634416144839702e-20	9.275441098042789e-21	2.2444922113219422e-11	5.01831077395979e-11	4.6286914899934226e-10
53100000	0.004999804363214084	8.682743584515002e-50	1.1532697055798477e-66	1.5749426415233753e-8	9.414342539514792e-16	3.592392208777085e-7	-1.863441519018432e-20	9.275441098042789e-21	2.2444922113219422e-11	5.01831077395979e-11	4.6286914899934226e-10
53200000	0.004999804363214084	8.682743584515002e-50	1.1532697055798477e-66	1.5749426415233753e-8	9.414342539514792e-16	3.592392208777085e-7	-1.8634414235528938e-20	9.275441098042789e-21	2.2444922113219422e-11	5.01831077395979e-11	4.6286914899934226e-10
53300000	0.004999804363214084	8.682743584515002e-50	1.1532697055798477e-66	1.5749426415233753e-8	9.414342539514792e-16	3.592392208777085e-7	-1.8634413280873556e-20	9.275441098042789e-21	2.2444922113219422e-11	5.01831077395979e-11	4.6286914899934226e-10
53400000	0.004999804363214084	8.682743584515002e-50	1.1532697055798477e-66	1.5749426415233753e-8	9.414342539514792e-16	3.592392208777085e-7	-1.8634412326218174e-20	9.275441098042789e-21	2.2444922113219422e-11	5.01831077395979e-11	4.6286914899934226e-10
53500000	0.004999804363214084	8.682743584515002e-50	1.1532697055798477e-66	1.5749426415233753e-8	9.414342539514792e-16	3.592392208777085e-7	-1.8634411371562793e-20	9.275441098042789e-21	2.2444922113219422e-11	5.01831077395979e-11	4.6286914899934226e-10
53600000	0.004999804363214084	8.682743584515002e-50	1.1532697055798477e-66	1.5749426415233753e-8	9.414342539514792e-16	3.592392208777085e-7	-1.863441041690741e-20	9.275441098042789e-21	2.2444922113219422e-11	5.01831077395979e-11	4.6286914899934226e-10
53700000	0.004999804363214084	8.682743584515002e-50	1.1532697055798477e-66	1.5749426415233753e-8	9.414342539514792e-16	3.592392208777085e-7	-1.863440946225203e-20	9.275441098042789e-21	2.2444922113219422e-11	5.01831077395979e-11	4.6286914899934226e-10
53800000	0.004999804363214084	8.682743584515002e-50	1.1532697055798477e-66	1.5749426415233753e-8	9.414342539514792e-16	3.592392208777085e-7	-1.8634408507596647e-20	9.275441098042789e-21	2.2444922113219422e-11	5.01831077395979e-11	4.6286914899934226e-10
53900000	0.004999804363214084	8.682743584515002e-50	1.1532697055798477e-66	1.5749426415233753e-8	9.414342539514792e-16	3.592392208777085e-7	-1.8634407552941265e-20	9.275441098042789e-21	2.2444922113219422e-11	5.01831077395979e-11	4.6286914899934226e-10
54000000	0.004999804363214084	8.682743584515002e-50	1.1532697055798477e-66	1.5749426415233753e-8	9.414342539514792e-16	3.592392208777085e-7	-1.8634406598285883e-20	9.275441098042789e-21	2.2444922113219422e-11	5.01831077395979e-11	4.6286914899934226e-10
54100000	0.004999804363214084	8.682743584515002e-50	1.1532697055798477e-66	1.5749426415233753e-8	9.414342539514792e-16	3.592392208777085e-7	-1.86344056436305e-20	9.275441098042789e-21	2.2444922113219422e-11	5.01831077395979e-11	4.6286914899934226e-10
54200000	0.004999804363214084	8.682743584515002e-50	1.1532697055798477e-66	1.5749426415233753e-8	9.414342539514792e-16	3.592392208777085e-7	-1.863440468897512e-20	9.275441098042789e-21	2.2444922113219422e-11	5.01831077395979e-11	4.6286914899934226e-10
54300000	0.004999804363214084	8.682743584515002e-50	1.1532697055798477e-66	1.5749426415233753e-8	9.414342539514792e-16	3.592392208777085e-7	-1.8634403734319737e-20	9.275441098042789e-21	2.2444922113219422e-11	5.01831077395979e-11	4.6286914899934226e-10
54400000	0.004999804363214084	8.682743584515002e-50	1.1532697055798477e-66	1.5749426415233753e-8	9.414342539514792e-16	3.592392208777085e-7	-1.8634402779664355e-20	9.275441098042789e-21	2.2444922113219422e-11	5.01831077395979e-11	4.6286914899934226e-10
54500000	0.004999804363214084	8.682743584515002e-50	1.1532697055798477e-66	1.5749426415233753e-8	9.414342539514792e-16	3.592392208777085e-7	-1.8634401825008973e-20	9.275441098042789e-21	2.2444922113219422e-11	5.01831077395979e-11	4.6286914899934226e-10
54600000	0.004999804363214084	8.682743584515002e-50	1.1532697055798477e-66	1.5749426415233753e-8	9.414342539514792e-16	3.592392208777085e-7	-1.863440087035359e-20	9.275441098042789e-21	2.2444922113219422e-11	5.01831077395979e-11	4.6286914899934226e-10
54700000	0.004999804363214084	8.682743584515002e-50	1.1532697055798477e-66	1.5749426415233753e-8	9.414342539514792e-16	3.592392208777085e-7	-1.863439991569821e-20	9.275441098042789e-21	2.2444922113219422e-11	5.01831077395979e-11	4.6286914899934226e-10
54800000	0.004999804363214084	8.682743584515002e-50	1.1532697055798477e-66	1.5749426415233753e-8	9.414342539514792e-16	3.592392208777085e-7	-1.8634398961042827e-20	9.275441098042789e-21	2.2444922113219422e-11	5.01831077395979e-11	4.6286914899934226e-10
54900000	0.004999804363214084	8.682743584515002e-50	1.1532697055798477e-66	1.5749426415233753e-8	9.414342539514792e-16	3.592392208777085e-7	-1.8634398006387445e-20	9.275441098042789e-21	2.2444922113219422e-11	5.01831077395979e-11	4.6286914899934226e-10
55000000	0.004999804363214084	8.682743584515002e-50	1.1532697055798477e-66	1.5749426415233753e-8	9.414342539514792e-16	3.592392208777085e-7	-1.8634397051732063e-20	9.275441098042789e-21	2.2444922113219422e-11	5.01831077395979e-11	4.6286914899934226e-10
55100000	0.004999804363214084	8.682743584515002e-50	1.1532697055798477e-66	1.5749426415233753e-8	9.414342539514792e-16	3.592392208777085e-7	-1.863439609707668e-20	9.275441098042789e-21	2.2444922113219422e-11	5.01831077395979e-11	4.6286914899934226e-10
55200000	0.004999804363214084	8.682743584515002e-50	1.1532697055798477e-66	1.5749426415233753e-8	9.414342539514792e-16	3.592392208777085e-7	-1.8634395142421297e-20	9.275441098042789e-21	2.2444922113219422e-11	5.01831077395979e-11	4.6286914899934226e-10
55300000	0.004999804363214084	8.682743584515002e-50	1.1532697055798477e-66	1.5749426415233753e-8	9.414342539514792e-16	3.592392208777085e-7	-1.8634394187765915e-20	9.275441098042789e-21	2.2444922113219422e-11	5.01831077395979e-11	4.6286914899934226e-10
55400000	0.004999804363214084	8.682743584515002e-50	1.1532697055798477e-66	1.5749426415233753e-8	9.414342539514792e-16	3.592392208777085e-7	-1.8634393233110533e-20	9.275441098042789e-21	2.2444922113219422e-11	5.01831077395979e-11	4.6286914899934226e-10
55500000	0.004999804363214084	8.682743584515002e-50	1.1532697055798477e-66	1.5749426415233753e-8	9.414342539514792e-16	3.592392208777085e-7	-1.863439227845515e-20	9.275441098042789e-21	2.2444922113219422e-11	5.01831077395979e-11	4.6286914899934226e-10
55600000	0.004999804363214084	8.682743584515002e-50	1.1532697055798477e-66	1.5749426415233753e-8	9.414342539514792e-16	3.592392208777085e-7	-1.863439132379977e-20	9.275441098042789e-21	2.2444922113219422e-11	5.01831077395979e-11	4.6286914899934226e-10
55700000	0.004999804363214084	8.682743584515002e-50	1.1532697055798477e-66	1.5749426415233753e-8	9.414342539514792e-16	3.592392208777085e-7	-1.8634390369144387e-20	9.275441098042789e-21	2.2444922113219422e-11	5.01831077395979e-11	4.6286914899934226e-10
55800000	0.004999804363214084	8.682743584515002e-50	1.1532697055798477e-66	1.5749426415233753e-8	9.414342539514792e-16	3.592392208777085e-7	-1.8634389414489005e-20	9.275441098042789e-21	2.2444922113219422e-11	5.01831077395979e-11	4.6286914899934226e-10
55900000	0.004999804363214084	8.682743584515002e-50	1.1532697055798477e-66	1.5749426415233753e-8	9.414342539514792e-16	3.592392208777085e-7	-1.8634388459833623e-20	9.275441098042789e-21	2.2444922113219422e-11	5.01831077395979e-11	4.6286914899934226e-10
56000000	0.004999804363214084	8.682743584515002e-50	1.1532697055798477e-66	1.5749426415233753e-8	9.414342539514792e-16	3.592392208777085e-7	-1.863438750517824e-20	9.275441098042789e-21	2.2444922113219422e-11	5.01831077395979e-11	4.6286914899934226e-10
56100000	0.004999804363214084	8.682743584515002e-50	1.1532697055798477e-66	1.5749426415233753e-8	9.414342539514792e-16	3.592392208777085e-7	-1.863438655052286e-20	9.275441098042789e-21	2.2444922113219422e-11	5.01831077395979e-11	4.6286914899934226e-10
56200000	0.004999804363214084	8.682743584515002e-50	1.1532697055798477e-66	1.5749426415233753e-8	9.414342539514792e-16	3.592392208777085e-7	-1.8634385595867477e-20	9.275441098042789e-21	2.2444922113219422e-11	5.01831077395979e-11	4.6286914899934226e-10
56300000	0.004999804363214084	8.682743584515002e-50	1.1532697055798477e-66	1.5749426415233753e-8	9.414342539514792e-16	3.592392208777085e-7	-1.8634384641212095e-20	9.275441098042789e-21	2.2444922113219422e-11	5.01831077395979e-11	4.6286914899934226e-10
56400000	0.004999804363214084	8.682743584515002e-50	1.1532697055798477e-66	1.5749426415233753e-8	9.414342539514792e-16	3.592392208777085e-7	-1.8634383686556713e-20	9.275441098042789e-21	2.2444922113219422e-11	5.01831077395979e-11	4.6286914899934226e-10
56500000	0.004999804363214084	8.682743584515002e-50	1.1532697055798477e-66	1.5749426415233753e-8	9.414342539514792e-16	3.592392208777085e-7	-1.863438273190133e-20	9.275441098042789e-21	2.2444922113219422e-11	5.01831077395979e-11	4.6286914899934226e-10
56600000	0.004999804363214084	8.682743584515002e-50	1.1532697055798477e-66	1.5749426415233753e-8	9.414342539514792e-16	3.592392208777085e-7	-1.863438177724595e-20	9.275441098042789e-21	2.2444922113219422e-11	5.01831077395979e-11	4.6286914899934226e-10
56700000	0.004999804363214084	8.682743584515002e-50	1.1532697055798477e-66	1.5749426415233753e-8	9.414342539514792e-16	3.592392208777085e-7	-1.8634380822590567e-20	9.275441098042789e-21	2.2444922113219422e-11	5.01831077395979e-11	4.6286914899934226e-10
56800000	0.004999804363214084	8.682743584515002e-50	1.1532697055798477e-66	1.5749426415233753e-8	9.414342539514792e-16	3.592392208777085e-7	-1.8634379867935186e-20	9.275441098042789e-21	2.2444922113219422e-11	5.01831077395979e-11	4.6286914899934226e-10
56900000	0.004999804363214084	8.682743584515002e-50	1.1532697055798477e-66	1.5749426415233753e-8	9.414342539514792e-16	3.592392208777085e-7	-1.8634378913279804e-20	9.275441098042789e-21	2.2444922113219422e-11	5.01831077395979e-11	4.6286914899934226e-10
57000000	0.004999804363214084	8.682743584515002e-50	1.1532697055798477e-66	1.5749426415233753e-8	9.414342539514792e-16	3.592392208777085e-7	-1.8634377958624422e-20	9.275441098042789e-21	2.2444922113219422e-11	5.01831077395979e-11	4.6286914899934226e-10
57100000	0.004999804363214084	8.682743584515002e-50	1.1532697055798477e-66	1.5749426415233753e-8	9.414342539514792e-16	3.592392208777085e-7	-1.863437700396904e-20	9.275441098042789e-21	2.2444922113219422e-11	5.01831077395979e-11	4.6286914899934226e-10
57200000	0.004999804363214084	8.682743584515002e-50	1.1532697055798477e-66	1.5749426415233753e-8	9.414342539514792e-16	3.592392208777085e-7	-1.8634376049313658e-20	9.275441098042789e-21	2.2444922113219422e-11	5.01831077395979e-11	4.6286914899934226e-10
57300000	0.004999804363214084	8.682743584515002e-50	1.1532697055798477e-66	1.5749426415233753e-8	9.414342539514792e-16	3.592392208777085e-7	-1.8634375094658276e-20	9.275441098042789e-21	2.2444922113219422e-11	5.01831077395979e-11	4.6286914899934226e-10
57400000	0.004999804363214084	8.682743584515002e-50	1.1532697055798477e-66	1.5749426415233753e-8	9.414342539514792e-16	3.592392208777085e-7	-1.8634374140002894e-20	9.275441098042789e-21	2.2444922113219422e-11	5.01831077395979e-11	4.6286914899934226e-10
57500000	0.004999804363214084	8.682743584515002e-50	1.1532697055798477e-66	1.5749426415233753e-8	9.414342539514792e-16	3.592392208777085e-7	-1.8634373185347512e-20	9.275441098042789e-21	2.2444922113219422e-11	5.01831077395979e-11	4.6286914899934226e-10
57600000	0.004999804363214084	8.682743584515002e-50	1.1532697055798477e-66	1.5749426415233753e-8	9.414342539514792e-16	3.592392208777085e-7	-1.863437223069213e-20	9.275441098042789e-21	2.2444922113219422e-11	5.01831077395979e-11	4.6286914899934226e-10
57700000	0.004999804363214084	8.682743584515002e-50	1.1532697055798477e-66	1.5749426415233753e-8	9.414342539514792e-16	3.592392208777085e-7	-1.8634371276036748e-20	9.275441098042789e-21	2.2444922113219422e-11	5.01831077395979e-11	4.6286914899934226e-10
57800000	0.004999804363214084	8.682743584515002e-50	1.1532697055798477e-66	1.5749426415233753e-8	9.414342539514792e-16	3.592392208777085e-7	-1.8634370321381366e-20	9.275441098042789e-21	2.2444922113219422e-11	5.01831077395979e-11	4.6286914899934226e-10
57900000	0.004999804363214084	8.682743584515002e-50	1.1532697055798477e-66	1.5749426415233753e-8	9.414342539514792e-16	3.592392208777085e-7	-1.8634369366725984e-20	9.275441098042789e-21	2.2444922113219422e-11	5.01831077395979e-11	4.6286914899934226e-10
58000000	0.004999804363214084	8.682743584515002e-50	1.1532697055798477e-66	1.5749426415233753e-8	9.414342539514792e-16	3.592392208777085e-7	-1.8634368412070602e-20	9.275441098042789e-21	2.2444922113219422e-11	5.01831077395979e-11	4.6286914899934226e-10
58100000	0.004999804363214084	8.682743584515002e-50	1.1532697055798477e-66	1.5749426415233753e-8	9.414342539514792e-16	3.592392208777085e-7	-1.863436745741522e-20	9.275441098042789e-21	2.2444922113219422e-11	5.01831077395979e-11	4.6286914899934226e-10
58200000	0.004999804363214084	8.682743584515002e-50	1.1532697055798477e-66	1.5749426415233753e-8	9.414342539514792e-16	3.592392208777085e-7	-1.8634366502759838e-20	9.275441098042789e-21	2.2444922113219422e-11	5.01831077395979e-11	4.6286914899934226e-10
58300000	0.004999804363214084	8.682743584515002e-50	1.1532697055798477e-66	1.5749426415233753e-8	9.414342539514792e-16	3.592392208777085e-7	-1.8634365548104456e-20	9.275441098042789e-21	2.2444922113219422e-11	5.01831077395979e-11	4.6286914899934226e-10
58400000	0.004999804363214084	8.682743584515002e-50	1.1532697055798477e-66	1.5749426415233753e-8	9.414342539514792e-16	3.592392208777085e-7	-1.8634364593449075e-20	9.275441098042789e-21	2.2444922113219422e-11	5.01831077395979e-11	4.6286914899934226e-10
58500000	0.004999804363214084	8.682743584515002e-50	1.1532697055798477e-66	1.5749426415233753e-8	9.414342539514792e-16	3.592392208777085e-7	-1.8634363638793693e-20	9.275441098042789e-21	2.2444922113219422e-11	5.01831077395979e-11	4.6286914899934226e-10
58600000	0.004999804363214084	8.682743584515002e-50	1.1532697055798477e-66	1.5749426415233753e-8	9.414342539514792e-16	3.592392208777085e-7	-1.863436268413831e-20	9.275441098042789e-21	2.2444922113219422e-11	5.01831077395979e-11	4.6286914899934226e-10
58700000	0.004999804363214084	8.682743584515002e-50	1.1532697055798477e-66	1.5749426415233753e-8	9.414342539514792e-16	3.592392208777085e-7	-1.863436172948293e-20	9.275441098042789e-21	2.2444922113219422e-11	5.01831077395979e-11	4.6286914899934226e-10
58800000	0.004999804363214084	8.682743584515002e-50	1.1532697055798477e-66	1.5749426415233753e-8	9.414342539514792e-16	3.592392208777085e-7	-1.8634360774827547e-20	9.275441098042789e-21	2.2444922113219422e-11	5.01831077395979e-11	4.6286914899934226e-10
58900000	0.004999804363214084	8.682743584515002e-50	1.1532697055798477e-66	1.5749426415233753e-8	9.414342539514792e-16	3.592392208777085e-7	-1.8634359820172165e-20	9.275441098042789e-21	2.2444922113219422e-11	5.01831077395979e-11	4.6286914899934226e-10
59000000	0.004999804363214084	8.682743584515002e-50	1.1532697055798477e-66	1.5749426415233753e-8	9.414342539514792e-16	3.592392208777085e-7	-1.8634358865516783e-20	9.275441098042789e-21	2.2444922113219422e-11	5.01831077395979e-11	4.6286914899934226e-10
59100000	0.004999804363214084	8.682743584515002e-50	1.1532697055798477e-66	1.5749426415233753e-8	9.414342539514792e-16	3.592392208777085e-7	-1.86343579108614e-20	9.275441098042789e-21	2.2444922113219422e-11	5.01831077395979e-11	4.6286914899934226e-10
59200000	0.004999804363214084	8.682743584515002e-50	1.1532697055798477e-66	1.5749426415233753e-8	9.414342539514792e-16	3.592392208777085e-7	-1.863435695620602e-20	9.275441098042789e-21	2.2444922113219422e-11	5.01831077395979e-11	4.6286914899934226e-10
59300000	0.004999804363214084	8.682743584515002e-50	1.1532697055798477e-66	1.5749426415233753e-8	9.414342539514792e-16	3.592392208777085e-7	-1.8634356001550637e-20	9.275441098042789e-21	2.2444922113219422e-11	5.01831077395979e-11	4.6286914899934226e-10
59400000	0.004999804363214084	8.682743584515004e-50	1.1532697055798477e-66	1.5749426415233753e-8	9.414342539514792e-16	3.592392208777085e-7	-1.8634355046895255e-20	9.275441098042789e-21	2.2444922113219422e-11	5.01831077395979e-11	4.6286914899934226e-10
59500000	0.004999804363214084	8.682743584515004e-50	1.1532697055798477e-66	1.5749426415233753e-8	9.414342539514792e-16	3.592392208777085e-7	-1.8634354092239873e-20	9.275441098042789e-21	2.2444922113219422e-11	5.01831077395979e-11	4.6286914899934226e-10
59600000	0.004999804363214084	8.682743584515004e-50	1.1532697055798477e-66	1.5749426415233753e-8	9.414342539514792e-16	3.592392208777085e-7	-1.863435313758449e-20	9.275441098042789e-21	2.2444922113219422e-11	5.01831077395979e-11	4.6286914899934226e-10
59700000	0.004999804363214084	8.682743584515004e-50	1.1532697055798477e-66	1.5749426415233753e-8	9.414342539514792e-16	3.592392208777085e-7	-1.863435218292911e-20	9.275441098042789e-21	2.2444922113219422e-11	5.01831077395979e-11	4.6286914899934226e-10
59800000	0.004999804363214084	8.682743584515004e-50	1.1532697055798477e-66	1.5749426415233753e-8	9.414342539514792e-16	3.592392208777085e-7	-1.8634351228273727e-20	9.275441098042789e-21	2.2444922113219422e-11	5.01831077395979e-11	4.6286914899934226e-10
59900000	0.004999804363214084	8.682743584515004e-50	1.1532697055798477e-66	1.5749426415233753e-8	9.414342539514792e-16	3.592392208777085e-7	-1.8634350273618345e-20	9.275441098042789e-21	2.2444922113219422e-11	5.01831077395979e-11	4.6286914899934226e-10
60000000	0.004999804363214084	8.682743584515004e-50	1.1532697055798477e-66	1.5749426415233753e-8	9.414342539514792e-16	3.592392208777085e-7	-1.8634349318962963e-20	9.275441098042789e-21	2.2444922113219422e-11	5.01831077395979e-11	4.6286914899934226e-10
60100000	0.004999804363214084	8.682743584515004e-50	1.1532697055798477e-66	1.5749426415233753e-8	9.414342539514792e-16	3.592392208777085e-7	-1.8634348364307582e-20	9.275441098042789e-21	2.2444922113219422e-11	5.01831077395979e-11	4.6286914899934226e-10
60200000	0.004999804363214084	8.682743584515004e-50	1.1532697055798477e-66	1.5749426415233753e-8	9.414342539514792e-16	3.592392208777085e-7	-1.86343474096522e-20	9.275441098042789e-21	2.2444922113219422e-11	5.01831077395979e-11	4.6286914899934226e-10
60300000	0.004999804363214084	8.682743584515004e-50	1.1532697055798477e-66	1.5749426415233753e-8	9.414342539514792e-16	3.592392208777085e-7	-1.8634346454996818e-20	9.275441098042789e-21	2.2444922113219422e-11	5.01831077395979e-11	4.6286914899934226e-10
60400000	0.004999804363214084	8.682743584515004e-50	1.1532697055798477e-66	1.5749426415233753e-8	9.414342539514792e-16	3.592392208777085e-7	-1.8634345500341436e-20	9.275441098042789e-21	2.2444922113219422e-11	5.01831077395979e-11	4.6286914899934226e-10
60500000	0.004999804363214084	8.682743584515004e-50	1.1532697055798477e-66	1.5749426415233753e-8	9.414342539514792e-16	3.592392208777085e-7	-1.8634344545686054e-20	9.275441098042789e-21	2.2444922113219422e-11	5.01831077395979e-11	4.6286914899934226e-10
60600000	0.004999804363214084	8.682743584515004e-50	1.1532697055798477e-66	1.5749426415233753e-8	9.414342539514792e-16	3.592392208777085e-7	-1.8634343591030672e-20	9.275441098042789e-21	2.2444922113219422e-11	5.01831077395979e-11	4.6286914899934226e-10
60700000	0.004999804363214084	8.682743584515004e-50	1.1532697055798477e-66	1.5749426415233753e-8	9.414342539514792e-16	3.592392208777085e-7	-1.863434263637529e-20	9.275441098042789e-21	2.2444922113219422e-11	5.01831077395979e-11	4.6286914899934226e-10
60800000	0.004999804363214084	8.682743584515004e-50	1.1532697055798477e-66	1.5749426415233753e-8	9.414342539514792e-16	3.592392208777085e-7	-1.8634341681719908e-20	9.275441098042789e-21	2.2444922113219422e-11	5.01831077395979e-11	4.6286914899934226e-10
60900000	0.004999804363214084	8.682743584515004e-50	1.1532697055798477e-66	1.5749426415233753e-8	9.414342539514792e-16	3.592392208777085e-7	-1.8634340727064526e-20	9.275441098042789e-21	2.2444922113219422e-11	5.01831077395979e-11	4.6286914899934226e-10
61000000	0.004999804363214084	8.682743584515004e-50	1.1532697055798477e-66	1.5749426415233753e-8	9.414342539514792e-16	3.592392208777085e-7	-1.8634339772409144e-20	9.275441098042789e-21	2.2444922113219422e-11	5.01831077395979e-11	4.6286914899934226e-10
61100000	0.004999804363214084	8.682743584515004e-50	1.1532697055798477e-66	1.5749426415233753e-8	9.414342539514792e-16	3.592392208777085e-7	-1.8634338817753762e-20	9.275441098042789e-21	2.2444922113219422e-11	5.01831077395979e-11	4.6286914899934226e-10
61200000	0.004999804363214084	8.682743584515004e-50	1.1532697055798477e-66	1.5749426415233753e-8	9.414342539514792e-16	3.592392208777085e-7	-1.863433786309838e-20	9.275441098042789e-21	2.2444922113219422e-11	5.01831077395979e-11	4.6286914899934226e-10
61300000	0.004999804363214084	8.682743584515004e-50	1.1532697055798477e-66	1.5749426415233753e-8	9.414342539514792e-16	3.592392208777085e-7	-1.8634336908442998e-20	9.275441098042789e-21	2.2444922113219422e-11	5.01831077395979e-11	4.6286914899934226e-10
61400000	0.004999804363214084	8.682743584515004e-50	1.1532697055798477e-66	1.5749426415233753e-8	9.414342539514792e-16	3.592392208777085e-7	-1.8634335953787616e-20	9.275441098042789e-21	2.2444922113219422e-11	5.01831077395979e-11	4.6286914899934226e-10
61500000	0.004999804363214084	8.682743584515004e-50	1.1532697055798477e-66	1.5749426415233753e-8	9.414342539514792e-16	3.592392208777085e-7	-1.8634334999132234e-20	9.275441098042789e-21	2.2444922113219422e-11	5.01831077395979e-11	4.6286914899934226e-10
61600000	0.004999804363214084	8.682743584515004e-50	1.1532697055798477e-66	1.5749426415233753e-8	9.414342539514792e-16	3.592392208777085e-7	-1.8634334044476852e-20	9.275441098042789e-21	2.2444922113219422e-11	5.01831077395979e-11	4.6286914899934226e-10
61700000	0.004999804363214084	8.682743584515004e-50	1.1532697055798477e-66	1.5749426415233753e-8	9.414342539514792e-16	3.592392208777085e-7	-1.863433308982147e-20	9.275441098042789e-21	2.2444922113219422e-11	5.01831077395979e-11	4.6286914899934226e-10
61800000	0.004999804363214084	8.682743584515004e-50	1.1532697055798477e-66	1.5749426415233753e-8	9.414342539514792e-16	3.592392208777085e-7	-1.863433213516609e-20	9.275441098042789e-21	2.2444922113219422e-11	5.01831077395979e-11	4.6286914899934226e-10
61900000	0.004999804363214084	8.682743584515004e-50	1.1532697055798477e-66	1.5749426415233753e-8	9.414342539514792e-16	3.592392208777085e-7	-1.8634331180510707e-20	9.275441098042789e-21	2.2444922113219422e-11	5.01831077395979e-11	4.6286914899934226e-10
62000000	0.004999804363214084	8.682743584515004e-50	1.1532697055798477e-66	1.5749426415233753e-8	9.414342539514792e-16	3.592392208777085e-7	-1.8634330225855325e-20	9.275441098042789e-21	2.2444922113219422e-11	5.01831077395979e-11	4.6286914899934226e-10
62100000	0.004999804363214084	8.682743584515004e-50	1.1532697055798478e-66	1.5749426415233753e-8	9.414342539514792e-16	3.592392208777085e-7	-1.8634329271199943e-20	9.275441098042789e-21	2.2444922113219422e-11	5.01831077395979e-11	4.6286914899934226e-10
62200000	0.004999804363214084	8.682743584515004e-50	1.1532697055798478e-66	1.5749426415233753e-8	9.414342539514792e-16	3.592392208777085e-7	-1.863432831654456e-20	9.275441098042789e-21	2.2444922113219422e-11	5.01831077395979e-11	4.6286914899934226e-10
62300000	0.004999804363214084	8.682743584515004e-50	1.1532697055798478e-66	1.5749426415233753e-8	9.414342539514792e-16	3.592392208777085e-7	-1.863432736188918e-20	9.275441098042789e-21	2.2444922113219422e-11	5.01831077395979e-11	4.6286914899934226e-10
62400000	0.004999804363214084	8.682743584515004e-50	1.1532697055798478e-66	1.5749426415233753e-8	9.414342539514792e-16	3.592392208777085e-7	-1.8634326407233797e-20	9.275441098042789e-21	2.2444922113219422e-11	5.01831077395979e-11	4.6286914899934226e-10
62500000	0.004999804363214084	8.682743584515004e-50	1.1532697055798478e-66	1.5749426415233753e-8	9.414342539514792e-16	3.592392208777085e-7	-1.8634325452578415e-20	9.275441098042789e-21	2.2444922113219422e-11	5.01831077395979e-11	4.6286914899934226e-10
62600000	0.004999804363214084	8.682743584515004e-50	1.1532697055798478e-66	1.5749426415233753e-8	9.414342539514792e-16	3.592392208777085e-7	-1.8634324497923033e-20	9.275441098042789e-21	2.2444922113219422e-11	5.01831077395979e-11	4.6286914899934226e-10
62700000	0.004999804363214084	8.682743584515004e-50	1.1532697055798478e-66	1.5749426415233753e-8	9.414342539514792e-16	3.592392208777085e-7	-1.863432354326765e-20	9.275441098042789e-21	2.2444922113219422e-11	5.01831077395979e-11	4.6286914899934226e-10
62800000	0.004999804363214084	8.682743584515004e-50	1.1532697055798478e-66	1.5749426415233753e-8	9.414342539514792e-16	3.592392208777085e-7	-1.863432258861227e-20	9.275441098042789e-21	2.2444922113219422e-11	5.01831077395979e-11	4.6286914899934226e-10
62900000	0.004999804363214084	8.682743584515004e-50	1.1532697055798478e-66	1.5749426415233753e-8	9.414342539514792e-16	3.592392208777085e-7	-1.8634321633956887e-20	9.275441098042789e-21	2.2444922113219422e-11	5.01831077395979e-11	4.6286914899934226e-10
63000000	0.004999804363214084	8.682743584515006e-50	1.1532697055798478e-66	1.5749426415233753e-8	9.414342539514792e-16	3.592392208777085e-7	-1.8634320679301505e-20	9.275441098042789e-21	2.2444922113219422e-11	5.01831077395979e-11	4.6286914899934226e-10
63100000	0.004999804363214084	8.682743584515006e-50	1.1532697055798478e-66	1.5749426415233753e-8	9.414342539514792e-16	3.592392208777085e-7	-1.8634319724646123e-20	9.275441098042789e-21	2.2444922113219422e-11	5.01831077395979e-11	4.6286914899934226e-10
63200000	0.004999804363214084	8.682743584515006e-50	1.1532697055798478e-66	1.5749426415233753e-8	9.414342539514792e-16	3.592392208777085e-7	-1.863431876999074e-20	9.275441098042789e-21	2.2444922113219422e-11	5.01831077395979e-11	4.6286914899934226e-10
63300000	0.004999804363214084	8.682743584515006e-50	1.1532697055798478e-66	1.5749426415233753e-8	9.414342539514792e-16	3.592392208777085e-7	-1.863431781533536e-20	9.275441098042789e-21	2.2444922113219422e-11	5.01831077395979e-11	4.6286914899934226e-10
63400000	0.004999804363214084	8.682743584515006e-50	1.1532697055798478e-66	1.5749426415233753e-8	9.414342539514792e-16	3.592392208777085e-7	-1.8634316860679978e-20	9.275441098042789e-21	2.2444922113219422e-11	5.01831077395979e-11	4.6286914899934226e-10
63500000	0.004999804363214084	8.682743584515006e-50	1.1532697055798478e-66	1.5749426415233753e-8	9.414342539514792e-16	3.592392208777085e-7	-1.8634315906024596e-20	9.275441098042789e-21	2.2444922113219422e-11	5.01831077395979e-11	4.6286914899934226e-10
63600000	0.004999804363214084	8.682743584515006e-50	1.1532697055798478e-66	1.5749426415233753e-8	9.414342539514792e-16	3.592392208777085e-7	-1.8634314951369214e-20	9.275441098042789e-21	2.2444922113219422e-11	5.01831077395979e-11	4.6286914899934226e-10
63700000	0.004999804363214084	8.682743584515006e-50	1.1532697055798478e-66	1.5749426415233753e-8	9.414342539514792e-16	3.592392208777085e-7	-1.8634313996713832e-20	9.275441098042789e-21	2.2444922113219422e-11	5.01831077395979e-11	4.6286914899934226e-10
63800000	0.004999804363214084	8.682743584515006e-50	1.1532697055798478e-66	1.5749426415233753e-8	9.414342539514792e-16	3.592392208777085e-7	-1.863431304205845e-20	9.275441098042789e-21	2.2444922113219422e-11	5.01831077395979e-11	4.6286914899934226e-10
63900000	0.004999804363214084	8.682743584515006e-50	1.1532697055798478e-66	1.5749426415233753e-8	9.414342539514792e-16	3.592392208777085e-7	-1.8634312087403068e-20	9.275441098042789e-21	2.2444922113219422e-11	5.01831077395979e-11	4.6286914899934226e-10
64000000	0.004999804363214084	8.682743584515006e-50	1.1532697055798478e-66	1.5749426415233753e-8	9.414342539514792e-16	3.592392208777085e-7	-1.8634311132747686e-20	9.275441098042789e-21	2.2444922113219422e-11	5.01831077395979e-11	4.6286914899934226e-10
64100000	0.004999804363214084	8.682743584515006e-50	1.1532697055798478e-66	1.5749426415233753e-8	9.414342539514792e-16	3.592392208777085e-7	-1.8634310178092304e-20	9.275441098042789e-21	2.2444922113219422e-11	5.01831077395979e-11	4.6286914899934226e-10
64200000	0.004999804363214084	8.682743584515006e-50	1.1532697055798478e-66	1.5749426415233753e-8	9.414342539514792e-16	3.592392208777085e-7	-1.8634309223436922e-20	9.275441098042789e-21	2.2444922113219422e-11	5.01831077395979e-11	4.6286914899934226e-10
64300000	0.004999804363214084	8.682743584515006e-50	1.1532697055798478e-66	1.5749426415233753e-8	9.414342539514792e-16	3.592392208777085e-7	-1.863430826878154e-20	9.275441098042789e-21	2.2444922113219422e-11	5.01831077395979e-11	4.6286914899934226e-10
64400000	0.004999804363214084	8.682743584515006e-50	1.1532697055798478e-66	1.5749426415233753e-8	9.414342539514792e-16	3.592392208777085e-7	-1.8634307314126158e-20	9.275441098042789e-21	2.2444922113219422e-11	5.01831077395979e-11	4.6286914899934226e-10
64500000	0.004999804363214084	8.682743584515006e-50	1.1532697055798478e-66	1.5749426415233753e-8	9.414342539514792e-16	3.592392208777085e-7	-1.8634306359470776e-20	9.275441098042789e-21	2.2444922113219422e-11	5.01831077395979e-11	4.6286914899934226e-10
64600000	0.004999804363214084	8.682743584515006e-50	1.1532697055798478e-66	1.5749426415233753e-8	9.414342539514792e-16	3.592392208777085e-7	-1.8634305404815394e-20	9.275441098042789e-21	2.2444922113219422e-11	5.01831077395979e-11	4.6286914899934226e-10
64700000	0.004999804363214084	8.682743584515006e-50	1.1532697055798478e-66	1.5749426415233753e-8	9.414342539514792e-16	3.592392208777085e-7	-1.8634304450160012e-20	9.275441098042789e-21	2.2444922113219422e-11	5.01831077395979e-11	4.6286914899934226e-10
64800000	0.004999804363214084	8.682743584515006e-50	1.1532697055798478e-66	1.5749426415233753e-8	9.414342539514792e-16	3.592392208777085e-7	-1.863430349550463e-20	9.275441098042789e-21	2.2444922113219422e-11	5.01831077395979e-11	4.6286914899934226e-10
64900000	0.004999804363214084	8.682743584515006e-50	1.1532697055798478e-66	1.5749426415233753e-8	9.414342539514792e-16	3.592392208777085e-7	-1.8634302540849248e-20	9.275441098042789e-21	2.2444922113219422e-11	5.01831077395979e-11	4.6286914899934226e-10
65000000	0.004999804363214084	8.682743584515006e-50	1.1532697055798478e-66	1.5749426415233753e-8	9.414342539514792e-16	3.592392208777085e-7	-1.8634301586193867e-20	9.275441098042789e-21	2.2444922113219422e-11	5.01831077395979e-11	4.6286914899934226e-10
65100000	0.004999804363214084	8.682743584515006e-50	1.1532697055798478e-66	1.5749426415233753e-8	9.414342539514792e-16	3.592392208777085e-7	-1.8634300631538482e-20	9.275441098042789e-21	2.2444922113219422e-11	5.01831077395979e-11	4.6286914899934226e-10
65200000	0.004999804363214084	8.682743584515006e-50	1.1532697055798478e-66	1.5749426415233753e-8	9.414342539514792e-16	3.592392208777085e-7	-1.86342996768831e-20	9.275441098042789e-21	2.2444922113219422e-11	5.01831077395979e-11	4.6286914899934226e-10
65300000	0.004999804363214084	8.682743584515006e-50	1.1532697055798478e-66	1.5749426415233753e-8	9.414342539514792e-16	3.592392208777085e-7	-1.8634298722227718e-20	9.275441098042789e-21	2.2444922113219422e-11	5.01831077395979e-11	4.6286914899934226e-10
65400000	0.004999804363214084	8.682743584515006e-50	1.1532697055798478e-66	1.5749426415233753e-8	9.414342539514792e-16	3.592392208777085e-7	-1.8634297767572336e-20	9.275441098042789e-21	2.2444922113219422e-11	5.01831077395979e-11	4.6286914899934226e-10
65500000	0.004999804363214084	8.682743584515006e-50	1.1532697055798478e-66	1.5749426415233753e-8	9.414342539514792e-16	3.592392208777085e-7	-1.8634296812916954e-20	9.275441098042789e-21	2.2444922113219422e-11	5.01831077395979e-11	4.6286914899934226e-10
65600000	0.004999804363214084	8.682743584515006e-50	1.1532697055798478e-66	1.5749426415233753e-8	9.414342539514792e-16	3.592392208777085e-7	-1.8634295858261572e-20	9.275441098042789e-21	2.2444922113219422e-11	5.01831077395979e-11	4.6286914899934226e-10
65700000	0.004999804363214084	8.682743584515006e-50	1.1532697055798478e-66	1.5749426415233753e-8	9.414342539514792e-16	3.592392208777085e-7	-1.863429490360619e-20	9.275441098042789e-21	2.2444922113219422e-11	5.01831077395979e-11	4.6286914899934226e-10
65800000	0.004999804363214084	8.682743584515006e-50	1.1532697055798478e-66	1.5749426415233753e-8	9.414342539514792e-16	3.592392208777085e-7	-1.8634293948950808e-20	9.275441098042789e-21	2.2444922113219422e-11	5.01831077395979e-11	4.6286914899934226e-10
65900000	0.004999804363214084	8.682743584515006e-50	1.1532697055798478e-66	1.5749426415233753e-8	9.414342539514792e-16	3.592392208777085e-7	-1.8634292994295426e-20	9.275441098042789e-21	2.2444922113219422e-11	5.01831077395979e-11	4.6286914899934226e-10
66000000	0.004999804363214084	8.682743584515006e-50	1.1532697055798478e-66	1.5749426415233753e-8	9.414342539514792e-16	3.592392208777085e-7	-1.8634292039640044e-20	9.275441098042789e-21	2.2444922113219422e-11	5.01831077395979e-11	4.6286914899934226e-10
66100000	0.004999804363214084	8.682743584515006e-50	1.1532697055798478e-66	1.5749426415233753e-8	9.414342539514792e-16	3.592392208777085e-7	-1.8634291084984662e-20	9.275441098042789e-21	2.2444922113219422e-11	5.01831077395979e-11	4.6286914899934226e-10
66200000	0.004999804363214084	8.682743584515006e-50	1.1532697055798478e-66	1.5749426415233753e-8	9.414342539514792e-16	3.592392208777085e-7	-1.863429013032928e-20	9.275441098042789e-21	2.2444922113219422e-11	5.01831077395979e-11	4.6286914899934226e-10
66300000	0.004999804363214084	8.682743584515006e-50	1.1532697055798478e-66	1.5749426415233753e-8	9.414342539514792e-16	3.592392208777085e-7	-1.8634289175673898e-20	9.275441098042789e-21	2.2444922113219422e-11	5.01831077395979e-11	4.6286914899934226e-10
66400000	0.004999804363214084	8.682743584515006e-50	1.1532697055798478e-66	1.5749426415233753e-8	9.414342539514792e-16	3.592392208777085e-7	-1.8634288221018516e-20	9.275441098042789e-21	2.2444922113219422e-11	5.01831077395979e-11	4.6286914899934226e-10
66500000	0.004999804363214084	8.682743584515006e-50	1.1532697055798478e-66	1.5749426415233753e-8	9.414342539514792e-16	3.592392208777085e-7	-1.8634287266363134e-20	9.275441098042789e-21	2.2444922113219422e-11	5.01831077395979e-11	4.6286914899934226e-10
66600000	0.004999804363214084	8.682743584515006e-50	1.1532697055798478e-66	1.5749426415233753e-8	9.414342539514792e-16	3.592392208777085e-7	-1.8634286311707753e-20	9.275441098042789e-21	2.2444922113219422e-11	5.01831077395979e-11	4.6286914899934226e-10
66700000	0.004999804363214084	8.682743584515006e-50	1.1532697055798478e-66	1.5749426415233753e-8	9.414342539514792e-16	3.592392208777085e-7	-1.863428535705237e-20	9.275441098042789e-21	2.2444922113219422e-11	5.01831077395979e-11	4.6286914899934226e-10
66800000	0.004999804363214084	8.682743584515006e-50	1.1532697055798478e-66	1.5749426415233753e-8	9.414342539514792e-16	3.592392208777085e-7	-1.863428440239699e-20	9.275441098042789e-21	2.2444922113219422e-11	5.01831077395979e-11	4.6286914899934226e-10
66900000	0.004999804363214084	8.682743584515006e-50	1.1532697055798478e-66	1.5749426415233753e-8	9.414342539514792e-16	3.592392208777085e-7	-1.8634283447741607e-20	9.275441098042789e-21	2.2444922113219422e-11	5.01831077395979e-11	4.6286914899934226e-10
67000000	0.004999804363214084	8.682743584515006e-50	1.1532697055798478e-66	1.5749426415233753e-8	9.414342539514792e-16	3.592392208777085e-7	-1.8634282493086225e-20	9.275441098042789e-21	2.2444922113219422e-11	5.01831077395979e-11	4.6286914899934226e-10
67100000	0.004999804363214084	8.682743584515006e-50	1.1532697055798478e-66	1.5749426415233753e-8	9.414342539514792e-16	3.592392208777085e-7	-1.8634281538430843e-20	9.275441098042789e-21	2.2444922113219422e-11	5.01831077395979e-11	4.6286914899934226e-10
67200000	0.004999804363214084	8.682743584515006e-50	1.1532697055798478e-66	1.5749426415233753e-8	9.414342539514792e-16	3.592392208777085e-7	-1.863428058377546e-20	9.275441098042789e-21	2.2444922113219422e-11	5.01831077395979e-11	4.6286914899934226e-10
67300000	0.004999804363214084	8.682743584515006e-50	1.1532697055798478e-66	1.5749426415233753e-8	9.414342539514792e-16	3.592392208777085e-7	-1.863427962912008e-20	9.275441098042789e-21	2.2444922113219422e-11	5.01831077395979e-11	4.6286914899934226e-10
67400000	0.004999804363214084	8.682743584515006e-50	1.1532697055798478e-66	1.5749426415233753e-8	9.414342539514792e-16	3.592392208777085e-7	-1.8634278674464697e-20	9.275441098042789e-21	2.2444922113219422e-11	5.01831077395979e-11	4.6286914899934226e-10
67500000	0.004999804363214084	8.682743584515006e-50	1.1532697055798478e-66	1.5749426415233753e-8	9.414342539514792e-16	3.592392208777085e-7	-1.8634277719809315e-20	9.275441098042789e-21	2.2444922113219422e-11	5.01831077395979e-11	4.6286914899934226e-10
67600000	0.004999804363214084	8.682743584515006e-50	1.1532697055798478e-66	1.5749426415233753e-8	9.414342539514792e-16	3.592392208777085e-7	-1.8634276765153933e-20	9.275441098042789e-21	2.2444922113219422e-11	5.01831077395979e-11	4.6286914899934226e-10
67700000	0.004999804363214084	8.682743584515006e-50	1.1532697055798478e-66	1.5749426415233753e-8	9.414342539514792e-16	3.592392208777085e-7	-1.863427581049855e-20	9.275441098042789e-21	2.2444922113219422e-11	5.01831077395979e-11	4.6286914899934226e-10
67800000	0.004999804363214084	8.682743584515006e-50	1.1532697055798478e-66	1.5749426415233753e-8	9.414342539514792e-16	3.592392208777085e-7	-1.863427485584317e-20	9.275441098042789e-21	2.2444922113219422e-11	5.01831077395979e-11	4.6286914899934226e-10
67900000	0.004999804363214084	8.682743584515006e-50	1.1532697055798478e-66	1.5749426415233753e-8	9.414342539514792e-16	3.592392208777085e-7	-1.8634273901187787e-20	9.275441098042789e-21	2.2444922113219422e-11	5.01831077395979e-11	4.6286914899934226e-10
68000000	0.004999804363214084	8.682743584515006e-50	1.1532697055798478e-66	1.5749426415233753e-8	9.414342539514792e-16	3.592392208777085e-7	-1.8634272946532405e-20	9.275441098042789e-21	2.2444922113219422e-11	5.01831077395979e-11	4.6286914899934226e-10
68100000	0.004999804363214084	8.682743584515006e-50	1.1532697055798478e-66	1.5749426415233753e-8	9.414342539514792e-16	3.592392208777085e-7	-1.8634271991877023e-20	9.275441098042789e-21	2.2444922113219422e-11	5.01831077395979e-11	4.6286914899934226e-10
68200000	0.004999804363214084	8.682743584515006e-50	1.1532697055798478e-66	1.5749426415233753e-8	9.414342539514792e-16	3.592392208777085e-7	-1.863427103722164e-20	9.275441098042789e-21	2.2444922113219422e-11	5.01831077395979e-11	4.6286914899934226e-10
68300000	0.004999804363214084	8.682743584515006e-50	1.153269705579848e-66	1.5749426415233753e-8	9.414342539514792e-16	3.592392208777085e-7	-1.863427008256626e-20	9.275441098042789e-21	2.2444922113219422e-11	5.01831077395979e-11	4.6286914899934226e-10
68400000	0.004999804363214084	8.682743584515006e-50	1.153269705579848e-66	1.5749426415233753e-8	9.414342539514792e-16	3.592392208777085e-7	-1.8634269127910878e-20	9.275441098042789e-21	2.2444922113219422e-11	5.01831077395979e-11	4.6286914899934226e-10
68500000	0.004999804363214084	8.682743584515006e-50	1.153269705579848e-66	1.5749426415233753e-8	9.414342539514792e-16	3.592392208777085e-7	-1.8634268173255496e-20	9.275441098042789e-21	2.2444922113219422e-11	5.01831077395979e-11	4.6286914899934226e-10
68600000	0.004999804363214084	8.682743584515006e-50	1.153269705579848e-66	1.5749426415233753e-8	9.414342539514792e-16	3.592392208777085e-7	-1.8634267218600114e-20	9.275441098042789e-21	2.2444922113219422e-11	5.01831077395979e-11	4.6286914899934226e-10
68700000	0.004999804363214084	8.682743584515006e-50	1.153269705579848e-66	1.5749426415233753e-8	9.414342539514792e-16	3.592392208777085e-7	-1.8634266263944732e-20	9.275441098042789e-21	2.2444922113219422e-11	5.01831077395979e-11	4.6286914899934226e-10
68800000	0.004999804363214084	8.682743584515006e-50	1.153269705579848e-66	1.5749426415233753e-8	9.414342539514792e-16	3.592392208777085e-7	-1.863426530928935e-20	9.275441098042789e-21	2.2444922113219422e-11	5.01831077395979e-11	4.6286914899934226e-10
68900000	0.004999804363214084	8.682743584515006e-50	1.153269705579848e-66	1.5749426415233753e-8	9.414342539514792e-16	3.592392208777085e-7	-1.8634264354633968e-20	9.275441098042789e-21	2.2444922113219422e-11	5.01831077395979e-11	4.6286914899934226e-10
69000000	0.004999804363214084	8.682743584515006e-50	1.153269705579848e-66	1.5749426415233753e-8	9.414342539514792e-16	3.592392208777085e-7	-1.8634263399978586e-20	9.275441098042789e-21	2.2444922113219422e-11	5.01831077395979e-11	4.6286914899934226e-10
69100000	0.004999804363214084	8.682743584515006e-50	1.153269705579848e-66	1.5749426415233753e-8	9.414342539514792e-16	3.592392208777085e-7	-1.8634262445323204e-20	9.275441098042789e-21	2.2444922113219422e-11	5.01831077395979e-11	4.6286914899934226e-10
69200000	0.004999804363214084	8.682743584515006e-50	1.153269705579848e-66	1.5749426415233753e-8	9.414342539514792e-16	3.592392208777085e-7	-1.8634261490667822e-20	9.275441098042789e-21	2.2444922113219422e-11	5.01831077395979e-11	4.6286914899934226e-10
69300000	0.004999804363214084	8.682743584515006e-50	1.153269705579848e-66	1.5749426415233753e-8	9.414342539514792e-16	3.592392208777085e-7	-1.863426053601244e-20	9.275441098042789e-21	2.2444922113219422e-11	5.01831077395979e-11	4.6286914899934226e-10
69400000	0.004999804363214084	8.682743584515006e-50	1.153269705579848e-66	1.5749426415233753e-8	9.414342539514792e-16	3.592392208777085e-7	-1.8634259581357058e-20	9.275441098042789e-21	2.2444922113219422e-11	5.01831077395979e-11	4.6286914899934226e-10
69500000	0.004999804363214084	8.682743584515006e-50	1.153269705579848e-66	1.5749426415233753e-8	9.414342539514792e-16	3.592392208777085e-7	-1.8634258626701676e-20	9.275441098042789e-21	2.2444922113219422e-11	5.01831077395979e-11	4.6286914899934226e-10
69600000	0.004999804363214084	8.682743584515006e-50	1.153269705579848e-66	1.5749426415233753e-8	9.414342539514792e-16	3.592392208777085e-7	-1.8634257672046294e-20	9.275441098042789e-21	2.2444922113219422e-11	5.01831077395979e-11	4.6286914899934226e-10
69700000	0.004999804363214084	8.682743584515006e-50	1.153269705579848e-66	1.5749426415233753e-8	9.414342539514792e-16	3.592392208777085e-7	-1.8634256717390912e-20	9.275441098042789e-21	2.2444922113219422e-11	5.01831077395979e-11	4.6286914899934226e-10
69800000	0.004999804363214084	8.682743584515006e-50	1.153269705579848e-66	1.5749426415233753e-8	9.414342539514792e-16	3.592392208777085e-7	-1.863425576273553e-20	9.275441098042789e-21	2.2444922113219422e-11	5.01831077395979e-11	4.6286914899934226e-10
69900000	0.004999804363214084	8.682743584515006e-50	1.153269705579848e-66	1.5749426415233753e-8	9.414342539514792e-16	3.592392208777085e-7	-1.863425480808015e-20	9.275441098042789e-21	2.2444922113219422e-11	5.01831077395979e-11	4.6286914899934226e-10
70000000	0.004999804363214084	8.682743584515006e-50	1.153269705579848e-66	1.5749426415233753e-8	9.414342539514792e-16	3.592392208777085e-7	-1.8634253853424767e-20	9.275441098042789e-21	2.2444922113219422e-11	5.01831077395979e-11	4.6286914899934226e-10
70100000	0.004999804363214084	8.682743584515006e-50	1.153269705579848e-66	1.5749426415233753e-8	9.414342539514792e-16	3.592392208777085e-7	-1.8634252898769385e-20	9.275441098042789e-21	2.2444922113219422e-11	5.01831077395979e-11	4.6286914899934226e-10
70200000	0.004999804363214084	8.682743584515006e-50	1.153269705579848e-66	1.5749426415233753e-8	9.414342539514792e-16	3.592392208777085e-7	-1.8634251944114003e-20	9.275441098042789e-21	2.2444922113219422e-11	5.01831077395979e-11	4.6286914899934226e-10
70300000	0.004999804363214084	8.682743584515006e-50	1.153269705579848e-66	1.5749426415233753e-8	9.414342539514792e-16	3.592392208777085e-7	-1.863425098945862e-20	9.275441098042789e-21	2.2444922113219422e-11	5.01831077395979e-11	4.6286914899934226e-10
70400000	0.004999804363214084	8.682743584515006e-50	1.153269705579848e-66	1.5749426415233753e-8	9.414342539514792e-16	3.592392208777085e-7	-1.863425003480324e-20	9.275441098042789e-21	2.2444922113219422e-11	5.01831077395979e-11	4.6286914899934226e-10
70500000	0.004999804363214084	8.682743584515006e-50	1.153269705579848e-66	1.5749426415233753e-8	9.414342539514792e-16	3.592392208777085e-7	-1.8634249080147857e-20	9.275441098042789e-21	2.2444922113219422e-11	5.01831077395979e-11	4.6286914899934226e-10
70600000	0.004999804363214084	8.682743584515006e-50	1.153269705579848e-66	1.5749426415233753e-8	9.414342539514792e-16	3.592392208777085e-7	-1.8634248125492475e-20	9.275441098042789e-21	2.2444922113219422e-11	5.01831077395979e-11	4.6286914899934226e-10
70700000	0.004999804363214084	8.682743584515006e-50	1.153269705579848e-66	1.5749426415233753e-8	9.414342539514792e-16	3.592392208777085e-7	-1.8634247170837093e-20	9.275441098042789e-21	2.2444922113219422e-11	5.01831077395979e-11	4.6286914899934226e-10
70800000	0.004999804363214084	8.682743584515006e-50	1.153269705579848e-66	1.5749426415233753e-8	9.414342539514792e-16	3.592392208777085e-7	-1.863424621618171e-20	9.275441098042789e-21	2.2444922113219422e-11	5.01831077395979e-11	4.6286914899934226e-10
70900000	0.004999804363214084	8.682743584515006e-50	1.153269705579848e-66	1.5749426415233753e-8	9.414342539514792e-16	3.592392208777085e-7	-1.863424526152633e-20	9.275441098042789e-21	2.2444922113219422e-11	5.01831077395979e-11	4.6286914899934226e-10
71000000	0.004999804363214084	8.682743584515006e-50	1.153269705579848e-66	1.5749426415233753e-8	9.414342539514792e-16	3.592392208777085e-7	-1.8634244306870947e-20	9.275441098042789e-21	2.2444922113219422e-11	5.01831077395979e-11	4.6286914899934226e-10
71100000	0.004999804363214084	8.682743584515006e-50	1.153269705579848e-66	1.5749426415233753e-8	9.414342539514792e-16	3.592392208777085e-7	-1.8634243352215565e-20	9.275441098042789e-21	2.2444922113219422e-11	5.01831077395979e-11	4.6286914899934226e-10
71200000	0.004999804363214084	8.682743584515006e-50	1.153269705579848e-66	1.5749426415233753e-8	9.414342539514792e-16	3.592392208777085e-7	-1.8634242397560183e-20	9.275441098042789e-21	2.2444922113219422e-11	5.01831077395979e-11	4.628691489993423e-10
71300000	0.004999804363214084	8.682743584515006e-50	1.153269705579848e-66	1.5749426415233753e-8	9.414342539514792e-16	3.592392208777085e-7	-1.86342414429048e-20	9.275441098042789e-21	2.2444922113219422e-11	5.01831077395979e-11	4.628691489993423e-10
71400000	0.004999804363214084	8.682743584515006e-50	1.153269705579848e-66	1.5749426415233753e-8	9.414342539514792e-16	3.592392208777085e-7	-1.863424048824942e-20	9.275441098042789e-21	2.2444922113219422e-11	5.01831077395979e-11	4.628691489993423e-10
71500000	0.004999804363214084	8.682743584515006e-50	1.153269705579848e-66	1.5749426415233753e-8	9.414342539514792e-16	3.592392208777085e-7	-1.8634239533594038e-20	9.275441098042789e-21	2.2444922113219422e-11	5.01831077395979e-11	4.628691489993423e-10
71600000	0.004999804363214084	8.682743584515006e-50	1.153269705579848e-66	1.5749426415233753e-8	9.414342539514792e-16	3.592392208777085e-7	-1.8634238578938656e-20	9.275441098042789e-21	2.2444922113219422e-11	5.01831077395979e-11	4.628691489993423e-10
71700000	0.004999804363214084	8.682743584515006e-50	1.153269705579848e-66	1.5749426415233753e-8	9.414342539514792e-16	3.592392208777085e-7	-1.8634237624283274e-20	9.275441098042789e-21	2.2444922113219422e-11	5.01831077395979e-11	4.628691489993423e-10
71800000	0.004999804363214084	8.682743584515004e-50	1.153269705579848e-66	1.5749426415233753e-8	9.414342539514792e-16	3.592392208777085e-7	-1.8634236669627892e-20	9.275441098042789e-21	2.2444922113219422e-11	5.01831077395979e-11	4.628691489993423e-10
71900000	0.004999804363214084	8.682743584515004e-50	1.153269705579848e-66	1.5749426415233753e-8	9.414342539514792e-16	3.592392208777085e-7	-1.863423571497251e-20	9.275441098042789e-21	2.2444922113219422e-11	5.01831077395979e-11	4.628691489993423e-10
72000000	0.004999804363214084	8.682743584515004e-50	1.153269705579848e-66	1.5749426415233753e-8	9.414342539514792e-16	3.592392208777085e-7	-1.8634234760317128e-20	9.275441098042789e-21	2.2444922113219422e-11	5.01831077395979e-11	4.628691489993423e-10
72100000	0.004999804363214084	8.682743584515004e-50	1.153269705579848e-66	1.5749426415233753e-8	9.414342539514792e-16	3.592392208777085e-7	-1.8634233805661746e-20	9.275441098042789e-21	2.2444922113219422e-11	5.01831077395979e-11	4.628691489993423e-10
72200000	0.004999804363214084	8.682743584515004e-50	1.153269705579848e-66	1.5749426415233753e-8	9.414342539514792e-16	3.592392208777085e-7	-1.8634232851006364e-20	9.275441098042789e-21	2.2444922113219422e-11	5.01831077395979e-11	4.628691489993423e-10
72300000	0.004999804363214084	8.682743584515004e-50	1.153269705579848e-66	1.5749426415233753e-8	9.414342539514792e-16	3.592392208777085e-7	-1.8634231896350982e-20	9.275441098042789e-21	2.2444922113219422e-11	5.01831077395979e-11	4.628691489993423e-10
72400000	0.004999804363214084	8.682743584515004e-50	1.153269705579848e-66	1.5749426415233753e-8	9.414342539514792e-16	3.592392208777085e-7	-1.86342309416956e-20	9.275441098042789e-21	2.2444922113219422e-11	5.01831077395979e-11	4.628691489993423e-10
72500000	0.004999804363214084	8.682743584515004e-50	1.153269705579848e-66	1.5749426415233753e-8	9.414342539514792e-16	3.592392208777085e-7	-1.8634229987040218e-20	9.275441098042789e-21	2.2444922113219422e-11	5.01831077395979e-11	4.628691489993423e-10
72600000	0.004999804363214084	8.682743584515004e-50	1.153269705579848e-66	1.5749426415233753e-8	9.414342539514792e-16	3.592392208777085e-7	-1.8634229032384836e-20	9.275441098042789e-21	2.2444922113219422e-11	5.01831077395979e-11	4.628691489993423e-10
72700000	0.004999804363214084	8.682743584515004e-50	1.153269705579848e-66	1.5749426415233753e-8	9.414342539514792e-16	3.592392208777085e-7	-1.8634228077729454e-20	9.275441098042789e-21	2.2444922113219422e-11	5.01831077395979e-11	4.628691489993423e-10
72800000	0.004999804363214084	8.682743584515004e-50	1.1532697055798481e-66	1.5749426415233753e-8	9.414342539514792e-16	3.592392208777085e-7	-1.8634227123074072e-20	9.275441098042789e-21	2.2444922113219422e-11	5.01831077395979e-11	4.628691489993423e-10
72900000	0.004999804363214084	8.682743584515004e-50	1.1532697055798481e-66	1.5749426415233753e-8	9.414342539514792e-16	3.592392208777085e-7	-1.863422616841869e-20	9.275441098042789e-21	2.2444922113219422e-11	5.01831077395979e-11	4.628691489993423e-10
73000000	0.004999804363214084	8.682743584515004e-50	1.1532697055798481e-66	1.5749426415233753e-8	9.414342539514792e-16	3.592392208777085e-7	-1.8634225213763308e-20	9.275441098042789e-21	2.2444922113219422e-11	5.01831077395979e-11	4.628691489993423e-10
73100000	0.004999804363214084	8.682743584515004e-50	1.1532697055798481e-66	1.5749426415233753e-8	9.414342539514792e-16	3.592392208777085e-7	-1.8634224259107926e-20	9.275441098042789e-21	2.2444922113219422e-11	5.01831077395979e-11	4.628691489993423e-10
73200000	0.004999804363214084	8.682743584515004e-50	1.1532697055798481e-66	1.5749426415233753e-8	9.414342539514792e-16	3.592392208777085e-7	-1.8634223304452545e-20	9.275441098042789e-21	2.2444922113219422e-11	5.01831077395979e-11	4.628691489993423e-10
73300000	0.004999804363214084	8.682743584515004e-50	1.1532697055798481e-66	1.5749426415233753e-8	9.414342539514792e-16	3.592392208777085e-7	-1.8634222349797163e-20	9.275441098042789e-21	2.2444922113219422e-11	5.01831077395979e-11	4.628691489993423e-10
73400000	0.004999804363214084	8.682743584515004e-50	1.1532697055798481e-66	1.5749426415233753e-8	9.414342539514792e-16	3.592392208777085e-7	-1.863422139514178e-20	9.275441098042789e-21	2.2444922113219422e-11	5.01831077395979e-11	4.628691489993423e-10
73500000	0.004999804363214084	8.682743584515004e-50	1.1532697055798481e-66	1.5749426415233753e-8	9.414342539514792e-16	3.592392208777085e-7	-1.86342204404864e-20	9.275441098042789e-21	2.2444922113219422e-11	5.01831077395979e-11	4.628691489993423e-10
73600000	0.004999804363214084	8.682743584515004e-50	1.1532697055798481e-66	1.5749426415233753e-8	9.414342539514792e-16	3.592392208777085e-7	-1.8634219485831017e-20	9.275441098042789e-21	2.2444922113219422e-11	5.01831077395979e-11	4.628691489993423e-10
73700000	0.004999804363214084	8.682743584515004e-50	1.1532697055798481e-66	1.5749426415233753e-8	9.414342539514792e-16	3.592392208777085e-7	-1.8634218531175635e-20	9.275441098042789e-21	2.2444922113219422e-11	5.01831077395979e-11	4.628691489993423e-10
73800000	0.004999804363214084	8.682743584515004e-50	1.1532697055798481e-66	1.5749426415233753e-8	9.414342539514792e-16	3.592392208777085e-7	-1.8634217576520253e-20	9.275441098042789e-21	2.2444922113219422e-11	5.01831077395979e-11	4.628691489993423e-10
73900000	0.004999804363214084	8.682743584515004e-50	1.1532697055798481e-66	1.5749426415233753e-8	9.414342539514792e-16	3.592392208777085e-7	-1.863421662186487e-20	9.275441098042789e-21	2.2444922113219422e-11	5.01831077395979e-11	4.628691489993423e-10
74000000	0.004999804363214084	8.682743584515004e-50	1.1532697055798481e-66	1.5749426415233753e-8	9.414342539514792e-16	3.592392208777085e-7	-1.863421566720949e-20	9.275441098042789e-21	2.2444922113219422e-11	5.01831077395979e-11	4.628691489993423e-10
74100000	0.004999804363214084	8.682743584515004e-50	1.1532697055798481e-66	1.5749426415233753e-8	9.414342539514792e-16	3.592392208777085e-7	-1.8634214712554107e-20	9.275441098042789e-21	2.2444922113219422e-11	5.01831077395979e-11	4.628691489993423e-10
74200000	0.004999804363214084	8.682743584515004e-50	1.1532697055798481e-66	1.5749426415233753e-8	9.414342539514792e-16	3.592392208777085e-7	-1.8634213757898725e-20	9.275441098042789e-21	2.2444922113219422e-11	5.01831077395979e-11	4.628691489993423e-10
74300000	0.004999804363214084	8.682743584515004e-50	1.1532697055798481e-66	1.5749426415233753e-8	9.414342539514792e-16	3.592392208777085e-7	-1.8634212803243343e-20	9.275441098042789e-21	2.2444922113219422e-11	5.01831077395979e-11	4.628691489993423e-10
74400000	0.004999804363214084	8.682743584515004e-50	1.1532697055798481e-66	1.5749426415233753e-8	9.414342539514792e-16	3.592392208777085e-7	-1.863421184858796e-20	9.275441098042789e-21	2.2444922113219422e-11	5.01831077395979e-11	4.628691489993423e-10
74500000	0.004999804363214084	8.682743584515004e-50	1.1532697055798481e-66	1.5749426415233753e-8	9.414342539514792e-16	3.592392208777085e-7	-1.863421089393258e-20	9.275441098042789e-21	2.2444922113219422e-11	5.01831077395979e-11	4.628691489993423e-10
74600000	0.004999804363214084	8.682743584515004e-50	1.1532697055798481e-66	1.5749426415233753e-8	9.414342539514792e-16	3.592392208777085e-7	-1.8634209939277197e-20	9.275441098042789e-21	2.2444922113219422e-11	5.01831077395979e-11	4.628691489993423e-10
74700000	0.004999804363214084	8.682743584515004e-50	1.1532697055798481e-66	1.5749426415233753e-8	9.414342539514792e-16	3.592392208777085e-7	-1.8634208984621815e-20	9.275441098042789e-21	2.2444922113219422e-11	5.01831077395979e-11	4.628691489993423e-10
74800000	0.004999804363214084	8.682743584515004e-50	1.1532697055798481e-66	1.5749426415233753e-8	9.414342539514792e-16	3.592392208777085e-7	-1.8634208029966434e-20	9.275441098042789e-21	2.2444922113219422e-11	5.01831077395979e-11	4.628691489993423e-10
74900000	0.004999804363214084	8.682743584515004e-50	1.1532697055798481e-66	1.5749426415233753e-8	9.414342539514792e-16	3.592392208777085e-7	-1.8634207075311052e-20	9.275441098042789e-21	2.2444922113219422e-11	5.01831077395979e-11	4.628691489993423e-10
75000000	0.004999804363214084	8.682743584515004e-50	1.1532697055798481e-66	1.5749426415233753e-8	9.414342539514792e-16	3.592392208777085e-7	-1.863420612065567e-20	9.275441098042789e-21	2.2444922113219422e-11	5.01831077395979e-11	4.628691489993423e-10
75100000	0.004999804363214084	8.682743584515004e-50	1.1532697055798481e-66	1.5749426415233753e-8	9.414342539514792e-16	3.592392208777085e-7	-1.8634205166000285e-20	9.275441098042789e-21	2.2444922113219422e-11	5.01831077395979e-11	4.628691489993423e-10
75200000	0.004999804363214084	8.682743584515004e-50	1.1532697055798481e-66	1.5749426415233753e-8	9.414342539514792e-16	3.592392208777085e-7	-1.8634204211344903e-20	9.275441098042789e-21	2.2444922113219422e-11	5.01831077395979e-11	4.628691489993423e-10
75300000	0.004999804363214084	8.682743584515004e-50	1.1532697055798481e-66	1.5749426415233753e-8	9.414342539514792e-16	3.592392208777085e-7	-1.863420325668952e-20	9.275441098042789e-21	2.2444922113219422e-11	5.01831077395979e-11	4.628691489993423e-10
75400000	0.004999804363214084	8.682743584515004e-50	1.1532697055798481e-66	1.5749426415233753e-8	9.414342539514792e-16	3.592392208777085e-7	-1.863420230203414e-20	9.275441098042789e-21	2.2444922113219422e-11	5.01831077395979e-11	4.628691489993423e-10
75500000	0.004999804363214084	8.682743584515004e-50	1.1532697055798481e-66	1.5749426415233753e-8	9.414342539514792e-16	3.592392208777085e-7	-1.8634201347378757e-20	9.275441098042789e-21	2.2444922113219422e-11	5.01831077395979e-11	4.628691489993423e-10
75600000	0.004999804363214084	8.682743584515004e-50	1.1532697055798481e-66	1.5749426415233753e-8	9.414342539514792e-16	3.592392208777085e-7	-1.8634200392723375e-20	9.275441098042789e-21	2.2444922113219422e-11	5.01831077395979e-11	4.628691489993423e-10
75700000	0.004999804363214084	8.682743584515004e-50	1.1532697055798481e-66	1.5749426415233753e-8	9.414342539514792e-16	3.592392208777085e-7	-1.8634199438067993e-20	9.275441098042789e-21	2.2444922113219422e-11	5.01831077395979e-11	4.628691489993423e-10
75800000	0.004999804363214084	8.682743584515004e-50	1.1532697055798481e-66	1.5749426415233753e-8	9.414342539514792e-16	3.592392208777085e-7	-1.863419848341261e-20	9.275441098042789e-21	2.2444922113219422e-11	5.01831077395979e-11	4.628691489993423e-10
75900000	0.004999804363214084	8.682743584515004e-50	1.1532697055798481e-66	1.5749426415233753e-8	9.414342539514792e-16	3.592392208777085e-7	-1.863419752875723e-20	9.275441098042789e-21	2.2444922113219422e-11	5.01831077395979e-11	4.628691489993423e-10
76000000	0.004999804363214084	8.682743584515004e-50	1.1532697055798481e-66	1.5749426415233753e-8	9.414342539514792e-16	3.592392208777085e-7	-1.8634196574101847e-20	9.275441098042789e-21	2.2444922113219422e-11	5.01831077395979e-11	4.628691489993423e-10
76100000	0.004999804363214084	8.682743584515004e-50	1.1532697055798481e-66	1.5749426415233753e-8	9.414342539514792e-16	3.592392208777085e-7	-1.8634195619446465e-20	9.275441098042789e-21	2.2444922113219422e-11	5.01831077395979e-11	4.628691489993423e-10
76200000	0.004999804363214084	8.682743584515004e-50	1.1532697055798481e-66	1.5749426415233753e-8	9.414342539514792e-16	3.592392208777085e-7	-1.8634194664791083e-20	9.275441098042789e-21	2.2444922113219422e-11	5.01831077395979e-11	4.628691489993423e-10
76300000	0.004999804363214084	8.682743584515004e-50	1.1532697055798481e-66	1.5749426415233753e-8	9.414342539514792e-16	3.592392208777085e-7	-1.86341937101357e-20	9.275441098042789e-21	2.2444922113219422e-11	5.01831077395979e-11	4.628691489993423e-10
76400000	0.004999804363214084	8.682743584515004e-50	1.1532697055798481e-66	1.5749426415233753e-8	9.414342539514792e-16	3.592392208777085e-7	-1.863419275548032e-20	9.275441098042789e-21	2.2444922113219422e-11	5.01831077395979e-11	4.628691489993423e-10
76500000	0.004999804363214084	8.682743584515004e-50	1.1532697055798481e-66	1.5749426415233753e-8	9.414342539514792e-16	3.592392208777085e-7	-1.8634191800824938e-20	9.275441098042789e-21	2.2444922113219422e-11	5.01831077395979e-11	4.628691489993423e-10
76600000	0.004999804363214084	8.682743584515004e-50	1.1532697055798481e-66	1.5749426415233753e-8	9.414342539514792e-16	3.592392208777085e-7	-1.8634190846169556e-20	9.275441098042789e-21	2.2444922113219422e-11	5.01831077395979e-11	4.628691489993423e-10
76700000	0.004999804363214084	8.682743584515004e-50	1.1532697055798481e-66	1.5749426415233753e-8	9.414342539514792e-16	3.592392208777085e-7	-1.8634189891514174e-20	9.275441098042789e-21	2.2444922113219422e-11	5.01831077395979e-11	4.628691489993423e-10
76800000	0.004999804363214084	8.682743584515004e-50	1.1532697055798481e-66	1.5749426415233753e-8	9.414342539514792e-16	3.592392208777085e-7	-1.8634188936858792e-20	9.275441098042789e-21	2.2444922113219422e-11	5.01831077395979e-11	4.628691489993423e-10
76900000	0.004999804363214084	8.682743584515004e-50	1.1532697055798481e-66	1.5749426415233753e-8	9.414342539514792e-16	3.592392208777085e-7	-1.863418798220341e-20	9.275441098042789e-21	2.2444922113219422e-11	5.01831077395979e-11	4.628691489993423e-10
77000000	0.004999804363214084	8.682743584515004e-50	1.1532697055798481e-66	1.5749426415233753e-8	9.414342539514792e-16	3.592392208777085e-7	-1.8634187027548028e-20	9.275441098042789e-21	2.2444922113219422e-11	5.01831077395979e-11	4.628691489993423e-10
77100000	0.004999804363214084	8.682743584515004e-50	1.1532697055798481e-66	1.5749426415233753e-8	9.414342539514792e-16	3.592392208777085e-7	-1.8634186072892646e-20	9.275441098042789e-21	2.2444922113219422e-11	5.01831077395979e-11	4.628691489993423e-10
77200000	0.004999804363214084	8.682743584515004e-50	1.1532697055798481e-66	1.5749426415233753e-8	9.414342539514792e-16	3.592392208777085e-7	-1.8634185118237264e-20	9.275441098042789e-21	2.2444922113219422e-11	5.01831077395979e-11	4.628691489993423e-10
77300000	0.004999804363214084	8.682743584515004e-50	1.1532697055798481e-66	1.5749426415233753e-8	9.414342539514792e-16	3.592392208777085e-7	-1.8634184163581882e-20	9.275441098042789e-21	2.2444922113219422e-11	5.01831077395979e-11	4.628691489993423e-10
77400000	0.004999804363214084	8.682743584515004e-50	1.1532697055798481e-66	1.5749426415233753e-8	9.414342539514792e-16	3.592392208777085e-7	-1.86341832089265e-20	9.275441098042789e-21	2.2444922113219422e-11	5.01831077395979e-11	4.628691489993423e-10
77500000	0.004999804363214084	8.682743584515004e-50	1.1532697055798481e-66	1.5749426415233753e-8	9.414342539514792e-16	3.592392208777085e-7	-1.8634182254271118e-20	9.275441098042789e-21	2.2444922113219422e-11	5.01831077395979e-11	4.628691489993423e-10
77600000	0.004999804363214084	8.682743584515004e-50	1.1532697055798481e-66	1.5749426415233753e-8	9.414342539514792e-16	3.592392208777085e-7	-1.8634181299615736e-20	9.275441098042789e-21	2.2444922113219422e-11	5.01831077395979e-11	4.628691489993423e-10
77700000	0.004999804363214084	8.682743584515004e-50	1.1532697055798481e-66	1.5749426415233753e-8	9.414342539514792e-16	3.592392208777085e-7	-1.8634180344960354e-20	9.275441098042789e-21	2.2444922113219422e-11	5.01831077395979e-11	4.628691489993423e-10
77800000	0.004999804363214084	8.682743584515004e-50	1.1532697055798481e-66	1.5749426415233753e-8	9.414342539514792e-16	3.592392208777085e-7	-1.8634179390304972e-20	9.275441098042789e-21	2.2444922113219422e-11	5.01831077395979e-11	4.628691489993423e-10
77900000	0.004999804363214084	8.682743584515004e-50	1.1532697055798481e-66	1.5749426415233753e-8	9.414342539514792e-16	3.592392208777085e-7	-1.863417843564959e-20	9.275441098042789e-21	2.2444922113219422e-11	5.01831077395979e-11	4.628691489993423e-10
78000000	0.004999804363214084	8.682743584515004e-50	1.1532697055798481e-66	1.5749426415233753e-8	9.414342539514792e-16	3.592392208777085e-7	-1.8634177480994208e-20	9.275441098042789e-21	2.2444922113219422e-11	5.01831077395979e-11	4.628691489993423e-10
78100000	0.004999804363214084	8.682743584515004e-50	1.1532697055798481e-66	1.5749426415233753e-8	9.414342539514792e-16	3.592392208777085e-7	-1.8634176526338827e-20	9.275441098042789e-21	2.2444922113219422e-11	5.01831077395979e-11	4.628691489993423e-10
78200000	0.004999804363214084	8.682743584515004e-50	1.1532697055798481e-66	1.5749426415233753e-8	9.414342539514792e-16	3.592392208777085e-7	-1.8634175571683445e-20	9.275441098042789e-21	2.2444922113219422e-11	5.01831077395979e-11	4.628691489993423e-10
78300000	0.004999804363214084	8.682743584515004e-50	1.1532697055798481e-66	1.5749426415233753e-8	9.414342539514792e-16	3.592392208777085e-7	-1.8634174617028063e-20	9.275441098042789e-21	2.2444922113219422e-11	5.01831077395979e-11	4.628691489993423e-10
78400000	0.004999804363214084	8.682743584515004e-50	1.1532697055798481e-66	1.5749426415233753e-8	9.414342539514792e-16	3.592392208777085e-7	-1.863417366237268e-20	9.275441098042789e-21	2.2444922113219422e-11	5.01831077395979e-11	4.628691489993423e-10
78500000	0.004999804363214084	8.682743584515004e-50	1.1532697055798481e-66	1.5749426415233753e-8	9.414342539514792e-16	3.592392208777085e-7	-1.86341727077173e-20	9.275441098042789e-21	2.2444922113219422e-11	5.01831077395979e-11	4.628691489993423e-10
78600000	0.004999804363214084	8.682743584515004e-50	1.1532697055798481e-66	1.5749426415233753e-8	9.414342539514792e-16	3.592392208777085e-7	-1.8634171753061917e-20	9.275441098042789e-21	2.2444922113219422e-11	5.01831077395979e-11	4.628691489993423e-10
78700000	0.004999804363214084	8.682743584515004e-50	1.1532697055798481e-66	1.5749426415233753e-8	9.414342539514792e-16	3.592392208777085e-7	-1.8634170798406535e-20	9.275441098042789e-21	2.2444922113219422e-11	5.01831077395979e-11	4.628691489993423e-10
78800000	0.004999804363214084	8.682743584515004e-50	1.1532697055798481e-66	1.5749426415233753e-8	9.414342539514792e-16	3.592392208777085e-7	-1.8634169843751153e-20	9.275441098042789e-21	2.2444922113219422e-11	5.01831077395979e-11	4.628691489993423e-10
78900000	0.004999804363214084	8.682743584515004e-50	1.1532697055798481e-66	1.5749426415233753e-8	9.414342539514792e-16	3.592392208777085e-7	-1.863416888909577e-20	9.275441098042789e-21	2.2444922113219422e-11	5.01831077395979e-11	4.628691489993423e-10
79000000	0.004999804363214084	8.682743584515004e-50	1.1532697055798481e-66	1.5749426415233753e-8	9.414342539514792e-16	3.592392208777085e-7	-1.863416793444039e-20	9.275441098042789e-21	2.2444922113219422e-11	5.01831077395979e-11	4.628691489993423e-10
79100000	0.004999804363214084	8.682743584515004e-50	1.1532697055798481e-66	1.5749426415233753e-8	9.414342539514792e-16	3.592392208777085e-7	-1.8634166979785007e-20	9.275441098042789e-21	2.2444922113219422e-11	5.01831077395979e-11	4.628691489993423e-10
79200000	0.004999804363214084	8.682743584515004e-50	1.1532697055798481e-66	1.5749426415233753e-8	9.414342539514792e-16	3.592392208777085e-7	-1.8634166025129625e-20	9.275441098042789e-21	2.2444922113219422e-11	5.01831077395979e-11	4.628691489993423e-10
79300000	0.004999804363214084	8.682743584515004e-50	1.1532697055798481e-66	1.5749426415233753e-8	9.414342539514792e-16	3.592392208777085e-7	-1.8634165070474243e-20	9.275441098042789e-21	2.2444922113219422e-11	5.01831077395979e-11	4.628691489993423e-10
79400000	0.004999804363214084	8.682743584515004e-50	1.1532697055798481e-66	1.5749426415233753e-8	9.414342539514792e-16	3.592392208777085e-7	-1.863416411581886e-20	9.275441098042789e-21	2.2444922113219422e-11	5.01831077395979e-11	4.628691489993423e-10
79500000	0.004999804363214084	8.682743584515004e-50	1.1532697055798481e-66	1.5749426415233753e-8	9.414342539514792e-16	3.592392208777085e-7	-1.863416316116348e-20	9.275441098042789e-21	2.2444922113219422e-11	5.01831077395979e-11	4.628691489993423e-10
79600000	0.004999804363214084	8.682743584515004e-50	1.1532697055798481e-66	1.5749426415233753e-8	9.414342539514792e-16	3.592392208777085e-7	-1.8634162206508097e-20	9.275441098042789e-21	2.2444922113219422e-11	5.01831077395979e-11	4.628691489993423e-10
79700000	0.004999804363214084	8.682743584515004e-50	1.1532697055798481e-66	1.5749426415233753e-8	9.414342539514792e-16	3.592392208777085e-7	-1.8634161251852715e-20	9.275441098042789e-21	2.2444922113219422e-11	5.01831077395979e-11	4.628691489993423e-10
79800000	0.004999804363214084	8.682743584515004e-50	1.1532697055798481e-66	1.5749426415233753e-8	9.414342539514792e-16	3.592392208777085e-7	-1.8634160297197334e-20	9.275441098042789e-21	2.2444922113219422e-11	5.01831077395979e-11	4.628691489993423e-10
79900000	0.004999804363214084	8.682743584515004e-50	1.1532697055798481e-66	1.5749426415233753e-8	9.414342539514792e-16	3.592392208777085e-7	-1.8634159342541952e-20	9.275441098042789e-21	2.2444922113219422e-11	5.01831077395979e-11	4.628691489993423e-10
80000000	0.004999804363214084	8.682743584515004e-50	1.1532697055798481e-66	1.5749426415233753e-8	9.414342539514792e-16	3.592392208777085e-7	-1.863415838788657e-20	9.275441098042789e-21	2.2444922113219422e-11	5.01831077395979e-11	4.628691489993423e-10
80100000	0.004999804363214084	8.682743584515004e-50	1.153269705579848e-66	1.5749426415233753e-8	9.414342539514792e-16	3.592392208777085e-7	-1.8634157433231188e-20	9.275441098042789e-21	2.2444922113219422e-11	5.01831077395979e-11	4.628691489993423e-10
80200000	0.004999804363214084	8.682743584515004e-50	1.153269705579848e-66	1.5749426415233753e-8	9.414342539514792e-16	3.592392208777085e-7	-1.8634156478575806e-20	9.275441098042789e-21	2.2444922113219422e-11	5.01831077395979e-11	4.628691489993423e-10
80300000	0.004999804363214084	8.682743584515004e-50	1.153269705579848e-66	1.5749426415233753e-8	9.414342539514792e-16	3.592392208777085e-7	-1.8634155523920424e-20	9.275441098042789e-21	2.2444922113219422e-11	5.01831077395979e-11	4.628691489993423e-10
80400000	0.004999804363214084	8.682743584515004e-50	1.153269705579848e-66	1.5749426415233753e-8	9.414342539514792e-16	3.592392208777085e-7	-1.8634154569265042e-20	9.275441098042789e-21	2.2444922113219422e-11	5.01831077395979e-11	4.628691489993423e-10
80500000	0.004999804363214084	8.682743584515004e-50	1.153269705579848e-66	1.5749426415233753e-8	9.414342539514792e-16	3.592392208777085e-7	-1.863415361460966e-20	9.275441098042789e-21	2.2444922113219422e-11	5.01831077395979e-11	4.628691489993423e-10
80600000	0.004999804363214084	8.682743584515004e-50	1.153269705579848e-66	1.5749426415233753e-8	9.414342539514792e-16	3.592392208777085e-7	-1.8634152659954278e-20	9.275441098042789e-21	2.2444922113219422e-11	5.01831077395979e-11	4.628691489993423e-10
80700000	0.004999804363214084	8.682743584515004e-50	1.153269705579848e-66	1.5749426415233753e-8	9.414342539514792e-16	3.592392208777085e-7	-1.8634151705298896e-20	9.275441098042789e-21	2.2444922113219422e-11	5.01831077395979e-11	4.628691489993423e-10
80800000	0.004999804363214084	8.682743584515004e-50	1.153269705579848e-66	1.5749426415233753e-8	9.414342539514792e-16	3.592392208777085e-7	-1.8634150750643514e-20	9.275441098042789e-21	2.2444922113219422e-11	5.01831077395979e-11	4.628691489993423e-10
80900000	0.004999804363214084	8.682743584515004e-50	1.153269705579848e-66	1.5749426415233753e-8	9.414342539514792e-16	3.592392208777085e-7	-1.8634149795988132e-20	9.275441098042789e-21	2.2444922113219422e-11	5.01831077395979e-11	4.628691489993423e-10
81000000	0.004999804363214084	8.682743584515004e-50	1.153269705579848e-66	1.5749426415233753e-8	9.414342539514792e-16	3.592392208777085e-7	-1.863414884133275e-20	9.275441098042789e-21	2.2444922113219422e-11	5.01831077395979e-11	4.628691489993423e-10
81100000	0.004999804363214084	8.682743584515004e-50	1.153269705579848e-66	1.5749426415233753e-8	9.414342539514792e-16	3.592392208777085e-7	-1.8634147886677368e-20	9.275441098042789e-21	2.2444922113219422e-11	5.01831077395979e-11	4.628691489993423e-10
81200000	0.004999804363214084	8.682743584515004e-50	1.153269705579848e-66	1.5749426415233753e-8	9.414342539514792e-16	3.592392208777085e-7	-1.8634146932021986e-20	9.275441098042789e-21	2.2444922113219422e-11	5.01831077395979e-11	4.628691489993423e-10
81300000	0.004999804363214084	8.682743584515004e-50	1.153269705579848e-66	1.5749426415233753e-8	9.414342539514792e-16	3.592392208777085e-7	-1.8634145977366604e-20	9.275441098042789e-21	2.2444922113219422e-11	5.01831077395979e-11	4.628691489993423e-10
81400000	0.004999804363214084	8.682743584515004e-50	1.153269705579848e-66	1.5749426415233753e-8	9.414342539514792e-16	3.592392208777085e-7	-1.8634145022711223e-20	9.275441098042789e-21	2.2444922113219422e-11	5.01831077395979e-11	4.628691489993423e-10
81500000	0.004999804363214084	8.682743584515004e-50	1.153269705579848e-66	1.5749426415233753e-8	9.414342539514792e-16	3.592392208777085e-7	-1.863414406805584e-20	9.275441098042789e-21	2.2444922113219422e-11	5.01831077395979e-11	4.628691489993423e-10
81600000	0.004999804363214084	8.682743584515004e-50	1.153269705579848e-66	1.5749426415233753e-8	9.414342539514792e-16	3.592392208777085e-7	-1.863414311340046e-20	9.275441098042789e-21	2.2444922113219422e-11	5.01831077395979e-11	4.628691489993423e-10
81700000	0.004999804363214084	8.682743584515004e-50	1.153269705579848e-66	1.5749426415233753e-8	9.414342539514792e-16	3.592392208777085e-7	-1.8634142158745077e-20	9.275441098042789e-21	2.2444922113219422e-11	5.01831077395979e-11	4.628691489993423e-10
81800000	0.004999804363214084	8.682743584515004e-50	1.153269705579848e-66	1.5749426415233753e-8	9.414342539514792e-16	3.592392208777085e-7	-1.8634141204089695e-20	9.275441098042789e-21	2.2444922113219422e-11	5.01831077395979e-11	4.628691489993423e-10
81900000	0.004999804363214084	8.682743584515004e-50	1.153269705579848e-66	1.5749426415233753e-8	9.414342539514792e-16	3.592392208777085e-7	-1.8634140249434313e-20	9.275441098042789e-21	2.2444922113219422e-11	5.01831077395979e-11	4.628691489993423e-10
82000000	0.004999804363214084	8.682743584515004e-50	1.153269705579848e-66	1.5749426415233753e-8	9.414342539514792e-16	3.592392208777085e-7	-1.863413929477893e-20	9.275441098042789e-21	2.2444922113219422e-11	5.01831077395979e-11	4.628691489993423e-10
82100000	0.004999804363214084	8.682743584515004e-50	1.153269705579848e-66	1.5749426415233753e-8	9.414342539514792e-16	3.592392208777085e-7	-1.863413834012355e-20	9.275441098042789e-21	2.2444922113219422e-11	5.01831077395979e-11	4.628691489993423e-10
82200000	0.004999804363214084	8.682743584515004e-50	1.153269705579848e-66	1.5749426415233753e-8	9.414342539514792e-16	3.592392208777085e-7	-1.8634137385468167e-20	9.275441098042789e-21	2.2444922113219422e-11	5.01831077395979e-11	4.628691489993423e-10
82300000	0.004999804363214084	8.682743584515004e-50	1.153269705579848e-66	1.5749426415233753e-8	9.414342539514792e-16	3.592392208777085e-7	-1.8634136430812785e-20	9.275441098042789e-21	2.2444922113219422e-11	5.01831077395979e-11	4.628691489993423e-10
82400000	0.004999804363214084	8.682743584515004e-50	1.153269705579848e-66	1.5749426415233753e-8	9.414342539514792e-16	3.592392208777085e-7	-1.8634135476157403e-20	9.275441098042789e-21	2.2444922113219422e-11	5.01831077395979e-11	4.628691489993423e-10
82500000	0.004999804363214084	8.682743584515004e-50	1.153269705579848e-66	1.5749426415233753e-8	9.414342539514792e-16	3.592392208777085e-7	-1.863413452150202e-20	9.275441098042789e-21	2.2444922113219422e-11	5.01831077395979e-11	4.628691489993423e-10
82600000	0.004999804363214084	8.682743584515004e-50	1.153269705579848e-66	1.5749426415233753e-8	9.414342539514792e-16	3.592392208777085e-7	-1.863413356684664e-20	9.275441098042789e-21	2.2444922113219422e-11	5.01831077395979e-11	4.628691489993423e-10
82700000	0.004999804363214084	8.682743584515004e-50	1.153269705579848e-66	1.5749426415233753e-8	9.414342539514792e-16	3.592392208777085e-7	-1.8634132612191257e-20	9.275441098042789e-21	2.2444922113219422e-11	5.01831077395979e-11	4.628691489993423e-10
82800000	0.004999804363214084	8.682743584515004e-50	1.153269705579848e-66	1.5749426415233753e-8	9.414342539514792e-16	3.592392208777085e-7	-1.8634131657535875e-20	9.275441098042789e-21	2.2444922113219422e-11	5.01831077395979e-11	4.628691489993423e-10
82900000	0.004999804363214084	8.682743584515004e-50	1.153269705579848e-66	1.5749426415233753e-8	9.414342539514792e-16	3.592392208777085e-7	-1.8634130702880493e-20	9.275441098042789e-21	2.2444922113219422e-11	5.01831077395979e-11	4.628691489993423e-10
83000000	0.004999804363214084	8.682743584515004e-50	1.153269705579848e-66	1.5749426415233753e-8	9.414342539514792e-16	3.592392208777085e-7	-1.8634129748225112e-20	9.275441098042789e-21	2.2444922113219422e-11	5.01831077395979e-11	4.628691489993423e-10
83100000	0.004999804363214084	8.682743584515004e-50	1.153269705579848e-66	1.5749426415233753e-8	9.414342539514792e-16	3.592392208777085e-7	-1.863412879356973e-20	9.275441098042789e-21	2.2444922113219422e-11	5.01831077395979e-11	4.628691489993423e-10
83200000	0.004999804363214084	8.682743584515004e-50	1.1532697055798478e-66	1.5749426415233753e-8	9.414342539514792e-16	3.592392208777085e-7	-1.8634127838914348e-20	9.275441098042789e-21	2.2444922113219422e-11	5.01831077395979e-11	4.628691489993423e-10
83300000	0.004999804363214084	8.682743584515004e-50	1.1532697055798478e-66	1.5749426415233753e-8	9.414342539514792e-16	3.592392208777085e-7	-1.8634126884258966e-20	9.275441098042789e-21	2.2444922113219422e-11	5.01831077395979e-11	4.628691489993423e-10
83400000	0.004999804363214084	8.682743584515004e-50	1.1532697055798478e-66	1.5749426415233753e-8	9.414342539514792e-16	3.592392208777085e-7	-1.8634125929603584e-20	9.275441098042789e-21	2.2444922113219422e-11	5.01831077395979e-11	4.628691489993423e-10
83500000	0.004999804363214084	8.682743584515004e-50	1.1532697055798478e-66	1.5749426415233753e-8	9.414342539514792e-16	3.592392208777085e-7	-1.8634124974948202e-20	9.275441098042789e-21	2.2444922113219422e-11	5.01831077395979e-11	4.628691489993423e-10
83600000	0.004999804363214084	8.682743584515004e-50	1.1532697055798478e-66	1.5749426415233753e-8	9.414342539514792e-16	3.592392208777085e-7	-1.863412402029282e-20	9.275441098042789e-21	2.2444922113219422e-11	5.01831077395979e-11	4.628691489993423e-10
83700000	0.004999804363214084	8.682743584515004e-50	1.1532697055798478e-66	1.5749426415233753e-8	9.414342539514792e-16	3.592392208777085e-7	-1.8634123065637438e-20	9.275441098042789e-21	2.2444922113219422e-11	5.01831077395979e-11	4.628691489993423e-10
83800000	0.004999804363214084	8.682743584515004e-50	1.1532697055798478e-66	1.5749426415233753e-8	9.414342539514792e-16	3.592392208777085e-7	-1.8634122110982056e-20	9.275441098042789e-21	2.2444922113219422e-11	5.01831077395979e-11	4.628691489993423e-10
83900000	0.004999804363214084	8.682743584515004e-50	1.1532697055798478e-66	1.5749426415233753e-8	9.414342539514792e-16	3.592392208777085e-7	-1.8634121156326674e-20	9.275441098042789e-21	2.2444922113219422e-11	5.01831077395979e-11	4.628691489993423e-10
84000000	0.004999804363214084	8.682743584515004e-50	1.1532697055798478e-66	1.5749426415233753e-8	9.414342539514792e-16	3.592392208777085e-7	-1.8634120201671292e-20	9.275441098042789e-21	2.2444922113219422e-11	5.01831077395979e-11	4.628691489993423e-10
84100000	0.004999804363214084	8.682743584515004e-50	1.1532697055798478e-66	1.5749426415233753e-8	9.414342539514792e-16	3.592392208777085e-7	-1.863411924701591e-20	9.275441098042789e-21	2.2444922113219422e-11	5.01831077395979e-11	4.628691489993423e-10
84200000	0.004999804363214084	8.682743584515004e-50	1.1532697055798478e-66	1.5749426415233753e-8	9.414342539514792e-16	3.592392208777085e-7	-1.8634118292360528e-20	9.275441098042789e-21	2.2444922113219422e-11	5.01831077395979e-11	4.628691489993423e-10
84300000	0.004999804363214084	8.682743584515004e-50	1.1532697055798478e-66	1.5749426415233753e-8	9.414342539514792e-16	3.592392208777085e-7	-1.8634117337705146e-20	9.275441098042789e-21	2.2444922113219422e-11	5.01831077395979e-11	4.628691489993423e-10
84400000	0.004999804363214084	8.682743584515004e-50	1.1532697055798478e-66	1.5749426415233753e-8	9.414342539514792e-16	3.592392208777085e-7	-1.8634116383049764e-20	9.275441098042789e-21	2.2444922113219422e-11	5.01831077395979e-11	4.628691489993423e-10
84500000	0.004999804363214084	8.682743584515004e-50	1.1532697055798478e-66	1.5749426415233753e-8	9.414342539514792e-16	3.592392208777085e-7	-1.8634115428394382e-20	9.275441098042789e-21	2.2444922113219422e-11	5.01831077395979e-11	4.628691489993423e-10
84600000	0.004999804363214084	8.682743584515004e-50	1.1532697055798478e-66	1.5749426415233753e-8	9.414342539514792e-16	3.592392208777085e-7	-1.8634114473739e-20	9.275441098042789e-21	2.2444922113219422e-11	5.01831077395979e-11	4.628691489993423e-10
84700000	0.004999804363214084	8.682743584515004e-50	1.1532697055798478e-66	1.5749426415233753e-8	9.414342539514792e-16	3.592392208777085e-7	-1.863411351908362e-20	9.275441098042789e-21	2.2444922113219422e-11	5.01831077395979e-11	4.628691489993423e-10
84800000	0.004999804363214084	8.682743584515004e-50	1.1532697055798478e-66	1.5749426415233753e-8	9.414342539514792e-16	3.592392208777085e-7	-1.8634112564428237e-20	9.275441098042789e-21	2.2444922113219422e-11	5.01831077395979e-11	4.628691489993423e-10
84900000	0.004999804363214084	8.682743584515004e-50	1.1532697055798478e-66	1.5749426415233753e-8	9.414342539514792e-16	3.592392208777085e-7	-1.8634111609772855e-20	9.275441098042789e-21	2.2444922113219422e-11	5.01831077395979e-11	4.628691489993423e-10
85000000	0.004999804363214084	8.682743584515004e-50	1.1532697055798478e-66	1.5749426415233753e-8	9.414342539514792e-16	3.592392208777085e-7	-1.8634110655117473e-20	9.275441098042789e-21	2.2444922113219422e-11	5.01831077395979e-11	4.628691489993423e-10
85100000	0.004999804363214084	8.682743584515004e-50	1.1532697055798478e-66	1.5749426415233753e-8	9.414342539514792e-16	3.592392208777085e-7	-1.8634109700462088e-20	9.275441098042789e-21	2.2444922113219422e-11	5.01831077395979e-11	4.628691489993423e-10
85200000	0.004999804363214084	8.682743584515004e-50	1.1532697055798478e-66	1.5749426415233753e-8	9.414342539514792e-16	3.592392208777085e-7	-1.8634108745806706e-20	9.275441098042789e-21	2.2444922113219422e-11	5.01831077395979e-11	4.628691489993423e-10
85300000	0.004999804363214084	8.682743584515004e-50	1.1532697055798478e-66	1.5749426415233753e-8	9.414342539514792e-16	3.592392208777085e-7	-1.8634107791151324e-20	9.275441098042789e-21	2.2444922113219422e-11	5.01831077395979e-11	4.628691489993423e-10
85400000	0.004999804363214084	8.682743584515004e-50	1.1532697055798478e-66	1.5749426415233753e-8	9.414342539514792e-16	3.592392208777085e-7	-1.8634106836495942e-20	9.275441098042789e-21	2.2444922113219422e-11	5.01831077395979e-11	4.628691489993423e-10
85500000	0.004999804363214084	8.682743584515004e-50	1.1532697055798478e-66	1.5749426415233753e-8	9.414342539514792e-16	3.592392208777085e-7	-1.863410588184056e-20	9.275441098042789e-21	2.2444922113219422e-11	5.01831077395979e-11	4.628691489993423e-10
85600000	0.004999804363214084	8.682743584515004e-50	1.1532697055798478e-66	1.5749426415233753e-8	9.414342539514792e-16	3.592392208777085e-7	-1.8634104927185178e-20	9.275441098042789e-21	2.2444922113219422e-11	5.01831077395979e-11	4.628691489993423e-10
85700000	0.004999804363214084	8.682743584515004e-50	1.1532697055798478e-66	1.5749426415233753e-8	9.414342539514792e-16	3.592392208777085e-7	-1.8634103972529796e-20	9.275441098042789e-21	2.2444922113219422e-11	5.01831077395979e-11	4.628691489993423e-10
85800000	0.004999804363214084	8.682743584515004e-50	1.1532697055798478e-66	1.5749426415233753e-8	9.414342539514792e-16	3.592392208777085e-7	-1.8634103017874414e-20	9.275441098042789e-21	2.2444922113219422e-11	5.01831077395979e-11	4.628691489993423e-10
85900000	0.004999804363214084	8.682743584515004e-50	1.1532697055798478e-66	1.5749426415233753e-8	9.414342539514792e-16	3.592392208777085e-7	-1.8634102063219032e-20	9.275441098042789e-21	2.2444922113219422e-11	5.01831077395979e-11	4.628691489993423e-10
86000000	0.004999804363214084	8.682743584515004e-50	1.1532697055798478e-66	1.5749426415233753e-8	9.414342539514792e-16	3.592392208777085e-7	-1.863410110856365e-20	9.275441098042789e-21	2.2444922113219422e-11	5.01831077395979e-11	4.628691489993423e-10
86100000	0.004999804363214084	8.682743584515004e-50	1.1532697055798478e-66	1.5749426415233753e-8	9.414342539514792e-16	3.592392208777085e-7	-1.8634100153908268e-20	9.275441098042789e-21	2.2444922113219422e-11	5.01831077395979e-11	4.628691489993423e-10
86200000	0.004999804363214084	8.682743584515004e-50	1.1532697055798478e-66	1.5749426415233753e-8	9.414342539514792e-16	3.592392208777085e-7	-1.8634099199252886e-20	9.275441098042789e-21	2.2444922113219422e-11	5.01831077395979e-11	4.628691489993423e-10
86300000	0.004999804363214084	8.682743584515004e-50	1.1532697055798478e-66	1.5749426415233753e-8	9.414342539514792e-16	3.592392208777085e-7	-1.8634098244597505e-20	9.275441098042789e-21	2.2444922113219422e-11	5.01831077395979e-11	4.628691489993423e-10
86400000	0.004999804363214084	8.682743584515004e-50	1.1532697055798478e-66	1.5749426415233753e-8	9.414342539514792e-16	3.592392208777085e-7	-1.8634097289942123e-20	9.275441098042789e-21	2.2444922113219422e-11	5.01831077395979e-11	4.628691489993423e-10
86500000	0.004999804363214084	8.682743584515004e-50	1.1532697055798478e-66	1.5749426415233753e-8	9.414342539514792e-16	3.592392208777085e-7	-1.863409633528674e-20	9.275441098042789e-21	2.2444922113219422e-11	5.01831077395979e-11	4.628691489993423e-10
86600000	0.004999804363214084	8.682743584515004e-50	1.1532697055798478e-66	1.5749426415233753e-8	9.414342539514792e-16	3.592392208777085e-7	-1.863409538063136e-20	9.275441098042789e-21	2.2444922113219422e-11	5.01831077395979e-11	4.628691489993423e-10
86700000	0.004999804363214084	8.682743584515004e-50	1.1532697055798478e-66	1.5749426415233753e-8	9.414342539514792e-16	3.592392208777085e-7	-1.8634094425975977e-20	9.275441098042789e-21	2.2444922113219422e-11	5.01831077395979e-11	4.628691489993423e-10
86800000	0.004999804363214084	8.682743584515004e-50	1.1532697055798478e-66	1.5749426415233753e-8	9.414342539514792e-16	3.592392208777085e-7	-1.8634093471320595e-20	9.275441098042789e-21	2.2444922113219422e-11	5.01831077395979e-11	4.628691489993423e-10
86900000	0.004999804363214084	8.682743584515004e-50	1.1532697055798478e-66	1.5749426415233753e-8	9.414342539514792e-16	3.592392208777085e-7	-1.8634092516665213e-20	9.275441098042789e-21	2.2444922113219422e-11	5.01831077395979e-11	4.628691489993423e-10
87000000	0.004999804363214084	8.682743584515004e-50	1.1532697055798478e-66	1.5749426415233753e-8	9.414342539514792e-16	3.592392208777085e-7	-1.863409156200983e-20	9.275441098042789e-21	2.2444922113219422e-11	5.01831077395979e-11	4.628691489993423e-10
87100000	0.004999804363214084	8.682743584515004e-50	1.1532697055798478e-66	1.5749426415233753e-8	9.414342539514792e-16	3.592392208777085e-7	-1.863409060735445e-20	9.275441098042789e-21	2.2444922113219422e-11	5.01831077395979e-11	4.628691489993423e-10
87200000	0.004999804363214084	8.682743584515004e-50	1.1532697055798478e-66	1.5749426415233753e-8	9.414342539514792e-16	3.592392208777085e-7	-1.8634089652699067e-20	9.275441098042789e-21	2.2444922113219422e-11	5.01831077395979e-11	4.628691489993423e-10
87300000	0.004999804363214084	8.682743584515004e-50	1.1532697055798478e-66	1.5749426415233753e-8	9.414342539514792e-16	3.592392208777085e-7	-1.8634088698043685e-20	9.275441098042789e-21	2.2444922113219422e-11	5.01831077395979e-11	4.628691489993423e-10
87400000	0.004999804363214084	8.682743584515004e-50	1.1532697055798478e-66	1.5749426415233753e-8	9.414342539514792e-16	3.592392208777085e-7	-1.8634087743388303e-20	9.275441098042789e-21	2.2444922113219422e-11	5.01831077395979e-11	4.628691489993423e-10
87500000	0.004999804363214084	8.682743584515004e-50	1.1532697055798478e-66	1.5749426415233753e-8	9.414342539514792e-16	3.592392208777085e-7	-1.863408678873292e-20	9.275441098042789e-21	2.2444922113219422e-11	5.01831077395979e-11	4.628691489993423e-10
87600000	0.004999804363214084	8.682743584515004e-50	1.1532697055798478e-66	1.5749426415233753e-8	9.414342539514792e-16	3.592392208777085e-7	-1.863408583407754e-20	9.275441098042789e-21	2.2444922113219422e-11	5.01831077395979e-11	4.628691489993423e-10
87700000	0.004999804363214084	8.682743584515004e-50	1.1532697055798478e-66	1.5749426415233753e-8	9.414342539514792e-16	3.592392208777085e-7	-1.8634084879422157e-20	9.275441098042789e-21	2.2444922113219422e-11	5.01831077395979e-11	4.628691489993423e-10
87800000	0.004999804363214084	8.682743584515004e-50	1.1532697055798478e-66	1.5749426415233753e-8	9.414342539514792e-16	3.592392208777085e-7	-1.8634083924766775e-20	9.275441098042789e-21	2.2444922113219422e-11	5.01831077395979e-11	4.628691489993423e-10
87900000	0.004999804363214084	8.682743584515004e-50	1.1532697055798478e-66	1.5749426415233753e-8	9.414342539514792e-16	3.592392208777085e-7	-1.8634082970111393e-20	9.275441098042789e-21	2.2444922113219422e-11	5.01831077395979e-11	4.628691489993423e-10
88000000	0.004999804363214084	8.682743584515004e-50	1.1532697055798478e-66	1.5749426415233753e-8	9.414342539514792e-16	3.592392208777085e-7	-1.8634082015456012e-20	9.275441098042789e-21	2.2444922113219422e-11	5.01831077395979e-11	4.628691489993423e-10
88100000	0.004999804363214084	8.682743584515004e-50	1.1532697055798478e-66	1.5749426415233753e-8	9.414342539514792e-16	3.592392208777085e-7	-1.863408106080063e-20	9.275441098042789e-21	2.2444922113219422e-11	5.01831077395979e-11	4.628691489993423e-10
88200000	0.004999804363214084	8.682743584515004e-50	1.1532697055798478e-66	1.5749426415233753e-8	9.414342539514792e-16	3.592392208777085e-7	-1.8634080106145248e-20	9.275441098042789e-21	2.2444922113219422e-11	5.01831077395979e-11	4.628691489993423e-10
88300000	0.004999804363214084	8.682743584515004e-50	1.1532697055798478e-66	1.5749426415233753e-8	9.414342539514792e-16	3.592392208777085e-7	-1.8634079151489866e-20	9.275441098042789e-21	2.2444922113219422e-11	5.01831077395979e-11	4.628691489993423e-10
88400000	0.004999804363214084	8.682743584515004e-50	1.1532697055798478e-66	1.5749426415233753e-8	9.414342539514792e-16	3.592392208777085e-7	-1.8634078196834484e-20	9.275441098042789e-21	2.2444922113219422e-11	5.01831077395979e-11	4.628691489993423e-10
88500000	0.004999804363214084	8.682743584515004e-50	1.1532697055798478e-66	1.5749426415233753e-8	9.414342539514792e-16	3.592392208777085e-7	-1.8634077242179102e-20	9.275441098042789e-21	2.2444922113219422e-11	5.01831077395979e-11	4.628691489993423e-10
88600000	0.004999804363214084	8.682743584515004e-50	1.1532697055798478e-66	1.5749426415233753e-8	9.414342539514792e-16	3.592392208777085e-7	-1.863407628752372e-20	9.275441098042789e-21	2.2444922113219422e-11	5.01831077395979e-11	4.628691489993423e-10
88700000	0.004999804363214084	8.682743584515004e-50	1.1532697055798478e-66	1.5749426415233753e-8	9.414342539514792e-16	3.592392208777085e-7	-1.8634075332868338e-20	9.275441098042789e-21	2.2444922113219422e-11	5.01831077395979e-11	4.628691489993423e-10
88800000	0.004999804363214084	8.682743584515004e-50	1.1532697055798478e-66	1.5749426415233753e-8	9.414342539514792e-16	3.592392208777085e-7	-1.8634074378212956e-20	9.275441098042789e-21	2.2444922113219422e-11	5.01831077395979e-11	4.628691489993423e-10
88900000	0.004999804363214084	8.682743584515004e-50	1.1532697055798478e-66	1.5749426415233753e-8	9.414342539514792e-16	3.592392208777085e-7	-1.8634073423557574e-20	9.275441098042789e-21	2.2444922113219422e-11	5.01831077395979e-11	4.628691489993423e-10
89000000	0.004999804363214084	8.682743584515004e-50	1.1532697055798478e-66	1.5749426415233753e-8	9.414342539514792e-16	3.592392208777085e-7	-1.8634072468902192e-20	9.275441098042789e-21	2.2444922113219422e-11	5.01831077395979e-11	4.628691489993423e-10
89100000	0.004999804363214084	8.682743584515004e-50	1.1532697055798478e-66	1.5749426415233753e-8	9.414342539514792e-16	3.592392208777085e-7	-1.863407151424681e-20	9.275441098042789e-21	2.2444922113219422e-11	5.01831077395979e-11	4.628691489993423e-10
89200000	0.004999804363214084	8.682743584515004e-50	1.1532697055798478e-66	1.5749426415233753e-8	9.414342539514792e-16	3.592392208777085e-7	-1.8634070559591428e-20	9.275441098042789e-21	2.2444922113219422e-11	5.01831077395979e-11	4.628691489993423e-10
89300000	0.004999804363214084	8.682743584515004e-50	1.1532697055798478e-66	1.5749426415233753e-8	9.414342539514792e-16	3.592392208777085e-7	-1.8634069604936046e-20	9.275441098042789e-21	2.2444922113219422e-11	5.01831077395979e-11	4.6286914899934226e-10
89400000	0.004999804363214084	8.682743584515004e-50	1.1532697055798478e-66	1.5749426415233753e-8	9.414342539514792e-16	3.592392208777085e-7	-1.8634068650280664e-20	9.275441098042789e-21	2.2444922113219422e-11	5.01831077395979e-11	4.6286914899934226e-10
89500000	0.004999804363214084	8.682743584515004e-50	1.1532697055798478e-66	1.5749426415233753e-8	9.414342539514792e-16	3.592392208777085e-7	-1.8634067695625282e-20	9.275441098042789e-21	2.2444922113219422e-11	5.01831077395979e-11	4.6286914899934226e-10
89600000	0.004999804363214084	8.682743584515004e-50	1.1532697055798478e-66	1.5749426415233753e-8	9.414342539514792e-16	3.592392208777085e-7	-1.86340667409699e-20	9.275441098042789e-21	2.2444922113219422e-11	5.01831077395979e-11	4.6286914899934226e-10
89700000	0.004999804363214084	8.682743584515004e-50	1.1532697055798478e-66	1.5749426415233753e-8	9.414342539514792e-16	3.592392208777085e-7	-1.863406578631452e-20	9.275441098042789e-21	2.2444922113219422e-11	5.01831077395979e-11	4.6286914899934226e-10
89800000	0.004999804363214084	8.682743584515004e-50	1.1532697055798478e-66	1.5749426415233753e-8	9.414342539514792e-16	3.592392208777085e-7	-1.8634064831659137e-20	9.275441098042789e-21	2.2444922113219422e-11	5.01831077395979e-11	4.6286914899934226e-10
89900000	0.004999804363214084	8.682743584515004e-50	1.1532697055798478e-66	1.5749426415233753e-8	9.414342539514792e-16	3.592392208777085e-7	-1.8634063877003755e-20	9.275441098042789e-21	2.2444922113219422e-11	5.01831077395979e-11	4.6286914899934226e-10
90000000	0.004999804363214084	8.682743584515004e-50	1.1532697055798478e-66	1.5749426415233753e-8	9.414342539514792e-16	3.592392208777085e-7	-1.8634062922348373e-20	9.275441098042789e-21	2.2444922113219422e-11	5.01831077395979e-11	4.6286914899934226e-10
90100000	0.004999804363214084	8.682743584515004e-50	1.1532697055798478e-66	1.5749426415233753e-8	9.414342539514792e-16	3.592392208777085e-7	-1.863406196769299e-20	9.275441098042789e-21	2.2444922113219422e-11	5.01831077395979e-11	4.6286914899934226e-10
90200000	0.004999804363214084	8.682743584515004e-50	1.1532697055798478e-66	1.5749426415233753e-8	9.414342539514792e-16	3.592392208777085e-7	-1.863406101303761e-20	9.275441098042789e-21	2.2444922113219422e-11	5.01831077395979e-11	4.6286914899934226e-10
90300000	0.004999804363214084	8.682743584515004e-50	1.1532697055798478e-66	1.5749426415233753e-8	9.414342539514792e-16	3.592392208777085e-7	-1.8634060058382227e-20	9.275441098042789e-21	2.2444922113219422e-11	5.01831077395979e-11	4.6286914899934226e-10
90400000	0.004999804363214084	8.682743584515004e-50	1.1532697055798478e-66	1.5749426415233753e-8	9.414342539514792e-16	3.592392208777085e-7	-1.8634059103726845e-20	9.275441098042789e-21	2.2444922113219422e-11	5.01831077395979e-11	4.6286914899934226e-10
90500000	0.004999804363214084	8.682743584515004e-50	1.1532697055798478e-66	1.5749426415233753e-8	9.414342539514792e-16	3.592392208777085e-7	-1.8634058149071463e-20	9.275441098042789e-21	2.2444922113219422e-11	5.01831077395979e-11	4.6286914899934226e-10
90600000	0.004999804363214084	8.682743584515004e-50	1.153269705579848e-66	1.5749426415233753e-8	9.414342539514792e-16	3.592392208777085e-7	-1.863405719441608e-20	9.275441098042789e-21	2.2444922113219422e-11	5.01831077395979e-11	4.6286914899934226e-10
90700000	0.004999804363214084	8.682743584515004e-50	1.153269705579848e-66	1.5749426415233753e-8	9.414342539514792e-16	3.592392208777085e-7	-1.86340562397607e-20	9.275441098042789e-21	2.2444922113219422e-11	5.01831077395979e-11	4.6286914899934226e-10
90800000	0.004999804363214084	8.682743584515004e-50	1.153269705579848e-66	1.5749426415233753e-8	9.414342539514792e-16	3.592392208777085e-7	-1.8634055285105317e-20	9.275441098042789e-21	2.2444922113219422e-11	5.01831077395979e-11	4.6286914899934226e-10
90900000	0.004999804363214084	8.682743584515004e-50	1.153269705579848e-66	1.5749426415233753e-8	9.414342539514792e-16	3.592392208777085e-7	-1.8634054330449935e-20	9.275441098042789e-21	2.2444922113219422e-11	5.01831077395979e-11	4.6286914899934226e-10
91000000	0.004999804363214084	8.682743584515004e-50	1.153269705579848e-66	1.5749426415233753e-8	9.414342539514792e-16	3.592392208777085e-7	-1.8634053375794553e-20	9.275441098042789e-21	2.2444922113219422e-11	5.01831077395979e-11	4.6286914899934226e-10
91100000	0.004999804363214084	8.682743584515004e-50	1.153269705579848e-66	1.5749426415233753e-8	9.414342539514792e-16	3.592392208777085e-7	-1.863405242113917e-20	9.275441098042789e-21	2.2444922113219422e-11	5.01831077395979e-11	4.6286914899934226e-10
91200000	0.004999804363214084	8.682743584515004e-50	1.153269705579848e-66	1.5749426415233753e-8	9.414342539514792e-16	3.592392208777085e-7	-1.863405146648379e-20	9.275441098042789e-21	2.2444922113219422e-11	5.01831077395979e-11	4.6286914899934226e-10
91300000	0.004999804363214084	8.682743584515004e-50	1.153269705579848e-66	1.5749426415233753e-8	9.414342539514792e-16	3.592392208777085e-7	-1.8634050511828408e-20	9.275441098042789e-21	2.2444922113219422e-11	5.01831077395979e-11	4.6286914899934226e-10
91400000	0.004999804363214084	8.682743584515004e-50	1.153269705579848e-66	1.5749426415233753e-8	9.414342539514792e-16	3.592392208777085e-7	-1.8634049557173026e-20	9.275441098042789e-21	2.2444922113219422e-11	5.01831077395979e-11	4.6286914899934226e-10
91500000	0.004999804363214084	8.682743584515004e-50	1.153269705579848e-66	1.5749426415233753e-8	9.414342539514792e-16	3.592392208777085e-7	-1.8634048602517644e-20	9.275441098042789e-21	2.2444922113219422e-11	5.01831077395979e-11	4.6286914899934226e-10
91600000	0.004999804363214084	8.682743584515004e-50	1.153269705579848e-66	1.5749426415233753e-8	9.414342539514792e-16	3.592392208777085e-7	-1.8634047647862262e-20	9.275441098042789e-21	2.2444922113219422e-11	5.01831077395979e-11	4.6286914899934226e-10
91700000	0.004999804363214084	8.682743584515004e-50	1.153269705579848e-66	1.5749426415233753e-8	9.414342539514792e-16	3.592392208777085e-7	-1.863404669320688e-20	9.275441098042789e-21	2.2444922113219422e-11	5.01831077395979e-11	4.6286914899934226e-10
91800000	0.004999804363214084	8.682743584515004e-50	1.153269705579848e-66	1.5749426415233753e-8	9.414342539514792e-16	3.592392208777085e-7	-1.8634045738551498e-20	9.275441098042789e-21	2.2444922113219422e-11	5.01831077395979e-11	4.6286914899934226e-10
91900000	0.004999804363214084	8.682743584515004e-50	1.153269705579848e-66	1.5749426415233753e-8	9.414342539514792e-16	3.592392208777085e-7	-1.8634044783896116e-20	9.275441098042789e-21	2.2444922113219422e-11	5.01831077395979e-11	4.6286914899934226e-10
92000000	0.004999804363214084	8.682743584515004e-50	1.153269705579848e-66	1.5749426415233753e-8	9.414342539514792e-16	3.592392208777085e-7	-1.8634043829240734e-20	9.275441098042789e-21	2.2444922113219422e-11	5.01831077395979e-11	4.6286914899934226e-10
92100000	0.004999804363214084	8.682743584515004e-50	1.153269705579848e-66	1.5749426415233753e-8	9.414342539514792e-16	3.592392208777085e-7	-1.8634042874585352e-20	9.275441098042789e-21	2.2444922113219422e-11	5.01831077395979e-11	4.6286914899934226e-10
92200000	0.004999804363214084	8.682743584515004e-50	1.153269705579848e-66	1.5749426415233753e-8	9.414342539514792e-16	3.592392208777085e-7	-1.863404191992997e-20	9.275441098042789e-21	2.2444922113219422e-11	5.01831077395979e-11	4.6286914899934226e-10
92300000	0.004999804363214084	8.682743584515004e-50	1.153269705579848e-66	1.5749426415233753e-8	9.414342539514792e-16	3.592392208777085e-7	-1.8634040965274588e-20	9.275441098042789e-21	2.2444922113219422e-11	5.01831077395979e-11	4.6286914899934226e-10
92400000	0.004999804363214084	8.682743584515004e-50	1.153269705579848e-66	1.5749426415233753e-8	9.414342539514792e-16	3.592392208777085e-7	-1.8634040010619206e-20	9.275441098042789e-21	2.2444922113219422e-11	5.01831077395979e-11	4.6286914899934226e-10
92500000	0.004999804363214084	8.682743584515004e-50	1.153269705579848e-66	1.5749426415233753e-8	9.414342539514792e-16	3.592392208777085e-7	-1.8634039055963824e-20	9.275441098042789e-21	2.2444922113219422e-11	5.01831077395979e-11	4.6286914899934226e-10
92600000	0.004999804363214084	8.682743584515004e-50	1.153269705579848e-66	1.5749426415233753e-8	9.414342539514792e-16	3.592392208777085e-7	-1.8634038101308442e-20	9.275441098042789e-21	2.2444922113219422e-11	5.01831077395979e-11	4.6286914899934226e-10
92700000	0.004999804363214084	8.682743584515004e-50	1.153269705579848e-66	1.5749426415233753e-8	9.414342539514792e-16	3.592392208777085e-7	-1.863403714665306e-20	9.275441098042789e-21	2.2444922113219422e-11	5.01831077395979e-11	4.6286914899934226e-10
92800000	0.004999804363214084	8.682743584515004e-50	1.153269705579848e-66	1.5749426415233753e-8	9.414342539514792e-16	3.592392208777085e-7	-1.8634036191997678e-20	9.275441098042789e-21	2.2444922113219422e-11	5.01831077395979e-11	4.6286914899934226e-10
92900000	0.004999804363214084	8.682743584515004e-50	1.153269705579848e-66	1.5749426415233753e-8	9.414342539514792e-16	3.592392208777085e-7	-1.8634035237342297e-20	9.275441098042789e-21	2.2444922113219422e-11	5.01831077395979e-11	4.6286914899934226e-10
93000000	0.004999804363214084	8.682743584515004e-50	1.153269705579848e-66	1.5749426415233753e-8	9.414342539514792e-16	3.592392208777085e-7	-1.8634034282686915e-20	9.275441098042789e-21	2.2444922113219422e-11	5.01831077395979e-11	4.6286914899934226e-10
93100000	0.004999804363214084	8.682743584515004e-50	1.153269705579848e-66	1.5749426415233753e-8	9.414342539514792e-16	3.592392208777085e-7	-1.8634033328031533e-20	9.275441098042789e-21	2.2444922113219422e-11	5.01831077395979e-11	4.6286914899934226e-10
93200000	0.004999804363214084	8.682743584515004e-50	1.153269705579848e-66	1.5749426415233753e-8	9.414342539514792e-16	3.592392208777085e-7	-1.863403237337615e-20	9.275441098042789e-21	2.2444922113219422e-11	5.01831077395979e-11	4.6286914899934226e-10
93300000	0.004999804363214084	8.682743584515004e-50	1.153269705579848e-66	1.5749426415233753e-8	9.414342539514792e-16	3.592392208777085e-7	-1.863403141872077e-20	9.275441098042789e-21	2.2444922113219422e-11	5.01831077395979e-11	4.6286914899934226e-10
93400000	0.004999804363214084	8.682743584515004e-50	1.153269705579848e-66	1.5749426415233753e-8	9.414342539514792e-16	3.592392208777085e-7	-1.8634030464065387e-20	9.275441098042789e-21	2.2444922113219422e-11	5.01831077395979e-11	4.6286914899934226e-10
93500000	0.004999804363214084	8.682743584515004e-50	1.153269705579848e-66	1.5749426415233753e-8	9.414342539514792e-16	3.592392208777085e-7	-1.8634029509410005e-20	9.275441098042789e-21	2.2444922113219422e-11	5.01831077395979e-11	4.6286914899934226e-10
93600000	0.004999804363214084	8.682743584515004e-50	1.153269705579848e-66	1.5749426415233753e-8	9.414342539514792e-16	3.592392208777085e-7	-1.8634028554754623e-20	9.275441098042789e-21	2.2444922113219422e-11	5.01831077395979e-11	4.6286914899934226e-10
93700000	0.004999804363214084	8.682743584515004e-50	1.153269705579848e-66	1.5749426415233753e-8	9.414342539514792e-16	3.592392208777085e-7	-1.863402760009924e-20	9.275441098042789e-21	2.2444922113219422e-11	5.01831077395979e-11	4.6286914899934226e-10
93800000	0.004999804363214084	8.682743584515004e-50	1.153269705579848e-66	1.5749426415233753e-8	9.414342539514792e-16	3.592392208777085e-7	-1.863402664544386e-20	9.275441098042789e-21	2.2444922113219422e-11	5.01831077395979e-11	4.6286914899934226e-10
93900000	0.004999804363214084	8.682743584515004e-50	1.153269705579848e-66	1.5749426415233753e-8	9.414342539514792e-16	3.592392208777085e-7	-1.8634025690788477e-20	9.275441098042789e-21	2.2444922113219422e-11	5.01831077395979e-11	4.6286914899934226e-10
94000000	0.004999804363214084	8.682743584515004e-50	1.153269705579848e-66	1.5749426415233753e-8	9.414342539514792e-16	3.592392208777085e-7	-1.8634024736133095e-20	9.275441098042789e-21	2.2444922113219422e-11	5.01831077395979e-11	4.6286914899934226e-10
94100000	0.004999804363214084	8.682743584515004e-50	1.153269705579848e-66	1.5749426415233753e-8	9.414342539514792e-16	3.592392208777085e-7	-1.8634023781477713e-20	9.275441098042789e-21	2.2444922113219422e-11	5.01831077395979e-11	4.6286914899934226e-10
94200000	0.004999804363214084	8.682743584515004e-50	1.153269705579848e-66	1.5749426415233753e-8	9.414342539514792e-16	3.592392208777085e-7	-1.863402282682233e-20	9.275441098042789e-21	2.2444922113219422e-11	5.01831077395979e-11	4.6286914899934226e-10
94300000	0.004999804363214084	8.682743584515004e-50	1.153269705579848e-66	1.5749426415233753e-8	9.414342539514792e-16	3.592392208777085e-7	-1.863402187216695e-20	9.275441098042789e-21	2.2444922113219422e-11	5.01831077395979e-11	4.6286914899934226e-10
94400000	0.004999804363214084	8.682743584515004e-50	1.153269705579848e-66	1.5749426415233753e-8	9.414342539514792e-16	3.592392208777085e-7	-1.8634020917511567e-20	9.275441098042789e-21	2.2444922113219422e-11	5.01831077395979e-11	4.6286914899934226e-10
94500000	0.004999804363214084	8.682743584515004e-50	1.153269705579848e-66	1.5749426415233753e-8	9.414342539514792e-16	3.592392208777085e-7	-1.8634019962856186e-20	9.275441098042789e-21	2.2444922113219422e-11	5.01831077395979e-11	4.6286914899934226e-10
94600000	0.004999804363214084	8.682743584515004e-50	1.153269705579848e-66	1.5749426415233753e-8	9.414342539514792e-16	3.592392208777085e-7	-1.8634019008200804e-20	9.275441098042789e-21	2.2444922113219422e-11	5.01831077395979e-11	4.6286914899934226e-10
94700000	0.004999804363214084	8.682743584515004e-50	1.153269705579848e-66	1.5749426415233753e-8	9.414342539514792e-16	3.592392208777085e-7	-1.8634018053545422e-20	9.275441098042789e-21	2.2444922113219422e-11	5.01831077395979e-11	4.6286914899934226e-10
94800000	0.004999804363214084	8.682743584515004e-50	1.153269705579848e-66	1.5749426415233753e-8	9.414342539514792e-16	3.592392208777085e-7	-1.863401709889004e-20	9.275441098042789e-21	2.2444922113219422e-11	5.01831077395979e-11	4.6286914899934226e-10
94900000	0.004999804363214084	8.682743584515004e-50	1.153269705579848e-66	1.5749426415233753e-8	9.414342539514792e-16	3.592392208777085e-7	-1.8634016144234658e-20	9.275441098042789e-21	2.2444922113219422e-11	5.01831077395979e-11	4.6286914899934226e-10
95000000	0.004999804363214084	8.682743584515004e-50	1.153269705579848e-66	1.5749426415233753e-8	9.414342539514792e-16	3.592392208777085e-7	-1.8634015189579276e-20	9.275441098042789e-21	2.2444922113219422e-11	5.01831077395979e-11	4.6286914899934226e-10
95100000	0.004999804363214084	8.682743584515004e-50	1.153269705579848e-66	1.5749426415233753e-8	9.414342539514792e-16	3.592392208777085e-7	-1.8634014234923894e-20	9.275441098042789e-21	2.2444922113219422e-11	5.01831077395979e-11	4.6286914899934226e-10
95200000	0.004999804363214084	8.682743584515004e-50	1.153269705579848e-66	1.5749426415233753e-8	9.414342539514792e-16	3.592392208777085e-7	-1.8634013280268512e-20	9.275441098042789e-21	2.2444922113219422e-11	5.01831077395979e-11	4.6286914899934226e-10
95300000	0.004999804363214084	8.682743584515004e-50	1.153269705579848e-66	1.5749426415233753e-8	9.414342539514792e-16	3.592392208777085e-7	-1.8634012325613127e-20	9.275441098042789e-21	2.2444922113219422e-11	5.01831077395979e-11	4.6286914899934226e-10
95400000	0.004999804363214084	8.682743584515004e-50	1.153269705579848e-66	1.5749426415233753e-8	9.414342539514792e-16	3.592392208777085e-7	-1.8634011370957745e-20	9.275441098042789e-21	2.2444922113219422e-11	5.01831077395979e-11	4.6286914899934226e-10
95500000	0.004999804363214084	8.682743584515004e-50	1.153269705579848e-66	1.5749426415233753e-8	9.414342539514792e-16	3.592392208777085e-7	-1.8634010416302363e-20	9.275441098042789e-21	2.2444922113219422e-11	5.01831077395979e-11	4.6286914899934226e-10
95600000	0.004999804363214084	8.682743584515004e-50	1.1532697055798481e-66	1.5749426415233753e-8	9.414342539514792e-16	3.592392208777085e-7	-1.863400946164698e-20	9.275441098042789e-21	2.2444922113219422e-11	5.01831077395979e-11	4.6286914899934226e-10
95700000	0.004999804363214084	8.682743584515004e-50	1.1532697055798481e-66	1.5749426415233753e-8	9.414342539514792e-16	3.592392208777085e-7	-1.86340085069916e-20	9.275441098042789e-21	2.2444922113219422e-11	5.01831077395979e-11	4.6286914899934226e-10
95800000	0.004999804363214084	8.682743584515004e-50	1.1532697055798481e-66	1.5749426415233753e-8	9.414342539514792e-16	3.592392208777085e-7	-1.8634007552336217e-20	9.275441098042789e-21	2.2444922113219422e-11	5.01831077395979e-11	4.6286914899934226e-10
95900000	0.004999804363214084	8.682743584515004e-50	1.1532697055798481e-66	1.5749426415233753e-8	9.414342539514792e-16	3.592392208777085e-7	-1.8634006597680835e-20	9.275441098042789e-21	2.2444922113219422e-11	5.01831077395979e-11	4.6286914899934226e-10
96000000	0.004999804363214084	8.682743584515004e-50	1.1532697055798481e-66	1.5749426415233753e-8	9.414342539514792e-16	3.592392208777085e-7	-1.8634005643025453e-20	9.275441098042789e-21	2.2444922113219422e-11	5.01831077395979e-11	4.6286914899934226e-10
96100000	0.004999804363214084	8.682743584515004e-50	1.1532697055798481e-66	1.5749426415233753e-8	9.414342539514792e-16	3.592392208777085e-7	-1.863400468837007e-20	9.275441098042789e-21	2.2444922113219422e-11	5.01831077395979e-11	4.6286914899934226e-10
96200000	0.004999804363214084	8.682743584515004e-50	1.1532697055798481e-66	1.5749426415233753e-8	9.414342539514792e-16	3.592392208777085e-7	-1.863400373371469e-20	9.275441098042789e-21	2.2444922113219422e-11	5.01831077395979e-11	4.6286914899934226e-10
96300000	0.004999804363214084	8.682743584515004e-50	1.1532697055798481e-66	1.5749426415233753e-8	9.414342539514792e-16	3.592392208777085e-7	-1.8634002779059308e-20	9.275441098042789e-21	2.2444922113219422e-11	5.01831077395979e-11	4.6286914899934226e-10
96400000	0.004999804363214084	8.682743584515004e-50	1.1532697055798481e-66	1.5749426415233753e-8	9.414342539514792e-16	3.592392208777085e-7	-1.8634001824403926e-20	9.275441098042789e-21	2.2444922113219422e-11	5.01831077395979e-11	4.6286914899934226e-10
96500000	0.004999804363214084	8.682743584515004e-50	1.1532697055798481e-66	1.5749426415233753e-8	9.414342539514792e-16	3.592392208777085e-7	-1.8634000869748544e-20	9.275441098042789e-21	2.2444922113219422e-11	5.01831077395979e-11	4.6286914899934226e-10
96600000	0.004999804363214084	8.682743584515004e-50	1.1532697055798481e-66	1.5749426415233753e-8	9.414342539514792e-16	3.592392208777085e-7	-1.8633999915093162e-20	9.275441098042789e-21	2.2444922113219422e-11	5.01831077395979e-11	4.6286914899934226e-10
96700000	0.004999804363214084	8.682743584515004e-50	1.1532697055798481e-66	1.5749426415233753e-8	9.414342539514792e-16	3.592392208777085e-7	-1.863399896043778e-20	9.275441098042789e-21	2.2444922113219422e-11	5.01831077395979e-11	4.6286914899934226e-10
96800000	0.004999804363214084	8.682743584515004e-50	1.1532697055798481e-66	1.5749426415233753e-8	9.414342539514792e-16	3.592392208777085e-7	-1.8633998005782398e-20	9.275441098042789e-21	2.2444922113219422e-11	5.01831077395979e-11	4.6286914899934226e-10
96900000	0.004999804363214084	8.682743584515004e-50	1.1532697055798481e-66	1.5749426415233753e-8	9.414342539514792e-16	3.592392208777085e-7	-1.8633997051127016e-20	9.275441098042789e-21	2.2444922113219422e-11	5.01831077395979e-11	4.6286914899934226e-10
97000000	0.004999804363214084	8.682743584515004e-50	1.1532697055798481e-66	1.5749426415233753e-8	9.414342539514792e-16	3.592392208777085e-7	-1.8633996096471634e-20	9.275441098042789e-21	2.2444922113219422e-11	5.01831077395979e-11	4.6286914899934226e-10
97100000	0.004999804363214084	8.682743584515004e-50	1.1532697055798481e-66	1.5749426415233753e-8	9.414342539514792e-16	3.592392208777085e-7	-1.8633995141816252e-20	9.275441098042789e-21	2.2444922113219422e-11	5.01831077395979e-11	4.6286914899934226e-10
97200000	0.004999804363214084	8.682743584515004e-50	1.1532697055798481e-66	1.5749426415233753e-8	9.414342539514792e-16	3.592392208777085e-7	-1.863399418716087e-20	9.275441098042789e-21	2.2444922113219422e-11	5.01831077395979e-11	4.6286914899934226e-10
97300000	0.004999804363214084	8.682743584515004e-50	1.1532697055798481e-66	1.5749426415233753e-8	9.414342539514792e-16	3.592392208777085e-7	-1.8633993232505488e-20	9.275441098042789e-21	2.2444922113219422e-11	5.01831077395979e-11	4.6286914899934226e-10
97400000	0.004999804363214084	8.682743584515004e-50	1.1532697055798481e-66	1.5749426415233753e-8	9.414342539514792e-16	3.592392208777085e-7	-1.8633992277850106e-20	9.275441098042789e-21	2.2444922113219422e-11	5.01831077395979e-11	4.6286914899934226e-10
97500000	0.004999804363214084	8.682743584515004e-50	1.1532697055798481e-66	1.5749426415233753e-8	9.414342539514792e-16	3.592392208777085e-7	-1.8633991323194724e-20	9.275441098042789e-21	2.2444922113219422e-11	5.01831077395979e-11	4.6286914899934226e-10
97600000	0.004999804363214084	8.682743584515004e-50	1.1532697055798481e-66	1.5749426415233753e-8	9.414342539514792e-16	3.592392208777085e-7	-1.8633990368539342e-20	9.275441098042789e-21	2.2444922113219422e-11	5.01831077395979e-11	4.6286914899934226e-10
97700000	0.004999804363214084	8.682743584515004e-50	1.1532697055798481e-66	1.5749426415233753e-8	9.414342539514792e-16	3.592392208777085e-7	-1.863398941388396e-20	9.275441098042789e-21	2.2444922113219422e-11	5.01831077395979e-11	4.6286914899934226e-10
97800000	0.004999804363214084	8.682743584515004e-50	1.1532697055798481e-66	1.5749426415233753e-8	9.414342539514792e-16	3.592392208777085e-7	-1.863398845922858e-20	9.275441098042789e-21	2.2444922113219422e-11	5.01831077395979e-11	4.6286914899934226e-10
97900000	0.004999804363214084	8.682743584515004e-50	1.1532697055798481e-66	1.5749426415233753e-8	9.414342539514792e-16	3.592392208777085e-7	-1.8633987504573197e-20	9.275441098042789e-21	2.2444922113219422e-11	5.01831077395979e-11	4.6286914899934226e-10
98000000	0.004999804363214084	8.682743584515004e-50	1.1532697055798481e-66	1.5749426415233753e-8	9.414342539514792e-16	3.592392208777085e-7	-1.8633986549917815e-20	9.275441098042789e-21	2.2444922113219422e-11	5.01831077395979e-11	4.6286914899934226e-10
98100000	0.004999804363214084	8.682743584515004e-50	1.1532697055798481e-66	1.5749426415233753e-8	9.414342539514792e-16	3.592392208777085e-7	-1.8633985595262433e-20	9.275441098042789e-21	2.2444922113219422e-11	5.01831077395979e-11	4.6286914899934226e-10
98200000	0.004999804363214084	8.682743584515004e-50	1.1532697055798481e-66	1.5749426415233753e-8	9.414342539514792e-16	3.592392208777085e-7	-1.863398464060705e-20	9.275441098042789e-21	2.2444922113219422e-11	5.01831077395979e-11	4.6286914899934226e-10
98300000	0.004999804363214084	8.682743584515004e-50	1.1532697055798481e-66	1.5749426415233753e-8	9.414342539514792e-16	3.592392208777085e-7	-1.863398368595167e-20	9.275441098042789e-21	2.2444922113219422e-11	5.01831077395979e-11	4.6286914899934226e-10
98400000	0.004999804363214084	8.682743584515004e-50	1.1532697055798481e-66	1.5749426415233753e-8	9.414342539514792e-16	3.592392208777085e-7	-1.8633982731296287e-20	9.275441098042789e-21	2.2444922113219422e-11	5.01831077395979e-11	4.6286914899934226e-10
98500000	0.004999804363214084	8.682743584515004e-50	1.1532697055798481e-66	1.5749426415233753e-8	9.414342539514792e-16	3.592392208777085e-7	-1.8633981776640905e-20	9.275441098042789e-21	2.2444922113219422e-11	5.01831077395979e-11	4.6286914899934226e-10
98600000	0.004999804363214084	8.682743584515004e-50	1.1532697055798481e-66	1.5749426415233753e-8	9.414342539514792e-16	3.592392208777085e-7	-1.8633980821985523e-20	9.275441098042789e-21	2.2444922113219422e-11	5.01831077395979e-11	4.6286914899934226e-10
98700000	0.004999804363214084	8.682743584515004e-50	1.1532697055798481e-66	1.5749426415233753e-8	9.414342539514792e-16	3.592392208777085e-7	-1.863397986733014e-20	9.275441098042789e-21	2.2444922113219422e-11	5.01831077395979e-11	4.6286914899934226e-10
98800000	0.004999804363214084	8.682743584515004e-50	1.1532697055798481e-66	1.5749426415233753e-8	9.414342539514792e-16	3.592392208777085e-7	-1.863397891267476e-20	9.275441098042789e-21	2.2444922113219422e-11	5.01831077395979e-11	4.6286914899934226e-10
98900000	0.004999804363214084	8.682743584515004e-50	1.1532697055798481e-66	1.5749426415233753e-8	9.414342539514792e-16	3.592392208777085e-7	-1.8633977958019377e-20	9.275441098042789e-21	2.2444922113219422e-11	5.01831077395979e-11	4.6286914899934226e-10
99000000	0.004999804363214084	8.682743584515004e-50	1.1532697055798481e-66	1.5749426415233753e-8	9.414342539514792e-16	3.592392208777085e-7	-1.8633977003363995e-20	9.275441098042789e-21	2.2444922113219422e-11	5.01831077395979e-11	4.6286914899934226e-10
99100000	0.004999804363214084	8.682743584515004e-50	1.1532697055798481e-66	1.5749426415233753e-8	9.414342539514792e-16	3.592392208777085e-7	-1.8633976048708613e-20	9.275441098042789e-21	2.2444922113219422e-11	5.01831077395979e-11	4.6286914899934226e-10
99200000	0.004999804363214084	8.682743584515004e-50	1.1532697055798481e-66	1.5749426415233753e-8	9.414342539514792e-16	3.592392208777085e-7	-1.863397509405323e-20	9.275441098042789e-21	2.2444922113219422e-11	5.01831077395979e-11	4.6286914899934226e-10
99300000	0.004999804363214084	8.682743584515004e-50	1.1532697055798481e-66	1.5749426415233753e-8	9.414342539514792e-16	3.592392208777085e-7	-1.863397413939785e-20	9.275441098042789e-21	2.2444922113219422e-11	5.01831077395979e-11	4.6286914899934226e-10
99400000	0.004999804363214084	8.682743584515004e-50	1.1532697055798481e-66	1.5749426415233753e-8	9.414342539514792e-16	3.592392208777085e-7	-1.8633973184742468e-20	9.275441098042789e-21	2.2444922113219422e-11	5.01831077395979e-11	4.6286914899934226e-10
99500000	0.004999804363214084	8.682743584515004e-50	1.1532697055798481e-66	1.5749426415233753e-8	9.414342539514792e-16	3.592392208777085e-7	-1.8633972230087086e-20	9.275441098042789e-21	2.2444922113219422e-11	5.01831077395979e-11	4.6286914899934226e-10
99600000	0.004999804363214084	8.682743584515004e-50	1.1532697055798481e-66	1.5749426415233753e-8	9.414342539514792e-16	3.592392208777085e-7	-1.8633971275431704e-20	9.275441098042789e-21	2.2444922113219422e-11	5.01831077395979e-11	4.6286914899934226e-10
99700000	0.004999804363214084	8.682743584515004e-50	1.1532697055798481e-66	1.5749426415233753e-8	9.414342539514792e-16	3.592392208777085e-7	-1.8633970320776322e-20	9.275441098042789e-21	2.2444922113219422e-11	5.01831077395979e-11	4.6286914899934226e-10
99800000	0.004999804363214084	8.682743584515004e-50	1.1532697055798481e-66	1.5749426415233753e-8	9.414342539514792e-16	3.592392208777085e-7	-1.863396936612094e-20	9.275441098042789e-21	2.2444922113219422e-11	5.01831077395979e-11	4.6286914899934226e-10
99900000	0.004999804363214084	8.682743584515004e-50	1.1532697055798481e-66	1.5749426415233753e-8	9.414342539514792e-16	3.592392208777085e-7	-1.8633968411465558e-20	9.275441098042789e-21	2.2444922113219422e-11	5.01831077395979e-11	4.6286914899934226e-10
100000000	0.004999804363214084	8.682743584515004e-50	1.1532697055798481e-66	1.5749426415233753e-8	9.414342539514792e-16	3.592392208777085e-7	-1.8633967456810176e-20	9.275441098042789e-21	2.2444922113219422e-11	5.01831077395979e-11	4.6286914899934226e-10
