# Supplementary material for: Thermodynamics Underpinning the Microbial Community‐Level Nitrogen Energy Metabolism
Source: Environ Microbiol. 2025 Feb 16;27(2):e70055. doi: 10.1111/1462-2920.70055 (PMC11830459; doi:10.1111/1462-2920.70055)
Supplement: Supplementary file 1 — Data S1. [file EMI-27-e70055-s001.zip › SI/Nnetwork/Results/kdef_-10/Iin_-5/p_0.2/O2_-7.2_H_-11.5.csv]

time	N2	N2H4	N2H5	N2O	NH2OH	NH3	NH3OH	NH4	NO	NO2	NO3
0	0.00001	0.00001	0.00001	0.00001	0.00001	0.00001	0.00001	0.00001	0.00001	0.00001	0.00001
100000	0.004977437704058906	1.947681819371161e-49	1.1053087679954851e-67	1.4368520074824077e-10	4.991682765690323e-15	0.000045124303919393	-1.8856287138200176e-19	1.1477314523284895e-21	4.3632147798834036e-14	3.977263296121456e-13	1.4604435077091927e-13
200000	0.004977437704058905	1.9476818193711608e-49	1.1053079003564254e-67	1.4368520074824077e-10	4.991682765690329e-15	0.00004512430391939299	-1.8856287137708039e-19	1.1597155560522154e-21	4.3632147798834036e-14	3.977263296121467e-13	1.4604435077091927e-13
300000	0.004977437704058905	1.94768181937116e-49	1.1053076373524162e-67	1.4368520074824074e-10	4.991682765690332e-15	0.000045124303919393	-1.8856287137215889e-19	1.1651085813046097e-21	4.3632147798834036e-14	3.977263296121472e-13	1.460443507709193e-13
400000	0.004977437704058905	1.94768181937116e-49	1.1053077063559943e-67	1.4368520074824072e-10	4.991682765690332e-15	0.000045124303919393	-1.8856287136723727e-19	1.1653120830087883e-21	4.3632147798834036e-14	3.977263296121472e-13	1.460443507709193e-13
500000	0.004977437704058905	1.9476818193711597e-49	1.1053077110872384e-67	1.4368520074824072e-10	4.991682765690333e-15	0.000045124303919393	-1.8856287136231568e-19	1.1652995676203012e-21	4.3632147798834036e-14	3.977263296121472e-13	1.4604435077091932e-13
600000	0.004977437704058905	1.9476818193711597e-49	1.1053077140237726e-67	1.436852007482407e-10	4.991682765690333e-15	0.000045124303919393	-1.8856287135739406e-19	1.1652918060243995e-21	4.3632147798834036e-14	3.977263296121472e-13	1.4604435077091932e-13
700000	0.004977437704058906	1.9476818193711597e-49	1.1053077154301619e-67	1.436852007482407e-10	4.991682765690333e-15	0.000045124303919393	-1.8856287135247247e-19	1.1652880974451786e-21	4.3632147798834036e-14	3.977263296121472e-13	1.4604435077091932e-13
800000	0.004977437704058906	1.9476818193711597e-49	1.105307715570972e-67	1.436852007482407e-10	4.991682765690333e-15	0.000045124303919393	-1.8856287134755087e-19	1.1652877411067344e-21	4.3632147798834036e-14	3.977263296121472e-13	1.4604435077091932e-13
900000	0.004977437704058906	1.9476818193711597e-49	1.1053077147107687e-67	1.436852007482407e-10	4.991682765690333e-15	0.000045124303919393	-1.8856287134262925e-19	1.1652900362331624e-21	4.3632147798834036e-14	3.977263296121472e-13	1.4604435077091932e-13
1000000	0.004977437704058906	1.9476818193711597e-49	1.1053077131141174e-67	1.4368520074824072e-10	4.991682765690333e-15	0.000045124303919393	-1.8856287133770766e-19	1.1652942820485582e-21	4.3632147798834036e-14	3.977263296121472e-13	1.4604435077091932e-13
1100000	0.004977437704058906	1.9476818193711597e-49	1.1053077110455835e-67	1.4368520074824072e-10	4.991682765690333e-15	0.000045124303919393	-1.8856287133278604e-19	1.1652997777770174e-21	4.3632147798834036e-14	3.9772632961214716e-13	1.4604435077091932e-13
1200000	0.004977437704058906	1.94768181937116e-49	1.1053077087697325e-67	1.4368520074824074e-10	4.991682765690333e-15	0.000045124303919393	-1.8856287132786445e-19	1.1653058226426357e-21	4.3632147798834036e-14	3.9772632961214716e-13	1.4604435077091932e-13
1300000	0.004977437704058906	1.94768181937116e-49	1.1053077065511301e-67	1.4368520074824074e-10	4.991682765690333e-15	0.000045124303919393	-1.8856287132294283e-19	1.1653117158695084e-21	4.3632147798834036e-14	3.9772632961214716e-13	1.4604435077091932e-13
1400000	0.004977437704058906	1.9476818193711604e-49	1.1053077046543418e-67	1.4368520074824077e-10	4.991682765690333e-15	0.000045124303919393	-1.8856287131802124e-19	1.1653167566817315e-21	4.3632147798834036e-14	3.9772632961214716e-13	1.4604435077091932e-13
1500000	0.004977437704058906	1.9476818193711604e-49	1.1053077033439329e-67	1.4368520074824077e-10	4.991682765690333e-15	0.000045124303919393	-1.8856287131309964e-19	1.1653202443034004e-21	4.3632147798834036e-14	3.9772632961214716e-13	1.4604435077091932e-13
1600000	0.004977437704058906	1.9476818193711604e-49	1.1053077028836587e-67	1.4368520074824077e-10	4.991682765690333e-15	0.000045124303919393	-1.8856287130817803e-19	1.1653214801017776e-21	4.3632147798834036e-14	3.9772632961214716e-13	1.4604435077091932e-13
1700000	0.004977437704058906	1.9476818193711604e-49	1.1053077028935214e-67	1.4368520074824077e-10	4.991682765690333e-15	0.000045124303919393	-1.8856287130325643e-19	1.1653214678699542e-21	4.3632147798834036e-14	3.9772632961214716e-13	1.4604435077091932e-13
1800000	0.004977437704058906	1.9476818193711604e-49	1.1053077029000816e-67	1.4368520074824077e-10	4.991682765690333e-15	0.000045124303919393	-1.8856287129833482e-19	1.1653214597263419e-21	4.3632147798834036e-14	3.9772632961214716e-13	1.4604435077091932e-13
1900000	0.004977437704058906	1.9476818193711604e-49	1.1053077029037905e-67	1.4368520074824077e-10	4.991682765690333e-15	0.000045124303919393	-1.8856287129341322e-19	1.1653214551123088e-21	4.3632147798834036e-14	3.9772632961214716e-13	1.4604435077091932e-13
2000000	0.004977437704058906	1.9476818193711604e-49	1.1053077029050994e-67	1.4368520074824077e-10	4.991682765690333e-15	0.000045124303919393	-1.885628712884916e-19	1.1653214534692227e-21	4.3632147798834036e-14	3.9772632961214716e-13	1.4604435077091932e-13
2100000	0.004977437704058906	1.9476818193711604e-49	1.1053077029044596e-67	1.4368520074824077e-10	4.991682765690333e-15	0.000045124303919393	-1.8856287128357e-19	1.165321454238452e-21	4.3632147798834036e-14	3.9772632961214716e-13	1.4604435077091932e-13
2200000	0.004977437704058906	1.9476818193711608e-49	1.1053077029023224e-67	1.4368520074824077e-10	4.991682765690333e-15	0.000045124303919393	-1.8856287127864842e-19	1.1653214568613648e-21	4.3632147798834036e-14	3.9772632961214716e-13	1.4604435077091932e-13
2300000	0.004977437704058906	1.9476818193711608e-49	1.105307702899139e-67	1.4368520074824077e-10	4.991682765690333e-15	0.00004512430391939299	-1.885628712737268e-19	1.165321460779329e-21	4.3632147798834036e-14	3.9772632961214716e-13	1.4604435077091932e-13
2400000	0.004977437704058905	1.9476818193711608e-49	1.1053077028953607e-67	1.4368520074824077e-10	4.991682765690332e-15	0.00004512430391939299	-1.885628712688052e-19	1.165321465433713e-21	4.3632147798834036e-14	3.9772632961214716e-13	1.460443507709193e-13
2500000	0.004977437704058905	1.9476818193711608e-49	1.1053077028914389e-67	1.4368520074824074e-10	4.991682765690332e-15	0.00004512430391939299	-1.8856287126388359e-19	1.1653214702658846e-21	4.3632147798834036e-14	3.9772632961214716e-13	1.460443507709193e-13
2600000	0.004977437704058905	1.9476818193711608e-49	1.1053077028878245e-67	1.4368520074824074e-10	4.991682765690332e-15	0.00004512430391939299	-1.88562871258962e-19	1.1653214747172122e-21	4.3632147798834036e-14	3.9772632961214716e-13	1.460443507709193e-13
2700000	0.004977437704058905	1.9476818193711608e-49	1.1053077028849692e-67	1.4368520074824074e-10	4.991682765690332e-15	0.00004512430391939299	-1.8856287125404038e-19	1.1653214782290636e-21	4.3632147798834036e-14	3.9772632961214716e-13	1.460443507709193e-13
2800000	0.004977437704058905	1.9476818193711608e-49	1.105307702883324e-67	1.4368520074824074e-10	4.991682765690332e-15	0.00004512430391939299	-1.8856287124911878e-19	1.1653214802428072e-21	4.3632147798834036e-14	3.9772632961214716e-13	1.460443507709193e-13
2900000	0.004977437704058905	1.9476818193711608e-49	1.1053077028830917e-67	1.4368520074824074e-10	4.991682765690332e-15	0.00004512430391939299	-1.885628712441972e-19	1.1653214805076502e-21	4.3632147798834036e-14	3.9772632961214716e-13	1.460443507709193e-13
3000000	0.004977437704058905	1.9476818193711608e-49	1.105307702883083e-67	1.4368520074824074e-10	4.991682765690332e-15	0.00004512430391939299	-1.8856287123927557e-19	1.1653214804966302e-21	4.3632147798834036e-14	3.9772632961214716e-13	1.460443507709193e-13
3100000	0.004977437704058905	1.9476818193711608e-49	1.1053077028830746e-67	1.4368520074824074e-10	4.991682765690332e-15	0.00004512430391939299	-1.8856287123435398e-19	1.165321480486059e-21	4.3632147798834036e-14	3.9772632961214716e-13	1.460443507709193e-13
3200000	0.004977437704058905	1.9476818193711608e-49	1.1053077028830665e-67	1.4368520074824074e-10	4.991682765690332e-15	0.00004512430391939299	-1.8856287122943236e-19	1.1653214804759297e-21	4.3632147798834036e-14	3.9772632961214716e-13	1.460443507709193e-13
3300000	0.004977437704058905	1.9476818193711608e-49	1.105307702883059e-67	1.4368520074824074e-10	4.991682765690332e-15	0.00004512430391939299	-1.8856287122451077e-19	1.1653214804662352e-21	4.3632147798834036e-14	3.9772632961214716e-13	1.460443507709193e-13
3400000	0.004977437704058905	1.9476818193711608e-49	1.1053077028830515e-67	1.4368520074824074e-10	4.991682765690332e-15	0.00004512430391939299	-1.8856287121958917e-19	1.1653214804569687e-21	4.3632147798834036e-14	3.9772632961214716e-13	1.460443507709193e-13
3500000	0.004977437704058905	1.9476818193711608e-49	1.1053077028830445e-67	1.4368520074824074e-10	4.991682765690332e-15	0.00004512430391939299	-1.8856287121466756e-19	1.1653214804481233e-21	4.3632147798834036e-14	3.9772632961214716e-13	1.460443507709193e-13
3600000	0.004977437704058905	1.9476818193711608e-49	1.1053077028830379e-67	1.4368520074824074e-10	4.991682765690332e-15	0.00004512430391939299	-1.8856287120974596e-19	1.1653214804396923e-21	4.3632147798834036e-14	3.9772632961214716e-13	1.460443507709193e-13
3700000	0.004977437704058905	1.9476818193711608e-49	1.1053077028830315e-67	1.4368520074824074e-10	4.991682765690332e-15	0.00004512430391939299	-1.8856287120482434e-19	1.1653214804316685e-21	4.3632147798834036e-14	3.9772632961214716e-13	1.460443507709193e-13
3800000	0.004977437704058905	1.947681819371161e-49	1.1053077028830254e-67	1.4368520074824072e-10	4.991682765690332e-15	0.000045124303919392986	-1.8856287119990275e-19	1.1653214804240453e-21	4.3632147798834036e-14	3.9772632961214716e-13	1.460443507709193e-13
3900000	0.004977437704058905	1.947681819371161e-49	1.1053077028830196e-67	1.4368520074824072e-10	4.991682765690332e-15	0.000045124303919392986	-1.8856287119498116e-19	1.1653214804168155e-21	4.3632147798834036e-14	3.9772632961214716e-13	1.460443507709193e-13
4000000	0.004977437704058905	1.947681819371161e-49	1.1053077028830142e-67	1.4368520074824072e-10	4.991682765690332e-15	0.000045124303919392986	-1.8856287119005954e-19	1.1653214804099726e-21	4.3632147798834036e-14	3.9772632961214716e-13	1.4604435077091927e-13
4100000	0.004977437704058905	1.947681819371161e-49	1.105307702883009e-67	1.4368520074824072e-10	4.991682765690332e-15	0.000045124303919392986	-1.8856287118513795e-19	1.1653214804035095e-21	4.363214779883403e-14	3.9772632961214716e-13	1.4604435077091927e-13
4200000	0.004977437704058905	1.947681819371161e-49	1.1053077028830043e-67	1.4368520074824072e-10	4.991682765690332e-15	0.000045124303919392986	-1.8856287118021635e-19	1.1653214803974193e-21	4.363214779883403e-14	3.9772632961214716e-13	1.4604435077091927e-13
4300000	0.004977437704058905	1.947681819371161e-49	1.1053077028829997e-67	1.4368520074824072e-10	4.991682765690332e-15	0.000045124303919392986	-1.8856287117529473e-19	1.165321480391695e-21	4.363214779883403e-14	3.9772632961214716e-13	1.4604435077091927e-13
4400000	0.004977437704058905	1.947681819371161e-49	1.1053077028829954e-67	1.4368520074824072e-10	4.991682765690332e-15	0.000045124303919392986	-1.8856287117037314e-19	1.16532148038633e-21	4.363214779883403e-14	3.9772632961214716e-13	1.4604435077091927e-13
4500000	0.004977437704058905	1.947681819371161e-49	1.1053077028829914e-67	1.4368520074824072e-10	4.991682765690332e-15	0.000045124303919392986	-1.8856287116545152e-19	1.1653214803813173e-21	4.363214779883403e-14	3.9772632961214716e-13	1.4604435077091927e-13
4600000	0.004977437704058905	1.947681819371161e-49	1.1053077028829876e-67	1.4368520074824072e-10	4.991682765690332e-15	0.000045124303919392986	-1.8856287116052993e-19	1.1653214803766499e-21	4.363214779883403e-14	3.9772632961214716e-13	1.4604435077091927e-13
4700000	0.004977437704058905	1.947681819371161e-49	1.1053077028829843e-67	1.4368520074824072e-10	4.991682765690332e-15	0.000045124303919392986	-1.8856287115560834e-19	1.165321480372321e-21	4.363214779883403e-14	3.9772632961214716e-13	1.4604435077091927e-13
4800000	0.004977437704058905	1.947681819371161e-49	1.105307702882981e-67	1.4368520074824072e-10	4.991682765690332e-15	0.000045124303919392986	-1.8856287115068672e-19	1.1653214803683238e-21	4.363214779883403e-14	3.9772632961214716e-13	1.4604435077091927e-13
4900000	0.004977437704058905	1.947681819371161e-49	1.1053077028829782e-67	1.4368520074824072e-10	4.991682765690332e-15	0.000045124303919392986	-1.8856287114576512e-19	1.1653214803646514e-21	4.363214779883403e-14	3.9772632961214716e-13	1.4604435077091927e-13
5000000	0.004977437704058904	1.947681819371161e-49	1.1053077028829754e-67	1.4368520074824072e-10	4.991682765690332e-15	0.000045124303919392986	-1.885628711408435e-19	1.1653214803612968e-21	4.363214779883403e-14	3.9772632961214716e-13	1.4604435077091927e-13
5100000	0.004977437704058904	1.947681819371161e-49	1.1053077028829731e-67	1.4368520074824072e-10	4.991682765690332e-15	0.000045124303919392986	-1.8856287113592191e-19	1.1653214803582531e-21	4.363214779883403e-14	3.9772632961214716e-13	1.4604435077091927e-13
5200000	0.004977437704058904	1.947681819371161e-49	1.105307702882971e-67	1.4368520074824072e-10	4.991682765690332e-15	0.000045124303919392986	-1.8856287113100032e-19	1.1653214803555136e-21	4.363214779883403e-14	3.9772632961214716e-13	1.4604435077091927e-13
5300000	0.004977437704058904	1.947681819371161e-49	1.105307702882969e-67	1.4368520074824072e-10	4.991682765690332e-15	0.000045124303919392986	-1.885628711260787e-19	1.1653214803530712e-21	4.363214779883403e-14	3.9772632961214716e-13	1.4604435077091927e-13
5400000	0.004977437704058904	1.947681819371161e-49	1.1053077028829672e-67	1.4368520074824072e-10	4.991682765690332e-15	0.000045124303919392986	-1.885628711211571e-19	1.165321480350919e-21	4.363214779883403e-14	3.9772632961214716e-13	1.4604435077091927e-13
5500000	0.004977437704058904	1.947681819371161e-49	1.1053077028829657e-67	1.4368520074824072e-10	4.991682765690332e-15	0.000045124303919392986	-1.885628711162355e-19	1.1653214803490504e-21	4.363214779883403e-14	3.9772632961214716e-13	1.4604435077091927e-13
5600000	0.004977437704058904	1.947681819371161e-49	1.1053077028829646e-67	1.4368520074824072e-10	4.991682765690332e-15	0.000045124303919392986	-1.885628711113139e-19	1.1653214803474583e-21	4.363214779883403e-14	3.9772632961214716e-13	1.4604435077091927e-13
5700000	0.004977437704058904	1.947681819371161e-49	1.1053077028829634e-67	1.4368520074824072e-10	4.991682765690332e-15	0.000045124303919392986	-1.885628711063923e-19	1.1653214803461357e-21	4.363214779883403e-14	3.9772632961214716e-13	1.4604435077091927e-13
5800000	0.004977437704058904	1.947681819371161e-49	1.1053077028829626e-67	1.4368520074824072e-10	4.991682765690332e-15	0.000045124303919392986	-1.8856287110147069e-19	1.1653214803450761e-21	4.363214779883403e-14	3.9772632961214716e-13	1.4604435077091927e-13
5900000	0.004977437704058904	1.947681819371161e-49	1.105307702882962e-67	1.4368520074824072e-10	4.991682765690332e-15	0.000045124303919392986	-1.885628710965491e-19	1.1653214803442723e-21	4.363214779883403e-14	3.9772632961214716e-13	1.4604435077091927e-13
6000000	0.004977437704058904	1.947681819371161e-49	1.1053077028829616e-67	1.4368520074824072e-10	4.991682765690332e-15	0.000045124303919392986	-1.885628710916275e-19	1.1653214803437174e-21	4.363214779883403e-14	3.9772632961214716e-13	1.4604435077091927e-13
6100000	0.004977437704058904	1.947681819371161e-49	1.1053077028829613e-67	1.4368520074824072e-10	4.991682765690332e-15	0.000045124303919392986	-1.8856287108670588e-19	1.1653214803434048e-21	4.363214779883403e-14	3.9772632961214716e-13	1.4604435077091927e-13
6200000	0.004977437704058904	1.947681819371161e-49	1.1053077028829613e-67	1.4368520074824072e-10	4.991682765690332e-15	0.000045124303919392986	-1.8856287108178429e-19	1.1653214803433273e-21	4.363214779883403e-14	3.9772632961214716e-13	1.4604435077091927e-13
6300000	0.004977437704058904	1.947681819371161e-49	1.1053077028829614e-67	1.4368520074824072e-10	4.991682765690332e-15	0.000045124303919392986	-1.8856287107686267e-19	1.1653214803434782e-21	4.363214779883403e-14	3.9772632961214716e-13	1.4604435077091927e-13
6400000	0.004977437704058904	1.947681819371161e-49	1.1053077028829616e-67	1.4368520074824072e-10	4.991682765690332e-15	0.000045124303919392986	-1.8856287107194108e-19	1.1653214803438504e-21	4.363214779883403e-14	3.9772632961214716e-13	1.4604435077091927e-13
6500000	0.004977437704058904	1.947681819371161e-49	1.1053077028829621e-67	1.4368520074824072e-10	4.991682765690332e-15	0.000045124303919392986	-1.8856287106701948e-19	1.1653214803444374e-21	4.363214779883403e-14	3.9772632961214716e-13	1.4604435077091927e-13
6600000	0.004977437704058904	1.947681819371161e-49	1.1053077028829628e-67	1.4368520074824072e-10	4.991682765690332e-15	0.000045124303919392986	-1.8856287106209786e-19	1.1653214803452318e-21	4.363214779883403e-14	3.9772632961214716e-13	1.4604435077091927e-13
6700000	0.004977437704058904	1.947681819371161e-49	1.1053077028829636e-67	1.4368520074824072e-10	4.991682765690332e-15	0.000045124303919392986	-1.8856287105717627e-19	1.1653214803462273e-21	4.363214779883403e-14	3.9772632961214716e-13	1.4604435077091927e-13
6800000	0.004977437704058904	1.947681819371161e-49	1.1053077028829646e-67	1.4368520074824072e-10	4.991682765690332e-15	0.000045124303919392986	-1.8856287105225465e-19	1.1653214803474166e-21	4.363214779883403e-14	3.9772632961214716e-13	1.4604435077091927e-13
6900000	0.004977437704058904	1.947681819371161e-49	1.1053077028829656e-67	1.4368520074824072e-10	4.991682765690332e-15	0.000045124303919392986	-1.8856287104733306e-19	1.165321480348793e-21	4.363214779883403e-14	3.9772632961214716e-13	1.4604435077091927e-13
7000000	0.004977437704058904	1.947681819371161e-49	1.1053077028829669e-67	1.4368520074824072e-10	4.991682765690332e-15	0.000045124303919392986	-1.8856287104241147e-19	1.1653214803503493e-21	4.363214779883403e-14	3.9772632961214716e-13	1.4604435077091927e-13
7100000	0.004977437704058904	1.947681819371161e-49	1.1053077028829682e-67	1.4368520074824072e-10	4.991682765690332e-15	0.000045124303919392986	-1.8856287103748985e-19	1.165321480352079e-21	4.363214779883403e-14	3.9772632961214716e-13	1.4604435077091927e-13
7200000	0.004977437704058904	1.947681819371161e-49	1.1053077028829697e-67	1.4368520074824072e-10	4.991682765690332e-15	0.000045124303919392986	-1.8856287103256826e-19	1.165321480353975e-21	4.363214779883403e-14	3.9772632961214716e-13	1.4604435077091927e-13
7300000	0.004977437704058904	1.947681819371161e-49	1.1053077028829713e-67	1.4368520074824072e-10	4.991682765690332e-15	0.000045124303919392986	-1.8856287102764664e-19	1.1653214803560306e-21	4.363214779883403e-14	3.9772632961214716e-13	1.460443507709193e-13
7400000	0.004977437704058904	1.947681819371161e-49	1.1053077028829731e-67	1.4368520074824072e-10	4.991682765690332e-15	0.000045124303919392986	-1.8856287102272504e-19	1.1653214803582388e-21	4.363214779883403e-14	3.9772632961214716e-13	1.460443507709193e-13
7500000	0.004977437704058904	1.947681819371161e-49	1.105307702882975e-67	1.4368520074824072e-10	4.991682765690332e-15	0.000045124303919392986	-1.8856287101780345e-19	1.1653214803605926e-21	4.363214779883403e-14	3.9772632961214716e-13	1.460443507709193e-13
7600000	0.004977437704058904	1.947681819371161e-49	1.105307702882977e-67	1.4368520074824072e-10	4.991682765690332e-15	0.000045124303919392986	-1.8856287101288183e-19	1.1653214803630854e-21	4.363214779883403e-14	3.9772632961214716e-13	1.460443507709193e-13
7700000	0.004977437704058904	1.947681819371161e-49	1.105307702882979e-67	1.4368520074824072e-10	4.991682765690332e-15	0.000045124303919392986	-1.8856287100796024e-19	1.16532148036571e-21	4.363214779883403e-14	3.9772632961214716e-13	1.460443507709193e-13
7800000	0.004977437704058904	1.947681819371161e-49	1.1053077028829812e-67	1.4368520074824072e-10	4.991682765690332e-15	0.000045124303919392986	-1.8856287100303862e-19	1.1653214803684598e-21	4.363214779883403e-14	3.9772632961214716e-13	1.460443507709193e-13
7900000	0.004977437704058904	1.9476818193711608e-49	1.1053077028829835e-67	1.4368520074824072e-10	4.991682765690332e-15	0.000045124303919392986	-1.8856287099811703e-19	1.1653214803713276e-21	4.363214779883403e-14	3.9772632961214716e-13	1.460443507709193e-13
8000000	0.004977437704058905	1.9476818193711608e-49	1.105307702882986e-67	1.4368520074824072e-10	4.991682765690332e-15	0.000045124303919392986	-1.8856287099319543e-19	1.1653214803743068e-21	4.363214779883403e-14	3.9772632961214716e-13	1.460443507709193e-13
8100000	0.004977437704058905	1.9476818193711608e-49	1.1053077028829885e-67	1.4368520074824072e-10	4.991682765690332e-15	0.000045124303919392986	-1.8856287098827382e-19	1.1653214803773905e-21	4.363214779883403e-14	3.9772632961214716e-13	1.460443507709193e-13
8200000	0.004977437704058905	1.9476818193711608e-49	1.105307702882991e-67	1.4368520074824072e-10	4.991682765690332e-15	0.000045124303919392986	-1.8856287098335222e-19	1.1653214803805715e-21	4.363214779883403e-14	3.9772632961214716e-13	1.460443507709193e-13
8300000	0.004977437704058905	1.9476818193711608e-49	1.1053077028829936e-67	1.4368520074824072e-10	4.991682765690332e-15	0.000045124303919392986	-1.8856287097843063e-19	1.1653214803838433e-21	4.363214779883403e-14	3.9772632961214716e-13	1.460443507709193e-13
8400000	0.004977437704058905	1.9476818193711608e-49	1.1053077028829962e-67	1.4368520074824072e-10	4.991682765690332e-15	0.000045124303919392986	-1.88562870973509e-19	1.1653214803871989e-21	4.363214779883403e-14	3.9772632961214716e-13	1.460443507709193e-13
8500000	0.004977437704058905	1.9476818193711608e-49	1.105307702882999e-67	1.4368520074824072e-10	4.991682765690332e-15	0.000045124303919392986	-1.8856287096858742e-19	1.1653214803906311e-21	4.363214779883403e-14	3.9772632961214716e-13	1.460443507709193e-13
8600000	0.004977437704058905	1.9476818193711608e-49	1.1053077028830016e-67	1.4368520074824072e-10	4.991682765690332e-15	0.000045124303919392986	-1.885628709636658e-19	1.1653214803941335e-21	4.363214779883403e-14	3.9772632961214716e-13	1.460443507709193e-13
8700000	0.004977437704058905	1.9476818193711608e-49	1.1053077028830046e-67	1.4368520074824072e-10	4.991682765690332e-15	0.000045124303919392986	-1.885628709587442e-19	1.165321480397699e-21	4.363214779883403e-14	3.9772632961214716e-13	1.460443507709193e-13
8800000	0.004977437704058905	1.9476818193711608e-49	1.1053077028830074e-67	1.4368520074824072e-10	4.991682765690332e-15	0.000045124303919392986	-1.8856287095382261e-19	1.1653214804013206e-21	4.363214779883403e-14	3.9772632961214716e-13	1.460443507709193e-13
8900000	0.004977437704058905	1.9476818193711608e-49	1.1053077028830104e-67	1.4368520074824072e-10	4.991682765690332e-15	0.000045124303919392986	-1.88562870948901e-19	1.1653214804049915e-21	4.363214779883403e-14	3.9772632961214716e-13	1.460443507709193e-13
9000000	0.004977437704058905	1.9476818193711608e-49	1.1053077028830133e-67	1.4368520074824072e-10	4.991682765690332e-15	0.000045124303919392986	-1.885628709439794e-19	1.1653214804087048e-21	4.363214779883403e-14	3.9772632961214716e-13	1.460443507709193e-13
9100000	0.004977437704058905	1.9476818193711608e-49	1.1053077028830163e-67	1.4368520074824072e-10	4.991682765690332e-15	0.000045124303919392986	-1.8856287093905778e-19	1.1653214804124538e-21	4.363214779883403e-14	3.9772632961214716e-13	1.460443507709193e-13
9200000	0.004977437704058905	1.9476818193711608e-49	1.1053077028830193e-67	1.4368520074824072e-10	4.991682765690332e-15	0.000045124303919392986	-1.885628709341362e-19	1.1653214804162313e-21	4.363214779883403e-14	3.9772632961214716e-13	1.460443507709193e-13
9300000	0.004977437704058905	1.9476818193711608e-49	1.1053077028830224e-67	1.4368520074824072e-10	4.991682765690332e-15	0.000045124303919392986	-1.885628709292146e-19	1.1653214804200307e-21	4.363214779883403e-14	3.9772632961214716e-13	1.460443507709193e-13
9400000	0.004977437704058905	1.9476818193711608e-49	1.1053077028830254e-67	1.4368520074824074e-10	4.991682765690332e-15	0.000045124303919392986	-1.8856287092429298e-19	1.165321480423845e-21	4.363214779883403e-14	3.9772632961214716e-13	1.460443507709193e-13
9500000	0.004977437704058905	1.9476818193711608e-49	1.1053077028830283e-67	1.4368520074824074e-10	4.991682765690332e-15	0.000045124303919392986	-1.8856287091937139e-19	1.1653214804276673e-21	4.363214779883403e-14	3.9772632961214716e-13	1.460443507709193e-13
9600000	0.004977437704058905	1.9476818193711608e-49	1.1053077028830315e-67	1.4368520074824074e-10	4.991682765690332e-15	0.000045124303919392986	-1.8856287091444977e-19	1.1653214804314907e-21	4.363214779883403e-14	3.977263296121471e-13	1.460443507709193e-13
9700000	0.004977437704058905	1.9476818193711608e-49	1.1053077028830344e-67	1.4368520074824074e-10	4.991682765690332e-15	0.000045124303919392986	-1.8856287090952817e-19	1.1653214804353084e-21	4.363214779883403e-14	3.977263296121471e-13	1.460443507709193e-13
9800000	0.004977437704058905	1.9476818193711608e-49	1.1053077028830375e-67	1.4368520074824074e-10	4.991682765690332e-15	0.000045124303919392986	-1.8856287090460658e-19	1.1653214804391134e-21	4.363214779883403e-14	3.977263296121471e-13	1.460443507709193e-13
9900000	0.004977437704058905	1.9476818193711608e-49	1.1053077028830405e-67	1.4368520074824074e-10	4.991682765690332e-15	0.000045124303919392986	-1.8856287089968496e-19	1.1653214804428989e-21	4.363214779883403e-14	3.977263296121471e-13	1.460443507709193e-13
10000000	0.004977437704058905	1.9476818193711608e-49	1.1053077028830435e-67	1.4368520074824074e-10	4.991682765690332e-15	0.00004512430391939299	-1.8856287089476337e-19	1.1653214804466578e-21	4.363214779883403e-14	3.977263296121471e-13	1.460443507709193e-13
10100000	0.004977437704058905	1.9476818193711608e-49	1.1053077028830464e-67	1.4368520074824074e-10	4.991682765690332e-15	0.00004512430391939299	-1.8856287088984178e-19	1.1653214804503835e-21	4.363214779883403e-14	3.977263296121471e-13	1.460443507709193e-13
10200000	0.004977437704058905	1.9476818193711608e-49	1.1053077028830494e-67	1.4368520074824074e-10	4.991682765690332e-15	0.00004512430391939299	-1.8856287088492016e-19	1.165321480454069e-21	4.363214779883403e-14	3.977263296121471e-13	1.460443507709193e-13
10300000	0.004977437704058905	1.9476818193711608e-49	1.1053077028830522e-67	1.4368520074824074e-10	4.991682765690332e-15	0.00004512430391939299	-1.8856287087999856e-19	1.1653214804577077e-21	4.363214779883403e-14	3.977263296121471e-13	1.460443507709193e-13
10400000	0.004977437704058905	1.9476818193711608e-49	1.1053077028830552e-67	1.4368520074824074e-10	4.991682765690332e-15	0.00004512430391939299	-1.8856287087507695e-19	1.165321480461292e-21	4.363214779883403e-14	3.977263296121471e-13	1.460443507709193e-13
10500000	0.004977437704058905	1.9476818193711608e-49	1.105307702883058e-67	1.4368520074824074e-10	4.991682765690332e-15	0.00004512430391939299	-1.8856287087015535e-19	1.1653214804648157e-21	4.363214779883403e-14	3.977263296121471e-13	1.460443507709193e-13
10600000	0.004977437704058905	1.9476818193711608e-49	1.1053077028830608e-67	1.4368520074824074e-10	4.991682765690332e-15	0.00004512430391939299	-1.8856287086523376e-19	1.1653214804682717e-21	4.363214779883403e-14	3.977263296121471e-13	1.4604435077091932e-13
10700000	0.004977437704058905	1.9476818193711608e-49	1.1053077028830634e-67	1.4368520074824074e-10	4.991682765690332e-15	0.00004512430391939299	-1.8856287086031214e-19	1.165321480471653e-21	4.363214779883403e-14	3.977263296121471e-13	1.4604435077091932e-13
10800000	0.004977437704058905	1.9476818193711604e-49	1.105307702883066e-67	1.4368520074824074e-10	4.991682765690332e-15	0.00004512430391939299	-1.8856287085539055e-19	1.1653214804749528e-21	4.363214779883403e-14	3.977263296121471e-13	1.4604435077091932e-13
10900000	0.004977437704058905	1.9476818193711604e-49	1.1053077028830685e-67	1.4368520074824074e-10	4.991682765690332e-15	0.00004512430391939299	-1.8856287085046893e-19	1.1653214804781643e-21	4.363214779883403e-14	3.977263296121471e-13	1.4604435077091932e-13
11000000	0.004977437704058905	1.9476818193711604e-49	1.105307702883071e-67	1.4368520074824074e-10	4.991682765690332e-15	0.00004512430391939299	-1.8856287084554734e-19	1.1653214804812804e-21	4.363214779883403e-14	3.977263296121471e-13	1.4604435077091932e-13
11100000	0.004977437704058905	1.9476818193711604e-49	1.1053077028830735e-67	1.4368520074824074e-10	4.991682765690332e-15	0.00004512430391939299	-1.8856287084062574e-19	1.1653214804842945e-21	4.363214779883403e-14	3.977263296121471e-13	1.4604435077091932e-13
11200000	0.004977437704058905	1.9476818193711604e-49	1.1053077028830758e-67	1.4368520074824074e-10	4.991682765690332e-15	0.00004512430391939299	-1.8856287083570413e-19	1.1653214804871994e-21	4.363214779883403e-14	3.977263296121471e-13	1.4604435077091932e-13
11300000	0.004977437704058905	1.9476818193711604e-49	1.1053077028830779e-67	1.4368520074824074e-10	4.991682765690332e-15	0.00004512430391939299	-1.8856287083078253e-19	1.1653214804899884e-21	4.363214779883403e-14	3.977263296121471e-13	1.4604435077091932e-13
11400000	0.004977437704058905	1.9476818193711604e-49	1.10530770288308e-67	1.4368520074824074e-10	4.991682765690332e-15	0.00004512430391939299	-1.8856287082586091e-19	1.1653214804926546e-21	4.363214779883403e-14	3.977263296121471e-13	1.4604435077091932e-13
11500000	0.004977437704058905	1.9476818193711604e-49	1.1053077028830822e-67	1.4368520074824074e-10	4.991682765690332e-15	0.00004512430391939299	-1.8856287082093932e-19	1.1653214804951913e-21	4.363214779883403e-14	3.977263296121471e-13	1.4604435077091932e-13
11600000	0.004977437704058905	1.9476818193711604e-49	1.105307702883084e-67	1.4368520074824074e-10	4.991682765690332e-15	0.00004512430391939299	-1.8856287081601773e-19	1.1653214804975911e-21	4.363214779883403e-14	3.977263296121471e-13	1.4604435077091932e-13
11700000	0.004977437704058905	1.9476818193711604e-49	1.1053077028830858e-67	1.4368520074824074e-10	4.991682765690332e-15	0.00004512430391939299	-1.885628708110961e-19	1.1653214804998475e-21	4.363214779883403e-14	3.977263296121471e-13	1.4604435077091932e-13
11800000	0.004977437704058905	1.9476818193711604e-49	1.1053077028830875e-67	1.4368520074824074e-10	4.991682765690332e-15	0.00004512430391939299	-1.8856287080617452e-19	1.1653214805019536e-21	4.363214779883403e-14	3.977263296121471e-13	1.4604435077091932e-13
11900000	0.004977437704058905	1.9476818193711604e-49	1.1053077028830891e-67	1.4368520074824074e-10	4.991682765690332e-15	0.00004512430391939299	-1.885628708012529e-19	1.1653214805039025e-21	4.363214779883403e-14	3.977263296121471e-13	1.4604435077091932e-13
12000000	0.004977437704058905	1.9476818193711604e-49	1.1053077028830904e-67	1.4368520074824074e-10	4.991682765690332e-15	0.00004512430391939299	-1.885628707963313e-19	1.1653214805056874e-21	4.363214779883403e-14	3.977263296121471e-13	1.4604435077091932e-13
12100000	0.004977437704058905	1.9476818193711604e-49	1.1053077028830917e-67	1.4368520074824074e-10	4.991682765690332e-15	0.00004512430391939299	-1.885628707914097e-19	1.1653214805073011e-21	4.363214779883403e-14	3.977263296121471e-13	1.4604435077091932e-13
12200000	0.004977437704058905	1.9476818193711604e-49	1.1053077028830929e-67	1.4368520074824074e-10	4.991682765690332e-15	0.00004512430391939299	-1.885628707864881e-19	1.1653214805087369e-21	4.363214779883403e-14	3.977263296121471e-13	1.4604435077091932e-13
12300000	0.004977437704058905	1.9476818193711604e-49	1.1053077028830939e-67	1.4368520074824074e-10	4.991682765690332e-15	0.00004512430391939299	-1.885628707815665e-19	1.165321480509988e-21	4.363214779883403e-14	3.977263296121471e-13	1.4604435077091932e-13
12400000	0.004977437704058905	1.9476818193711604e-49	1.1053077028830947e-67	1.4368520074824074e-10	4.991682765690332e-15	0.00004512430391939299	-1.885628707766449e-19	1.1653214805110474e-21	4.363214779883403e-14	3.977263296121471e-13	1.4604435077091932e-13
12500000	0.004977437704058905	1.9476818193711604e-49	1.1053077028830954e-67	1.4368520074824074e-10	4.991682765690332e-15	0.00004512430391939299	-1.885628707717233e-19	1.1653214805119083e-21	4.363214779883403e-14	3.977263296121471e-13	1.4604435077091932e-13
12600000	0.004977437704058905	1.9476818193711604e-49	1.105307702883096e-67	1.4368520074824074e-10	4.991682765690332e-15	0.00004512430391939299	-1.885628707668017e-19	1.1653214805125636e-21	4.363214779883403e-14	3.977263296121471e-13	1.4604435077091932e-13
12700000	0.004977437704058905	1.9476818193711604e-49	1.1053077028830964e-67	1.4368520074824074e-10	4.991682765690332e-15	0.00004512430391939299	-1.8856287076188008e-19	1.1653214805130067e-21	4.363214779883403e-14	3.977263296121471e-13	1.4604435077091932e-13
12800000	0.004977437704058905	1.9476818193711604e-49	1.1053077028830965e-67	1.4368520074824074e-10	4.991682765690332e-15	0.00004512430391939299	-1.8856287075695848e-19	1.1653214805132305e-21	4.363214779883403e-14	3.977263296121471e-13	1.4604435077091932e-13
12900000	0.004977437704058905	1.9476818193711604e-49	1.1053077028830965e-67	1.4368520074824074e-10	4.991682765690332e-15	0.00004512430391939299	-1.885628707520369e-19	1.1653214805132576e-21	4.363214779883403e-14	3.977263296121471e-13	1.4604435077091932e-13
13000000	0.004977437704058905	1.9476818193711604e-49	1.1053077028830965e-67	1.4368520074824074e-10	4.991682765690332e-15	0.00004512430391939299	-1.8856287074711527e-19	1.1653214805132564e-21	4.363214779883403e-14	3.977263296121471e-13	1.4604435077091932e-13
13100000	0.004977437704058905	1.9476818193711604e-49	1.1053077028830965e-67	1.4368520074824074e-10	4.991682765690332e-15	0.00004512430391939299	-1.8856287074219368e-19	1.1653214805132555e-21	4.363214779883403e-14	3.977263296121471e-13	1.4604435077091932e-13
13200000	0.004977437704058905	1.9476818193711604e-49	1.1053077028830965e-67	1.4368520074824074e-10	4.991682765690332e-15	0.00004512430391939299	-1.8856287073727206e-19	1.1653214805132544e-21	4.363214779883403e-14	3.977263296121471e-13	1.4604435077091932e-13
13300000	0.004977437704058905	1.9476818193711604e-49	1.1053077028830965e-67	1.4368520074824074e-10	4.991682765690332e-15	0.00004512430391939299	-1.8856287073235047e-19	1.1653214805132534e-21	4.363214779883403e-14	3.977263296121471e-13	1.4604435077091932e-13
13400000	0.004977437704058905	1.9476818193711604e-49	1.1053077028830965e-67	1.4368520074824074e-10	4.991682765690332e-15	0.00004512430391939299	-1.8856287072742887e-19	1.1653214805132527e-21	4.363214779883403e-14	3.977263296121471e-13	1.4604435077091932e-13
13500000	0.004977437704058905	1.9476818193711604e-49	1.1053077028830965e-67	1.4368520074824074e-10	4.991682765690332e-15	0.00004512430391939299	-1.8856287072250726e-19	1.1653214805132517e-21	4.363214779883403e-14	3.977263296121471e-13	1.4604435077091932e-13
13600000	0.004977437704058905	1.9476818193711604e-49	1.1053077028830965e-67	1.4368520074824074e-10	4.991682765690332e-15	0.00004512430391939299	-1.8856287071758566e-19	1.1653214805132508e-21	4.363214779883403e-14	3.977263296121471e-13	1.4604435077091932e-13
13700000	0.004977437704058905	1.9476818193711604e-49	1.1053077028830965e-67	1.4368520074824074e-10	4.991682765690332e-15	0.00004512430391939299	-1.8856287071266405e-19	1.16532148051325e-21	4.363214779883403e-14	3.977263296121471e-13	1.4604435077091932e-13
13800000	0.004977437704058905	1.9476818193711604e-49	1.1053077028830965e-67	1.4368520074824074e-10	4.991682765690332e-15	0.00004512430391939299	-1.8856287070774245e-19	1.1653214805132493e-21	4.363214779883403e-14	3.977263296121471e-13	1.4604435077091932e-13
13900000	0.004977437704058905	1.9476818193711604e-49	1.1053077028830965e-67	1.4368520074824074e-10	4.991682765690332e-15	0.00004512430391939299	-1.8856287070282086e-19	1.1653214805132487e-21	4.363214779883403e-14	3.977263296121471e-13	1.4604435077091932e-13
14000000	0.004977437704058905	1.9476818193711604e-49	1.1053077028830965e-67	1.4368520074824074e-10	4.991682765690332e-15	0.00004512430391939299	-1.8856287069789924e-19	1.165321480513248e-21	4.363214779883403e-14	3.977263296121471e-13	1.4604435077091932e-13
14100000	0.004977437704058905	1.9476818193711604e-49	1.1053077028830965e-67	1.4368520074824074e-10	4.991682765690332e-15	0.00004512430391939299	-1.8856287069297765e-19	1.1653214805132474e-21	4.363214779883403e-14	3.977263296121471e-13	1.4604435077091932e-13
14200000	0.004977437704058905	1.9476818193711604e-49	1.1053077028830965e-67	1.4368520074824074e-10	4.991682765690332e-15	0.00004512430391939299	-1.8856287068805605e-19	1.1653214805132467e-21	4.363214779883403e-14	3.977263296121471e-13	1.4604435077091932e-13
14300000	0.004977437704058905	1.9476818193711604e-49	1.1053077028830965e-67	1.4368520074824074e-10	4.991682765690332e-15	0.00004512430391939299	-1.8856287068313444e-19	1.165321480513246e-21	4.363214779883403e-14	3.977263296121471e-13	1.4604435077091932e-13
14400000	0.004977437704058905	1.9476818193711604e-49	1.1053077028830965e-67	1.4368520074824074e-10	4.991682765690332e-15	0.00004512430391939299	-1.8856287067821284e-19	1.1653214805132457e-21	4.363214779883403e-14	3.977263296121471e-13	1.4604435077091932e-13
14500000	0.004977437704058905	1.9476818193711604e-49	1.1053077028830965e-67	1.4368520074824074e-10	4.991682765690332e-15	0.00004512430391939299	-1.8856287067329122e-19	1.1653214805132452e-21	4.363214779883403e-14	3.977263296121471e-13	1.4604435077091932e-13
14600000	0.004977437704058905	1.9476818193711604e-49	1.1053077028830965e-67	1.4368520074824074e-10	4.991682765690332e-15	0.00004512430391939299	-1.8856287066836963e-19	1.1653214805132448e-21	4.363214779883403e-14	3.977263296121471e-13	1.4604435077091932e-13
14700000	0.004977437704058905	1.9476818193711604e-49	1.1053077028830965e-67	1.4368520074824074e-10	4.991682765690332e-15	0.00004512430391939299	-1.8856287066344804e-19	1.1653214805132442e-21	4.363214779883403e-14	3.977263296121471e-13	1.4604435077091932e-13
14800000	0.004977437704058905	1.9476818193711604e-49	1.1053077028830965e-67	1.4368520074824074e-10	4.991682765690332e-15	0.00004512430391939299	-1.8856287065852642e-19	1.1653214805132438e-21	4.363214779883403e-14	3.977263296121471e-13	1.4604435077091932e-13
14900000	0.004977437704058905	1.9476818193711604e-49	1.1053077028830965e-67	1.4368520074824074e-10	4.991682765690332e-15	0.00004512430391939299	-1.8856287065360483e-19	1.1653214805132435e-21	4.363214779883403e-14	3.977263296121471e-13	1.4604435077091932e-13
15000000	0.004977437704058905	1.9476818193711604e-49	1.1053077028830965e-67	1.4368520074824074e-10	4.991682765690332e-15	0.00004512430391939299	-1.885628706486832e-19	1.1653214805132433e-21	4.363214779883403e-14	3.977263296121471e-13	1.4604435077091932e-13
15100000	0.004977437704058905	1.9476818193711604e-49	1.1053077028830965e-67	1.4368520074824074e-10	4.991682765690332e-15	0.00004512430391939299	-1.8856287064376161e-19	1.1653214805132429e-21	4.363214779883403e-14	3.977263296121471e-13	1.4604435077091932e-13
15200000	0.004977437704058905	1.9476818193711604e-49	1.1053077028830965e-67	1.4368520074824074e-10	4.991682765690332e-15	0.00004512430391939299	-1.8856287063884002e-19	1.1653214805132425e-21	4.363214779883403e-14	3.977263296121471e-13	1.4604435077091932e-13
15300000	0.004977437704058905	1.9476818193711604e-49	1.1053077028830965e-67	1.4368520074824074e-10	4.991682765690332e-15	0.00004512430391939299	-1.885628706339184e-19	1.1653214805132423e-21	4.363214779883403e-14	3.977263296121471e-13	1.4604435077091932e-13
15400000	0.004977437704058905	1.9476818193711604e-49	1.1053077028830965e-67	1.4368520074824074e-10	4.991682765690332e-15	0.00004512430391939299	-1.885628706289968e-19	1.1653214805132421e-21	4.363214779883403e-14	3.977263296121471e-13	1.4604435077091932e-13
15500000	0.004977437704058905	1.9476818193711604e-49	1.1053077028830965e-67	1.4368520074824074e-10	4.991682765690332e-15	0.00004512430391939299	-1.885628706240752e-19	1.165321480513242e-21	4.363214779883403e-14	3.977263296121471e-13	1.4604435077091932e-13
15600000	0.004977437704058905	1.9476818193711604e-49	1.1053077028830965e-67	1.4368520074824074e-10	4.991682765690332e-15	0.00004512430391939299	-1.885628706191536e-19	1.1653214805132418e-21	4.363214779883403e-14	3.977263296121471e-13	1.4604435077091932e-13
15700000	0.004977437704058905	1.9476818193711604e-49	1.1053077028830965e-67	1.4368520074824074e-10	4.991682765690332e-15	0.00004512430391939299	-1.88562870614232e-19	1.1653214805132418e-21	4.363214779883403e-14	3.977263296121471e-13	1.4604435077091932e-13
15800000	0.004977437704058905	1.9476818193711604e-49	1.1053077028830965e-67	1.4368520074824074e-10	4.991682765690332e-15	0.00004512430391939299	-1.8856287060931039e-19	1.1653214805132416e-21	4.363214779883403e-14	3.977263296121471e-13	1.4604435077091932e-13
15900000	0.004977437704058905	1.9476818193711604e-49	1.1053077028830965e-67	1.4368520074824074e-10	4.991682765690332e-15	0.00004512430391939299	-1.885628706043888e-19	1.1653214805132416e-21	4.363214779883403e-14	3.977263296121471e-13	1.4604435077091932e-13
16000000	0.004977437704058905	1.9476818193711604e-49	1.1053077028830965e-67	1.4368520074824074e-10	4.991682765690332e-15	0.00004512430391939299	-1.885628705994672e-19	1.1653214805132414e-21	4.363214779883403e-14	3.977263296121471e-13	1.4604435077091932e-13
16100000	0.004977437704058905	1.9476818193711604e-49	1.1053077028830965e-67	1.4368520074824074e-10	4.991682765690332e-15	0.00004512430391939299	-1.8856287059454558e-19	1.1653214805132414e-21	4.363214779883403e-14	3.977263296121471e-13	1.4604435077091932e-13
16200000	0.004977437704058905	1.9476818193711604e-49	1.1053077028830965e-67	1.4368520074824074e-10	4.991682765690332e-15	0.00004512430391939299	-1.88562870589624e-19	1.1653214805132414e-21	4.363214779883403e-14	3.977263296121471e-13	1.4604435077091932e-13
16300000	0.004977437704058905	1.9476818193711604e-49	1.1053077028830965e-67	1.4368520074824074e-10	4.991682765690332e-15	0.00004512430391939299	-1.8856287058470237e-19	1.1653214805132414e-21	4.363214779883403e-14	3.977263296121471e-13	1.4604435077091932e-13
16400000	0.004977437704058905	1.9476818193711604e-49	1.1053077028830965e-67	1.4368520074824074e-10	4.991682765690332e-15	0.00004512430391939299	-1.8856287057978078e-19	1.1653214805132414e-21	4.363214779883403e-14	3.977263296121471e-13	1.4604435077091932e-13
16500000	0.004977437704058905	1.9476818193711604e-49	1.1053077028830965e-67	1.4368520074824074e-10	4.991682765690332e-15	0.00004512430391939299	-1.8856287057485918e-19	1.1653214805132416e-21	4.363214779883403e-14	3.977263296121471e-13	1.4604435077091932e-13
16600000	0.004977437704058905	1.9476818193711604e-49	1.1053077028830965e-67	1.4368520074824074e-10	4.991682765690332e-15	0.00004512430391939299	-1.8856287056993757e-19	1.1653214805132416e-21	4.363214779883403e-14	3.977263296121471e-13	1.4604435077091932e-13
16700000	0.004977437704058905	1.9476818193711604e-49	1.1053077028830965e-67	1.4368520074824074e-10	4.991682765690332e-15	0.00004512430391939299	-1.8856287056501597e-19	1.1653214805132418e-21	4.363214779883403e-14	3.977263296121471e-13	1.4604435077091932e-13
16800000	0.004977437704058905	1.9476818193711604e-49	1.1053077028830965e-67	1.4368520074824074e-10	4.991682765690332e-15	0.00004512430391939299	-1.8856287056009435e-19	1.1653214805132418e-21	4.363214779883403e-14	3.977263296121471e-13	1.4604435077091932e-13
16900000	0.004977437704058905	1.9476818193711604e-49	1.1053077028830965e-67	1.4368520074824074e-10	4.991682765690332e-15	0.00004512430391939299	-1.8856287055517276e-19	1.165321480513242e-21	4.363214779883403e-14	3.977263296121471e-13	1.4604435077091932e-13
17000000	0.004977437704058905	1.9476818193711604e-49	1.1053077028830965e-67	1.4368520074824074e-10	4.991682765690332e-15	0.00004512430391939299	-1.8856287055025117e-19	1.1653214805132421e-21	4.363214779883403e-14	3.977263296121471e-13	1.4604435077091932e-13
17100000	0.004977437704058905	1.9476818193711604e-49	1.1053077028830965e-67	1.4368520074824074e-10	4.991682765690332e-15	0.00004512430391939299	-1.8856287054532955e-19	1.1653214805132423e-21	4.363214779883403e-14	3.977263296121471e-13	1.4604435077091932e-13
17200000	0.004977437704058905	1.9476818193711604e-49	1.1053077028830965e-67	1.4368520074824074e-10	4.991682765690332e-15	0.00004512430391939299	-1.8856287054040796e-19	1.1653214805132425e-21	4.363214779883403e-14	3.977263296121471e-13	1.4604435077091932e-13
17300000	0.004977437704058905	1.9476818193711604e-49	1.1053077028830965e-67	1.4368520074824074e-10	4.991682765690332e-15	0.00004512430391939299	-1.8856287053548634e-19	1.1653214805132427e-21	4.363214779883403e-14	3.9772632961214716e-13	1.4604435077091932e-13
17400000	0.004977437704058905	1.9476818193711604e-49	1.1053077028830965e-67	1.4368520074824074e-10	4.991682765690332e-15	0.00004512430391939299	-1.8856287053056474e-19	1.1653214805132429e-21	4.363214779883403e-14	3.9772632961214716e-13	1.4604435077091932e-13
17500000	0.004977437704058905	1.9476818193711604e-49	1.1053077028830965e-67	1.4368520074824074e-10	4.991682765690332e-15	0.00004512430391939299	-1.8856287052564315e-19	1.165321480513243e-21	4.363214779883403e-14	3.9772632961214716e-13	1.4604435077091932e-13
17600000	0.004977437704058905	1.9476818193711604e-49	1.1053077028830965e-67	1.4368520074824074e-10	4.991682765690332e-15	0.00004512430391939299	-1.8856287052072153e-19	1.1653214805132433e-21	4.363214779883403e-14	3.9772632961214716e-13	1.4604435077091932e-13
17700000	0.004977437704058905	1.9476818193711604e-49	1.1053077028830965e-67	1.4368520074824074e-10	4.991682765690332e-15	0.00004512430391939299	-1.8856287051579994e-19	1.1653214805132436e-21	4.363214779883403e-14	3.9772632961214716e-13	1.4604435077091932e-13
17800000	0.004977437704058905	1.9476818193711604e-49	1.1053077028830965e-67	1.4368520074824074e-10	4.991682765690332e-15	0.00004512430391939299	-1.8856287051087832e-19	1.1653214805132438e-21	4.363214779883403e-14	3.9772632961214716e-13	1.4604435077091932e-13
17900000	0.004977437704058905	1.9476818193711604e-49	1.1053077028830965e-67	1.4368520074824074e-10	4.991682765690332e-15	0.00004512430391939299	-1.8856287050595673e-19	1.1653214805132442e-21	4.363214779883403e-14	3.9772632961214716e-13	1.4604435077091932e-13
18000000	0.004977437704058905	1.9476818193711604e-49	1.1053077028830965e-67	1.4368520074824074e-10	4.991682765690332e-15	0.00004512430391939299	-1.8856287050103513e-19	1.1653214805132444e-21	4.363214779883403e-14	3.9772632961214716e-13	1.4604435077091932e-13
18100000	0.004977437704058905	1.9476818193711604e-49	1.1053077028830965e-67	1.4368520074824074e-10	4.991682765690332e-15	0.00004512430391939299	-1.8856287049611352e-19	1.1653214805132448e-21	4.363214779883403e-14	3.9772632961214716e-13	1.4604435077091932e-13
18200000	0.004977437704058905	1.9476818193711604e-49	1.1053077028830965e-67	1.4368520074824074e-10	4.991682765690332e-15	0.00004512430391939299	-1.8856287049119192e-19	1.1653214805132452e-21	4.363214779883403e-14	3.9772632961214716e-13	1.4604435077091932e-13
18300000	0.004977437704058905	1.9476818193711604e-49	1.1053077028830965e-67	1.4368520074824074e-10	4.991682765690332e-15	0.00004512430391939299	-1.8856287048627033e-19	1.1653214805132453e-21	4.363214779883403e-14	3.9772632961214716e-13	1.4604435077091932e-13
18400000	0.004977437704058905	1.9476818193711604e-49	1.1053077028830965e-67	1.4368520074824077e-10	4.991682765690332e-15	0.00004512430391939299	-1.8856287048134871e-19	1.1653214805132457e-21	4.363214779883403e-14	3.9772632961214716e-13	1.4604435077091932e-13
18500000	0.004977437704058905	1.9476818193711604e-49	1.1053077028830965e-67	1.4368520074824077e-10	4.991682765690332e-15	0.00004512430391939299	-1.8856287047642712e-19	1.165321480513246e-21	4.363214779883403e-14	3.9772632961214716e-13	1.4604435077091932e-13
18600000	0.004977437704058905	1.9476818193711604e-49	1.1053077028830965e-67	1.4368520074824077e-10	4.991682765690332e-15	0.00004512430391939299	-1.885628704715055e-19	1.1653214805132465e-21	4.363214779883403e-14	3.9772632961214716e-13	1.4604435077091932e-13
18700000	0.004977437704058905	1.9476818193711604e-49	1.1053077028830965e-67	1.4368520074824077e-10	4.991682765690332e-15	0.00004512430391939299	-1.885628704665839e-19	1.1653214805132468e-21	4.363214779883403e-14	3.9772632961214716e-13	1.4604435077091932e-13
18800000	0.004977437704058905	1.9476818193711604e-49	1.1053077028830965e-67	1.4368520074824077e-10	4.991682765690332e-15	0.00004512430391939299	-1.8856287046166231e-19	1.165321480513247e-21	4.363214779883403e-14	3.9772632961214716e-13	1.4604435077091932e-13
18900000	0.004977437704058905	1.9476818193711604e-49	1.1053077028830965e-67	1.4368520074824077e-10	4.991682765690332e-15	0.00004512430391939299	-1.885628704567407e-19	1.1653214805132474e-21	4.363214779883403e-14	3.9772632961214716e-13	1.4604435077091932e-13
19000000	0.004977437704058905	1.9476818193711604e-49	1.1053077028830965e-67	1.4368520074824077e-10	4.991682765690332e-15	0.00004512430391939299	-1.885628704518191e-19	1.1653214805132478e-21	4.363214779883403e-14	3.9772632961214716e-13	1.4604435077091932e-13
19100000	0.004977437704058905	1.9476818193711604e-49	1.1053077028830964e-67	1.4368520074824077e-10	4.991682765690332e-15	0.00004512430391939299	-1.8856287044689748e-19	1.1653214805132482e-21	4.363214779883403e-14	3.9772632961214716e-13	1.4604435077091932e-13
19200000	0.004977437704058905	1.9476818193711604e-49	1.1053077028830964e-67	1.4368520074824077e-10	4.991682765690332e-15	0.00004512430391939299	-1.885628704419759e-19	1.1653214805132485e-21	4.363214779883403e-14	3.9772632961214716e-13	1.4604435077091932e-13
19300000	0.004977437704058905	1.9476818193711604e-49	1.1053077028830964e-67	1.4368520074824077e-10	4.991682765690332e-15	0.00004512430391939299	-1.885628704370543e-19	1.165321480513249e-21	4.363214779883403e-14	3.9772632961214716e-13	1.4604435077091932e-13
19400000	0.004977437704058905	1.9476818193711604e-49	1.1053077028830964e-67	1.4368520074824077e-10	4.991682765690332e-15	0.00004512430391939299	-1.8856287043213268e-19	1.1653214805132493e-21	4.363214779883403e-14	3.9772632961214716e-13	1.4604435077091932e-13
19500000	0.004977437704058905	1.9476818193711604e-49	1.1053077028830964e-67	1.4368520074824077e-10	4.991682765690332e-15	0.00004512430391939299	-1.8856287042721109e-19	1.1653214805132497e-21	4.363214779883403e-14	3.9772632961214716e-13	1.4604435077091932e-13
19600000	0.004977437704058905	1.9476818193711604e-49	1.1053077028830964e-67	1.4368520074824077e-10	4.991682765690332e-15	0.00004512430391939299	-1.8856287042228947e-19	1.16532148051325e-21	4.3632147798834036e-14	3.9772632961214716e-13	1.460443507709193e-13
19700000	0.004977437704058905	1.9476818193711608e-49	1.1053077028830964e-67	1.4368520074824077e-10	4.991682765690332e-15	0.00004512430391939299	-1.8856287041736788e-19	1.1653214805132504e-21	4.3632147798834036e-14	3.9772632961214716e-13	1.460443507709193e-13
19800000	0.004977437704058905	1.9476818193711608e-49	1.1053077028830964e-67	1.4368520074824077e-10	4.991682765690332e-15	0.00004512430391939299	-1.8856287041244628e-19	1.1653214805132508e-21	4.3632147798834036e-14	3.9772632961214716e-13	1.460443507709193e-13
19900000	0.004977437704058905	1.9476818193711608e-49	1.1053077028830964e-67	1.4368520074824077e-10	4.991682765690332e-15	0.00004512430391939299	-1.8856287040752466e-19	1.1653214805132512e-21	4.3632147798834036e-14	3.9772632961214716e-13	1.460443507709193e-13
20000000	0.004977437704058905	1.9476818193711608e-49	1.1053077028830964e-67	1.4368520074824077e-10	4.991682765690332e-15	0.00004512430391939299	-1.8856287040260307e-19	1.1653214805132515e-21	4.3632147798834036e-14	3.9772632961214716e-13	1.460443507709193e-13
20100000	0.004977437704058905	1.9476818193711608e-49	1.1053077028830964e-67	1.4368520074824077e-10	4.991682765690332e-15	0.00004512430391939299	-1.8856287039768148e-19	1.165321480513252e-21	4.3632147798834036e-14	3.9772632961214716e-13	1.460443507709193e-13
20200000	0.004977437704058905	1.9476818193711608e-49	1.1053077028830964e-67	1.4368520074824077e-10	4.991682765690332e-15	0.00004512430391939299	-1.8856287039275986e-19	1.1653214805132523e-21	4.3632147798834036e-14	3.9772632961214716e-13	1.460443507709193e-13
20300000	0.004977437704058905	1.9476818193711608e-49	1.1053077028830964e-67	1.4368520074824077e-10	4.991682765690332e-15	0.00004512430391939299	-1.8856287038783827e-19	1.1653214805132527e-21	4.3632147798834036e-14	3.9772632961214716e-13	1.460443507709193e-13
20400000	0.004977437704058905	1.9476818193711608e-49	1.1053077028830964e-67	1.4368520074824077e-10	4.991682765690332e-15	0.00004512430391939299	-1.8856287038291665e-19	1.165321480513253e-21	4.3632147798834036e-14	3.9772632961214716e-13	1.460443507709193e-13
20500000	0.004977437704058905	1.9476818193711608e-49	1.1053077028830964e-67	1.4368520074824077e-10	4.991682765690332e-15	0.00004512430391939299	-1.8856287037799505e-19	1.1653214805132534e-21	4.3632147798834036e-14	3.9772632961214716e-13	1.460443507709193e-13
20600000	0.004977437704058905	1.9476818193711608e-49	1.1053077028830964e-67	1.4368520074824077e-10	4.991682765690332e-15	0.00004512430391939299	-1.8856287037307346e-19	1.1653214805132536e-21	4.3632147798834036e-14	3.9772632961214716e-13	1.460443507709193e-13
20700000	0.004977437704058905	1.9476818193711608e-49	1.1053077028830964e-67	1.4368520074824077e-10	4.991682765690332e-15	0.00004512430391939299	-1.8856287036815184e-19	1.165321480513254e-21	4.3632147798834036e-14	3.9772632961214716e-13	1.460443507709193e-13
20800000	0.004977437704058905	1.9476818193711608e-49	1.1053077028830964e-67	1.4368520074824077e-10	4.991682765690332e-15	0.00004512430391939299	-1.8856287036323025e-19	1.1653214805132544e-21	4.3632147798834036e-14	3.977263296121472e-13	1.460443507709193e-13
20900000	0.004977437704058905	1.9476818193711608e-49	1.1053077028830964e-67	1.4368520074824077e-10	4.991682765690332e-15	0.00004512430391939299	-1.8856287035830863e-19	1.1653214805132547e-21	4.3632147798834036e-14	3.977263296121472e-13	1.460443507709193e-13
21000000	0.004977437704058905	1.9476818193711608e-49	1.1053077028830964e-67	1.4368520074824077e-10	4.991682765690332e-15	0.00004512430391939299	-1.8856287035338704e-19	1.165321480513255e-21	4.3632147798834036e-14	3.977263296121472e-13	1.460443507709193e-13
21100000	0.004977437704058905	1.9476818193711608e-49	1.1053077028830964e-67	1.4368520074824077e-10	4.991682765690332e-15	0.00004512430391939299	-1.8856287034846544e-19	1.1653214805132553e-21	4.3632147798834036e-14	3.977263296121472e-13	1.460443507709193e-13
21200000	0.004977437704058905	1.9476818193711608e-49	1.1053077028830964e-67	1.4368520074824077e-10	4.991682765690332e-15	0.00004512430391939299	-1.8856287034354383e-19	1.1653214805132555e-21	4.3632147798834036e-14	3.977263296121472e-13	1.460443507709193e-13
21300000	0.004977437704058905	1.9476818193711608e-49	1.1053077028830964e-67	1.4368520074824077e-10	4.991682765690332e-15	0.00004512430391939299	-1.8856287033862223e-19	1.1653214805132559e-21	4.3632147798834036e-14	3.977263296121472e-13	1.460443507709193e-13
21400000	0.004977437704058905	1.9476818193711608e-49	1.1053077028830964e-67	1.4368520074824077e-10	4.991682765690332e-15	0.00004512430391939299	-1.8856287033370062e-19	1.165321480513256e-21	4.3632147798834036e-14	3.977263296121472e-13	1.460443507709193e-13
21500000	0.004977437704058905	1.9476818193711608e-49	1.1053077028830964e-67	1.4368520074824077e-10	4.991682765690332e-15	0.00004512430391939299	-1.8856287032877902e-19	1.1653214805132564e-21	4.3632147798834036e-14	3.977263296121472e-13	1.460443507709193e-13
21600000	0.004977437704058905	1.9476818193711608e-49	1.1053077028830964e-67	1.4368520074824077e-10	4.991682765690332e-15	0.00004512430391939299	-1.8856287032385743e-19	1.1653214805132566e-21	4.3632147798834036e-14	3.977263296121472e-13	1.460443507709193e-13
21700000	0.004977437704058905	1.9476818193711608e-49	1.1053077028830964e-67	1.4368520074824077e-10	4.991682765690332e-15	0.00004512430391939299	-1.885628703189358e-19	1.1653214805132568e-21	4.3632147798834036e-14	3.977263296121472e-13	1.460443507709193e-13
21800000	0.004977437704058905	1.9476818193711608e-49	1.1053077028830964e-67	1.4368520074824077e-10	4.991682765690332e-15	0.00004512430391939299	-1.8856287031401422e-19	1.165321480513257e-21	4.3632147798834036e-14	3.977263296121472e-13	1.460443507709193e-13
21900000	0.004977437704058905	1.9476818193711608e-49	1.1053077028830964e-67	1.4368520074824077e-10	4.991682765690332e-15	0.00004512430391939299	-1.885628703090926e-19	1.1653214805132572e-21	4.3632147798834036e-14	3.977263296121472e-13	1.460443507709193e-13
22000000	0.004977437704058905	1.9476818193711608e-49	1.1053077028830964e-67	1.4368520074824077e-10	4.991682765690332e-15	0.00004512430391939299	-1.88562870304171e-19	1.1653214805132574e-21	4.3632147798834036e-14	3.977263296121472e-13	1.460443507709193e-13
22100000	0.004977437704058905	1.9476818193711608e-49	1.1053077028830964e-67	1.4368520074824077e-10	4.991682765690332e-15	0.00004512430391939299	-1.8856287029924941e-19	1.1653214805132576e-21	4.3632147798834036e-14	3.977263296121472e-13	1.460443507709193e-13
22200000	0.004977437704058905	1.9476818193711608e-49	1.1053077028830964e-67	1.4368520074824077e-10	4.991682765690332e-15	0.00004512430391939299	-1.885628702943278e-19	1.1653214805132578e-21	4.3632147798834036e-14	3.977263296121472e-13	1.460443507709193e-13
22300000	0.004977437704058905	1.9476818193711608e-49	1.1053077028830964e-67	1.4368520074824077e-10	4.991682765690332e-15	0.00004512430391939299	-1.885628702894062e-19	1.1653214805132578e-21	4.3632147798834036e-14	3.977263296121472e-13	1.460443507709193e-13
22400000	0.004977437704058905	1.9476818193711608e-49	1.1053077028830964e-67	1.4368520074824077e-10	4.991682765690332e-15	0.00004512430391939299	-1.885628702844846e-19	1.165321480513258e-21	4.3632147798834036e-14	3.977263296121472e-13	1.460443507709193e-13
22500000	0.004977437704058905	1.9476818193711608e-49	1.1053077028830964e-67	1.4368520074824077e-10	4.991682765690332e-15	0.00004512430391939299	-1.88562870279563e-19	1.165321480513258e-21	4.3632147798834036e-14	3.977263296121472e-13	1.460443507709193e-13
22600000	0.004977437704058905	1.9476818193711608e-49	1.1053077028830964e-67	1.4368520074824077e-10	4.991682765690332e-15	0.00004512430391939299	-1.885628702746414e-19	1.1653214805132581e-21	4.3632147798834036e-14	3.977263296121472e-13	1.460443507709193e-13
22700000	0.004977437704058905	1.9476818193711608e-49	1.1053077028830964e-67	1.4368520074824077e-10	4.991682765690332e-15	0.00004512430391939299	-1.8856287026971978e-19	1.1653214805132581e-21	4.3632147798834036e-14	3.977263296121472e-13	1.460443507709193e-13
22800000	0.004977437704058905	1.9476818193711608e-49	1.1053077028830964e-67	1.4368520074824077e-10	4.991682765690332e-15	0.00004512430391939299	-1.8856287026479818e-19	1.1653214805132581e-21	4.3632147798834036e-14	3.977263296121472e-13	1.460443507709193e-13
22900000	0.004977437704058905	1.9476818193711608e-49	1.1053077028830964e-67	1.4368520074824077e-10	4.991682765690332e-15	0.00004512430391939299	-1.885628702598766e-19	1.1653214805132581e-21	4.3632147798834036e-14	3.977263296121472e-13	1.460443507709193e-13
23000000	0.004977437704058905	1.9476818193711608e-49	1.1053077028830964e-67	1.4368520074824077e-10	4.991682765690332e-15	0.00004512430391939299	-1.8856287025495497e-19	1.1653214805132581e-21	4.3632147798834036e-14	3.977263296121472e-13	1.460443507709193e-13
23100000	0.004977437704058905	1.9476818193711608e-49	1.1053077028830964e-67	1.4368520074824077e-10	4.991682765690332e-15	0.00004512430391939299	-1.8856287025003338e-19	1.1653214805132581e-21	4.3632147798834036e-14	3.977263296121472e-13	1.460443507709193e-13
23200000	0.004977437704058905	1.9476818193711608e-49	1.1053077028830964e-67	1.4368520074824077e-10	4.991682765690332e-15	0.00004512430391939299	-1.8856287024511176e-19	1.1653214805132581e-21	4.3632147798834036e-14	3.977263296121472e-13	1.460443507709193e-13
23300000	0.004977437704058905	1.9476818193711608e-49	1.1053077028830964e-67	1.4368520074824077e-10	4.991682765690332e-15	0.00004512430391939299	-1.8856287024019017e-19	1.1653214805132581e-21	4.3632147798834036e-14	3.977263296121472e-13	1.460443507709193e-13
23400000	0.004977437704058905	1.9476818193711608e-49	1.1053077028830964e-67	1.4368520074824077e-10	4.991682765690332e-15	0.00004512430391939299	-1.8856287023526857e-19	1.1653214805132581e-21	4.3632147798834036e-14	3.977263296121472e-13	1.460443507709193e-13
23500000	0.004977437704058905	1.9476818193711608e-49	1.1053077028830964e-67	1.4368520074824077e-10	4.991682765690332e-15	0.00004512430391939299	-1.8856287023034696e-19	1.1653214805132581e-21	4.3632147798834036e-14	3.977263296121472e-13	1.460443507709193e-13
23600000	0.004977437704058905	1.9476818193711608e-49	1.1053077028830964e-67	1.4368520074824077e-10	4.991682765690332e-15	0.00004512430391939299	-1.8856287022542536e-19	1.1653214805132581e-21	4.3632147798834036e-14	3.977263296121472e-13	1.460443507709193e-13
23700000	0.004977437704058905	1.9476818193711608e-49	1.1053077028830964e-67	1.4368520074824077e-10	4.991682765690332e-15	0.00004512430391939299	-1.8856287022050375e-19	1.1653214805132581e-21	4.3632147798834036e-14	3.977263296121472e-13	1.460443507709193e-13
23800000	0.004977437704058905	1.9476818193711608e-49	1.1053077028830964e-67	1.4368520074824077e-10	4.991682765690332e-15	0.00004512430391939299	-1.8856287021558215e-19	1.1653214805132581e-21	4.3632147798834036e-14	3.977263296121472e-13	1.460443507709193e-13
23900000	0.004977437704058905	1.9476818193711608e-49	1.1053077028830964e-67	1.4368520074824077e-10	4.991682765690332e-15	0.00004512430391939299	-1.8856287021066056e-19	1.1653214805132581e-21	4.3632147798834036e-14	3.977263296121472e-13	1.460443507709193e-13
24000000	0.004977437704058905	1.9476818193711608e-49	1.1053077028830964e-67	1.4368520074824077e-10	4.991682765690332e-15	0.00004512430391939299	-1.8856287020573894e-19	1.1653214805132581e-21	4.3632147798834036e-14	3.977263296121472e-13	1.460443507709193e-13
24100000	0.004977437704058905	1.9476818193711608e-49	1.1053077028830964e-67	1.4368520074824077e-10	4.991682765690332e-15	0.00004512430391939299	-1.8856287020081735e-19	1.1653214805132581e-21	4.3632147798834036e-14	3.977263296121472e-13	1.460443507709193e-13
24200000	0.004977437704058905	1.9476818193711608e-49	1.1053077028830964e-67	1.4368520074824077e-10	4.991682765690332e-15	0.00004512430391939299	-1.8856287019589575e-19	1.1653214805132581e-21	4.3632147798834036e-14	3.977263296121472e-13	1.460443507709193e-13
24300000	0.004977437704058905	1.9476818193711608e-49	1.1053077028830964e-67	1.4368520074824077e-10	4.991682765690332e-15	0.00004512430391939299	-1.8856287019097414e-19	1.1653214805132581e-21	4.3632147798834036e-14	3.977263296121472e-13	1.460443507709193e-13
24400000	0.004977437704058905	1.9476818193711608e-49	1.1053077028830964e-67	1.4368520074824077e-10	4.991682765690332e-15	0.00004512430391939299	-1.8856287018605254e-19	1.1653214805132581e-21	4.3632147798834036e-14	3.977263296121472e-13	1.460443507709193e-13
24500000	0.004977437704058905	1.9476818193711608e-49	1.1053077028830964e-67	1.4368520074824077e-10	4.991682765690332e-15	0.00004512430391939299	-1.8856287018113092e-19	1.1653214805132581e-21	4.3632147798834036e-14	3.977263296121472e-13	1.460443507709193e-13
24600000	0.004977437704058905	1.9476818193711608e-49	1.1053077028830964e-67	1.4368520074824077e-10	4.991682765690332e-15	0.00004512430391939299	-1.8856287017620933e-19	1.1653214805132581e-21	4.3632147798834036e-14	3.977263296121472e-13	1.460443507709193e-13
24700000	0.004977437704058905	1.9476818193711608e-49	1.1053077028830964e-67	1.4368520074824077e-10	4.991682765690332e-15	0.00004512430391939299	-1.8856287017128774e-19	1.1653214805132581e-21	4.3632147798834036e-14	3.977263296121472e-13	1.460443507709193e-13
24800000	0.004977437704058905	1.9476818193711608e-49	1.1053077028830964e-67	1.4368520074824077e-10	4.991682765690332e-15	0.00004512430391939299	-1.8856287016636612e-19	1.1653214805132581e-21	4.3632147798834036e-14	3.977263296121472e-13	1.460443507709193e-13
24900000	0.004977437704058905	1.9476818193711608e-49	1.1053077028830964e-67	1.4368520074824077e-10	4.991682765690332e-15	0.00004512430391939299	-1.8856287016144453e-19	1.1653214805132581e-21	4.3632147798834036e-14	3.977263296121472e-13	1.460443507709193e-13
25000000	0.004977437704058905	1.9476818193711608e-49	1.1053077028830964e-67	1.4368520074824077e-10	4.991682765690332e-15	0.00004512430391939299	-1.885628701565229e-19	1.1653214805132581e-21	4.3632147798834036e-14	3.977263296121472e-13	1.460443507709193e-13
25100000	0.004977437704058905	1.9476818193711608e-49	1.1053077028830964e-67	1.4368520074824077e-10	4.991682765690332e-15	0.00004512430391939299	-1.8856287015160132e-19	1.1653214805132581e-21	4.3632147798834036e-14	3.977263296121472e-13	1.460443507709193e-13
25200000	0.004977437704058905	1.9476818193711608e-49	1.1053077028830964e-67	1.4368520074824077e-10	4.991682765690332e-15	0.00004512430391939299	-1.8856287014667972e-19	1.1653214805132581e-21	4.3632147798834036e-14	3.977263296121472e-13	1.460443507709193e-13
25300000	0.004977437704058905	1.9476818193711608e-49	1.1053077028830964e-67	1.4368520074824077e-10	4.991682765690332e-15	0.00004512430391939299	-1.885628701417581e-19	1.1653214805132581e-21	4.3632147798834036e-14	3.977263296121472e-13	1.460443507709193e-13
25400000	0.004977437704058905	1.9476818193711608e-49	1.1053077028830964e-67	1.4368520074824077e-10	4.991682765690332e-15	0.00004512430391939299	-1.885628701368365e-19	1.1653214805132581e-21	4.3632147798834036e-14	3.977263296121472e-13	1.460443507709193e-13
25500000	0.004977437704058905	1.9476818193711608e-49	1.1053077028830964e-67	1.4368520074824077e-10	4.991682765690332e-15	0.00004512430391939299	-1.885628701319149e-19	1.1653214805132581e-21	4.3632147798834036e-14	3.977263296121472e-13	1.460443507709193e-13
25600000	0.004977437704058905	1.9476818193711608e-49	1.1053077028830964e-67	1.4368520074824077e-10	4.991682765690332e-15	0.00004512430391939299	-1.885628701269933e-19	1.1653214805132581e-21	4.3632147798834036e-14	3.977263296121472e-13	1.460443507709193e-13
25700000	0.004977437704058905	1.9476818193711608e-49	1.1053077028830964e-67	1.4368520074824077e-10	4.991682765690332e-15	0.00004512430391939299	-1.885628701220717e-19	1.1653214805132581e-21	4.3632147798834036e-14	3.977263296121472e-13	1.460443507709193e-13
25800000	0.004977437704058905	1.9476818193711608e-49	1.1053077028830964e-67	1.4368520074824077e-10	4.991682765690332e-15	0.00004512430391939299	-1.8856287011715009e-19	1.1653214805132581e-21	4.3632147798834036e-14	3.977263296121472e-13	1.460443507709193e-13
25900000	0.004977437704058905	1.9476818193711608e-49	1.1053077028830964e-67	1.4368520074824077e-10	4.991682765690332e-15	0.00004512430391939299	-1.885628701122285e-19	1.1653214805132581e-21	4.3632147798834036e-14	3.977263296121472e-13	1.460443507709193e-13
26000000	0.004977437704058905	1.9476818193711604e-49	1.1053077028830964e-67	1.4368520074824077e-10	4.991682765690332e-15	0.00004512430391939299	-1.885628701073069e-19	1.1653214805132581e-21	4.3632147798834036e-14	3.977263296121472e-13	1.460443507709193e-13
26100000	0.004977437704058905	1.9476818193711604e-49	1.1053077028830964e-67	1.4368520074824077e-10	4.991682765690332e-15	0.00004512430391939299	-1.8856287010238528e-19	1.1653214805132581e-21	4.3632147798834036e-14	3.977263296121472e-13	1.460443507709193e-13
26200000	0.004977437704058905	1.9476818193711604e-49	1.1053077028830964e-67	1.4368520074824077e-10	4.991682765690332e-15	0.00004512430391939299	-1.885628700974637e-19	1.1653214805132581e-21	4.3632147798834036e-14	3.977263296121472e-13	1.460443507709193e-13
26300000	0.004977437704058905	1.9476818193711604e-49	1.1053077028830964e-67	1.4368520074824077e-10	4.991682765690332e-15	0.00004512430391939299	-1.8856287009254207e-19	1.1653214805132581e-21	4.3632147798834036e-14	3.977263296121472e-13	1.460443507709193e-13
26400000	0.004977437704058905	1.9476818193711604e-49	1.1053077028830964e-67	1.4368520074824077e-10	4.991682765690332e-15	0.00004512430391939299	-1.8856287008762048e-19	1.1653214805132581e-21	4.3632147798834036e-14	3.977263296121472e-13	1.460443507709193e-13
26500000	0.004977437704058905	1.9476818193711604e-49	1.1053077028830964e-67	1.4368520074824077e-10	4.991682765690332e-15	0.00004512430391939299	-1.8856287008269888e-19	1.1653214805132581e-21	4.3632147798834036e-14	3.977263296121472e-13	1.460443507709193e-13
26600000	0.004977437704058905	1.9476818193711604e-49	1.1053077028830964e-67	1.4368520074824077e-10	4.991682765690332e-15	0.00004512430391939299	-1.8856287007777727e-19	1.1653214805132581e-21	4.3632147798834036e-14	3.977263296121472e-13	1.460443507709193e-13
26700000	0.004977437704058905	1.9476818193711604e-49	1.1053077028830964e-67	1.4368520074824077e-10	4.991682765690332e-15	0.00004512430391939299	-1.8856287007285567e-19	1.1653214805132581e-21	4.3632147798834036e-14	3.977263296121472e-13	1.460443507709193e-13
26800000	0.004977437704058905	1.9476818193711604e-49	1.1053077028830964e-67	1.4368520074824077e-10	4.991682765690332e-15	0.00004512430391939299	-1.8856287006793406e-19	1.1653214805132581e-21	4.3632147798834036e-14	3.977263296121472e-13	1.460443507709193e-13
26900000	0.004977437704058905	1.9476818193711604e-49	1.1053077028830964e-67	1.4368520074824077e-10	4.991682765690332e-15	0.00004512430391939299	-1.8856287006301246e-19	1.1653214805132581e-21	4.3632147798834036e-14	3.977263296121472e-13	1.460443507709193e-13
27000000	0.004977437704058905	1.9476818193711604e-49	1.1053077028830964e-67	1.4368520074824077e-10	4.991682765690332e-15	0.00004512430391939299	-1.8856287005809087e-19	1.1653214805132581e-21	4.3632147798834036e-14	3.977263296121472e-13	1.460443507709193e-13
27100000	0.004977437704058905	1.9476818193711604e-49	1.1053077028830964e-67	1.4368520074824077e-10	4.991682765690332e-15	0.00004512430391939299	-1.8856287005316925e-19	1.1653214805132581e-21	4.3632147798834036e-14	3.977263296121472e-13	1.460443507709193e-13
27200000	0.004977437704058905	1.9476818193711604e-49	1.1053077028830964e-67	1.4368520074824077e-10	4.991682765690332e-15	0.00004512430391939299	-1.8856287004824766e-19	1.1653214805132581e-21	4.3632147798834036e-14	3.977263296121472e-13	1.460443507709193e-13
27300000	0.004977437704058905	1.9476818193711604e-49	1.1053077028830964e-67	1.4368520074824077e-10	4.991682765690332e-15	0.00004512430391939299	-1.8856287004332604e-19	1.1653214805132581e-21	4.3632147798834036e-14	3.977263296121472e-13	1.460443507709193e-13
27400000	0.004977437704058905	1.9476818193711604e-49	1.1053077028830964e-67	1.4368520074824077e-10	4.991682765690332e-15	0.00004512430391939299	-1.8856287003840445e-19	1.1653214805132581e-21	4.3632147798834036e-14	3.977263296121472e-13	1.460443507709193e-13
27500000	0.004977437704058905	1.9476818193711604e-49	1.1053077028830964e-67	1.4368520074824077e-10	4.991682765690333e-15	0.00004512430391939299	-1.8856287003348285e-19	1.1653214805132581e-21	4.3632147798834036e-14	3.977263296121472e-13	1.460443507709193e-13
27600000	0.004977437704058905	1.9476818193711604e-49	1.1053077028830964e-67	1.4368520074824077e-10	4.991682765690333e-15	0.00004512430391939299	-1.8856287002856123e-19	1.1653214805132581e-21	4.3632147798834036e-14	3.977263296121472e-13	1.460443507709193e-13
27700000	0.004977437704058905	1.9476818193711604e-49	1.1053077028830964e-67	1.4368520074824077e-10	4.991682765690333e-15	0.00004512430391939299	-1.8856287002363964e-19	1.1653214805132581e-21	4.3632147798834036e-14	3.977263296121472e-13	1.460443507709193e-13
27800000	0.004977437704058905	1.9476818193711604e-49	1.1053077028830964e-67	1.4368520074824077e-10	4.991682765690333e-15	0.00004512430391939299	-1.8856287001871802e-19	1.1653214805132581e-21	4.3632147798834036e-14	3.977263296121472e-13	1.460443507709193e-13
27900000	0.004977437704058905	1.9476818193711604e-49	1.1053077028830964e-67	1.4368520074824077e-10	4.991682765690333e-15	0.00004512430391939299	-1.8856287001379643e-19	1.1653214805132581e-21	4.3632147798834036e-14	3.977263296121472e-13	1.460443507709193e-13
28000000	0.004977437704058905	1.94768181937116e-49	1.1053077028830964e-67	1.4368520074824077e-10	4.991682765690333e-15	0.00004512430391939299	-1.8856287000887484e-19	1.1653214805132581e-21	4.3632147798834036e-14	3.977263296121472e-13	1.460443507709193e-13
28100000	0.004977437704058905	1.94768181937116e-49	1.1053077028830964e-67	1.4368520074824077e-10	4.991682765690333e-15	0.00004512430391939299	-1.8856287000395322e-19	1.1653214805132581e-21	4.3632147798834036e-14	3.977263296121472e-13	1.460443507709193e-13
28200000	0.004977437704058905	1.94768181937116e-49	1.1053077028830964e-67	1.4368520074824077e-10	4.991682765690333e-15	0.00004512430391939299	-1.8856286999903162e-19	1.1653214805132581e-21	4.3632147798834036e-14	3.977263296121472e-13	1.460443507709193e-13
28300000	0.004977437704058905	1.94768181937116e-49	1.1053077028830964e-67	1.4368520074824077e-10	4.991682765690333e-15	0.00004512430391939299	-1.8856286999411003e-19	1.1653214805132581e-21	4.3632147798834036e-14	3.977263296121472e-13	1.460443507709193e-13
28400000	0.004977437704058905	1.94768181937116e-49	1.1053077028830965e-67	1.4368520074824077e-10	4.991682765690333e-15	0.000045124303919393	-1.8856286998918841e-19	1.1653214805132581e-21	4.3632147798834036e-14	3.977263296121472e-13	1.460443507709193e-13
28500000	0.004977437704058905	1.94768181937116e-49	1.1053077028830965e-67	1.4368520074824077e-10	4.991682765690333e-15	0.000045124303919393	-1.8856286998426682e-19	1.1653214805132581e-21	4.3632147798834036e-14	3.977263296121472e-13	1.460443507709193e-13
28600000	0.004977437704058905	1.94768181937116e-49	1.1053077028830965e-67	1.4368520074824077e-10	4.991682765690333e-15	0.000045124303919393	-1.885628699793452e-19	1.1653214805132581e-21	4.3632147798834036e-14	3.977263296121472e-13	1.460443507709193e-13
28700000	0.004977437704058905	1.94768181937116e-49	1.1053077028830965e-67	1.4368520074824077e-10	4.991682765690333e-15	0.000045124303919393	-1.885628699744236e-19	1.1653214805132581e-21	4.3632147798834036e-14	3.977263296121472e-13	1.460443507709193e-13
28800000	0.004977437704058905	1.94768181937116e-49	1.1053077028830965e-67	1.4368520074824077e-10	4.991682765690333e-15	0.000045124303919393	-1.8856286996950201e-19	1.1653214805132581e-21	4.3632147798834036e-14	3.977263296121472e-13	1.460443507709193e-13
28900000	0.004977437704058905	1.94768181937116e-49	1.1053077028830965e-67	1.4368520074824077e-10	4.991682765690333e-15	0.000045124303919393	-1.885628699645804e-19	1.1653214805132581e-21	4.3632147798834036e-14	3.977263296121472e-13	1.460443507709193e-13
29000000	0.004977437704058905	1.94768181937116e-49	1.1053077028830965e-67	1.4368520074824074e-10	4.991682765690333e-15	0.000045124303919393	-1.885628699596588e-19	1.1653214805132581e-21	4.3632147798834036e-14	3.977263296121472e-13	1.460443507709193e-13
29100000	0.004977437704058905	1.94768181937116e-49	1.1053077028830965e-67	1.4368520074824074e-10	4.991682765690333e-15	0.000045124303919393	-1.8856286995473719e-19	1.1653214805132581e-21	4.3632147798834036e-14	3.977263296121472e-13	1.460443507709193e-13
29200000	0.004977437704058905	1.94768181937116e-49	1.1053077028830965e-67	1.4368520074824074e-10	4.991682765690333e-15	0.000045124303919393	-1.885628699498156e-19	1.1653214805132581e-21	4.3632147798834036e-14	3.977263296121472e-13	1.460443507709193e-13
29300000	0.004977437704058905	1.94768181937116e-49	1.1053077028830965e-67	1.4368520074824074e-10	4.991682765690333e-15	0.000045124303919393	-1.88562869944894e-19	1.1653214805132581e-21	4.3632147798834036e-14	3.977263296121472e-13	1.460443507709193e-13
29400000	0.004977437704058905	1.94768181937116e-49	1.1053077028830965e-67	1.4368520074824074e-10	4.991682765690333e-15	0.000045124303919393	-1.8856286993997238e-19	1.1653214805132581e-21	4.3632147798834036e-14	3.977263296121472e-13	1.460443507709193e-13
29500000	0.004977437704058905	1.94768181937116e-49	1.1053077028830965e-67	1.4368520074824074e-10	4.991682765690333e-15	0.000045124303919393	-1.8856286993505079e-19	1.1653214805132581e-21	4.3632147798834036e-14	3.977263296121472e-13	1.460443507709193e-13
29600000	0.004977437704058905	1.94768181937116e-49	1.1053077028830965e-67	1.4368520074824074e-10	4.991682765690333e-15	0.000045124303919393	-1.8856286993012917e-19	1.1653214805132581e-21	4.3632147798834036e-14	3.977263296121472e-13	1.460443507709193e-13
29700000	0.004977437704058905	1.94768181937116e-49	1.1053077028830965e-67	1.4368520074824074e-10	4.991682765690333e-15	0.000045124303919393	-1.8856286992520758e-19	1.1653214805132581e-21	4.3632147798834036e-14	3.9772632961214716e-13	1.460443507709193e-13
29800000	0.004977437704058905	1.9476818193711597e-49	1.1053077028830965e-67	1.4368520074824074e-10	4.991682765690333e-15	0.000045124303919393	-1.8856286992028598e-19	1.1653214805132581e-21	4.3632147798834036e-14	3.9772632961214716e-13	1.460443507709193e-13
29900000	0.004977437704058905	1.9476818193711597e-49	1.1053077028830965e-67	1.4368520074824074e-10	4.991682765690333e-15	0.000045124303919393	-1.8856286991536436e-19	1.1653214805132581e-21	4.3632147798834036e-14	3.9772632961214716e-13	1.460443507709193e-13
30000000	0.004977437704058905	1.9476818193711597e-49	1.1053077028830965e-67	1.4368520074824074e-10	4.991682765690333e-15	0.000045124303919393	-1.8856286991044277e-19	1.1653214805132581e-21	4.3632147798834036e-14	3.9772632961214716e-13	1.460443507709193e-13
30100000	0.004977437704058905	1.9476818193711597e-49	1.1053077028830965e-67	1.4368520074824074e-10	4.991682765690333e-15	0.000045124303919393	-1.8856286990552118e-19	1.1653214805132581e-21	4.3632147798834036e-14	3.9772632961214716e-13	1.460443507709193e-13
30200000	0.004977437704058905	1.9476818193711597e-49	1.1053077028830965e-67	1.4368520074824074e-10	4.991682765690333e-15	0.000045124303919393	-1.8856286990059956e-19	1.1653214805132581e-21	4.3632147798834036e-14	3.9772632961214716e-13	1.460443507709193e-13
30300000	0.004977437704058905	1.9476818193711597e-49	1.1053077028830965e-67	1.4368520074824074e-10	4.991682765690333e-15	0.000045124303919393	-1.8856286989567797e-19	1.1653214805132581e-21	4.3632147798834036e-14	3.9772632961214716e-13	1.460443507709193e-13
30400000	0.004977437704058905	1.9476818193711597e-49	1.1053077028830965e-67	1.4368520074824074e-10	4.991682765690333e-15	0.000045124303919393	-1.8856286989075635e-19	1.1653214805132581e-21	4.3632147798834036e-14	3.9772632961214716e-13	1.460443507709193e-13
30500000	0.004977437704058905	1.9476818193711597e-49	1.1053077028830965e-67	1.4368520074824074e-10	4.991682765690333e-15	0.000045124303919393	-1.8856286988583476e-19	1.1653214805132581e-21	4.3632147798834036e-14	3.9772632961214716e-13	1.460443507709193e-13
30600000	0.004977437704058905	1.9476818193711597e-49	1.1053077028830965e-67	1.4368520074824074e-10	4.991682765690333e-15	0.000045124303919393	-1.8856286988091316e-19	1.1653214805132581e-21	4.3632147798834036e-14	3.9772632961214716e-13	1.460443507709193e-13
30700000	0.004977437704058905	1.9476818193711597e-49	1.1053077028830965e-67	1.4368520074824074e-10	4.991682765690333e-15	0.000045124303919393	-1.8856286987599154e-19	1.1653214805132581e-21	4.3632147798834036e-14	3.9772632961214716e-13	1.460443507709193e-13
30800000	0.004977437704058905	1.9476818193711597e-49	1.1053077028830965e-67	1.4368520074824074e-10	4.991682765690333e-15	0.000045124303919393	-1.8856286987106995e-19	1.1653214805132581e-21	4.3632147798834036e-14	3.9772632961214716e-13	1.460443507709193e-13
30900000	0.004977437704058905	1.9476818193711597e-49	1.1053077028830965e-67	1.4368520074824074e-10	4.991682765690333e-15	0.000045124303919393	-1.8856286986614833e-19	1.1653214805132581e-21	4.3632147798834036e-14	3.9772632961214716e-13	1.460443507709193e-13
31000000	0.004977437704058905	1.9476818193711597e-49	1.1053077028830965e-67	1.4368520074824074e-10	4.991682765690333e-15	0.000045124303919393	-1.8856286986122674e-19	1.1653214805132581e-21	4.3632147798834036e-14	3.9772632961214716e-13	1.460443507709193e-13
31100000	0.004977437704058905	1.9476818193711597e-49	1.1053077028830965e-67	1.4368520074824074e-10	4.991682765690333e-15	0.000045124303919393	-1.8856286985630515e-19	1.1653214805132581e-21	4.3632147798834036e-14	3.9772632961214716e-13	1.460443507709193e-13
31200000	0.004977437704058905	1.9476818193711597e-49	1.1053077028830965e-67	1.4368520074824074e-10	4.991682765690333e-15	0.000045124303919393	-1.8856286985138353e-19	1.1653214805132581e-21	4.3632147798834036e-14	3.9772632961214716e-13	1.460443507709193e-13
31300000	0.004977437704058905	1.9476818193711597e-49	1.1053077028830965e-67	1.4368520074824074e-10	4.991682765690333e-15	0.000045124303919393	-1.8856286984646193e-19	1.1653214805132581e-21	4.3632147798834036e-14	3.9772632961214716e-13	1.460443507709193e-13
31400000	0.004977437704058905	1.9476818193711597e-49	1.1053077028830965e-67	1.4368520074824074e-10	4.991682765690333e-15	0.000045124303919393	-1.8856286984154032e-19	1.1653214805132581e-21	4.3632147798834036e-14	3.9772632961214716e-13	1.460443507709193e-13
31500000	0.004977437704058905	1.9476818193711597e-49	1.1053077028830965e-67	1.4368520074824074e-10	4.991682765690333e-15	0.000045124303919393	-1.8856286983661872e-19	1.1653214805132581e-21	4.3632147798834036e-14	3.9772632961214716e-13	1.460443507709193e-13
31600000	0.004977437704058905	1.9476818193711597e-49	1.1053077028830965e-67	1.4368520074824074e-10	4.991682765690333e-15	0.000045124303919393	-1.8856286983169713e-19	1.1653214805132581e-21	4.3632147798834036e-14	3.9772632961214716e-13	1.460443507709193e-13
31700000	0.004977437704058905	1.9476818193711593e-49	1.1053077028830965e-67	1.4368520074824074e-10	4.991682765690333e-15	0.000045124303919393	-1.885628698267755e-19	1.1653214805132581e-21	4.3632147798834036e-14	3.9772632961214716e-13	1.460443507709193e-13
31800000	0.004977437704058905	1.9476818193711593e-49	1.1053077028830965e-67	1.4368520074824074e-10	4.991682765690333e-15	0.000045124303919393	-1.8856286982185392e-19	1.1653214805132581e-21	4.3632147798834036e-14	3.9772632961214716e-13	1.460443507709193e-13
31900000	0.004977437704058905	1.9476818193711593e-49	1.1053077028830965e-67	1.4368520074824074e-10	4.991682765690333e-15	0.000045124303919393	-1.885628698169323e-19	1.1653214805132581e-21	4.3632147798834036e-14	3.9772632961214716e-13	1.460443507709193e-13
32000000	0.004977437704058905	1.9476818193711593e-49	1.1053077028830965e-67	1.4368520074824074e-10	4.991682765690333e-15	0.000045124303919393	-1.885628698120107e-19	1.1653214805132581e-21	4.3632147798834036e-14	3.9772632961214716e-13	1.460443507709193e-13
32100000	0.004977437704058905	1.9476818193711593e-49	1.1053077028830965e-67	1.4368520074824074e-10	4.991682765690333e-15	0.000045124303919393	-1.8856286980708911e-19	1.1653214805132581e-21	4.3632147798834036e-14	3.9772632961214716e-13	1.460443507709193e-13
32200000	0.004977437704058905	1.9476818193711593e-49	1.1053077028830965e-67	1.4368520074824074e-10	4.991682765690333e-15	0.000045124303919393	-1.885628698021675e-19	1.1653214805132581e-21	4.3632147798834036e-14	3.9772632961214716e-13	1.460443507709193e-13
32300000	0.004977437704058905	1.9476818193711593e-49	1.1053077028830965e-67	1.4368520074824074e-10	4.991682765690333e-15	0.000045124303919393	-1.885628697972459e-19	1.1653214805132581e-21	4.3632147798834036e-14	3.9772632961214716e-13	1.460443507709193e-13
32400000	0.004977437704058905	1.9476818193711593e-49	1.1053077028830965e-67	1.4368520074824074e-10	4.991682765690333e-15	0.000045124303919393	-1.885628697923243e-19	1.1653214805132581e-21	4.3632147798834036e-14	3.9772632961214716e-13	1.460443507709193e-13
32500000	0.004977437704058905	1.9476818193711593e-49	1.1053077028830965e-67	1.4368520074824074e-10	4.991682765690333e-15	0.000045124303919393	-1.885628697874027e-19	1.1653214805132581e-21	4.3632147798834036e-14	3.9772632961214716e-13	1.460443507709193e-13
32600000	0.004977437704058905	1.9476818193711593e-49	1.1053077028830965e-67	1.4368520074824074e-10	4.991682765690333e-15	0.000045124303919393	-1.885628697824811e-19	1.1653214805132581e-21	4.3632147798834036e-14	3.9772632961214716e-13	1.460443507709193e-13
32700000	0.004977437704058905	1.9476818193711593e-49	1.1053077028830965e-67	1.4368520074824074e-10	4.991682765690333e-15	0.000045124303919393	-1.8856286977755948e-19	1.1653214805132581e-21	4.3632147798834036e-14	3.9772632961214716e-13	1.460443507709193e-13
32800000	0.004977437704058905	1.9476818193711593e-49	1.1053077028830965e-67	1.4368520074824074e-10	4.991682765690333e-15	0.000045124303919393	-1.8856286977263789e-19	1.1653214805132581e-21	4.3632147798834036e-14	3.9772632961214716e-13	1.460443507709193e-13
32900000	0.004977437704058905	1.9476818193711593e-49	1.1053077028830965e-67	1.4368520074824074e-10	4.991682765690333e-15	0.000045124303919393	-1.885628697677163e-19	1.1653214805132581e-21	4.3632147798834036e-14	3.9772632961214716e-13	1.460443507709193e-13
33000000	0.004977437704058905	1.9476818193711593e-49	1.1053077028830965e-67	1.4368520074824074e-10	4.991682765690333e-15	0.000045124303919393	-1.8856286976279467e-19	1.1653214805132581e-21	4.3632147798834036e-14	3.9772632961214716e-13	1.460443507709193e-13
33100000	0.004977437704058905	1.9476818193711593e-49	1.1053077028830965e-67	1.4368520074824074e-10	4.991682765690333e-15	0.000045124303919393	-1.8856286975787308e-19	1.1653214805132581e-21	4.3632147798834036e-14	3.9772632961214716e-13	1.460443507709193e-13
33200000	0.004977437704058905	1.9476818193711593e-49	1.1053077028830965e-67	1.4368520074824074e-10	4.991682765690333e-15	0.000045124303919393	-1.8856286975295146e-19	1.1653214805132581e-21	4.3632147798834036e-14	3.9772632961214716e-13	1.460443507709193e-13
33300000	0.004977437704058905	1.9476818193711593e-49	1.1053077028830965e-67	1.4368520074824074e-10	4.991682765690333e-15	0.000045124303919393	-1.8856286974802987e-19	1.1653214805132581e-21	4.3632147798834036e-14	3.9772632961214716e-13	1.460443507709193e-13
33400000	0.004977437704058905	1.9476818193711593e-49	1.1053077028830965e-67	1.4368520074824074e-10	4.991682765690333e-15	0.000045124303919393	-1.8856286974310828e-19	1.1653214805132581e-21	4.3632147798834036e-14	3.9772632961214716e-13	1.460443507709193e-13
33500000	0.004977437704058905	1.9476818193711593e-49	1.1053077028830965e-67	1.4368520074824074e-10	4.991682765690333e-15	0.000045124303919393	-1.8856286973818666e-19	1.1653214805132581e-21	4.3632147798834036e-14	3.9772632961214716e-13	1.460443507709193e-13
33600000	0.004977437704058905	1.9476818193711593e-49	1.1053077028830965e-67	1.4368520074824074e-10	4.991682765690333e-15	0.000045124303919393	-1.8856286973326506e-19	1.1653214805132581e-21	4.3632147798834036e-14	3.9772632961214716e-13	1.460443507709193e-13
33700000	0.004977437704058905	1.9476818193711593e-49	1.1053077028830965e-67	1.4368520074824074e-10	4.991682765690333e-15	0.000045124303919393	-1.8856286972834345e-19	1.1653214805132581e-21	4.3632147798834036e-14	3.9772632961214716e-13	1.460443507709193e-13
33800000	0.004977437704058905	1.9476818193711593e-49	1.1053077028830965e-67	1.4368520074824074e-10	4.991682765690333e-15	0.000045124303919393	-1.8856286972342185e-19	1.1653214805132581e-21	4.3632147798834036e-14	3.9772632961214716e-13	1.460443507709193e-13
33900000	0.004977437704058905	1.9476818193711593e-49	1.1053077028830965e-67	1.4368520074824074e-10	4.991682765690333e-15	0.000045124303919393	-1.8856286971850026e-19	1.1653214805132581e-21	4.3632147798834036e-14	3.9772632961214716e-13	1.460443507709193e-13
34000000	0.004977437704058905	1.9476818193711593e-49	1.1053077028830965e-67	1.4368520074824074e-10	4.991682765690333e-15	0.000045124303919393	-1.8856286971357864e-19	1.1653214805132581e-21	4.3632147798834036e-14	3.9772632961214716e-13	1.460443507709193e-13
34100000	0.004977437704058905	1.9476818193711593e-49	1.1053077028830965e-67	1.4368520074824074e-10	4.991682765690333e-15	0.000045124303919393	-1.8856286970865705e-19	1.1653214805132581e-21	4.3632147798834036e-14	3.9772632961214716e-13	1.460443507709193e-13
34200000	0.004977437704058905	1.9476818193711593e-49	1.1053077028830965e-67	1.4368520074824074e-10	4.991682765690333e-15	0.000045124303919393	-1.8856286970373545e-19	1.1653214805132581e-21	4.3632147798834036e-14	3.9772632961214716e-13	1.460443507709193e-13
34300000	0.004977437704058905	1.9476818193711593e-49	1.1053077028830965e-67	1.4368520074824074e-10	4.991682765690333e-15	0.000045124303919393	-1.8856286969881384e-19	1.1653214805132581e-21	4.3632147798834036e-14	3.9772632961214716e-13	1.460443507709193e-13
34400000	0.004977437704058905	1.9476818193711593e-49	1.1053077028830965e-67	1.4368520074824074e-10	4.991682765690333e-15	0.000045124303919393	-1.8856286969389224e-19	1.1653214805132581e-21	4.3632147798834036e-14	3.9772632961214716e-13	1.460443507709193e-13
34500000	0.004977437704058905	1.9476818193711593e-49	1.1053077028830965e-67	1.4368520074824074e-10	4.991682765690333e-15	0.000045124303919393	-1.8856286968897063e-19	1.1653214805132581e-21	4.3632147798834036e-14	3.9772632961214716e-13	1.460443507709193e-13
34600000	0.004977437704058905	1.9476818193711593e-49	1.1053077028830965e-67	1.4368520074824074e-10	4.991682765690333e-15	0.000045124303919393	-1.8856286968404903e-19	1.1653214805132581e-21	4.3632147798834036e-14	3.9772632961214716e-13	1.460443507709193e-13
34700000	0.004977437704058905	1.9476818193711593e-49	1.1053077028830965e-67	1.4368520074824074e-10	4.991682765690333e-15	0.000045124303919393	-1.8856286967912744e-19	1.1653214805132581e-21	4.3632147798834036e-14	3.9772632961214716e-13	1.460443507709193e-13
34800000	0.004977437704058905	1.9476818193711593e-49	1.1053077028830965e-67	1.4368520074824074e-10	4.991682765690333e-15	0.000045124303919393	-1.8856286967420582e-19	1.1653214805132581e-21	4.3632147798834036e-14	3.9772632961214716e-13	1.460443507709193e-13
34900000	0.004977437704058905	1.9476818193711593e-49	1.1053077028830965e-67	1.4368520074824074e-10	4.991682765690333e-15	0.000045124303919393	-1.8856286966928423e-19	1.1653214805132581e-21	4.3632147798834036e-14	3.9772632961214716e-13	1.460443507709193e-13
35000000	0.004977437704058905	1.9476818193711593e-49	1.1053077028830965e-67	1.4368520074824074e-10	4.991682765690333e-15	0.000045124303919393	-1.885628696643626e-19	1.1653214805132581e-21	4.3632147798834036e-14	3.9772632961214716e-13	1.460443507709193e-13
35100000	0.004977437704058905	1.9476818193711593e-49	1.1053077028830965e-67	1.4368520074824074e-10	4.991682765690333e-15	0.000045124303919393	-1.8856286965944102e-19	1.1653214805132581e-21	4.3632147798834036e-14	3.9772632961214716e-13	1.460443507709193e-13
35200000	0.004977437704058905	1.9476818193711593e-49	1.1053077028830965e-67	1.4368520074824074e-10	4.991682765690333e-15	0.000045124303919393	-1.8856286965451942e-19	1.1653214805132581e-21	4.3632147798834036e-14	3.9772632961214716e-13	1.460443507709193e-13
35300000	0.004977437704058905	1.9476818193711593e-49	1.1053077028830965e-67	1.4368520074824074e-10	4.991682765690333e-15	0.000045124303919393	-1.885628696495978e-19	1.1653214805132581e-21	4.3632147798834036e-14	3.9772632961214716e-13	1.460443507709193e-13
35400000	0.004977437704058905	1.9476818193711593e-49	1.1053077028830965e-67	1.4368520074824074e-10	4.991682765690333e-15	0.000045124303919393	-1.885628696446762e-19	1.1653214805132581e-21	4.3632147798834036e-14	3.9772632961214716e-13	1.460443507709193e-13
35500000	0.004977437704058905	1.9476818193711593e-49	1.1053077028830965e-67	1.4368520074824074e-10	4.991682765690333e-15	0.000045124303919393	-1.885628696397546e-19	1.1653214805132581e-21	4.3632147798834036e-14	3.9772632961214716e-13	1.460443507709193e-13
35600000	0.004977437704058905	1.9476818193711593e-49	1.1053077028830965e-67	1.4368520074824074e-10	4.991682765690333e-15	0.000045124303919393	-1.88562869634833e-19	1.1653214805132581e-21	4.3632147798834036e-14	3.9772632961214716e-13	1.460443507709193e-13
35700000	0.004977437704058905	1.9476818193711593e-49	1.1053077028830965e-67	1.4368520074824074e-10	4.991682765690333e-15	0.000045124303919393	-1.885628696299114e-19	1.1653214805132581e-21	4.3632147798834036e-14	3.9772632961214716e-13	1.460443507709193e-13
35800000	0.004977437704058905	1.9476818193711593e-49	1.1053077028830965e-67	1.4368520074824074e-10	4.991682765690333e-15	0.000045124303919393	-1.885628696249898e-19	1.1653214805132581e-21	4.3632147798834036e-14	3.9772632961214716e-13	1.460443507709193e-13
35900000	0.004977437704058905	1.9476818193711593e-49	1.1053077028830965e-67	1.4368520074824074e-10	4.991682765690333e-15	0.000045124303919393	-1.885628696200682e-19	1.1653214805132581e-21	4.3632147798834036e-14	3.9772632961214716e-13	1.460443507709193e-13
36000000	0.004977437704058905	1.9476818193711593e-49	1.1053077028830965e-67	1.4368520074824074e-10	4.991682765690333e-15	0.000045124303919393	-1.885628696151466e-19	1.1653214805132581e-21	4.3632147798834036e-14	3.9772632961214716e-13	1.460443507709193e-13
36100000	0.004977437704058905	1.9476818193711593e-49	1.1053077028830965e-67	1.4368520074824074e-10	4.991682765690333e-15	0.000045124303919393	-1.8856286961022498e-19	1.1653214805132581e-21	4.3632147798834036e-14	3.9772632961214716e-13	1.460443507709193e-13
36200000	0.004977437704058905	1.9476818193711593e-49	1.1053077028830965e-67	1.4368520074824074e-10	4.991682765690333e-15	0.000045124303919393	-1.885628696053034e-19	1.1653214805132581e-21	4.3632147798834036e-14	3.9772632961214716e-13	1.460443507709193e-13
36300000	0.004977437704058905	1.9476818193711593e-49	1.1053077028830965e-67	1.4368520074824074e-10	4.991682765690333e-15	0.000045124303919393	-1.8856286960038177e-19	1.1653214805132581e-21	4.3632147798834036e-14	3.9772632961214716e-13	1.460443507709193e-13
36400000	0.004977437704058905	1.9476818193711593e-49	1.1053077028830965e-67	1.4368520074824074e-10	4.991682765690333e-15	0.000045124303919393	-1.8856286959546018e-19	1.1653214805132581e-21	4.3632147798834036e-14	3.9772632961214716e-13	1.460443507709193e-13
36500000	0.004977437704058905	1.9476818193711593e-49	1.1053077028830965e-67	1.4368520074824074e-10	4.991682765690333e-15	0.000045124303919393	-1.8856286959053859e-19	1.1653214805132581e-21	4.3632147798834036e-14	3.9772632961214716e-13	1.460443507709193e-13
36600000	0.004977437704058905	1.9476818193711593e-49	1.1053077028830965e-67	1.4368520074824074e-10	4.991682765690333e-15	0.000045124303919393	-1.8856286958561697e-19	1.1653214805132581e-21	4.3632147798834036e-14	3.9772632961214716e-13	1.460443507709193e-13
36700000	0.004977437704058905	1.9476818193711597e-49	1.1053077028830965e-67	1.4368520074824074e-10	4.991682765690333e-15	0.000045124303919393	-1.8856286958069537e-19	1.1653214805132581e-21	4.3632147798834036e-14	3.9772632961214716e-13	1.460443507709193e-13
36800000	0.004977437704058905	1.9476818193711597e-49	1.1053077028830965e-67	1.4368520074824074e-10	4.991682765690333e-15	0.000045124303919393	-1.8856286957577376e-19	1.1653214805132581e-21	4.3632147798834036e-14	3.9772632961214716e-13	1.460443507709193e-13
36900000	0.004977437704058905	1.9476818193711597e-49	1.1053077028830965e-67	1.4368520074824074e-10	4.991682765690333e-15	0.000045124303919393	-1.8856286957085216e-19	1.1653214805132581e-21	4.3632147798834036e-14	3.9772632961214716e-13	1.460443507709193e-13
37000000	0.004977437704058905	1.9476818193711597e-49	1.1053077028830965e-67	1.4368520074824074e-10	4.991682765690333e-15	0.000045124303919393	-1.8856286956593057e-19	1.1653214805132581e-21	4.3632147798834036e-14	3.9772632961214716e-13	1.460443507709193e-13
37100000	0.004977437704058905	1.9476818193711597e-49	1.1053077028830965e-67	1.4368520074824074e-10	4.991682765690333e-15	0.000045124303919393	-1.8856286956100895e-19	1.1653214805132581e-21	4.3632147798834036e-14	3.9772632961214716e-13	1.460443507709193e-13
37200000	0.004977437704058905	1.9476818193711597e-49	1.1053077028830965e-67	1.4368520074824074e-10	4.991682765690333e-15	0.000045124303919393	-1.8856286955608736e-19	1.1653214805132581e-21	4.3632147798834036e-14	3.9772632961214716e-13	1.460443507709193e-13
37300000	0.004977437704058905	1.9476818193711597e-49	1.1053077028830965e-67	1.4368520074824074e-10	4.991682765690333e-15	0.000045124303919393	-1.8856286955116574e-19	1.1653214805132581e-21	4.3632147798834036e-14	3.9772632961214716e-13	1.460443507709193e-13
37400000	0.004977437704058905	1.9476818193711597e-49	1.1053077028830965e-67	1.4368520074824074e-10	4.991682765690333e-15	0.000045124303919393	-1.8856286954624415e-19	1.1653214805132581e-21	4.3632147798834036e-14	3.9772632961214716e-13	1.460443507709193e-13
37500000	0.004977437704058905	1.9476818193711597e-49	1.1053077028830965e-67	1.4368520074824074e-10	4.991682765690333e-15	0.000045124303919393	-1.8856286954132255e-19	1.1653214805132581e-21	4.3632147798834036e-14	3.9772632961214716e-13	1.460443507709193e-13
37600000	0.004977437704058905	1.9476818193711597e-49	1.1053077028830965e-67	1.4368520074824074e-10	4.991682765690333e-15	0.000045124303919393	-1.8856286953640094e-19	1.1653214805132581e-21	4.3632147798834036e-14	3.9772632961214716e-13	1.460443507709193e-13
37700000	0.004977437704058905	1.9476818193711597e-49	1.1053077028830965e-67	1.4368520074824074e-10	4.991682765690333e-15	0.000045124303919393	-1.8856286953147934e-19	1.1653214805132581e-21	4.3632147798834036e-14	3.9772632961214716e-13	1.460443507709193e-13
37800000	0.004977437704058905	1.9476818193711597e-49	1.1053077028830965e-67	1.4368520074824074e-10	4.991682765690333e-15	0.000045124303919393	-1.8856286952655772e-19	1.1653214805132581e-21	4.3632147798834036e-14	3.9772632961214716e-13	1.460443507709193e-13
37900000	0.004977437704058905	1.9476818193711597e-49	1.1053077028830965e-67	1.4368520074824074e-10	4.991682765690333e-15	0.000045124303919393	-1.8856286952163613e-19	1.1653214805132581e-21	4.3632147798834036e-14	3.9772632961214716e-13	1.460443507709193e-13
38000000	0.004977437704058905	1.9476818193711597e-49	1.1053077028830965e-67	1.4368520074824074e-10	4.991682765690333e-15	0.000045124303919393	-1.8856286951671454e-19	1.1653214805132581e-21	4.3632147798834036e-14	3.9772632961214716e-13	1.460443507709193e-13
38100000	0.004977437704058905	1.9476818193711597e-49	1.1053077028830965e-67	1.4368520074824074e-10	4.991682765690333e-15	0.000045124303919393	-1.8856286951179292e-19	1.1653214805132581e-21	4.3632147798834036e-14	3.9772632961214716e-13	1.460443507709193e-13
38200000	0.004977437704058905	1.9476818193711597e-49	1.1053077028830965e-67	1.4368520074824074e-10	4.991682765690333e-15	0.000045124303919393	-1.8856286950687133e-19	1.1653214805132581e-21	4.3632147798834036e-14	3.9772632961214716e-13	1.460443507709193e-13
38300000	0.004977437704058905	1.9476818193711597e-49	1.1053077028830965e-67	1.4368520074824074e-10	4.991682765690333e-15	0.000045124303919393	-1.8856286950194973e-19	1.1653214805132581e-21	4.3632147798834036e-14	3.9772632961214716e-13	1.460443507709193e-13
38400000	0.004977437704058905	1.94768181937116e-49	1.1053077028830965e-67	1.4368520074824074e-10	4.991682765690333e-15	0.000045124303919393	-1.8856286949702811e-19	1.1653214805132581e-21	4.3632147798834036e-14	3.9772632961214716e-13	1.460443507709193e-13
38500000	0.004977437704058905	1.94768181937116e-49	1.1053077028830965e-67	1.4368520074824074e-10	4.991682765690333e-15	0.000045124303919393	-1.8856286949210652e-19	1.1653214805132581e-21	4.3632147798834036e-14	3.9772632961214716e-13	1.460443507709193e-13
38600000	0.004977437704058905	1.94768181937116e-49	1.1053077028830965e-67	1.4368520074824074e-10	4.991682765690333e-15	0.000045124303919393	-1.885628694871849e-19	1.1653214805132581e-21	4.3632147798834036e-14	3.9772632961214716e-13	1.460443507709193e-13
38700000	0.004977437704058905	1.94768181937116e-49	1.1053077028830965e-67	1.4368520074824074e-10	4.991682765690333e-15	0.000045124303919393	-1.885628694822633e-19	1.1653214805132583e-21	4.3632147798834036e-14	3.9772632961214716e-13	1.460443507709193e-13
38800000	0.004977437704058905	1.94768181937116e-49	1.1053077028830965e-67	1.4368520074824074e-10	4.991682765690333e-15	0.000045124303919393	-1.8856286947734172e-19	1.1653214805132583e-21	4.3632147798834036e-14	3.9772632961214716e-13	1.460443507709193e-13
38900000	0.004977437704058906	1.94768181937116e-49	1.1053077028830965e-67	1.4368520074824074e-10	4.991682765690333e-15	0.000045124303919393	-1.885628694724201e-19	1.1653214805132583e-21	4.3632147798834036e-14	3.9772632961214716e-13	1.460443507709193e-13
39000000	0.004977437704058906	1.94768181937116e-49	1.1053077028830967e-67	1.4368520074824074e-10	4.991682765690333e-15	0.000045124303919393	-1.885628694674985e-19	1.1653214805132583e-21	4.3632147798834036e-14	3.9772632961214716e-13	1.460443507709193e-13
39100000	0.004977437704058906	1.94768181937116e-49	1.1053077028830967e-67	1.4368520074824074e-10	4.991682765690333e-15	0.000045124303919393	-1.8856286946257689e-19	1.1653214805132583e-21	4.3632147798834036e-14	3.9772632961214716e-13	1.460443507709193e-13
39200000	0.004977437704058906	1.94768181937116e-49	1.1053077028830967e-67	1.4368520074824074e-10	4.991682765690333e-15	0.000045124303919393	-1.885628694576553e-19	1.1653214805132583e-21	4.3632147798834036e-14	3.9772632961214716e-13	1.460443507709193e-13
39300000	0.004977437704058906	1.94768181937116e-49	1.1053077028830967e-67	1.4368520074824074e-10	4.991682765690333e-15	0.000045124303919393	-1.885628694527337e-19	1.1653214805132583e-21	4.3632147798834036e-14	3.9772632961214716e-13	1.460443507709193e-13
39400000	0.004977437704058906	1.94768181937116e-49	1.1053077028830967e-67	1.4368520074824074e-10	4.991682765690333e-15	0.000045124303919393	-1.8856286944781208e-19	1.1653214805132583e-21	4.3632147798834036e-14	3.9772632961214716e-13	1.460443507709193e-13
39500000	0.004977437704058906	1.94768181937116e-49	1.1053077028830967e-67	1.4368520074824074e-10	4.991682765690333e-15	0.000045124303919393	-1.885628694428905e-19	1.1653214805132583e-21	4.3632147798834036e-14	3.9772632961214716e-13	1.460443507709193e-13
39600000	0.004977437704058906	1.94768181937116e-49	1.1053077028830967e-67	1.4368520074824074e-10	4.991682765690333e-15	0.000045124303919393	-1.8856286943796887e-19	1.1653214805132583e-21	4.3632147798834036e-14	3.9772632961214716e-13	1.460443507709193e-13
39700000	0.004977437704058906	1.94768181937116e-49	1.1053077028830967e-67	1.4368520074824074e-10	4.991682765690333e-15	0.000045124303919393	-1.8856286943304728e-19	1.1653214805132583e-21	4.3632147798834036e-14	3.9772632961214716e-13	1.460443507709193e-13
39800000	0.004977437704058906	1.94768181937116e-49	1.1053077028830967e-67	1.4368520074824074e-10	4.991682765690333e-15	0.000045124303919393	-1.8856286942812568e-19	1.1653214805132583e-21	4.3632147798834036e-14	3.9772632961214716e-13	1.460443507709193e-13
39900000	0.004977437704058906	1.94768181937116e-49	1.1053077028830967e-67	1.4368520074824074e-10	4.991682765690333e-15	0.000045124303919393	-1.8856286942320407e-19	1.1653214805132583e-21	4.3632147798834036e-14	3.9772632961214716e-13	1.460443507709193e-13
40000000	0.004977437704058906	1.9476818193711604e-49	1.1053077028830967e-67	1.4368520074824074e-10	4.991682765690333e-15	0.000045124303919393	-1.8856286941828247e-19	1.1653214805132583e-21	4.3632147798834036e-14	3.9772632961214716e-13	1.460443507709193e-13
40100000	0.004977437704058906	1.9476818193711604e-49	1.1053077028830967e-67	1.4368520074824074e-10	4.991682765690333e-15	0.000045124303919393	-1.8856286941336088e-19	1.1653214805132583e-21	4.3632147798834036e-14	3.9772632961214716e-13	1.460443507709193e-13
40200000	0.004977437704058906	1.9476818193711604e-49	1.1053077028830967e-67	1.4368520074824074e-10	4.991682765690333e-15	0.000045124303919393	-1.8856286940843926e-19	1.1653214805132583e-21	4.3632147798834036e-14	3.9772632961214716e-13	1.460443507709193e-13
40300000	0.004977437704058906	1.9476818193711604e-49	1.1053077028830967e-67	1.4368520074824074e-10	4.991682765690333e-15	0.000045124303919393	-1.8856286940351767e-19	1.1653214805132583e-21	4.3632147798834036e-14	3.9772632961214716e-13	1.460443507709193e-13
40400000	0.004977437704058906	1.9476818193711604e-49	1.1053077028830967e-67	1.4368520074824074e-10	4.991682765690333e-15	0.000045124303919393	-1.8856286939859605e-19	1.1653214805132583e-21	4.3632147798834036e-14	3.9772632961214716e-13	1.460443507709193e-13
40500000	0.004977437704058906	1.9476818193711604e-49	1.1053077028830967e-67	1.4368520074824074e-10	4.991682765690333e-15	0.000045124303919393	-1.8856286939367446e-19	1.1653214805132583e-21	4.3632147798834036e-14	3.9772632961214716e-13	1.460443507709193e-13
40600000	0.004977437704058906	1.9476818193711604e-49	1.1053077028830967e-67	1.4368520074824074e-10	4.991682765690333e-15	0.000045124303919393	-1.8856286938875286e-19	1.1653214805132583e-21	4.3632147798834036e-14	3.9772632961214716e-13	1.460443507709193e-13
40700000	0.004977437704058906	1.9476818193711604e-49	1.1053077028830967e-67	1.4368520074824074e-10	4.991682765690333e-15	0.000045124303919393	-1.8856286938383124e-19	1.1653214805132583e-21	4.3632147798834036e-14	3.9772632961214716e-13	1.460443507709193e-13
40800000	0.004977437704058906	1.9476818193711604e-49	1.1053077028830967e-67	1.4368520074824074e-10	4.991682765690333e-15	0.000045124303919393	-1.8856286937890965e-19	1.1653214805132583e-21	4.3632147798834036e-14	3.9772632961214716e-13	1.460443507709193e-13
40900000	0.004977437704058906	1.9476818193711604e-49	1.1053077028830967e-67	1.4368520074824074e-10	4.991682765690333e-15	0.000045124303919393	-1.8856286937398803e-19	1.1653214805132583e-21	4.3632147798834036e-14	3.9772632961214716e-13	1.460443507709193e-13
41000000	0.004977437704058906	1.9476818193711604e-49	1.1053077028830967e-67	1.4368520074824074e-10	4.991682765690333e-15	0.000045124303919393	-1.8856286936906644e-19	1.1653214805132583e-21	4.3632147798834036e-14	3.9772632961214716e-13	1.460443507709193e-13
41100000	0.004977437704058906	1.9476818193711604e-49	1.1053077028830967e-67	1.4368520074824074e-10	4.991682765690333e-15	0.000045124303919393	-1.8856286936414485e-19	1.1653214805132583e-21	4.3632147798834036e-14	3.9772632961214716e-13	1.460443507709193e-13
41200000	0.004977437704058906	1.9476818193711604e-49	1.1053077028830967e-67	1.4368520074824074e-10	4.991682765690333e-15	0.000045124303919393	-1.8856286935922323e-19	1.1653214805132583e-21	4.3632147798834036e-14	3.9772632961214716e-13	1.460443507709193e-13
41300000	0.004977437704058906	1.9476818193711604e-49	1.1053077028830967e-67	1.4368520074824074e-10	4.991682765690333e-15	0.000045124303919393	-1.8856286935430163e-19	1.1653214805132583e-21	4.3632147798834036e-14	3.9772632961214716e-13	1.460443507709193e-13
41400000	0.004977437704058906	1.9476818193711604e-49	1.1053077028830967e-67	1.4368520074824074e-10	4.991682765690333e-15	0.000045124303919393	-1.8856286934938002e-19	1.1653214805132583e-21	4.3632147798834036e-14	3.9772632961214716e-13	1.460443507709193e-13
41500000	0.004977437704058906	1.9476818193711604e-49	1.1053077028830967e-67	1.4368520074824074e-10	4.991682765690333e-15	0.000045124303919393	-1.8856286934445842e-19	1.1653214805132583e-21	4.3632147798834036e-14	3.9772632961214716e-13	1.460443507709193e-13
41600000	0.004977437704058906	1.9476818193711604e-49	1.1053077028830967e-67	1.4368520074824074e-10	4.991682765690333e-15	0.000045124303919393	-1.8856286933953683e-19	1.1653214805132583e-21	4.3632147798834036e-14	3.9772632961214716e-13	1.460443507709193e-13
41700000	0.004977437704058906	1.9476818193711608e-49	1.1053077028830967e-67	1.4368520074824074e-10	4.991682765690333e-15	0.000045124303919393	-1.8856286933461521e-19	1.1653214805132583e-21	4.3632147798834036e-14	3.9772632961214716e-13	1.460443507709193e-13
41800000	0.004977437704058906	1.9476818193711608e-49	1.1053077028830967e-67	1.4368520074824074e-10	4.991682765690333e-15	0.000045124303919393	-1.8856286932969362e-19	1.1653214805132583e-21	4.3632147798834036e-14	3.9772632961214716e-13	1.460443507709193e-13
41900000	0.004977437704058906	1.9476818193711608e-49	1.1053077028830967e-67	1.4368520074824074e-10	4.991682765690333e-15	0.000045124303919393	-1.88562869324772e-19	1.1653214805132583e-21	4.3632147798834036e-14	3.9772632961214716e-13	1.460443507709193e-13
42000000	0.004977437704058906	1.9476818193711608e-49	1.1053077028830967e-67	1.4368520074824074e-10	4.991682765690333e-15	0.000045124303919393	-1.885628693198504e-19	1.1653214805132583e-21	4.3632147798834036e-14	3.9772632961214716e-13	1.460443507709193e-13
42100000	0.004977437704058906	1.9476818193711608e-49	1.1053077028830967e-67	1.4368520074824074e-10	4.991682765690333e-15	0.000045124303919393	-1.8856286931492881e-19	1.1653214805132583e-21	4.3632147798834036e-14	3.9772632961214716e-13	1.460443507709193e-13
42200000	0.004977437704058906	1.9476818193711608e-49	1.1053077028830967e-67	1.4368520074824074e-10	4.991682765690333e-15	0.000045124303919393	-1.885628693100072e-19	1.1653214805132583e-21	4.3632147798834036e-14	3.9772632961214716e-13	1.460443507709193e-13
42300000	0.004977437704058906	1.9476818193711608e-49	1.1053077028830967e-67	1.4368520074824074e-10	4.991682765690333e-15	0.000045124303919393	-1.885628693050856e-19	1.1653214805132583e-21	4.3632147798834036e-14	3.9772632961214716e-13	1.460443507709193e-13
42400000	0.004977437704058906	1.9476818193711608e-49	1.1053077028830967e-67	1.4368520074824074e-10	4.991682765690333e-15	0.000045124303919393	-1.88562869300164e-19	1.1653214805132583e-21	4.3632147798834036e-14	3.9772632961214716e-13	1.460443507709193e-13
42500000	0.004977437704058906	1.9476818193711608e-49	1.1053077028830967e-67	1.4368520074824074e-10	4.991682765690333e-15	0.000045124303919393	-1.885628692952424e-19	1.1653214805132583e-21	4.3632147798834036e-14	3.9772632961214716e-13	1.460443507709193e-13
42600000	0.004977437704058906	1.9476818193711608e-49	1.1053077028830967e-67	1.4368520074824074e-10	4.991682765690333e-15	0.000045124303919393	-1.885628692903208e-19	1.1653214805132583e-21	4.3632147798834036e-14	3.9772632961214716e-13	1.460443507709193e-13
42700000	0.004977437704058906	1.9476818193711608e-49	1.1053077028830967e-67	1.4368520074824074e-10	4.991682765690333e-15	0.000045124303919393	-1.8856286928539918e-19	1.1653214805132583e-21	4.3632147798834036e-14	3.9772632961214716e-13	1.460443507709193e-13
42800000	0.004977437704058906	1.9476818193711608e-49	1.1053077028830967e-67	1.4368520074824074e-10	4.991682765690333e-15	0.000045124303919393	-1.8856286928047759e-19	1.1653214805132583e-21	4.3632147798834036e-14	3.9772632961214716e-13	1.460443507709193e-13
42900000	0.004977437704058906	1.9476818193711608e-49	1.1053077028830967e-67	1.4368520074824074e-10	4.991682765690333e-15	0.000045124303919393	-1.88562869275556e-19	1.1653214805132583e-21	4.3632147798834036e-14	3.9772632961214716e-13	1.460443507709193e-13
43000000	0.004977437704058906	1.9476818193711608e-49	1.1053077028830967e-67	1.4368520074824074e-10	4.991682765690333e-15	0.000045124303919393	-1.8856286927063438e-19	1.1653214805132583e-21	4.3632147798834036e-14	3.9772632961214716e-13	1.460443507709193e-13
43100000	0.004977437704058906	1.9476818193711608e-49	1.1053077028830967e-67	1.4368520074824074e-10	4.991682765690333e-15	0.000045124303919393	-1.8856286926571278e-19	1.1653214805132583e-21	4.3632147798834036e-14	3.9772632961214716e-13	1.460443507709193e-13
43200000	0.004977437704058906	1.9476818193711608e-49	1.1053077028830967e-67	1.4368520074824074e-10	4.991682765690333e-15	0.000045124303919393	-1.8856286926079116e-19	1.1653214805132583e-21	4.3632147798834036e-14	3.9772632961214716e-13	1.460443507709193e-13
43300000	0.004977437704058906	1.9476818193711608e-49	1.1053077028830967e-67	1.4368520074824074e-10	4.991682765690333e-15	0.000045124303919393	-1.8856286925586957e-19	1.1653214805132583e-21	4.3632147798834036e-14	3.9772632961214716e-13	1.460443507709193e-13
43400000	0.004977437704058906	1.9476818193711608e-49	1.1053077028830967e-67	1.4368520074824074e-10	4.991682765690333e-15	0.000045124303919393	-1.8856286925094798e-19	1.1653214805132583e-21	4.3632147798834036e-14	3.9772632961214716e-13	1.460443507709193e-13
43500000	0.004977437704058906	1.9476818193711608e-49	1.1053077028830967e-67	1.4368520074824074e-10	4.991682765690333e-15	0.000045124303919393	-1.8856286924602636e-19	1.1653214805132583e-21	4.3632147798834036e-14	3.9772632961214716e-13	1.460443507709193e-13
43600000	0.004977437704058906	1.9476818193711608e-49	1.1053077028830967e-67	1.4368520074824074e-10	4.991682765690333e-15	0.000045124303919393	-1.8856286924110477e-19	1.1653214805132583e-21	4.3632147798834036e-14	3.9772632961214716e-13	1.460443507709193e-13
43700000	0.004977437704058906	1.9476818193711608e-49	1.1053077028830967e-67	1.4368520074824074e-10	4.991682765690333e-15	0.000045124303919393	-1.8856286923618315e-19	1.1653214805132583e-21	4.3632147798834036e-14	3.9772632961214716e-13	1.460443507709193e-13
43800000	0.004977437704058906	1.9476818193711608e-49	1.1053077028830967e-67	1.4368520074824074e-10	4.991682765690333e-15	0.000045124303919393	-1.8856286923126155e-19	1.1653214805132583e-21	4.3632147798834036e-14	3.9772632961214716e-13	1.460443507709193e-13
43900000	0.004977437704058906	1.9476818193711608e-49	1.1053077028830967e-67	1.4368520074824074e-10	4.991682765690333e-15	0.000045124303919393	-1.8856286922633996e-19	1.1653214805132583e-21	4.3632147798834036e-14	3.9772632961214716e-13	1.460443507709193e-13
44000000	0.004977437704058906	1.9476818193711608e-49	1.1053077028830967e-67	1.4368520074824074e-10	4.991682765690333e-15	0.000045124303919393	-1.8856286922141834e-19	1.1653214805132583e-21	4.3632147798834036e-14	3.9772632961214716e-13	1.460443507709193e-13
44100000	0.004977437704058906	1.9476818193711608e-49	1.1053077028830967e-67	1.4368520074824074e-10	4.991682765690333e-15	0.000045124303919393	-1.8856286921649675e-19	1.1653214805132583e-21	4.3632147798834036e-14	3.9772632961214716e-13	1.460443507709193e-13
44200000	0.004977437704058906	1.9476818193711608e-49	1.1053077028830967e-67	1.4368520074824074e-10	4.991682765690333e-15	0.000045124303919393	-1.8856286921157516e-19	1.1653214805132583e-21	4.3632147798834036e-14	3.9772632961214716e-13	1.460443507709193e-13
44300000	0.004977437704058906	1.9476818193711608e-49	1.1053077028830967e-67	1.4368520074824074e-10	4.991682765690333e-15	0.000045124303919393	-1.8856286920665354e-19	1.1653214805132583e-21	4.3632147798834036e-14	3.9772632961214716e-13	1.460443507709193e-13
44400000	0.004977437704058906	1.9476818193711608e-49	1.1053077028830967e-67	1.4368520074824074e-10	4.991682765690333e-15	0.000045124303919393	-1.8856286920173194e-19	1.1653214805132583e-21	4.3632147798834036e-14	3.9772632961214716e-13	1.460443507709193e-13
44500000	0.004977437704058906	1.9476818193711608e-49	1.1053077028830967e-67	1.4368520074824074e-10	4.991682765690333e-15	0.000045124303919393	-1.8856286919681033e-19	1.1653214805132583e-21	4.3632147798834036e-14	3.9772632961214716e-13	1.460443507709193e-13
44600000	0.004977437704058906	1.9476818193711608e-49	1.1053077028830967e-67	1.4368520074824074e-10	4.991682765690333e-15	0.000045124303919393	-1.8856286919188873e-19	1.1653214805132583e-21	4.3632147798834036e-14	3.9772632961214716e-13	1.460443507709193e-13
44700000	0.004977437704058906	1.9476818193711608e-49	1.1053077028830967e-67	1.4368520074824074e-10	4.991682765690333e-15	0.000045124303919393	-1.8856286918696714e-19	1.1653214805132583e-21	4.3632147798834036e-14	3.9772632961214716e-13	1.460443507709193e-13
44800000	0.004977437704058906	1.9476818193711608e-49	1.1053077028830967e-67	1.4368520074824074e-10	4.991682765690333e-15	0.000045124303919393	-1.8856286918204552e-19	1.1653214805132583e-21	4.3632147798834036e-14	3.9772632961214716e-13	1.460443507709193e-13
44900000	0.004977437704058906	1.9476818193711608e-49	1.1053077028830967e-67	1.4368520074824074e-10	4.991682765690333e-15	0.000045124303919393	-1.8856286917712393e-19	1.1653214805132583e-21	4.3632147798834036e-14	3.9772632961214716e-13	1.460443507709193e-13
45000000	0.004977437704058906	1.9476818193711608e-49	1.1053077028830967e-67	1.4368520074824074e-10	4.991682765690333e-15	0.000045124303919393	-1.885628691722023e-19	1.1653214805132583e-21	4.3632147798834036e-14	3.9772632961214716e-13	1.460443507709193e-13
45100000	0.004977437704058906	1.9476818193711608e-49	1.1053077028830967e-67	1.4368520074824074e-10	4.991682765690333e-15	0.000045124303919393	-1.8856286916728072e-19	1.1653214805132583e-21	4.3632147798834036e-14	3.9772632961214716e-13	1.460443507709193e-13
45200000	0.004977437704058906	1.9476818193711608e-49	1.1053077028830967e-67	1.4368520074824074e-10	4.991682765690333e-15	0.000045124303919393	-1.8856286916235912e-19	1.1653214805132583e-21	4.3632147798834036e-14	3.9772632961214716e-13	1.460443507709193e-13
45300000	0.004977437704058906	1.9476818193711608e-49	1.1053077028830967e-67	1.4368520074824074e-10	4.991682765690333e-15	0.000045124303919393	-1.885628691574375e-19	1.1653214805132583e-21	4.3632147798834036e-14	3.9772632961214716e-13	1.460443507709193e-13
45400000	0.004977437704058906	1.9476818193711608e-49	1.1053077028830967e-67	1.4368520074824074e-10	4.991682765690333e-15	0.000045124303919393	-1.885628691525159e-19	1.1653214805132583e-21	4.3632147798834036e-14	3.9772632961214716e-13	1.460443507709193e-13
45500000	0.004977437704058906	1.9476818193711608e-49	1.1053077028830967e-67	1.4368520074824074e-10	4.991682765690333e-15	0.000045124303919393	-1.885628691475943e-19	1.1653214805132583e-21	4.3632147798834036e-14	3.9772632961214716e-13	1.460443507709193e-13
45600000	0.004977437704058906	1.9476818193711608e-49	1.1053077028830967e-67	1.4368520074824074e-10	4.991682765690333e-15	0.000045124303919393	-1.885628691426727e-19	1.1653214805132583e-21	4.3632147798834036e-14	3.9772632961214716e-13	1.460443507709193e-13
45700000	0.004977437704058906	1.9476818193711608e-49	1.1053077028830967e-67	1.4368520074824074e-10	4.991682765690333e-15	0.000045124303919393	-1.885628691377511e-19	1.1653214805132583e-21	4.3632147798834036e-14	3.9772632961214716e-13	1.460443507709193e-13
45800000	0.004977437704058906	1.9476818193711608e-49	1.1053077028830967e-67	1.4368520074824074e-10	4.991682765690333e-15	0.000045124303919393	-1.885628691328295e-19	1.1653214805132583e-21	4.3632147798834036e-14	3.9772632961214716e-13	1.460443507709193e-13
45900000	0.004977437704058906	1.9476818193711608e-49	1.1053077028830967e-67	1.4368520074824074e-10	4.991682765690333e-15	0.000045124303919393	-1.885628691279079e-19	1.1653214805132583e-21	4.3632147798834036e-14	3.9772632961214716e-13	1.460443507709193e-13
46000000	0.004977437704058906	1.9476818193711608e-49	1.1053077028830967e-67	1.4368520074824074e-10	4.991682765690333e-15	0.000045124303919393	-1.885628691229863e-19	1.1653214805132583e-21	4.3632147798834036e-14	3.9772632961214716e-13	1.460443507709193e-13
46100000	0.004977437704058906	1.9476818193711608e-49	1.1053077028830967e-67	1.4368520074824074e-10	4.991682765690333e-15	0.000045124303919393	-1.8856286911806468e-19	1.1653214805132583e-21	4.3632147798834036e-14	3.9772632961214716e-13	1.460443507709193e-13
46200000	0.004977437704058906	1.9476818193711608e-49	1.1053077028830967e-67	1.4368520074824074e-10	4.991682765690333e-15	0.000045124303919393	-1.885628691131431e-19	1.1653214805132583e-21	4.3632147798834036e-14	3.9772632961214716e-13	1.460443507709193e-13
46300000	0.004977437704058906	1.9476818193711608e-49	1.1053077028830967e-67	1.4368520074824074e-10	4.991682765690333e-15	0.000045124303919393	-1.8856286910822147e-19	1.1653214805132583e-21	4.3632147798834036e-14	3.9772632961214716e-13	1.460443507709193e-13
46400000	0.004977437704058906	1.9476818193711608e-49	1.1053077028830967e-67	1.4368520074824074e-10	4.991682765690333e-15	0.000045124303919393	-1.8856286910329988e-19	1.1653214805132583e-21	4.3632147798834036e-14	3.9772632961214716e-13	1.460443507709193e-13
46500000	0.004977437704058906	1.9476818193711608e-49	1.1053077028830967e-67	1.4368520074824074e-10	4.991682765690333e-15	0.000045124303919393	-1.8856286909837829e-19	1.1653214805132583e-21	4.3632147798834036e-14	3.9772632961214716e-13	1.460443507709193e-13
46600000	0.004977437704058906	1.9476818193711608e-49	1.1053077028830967e-67	1.4368520074824074e-10	4.991682765690333e-15	0.000045124303919393	-1.8856286909345667e-19	1.1653214805132583e-21	4.3632147798834036e-14	3.9772632961214716e-13	1.460443507709193e-13
46700000	0.004977437704058906	1.9476818193711608e-49	1.1053077028830967e-67	1.4368520074824074e-10	4.991682765690333e-15	0.000045124303919393	-1.8856286908853507e-19	1.1653214805132583e-21	4.3632147798834036e-14	3.9772632961214716e-13	1.460443507709193e-13
46800000	0.004977437704058906	1.9476818193711608e-49	1.1053077028830967e-67	1.4368520074824074e-10	4.991682765690333e-15	0.000045124303919393	-1.8856286908361346e-19	1.1653214805132583e-21	4.3632147798834036e-14	3.9772632961214716e-13	1.460443507709193e-13
46900000	0.004977437704058906	1.9476818193711608e-49	1.1053077028830967e-67	1.4368520074824074e-10	4.991682765690333e-15	0.000045124303919393	-1.8856286907869186e-19	1.1653214805132583e-21	4.3632147798834036e-14	3.9772632961214716e-13	1.460443507709193e-13
47000000	0.004977437704058906	1.9476818193711608e-49	1.1053077028830967e-67	1.4368520074824074e-10	4.991682765690333e-15	0.000045124303919393	-1.8856286907377027e-19	1.1653214805132583e-21	4.3632147798834036e-14	3.9772632961214716e-13	1.460443507709193e-13
47100000	0.004977437704058906	1.9476818193711608e-49	1.1053077028830967e-67	1.4368520074824074e-10	4.991682765690333e-15	0.000045124303919393	-1.8856286906884865e-19	1.1653214805132583e-21	4.3632147798834036e-14	3.9772632961214716e-13	1.460443507709193e-13
47200000	0.004977437704058906	1.9476818193711608e-49	1.1053077028830967e-67	1.4368520074824074e-10	4.991682765690333e-15	0.000045124303919393	-1.8856286906392706e-19	1.1653214805132583e-21	4.3632147798834036e-14	3.9772632961214716e-13	1.460443507709193e-13
47300000	0.004977437704058906	1.9476818193711608e-49	1.1053077028830967e-67	1.4368520074824074e-10	4.991682765690333e-15	0.000045124303919393	-1.8856286905900544e-19	1.1653214805132583e-21	4.3632147798834036e-14	3.9772632961214716e-13	1.460443507709193e-13
47400000	0.004977437704058906	1.9476818193711608e-49	1.1053077028830967e-67	1.4368520074824074e-10	4.991682765690333e-15	0.000045124303919393	-1.8856286905408385e-19	1.1653214805132583e-21	4.3632147798834036e-14	3.9772632961214716e-13	1.460443507709193e-13
47500000	0.004977437704058906	1.9476818193711608e-49	1.1053077028830967e-67	1.4368520074824074e-10	4.991682765690333e-15	0.000045124303919393	-1.8856286904916225e-19	1.1653214805132583e-21	4.3632147798834036e-14	3.9772632961214716e-13	1.460443507709193e-13
47600000	0.004977437704058906	1.9476818193711608e-49	1.1053077028830967e-67	1.4368520074824074e-10	4.991682765690333e-15	0.000045124303919393	-1.8856286904424064e-19	1.1653214805132583e-21	4.3632147798834036e-14	3.9772632961214716e-13	1.460443507709193e-13
47700000	0.004977437704058906	1.9476818193711608e-49	1.1053077028830967e-67	1.4368520074824074e-10	4.991682765690333e-15	0.000045124303919393	-1.8856286903931904e-19	1.1653214805132583e-21	4.3632147798834036e-14	3.9772632961214716e-13	1.460443507709193e-13
47800000	0.004977437704058906	1.9476818193711608e-49	1.1053077028830967e-67	1.4368520074824074e-10	4.991682765690333e-15	0.000045124303919393	-1.8856286903439742e-19	1.1653214805132583e-21	4.3632147798834036e-14	3.9772632961214716e-13	1.460443507709193e-13
47900000	0.004977437704058906	1.9476818193711608e-49	1.1053077028830967e-67	1.4368520074824074e-10	4.991682765690333e-15	0.000045124303919393	-1.8856286902947583e-19	1.1653214805132583e-21	4.3632147798834036e-14	3.9772632961214716e-13	1.460443507709193e-13
48000000	0.004977437704058906	1.9476818193711608e-49	1.1053077028830967e-67	1.4368520074824074e-10	4.991682765690333e-15	0.000045124303919393	-1.8856286902455424e-19	1.1653214805132583e-21	4.3632147798834036e-14	3.9772632961214716e-13	1.460443507709193e-13
48100000	0.004977437704058906	1.9476818193711608e-49	1.1053077028830967e-67	1.4368520074824074e-10	4.991682765690333e-15	0.000045124303919393	-1.8856286901963262e-19	1.1653214805132583e-21	4.3632147798834036e-14	3.9772632961214716e-13	1.460443507709193e-13
48200000	0.004977437704058906	1.9476818193711608e-49	1.1053077028830967e-67	1.4368520074824074e-10	4.991682765690333e-15	0.000045124303919393	-1.8856286901471103e-19	1.1653214805132583e-21	4.3632147798834036e-14	3.9772632961214716e-13	1.460443507709193e-13
48300000	0.004977437704058906	1.9476818193711608e-49	1.1053077028830967e-67	1.4368520074824074e-10	4.991682765690333e-15	0.000045124303919393	-1.8856286900978943e-19	1.1653214805132583e-21	4.3632147798834036e-14	3.9772632961214716e-13	1.460443507709193e-13
48400000	0.004977437704058906	1.9476818193711604e-49	1.1053077028830967e-67	1.4368520074824074e-10	4.991682765690333e-15	0.000045124303919393	-1.8856286900486782e-19	1.1653214805132583e-21	4.3632147798834036e-14	3.9772632961214716e-13	1.460443507709193e-13
48500000	0.004977437704058906	1.9476818193711604e-49	1.1053077028830967e-67	1.4368520074824077e-10	4.991682765690333e-15	0.000045124303919393	-1.8856286899994622e-19	1.1653214805132583e-21	4.3632147798834036e-14	3.9772632961214716e-13	1.460443507709193e-13
48600000	0.004977437704058906	1.9476818193711604e-49	1.1053077028830967e-67	1.4368520074824077e-10	4.991682765690333e-15	0.000045124303919393	-1.885628689950246e-19	1.1653214805132583e-21	4.3632147798834036e-14	3.9772632961214716e-13	1.460443507709193e-13
48700000	0.004977437704058906	1.9476818193711604e-49	1.1053077028830967e-67	1.4368520074824077e-10	4.991682765690333e-15	0.000045124303919393	-1.88562868990103e-19	1.1653214805132583e-21	4.3632147798834036e-14	3.9772632961214716e-13	1.460443507709193e-13
48800000	0.004977437704058906	1.9476818193711604e-49	1.1053077028830967e-67	1.4368520074824077e-10	4.991682765690333e-15	0.000045124303919393	-1.8856286898518142e-19	1.1653214805132583e-21	4.3632147798834036e-14	3.9772632961214716e-13	1.460443507709193e-13
48900000	0.004977437704058906	1.9476818193711604e-49	1.1053077028830967e-67	1.4368520074824077e-10	4.991682765690333e-15	0.000045124303919393	-1.885628689802598e-19	1.1653214805132583e-21	4.3632147798834036e-14	3.9772632961214716e-13	1.460443507709193e-13
49000000	0.004977437704058906	1.9476818193711604e-49	1.1053077028830967e-67	1.4368520074824077e-10	4.991682765690333e-15	0.000045124303919393	-1.885628689753382e-19	1.1653214805132583e-21	4.3632147798834036e-14	3.9772632961214716e-13	1.460443507709193e-13
49100000	0.004977437704058906	1.9476818193711604e-49	1.1053077028830967e-67	1.4368520074824077e-10	4.991682765690333e-15	0.000045124303919393	-1.8856286897041659e-19	1.1653214805132581e-21	4.3632147798834036e-14	3.9772632961214716e-13	1.460443507709193e-13
49200000	0.004977437704058906	1.9476818193711604e-49	1.1053077028830967e-67	1.4368520074824077e-10	4.991682765690333e-15	0.000045124303919393	-1.88562868965495e-19	1.1653214805132581e-21	4.3632147798834036e-14	3.9772632961214716e-13	1.460443507709193e-13
49300000	0.004977437704058905	1.9476818193711604e-49	1.1053077028830967e-67	1.4368520074824077e-10	4.991682765690333e-15	0.000045124303919393	-1.885628689605734e-19	1.1653214805132581e-21	4.3632147798834036e-14	3.9772632961214716e-13	1.460443507709193e-13
49400000	0.004977437704058905	1.9476818193711604e-49	1.1053077028830967e-67	1.4368520074824077e-10	4.991682765690333e-15	0.000045124303919393	-1.8856286895565178e-19	1.1653214805132581e-21	4.3632147798834036e-14	3.9772632961214716e-13	1.460443507709193e-13
49500000	0.004977437704058905	1.9476818193711604e-49	1.1053077028830965e-67	1.4368520074824077e-10	4.991682765690333e-15	0.000045124303919393	-1.885628689507302e-19	1.1653214805132581e-21	4.3632147798834036e-14	3.9772632961214716e-13	1.460443507709193e-13
49600000	0.004977437704058905	1.9476818193711604e-49	1.1053077028830965e-67	1.4368520074824077e-10	4.991682765690333e-15	0.000045124303919393	-1.8856286894580857e-19	1.1653214805132581e-21	4.3632147798834036e-14	3.9772632961214716e-13	1.460443507709193e-13
49700000	0.004977437704058905	1.9476818193711604e-49	1.1053077028830965e-67	1.4368520074824077e-10	4.991682765690333e-15	0.000045124303919393	-1.8856286894088698e-19	1.1653214805132581e-21	4.3632147798834036e-14	3.9772632961214716e-13	1.460443507709193e-13
49800000	0.004977437704058905	1.9476818193711604e-49	1.1053077028830965e-67	1.4368520074824077e-10	4.991682765690333e-15	0.000045124303919393	-1.8856286893596538e-19	1.1653214805132581e-21	4.3632147798834036e-14	3.9772632961214716e-13	1.460443507709193e-13
49900000	0.004977437704058905	1.9476818193711604e-49	1.1053077028830965e-67	1.4368520074824077e-10	4.991682765690333e-15	0.000045124303919393	-1.8856286893104377e-19	1.1653214805132581e-21	4.3632147798834036e-14	3.9772632961214716e-13	1.460443507709193e-13
50000000	0.004977437704058905	1.9476818193711604e-49	1.1053077028830965e-67	1.4368520074824077e-10	4.991682765690333e-15	0.000045124303919393	-1.8856286892612217e-19	1.1653214805132581e-21	4.3632147798834036e-14	3.9772632961214716e-13	1.460443507709193e-13
50100000	0.004977437704058905	1.9476818193711604e-49	1.1053077028830965e-67	1.4368520074824077e-10	4.991682765690333e-15	0.000045124303919393	-1.8856286892120058e-19	1.1653214805132581e-21	4.3632147798834036e-14	3.9772632961214716e-13	1.460443507709193e-13
50200000	0.004977437704058905	1.9476818193711604e-49	1.1053077028830965e-67	1.4368520074824077e-10	4.991682765690333e-15	0.000045124303919393	-1.8856286891627896e-19	1.1653214805132581e-21	4.3632147798834036e-14	3.9772632961214716e-13	1.460443507709193e-13
50300000	0.004977437704058905	1.9476818193711604e-49	1.1053077028830965e-67	1.4368520074824077e-10	4.991682765690333e-15	0.000045124303919393	-1.8856286891135737e-19	1.1653214805132581e-21	4.3632147798834036e-14	3.9772632961214716e-13	1.460443507709193e-13
50400000	0.004977437704058905	1.9476818193711604e-49	1.1053077028830965e-67	1.4368520074824077e-10	4.991682765690333e-15	0.000045124303919393	-1.8856286890643575e-19	1.1653214805132581e-21	4.3632147798834036e-14	3.9772632961214716e-13	1.460443507709193e-13
50500000	0.004977437704058905	1.9476818193711604e-49	1.1053077028830965e-67	1.4368520074824077e-10	4.991682765690333e-15	0.000045124303919393	-1.8856286890151416e-19	1.1653214805132581e-21	4.3632147798834036e-14	3.9772632961214716e-13	1.460443507709193e-13
50600000	0.004977437704058905	1.9476818193711604e-49	1.1053077028830965e-67	1.4368520074824077e-10	4.991682765690333e-15	0.000045124303919393	-1.8856286889659256e-19	1.1653214805132581e-21	4.3632147798834036e-14	3.9772632961214716e-13	1.460443507709193e-13
50700000	0.004977437704058905	1.9476818193711604e-49	1.1053077028830965e-67	1.4368520074824077e-10	4.991682765690333e-15	0.000045124303919393	-1.8856286889167095e-19	1.1653214805132581e-21	4.3632147798834036e-14	3.9772632961214716e-13	1.460443507709193e-13
50800000	0.004977437704058905	1.9476818193711604e-49	1.1053077028830965e-67	1.4368520074824077e-10	4.991682765690333e-15	0.000045124303919393	-1.8856286888674935e-19	1.1653214805132581e-21	4.3632147798834036e-14	3.9772632961214716e-13	1.460443507709193e-13
50900000	0.004977437704058905	1.9476818193711604e-49	1.1053077028830965e-67	1.4368520074824077e-10	4.991682765690333e-15	0.000045124303919393	-1.8856286888182773e-19	1.1653214805132581e-21	4.3632147798834036e-14	3.9772632961214716e-13	1.460443507709193e-13
51000000	0.004977437704058905	1.9476818193711604e-49	1.1053077028830965e-67	1.4368520074824077e-10	4.991682765690333e-15	0.000045124303919393	-1.8856286887690614e-19	1.1653214805132581e-21	4.3632147798834036e-14	3.9772632961214716e-13	1.460443507709193e-13
51100000	0.004977437704058905	1.94768181937116e-49	1.1053077028830965e-67	1.4368520074824077e-10	4.991682765690333e-15	0.000045124303919393	-1.8856286887198455e-19	1.1653214805132581e-21	4.3632147798834036e-14	3.9772632961214716e-13	1.460443507709193e-13
51200000	0.004977437704058905	1.94768181937116e-49	1.1053077028830965e-67	1.4368520074824077e-10	4.991682765690333e-15	0.000045124303919393	-1.8856286886706293e-19	1.1653214805132581e-21	4.3632147798834036e-14	3.9772632961214716e-13	1.460443507709193e-13
51300000	0.004977437704058905	1.94768181937116e-49	1.1053077028830965e-67	1.4368520074824077e-10	4.991682765690333e-15	0.000045124303919393	-1.8856286886214134e-19	1.1653214805132581e-21	4.3632147798834036e-14	3.9772632961214716e-13	1.460443507709193e-13
51400000	0.004977437704058905	1.94768181937116e-49	1.1053077028830965e-67	1.4368520074824077e-10	4.991682765690333e-15	0.000045124303919393	-1.8856286885721972e-19	1.1653214805132581e-21	4.3632147798834036e-14	3.9772632961214716e-13	1.460443507709193e-13
51500000	0.004977437704058905	1.94768181937116e-49	1.1053077028830965e-67	1.4368520074824077e-10	4.991682765690333e-15	0.000045124303919393	-1.8856286885229812e-19	1.1653214805132581e-21	4.3632147798834036e-14	3.9772632961214716e-13	1.460443507709193e-13
51600000	0.004977437704058905	1.94768181937116e-49	1.1053077028830965e-67	1.4368520074824077e-10	4.991682765690333e-15	0.000045124303919393	-1.8856286884737653e-19	1.1653214805132581e-21	4.3632147798834036e-14	3.9772632961214716e-13	1.460443507709193e-13
51700000	0.004977437704058905	1.94768181937116e-49	1.1053077028830965e-67	1.4368520074824077e-10	4.991682765690333e-15	0.000045124303919393	-1.8856286884245491e-19	1.1653214805132581e-21	4.3632147798834036e-14	3.9772632961214716e-13	1.460443507709193e-13
51800000	0.004977437704058905	1.94768181937116e-49	1.1053077028830965e-67	1.4368520074824077e-10	4.991682765690333e-15	0.000045124303919393	-1.8856286883753332e-19	1.1653214805132581e-21	4.3632147798834036e-14	3.9772632961214716e-13	1.460443507709193e-13
51900000	0.004977437704058905	1.94768181937116e-49	1.1053077028830965e-67	1.4368520074824077e-10	4.991682765690333e-15	0.000045124303919393	-1.885628688326117e-19	1.1653214805132581e-21	4.3632147798834036e-14	3.9772632961214716e-13	1.460443507709193e-13
52000000	0.004977437704058905	1.94768181937116e-49	1.1053077028830965e-67	1.4368520074824077e-10	4.991682765690333e-15	0.000045124303919393	-1.885628688276901e-19	1.1653214805132581e-21	4.3632147798834036e-14	3.9772632961214716e-13	1.460443507709193e-13
52100000	0.004977437704058905	1.94768181937116e-49	1.1053077028830965e-67	1.4368520074824077e-10	4.991682765690333e-15	0.000045124303919393	-1.8856286882276851e-19	1.1653214805132581e-21	4.3632147798834036e-14	3.9772632961214716e-13	1.460443507709193e-13
52200000	0.004977437704058905	1.94768181937116e-49	1.1053077028830965e-67	1.4368520074824077e-10	4.991682765690333e-15	0.000045124303919393	-1.885628688178469e-19	1.1653214805132581e-21	4.3632147798834036e-14	3.9772632961214716e-13	1.460443507709193e-13
52300000	0.004977437704058905	1.94768181937116e-49	1.1053077028830965e-67	1.4368520074824077e-10	4.991682765690333e-15	0.000045124303919393	-1.885628688129253e-19	1.1653214805132581e-21	4.3632147798834036e-14	3.9772632961214716e-13	1.460443507709193e-13
52400000	0.004977437704058905	1.94768181937116e-49	1.1053077028830965e-67	1.4368520074824077e-10	4.991682765690333e-15	0.000045124303919393	-1.885628688080037e-19	1.1653214805132581e-21	4.3632147798834036e-14	3.9772632961214716e-13	1.460443507709193e-13
52500000	0.004977437704058905	1.94768181937116e-49	1.1053077028830965e-67	1.4368520074824077e-10	4.991682765690333e-15	0.000045124303919393	-1.885628688030821e-19	1.1653214805132581e-21	4.3632147798834036e-14	3.9772632961214716e-13	1.460443507709193e-13
52600000	0.004977437704058905	1.94768181937116e-49	1.1053077028830965e-67	1.4368520074824077e-10	4.991682765690333e-15	0.000045124303919393	-1.885628687981605e-19	1.1653214805132581e-21	4.3632147798834036e-14	3.9772632961214716e-13	1.460443507709193e-13
52700000	0.004977437704058905	1.94768181937116e-49	1.1053077028830965e-67	1.4368520074824077e-10	4.991682765690333e-15	0.000045124303919393	-1.8856286879323888e-19	1.1653214805132581e-21	4.3632147798834036e-14	3.9772632961214716e-13	1.460443507709193e-13
52800000	0.004977437704058905	1.94768181937116e-49	1.1053077028830965e-67	1.4368520074824077e-10	4.991682765690333e-15	0.000045124303919393	-1.8856286878831729e-19	1.1653214805132581e-21	4.3632147798834036e-14	3.9772632961214716e-13	1.460443507709193e-13
52900000	0.004977437704058905	1.94768181937116e-49	1.1053077028830965e-67	1.4368520074824077e-10	4.991682765690333e-15	0.000045124303919393	-1.885628687833957e-19	1.1653214805132581e-21	4.3632147798834036e-14	3.9772632961214716e-13	1.460443507709193e-13
53000000	0.004977437704058905	1.94768181937116e-49	1.1053077028830965e-67	1.4368520074824077e-10	4.991682765690333e-15	0.000045124303919393	-1.8856286877847408e-19	1.1653214805132581e-21	4.3632147798834036e-14	3.9772632961214716e-13	1.460443507709193e-13
53100000	0.004977437704058905	1.94768181937116e-49	1.1053077028830965e-67	1.4368520074824077e-10	4.991682765690333e-15	0.000045124303919393	-1.8856286877355248e-19	1.1653214805132581e-21	4.3632147798834036e-14	3.9772632961214716e-13	1.460443507709193e-13
53200000	0.004977437704058905	1.94768181937116e-49	1.1053077028830965e-67	1.4368520074824077e-10	4.991682765690333e-15	0.000045124303919393	-1.8856286876863086e-19	1.1653214805132581e-21	4.3632147798834036e-14	3.9772632961214716e-13	1.460443507709193e-13
53300000	0.004977437704058905	1.94768181937116e-49	1.1053077028830965e-67	1.4368520074824077e-10	4.991682765690333e-15	0.000045124303919393	-1.8856286876370927e-19	1.1653214805132581e-21	4.3632147798834036e-14	3.9772632961214716e-13	1.460443507709193e-13
53400000	0.004977437704058905	1.94768181937116e-49	1.1053077028830965e-67	1.4368520074824077e-10	4.991682765690333e-15	0.000045124303919393	-1.8856286875878768e-19	1.1653214805132581e-21	4.3632147798834036e-14	3.9772632961214716e-13	1.460443507709193e-13
53500000	0.004977437704058905	1.94768181937116e-49	1.1053077028830965e-67	1.4368520074824077e-10	4.991682765690333e-15	0.000045124303919393	-1.8856286875386606e-19	1.1653214805132581e-21	4.3632147798834036e-14	3.9772632961214716e-13	1.460443507709193e-13
53600000	0.004977437704058905	1.94768181937116e-49	1.1053077028830965e-67	1.4368520074824077e-10	4.991682765690333e-15	0.000045124303919393	-1.8856286874894447e-19	1.1653214805132581e-21	4.3632147798834036e-14	3.9772632961214716e-13	1.460443507709193e-13
53700000	0.004977437704058905	1.94768181937116e-49	1.1053077028830965e-67	1.4368520074824077e-10	4.991682765690333e-15	0.000045124303919393	-1.8856286874402285e-19	1.1653214805132581e-21	4.3632147798834036e-14	3.9772632961214716e-13	1.460443507709193e-13
53800000	0.004977437704058905	1.94768181937116e-49	1.1053077028830965e-67	1.4368520074824077e-10	4.991682765690333e-15	0.000045124303919393	-1.8856286873910126e-19	1.1653214805132581e-21	4.3632147798834036e-14	3.9772632961214716e-13	1.460443507709193e-13
53900000	0.004977437704058905	1.94768181937116e-49	1.1053077028830965e-67	1.4368520074824077e-10	4.991682765690333e-15	0.000045124303919393	-1.8856286873417966e-19	1.1653214805132581e-21	4.3632147798834036e-14	3.9772632961214716e-13	1.460443507709193e-13
54000000	0.004977437704058905	1.94768181937116e-49	1.1053077028830965e-67	1.4368520074824077e-10	4.991682765690333e-15	0.000045124303919393	-1.8856286872925804e-19	1.1653214805132581e-21	4.3632147798834036e-14	3.9772632961214716e-13	1.460443507709193e-13
54100000	0.004977437704058905	1.94768181937116e-49	1.1053077028830965e-67	1.4368520074824077e-10	4.991682765690333e-15	0.000045124303919393	-1.8856286872433645e-19	1.1653214805132581e-21	4.3632147798834036e-14	3.9772632961214716e-13	1.460443507709193e-13
54200000	0.004977437704058905	1.94768181937116e-49	1.1053077028830965e-67	1.4368520074824077e-10	4.991682765690333e-15	0.000045124303919393	-1.8856286871941486e-19	1.1653214805132581e-21	4.3632147798834036e-14	3.9772632961214716e-13	1.460443507709193e-13
54300000	0.004977437704058905	1.94768181937116e-49	1.1053077028830965e-67	1.4368520074824077e-10	4.991682765690333e-15	0.000045124303919393	-1.8856286871449324e-19	1.1653214805132581e-21	4.3632147798834036e-14	3.9772632961214716e-13	1.460443507709193e-13
54400000	0.004977437704058905	1.94768181937116e-49	1.1053077028830965e-67	1.4368520074824077e-10	4.991682765690333e-15	0.000045124303919393	-1.8856286870957165e-19	1.1653214805132581e-21	4.3632147798834036e-14	3.9772632961214716e-13	1.460443507709193e-13
54500000	0.004977437704058905	1.94768181937116e-49	1.1053077028830965e-67	1.4368520074824077e-10	4.991682765690333e-15	0.000045124303919393	-1.8856286870465003e-19	1.1653214805132581e-21	4.3632147798834036e-14	3.9772632961214716e-13	1.460443507709193e-13
54600000	0.004977437704058905	1.94768181937116e-49	1.1053077028830965e-67	1.4368520074824077e-10	4.991682765690333e-15	0.000045124303919393	-1.8856286869972843e-19	1.1653214805132581e-21	4.3632147798834036e-14	3.9772632961214716e-13	1.460443507709193e-13
54700000	0.004977437704058905	1.94768181937116e-49	1.1053077028830965e-67	1.4368520074824077e-10	4.991682765690333e-15	0.000045124303919393	-1.8856286869480684e-19	1.1653214805132581e-21	4.3632147798834036e-14	3.9772632961214716e-13	1.460443507709193e-13
54800000	0.004977437704058905	1.94768181937116e-49	1.1053077028830965e-67	1.4368520074824077e-10	4.991682765690333e-15	0.000045124303919393	-1.8856286868988522e-19	1.1653214805132581e-21	4.3632147798834036e-14	3.9772632961214716e-13	1.460443507709193e-13
54900000	0.004977437704058905	1.94768181937116e-49	1.1053077028830965e-67	1.4368520074824077e-10	4.991682765690333e-15	0.000045124303919393	-1.8856286868496363e-19	1.1653214805132581e-21	4.3632147798834036e-14	3.9772632961214716e-13	1.460443507709193e-13
55000000	0.004977437704058905	1.94768181937116e-49	1.1053077028830965e-67	1.4368520074824077e-10	4.991682765690333e-15	0.000045124303919393	-1.88562868680042e-19	1.1653214805132581e-21	4.3632147798834036e-14	3.9772632961214716e-13	1.460443507709193e-13
55100000	0.004977437704058905	1.94768181937116e-49	1.1053077028830965e-67	1.4368520074824077e-10	4.991682765690333e-15	0.000045124303919393	-1.8856286867512042e-19	1.1653214805132581e-21	4.3632147798834036e-14	3.9772632961214716e-13	1.460443507709193e-13
55200000	0.004977437704058905	1.94768181937116e-49	1.1053077028830965e-67	1.4368520074824077e-10	4.991682765690333e-15	0.000045124303919393	-1.8856286867019882e-19	1.1653214805132581e-21	4.3632147798834036e-14	3.9772632961214716e-13	1.460443507709193e-13
55300000	0.004977437704058905	1.94768181937116e-49	1.1053077028830965e-67	1.4368520074824077e-10	4.991682765690333e-15	0.000045124303919393	-1.885628686652772e-19	1.1653214805132581e-21	4.3632147798834036e-14	3.9772632961214716e-13	1.460443507709193e-13
55400000	0.004977437704058905	1.94768181937116e-49	1.1053077028830965e-67	1.4368520074824077e-10	4.991682765690333e-15	0.000045124303919393	-1.8856286866035561e-19	1.1653214805132581e-21	4.3632147798834036e-14	3.9772632961214716e-13	1.460443507709193e-13
55500000	0.004977437704058905	1.94768181937116e-49	1.1053077028830965e-67	1.4368520074824077e-10	4.991682765690333e-15	0.000045124303919393	-1.88562868655434e-19	1.1653214805132581e-21	4.3632147798834036e-14	3.9772632961214716e-13	1.460443507709193e-13
55600000	0.004977437704058905	1.94768181937116e-49	1.1053077028830965e-67	1.4368520074824077e-10	4.991682765690333e-15	0.000045124303919393	-1.885628686505124e-19	1.1653214805132581e-21	4.3632147798834036e-14	3.9772632961214716e-13	1.460443507709193e-13
55700000	0.004977437704058905	1.94768181937116e-49	1.1053077028830965e-67	1.4368520074824077e-10	4.991682765690333e-15	0.000045124303919393	-1.885628686455908e-19	1.1653214805132581e-21	4.3632147798834036e-14	3.9772632961214716e-13	1.460443507709193e-13
55800000	0.004977437704058905	1.94768181937116e-49	1.1053077028830965e-67	1.4368520074824077e-10	4.991682765690333e-15	0.000045124303919393	-1.885628686406692e-19	1.1653214805132581e-21	4.3632147798834036e-14	3.9772632961214716e-13	1.460443507709193e-13
55900000	0.004977437704058905	1.94768181937116e-49	1.1053077028830965e-67	1.4368520074824077e-10	4.991682765690333e-15	0.000045124303919393	-1.885628686357476e-19	1.1653214805132581e-21	4.3632147798834036e-14	3.9772632961214716e-13	1.460443507709193e-13
56000000	0.004977437704058905	1.94768181937116e-49	1.1053077028830965e-67	1.4368520074824077e-10	4.991682765690333e-15	0.000045124303919393	-1.88562868630826e-19	1.1653214805132581e-21	4.3632147798834036e-14	3.9772632961214716e-13	1.460443507709193e-13
56100000	0.004977437704058905	1.94768181937116e-49	1.1053077028830965e-67	1.4368520074824077e-10	4.991682765690333e-15	0.000045124303919393	-1.8856286862590439e-19	1.1653214805132581e-21	4.3632147798834036e-14	3.9772632961214716e-13	1.460443507709193e-13
56200000	0.004977437704058905	1.94768181937116e-49	1.1053077028830965e-67	1.4368520074824077e-10	4.991682765690333e-15	0.000045124303919393	-1.885628686209828e-19	1.1653214805132581e-21	4.3632147798834036e-14	3.9772632961214716e-13	1.460443507709193e-13
56300000	0.004977437704058905	1.94768181937116e-49	1.1053077028830965e-67	1.4368520074824077e-10	4.991682765690333e-15	0.000045124303919393	-1.8856286861606117e-19	1.1653214805132581e-21	4.3632147798834036e-14	3.9772632961214716e-13	1.460443507709193e-13
56400000	0.004977437704058905	1.94768181937116e-49	1.1053077028830965e-67	1.4368520074824077e-10	4.991682765690333e-15	0.000045124303919393	-1.8856286861113958e-19	1.1653214805132581e-21	4.3632147798834036e-14	3.9772632961214716e-13	1.460443507709193e-13
56500000	0.004977437704058905	1.94768181937116e-49	1.1053077028830965e-67	1.4368520074824077e-10	4.991682765690333e-15	0.000045124303919393	-1.8856286860621799e-19	1.1653214805132581e-21	4.3632147798834036e-14	3.9772632961214716e-13	1.460443507709193e-13
56600000	0.004977437704058905	1.94768181937116e-49	1.1053077028830965e-67	1.4368520074824077e-10	4.991682765690333e-15	0.000045124303919393	-1.8856286860129637e-19	1.1653214805132581e-21	4.3632147798834036e-14	3.9772632961214716e-13	1.460443507709193e-13
56700000	0.004977437704058905	1.94768181937116e-49	1.1053077028830965e-67	1.4368520074824077e-10	4.991682765690333e-15	0.000045124303919393	-1.8856286859637478e-19	1.1653214805132581e-21	4.3632147798834036e-14	3.9772632961214716e-13	1.460443507709193e-13
56800000	0.004977437704058905	1.94768181937116e-49	1.1053077028830965e-67	1.4368520074824077e-10	4.991682765690333e-15	0.000045124303919393	-1.8856286859145316e-19	1.1653214805132581e-21	4.3632147798834036e-14	3.9772632961214716e-13	1.460443507709193e-13
56900000	0.004977437704058905	1.94768181937116e-49	1.1053077028830965e-67	1.4368520074824077e-10	4.991682765690333e-15	0.000045124303919393	-1.8856286858653156e-19	1.1653214805132581e-21	4.3632147798834036e-14	3.9772632961214716e-13	1.460443507709193e-13
57000000	0.004977437704058905	1.94768181937116e-49	1.1053077028830965e-67	1.4368520074824077e-10	4.991682765690333e-15	0.000045124303919393	-1.8856286858160997e-19	1.1653214805132581e-21	4.3632147798834036e-14	3.9772632961214716e-13	1.460443507709193e-13
57100000	0.004977437704058905	1.94768181937116e-49	1.1053077028830965e-67	1.4368520074824077e-10	4.991682765690333e-15	0.000045124303919393	-1.8856286857668835e-19	1.1653214805132581e-21	4.3632147798834036e-14	3.9772632961214716e-13	1.460443507709193e-13
57200000	0.004977437704058905	1.94768181937116e-49	1.1053077028830965e-67	1.4368520074824077e-10	4.991682765690333e-15	0.000045124303919393	-1.8856286857176676e-19	1.1653214805132581e-21	4.3632147798834036e-14	3.9772632961214716e-13	1.460443507709193e-13
57300000	0.004977437704058905	1.94768181937116e-49	1.1053077028830965e-67	1.4368520074824077e-10	4.991682765690333e-15	0.000045124303919393	-1.8856286856684514e-19	1.1653214805132581e-21	4.3632147798834036e-14	3.9772632961214716e-13	1.460443507709193e-13
57400000	0.004977437704058905	1.94768181937116e-49	1.1053077028830965e-67	1.4368520074824077e-10	4.991682765690333e-15	0.000045124303919393	-1.8856286856192355e-19	1.1653214805132581e-21	4.3632147798834036e-14	3.9772632961214716e-13	1.460443507709193e-13
57500000	0.004977437704058905	1.94768181937116e-49	1.1053077028830965e-67	1.4368520074824077e-10	4.991682765690333e-15	0.000045124303919393	-1.8856286855700195e-19	1.1653214805132581e-21	4.3632147798834036e-14	3.9772632961214716e-13	1.460443507709193e-13
57600000	0.004977437704058905	1.94768181937116e-49	1.1053077028830965e-67	1.4368520074824077e-10	4.991682765690333e-15	0.000045124303919393	-1.8856286855208034e-19	1.1653214805132581e-21	4.3632147798834036e-14	3.9772632961214716e-13	1.460443507709193e-13
57700000	0.004977437704058905	1.94768181937116e-49	1.1053077028830965e-67	1.4368520074824077e-10	4.991682765690333e-15	0.000045124303919393	-1.8856286854715874e-19	1.1653214805132581e-21	4.3632147798834036e-14	3.9772632961214716e-13	1.460443507709193e-13
57800000	0.004977437704058905	1.94768181937116e-49	1.1053077028830964e-67	1.4368520074824077e-10	4.991682765690333e-15	0.000045124303919393	-1.8856286854223713e-19	1.1653214805132581e-21	4.3632147798834036e-14	3.9772632961214716e-13	1.460443507709193e-13
57900000	0.004977437704058905	1.94768181937116e-49	1.1053077028830964e-67	1.4368520074824077e-10	4.991682765690333e-15	0.000045124303919393	-1.8856286853731553e-19	1.1653214805132581e-21	4.3632147798834036e-14	3.9772632961214716e-13	1.460443507709193e-13
58000000	0.004977437704058905	1.9476818193711604e-49	1.1053077028830964e-67	1.4368520074824077e-10	4.991682765690333e-15	0.000045124303919393	-1.8856286853239394e-19	1.1653214805132581e-21	4.3632147798834036e-14	3.9772632961214716e-13	1.460443507709193e-13
58100000	0.004977437704058905	1.9476818193711604e-49	1.1053077028830964e-67	1.4368520074824077e-10	4.991682765690333e-15	0.000045124303919393	-1.8856286852747232e-19	1.1653214805132581e-21	4.3632147798834036e-14	3.9772632961214716e-13	1.460443507709193e-13
58200000	0.004977437704058905	1.9476818193711604e-49	1.1053077028830964e-67	1.4368520074824077e-10	4.991682765690333e-15	0.000045124303919393	-1.8856286852255073e-19	1.1653214805132581e-21	4.3632147798834036e-14	3.9772632961214716e-13	1.460443507709193e-13
58300000	0.004977437704058905	1.9476818193711604e-49	1.1053077028830964e-67	1.4368520074824077e-10	4.991682765690333e-15	0.000045124303919393	-1.8856286851762913e-19	1.1653214805132581e-21	4.3632147798834036e-14	3.9772632961214716e-13	1.460443507709193e-13
58400000	0.004977437704058905	1.9476818193711604e-49	1.1053077028830964e-67	1.4368520074824077e-10	4.991682765690332e-15	0.000045124303919393	-1.8856286851270752e-19	1.1653214805132581e-21	4.3632147798834036e-14	3.9772632961214716e-13	1.460443507709193e-13
58500000	0.004977437704058905	1.9476818193711604e-49	1.1053077028830964e-67	1.4368520074824077e-10	4.991682765690332e-15	0.00004512430391939299	-1.8856286850778592e-19	1.1653214805132581e-21	4.3632147798834036e-14	3.9772632961214716e-13	1.460443507709193e-13
58600000	0.004977437704058905	1.9476818193711604e-49	1.1053077028830964e-67	1.4368520074824077e-10	4.991682765690332e-15	0.00004512430391939299	-1.885628685028643e-19	1.1653214805132581e-21	4.3632147798834036e-14	3.9772632961214716e-13	1.460443507709193e-13
58700000	0.004977437704058905	1.9476818193711604e-49	1.1053077028830964e-67	1.4368520074824077e-10	4.991682765690332e-15	0.00004512430391939299	-1.885628684979427e-19	1.1653214805132581e-21	4.3632147798834036e-14	3.9772632961214716e-13	1.460443507709193e-13
58800000	0.004977437704058905	1.9476818193711604e-49	1.1053077028830964e-67	1.4368520074824077e-10	4.991682765690332e-15	0.00004512430391939299	-1.8856286849302112e-19	1.1653214805132581e-21	4.3632147798834036e-14	3.9772632961214716e-13	1.460443507709193e-13
58900000	0.004977437704058905	1.9476818193711604e-49	1.1053077028830964e-67	1.4368520074824077e-10	4.991682765690332e-15	0.00004512430391939299	-1.885628684880995e-19	1.1653214805132581e-21	4.3632147798834036e-14	3.9772632961214716e-13	1.460443507709193e-13
59000000	0.004977437704058905	1.9476818193711604e-49	1.1053077028830964e-67	1.4368520074824077e-10	4.991682765690332e-15	0.00004512430391939299	-1.885628684831779e-19	1.1653214805132581e-21	4.3632147798834036e-14	3.9772632961214716e-13	1.460443507709193e-13
59100000	0.004977437704058905	1.9476818193711604e-49	1.1053077028830964e-67	1.4368520074824077e-10	4.991682765690332e-15	0.00004512430391939299	-1.885628684782563e-19	1.1653214805132581e-21	4.3632147798834036e-14	3.9772632961214716e-13	1.460443507709193e-13
59200000	0.004977437704058905	1.9476818193711604e-49	1.1053077028830964e-67	1.4368520074824077e-10	4.991682765690332e-15	0.00004512430391939299	-1.885628684733347e-19	1.1653214805132581e-21	4.3632147798834036e-14	3.9772632961214716e-13	1.460443507709193e-13
59300000	0.004977437704058905	1.9476818193711604e-49	1.1053077028830964e-67	1.4368520074824077e-10	4.991682765690332e-15	0.00004512430391939299	-1.885628684684131e-19	1.1653214805132581e-21	4.3632147798834036e-14	3.9772632961214716e-13	1.460443507709193e-13
59400000	0.004977437704058905	1.9476818193711604e-49	1.1053077028830964e-67	1.4368520074824077e-10	4.991682765690332e-15	0.00004512430391939299	-1.8856286846349148e-19	1.1653214805132581e-21	4.3632147798834036e-14	3.9772632961214716e-13	1.460443507709193e-13
59500000	0.004977437704058905	1.9476818193711604e-49	1.1053077028830964e-67	1.4368520074824074e-10	4.991682765690332e-15	0.00004512430391939299	-1.885628684585699e-19	1.1653214805132581e-21	4.3632147798834036e-14	3.9772632961214716e-13	1.460443507709193e-13
59600000	0.004977437704058905	1.9476818193711604e-49	1.1053077028830964e-67	1.4368520074824074e-10	4.991682765690332e-15	0.00004512430391939299	-1.8856286845364827e-19	1.1653214805132581e-21	4.3632147798834036e-14	3.9772632961214716e-13	1.460443507709193e-13
59700000	0.004977437704058905	1.9476818193711604e-49	1.1053077028830964e-67	1.4368520074824074e-10	4.991682765690332e-15	0.00004512430391939299	-1.8856286844872668e-19	1.1653214805132581e-21	4.3632147798834036e-14	3.9772632961214716e-13	1.460443507709193e-13
59800000	0.004977437704058905	1.9476818193711604e-49	1.1053077028830964e-67	1.4368520074824074e-10	4.991682765690332e-15	0.00004512430391939299	-1.8856286844380509e-19	1.1653214805132581e-21	4.3632147798834036e-14	3.9772632961214716e-13	1.460443507709193e-13
59900000	0.004977437704058905	1.9476818193711604e-49	1.1053077028830964e-67	1.4368520074824074e-10	4.991682765690332e-15	0.00004512430391939299	-1.8856286843888347e-19	1.1653214805132581e-21	4.3632147798834036e-14	3.9772632961214716e-13	1.460443507709193e-13
60000000	0.004977437704058905	1.9476818193711604e-49	1.1053077028830964e-67	1.4368520074824074e-10	4.991682765690332e-15	0.00004512430391939299	-1.8856286843396187e-19	1.1653214805132581e-21	4.3632147798834036e-14	3.9772632961214716e-13	1.460443507709193e-13
60100000	0.004977437704058905	1.9476818193711604e-49	1.1053077028830964e-67	1.4368520074824074e-10	4.991682765690332e-15	0.00004512430391939299	-1.8856286842904028e-19	1.1653214805132581e-21	4.3632147798834036e-14	3.9772632961214716e-13	1.460443507709193e-13
60200000	0.004977437704058905	1.9476818193711604e-49	1.1053077028830964e-67	1.4368520074824074e-10	4.991682765690332e-15	0.00004512430391939299	-1.8856286842411866e-19	1.1653214805132581e-21	4.3632147798834036e-14	3.9772632961214716e-13	1.460443507709193e-13
60300000	0.004977437704058905	1.9476818193711604e-49	1.1053077028830964e-67	1.4368520074824074e-10	4.991682765690332e-15	0.00004512430391939299	-1.8856286841919707e-19	1.1653214805132581e-21	4.3632147798834036e-14	3.9772632961214716e-13	1.460443507709193e-13
60400000	0.004977437704058905	1.9476818193711604e-49	1.1053077028830964e-67	1.4368520074824074e-10	4.991682765690332e-15	0.00004512430391939299	-1.8856286841427545e-19	1.1653214805132581e-21	4.3632147798834036e-14	3.9772632961214716e-13	1.460443507709193e-13
60500000	0.004977437704058905	1.9476818193711604e-49	1.1053077028830964e-67	1.4368520074824074e-10	4.991682765690332e-15	0.00004512430391939299	-1.8856286840935386e-19	1.1653214805132581e-21	4.3632147798834036e-14	3.9772632961214716e-13	1.460443507709193e-13
60600000	0.004977437704058905	1.9476818193711604e-49	1.1053077028830964e-67	1.4368520074824074e-10	4.991682765690332e-15	0.00004512430391939299	-1.8856286840443226e-19	1.1653214805132581e-21	4.3632147798834036e-14	3.9772632961214716e-13	1.460443507709193e-13
60700000	0.004977437704058905	1.9476818193711604e-49	1.1053077028830964e-67	1.4368520074824074e-10	4.991682765690332e-15	0.00004512430391939299	-1.8856286839951065e-19	1.1653214805132581e-21	4.3632147798834036e-14	3.9772632961214716e-13	1.460443507709193e-13
60800000	0.004977437704058905	1.9476818193711604e-49	1.1053077028830964e-67	1.4368520074824074e-10	4.991682765690332e-15	0.00004512430391939299	-1.8856286839458905e-19	1.1653214805132581e-21	4.3632147798834036e-14	3.9772632961214716e-13	1.460443507709193e-13
60900000	0.004977437704058905	1.9476818193711604e-49	1.1053077028830964e-67	1.4368520074824074e-10	4.991682765690332e-15	0.00004512430391939299	-1.8856286838966744e-19	1.1653214805132581e-21	4.3632147798834036e-14	3.9772632961214716e-13	1.460443507709193e-13
61000000	0.004977437704058905	1.9476818193711604e-49	1.1053077028830964e-67	1.4368520074824074e-10	4.991682765690332e-15	0.00004512430391939299	-1.8856286838474584e-19	1.1653214805132581e-21	4.3632147798834036e-14	3.9772632961214716e-13	1.460443507709193e-13
61100000	0.004977437704058905	1.9476818193711608e-49	1.1053077028830964e-67	1.4368520074824074e-10	4.991682765690332e-15	0.00004512430391939299	-1.8856286837982425e-19	1.1653214805132581e-21	4.3632147798834036e-14	3.9772632961214716e-13	1.460443507709193e-13
61200000	0.004977437704058905	1.9476818193711608e-49	1.1053077028830964e-67	1.4368520074824074e-10	4.991682765690332e-15	0.00004512430391939299	-1.8856286837490263e-19	1.1653214805132581e-21	4.3632147798834036e-14	3.9772632961214716e-13	1.460443507709193e-13
61300000	0.004977437704058905	1.9476818193711608e-49	1.1053077028830964e-67	1.4368520074824074e-10	4.991682765690332e-15	0.00004512430391939299	-1.8856286836998104e-19	1.1653214805132581e-21	4.3632147798834036e-14	3.9772632961214716e-13	1.460443507709193e-13
61400000	0.004977437704058905	1.9476818193711608e-49	1.1053077028830964e-67	1.4368520074824074e-10	4.991682765690332e-15	0.00004512430391939299	-1.8856286836505942e-19	1.1653214805132581e-21	4.3632147798834036e-14	3.9772632961214716e-13	1.460443507709193e-13
61500000	0.004977437704058905	1.9476818193711608e-49	1.1053077028830964e-67	1.4368520074824074e-10	4.991682765690332e-15	0.00004512430391939299	-1.8856286836013783e-19	1.1653214805132581e-21	4.3632147798834036e-14	3.9772632961214716e-13	1.460443507709193e-13
61600000	0.004977437704058905	1.9476818193711608e-49	1.1053077028830964e-67	1.4368520074824074e-10	4.991682765690332e-15	0.00004512430391939299	-1.8856286835521623e-19	1.1653214805132581e-21	4.3632147798834036e-14	3.9772632961214716e-13	1.460443507709193e-13
61700000	0.004977437704058905	1.9476818193711608e-49	1.1053077028830964e-67	1.4368520074824074e-10	4.991682765690332e-15	0.00004512430391939299	-1.8856286835029461e-19	1.1653214805132581e-21	4.3632147798834036e-14	3.9772632961214716e-13	1.460443507709193e-13
61800000	0.004977437704058905	1.9476818193711608e-49	1.1053077028830964e-67	1.4368520074824074e-10	4.991682765690332e-15	0.00004512430391939299	-1.8856286834537302e-19	1.1653214805132581e-21	4.3632147798834036e-14	3.9772632961214716e-13	1.460443507709193e-13
61900000	0.004977437704058905	1.9476818193711608e-49	1.1053077028830964e-67	1.4368520074824074e-10	4.991682765690332e-15	0.00004512430391939299	-1.885628683404514e-19	1.1653214805132581e-21	4.3632147798834036e-14	3.9772632961214716e-13	1.460443507709193e-13
62000000	0.004977437704058905	1.9476818193711608e-49	1.1053077028830964e-67	1.4368520074824074e-10	4.991682765690332e-15	0.00004512430391939299	-1.885628683355298e-19	1.1653214805132581e-21	4.3632147798834036e-14	3.9772632961214716e-13	1.460443507709193e-13
62100000	0.004977437704058905	1.9476818193711608e-49	1.1053077028830964e-67	1.4368520074824074e-10	4.991682765690332e-15	0.00004512430391939299	-1.8856286833060822e-19	1.1653214805132581e-21	4.3632147798834036e-14	3.9772632961214716e-13	1.460443507709193e-13
62200000	0.004977437704058905	1.9476818193711608e-49	1.1053077028830964e-67	1.4368520074824074e-10	4.991682765690332e-15	0.00004512430391939299	-1.885628683256866e-19	1.1653214805132581e-21	4.3632147798834036e-14	3.9772632961214716e-13	1.460443507709193e-13
62300000	0.004977437704058905	1.9476818193711608e-49	1.1053077028830964e-67	1.4368520074824074e-10	4.991682765690332e-15	0.00004512430391939299	-1.88562868320765e-19	1.1653214805132581e-21	4.3632147798834036e-14	3.9772632961214716e-13	1.460443507709193e-13
62400000	0.004977437704058905	1.9476818193711608e-49	1.1053077028830964e-67	1.4368520074824074e-10	4.991682765690332e-15	0.00004512430391939299	-1.885628683158434e-19	1.1653214805132581e-21	4.3632147798834036e-14	3.9772632961214716e-13	1.460443507709193e-13
62500000	0.004977437704058905	1.9476818193711608e-49	1.1053077028830964e-67	1.4368520074824074e-10	4.991682765690332e-15	0.00004512430391939299	-1.885628683109218e-19	1.1653214805132581e-21	4.3632147798834036e-14	3.9772632961214716e-13	1.460443507709193e-13
62600000	0.004977437704058905	1.9476818193711608e-49	1.1053077028830964e-67	1.4368520074824074e-10	4.991682765690332e-15	0.00004512430391939299	-1.885628683060002e-19	1.1653214805132581e-21	4.3632147798834036e-14	3.9772632961214716e-13	1.460443507709193e-13
62700000	0.004977437704058905	1.9476818193711608e-49	1.1053077028830964e-67	1.4368520074824074e-10	4.991682765690332e-15	0.00004512430391939299	-1.8856286830107858e-19	1.1653214805132581e-21	4.3632147798834036e-14	3.9772632961214716e-13	1.460443507709193e-13
62800000	0.004977437704058905	1.9476818193711608e-49	1.1053077028830964e-67	1.4368520074824074e-10	4.991682765690332e-15	0.00004512430391939299	-1.88562868296157e-19	1.1653214805132581e-21	4.3632147798834036e-14	3.9772632961214716e-13	1.460443507709193e-13
62900000	0.004977437704058905	1.9476818193711608e-49	1.1053077028830964e-67	1.4368520074824074e-10	4.991682765690332e-15	0.00004512430391939299	-1.885628682912354e-19	1.1653214805132581e-21	4.3632147798834036e-14	3.9772632961214716e-13	1.460443507709193e-13
63000000	0.004977437704058905	1.9476818193711608e-49	1.1053077028830964e-67	1.4368520074824074e-10	4.991682765690332e-15	0.00004512430391939299	-1.8856286828631378e-19	1.1653214805132581e-21	4.3632147798834036e-14	3.9772632961214716e-13	1.460443507709193e-13
63100000	0.004977437704058905	1.9476818193711608e-49	1.1053077028830964e-67	1.4368520074824074e-10	4.991682765690332e-15	0.00004512430391939299	-1.8856286828139218e-19	1.1653214805132581e-21	4.3632147798834036e-14	3.9772632961214716e-13	1.460443507709193e-13
63200000	0.004977437704058905	1.9476818193711608e-49	1.1053077028830964e-67	1.4368520074824074e-10	4.991682765690332e-15	0.00004512430391939299	-1.8856286827647057e-19	1.1653214805132581e-21	4.3632147798834036e-14	3.9772632961214716e-13	1.460443507709193e-13
63300000	0.004977437704058905	1.9476818193711608e-49	1.1053077028830964e-67	1.4368520074824074e-10	4.991682765690332e-15	0.00004512430391939299	-1.8856286827154897e-19	1.1653214805132581e-21	4.3632147798834036e-14	3.9772632961214716e-13	1.460443507709193e-13
63400000	0.004977437704058905	1.9476818193711608e-49	1.1053077028830964e-67	1.4368520074824074e-10	4.991682765690332e-15	0.00004512430391939299	-1.8856286826662738e-19	1.1653214805132581e-21	4.3632147798834036e-14	3.9772632961214716e-13	1.460443507709193e-13
63500000	0.004977437704058905	1.9476818193711608e-49	1.1053077028830964e-67	1.4368520074824074e-10	4.991682765690332e-15	0.00004512430391939299	-1.8856286826170576e-19	1.1653214805132581e-21	4.3632147798834036e-14	3.9772632961214716e-13	1.460443507709193e-13
63600000	0.004977437704058905	1.9476818193711608e-49	1.1053077028830964e-67	1.4368520074824074e-10	4.991682765690332e-15	0.00004512430391939299	-1.8856286825678417e-19	1.1653214805132581e-21	4.3632147798834036e-14	3.9772632961214716e-13	1.460443507709193e-13
63700000	0.004977437704058905	1.9476818193711608e-49	1.1053077028830964e-67	1.4368520074824074e-10	4.991682765690332e-15	0.00004512430391939299	-1.8856286825186255e-19	1.1653214805132581e-21	4.3632147798834036e-14	3.9772632961214716e-13	1.460443507709193e-13
63800000	0.004977437704058905	1.9476818193711608e-49	1.1053077028830964e-67	1.4368520074824074e-10	4.991682765690332e-15	0.00004512430391939299	-1.8856286824694096e-19	1.1653214805132581e-21	4.3632147798834036e-14	3.9772632961214716e-13	1.460443507709193e-13
63900000	0.004977437704058905	1.9476818193711608e-49	1.1053077028830964e-67	1.4368520074824074e-10	4.991682765690332e-15	0.00004512430391939299	-1.8856286824201936e-19	1.1653214805132581e-21	4.3632147798834036e-14	3.9772632961214716e-13	1.460443507709193e-13
64000000	0.004977437704058905	1.9476818193711608e-49	1.1053077028830964e-67	1.4368520074824074e-10	4.991682765690332e-15	0.00004512430391939299	-1.8856286823709774e-19	1.1653214805132581e-21	4.3632147798834036e-14	3.9772632961214716e-13	1.460443507709193e-13
64100000	0.004977437704058905	1.9476818193711608e-49	1.1053077028830964e-67	1.4368520074824074e-10	4.991682765690332e-15	0.00004512430391939299	-1.8856286823217615e-19	1.1653214805132581e-21	4.3632147798834036e-14	3.9772632961214716e-13	1.460443507709193e-13
64200000	0.004977437704058905	1.9476818193711608e-49	1.1053077028830964e-67	1.4368520074824074e-10	4.991682765690332e-15	0.00004512430391939299	-1.8856286822725456e-19	1.1653214805132581e-21	4.3632147798834036e-14	3.9772632961214716e-13	1.460443507709193e-13
64300000	0.004977437704058905	1.9476818193711608e-49	1.1053077028830964e-67	1.4368520074824074e-10	4.991682765690332e-15	0.00004512430391939299	-1.8856286822233294e-19	1.1653214805132581e-21	4.3632147798834036e-14	3.9772632961214716e-13	1.460443507709193e-13
64400000	0.004977437704058905	1.9476818193711608e-49	1.1053077028830964e-67	1.4368520074824074e-10	4.991682765690332e-15	0.00004512430391939299	-1.8856286821741135e-19	1.1653214805132581e-21	4.3632147798834036e-14	3.9772632961214716e-13	1.460443507709193e-13
64500000	0.004977437704058905	1.9476818193711608e-49	1.1053077028830964e-67	1.4368520074824074e-10	4.991682765690332e-15	0.00004512430391939299	-1.8856286821248973e-19	1.1653214805132581e-21	4.3632147798834036e-14	3.9772632961214716e-13	1.460443507709193e-13
64600000	0.004977437704058905	1.9476818193711608e-49	1.1053077028830964e-67	1.4368520074824074e-10	4.991682765690332e-15	0.00004512430391939299	-1.8856286820756813e-19	1.1653214805132581e-21	4.3632147798834036e-14	3.9772632961214716e-13	1.460443507709193e-13
64700000	0.004977437704058905	1.9476818193711608e-49	1.1053077028830964e-67	1.4368520074824074e-10	4.991682765690332e-15	0.00004512430391939299	-1.8856286820264654e-19	1.1653214805132581e-21	4.3632147798834036e-14	3.9772632961214716e-13	1.460443507709193e-13
64800000	0.004977437704058905	1.9476818193711608e-49	1.1053077028830964e-67	1.4368520074824074e-10	4.991682765690332e-15	0.00004512430391939299	-1.8856286819772492e-19	1.1653214805132581e-21	4.3632147798834036e-14	3.9772632961214716e-13	1.460443507709193e-13
64900000	0.004977437704058905	1.9476818193711608e-49	1.1053077028830964e-67	1.4368520074824074e-10	4.991682765690332e-15	0.00004512430391939299	-1.8856286819280333e-19	1.1653214805132581e-21	4.3632147798834036e-14	3.9772632961214716e-13	1.460443507709193e-13
65000000	0.004977437704058905	1.9476818193711608e-49	1.1053077028830964e-67	1.4368520074824074e-10	4.991682765690332e-15	0.00004512430391939299	-1.8856286818788171e-19	1.1653214805132581e-21	4.3632147798834036e-14	3.9772632961214716e-13	1.460443507709193e-13
65100000	0.004977437704058905	1.9476818193711608e-49	1.1053077028830964e-67	1.4368520074824074e-10	4.991682765690332e-15	0.00004512430391939299	-1.8856286818296012e-19	1.1653214805132581e-21	4.3632147798834036e-14	3.9772632961214716e-13	1.460443507709193e-13
65200000	0.004977437704058905	1.9476818193711608e-49	1.1053077028830964e-67	1.4368520074824074e-10	4.991682765690332e-15	0.00004512430391939299	-1.8856286817803853e-19	1.1653214805132581e-21	4.3632147798834036e-14	3.9772632961214716e-13	1.460443507709193e-13
65300000	0.004977437704058905	1.947681819371161e-49	1.1053077028830964e-67	1.4368520074824074e-10	4.991682765690332e-15	0.00004512430391939299	-1.885628681731169e-19	1.1653214805132581e-21	4.3632147798834036e-14	3.9772632961214716e-13	1.460443507709193e-13
65400000	0.004977437704058905	1.947681819371161e-49	1.1053077028830964e-67	1.4368520074824074e-10	4.991682765690332e-15	0.00004512430391939299	-1.8856286816819531e-19	1.1653214805132581e-21	4.3632147798834036e-14	3.9772632961214716e-13	1.460443507709193e-13
65500000	0.004977437704058905	1.947681819371161e-49	1.1053077028830964e-67	1.4368520074824074e-10	4.991682765690332e-15	0.00004512430391939299	-1.885628681632737e-19	1.1653214805132581e-21	4.3632147798834036e-14	3.9772632961214716e-13	1.460443507709193e-13
65600000	0.004977437704058905	1.947681819371161e-49	1.1053077028830964e-67	1.4368520074824074e-10	4.991682765690332e-15	0.00004512430391939299	-1.885628681583521e-19	1.1653214805132581e-21	4.3632147798834036e-14	3.9772632961214716e-13	1.460443507709193e-13
65700000	0.004977437704058905	1.947681819371161e-49	1.1053077028830964e-67	1.4368520074824074e-10	4.991682765690332e-15	0.00004512430391939299	-1.885628681534305e-19	1.1653214805132581e-21	4.3632147798834036e-14	3.9772632961214716e-13	1.460443507709193e-13
65800000	0.004977437704058905	1.947681819371161e-49	1.1053077028830964e-67	1.4368520074824074e-10	4.991682765690332e-15	0.00004512430391939299	-1.885628681485089e-19	1.1653214805132581e-21	4.3632147798834036e-14	3.9772632961214716e-13	1.460443507709193e-13
65900000	0.004977437704058905	1.947681819371161e-49	1.1053077028830964e-67	1.4368520074824074e-10	4.991682765690332e-15	0.00004512430391939299	-1.885628681435873e-19	1.1653214805132581e-21	4.3632147798834036e-14	3.9772632961214716e-13	1.460443507709193e-13
66000000	0.004977437704058905	1.947681819371161e-49	1.1053077028830964e-67	1.4368520074824074e-10	4.991682765690332e-15	0.00004512430391939299	-1.885628681386657e-19	1.1653214805132581e-21	4.3632147798834036e-14	3.9772632961214716e-13	1.460443507709193e-13
66100000	0.004977437704058905	1.947681819371161e-49	1.1053077028830964e-67	1.4368520074824074e-10	4.991682765690332e-15	0.00004512430391939299	-1.8856286813374409e-19	1.1653214805132581e-21	4.3632147798834036e-14	3.9772632961214716e-13	1.460443507709193e-13
66200000	0.004977437704058905	1.947681819371161e-49	1.1053077028830964e-67	1.4368520074824074e-10	4.991682765690332e-15	0.00004512430391939299	-1.885628681288225e-19	1.1653214805132581e-21	4.3632147798834036e-14	3.9772632961214716e-13	1.460443507709193e-13
66300000	0.004977437704058905	1.947681819371161e-49	1.1053077028830964e-67	1.4368520074824074e-10	4.991682765690332e-15	0.00004512430391939299	-1.8856286812390088e-19	1.1653214805132581e-21	4.3632147798834036e-14	3.9772632961214716e-13	1.460443507709193e-13
66400000	0.004977437704058905	1.947681819371161e-49	1.1053077028830964e-67	1.4368520074824074e-10	4.991682765690332e-15	0.00004512430391939299	-1.8856286811897928e-19	1.1653214805132581e-21	4.3632147798834036e-14	3.9772632961214716e-13	1.460443507709193e-13
66500000	0.004977437704058905	1.947681819371161e-49	1.1053077028830964e-67	1.4368520074824074e-10	4.991682765690332e-15	0.00004512430391939299	-1.8856286811405769e-19	1.1653214805132581e-21	4.3632147798834036e-14	3.9772632961214716e-13	1.460443507709193e-13
66600000	0.004977437704058905	1.947681819371161e-49	1.1053077028830964e-67	1.4368520074824074e-10	4.991682765690332e-15	0.00004512430391939299	-1.8856286810913607e-19	1.1653214805132581e-21	4.3632147798834036e-14	3.9772632961214716e-13	1.460443507709193e-13
66700000	0.004977437704058905	1.947681819371161e-49	1.1053077028830964e-67	1.4368520074824074e-10	4.991682765690332e-15	0.00004512430391939299	-1.8856286810421448e-19	1.1653214805132581e-21	4.3632147798834036e-14	3.9772632961214716e-13	1.460443507709193e-13
66800000	0.004977437704058905	1.947681819371161e-49	1.1053077028830964e-67	1.4368520074824074e-10	4.991682765690332e-15	0.00004512430391939299	-1.8856286809929286e-19	1.1653214805132581e-21	4.3632147798834036e-14	3.9772632961214716e-13	1.460443507709193e-13
66900000	0.004977437704058905	1.947681819371161e-49	1.1053077028830964e-67	1.4368520074824074e-10	4.991682765690332e-15	0.00004512430391939299	-1.8856286809437127e-19	1.1653214805132581e-21	4.3632147798834036e-14	3.9772632961214716e-13	1.460443507709193e-13
67000000	0.004977437704058905	1.947681819371161e-49	1.1053077028830964e-67	1.4368520074824074e-10	4.991682765690332e-15	0.00004512430391939299	-1.8856286808944967e-19	1.1653214805132581e-21	4.3632147798834036e-14	3.9772632961214716e-13	1.460443507709193e-13
67100000	0.004977437704058905	1.947681819371161e-49	1.1053077028830964e-67	1.4368520074824074e-10	4.991682765690332e-15	0.00004512430391939299	-1.8856286808452805e-19	1.1653214805132581e-21	4.3632147798834036e-14	3.9772632961214716e-13	1.460443507709193e-13
67200000	0.004977437704058905	1.947681819371161e-49	1.1053077028830964e-67	1.4368520074824074e-10	4.991682765690332e-15	0.00004512430391939299	-1.8856286807960646e-19	1.1653214805132581e-21	4.3632147798834036e-14	3.9772632961214716e-13	1.460443507709193e-13
67300000	0.004977437704058905	1.947681819371161e-49	1.1053077028830964e-67	1.4368520074824074e-10	4.991682765690332e-15	0.00004512430391939299	-1.8856286807468484e-19	1.1653214805132581e-21	4.3632147798834036e-14	3.9772632961214716e-13	1.460443507709193e-13
67400000	0.004977437704058905	1.947681819371161e-49	1.1053077028830964e-67	1.4368520074824074e-10	4.991682765690332e-15	0.00004512430391939299	-1.8856286806976325e-19	1.1653214805132581e-21	4.3632147798834036e-14	3.9772632961214716e-13	1.460443507709193e-13
67500000	0.004977437704058905	1.947681819371161e-49	1.1053077028830964e-67	1.4368520074824074e-10	4.991682765690332e-15	0.00004512430391939299	-1.8856286806484166e-19	1.1653214805132581e-21	4.3632147798834036e-14	3.9772632961214716e-13	1.460443507709193e-13
67600000	0.004977437704058905	1.947681819371161e-49	1.1053077028830964e-67	1.4368520074824074e-10	4.991682765690332e-15	0.00004512430391939299	-1.8856286805992004e-19	1.1653214805132581e-21	4.3632147798834036e-14	3.9772632961214716e-13	1.460443507709193e-13
67700000	0.004977437704058905	1.947681819371161e-49	1.1053077028830964e-67	1.4368520074824074e-10	4.991682765690332e-15	0.00004512430391939299	-1.8856286805499844e-19	1.1653214805132581e-21	4.3632147798834036e-14	3.9772632961214716e-13	1.460443507709193e-13
67800000	0.004977437704058905	1.947681819371161e-49	1.1053077028830964e-67	1.4368520074824074e-10	4.991682765690332e-15	0.00004512430391939299	-1.8856286805007683e-19	1.1653214805132581e-21	4.3632147798834036e-14	3.9772632961214716e-13	1.460443507709193e-13
67900000	0.004977437704058905	1.947681819371161e-49	1.1053077028830964e-67	1.4368520074824074e-10	4.991682765690332e-15	0.00004512430391939299	-1.8856286804515523e-19	1.1653214805132581e-21	4.3632147798834036e-14	3.9772632961214716e-13	1.460443507709193e-13
68000000	0.004977437704058905	1.947681819371161e-49	1.1053077028830964e-67	1.4368520074824074e-10	4.991682765690332e-15	0.00004512430391939299	-1.8856286804023364e-19	1.1653214805132581e-21	4.3632147798834036e-14	3.9772632961214716e-13	1.460443507709193e-13
68100000	0.004977437704058905	1.947681819371161e-49	1.1053077028830964e-67	1.4368520074824074e-10	4.991682765690332e-15	0.00004512430391939299	-1.8856286803531202e-19	1.1653214805132581e-21	4.3632147798834036e-14	3.9772632961214716e-13	1.460443507709193e-13
68200000	0.004977437704058905	1.947681819371161e-49	1.1053077028830964e-67	1.4368520074824074e-10	4.991682765690332e-15	0.00004512430391939299	-1.8856286803039043e-19	1.1653214805132581e-21	4.3632147798834036e-14	3.9772632961214716e-13	1.460443507709193e-13
68300000	0.004977437704058905	1.947681819371161e-49	1.1053077028830964e-67	1.4368520074824074e-10	4.991682765690332e-15	0.00004512430391939299	-1.8856286802546883e-19	1.1653214805132581e-21	4.3632147798834036e-14	3.9772632961214716e-13	1.460443507709193e-13
68400000	0.004977437704058905	1.947681819371161e-49	1.1053077028830964e-67	1.4368520074824074e-10	4.991682765690332e-15	0.00004512430391939299	-1.8856286802054722e-19	1.1653214805132581e-21	4.3632147798834036e-14	3.9772632961214716e-13	1.4604435077091927e-13
68500000	0.004977437704058905	1.947681819371161e-49	1.1053077028830964e-67	1.4368520074824074e-10	4.991682765690332e-15	0.00004512430391939299	-1.8856286801562562e-19	1.1653214805132581e-21	4.3632147798834036e-14	3.9772632961214716e-13	1.4604435077091927e-13
68600000	0.004977437704058905	1.947681819371161e-49	1.1053077028830964e-67	1.4368520074824074e-10	4.991682765690332e-15	0.00004512430391939299	-1.88562868010704e-19	1.1653214805132581e-21	4.3632147798834036e-14	3.9772632961214716e-13	1.4604435077091927e-13
68700000	0.004977437704058905	1.947681819371161e-49	1.1053077028830964e-67	1.4368520074824074e-10	4.991682765690332e-15	0.00004512430391939299	-1.885628680057824e-19	1.1653214805132581e-21	4.3632147798834036e-14	3.9772632961214716e-13	1.4604435077091927e-13
68800000	0.004977437704058905	1.947681819371161e-49	1.1053077028830964e-67	1.4368520074824074e-10	4.991682765690332e-15	0.00004512430391939299	-1.8856286800086082e-19	1.1653214805132581e-21	4.363214779883404e-14	3.9772632961214716e-13	1.4604435077091927e-13
68900000	0.004977437704058905	1.947681819371161e-49	1.1053077028830964e-67	1.4368520074824074e-10	4.991682765690332e-15	0.00004512430391939299	-1.885628679959392e-19	1.1653214805132581e-21	4.363214779883404e-14	3.9772632961214716e-13	1.4604435077091927e-13
69000000	0.004977437704058905	1.947681819371161e-49	1.1053077028830964e-67	1.4368520074824074e-10	4.991682765690332e-15	0.00004512430391939299	-1.885628679910176e-19	1.1653214805132581e-21	4.363214779883404e-14	3.9772632961214716e-13	1.4604435077091927e-13
69100000	0.004977437704058905	1.947681819371161e-49	1.1053077028830964e-67	1.4368520074824074e-10	4.991682765690332e-15	0.00004512430391939299	-1.88562867986096e-19	1.1653214805132581e-21	4.363214779883404e-14	3.9772632961214716e-13	1.4604435077091927e-13
69200000	0.004977437704058905	1.947681819371161e-49	1.1053077028830964e-67	1.4368520074824074e-10	4.991682765690332e-15	0.00004512430391939299	-1.885628679811744e-19	1.1653214805132581e-21	4.363214779883404e-14	3.9772632961214716e-13	1.4604435077091927e-13
69300000	0.004977437704058905	1.947681819371161e-49	1.1053077028830964e-67	1.4368520074824074e-10	4.991682765690332e-15	0.00004512430391939299	-1.885628679762528e-19	1.1653214805132581e-21	4.363214779883404e-14	3.9772632961214716e-13	1.4604435077091927e-13
69400000	0.004977437704058905	1.947681819371161e-49	1.1053077028830964e-67	1.4368520074824074e-10	4.991682765690332e-15	0.00004512430391939299	-1.8856286797133118e-19	1.1653214805132581e-21	4.363214779883404e-14	3.9772632961214716e-13	1.4604435077091927e-13
69500000	0.004977437704058905	1.947681819371161e-49	1.1053077028830964e-67	1.4368520074824074e-10	4.991682765690332e-15	0.00004512430391939299	-1.885628679664096e-19	1.1653214805132581e-21	4.363214779883404e-14	3.9772632961214716e-13	1.4604435077091927e-13
69600000	0.004977437704058905	1.947681819371161e-49	1.1053077028830964e-67	1.4368520074824074e-10	4.991682765690332e-15	0.00004512430391939299	-1.8856286796148797e-19	1.1653214805132581e-21	4.363214779883404e-14	3.9772632961214716e-13	1.4604435077091927e-13
69700000	0.004977437704058905	1.947681819371161e-49	1.1053077028830964e-67	1.4368520074824074e-10	4.991682765690332e-15	0.00004512430391939299	-1.8856286795656638e-19	1.1653214805132581e-21	4.363214779883404e-14	3.9772632961214716e-13	1.4604435077091927e-13
69800000	0.004977437704058905	1.947681819371161e-49	1.1053077028830965e-67	1.4368520074824074e-10	4.991682765690332e-15	0.00004512430391939299	-1.8856286795164479e-19	1.1653214805132581e-21	4.363214779883404e-14	3.9772632961214716e-13	1.4604435077091927e-13
69900000	0.004977437704058905	1.947681819371161e-49	1.1053077028830965e-67	1.4368520074824074e-10	4.991682765690332e-15	0.00004512430391939299	-1.8856286794672317e-19	1.1653214805132581e-21	4.363214779883404e-14	3.9772632961214716e-13	1.4604435077091927e-13
70000000	0.004977437704058905	1.947681819371161e-49	1.1053077028830965e-67	1.4368520074824074e-10	4.991682765690332e-15	0.00004512430391939299	-1.8856286794180157e-19	1.1653214805132581e-21	4.363214779883404e-14	3.9772632961214716e-13	1.4604435077091927e-13
70100000	0.004977437704058905	1.947681819371161e-49	1.1053077028830965e-67	1.4368520074824074e-10	4.991682765690332e-15	0.00004512430391939299	-1.8856286793687998e-19	1.1653214805132581e-21	4.363214779883404e-14	3.9772632961214716e-13	1.4604435077091927e-13
70200000	0.004977437704058905	1.947681819371161e-49	1.1053077028830965e-67	1.4368520074824074e-10	4.991682765690332e-15	0.00004512430391939299	-1.8856286793195836e-19	1.1653214805132581e-21	4.363214779883404e-14	3.9772632961214716e-13	1.4604435077091927e-13
70300000	0.004977437704058905	1.947681819371161e-49	1.1053077028830965e-67	1.4368520074824074e-10	4.991682765690332e-15	0.00004512430391939299	-1.8856286792703677e-19	1.1653214805132581e-21	4.363214779883404e-14	3.9772632961214716e-13	1.4604435077091927e-13
70400000	0.004977437704058905	1.9476818193711616e-49	1.1053077028830965e-67	1.4368520074824074e-10	4.991682765690332e-15	0.00004512430391939299	-1.8856286792211515e-19	1.1653214805132581e-21	4.363214779883404e-14	3.9772632961214716e-13	1.4604435077091927e-13
70500000	0.004977437704058905	1.9476818193711616e-49	1.1053077028830965e-67	1.4368520074824074e-10	4.991682765690332e-15	0.00004512430391939299	-1.8856286791719356e-19	1.1653214805132581e-21	4.363214779883404e-14	3.9772632961214716e-13	1.4604435077091927e-13
70600000	0.004977437704058905	1.9476818193711616e-49	1.1053077028830965e-67	1.4368520074824074e-10	4.991682765690332e-15	0.00004512430391939299	-1.8856286791227197e-19	1.1653214805132581e-21	4.363214779883404e-14	3.9772632961214716e-13	1.4604435077091927e-13
70700000	0.004977437704058905	1.9476818193711616e-49	1.1053077028830965e-67	1.4368520074824074e-10	4.991682765690332e-15	0.00004512430391939299	-1.8856286790735035e-19	1.1653214805132581e-21	4.363214779883404e-14	3.9772632961214716e-13	1.4604435077091927e-13
70800000	0.004977437704058905	1.9476818193711616e-49	1.1053077028830965e-67	1.4368520074824074e-10	4.991682765690332e-15	0.00004512430391939299	-1.8856286790242875e-19	1.1653214805132581e-21	4.363214779883404e-14	3.9772632961214716e-13	1.4604435077091927e-13
70900000	0.004977437704058905	1.9476818193711616e-49	1.1053077028830965e-67	1.4368520074824074e-10	4.991682765690332e-15	0.00004512430391939299	-1.8856286789750714e-19	1.1653214805132581e-21	4.363214779883404e-14	3.9772632961214716e-13	1.4604435077091927e-13
71000000	0.004977437704058905	1.9476818193711616e-49	1.1053077028830965e-67	1.4368520074824074e-10	4.991682765690332e-15	0.00004512430391939299	-1.8856286789258554e-19	1.1653214805132581e-21	4.363214779883404e-14	3.9772632961214716e-13	1.4604435077091927e-13
71100000	0.004977437704058905	1.9476818193711616e-49	1.1053077028830965e-67	1.4368520074824074e-10	4.991682765690332e-15	0.00004512430391939299	-1.8856286788766395e-19	1.1653214805132581e-21	4.363214779883404e-14	3.9772632961214716e-13	1.4604435077091927e-13
71200000	0.004977437704058905	1.9476818193711616e-49	1.1053077028830965e-67	1.4368520074824074e-10	4.991682765690332e-15	0.00004512430391939299	-1.8856286788274233e-19	1.1653214805132581e-21	4.363214779883404e-14	3.9772632961214716e-13	1.4604435077091927e-13
71300000	0.004977437704058905	1.9476818193711616e-49	1.1053077028830965e-67	1.4368520074824074e-10	4.991682765690332e-15	0.00004512430391939299	-1.8856286787782074e-19	1.1653214805132581e-21	4.363214779883404e-14	3.9772632961214716e-13	1.4604435077091927e-13
71400000	0.004977437704058905	1.9476818193711616e-49	1.1053077028830965e-67	1.4368520074824074e-10	4.991682765690332e-15	0.00004512430391939299	-1.8856286787289912e-19	1.1653214805132581e-21	4.363214779883404e-14	3.9772632961214716e-13	1.4604435077091927e-13
71500000	0.004977437704058905	1.9476818193711616e-49	1.1053077028830965e-67	1.4368520074824074e-10	4.991682765690332e-15	0.00004512430391939299	-1.8856286786797753e-19	1.1653214805132581e-21	4.363214779883404e-14	3.9772632961214716e-13	1.4604435077091927e-13
71600000	0.004977437704058905	1.9476818193711616e-49	1.1053077028830965e-67	1.4368520074824074e-10	4.991682765690332e-15	0.00004512430391939299	-1.8856286786305593e-19	1.1653214805132581e-21	4.363214779883404e-14	3.9772632961214716e-13	1.4604435077091927e-13
71700000	0.004977437704058905	1.9476818193711616e-49	1.1053077028830965e-67	1.4368520074824074e-10	4.991682765690332e-15	0.00004512430391939299	-1.8856286785813432e-19	1.1653214805132581e-21	4.363214779883404e-14	3.9772632961214716e-13	1.4604435077091927e-13
71800000	0.004977437704058905	1.9476818193711616e-49	1.1053077028830965e-67	1.4368520074824074e-10	4.991682765690332e-15	0.00004512430391939299	-1.8856286785321272e-19	1.1653214805132581e-21	4.363214779883404e-14	3.9772632961214716e-13	1.4604435077091927e-13
71900000	0.004977437704058905	1.9476818193711616e-49	1.1053077028830965e-67	1.4368520074824074e-10	4.991682765690332e-15	0.00004512430391939299	-1.885628678482911e-19	1.1653214805132581e-21	4.363214779883404e-14	3.9772632961214716e-13	1.4604435077091927e-13
72000000	0.004977437704058905	1.9476818193711616e-49	1.1053077028830965e-67	1.4368520074824074e-10	4.991682765690332e-15	0.00004512430391939299	-1.885628678433695e-19	1.1653214805132581e-21	4.363214779883404e-14	3.9772632961214716e-13	1.4604435077091927e-13
72100000	0.004977437704058905	1.9476818193711616e-49	1.1053077028830965e-67	1.4368520074824074e-10	4.991682765690332e-15	0.00004512430391939299	-1.8856286783844792e-19	1.1653214805132581e-21	4.363214779883404e-14	3.9772632961214716e-13	1.4604435077091927e-13
72200000	0.004977437704058905	1.9476818193711616e-49	1.1053077028830965e-67	1.4368520074824074e-10	4.991682765690332e-15	0.00004512430391939299	-1.885628678335263e-19	1.1653214805132581e-21	4.363214779883404e-14	3.9772632961214716e-13	1.4604435077091927e-13
72300000	0.004977437704058905	1.9476818193711616e-49	1.1053077028830965e-67	1.4368520074824074e-10	4.991682765690332e-15	0.00004512430391939299	-1.885628678286047e-19	1.1653214805132581e-21	4.363214779883404e-14	3.9772632961214716e-13	1.4604435077091927e-13
72400000	0.004977437704058905	1.9476818193711616e-49	1.1053077028830965e-67	1.4368520074824074e-10	4.991682765690332e-15	0.00004512430391939299	-1.885628678236831e-19	1.1653214805132581e-21	4.363214779883404e-14	3.9772632961214716e-13	1.4604435077091927e-13
72500000	0.004977437704058905	1.9476818193711616e-49	1.1053077028830965e-67	1.4368520074824074e-10	4.991682765690332e-15	0.00004512430391939299	-1.885628678187615e-19	1.1653214805132581e-21	4.363214779883404e-14	3.9772632961214716e-13	1.4604435077091927e-13
72600000	0.004977437704058905	1.9476818193711616e-49	1.1053077028830965e-67	1.4368520074824074e-10	4.991682765690332e-15	0.00004512430391939299	-1.885628678138399e-19	1.1653214805132581e-21	4.363214779883404e-14	3.9772632961214716e-13	1.4604435077091927e-13
72700000	0.004977437704058905	1.9476818193711616e-49	1.1053077028830965e-67	1.4368520074824074e-10	4.991682765690332e-15	0.00004512430391939299	-1.8856286780891828e-19	1.1653214805132581e-21	4.363214779883404e-14	3.9772632961214716e-13	1.4604435077091927e-13
72800000	0.004977437704058905	1.9476818193711616e-49	1.1053077028830965e-67	1.4368520074824074e-10	4.991682765690332e-15	0.00004512430391939299	-1.885628678039967e-19	1.1653214805132581e-21	4.363214779883404e-14	3.9772632961214716e-13	1.4604435077091927e-13
72900000	0.004977437704058905	1.9476818193711616e-49	1.1053077028830965e-67	1.4368520074824074e-10	4.991682765690332e-15	0.00004512430391939299	-1.885628677990751e-19	1.1653214805132581e-21	4.363214779883404e-14	3.9772632961214716e-13	1.4604435077091927e-13
73000000	0.004977437704058905	1.9476818193711616e-49	1.1053077028830965e-67	1.4368520074824074e-10	4.991682765690332e-15	0.00004512430391939299	-1.8856286779415348e-19	1.1653214805132581e-21	4.363214779883404e-14	3.9772632961214716e-13	1.4604435077091927e-13
73100000	0.004977437704058905	1.9476818193711616e-49	1.1053077028830965e-67	1.4368520074824074e-10	4.991682765690332e-15	0.00004512430391939299	-1.8856286778923188e-19	1.1653214805132581e-21	4.363214779883404e-14	3.9772632961214716e-13	1.4604435077091927e-13
73200000	0.004977437704058905	1.9476818193711616e-49	1.1053077028830965e-67	1.4368520074824074e-10	4.991682765690332e-15	0.00004512430391939299	-1.8856286778431027e-19	1.1653214805132581e-21	4.363214779883404e-14	3.9772632961214716e-13	1.4604435077091927e-13
73300000	0.004977437704058905	1.9476818193711616e-49	1.1053077028830965e-67	1.4368520074824074e-10	4.991682765690332e-15	0.00004512430391939299	-1.8856286777938867e-19	1.1653214805132581e-21	4.363214779883404e-14	3.9772632961214716e-13	1.4604435077091927e-13
73400000	0.004977437704058905	1.9476818193711616e-49	1.1053077028830965e-67	1.4368520074824074e-10	4.991682765690332e-15	0.00004512430391939299	-1.8856286777446708e-19	1.1653214805132581e-21	4.363214779883404e-14	3.9772632961214716e-13	1.4604435077091927e-13
73500000	0.004977437704058905	1.9476818193711616e-49	1.1053077028830965e-67	1.4368520074824074e-10	4.991682765690332e-15	0.00004512430391939299	-1.8856286776954546e-19	1.1653214805132581e-21	4.363214779883404e-14	3.9772632961214716e-13	1.4604435077091927e-13
73600000	0.004977437704058905	1.9476818193711616e-49	1.1053077028830965e-67	1.4368520074824074e-10	4.991682765690332e-15	0.00004512430391939299	-1.8856286776462387e-19	1.1653214805132581e-21	4.363214779883404e-14	3.9772632961214716e-13	1.4604435077091927e-13
73700000	0.004977437704058905	1.9476818193711616e-49	1.1053077028830965e-67	1.4368520074824074e-10	4.991682765690332e-15	0.00004512430391939299	-1.8856286775970225e-19	1.1653214805132581e-21	4.363214779883404e-14	3.9772632961214716e-13	1.4604435077091927e-13
73800000	0.004977437704058905	1.9476818193711616e-49	1.1053077028830965e-67	1.4368520074824074e-10	4.991682765690332e-15	0.00004512430391939299	-1.8856286775478066e-19	1.1653214805132581e-21	4.363214779883404e-14	3.9772632961214716e-13	1.4604435077091927e-13
73900000	0.004977437704058905	1.9476818193711616e-49	1.1053077028830965e-67	1.4368520074824074e-10	4.991682765690332e-15	0.00004512430391939299	-1.8856286774985906e-19	1.1653214805132581e-21	4.363214779883404e-14	3.9772632961214716e-13	1.4604435077091927e-13
74000000	0.004977437704058905	1.9476818193711616e-49	1.1053077028830965e-67	1.4368520074824074e-10	4.991682765690332e-15	0.00004512430391939299	-1.8856286774493745e-19	1.1653214805132581e-21	4.363214779883404e-14	3.9772632961214716e-13	1.4604435077091927e-13
74100000	0.004977437704058905	1.9476818193711616e-49	1.1053077028830965e-67	1.4368520074824074e-10	4.991682765690332e-15	0.00004512430391939299	-1.8856286774001585e-19	1.1653214805132581e-21	4.363214779883404e-14	3.9772632961214716e-13	1.4604435077091927e-13
74200000	0.004977437704058905	1.9476818193711616e-49	1.1053077028830965e-67	1.4368520074824074e-10	4.991682765690332e-15	0.00004512430391939299	-1.8856286773509426e-19	1.1653214805132581e-21	4.363214779883404e-14	3.9772632961214716e-13	1.4604435077091927e-13
74300000	0.004977437704058905	1.9476818193711616e-49	1.1053077028830965e-67	1.4368520074824074e-10	4.991682765690332e-15	0.00004512430391939299	-1.8856286773017264e-19	1.1653214805132581e-21	4.363214779883404e-14	3.9772632961214716e-13	1.4604435077091927e-13
74400000	0.004977437704058905	1.9476818193711616e-49	1.1053077028830965e-67	1.4368520074824074e-10	4.991682765690332e-15	0.00004512430391939299	-1.8856286772525105e-19	1.1653214805132581e-21	4.363214779883404e-14	3.9772632961214716e-13	1.4604435077091927e-13
74500000	0.004977437704058905	1.9476818193711616e-49	1.1053077028830965e-67	1.4368520074824074e-10	4.991682765690332e-15	0.00004512430391939299	-1.8856286772032943e-19	1.1653214805132581e-21	4.363214779883404e-14	3.9772632961214716e-13	1.4604435077091927e-13
74600000	0.004977437704058905	1.9476818193711616e-49	1.1053077028830965e-67	1.4368520074824074e-10	4.991682765690332e-15	0.00004512430391939299	-1.8856286771540784e-19	1.1653214805132581e-21	4.363214779883404e-14	3.9772632961214716e-13	1.4604435077091927e-13
74700000	0.004977437704058905	1.9476818193711616e-49	1.1053077028830965e-67	1.4368520074824074e-10	4.991682765690332e-15	0.00004512430391939299	-1.8856286771048624e-19	1.1653214805132581e-21	4.363214779883404e-14	3.9772632961214716e-13	1.4604435077091927e-13
74800000	0.004977437704058905	1.9476818193711616e-49	1.1053077028830965e-67	1.4368520074824074e-10	4.991682765690332e-15	0.00004512430391939299	-1.8856286770556462e-19	1.1653214805132581e-21	4.363214779883404e-14	3.9772632961214716e-13	1.4604435077091927e-13
74900000	0.004977437704058905	1.9476818193711616e-49	1.1053077028830965e-67	1.4368520074824074e-10	4.991682765690332e-15	0.00004512430391939299	-1.8856286770064303e-19	1.1653214805132581e-21	4.363214779883404e-14	3.9772632961214716e-13	1.4604435077091927e-13
75000000	0.004977437704058905	1.9476818193711616e-49	1.1053077028830965e-67	1.4368520074824074e-10	4.991682765690332e-15	0.00004512430391939299	-1.8856286769572141e-19	1.1653214805132581e-21	4.363214779883404e-14	3.9772632961214716e-13	1.4604435077091927e-13
75100000	0.004977437704058905	1.9476818193711616e-49	1.1053077028830965e-67	1.4368520074824074e-10	4.991682765690332e-15	0.00004512430391939299	-1.8856286769079982e-19	1.1653214805132581e-21	4.363214779883404e-14	3.9772632961214716e-13	1.4604435077091927e-13
75200000	0.004977437704058905	1.9476818193711616e-49	1.1053077028830965e-67	1.4368520074824074e-10	4.991682765690332e-15	0.00004512430391939299	-1.8856286768587823e-19	1.1653214805132581e-21	4.363214779883404e-14	3.9772632961214716e-13	1.4604435077091927e-13
75300000	0.004977437704058905	1.9476818193711616e-49	1.1053077028830965e-67	1.4368520074824074e-10	4.991682765690332e-15	0.00004512430391939299	-1.885628676809566e-19	1.1653214805132581e-21	4.363214779883404e-14	3.9772632961214716e-13	1.4604435077091927e-13
75400000	0.004977437704058905	1.9476818193711616e-49	1.1053077028830965e-67	1.4368520074824074e-10	4.991682765690332e-15	0.00004512430391939299	-1.8856286767603501e-19	1.1653214805132581e-21	4.363214779883404e-14	3.9772632961214716e-13	1.4604435077091927e-13
75500000	0.004977437704058905	1.9476818193711616e-49	1.1053077028830965e-67	1.4368520074824074e-10	4.991682765690332e-15	0.00004512430391939299	-1.885628676711134e-19	1.1653214805132581e-21	4.363214779883404e-14	3.9772632961214716e-13	1.4604435077091927e-13
75600000	0.004977437704058905	1.9476818193711616e-49	1.1053077028830965e-67	1.4368520074824074e-10	4.991682765690332e-15	0.00004512430391939299	-1.885628676661918e-19	1.1653214805132581e-21	4.363214779883404e-14	3.9772632961214716e-13	1.4604435077091927e-13
75700000	0.004977437704058905	1.9476818193711616e-49	1.1053077028830965e-67	1.4368520074824074e-10	4.991682765690332e-15	0.00004512430391939299	-1.885628676612702e-19	1.1653214805132581e-21	4.363214779883404e-14	3.9772632961214716e-13	1.4604435077091927e-13
75800000	0.004977437704058905	1.9476818193711616e-49	1.1053077028830965e-67	1.4368520074824074e-10	4.991682765690332e-15	0.00004512430391939299	-1.885628676563486e-19	1.1653214805132581e-21	4.363214779883404e-14	3.9772632961214716e-13	1.4604435077091927e-13
75900000	0.004977437704058905	1.9476818193711616e-49	1.1053077028830965e-67	1.4368520074824074e-10	4.991682765690332e-15	0.00004512430391939299	-1.88562867651427e-19	1.1653214805132581e-21	4.363214779883404e-14	3.9772632961214716e-13	1.4604435077091927e-13
76000000	0.004977437704058905	1.9476818193711616e-49	1.1053077028830965e-67	1.4368520074824074e-10	4.991682765690332e-15	0.00004512430391939299	-1.885628676465054e-19	1.1653214805132581e-21	4.363214779883404e-14	3.9772632961214716e-13	1.4604435077091927e-13
76100000	0.004977437704058905	1.9476818193711616e-49	1.1053077028830965e-67	1.4368520074824074e-10	4.991682765690332e-15	0.00004512430391939299	-1.8856286764158379e-19	1.1653214805132581e-21	4.363214779883404e-14	3.9772632961214716e-13	1.4604435077091927e-13
76200000	0.004977437704058905	1.9476818193711616e-49	1.1053077028830965e-67	1.4368520074824074e-10	4.991682765690332e-15	0.00004512430391939299	-1.885628676366622e-19	1.1653214805132581e-21	4.363214779883404e-14	3.9772632961214716e-13	1.4604435077091927e-13
76300000	0.004977437704058905	1.947681819371161e-49	1.1053077028830965e-67	1.4368520074824074e-10	4.991682765690332e-15	0.00004512430391939299	-1.8856286763174058e-19	1.1653214805132581e-21	4.363214779883404e-14	3.9772632961214716e-13	1.4604435077091927e-13
76400000	0.004977437704058905	1.947681819371161e-49	1.1053077028830965e-67	1.4368520074824074e-10	4.991682765690332e-15	0.00004512430391939299	-1.8856286762681898e-19	1.1653214805132581e-21	4.363214779883404e-14	3.9772632961214716e-13	1.4604435077091927e-13
76500000	0.004977437704058905	1.947681819371161e-49	1.1053077028830965e-67	1.4368520074824074e-10	4.991682765690332e-15	0.00004512430391939299	-1.885628676218974e-19	1.1653214805132581e-21	4.363214779883404e-14	3.9772632961214716e-13	1.4604435077091927e-13
76600000	0.004977437704058905	1.947681819371161e-49	1.1053077028830965e-67	1.4368520074824074e-10	4.991682765690332e-15	0.00004512430391939299	-1.8856286761697577e-19	1.1653214805132581e-21	4.363214779883404e-14	3.9772632961214716e-13	1.4604435077091927e-13
76700000	0.004977437704058905	1.947681819371161e-49	1.1053077028830965e-67	1.4368520074824074e-10	4.991682765690332e-15	0.00004512430391939299	-1.8856286761205418e-19	1.1653214805132581e-21	4.363214779883404e-14	3.9772632961214716e-13	1.4604435077091927e-13
76800000	0.004977437704058905	1.947681819371161e-49	1.1053077028830965e-67	1.4368520074824074e-10	4.991682765690332e-15	0.00004512430391939299	-1.8856286760713256e-19	1.1653214805132581e-21	4.363214779883404e-14	3.9772632961214716e-13	1.4604435077091927e-13
76900000	0.004977437704058905	1.947681819371161e-49	1.1053077028830965e-67	1.4368520074824074e-10	4.991682765690332e-15	0.00004512430391939299	-1.8856286760221097e-19	1.1653214805132581e-21	4.363214779883404e-14	3.9772632961214716e-13	1.4604435077091927e-13
77000000	0.004977437704058905	1.947681819371161e-49	1.1053077028830965e-67	1.4368520074824074e-10	4.991682765690332e-15	0.00004512430391939299	-1.8856286759728937e-19	1.1653214805132581e-21	4.363214779883404e-14	3.9772632961214716e-13	1.4604435077091927e-13
77100000	0.004977437704058905	1.947681819371161e-49	1.1053077028830965e-67	1.4368520074824074e-10	4.991682765690332e-15	0.00004512430391939299	-1.8856286759236775e-19	1.1653214805132581e-21	4.363214779883404e-14	3.9772632961214716e-13	1.4604435077091927e-13
77200000	0.004977437704058905	1.947681819371161e-49	1.1053077028830965e-67	1.4368520074824074e-10	4.991682765690332e-15	0.00004512430391939299	-1.8856286758744616e-19	1.1653214805132581e-21	4.363214779883404e-14	3.9772632961214716e-13	1.4604435077091927e-13
77300000	0.004977437704058905	1.947681819371161e-49	1.1053077028830965e-67	1.4368520074824074e-10	4.991682765690332e-15	0.00004512430391939299	-1.8856286758252454e-19	1.1653214805132581e-21	4.3632147798834036e-14	3.9772632961214716e-13	1.4604435077091927e-13
77400000	0.004977437704058905	1.947681819371161e-49	1.1053077028830965e-67	1.4368520074824074e-10	4.991682765690332e-15	0.00004512430391939299	-1.8856286757760295e-19	1.1653214805132581e-21	4.3632147798834036e-14	3.9772632961214716e-13	1.4604435077091927e-13
77500000	0.004977437704058905	1.947681819371161e-49	1.1053077028830965e-67	1.4368520074824074e-10	4.991682765690332e-15	0.00004512430391939299	-1.8856286757268136e-19	1.1653214805132581e-21	4.3632147798834036e-14	3.9772632961214716e-13	1.4604435077091927e-13
77600000	0.004977437704058905	1.947681819371161e-49	1.1053077028830965e-67	1.4368520074824074e-10	4.991682765690332e-15	0.00004512430391939299	-1.8856286756775974e-19	1.1653214805132581e-21	4.3632147798834036e-14	3.9772632961214716e-13	1.4604435077091927e-13
77700000	0.004977437704058905	1.947681819371161e-49	1.1053077028830965e-67	1.4368520074824074e-10	4.991682765690332e-15	0.00004512430391939299	-1.8856286756283815e-19	1.1653214805132581e-21	4.3632147798834036e-14	3.9772632961214716e-13	1.4604435077091927e-13
77800000	0.004977437704058905	1.947681819371161e-49	1.1053077028830965e-67	1.4368520074824074e-10	4.991682765690332e-15	0.00004512430391939299	-1.8856286755791653e-19	1.1653214805132581e-21	4.3632147798834036e-14	3.9772632961214716e-13	1.4604435077091927e-13
77900000	0.004977437704058905	1.947681819371161e-49	1.1053077028830965e-67	1.4368520074824074e-10	4.991682765690332e-15	0.00004512430391939299	-1.8856286755299493e-19	1.1653214805132581e-21	4.3632147798834036e-14	3.9772632961214716e-13	1.4604435077091927e-13
78000000	0.004977437704058905	1.947681819371161e-49	1.1053077028830965e-67	1.4368520074824074e-10	4.991682765690332e-15	0.00004512430391939299	-1.8856286754807334e-19	1.1653214805132581e-21	4.3632147798834036e-14	3.9772632961214716e-13	1.4604435077091927e-13
78100000	0.004977437704058905	1.947681819371161e-49	1.1053077028830965e-67	1.4368520074824074e-10	4.991682765690332e-15	0.00004512430391939299	-1.8856286754315172e-19	1.1653214805132581e-21	4.3632147798834036e-14	3.9772632961214716e-13	1.4604435077091927e-13
78200000	0.004977437704058905	1.947681819371161e-49	1.1053077028830965e-67	1.4368520074824074e-10	4.991682765690332e-15	0.00004512430391939299	-1.8856286753823013e-19	1.1653214805132581e-21	4.3632147798834036e-14	3.9772632961214716e-13	1.4604435077091927e-13
78300000	0.004977437704058905	1.9476818193711608e-49	1.1053077028830965e-67	1.4368520074824074e-10	4.991682765690332e-15	0.00004512430391939299	-1.8856286753330854e-19	1.1653214805132581e-21	4.3632147798834036e-14	3.9772632961214716e-13	1.4604435077091927e-13
78400000	0.004977437704058905	1.9476818193711608e-49	1.1053077028830965e-67	1.4368520074824077e-10	4.991682765690333e-15	0.000045124303919393	-1.8856286752838692e-19	1.1653214805132581e-21	4.3632147798834036e-14	3.9772632961214716e-13	1.4604435077091927e-13
78500000	0.004977437704058905	1.9476818193711608e-49	1.1053077028830965e-67	1.4368520074824077e-10	4.991682765690333e-15	0.000045124303919393	-1.8856286752346532e-19	1.1653214805132581e-21	4.3632147798834036e-14	3.9772632961214716e-13	1.4604435077091927e-13
78600000	0.004977437704058905	1.9476818193711608e-49	1.1053077028830965e-67	1.4368520074824077e-10	4.991682765690333e-15	0.000045124303919393	-1.885628675185437e-19	1.1653214805132581e-21	4.3632147798834036e-14	3.9772632961214716e-13	1.4604435077091927e-13
78700000	0.004977437704058905	1.9476818193711608e-49	1.1053077028830965e-67	1.4368520074824077e-10	4.991682765690333e-15	0.000045124303919393	-1.8856286751362211e-19	1.1653214805132581e-21	4.3632147798834036e-14	3.9772632961214716e-13	1.4604435077091927e-13
78800000	0.004977437704058905	1.9476818193711608e-49	1.1053077028830965e-67	1.4368520074824077e-10	4.991682765690333e-15	0.000045124303919393	-1.8856286750870052e-19	1.1653214805132581e-21	4.3632147798834036e-14	3.9772632961214716e-13	1.4604435077091927e-13
78900000	0.004977437704058905	1.9476818193711608e-49	1.1053077028830965e-67	1.4368520074824077e-10	4.991682765690333e-15	0.000045124303919393	-1.885628675037789e-19	1.1653214805132581e-21	4.3632147798834036e-14	3.9772632961214716e-13	1.4604435077091927e-13
79000000	0.004977437704058905	1.9476818193711608e-49	1.1053077028830965e-67	1.4368520074824077e-10	4.991682765690333e-15	0.000045124303919393	-1.885628674988573e-19	1.1653214805132581e-21	4.3632147798834036e-14	3.9772632961214716e-13	1.4604435077091927e-13
79100000	0.004977437704058905	1.9476818193711608e-49	1.1053077028830965e-67	1.4368520074824077e-10	4.991682765690333e-15	0.000045124303919393	-1.885628674939357e-19	1.1653214805132581e-21	4.3632147798834036e-14	3.9772632961214716e-13	1.4604435077091927e-13
79200000	0.004977437704058905	1.9476818193711608e-49	1.1053077028830964e-67	1.4368520074824077e-10	4.991682765690333e-15	0.000045124303919393	-1.885628674890141e-19	1.1653214805132581e-21	4.3632147798834036e-14	3.9772632961214716e-13	1.4604435077091927e-13
79300000	0.004977437704058905	1.9476818193711608e-49	1.1053077028830964e-67	1.4368520074824077e-10	4.991682765690333e-15	0.000045124303919393	-1.885628674840925e-19	1.1653214805132581e-21	4.3632147798834036e-14	3.9772632961214716e-13	1.4604435077091927e-13
79400000	0.004977437704058905	1.9476818193711608e-49	1.1053077028830964e-67	1.4368520074824077e-10	4.991682765690333e-15	0.000045124303919393	-1.8856286747917089e-19	1.1653214805132581e-21	4.3632147798834036e-14	3.9772632961214716e-13	1.4604435077091927e-13
79500000	0.004977437704058905	1.9476818193711608e-49	1.1053077028830964e-67	1.4368520074824077e-10	4.991682765690333e-15	0.000045124303919393	-1.885628674742493e-19	1.1653214805132581e-21	4.3632147798834036e-14	3.9772632961214716e-13	1.460443507709193e-13
79600000	0.004977437704058905	1.9476818193711608e-49	1.1053077028830964e-67	1.4368520074824077e-10	4.991682765690333e-15	0.000045124303919393	-1.8856286746932767e-19	1.1653214805132581e-21	4.3632147798834036e-14	3.9772632961214716e-13	1.460443507709193e-13
79700000	0.004977437704058905	1.9476818193711608e-49	1.1053077028830964e-67	1.4368520074824077e-10	4.991682765690333e-15	0.000045124303919393	-1.8856286746440608e-19	1.1653214805132581e-21	4.3632147798834036e-14	3.9772632961214716e-13	1.460443507709193e-13
79800000	0.004977437704058905	1.9476818193711608e-49	1.1053077028830964e-67	1.4368520074824077e-10	4.991682765690333e-15	0.000045124303919393	-1.8856286745948449e-19	1.1653214805132581e-21	4.3632147798834036e-14	3.9772632961214716e-13	1.460443507709193e-13
79900000	0.004977437704058905	1.9476818193711608e-49	1.1053077028830964e-67	1.4368520074824077e-10	4.991682765690333e-15	0.000045124303919393	-1.8856286745456287e-19	1.1653214805132581e-21	4.3632147798834036e-14	3.9772632961214716e-13	1.460443507709193e-13
80000000	0.004977437704058905	1.9476818193711604e-49	1.1053077028830964e-67	1.4368520074824077e-10	4.991682765690333e-15	0.000045124303919393	-1.8856286744964128e-19	1.1653214805132581e-21	4.3632147798834036e-14	3.9772632961214716e-13	1.460443507709193e-13
80100000	0.004977437704058905	1.9476818193711604e-49	1.1053077028830964e-67	1.4368520074824077e-10	4.991682765690333e-15	0.000045124303919393	-1.8856286744471968e-19	1.1653214805132581e-21	4.3632147798834036e-14	3.9772632961214716e-13	1.460443507709193e-13
80200000	0.004977437704058905	1.9476818193711604e-49	1.1053077028830964e-67	1.4368520074824077e-10	4.991682765690333e-15	0.000045124303919393	-1.8856286743979806e-19	1.1653214805132581e-21	4.3632147798834036e-14	3.9772632961214716e-13	1.460443507709193e-13
80300000	0.004977437704058905	1.9476818193711604e-49	1.1053077028830964e-67	1.4368520074824077e-10	4.991682765690333e-15	0.000045124303919393	-1.8856286743487647e-19	1.1653214805132581e-21	4.3632147798834036e-14	3.9772632961214716e-13	1.460443507709193e-13
80400000	0.004977437704058905	1.9476818193711604e-49	1.1053077028830964e-67	1.4368520074824077e-10	4.991682765690333e-15	0.000045124303919393	-1.8856286742995485e-19	1.1653214805132581e-21	4.3632147798834036e-14	3.9772632961214716e-13	1.460443507709193e-13
80500000	0.004977437704058905	1.9476818193711604e-49	1.1053077028830964e-67	1.4368520074824077e-10	4.991682765690333e-15	0.000045124303919393	-1.8856286742503326e-19	1.1653214805132581e-21	4.3632147798834036e-14	3.9772632961214716e-13	1.460443507709193e-13
80600000	0.004977437704058905	1.9476818193711604e-49	1.1053077028830964e-67	1.4368520074824077e-10	4.991682765690333e-15	0.000045124303919393	-1.8856286742011167e-19	1.1653214805132581e-21	4.3632147798834036e-14	3.9772632961214716e-13	1.460443507709193e-13
80700000	0.004977437704058905	1.9476818193711604e-49	1.1053077028830964e-67	1.4368520074824077e-10	4.991682765690333e-15	0.000045124303919393	-1.8856286741519005e-19	1.1653214805132581e-21	4.363214779883403e-14	3.9772632961214716e-13	1.460443507709193e-13
80800000	0.004977437704058905	1.9476818193711604e-49	1.1053077028830964e-67	1.4368520074824077e-10	4.991682765690333e-15	0.000045124303919393	-1.8856286741026845e-19	1.1653214805132581e-21	4.363214779883403e-14	3.9772632961214716e-13	1.460443507709193e-13
80900000	0.004977437704058905	1.9476818193711604e-49	1.1053077028830964e-67	1.4368520074824077e-10	4.991682765690333e-15	0.000045124303919393	-1.8856286740534684e-19	1.1653214805132581e-21	4.363214779883403e-14	3.9772632961214716e-13	1.460443507709193e-13
81000000	0.004977437704058905	1.9476818193711604e-49	1.1053077028830964e-67	1.4368520074824077e-10	4.991682765690333e-15	0.000045124303919393	-1.8856286740042524e-19	1.1653214805132581e-21	4.363214779883403e-14	3.9772632961214716e-13	1.460443507709193e-13
81100000	0.004977437704058905	1.9476818193711604e-49	1.1053077028830964e-67	1.4368520074824077e-10	4.991682765690333e-15	0.000045124303919393	-1.8856286739550365e-19	1.1653214805132581e-21	4.363214779883403e-14	3.9772632961214716e-13	1.460443507709193e-13
81200000	0.004977437704058905	1.9476818193711604e-49	1.1053077028830964e-67	1.4368520074824077e-10	4.991682765690333e-15	0.000045124303919393	-1.8856286739058203e-19	1.1653214805132581e-21	4.363214779883403e-14	3.9772632961214716e-13	1.460443507709193e-13
81300000	0.004977437704058905	1.9476818193711604e-49	1.1053077028830964e-67	1.4368520074824077e-10	4.991682765690333e-15	0.000045124303919393	-1.8856286738566044e-19	1.1653214805132581e-21	4.363214779883403e-14	3.9772632961214716e-13	1.460443507709193e-13
81400000	0.004977437704058905	1.9476818193711604e-49	1.1053077028830964e-67	1.4368520074824077e-10	4.991682765690333e-15	0.000045124303919393	-1.8856286738073882e-19	1.1653214805132581e-21	4.363214779883403e-14	3.9772632961214716e-13	1.460443507709193e-13
81500000	0.004977437704058905	1.9476818193711604e-49	1.1053077028830964e-67	1.4368520074824077e-10	4.991682765690333e-15	0.000045124303919393	-1.8856286737581723e-19	1.1653214805132581e-21	4.363214779883403e-14	3.9772632961214716e-13	1.460443507709193e-13
81600000	0.004977437704058905	1.9476818193711604e-49	1.1053077028830964e-67	1.4368520074824077e-10	4.991682765690333e-15	0.000045124303919393	-1.8856286737089563e-19	1.1653214805132581e-21	4.363214779883403e-14	3.9772632961214716e-13	1.460443507709193e-13
81700000	0.004977437704058905	1.9476818193711604e-49	1.1053077028830964e-67	1.4368520074824077e-10	4.991682765690333e-15	0.000045124303919393	-1.8856286736597402e-19	1.1653214805132581e-21	4.363214779883403e-14	3.9772632961214716e-13	1.460443507709193e-13
81800000	0.004977437704058905	1.94768181937116e-49	1.1053077028830964e-67	1.4368520074824077e-10	4.991682765690333e-15	0.000045124303919393	-1.8856286736105242e-19	1.1653214805132581e-21	4.363214779883403e-14	3.9772632961214716e-13	1.460443507709193e-13
81900000	0.004977437704058905	1.94768181937116e-49	1.1053077028830964e-67	1.4368520074824077e-10	4.991682765690333e-15	0.000045124303919393	-1.885628673561308e-19	1.1653214805132581e-21	4.363214779883403e-14	3.9772632961214716e-13	1.460443507709193e-13
82000000	0.004977437704058905	1.94768181937116e-49	1.1053077028830964e-67	1.4368520074824077e-10	4.991682765690333e-15	0.000045124303919393	-1.885628673512092e-19	1.1653214805132581e-21	4.363214779883403e-14	3.9772632961214716e-13	1.460443507709193e-13
82100000	0.004977437704058905	1.94768181937116e-49	1.1053077028830964e-67	1.4368520074824077e-10	4.991682765690333e-15	0.000045124303919393	-1.8856286734628762e-19	1.1653214805132581e-21	4.363214779883403e-14	3.9772632961214716e-13	1.460443507709193e-13
82200000	0.004977437704058905	1.94768181937116e-49	1.1053077028830964e-67	1.4368520074824077e-10	4.991682765690333e-15	0.000045124303919393	-1.88562867341366e-19	1.1653214805132581e-21	4.363214779883403e-14	3.9772632961214716e-13	1.460443507709193e-13
82300000	0.004977437704058905	1.94768181937116e-49	1.1053077028830964e-67	1.4368520074824077e-10	4.991682765690333e-15	0.000045124303919393	-1.885628673364444e-19	1.1653214805132581e-21	4.363214779883403e-14	3.9772632961214716e-13	1.460443507709193e-13
82400000	0.004977437704058905	1.94768181937116e-49	1.1053077028830964e-67	1.4368520074824077e-10	4.991682765690333e-15	0.000045124303919393	-1.8856286733152281e-19	1.1653214805132581e-21	4.363214779883403e-14	3.9772632961214716e-13	1.460443507709193e-13
82500000	0.004977437704058905	1.94768181937116e-49	1.1053077028830964e-67	1.4368520074824077e-10	4.991682765690333e-15	0.000045124303919393	-1.885628673266012e-19	1.1653214805132581e-21	4.363214779883403e-14	3.9772632961214716e-13	1.460443507709193e-13
82600000	0.004977437704058905	1.94768181937116e-49	1.1053077028830964e-67	1.4368520074824077e-10	4.991682765690333e-15	0.000045124303919393	-1.885628673216796e-19	1.1653214805132581e-21	4.363214779883403e-14	3.9772632961214716e-13	1.460443507709193e-13
82700000	0.004977437704058905	1.94768181937116e-49	1.1053077028830964e-67	1.4368520074824077e-10	4.991682765690333e-15	0.000045124303919393	-1.8856286731675798e-19	1.1653214805132581e-21	4.363214779883403e-14	3.9772632961214716e-13	1.460443507709193e-13
82800000	0.004977437704058905	1.94768181937116e-49	1.1053077028830964e-67	1.4368520074824077e-10	4.991682765690333e-15	0.000045124303919393	-1.885628673118364e-19	1.1653214805132581e-21	4.363214779883403e-14	3.9772632961214716e-13	1.460443507709193e-13
82900000	0.004977437704058905	1.94768181937116e-49	1.1053077028830964e-67	1.4368520074824077e-10	4.991682765690333e-15	0.000045124303919393	-1.885628673069148e-19	1.1653214805132581e-21	4.363214779883403e-14	3.9772632961214716e-13	1.460443507709193e-13
83000000	0.004977437704058905	1.94768181937116e-49	1.1053077028830964e-67	1.4368520074824077e-10	4.991682765690333e-15	0.000045124303919393	-1.8856286730199318e-19	1.1653214805132581e-21	4.363214779883403e-14	3.9772632961214716e-13	1.460443507709193e-13
83100000	0.004977437704058905	1.94768181937116e-49	1.1053077028830964e-67	1.4368520074824077e-10	4.991682765690333e-15	0.000045124303919393	-1.8856286729707159e-19	1.1653214805132581e-21	4.363214779883403e-14	3.9772632961214716e-13	1.460443507709193e-13
83200000	0.004977437704058905	1.94768181937116e-49	1.1053077028830964e-67	1.4368520074824077e-10	4.991682765690333e-15	0.000045124303919393	-1.8856286729214997e-19	1.1653214805132581e-21	4.363214779883403e-14	3.9772632961214716e-13	1.460443507709193e-13
83300000	0.004977437704058905	1.94768181937116e-49	1.1053077028830964e-67	1.4368520074824077e-10	4.991682765690333e-15	0.000045124303919393	-1.8856286728722837e-19	1.1653214805132581e-21	4.363214779883403e-14	3.9772632961214716e-13	1.460443507709193e-13
83400000	0.004977437704058905	1.94768181937116e-49	1.1053077028830964e-67	1.4368520074824077e-10	4.991682765690333e-15	0.000045124303919393	-1.8856286728230678e-19	1.1653214805132581e-21	4.363214779883403e-14	3.9772632961214716e-13	1.460443507709193e-13
83500000	0.004977437704058905	1.94768181937116e-49	1.1053077028830964e-67	1.4368520074824077e-10	4.991682765690333e-15	0.000045124303919393	-1.8856286727738516e-19	1.1653214805132581e-21	4.363214779883403e-14	3.9772632961214716e-13	1.460443507709193e-13
83600000	0.004977437704058905	1.94768181937116e-49	1.1053077028830964e-67	1.4368520074824077e-10	4.991682765690333e-15	0.000045124303919393	-1.8856286727246357e-19	1.1653214805132581e-21	4.363214779883403e-14	3.9772632961214716e-13	1.460443507709193e-13
83700000	0.004977437704058905	1.94768181937116e-49	1.1053077028830964e-67	1.4368520074824077e-10	4.991682765690333e-15	0.000045124303919393	-1.8856286726754198e-19	1.1653214805132581e-21	4.363214779883403e-14	3.9772632961214716e-13	1.460443507709193e-13
83800000	0.004977437704058905	1.94768181937116e-49	1.1053077028830964e-67	1.4368520074824077e-10	4.991682765690333e-15	0.000045124303919393	-1.8856286726262036e-19	1.1653214805132581e-21	4.363214779883403e-14	3.9772632961214716e-13	1.460443507709193e-13
83900000	0.004977437704058905	1.94768181937116e-49	1.1053077028830964e-67	1.4368520074824077e-10	4.991682765690333e-15	0.000045124303919393	-1.8856286725769876e-19	1.1653214805132581e-21	4.363214779883403e-14	3.9772632961214716e-13	1.460443507709193e-13
84000000	0.004977437704058905	1.94768181937116e-49	1.1053077028830964e-67	1.4368520074824077e-10	4.991682765690333e-15	0.000045124303919393	-1.8856286725277715e-19	1.1653214805132581e-21	4.363214779883403e-14	3.9772632961214716e-13	1.460443507709193e-13
84100000	0.004977437704058905	1.94768181937116e-49	1.1053077028830964e-67	1.4368520074824077e-10	4.991682765690333e-15	0.000045124303919393	-1.8856286724785555e-19	1.1653214805132581e-21	4.363214779883403e-14	3.9772632961214716e-13	1.460443507709193e-13
84200000	0.004977437704058905	1.94768181937116e-49	1.1053077028830964e-67	1.4368520074824077e-10	4.991682765690333e-15	0.000045124303919393	-1.8856286724293396e-19	1.1653214805132581e-21	4.363214779883403e-14	3.9772632961214716e-13	1.460443507709193e-13
84300000	0.004977437704058905	1.94768181937116e-49	1.1053077028830964e-67	1.4368520074824077e-10	4.991682765690333e-15	0.000045124303919393	-1.8856286723801234e-19	1.1653214805132581e-21	4.363214779883403e-14	3.9772632961214716e-13	1.460443507709193e-13
84400000	0.004977437704058905	1.94768181937116e-49	1.1053077028830964e-67	1.4368520074824077e-10	4.991682765690333e-15	0.000045124303919393	-1.8856286723309075e-19	1.1653214805132581e-21	4.363214779883403e-14	3.9772632961214716e-13	1.460443507709193e-13
84500000	0.004977437704058905	1.94768181937116e-49	1.1053077028830964e-67	1.4368520074824077e-10	4.991682765690333e-15	0.000045124303919393	-1.8856286722816913e-19	1.1653214805132581e-21	4.363214779883403e-14	3.9772632961214716e-13	1.460443507709193e-13
84600000	0.004977437704058905	1.94768181937116e-49	1.1053077028830964e-67	1.4368520074824077e-10	4.991682765690333e-15	0.000045124303919393	-1.8856286722324754e-19	1.1653214805132581e-21	4.363214779883403e-14	3.9772632961214716e-13	1.460443507709193e-13
84700000	0.004977437704058905	1.94768181937116e-49	1.1053077028830964e-67	1.4368520074824077e-10	4.991682765690333e-15	0.000045124303919393	-1.8856286721832594e-19	1.1653214805132581e-21	4.363214779883403e-14	3.9772632961214716e-13	1.460443507709193e-13
84800000	0.004977437704058905	1.94768181937116e-49	1.1053077028830964e-67	1.4368520074824077e-10	4.991682765690333e-15	0.000045124303919393	-1.8856286721340433e-19	1.1653214805132581e-21	4.363214779883403e-14	3.9772632961214716e-13	1.460443507709193e-13
84900000	0.004977437704058905	1.94768181937116e-49	1.1053077028830964e-67	1.4368520074824077e-10	4.991682765690333e-15	0.000045124303919393	-1.8856286720848273e-19	1.1653214805132581e-21	4.363214779883403e-14	3.9772632961214716e-13	1.460443507709193e-13
85000000	0.004977437704058905	1.94768181937116e-49	1.1053077028830964e-67	1.4368520074824077e-10	4.991682765690333e-15	0.000045124303919393	-1.8856286720356114e-19	1.1653214805132581e-21	4.363214779883403e-14	3.9772632961214716e-13	1.460443507709193e-13
85100000	0.004977437704058905	1.94768181937116e-49	1.1053077028830964e-67	1.4368520074824077e-10	4.991682765690333e-15	0.000045124303919393	-1.8856286719863952e-19	1.1653214805132581e-21	4.363214779883403e-14	3.9772632961214716e-13	1.460443507709193e-13
85200000	0.004977437704058905	1.94768181937116e-49	1.1053077028830964e-67	1.4368520074824077e-10	4.991682765690333e-15	0.000045124303919393	-1.8856286719371793e-19	1.1653214805132581e-21	4.363214779883403e-14	3.9772632961214716e-13	1.460443507709193e-13
85300000	0.004977437704058905	1.94768181937116e-49	1.1053077028830964e-67	1.4368520074824077e-10	4.991682765690333e-15	0.000045124303919393	-1.885628671887963e-19	1.1653214805132581e-21	4.363214779883403e-14	3.9772632961214716e-13	1.460443507709193e-13
85400000	0.004977437704058905	1.94768181937116e-49	1.1053077028830964e-67	1.4368520074824077e-10	4.991682765690333e-15	0.000045124303919393	-1.8856286718387472e-19	1.1653214805132581e-21	4.363214779883403e-14	3.9772632961214716e-13	1.460443507709193e-13
85500000	0.004977437704058905	1.94768181937116e-49	1.1053077028830964e-67	1.4368520074824077e-10	4.991682765690333e-15	0.000045124303919393	-1.8856286717895312e-19	1.1653214805132581e-21	4.363214779883403e-14	3.9772632961214716e-13	1.460443507709193e-13
85600000	0.004977437704058905	1.94768181937116e-49	1.1053077028830965e-67	1.4368520074824077e-10	4.991682765690333e-15	0.000045124303919393	-1.885628671740315e-19	1.1653214805132581e-21	4.363214779883403e-14	3.9772632961214716e-13	1.460443507709193e-13
85700000	0.004977437704058905	1.94768181937116e-49	1.1053077028830965e-67	1.4368520074824077e-10	4.991682765690333e-15	0.000045124303919393	-1.885628671691099e-19	1.1653214805132581e-21	4.363214779883403e-14	3.9772632961214716e-13	1.460443507709193e-13
85800000	0.004977437704058905	1.94768181937116e-49	1.1053077028830965e-67	1.4368520074824077e-10	4.991682765690333e-15	0.000045124303919393	-1.885628671641883e-19	1.1653214805132581e-21	4.363214779883403e-14	3.9772632961214716e-13	1.460443507709193e-13
85900000	0.004977437704058905	1.94768181937116e-49	1.1053077028830965e-67	1.4368520074824077e-10	4.991682765690333e-15	0.000045124303919393	-1.885628671592667e-19	1.1653214805132581e-21	4.363214779883403e-14	3.9772632961214716e-13	1.460443507709193e-13
86000000	0.004977437704058905	1.94768181937116e-49	1.1053077028830965e-67	1.4368520074824077e-10	4.991682765690333e-15	0.000045124303919393	-1.885628671543451e-19	1.1653214805132581e-21	4.363214779883403e-14	3.9772632961214716e-13	1.460443507709193e-13
86100000	0.004977437704058905	1.94768181937116e-49	1.1053077028830965e-67	1.4368520074824077e-10	4.991682765690333e-15	0.000045124303919393	-1.885628671494235e-19	1.1653214805132581e-21	4.363214779883403e-14	3.9772632961214716e-13	1.460443507709193e-13
86200000	0.004977437704058905	1.94768181937116e-49	1.1053077028830965e-67	1.4368520074824077e-10	4.991682765690333e-15	0.000045124303919393	-1.885628671445019e-19	1.1653214805132581e-21	4.363214779883403e-14	3.9772632961214716e-13	1.460443507709193e-13
86300000	0.004977437704058905	1.94768181937116e-49	1.1053077028830965e-67	1.4368520074824077e-10	4.991682765690333e-15	0.000045124303919393	-1.885628671395803e-19	1.1653214805132581e-21	4.363214779883403e-14	3.9772632961214716e-13	1.460443507709193e-13
86400000	0.004977437704058905	1.94768181937116e-49	1.1053077028830965e-67	1.4368520074824077e-10	4.991682765690333e-15	0.000045124303919393	-1.8856286713465868e-19	1.1653214805132581e-21	4.363214779883403e-14	3.9772632961214716e-13	1.460443507709193e-13
86500000	0.004977437704058905	1.94768181937116e-49	1.1053077028830965e-67	1.4368520074824077e-10	4.991682765690333e-15	0.000045124303919393	-1.885628671297371e-19	1.1653214805132581e-21	4.363214779883403e-14	3.9772632961214716e-13	1.460443507709193e-13
86600000	0.004977437704058905	1.94768181937116e-49	1.1053077028830965e-67	1.4368520074824077e-10	4.991682765690333e-15	0.000045124303919393	-1.8856286712481547e-19	1.1653214805132581e-21	4.363214779883403e-14	3.9772632961214716e-13	1.460443507709193e-13
86700000	0.004977437704058905	1.94768181937116e-49	1.1053077028830965e-67	1.4368520074824077e-10	4.991682765690333e-15	0.000045124303919393	-1.8856286711989388e-19	1.1653214805132581e-21	4.363214779883403e-14	3.9772632961214716e-13	1.4604435077091932e-13
86800000	0.004977437704058905	1.94768181937116e-49	1.1053077028830965e-67	1.4368520074824077e-10	4.991682765690333e-15	0.000045124303919393	-1.8856286711497228e-19	1.1653214805132581e-21	4.363214779883403e-14	3.9772632961214716e-13	1.4604435077091932e-13
86900000	0.004977437704058905	1.94768181937116e-49	1.1053077028830965e-67	1.4368520074824077e-10	4.991682765690333e-15	0.000045124303919393	-1.8856286711005067e-19	1.1653214805132581e-21	4.363214779883403e-14	3.9772632961214716e-13	1.4604435077091932e-13
87000000	0.004977437704058905	1.94768181937116e-49	1.1053077028830965e-67	1.4368520074824077e-10	4.991682765690333e-15	0.000045124303919393	-1.8856286710512907e-19	1.1653214805132581e-21	4.363214779883403e-14	3.9772632961214716e-13	1.4604435077091932e-13
87100000	0.004977437704058905	1.94768181937116e-49	1.1053077028830965e-67	1.4368520074824077e-10	4.991682765690333e-15	0.000045124303919393	-1.8856286710020746e-19	1.1653214805132581e-21	4.363214779883403e-14	3.9772632961214716e-13	1.4604435077091932e-13
87200000	0.004977437704058905	1.94768181937116e-49	1.1053077028830965e-67	1.4368520074824077e-10	4.991682765690333e-15	0.000045124303919393	-1.8856286709528586e-19	1.1653214805132581e-21	4.363214779883403e-14	3.9772632961214716e-13	1.4604435077091932e-13
87300000	0.004977437704058905	1.94768181937116e-49	1.1053077028830965e-67	1.4368520074824077e-10	4.991682765690333e-15	0.000045124303919393	-1.8856286709036427e-19	1.1653214805132581e-21	4.363214779883403e-14	3.9772632961214716e-13	1.4604435077091932e-13
87400000	0.004977437704058905	1.94768181937116e-49	1.1053077028830965e-67	1.4368520074824077e-10	4.991682765690333e-15	0.000045124303919393	-1.8856286708544265e-19	1.1653214805132581e-21	4.363214779883403e-14	3.9772632961214716e-13	1.4604435077091932e-13
87500000	0.004977437704058905	1.9476818193711604e-49	1.1053077028830965e-67	1.4368520074824077e-10	4.991682765690333e-15	0.000045124303919393	-1.8856286708052106e-19	1.1653214805132581e-21	4.363214779883403e-14	3.9772632961214716e-13	1.4604435077091932e-13
87600000	0.004977437704058905	1.9476818193711604e-49	1.1053077028830965e-67	1.4368520074824077e-10	4.991682765690333e-15	0.000045124303919393	-1.8856286707559946e-19	1.1653214805132581e-21	4.363214779883403e-14	3.9772632961214716e-13	1.4604435077091932e-13
87700000	0.004977437704058905	1.9476818193711604e-49	1.1053077028830965e-67	1.4368520074824077e-10	4.991682765690333e-15	0.000045124303919393	-1.8856286707067785e-19	1.1653214805132583e-21	4.363214779883403e-14	3.9772632961214716e-13	1.4604435077091932e-13
87800000	0.004977437704058905	1.9476818193711604e-49	1.1053077028830965e-67	1.4368520074824077e-10	4.991682765690333e-15	0.000045124303919393	-1.8856286706575625e-19	1.1653214805132583e-21	4.363214779883403e-14	3.9772632961214716e-13	1.4604435077091932e-13
87900000	0.004977437704058905	1.9476818193711604e-49	1.1053077028830967e-67	1.4368520074824074e-10	4.991682765690333e-15	0.000045124303919393	-1.8856286706083463e-19	1.1653214805132583e-21	4.363214779883403e-14	3.9772632961214716e-13	1.4604435077091932e-13
88000000	0.004977437704058905	1.9476818193711604e-49	1.1053077028830967e-67	1.4368520074824074e-10	4.991682765690333e-15	0.000045124303919393	-1.8856286705591304e-19	1.1653214805132583e-21	4.363214779883403e-14	3.9772632961214716e-13	1.4604435077091932e-13
88100000	0.004977437704058905	1.9476818193711604e-49	1.1053077028830967e-67	1.4368520074824074e-10	4.991682765690333e-15	0.000045124303919393	-1.8856286705099145e-19	1.1653214805132583e-21	4.363214779883403e-14	3.9772632961214716e-13	1.4604435077091932e-13
88200000	0.004977437704058906	1.9476818193711604e-49	1.1053077028830967e-67	1.4368520074824074e-10	4.991682765690333e-15	0.000045124303919393	-1.8856286704606983e-19	1.1653214805132583e-21	4.3632147798834036e-14	3.9772632961214716e-13	1.4604435077091932e-13
88300000	0.004977437704058906	1.9476818193711604e-49	1.1053077028830967e-67	1.4368520074824074e-10	4.991682765690333e-15	0.000045124303919393	-1.8856286704114824e-19	1.1653214805132583e-21	4.3632147798834036e-14	3.9772632961214716e-13	1.4604435077091932e-13
88400000	0.004977437704058906	1.9476818193711604e-49	1.1053077028830967e-67	1.4368520074824074e-10	4.991682765690333e-15	0.000045124303919393	-1.8856286703622664e-19	1.1653214805132583e-21	4.3632147798834036e-14	3.9772632961214716e-13	1.4604435077091932e-13
88500000	0.004977437704058906	1.9476818193711604e-49	1.1053077028830967e-67	1.4368520074824074e-10	4.991682765690333e-15	0.000045124303919393	-1.8856286703130503e-19	1.1653214805132583e-21	4.3632147798834036e-14	3.9772632961214716e-13	1.4604435077091932e-13
88600000	0.004977437704058906	1.9476818193711604e-49	1.1053077028830967e-67	1.4368520074824074e-10	4.991682765690333e-15	0.000045124303919393	-1.8856286702638343e-19	1.1653214805132583e-21	4.3632147798834036e-14	3.9772632961214716e-13	1.4604435077091932e-13
88700000	0.004977437704058906	1.9476818193711604e-49	1.1053077028830967e-67	1.4368520074824074e-10	4.991682765690333e-15	0.000045124303919393	-1.8856286702146181e-19	1.1653214805132583e-21	4.3632147798834036e-14	3.9772632961214716e-13	1.4604435077091932e-13
88800000	0.004977437704058906	1.9476818193711604e-49	1.1053077028830967e-67	1.4368520074824074e-10	4.991682765690333e-15	0.000045124303919393	-1.8856286701654022e-19	1.1653214805132583e-21	4.3632147798834036e-14	3.9772632961214716e-13	1.4604435077091932e-13
88900000	0.004977437704058906	1.9476818193711604e-49	1.1053077028830967e-67	1.4368520074824074e-10	4.991682765690333e-15	0.000045124303919393	-1.8856286701161863e-19	1.1653214805132583e-21	4.3632147798834036e-14	3.9772632961214716e-13	1.4604435077091932e-13
89000000	0.004977437704058906	1.9476818193711604e-49	1.1053077028830967e-67	1.4368520074824074e-10	4.991682765690333e-15	0.000045124303919393	-1.88562867006697e-19	1.1653214805132583e-21	4.3632147798834036e-14	3.9772632961214716e-13	1.4604435077091932e-13
89100000	0.004977437704058906	1.9476818193711604e-49	1.1053077028830967e-67	1.4368520074824074e-10	4.991682765690333e-15	0.000045124303919393	-1.8856286700177542e-19	1.1653214805132583e-21	4.3632147798834036e-14	3.9772632961214716e-13	1.4604435077091932e-13
89200000	0.004977437704058906	1.9476818193711604e-49	1.1053077028830967e-67	1.4368520074824074e-10	4.991682765690333e-15	0.000045124303919393	-1.885628669968538e-19	1.1653214805132583e-21	4.3632147798834036e-14	3.9772632961214716e-13	1.4604435077091932e-13
89300000	0.004977437704058906	1.9476818193711604e-49	1.1053077028830967e-67	1.4368520074824074e-10	4.991682765690333e-15	0.000045124303919393	-1.885628669919322e-19	1.1653214805132583e-21	4.3632147798834036e-14	3.9772632961214716e-13	1.4604435077091932e-13
89400000	0.004977437704058906	1.9476818193711604e-49	1.1053077028830967e-67	1.4368520074824074e-10	4.991682765690333e-15	0.000045124303919393	-1.885628669870106e-19	1.1653214805132583e-21	4.3632147798834036e-14	3.9772632961214716e-13	1.4604435077091932e-13
89500000	0.004977437704058906	1.9476818193711604e-49	1.1053077028830967e-67	1.4368520074824074e-10	4.991682765690333e-15	0.000045124303919393	-1.88562866982089e-19	1.1653214805132583e-21	4.3632147798834036e-14	3.9772632961214716e-13	1.4604435077091932e-13
89600000	0.004977437704058906	1.9476818193711604e-49	1.1053077028830967e-67	1.4368520074824074e-10	4.991682765690333e-15	0.000045124303919393	-1.885628669771674e-19	1.1653214805132583e-21	4.3632147798834036e-14	3.9772632961214716e-13	1.4604435077091932e-13
89700000	0.004977437704058906	1.9476818193711604e-49	1.1053077028830967e-67	1.4368520074824074e-10	4.991682765690333e-15	0.000045124303919393	-1.885628669722458e-19	1.1653214805132583e-21	4.3632147798834036e-14	3.9772632961214716e-13	1.4604435077091932e-13
89800000	0.004977437704058906	1.9476818193711604e-49	1.1053077028830967e-67	1.4368520074824074e-10	4.991682765690333e-15	0.000045124303919393	-1.8856286696732419e-19	1.1653214805132583e-21	4.3632147798834036e-14	3.9772632961214716e-13	1.4604435077091932e-13
89900000	0.004977437704058906	1.9476818193711608e-49	1.1053077028830967e-67	1.4368520074824074e-10	4.991682765690333e-15	0.000045124303919393	-1.885628669624026e-19	1.1653214805132583e-21	4.3632147798834036e-14	3.9772632961214716e-13	1.4604435077091932e-13
90000000	0.004977437704058906	1.9476818193711608e-49	1.1053077028830968e-67	1.4368520074824074e-10	4.991682765690333e-15	0.000045124303919393	-1.8856286695748098e-19	1.1653214805132583e-21	4.3632147798834036e-14	3.9772632961214716e-13	1.4604435077091932e-13
90100000	0.004977437704058906	1.9476818193711608e-49	1.1053077028830968e-67	1.4368520074824074e-10	4.991682765690333e-15	0.000045124303919393	-1.8856286695255938e-19	1.1653214805132583e-21	4.3632147798834036e-14	3.9772632961214716e-13	1.4604435077091932e-13
90200000	0.004977437704058906	1.9476818193711608e-49	1.1053077028830968e-67	1.4368520074824074e-10	4.991682765690333e-15	0.000045124303919393	-1.885628669476378e-19	1.1653214805132583e-21	4.3632147798834036e-14	3.9772632961214716e-13	1.4604435077091932e-13
90300000	0.004977437704058906	1.9476818193711608e-49	1.1053077028830968e-67	1.4368520074824074e-10	4.991682765690333e-15	0.000045124303919393	-1.8856286694271617e-19	1.1653214805132583e-21	4.3632147798834036e-14	3.9772632961214716e-13	1.4604435077091932e-13
90400000	0.004977437704058906	1.9476818193711608e-49	1.1053077028830968e-67	1.4368520074824074e-10	4.991682765690333e-15	0.000045124303919393	-1.8856286693779458e-19	1.1653214805132583e-21	4.3632147798834036e-14	3.9772632961214716e-13	1.4604435077091932e-13
90500000	0.004977437704058906	1.9476818193711608e-49	1.1053077028830968e-67	1.4368520074824074e-10	4.991682765690333e-15	0.000045124303919393	-1.8856286693287296e-19	1.1653214805132583e-21	4.3632147798834036e-14	3.9772632961214716e-13	1.4604435077091932e-13
90600000	0.004977437704058906	1.9476818193711608e-49	1.1053077028830968e-67	1.4368520074824074e-10	4.991682765690333e-15	0.000045124303919393	-1.8856286692795137e-19	1.1653214805132583e-21	4.3632147798834036e-14	3.9772632961214716e-13	1.4604435077091932e-13
90700000	0.004977437704058906	1.9476818193711608e-49	1.1053077028830968e-67	1.4368520074824074e-10	4.991682765690333e-15	0.000045124303919393	-1.8856286692302977e-19	1.1653214805132583e-21	4.3632147798834036e-14	3.9772632961214716e-13	1.4604435077091932e-13
90800000	0.004977437704058906	1.9476818193711608e-49	1.1053077028830968e-67	1.4368520074824074e-10	4.991682765690333e-15	0.000045124303919393	-1.8856286691810816e-19	1.1653214805132583e-21	4.3632147798834036e-14	3.9772632961214716e-13	1.4604435077091932e-13
90900000	0.004977437704058906	1.9476818193711608e-49	1.1053077028830968e-67	1.4368520074824074e-10	4.991682765690333e-15	0.000045124303919393	-1.8856286691318656e-19	1.1653214805132583e-21	4.3632147798834036e-14	3.9772632961214716e-13	1.4604435077091932e-13
91000000	0.004977437704058906	1.9476818193711608e-49	1.1053077028830968e-67	1.4368520074824074e-10	4.991682765690333e-15	0.000045124303919393	-1.8856286690826497e-19	1.1653214805132583e-21	4.3632147798834036e-14	3.9772632961214716e-13	1.4604435077091932e-13
91100000	0.004977437704058906	1.9476818193711608e-49	1.1053077028830968e-67	1.4368520074824074e-10	4.991682765690333e-15	0.000045124303919393	-1.8856286690334335e-19	1.1653214805132583e-21	4.3632147798834036e-14	3.9772632961214716e-13	1.4604435077091932e-13
91200000	0.004977437704058906	1.9476818193711608e-49	1.1053077028830968e-67	1.4368520074824074e-10	4.991682765690333e-15	0.000045124303919393	-1.8856286689842176e-19	1.1653214805132583e-21	4.3632147798834036e-14	3.9772632961214716e-13	1.4604435077091932e-13
91300000	0.004977437704058906	1.9476818193711608e-49	1.1053077028830968e-67	1.4368520074824074e-10	4.991682765690333e-15	0.000045124303919393	-1.8856286689350014e-19	1.1653214805132583e-21	4.3632147798834036e-14	3.9772632961214716e-13	1.4604435077091932e-13
91400000	0.004977437704058906	1.9476818193711608e-49	1.1053077028830968e-67	1.4368520074824074e-10	4.991682765690333e-15	0.000045124303919393	-1.8856286688857855e-19	1.1653214805132583e-21	4.3632147798834036e-14	3.9772632961214716e-13	1.4604435077091932e-13
91500000	0.004977437704058906	1.9476818193711608e-49	1.1053077028830968e-67	1.4368520074824074e-10	4.991682765690333e-15	0.000045124303919393	-1.8856286688365695e-19	1.1653214805132583e-21	4.3632147798834036e-14	3.9772632961214716e-13	1.4604435077091932e-13
91600000	0.004977437704058906	1.9476818193711608e-49	1.1053077028830968e-67	1.4368520074824074e-10	4.991682765690333e-15	0.000045124303919393	-1.8856286687873533e-19	1.1653214805132583e-21	4.3632147798834036e-14	3.9772632961214716e-13	1.4604435077091932e-13
91700000	0.004977437704058906	1.9476818193711608e-49	1.1053077028830968e-67	1.4368520074824074e-10	4.991682765690333e-15	0.000045124303919393	-1.8856286687381374e-19	1.1653214805132583e-21	4.3632147798834036e-14	3.9772632961214716e-13	1.4604435077091932e-13
91800000	0.004977437704058906	1.9476818193711608e-49	1.1053077028830968e-67	1.4368520074824074e-10	4.991682765690333e-15	0.000045124303919393	-1.8856286686889212e-19	1.1653214805132583e-21	4.3632147798834036e-14	3.9772632961214716e-13	1.4604435077091932e-13
91900000	0.004977437704058906	1.9476818193711608e-49	1.1053077028830968e-67	1.4368520074824074e-10	4.991682765690333e-15	0.000045124303919393	-1.8856286686397053e-19	1.1653214805132583e-21	4.3632147798834036e-14	3.9772632961214716e-13	1.4604435077091932e-13
92000000	0.004977437704058906	1.9476818193711608e-49	1.1053077028830968e-67	1.4368520074824074e-10	4.991682765690333e-15	0.000045124303919393	-1.8856286685904894e-19	1.1653214805132583e-21	4.3632147798834036e-14	3.9772632961214716e-13	1.4604435077091932e-13
92100000	0.004977437704058906	1.9476818193711608e-49	1.1053077028830968e-67	1.4368520074824074e-10	4.991682765690333e-15	0.000045124303919393	-1.8856286685412732e-19	1.1653214805132583e-21	4.3632147798834036e-14	3.9772632961214716e-13	1.4604435077091932e-13
92200000	0.004977437704058906	1.9476818193711608e-49	1.1053077028830968e-67	1.4368520074824074e-10	4.991682765690333e-15	0.000045124303919393	-1.8856286684920572e-19	1.1653214805132583e-21	4.3632147798834036e-14	3.9772632961214716e-13	1.4604435077091932e-13
92300000	0.004977437704058906	1.9476818193711608e-49	1.1053077028830968e-67	1.4368520074824074e-10	4.991682765690333e-15	0.000045124303919393	-1.8856286684428413e-19	1.1653214805132583e-21	4.3632147798834036e-14	3.9772632961214716e-13	1.4604435077091932e-13
92400000	0.004977437704058906	1.9476818193711608e-49	1.1053077028830968e-67	1.4368520074824074e-10	4.991682765690333e-15	0.000045124303919393	-1.8856286683936251e-19	1.1653214805132583e-21	4.3632147798834036e-14	3.9772632961214716e-13	1.4604435077091932e-13
92500000	0.004977437704058906	1.9476818193711608e-49	1.1053077028830968e-67	1.4368520074824074e-10	4.991682765690333e-15	0.000045124303919393	-1.8856286683444092e-19	1.1653214805132583e-21	4.3632147798834036e-14	3.9772632961214716e-13	1.4604435077091932e-13
92600000	0.004977437704058906	1.9476818193711608e-49	1.1053077028830968e-67	1.4368520074824074e-10	4.991682765690333e-15	0.000045124303919393	-1.885628668295193e-19	1.1653214805132583e-21	4.3632147798834036e-14	3.9772632961214716e-13	1.4604435077091932e-13
92700000	0.004977437704058906	1.9476818193711608e-49	1.1053077028830968e-67	1.4368520074824074e-10	4.991682765690333e-15	0.000045124303919393	-1.885628668245977e-19	1.1653214805132583e-21	4.3632147798834036e-14	3.9772632961214716e-13	1.4604435077091932e-13
92800000	0.004977437704058906	1.9476818193711608e-49	1.1053077028830968e-67	1.4368520074824074e-10	4.991682765690333e-15	0.000045124303919393	-1.8856286681967611e-19	1.1653214805132583e-21	4.3632147798834036e-14	3.9772632961214716e-13	1.4604435077091932e-13
92900000	0.004977437704058906	1.9476818193711608e-49	1.1053077028830968e-67	1.4368520074824074e-10	4.991682765690333e-15	0.000045124303919393	-1.885628668147545e-19	1.1653214805132583e-21	4.3632147798834036e-14	3.9772632961214716e-13	1.4604435077091932e-13
93000000	0.004977437704058906	1.9476818193711608e-49	1.1053077028830968e-67	1.4368520074824074e-10	4.991682765690333e-15	0.000045124303919393	-1.885628668098329e-19	1.1653214805132583e-21	4.3632147798834036e-14	3.9772632961214716e-13	1.4604435077091932e-13
93100000	0.004977437704058906	1.9476818193711608e-49	1.1053077028830968e-67	1.4368520074824074e-10	4.991682765690333e-15	0.000045124303919393	-1.8856286680491129e-19	1.1653214805132583e-21	4.3632147798834036e-14	3.9772632961214716e-13	1.4604435077091932e-13
93200000	0.004977437704058906	1.9476818193711608e-49	1.1053077028830968e-67	1.4368520074824074e-10	4.991682765690333e-15	0.000045124303919393	-1.885628667999897e-19	1.1653214805132583e-21	4.3632147798834036e-14	3.9772632961214716e-13	1.4604435077091932e-13
93300000	0.004977437704058906	1.9476818193711608e-49	1.1053077028830968e-67	1.4368520074824074e-10	4.991682765690333e-15	0.000045124303919393	-1.885628667950681e-19	1.1653214805132583e-21	4.3632147798834036e-14	3.9772632961214716e-13	1.4604435077091932e-13
93400000	0.004977437704058906	1.9476818193711608e-49	1.1053077028830968e-67	1.4368520074824074e-10	4.991682765690333e-15	0.000045124303919393	-1.8856286679014648e-19	1.1653214805132583e-21	4.3632147798834036e-14	3.9772632961214716e-13	1.4604435077091932e-13
93500000	0.004977437704058906	1.9476818193711608e-49	1.1053077028830968e-67	1.4368520074824074e-10	4.991682765690333e-15	0.000045124303919393	-1.8856286678522489e-19	1.1653214805132583e-21	4.3632147798834036e-14	3.9772632961214716e-13	1.4604435077091932e-13
93600000	0.004977437704058906	1.9476818193711608e-49	1.1053077028830968e-67	1.4368520074824074e-10	4.991682765690333e-15	0.000045124303919393	-1.885628667803033e-19	1.1653214805132583e-21	4.3632147798834036e-14	3.9772632961214716e-13	1.4604435077091932e-13
93700000	0.004977437704058906	1.9476818193711608e-49	1.1053077028830968e-67	1.4368520074824074e-10	4.991682765690333e-15	0.000045124303919393	-1.8856286677538168e-19	1.1653214805132583e-21	4.3632147798834036e-14	3.9772632961214716e-13	1.4604435077091932e-13
93800000	0.004977437704058906	1.9476818193711608e-49	1.1053077028830968e-67	1.4368520074824074e-10	4.991682765690333e-15	0.000045124303919393	-1.8856286677046008e-19	1.1653214805132583e-21	4.3632147798834036e-14	3.9772632961214716e-13	1.4604435077091932e-13
93900000	0.004977437704058906	1.9476818193711608e-49	1.1053077028830968e-67	1.4368520074824074e-10	4.991682765690333e-15	0.000045124303919393	-1.8856286676553846e-19	1.1653214805132583e-21	4.3632147798834036e-14	3.9772632961214716e-13	1.4604435077091932e-13
94000000	0.004977437704058906	1.9476818193711608e-49	1.1053077028830968e-67	1.4368520074824074e-10	4.991682765690333e-15	0.000045124303919393	-1.8856286676061687e-19	1.1653214805132583e-21	4.3632147798834036e-14	3.9772632961214716e-13	1.4604435077091932e-13
94100000	0.004977437704058906	1.9476818193711608e-49	1.1053077028830968e-67	1.4368520074824074e-10	4.991682765690333e-15	0.000045124303919393	-1.8856286675569528e-19	1.1653214805132583e-21	4.3632147798834036e-14	3.9772632961214716e-13	1.4604435077091932e-13
94200000	0.004977437704058906	1.9476818193711608e-49	1.1053077028830968e-67	1.4368520074824074e-10	4.991682765690333e-15	0.000045124303919393	-1.8856286675077366e-19	1.1653214805132583e-21	4.3632147798834036e-14	3.9772632961214716e-13	1.4604435077091932e-13
94300000	0.004977437704058906	1.9476818193711608e-49	1.1053077028830968e-67	1.4368520074824074e-10	4.991682765690333e-15	0.000045124303919393	-1.8856286674585207e-19	1.1653214805132583e-21	4.3632147798834036e-14	3.9772632961214716e-13	1.4604435077091932e-13
94400000	0.004977437704058906	1.9476818193711608e-49	1.1053077028830968e-67	1.4368520074824074e-10	4.991682765690333e-15	0.000045124303919393	-1.8856286674093045e-19	1.1653214805132583e-21	4.3632147798834036e-14	3.9772632961214716e-13	1.4604435077091932e-13
94500000	0.004977437704058906	1.9476818193711608e-49	1.1053077028830968e-67	1.4368520074824074e-10	4.991682765690333e-15	0.000045124303919393	-1.8856286673600886e-19	1.1653214805132583e-21	4.3632147798834036e-14	3.9772632961214716e-13	1.4604435077091932e-13
94600000	0.004977437704058906	1.9476818193711608e-49	1.1053077028830968e-67	1.4368520074824074e-10	4.991682765690333e-15	0.000045124303919393	-1.8856286673108726e-19	1.1653214805132583e-21	4.3632147798834036e-14	3.9772632961214716e-13	1.4604435077091932e-13
94700000	0.004977437704058906	1.9476818193711608e-49	1.1053077028830968e-67	1.4368520074824074e-10	4.991682765690333e-15	0.000045124303919393	-1.8856286672616564e-19	1.1653214805132583e-21	4.3632147798834036e-14	3.9772632961214716e-13	1.4604435077091932e-13
94800000	0.004977437704058906	1.9476818193711608e-49	1.1053077028830968e-67	1.4368520074824074e-10	4.991682765690333e-15	0.000045124303919393	-1.8856286672124405e-19	1.1653214805132583e-21	4.3632147798834036e-14	3.9772632961214716e-13	1.4604435077091932e-13
94900000	0.004977437704058906	1.9476818193711608e-49	1.1053077028830968e-67	1.4368520074824074e-10	4.991682765690333e-15	0.000045124303919393	-1.8856286671632246e-19	1.1653214805132583e-21	4.3632147798834036e-14	3.9772632961214716e-13	1.4604435077091932e-13
95000000	0.004977437704058906	1.9476818193711608e-49	1.1053077028830968e-67	1.4368520074824074e-10	4.991682765690333e-15	0.000045124303919393	-1.8856286671140084e-19	1.1653214805132583e-21	4.3632147798834036e-14	3.9772632961214716e-13	1.4604435077091932e-13
95100000	0.004977437704058906	1.9476818193711608e-49	1.1053077028830968e-67	1.4368520074824074e-10	4.991682765690333e-15	0.000045124303919393	-1.8856286670647925e-19	1.1653214805132583e-21	4.3632147798834036e-14	3.9772632961214716e-13	1.4604435077091932e-13
95200000	0.004977437704058906	1.9476818193711608e-49	1.1053077028830968e-67	1.4368520074824074e-10	4.991682765690333e-15	0.000045124303919393	-1.8856286670155763e-19	1.1653214805132583e-21	4.3632147798834036e-14	3.9772632961214716e-13	1.4604435077091932e-13
95300000	0.004977437704058906	1.9476818193711608e-49	1.1053077028830968e-67	1.4368520074824074e-10	4.991682765690333e-15	0.000045124303919393	-1.8856286669663603e-19	1.1653214805132583e-21	4.3632147798834036e-14	3.9772632961214716e-13	1.4604435077091932e-13
95400000	0.004977437704058906	1.9476818193711608e-49	1.1053077028830968e-67	1.4368520074824074e-10	4.991682765690333e-15	0.000045124303919393	-1.8856286669171444e-19	1.1653214805132583e-21	4.3632147798834036e-14	3.9772632961214716e-13	1.4604435077091932e-13
95500000	0.004977437704058906	1.9476818193711608e-49	1.1053077028830968e-67	1.4368520074824074e-10	4.991682765690333e-15	0.000045124303919393	-1.8856286668679282e-19	1.1653214805132583e-21	4.3632147798834036e-14	3.9772632961214716e-13	1.4604435077091932e-13
95600000	0.004977437704058906	1.9476818193711608e-49	1.1053077028830968e-67	1.4368520074824074e-10	4.991682765690333e-15	0.000045124303919393	-1.8856286668187123e-19	1.1653214805132583e-21	4.3632147798834036e-14	3.9772632961214716e-13	1.4604435077091932e-13
95700000	0.004977437704058906	1.9476818193711608e-49	1.1053077028830968e-67	1.4368520074824074e-10	4.991682765690333e-15	0.000045124303919393	-1.885628666769496e-19	1.1653214805132583e-21	4.3632147798834036e-14	3.9772632961214716e-13	1.4604435077091932e-13
95800000	0.004977437704058906	1.9476818193711608e-49	1.1053077028830967e-67	1.4368520074824074e-10	4.991682765690333e-15	0.000045124303919393	-1.8856286667202802e-19	1.1653214805132583e-21	4.3632147798834036e-14	3.9772632961214716e-13	1.4604435077091932e-13
95900000	0.004977437704058906	1.9476818193711608e-49	1.1053077028830967e-67	1.4368520074824074e-10	4.991682765690333e-15	0.000045124303919393	-1.8856286666710642e-19	1.1653214805132583e-21	4.3632147798834036e-14	3.9772632961214716e-13	1.4604435077091932e-13
96000000	0.004977437704058906	1.9476818193711608e-49	1.1053077028830967e-67	1.4368520074824074e-10	4.991682765690333e-15	0.000045124303919393	-1.885628666621848e-19	1.1653214805132583e-21	4.3632147798834036e-14	3.9772632961214716e-13	1.4604435077091932e-13
96100000	0.004977437704058906	1.9476818193711608e-49	1.1053077028830967e-67	1.4368520074824074e-10	4.991682765690333e-15	0.000045124303919393	-1.8856286665726321e-19	1.1653214805132583e-21	4.3632147798834036e-14	3.9772632961214716e-13	1.4604435077091932e-13
96200000	0.004977437704058906	1.9476818193711608e-49	1.1053077028830967e-67	1.4368520074824074e-10	4.991682765690333e-15	0.00004512430391939299	-1.8856286665234162e-19	1.1653214805132583e-21	4.3632147798834036e-14	3.9772632961214716e-13	1.4604435077091932e-13
96300000	0.004977437704058906	1.9476818193711608e-49	1.1053077028830967e-67	1.4368520074824074e-10	4.991682765690333e-15	0.00004512430391939299	-1.8856286664742e-19	1.1653214805132583e-21	4.3632147798834036e-14	3.9772632961214716e-13	1.4604435077091932e-13
96400000	0.004977437704058906	1.9476818193711608e-49	1.1053077028830967e-67	1.4368520074824074e-10	4.991682765690333e-15	0.00004512430391939299	-1.885628666424984e-19	1.1653214805132583e-21	4.3632147798834036e-14	3.9772632961214716e-13	1.4604435077091932e-13
96500000	0.004977437704058906	1.9476818193711608e-49	1.1053077028830967e-67	1.4368520074824074e-10	4.991682765690333e-15	0.00004512430391939299	-1.885628666375768e-19	1.1653214805132583e-21	4.3632147798834036e-14	3.9772632961214716e-13	1.4604435077091932e-13
96600000	0.004977437704058905	1.9476818193711608e-49	1.1053077028830967e-67	1.4368520074824074e-10	4.991682765690333e-15	0.00004512430391939299	-1.885628666326552e-19	1.1653214805132583e-21	4.3632147798834036e-14	3.9772632961214716e-13	1.4604435077091932e-13
96700000	0.004977437704058905	1.9476818193711608e-49	1.1053077028830967e-67	1.4368520074824074e-10	4.991682765690333e-15	0.00004512430391939299	-1.885628666277336e-19	1.1653214805132583e-21	4.3632147798834036e-14	3.9772632961214716e-13	1.4604435077091932e-13
96800000	0.004977437704058905	1.9476818193711608e-49	1.1053077028830967e-67	1.4368520074824074e-10	4.991682765690333e-15	0.00004512430391939299	-1.8856286662281199e-19	1.1653214805132583e-21	4.3632147798834036e-14	3.9772632961214716e-13	1.4604435077091932e-13
96900000	0.004977437704058905	1.9476818193711608e-49	1.1053077028830967e-67	1.4368520074824074e-10	4.991682765690333e-15	0.00004512430391939299	-1.885628666178904e-19	1.1653214805132583e-21	4.3632147798834036e-14	3.9772632961214716e-13	1.4604435077091932e-13
97000000	0.004977437704058905	1.9476818193711608e-49	1.1053077028830967e-67	1.4368520074824074e-10	4.991682765690333e-15	0.00004512430391939299	-1.885628666129688e-19	1.1653214805132583e-21	4.3632147798834036e-14	3.9772632961214716e-13	1.460443507709193e-13
97100000	0.004977437704058905	1.9476818193711608e-49	1.1053077028830967e-67	1.4368520074824074e-10	4.991682765690333e-15	0.00004512430391939299	-1.8856286660804718e-19	1.1653214805132583e-21	4.3632147798834036e-14	3.9772632961214716e-13	1.460443507709193e-13
97200000	0.004977437704058905	1.9476818193711608e-49	1.1053077028830967e-67	1.4368520074824074e-10	4.991682765690333e-15	0.00004512430391939299	-1.8856286660312559e-19	1.1653214805132583e-21	4.3632147798834036e-14	3.9772632961214716e-13	1.460443507709193e-13
97300000	0.004977437704058905	1.9476818193711608e-49	1.1053077028830967e-67	1.4368520074824074e-10	4.991682765690333e-15	0.00004512430391939299	-1.8856286659820397e-19	1.1653214805132583e-21	4.3632147798834036e-14	3.9772632961214716e-13	1.460443507709193e-13
97400000	0.004977437704058905	1.9476818193711608e-49	1.1053077028830967e-67	1.4368520074824074e-10	4.991682765690333e-15	0.00004512430391939299	-1.8856286659328238e-19	1.1653214805132583e-21	4.3632147798834036e-14	3.9772632961214716e-13	1.460443507709193e-13
97500000	0.004977437704058905	1.9476818193711608e-49	1.1053077028830967e-67	1.4368520074824074e-10	4.991682765690333e-15	0.00004512430391939299	-1.8856286658836078e-19	1.1653214805132583e-21	4.3632147798834036e-14	3.9772632961214716e-13	1.460443507709193e-13
97600000	0.004977437704058905	1.9476818193711608e-49	1.1053077028830967e-67	1.4368520074824074e-10	4.991682765690333e-15	0.00004512430391939299	-1.8856286658343916e-19	1.1653214805132583e-21	4.3632147798834036e-14	3.9772632961214716e-13	1.460443507709193e-13
97700000	0.004977437704058905	1.9476818193711608e-49	1.1053077028830967e-67	1.4368520074824074e-10	4.991682765690333e-15	0.00004512430391939299	-1.8856286657851757e-19	1.1653214805132583e-21	4.3632147798834036e-14	3.9772632961214716e-13	1.460443507709193e-13
97800000	0.004977437704058905	1.9476818193711608e-49	1.1053077028830967e-67	1.4368520074824074e-10	4.991682765690333e-15	0.00004512430391939299	-1.8856286657359595e-19	1.1653214805132583e-21	4.3632147798834036e-14	3.9772632961214716e-13	1.460443507709193e-13
97900000	0.004977437704058905	1.9476818193711608e-49	1.1053077028830967e-67	1.4368520074824074e-10	4.991682765690333e-15	0.00004512430391939299	-1.8856286656867436e-19	1.1653214805132583e-21	4.3632147798834036e-14	3.9772632961214716e-13	1.460443507709193e-13
98000000	0.004977437704058905	1.9476818193711608e-49	1.1053077028830967e-67	1.4368520074824074e-10	4.991682765690333e-15	0.00004512430391939299	-1.8856286656375277e-19	1.1653214805132583e-21	4.3632147798834036e-14	3.9772632961214716e-13	1.460443507709193e-13
98100000	0.004977437704058905	1.9476818193711608e-49	1.1053077028830967e-67	1.4368520074824074e-10	4.991682765690333e-15	0.00004512430391939299	-1.8856286655883115e-19	1.1653214805132583e-21	4.3632147798834036e-14	3.9772632961214716e-13	1.460443507709193e-13
98200000	0.004977437704058905	1.9476818193711608e-49	1.1053077028830967e-67	1.4368520074824074e-10	4.991682765690333e-15	0.00004512430391939299	-1.8856286655390955e-19	1.1653214805132583e-21	4.3632147798834036e-14	3.9772632961214716e-13	1.460443507709193e-13
98300000	0.004977437704058905	1.9476818193711608e-49	1.1053077028830967e-67	1.4368520074824074e-10	4.991682765690333e-15	0.00004512430391939299	-1.8856286654898796e-19	1.1653214805132583e-21	4.3632147798834036e-14	3.9772632961214716e-13	1.460443507709193e-13
98400000	0.004977437704058905	1.9476818193711608e-49	1.1053077028830965e-67	1.4368520074824074e-10	4.991682765690333e-15	0.00004512430391939299	-1.8856286654406634e-19	1.1653214805132583e-21	4.3632147798834036e-14	3.9772632961214716e-13	1.460443507709193e-13
98500000	0.004977437704058905	1.9476818193711608e-49	1.1053077028830965e-67	1.4368520074824074e-10	4.991682765690333e-15	0.00004512430391939299	-1.8856286653914475e-19	1.1653214805132583e-21	4.3632147798834036e-14	3.9772632961214716e-13	1.460443507709193e-13
98600000	0.004977437704058905	1.9476818193711608e-49	1.1053077028830965e-67	1.4368520074824074e-10	4.991682765690333e-15	0.00004512430391939299	-1.8856286653422313e-19	1.1653214805132583e-21	4.3632147798834036e-14	3.9772632961214716e-13	1.460443507709193e-13
98700000	0.004977437704058905	1.9476818193711608e-49	1.1053077028830965e-67	1.4368520074824074e-10	4.991682765690333e-15	0.00004512430391939299	-1.8856286652930154e-19	1.1653214805132583e-21	4.3632147798834036e-14	3.9772632961214716e-13	1.460443507709193e-13
98800000	0.004977437704058905	1.9476818193711608e-49	1.1053077028830965e-67	1.4368520074824074e-10	4.991682765690333e-15	0.00004512430391939299	-1.8856286652437995e-19	1.1653214805132583e-21	4.3632147798834036e-14	3.9772632961214716e-13	1.460443507709193e-13
98900000	0.004977437704058905	1.9476818193711608e-49	1.1053077028830965e-67	1.4368520074824074e-10	4.991682765690333e-15	0.00004512430391939299	-1.8856286651945833e-19	1.1653214805132583e-21	4.3632147798834036e-14	3.9772632961214716e-13	1.460443507709193e-13
99000000	0.004977437704058905	1.9476818193711608e-49	1.1053077028830965e-67	1.4368520074824074e-10	4.991682765690333e-15	0.00004512430391939299	-1.8856286651453673e-19	1.1653214805132583e-21	4.3632147798834036e-14	3.9772632961214716e-13	1.460443507709193e-13
99100000	0.004977437704058905	1.9476818193711608e-49	1.1053077028830965e-67	1.4368520074824074e-10	4.991682765690333e-15	0.00004512430391939299	-1.8856286650961512e-19	1.1653214805132583e-21	4.3632147798834036e-14	3.9772632961214716e-13	1.460443507709193e-13
99200000	0.004977437704058905	1.9476818193711608e-49	1.1053077028830965e-67	1.4368520074824074e-10	4.991682765690333e-15	0.00004512430391939299	-1.8856286650469352e-19	1.1653214805132583e-21	4.3632147798834036e-14	3.9772632961214716e-13	1.460443507709193e-13
99300000	0.004977437704058905	1.9476818193711608e-49	1.1053077028830965e-67	1.4368520074824074e-10	4.991682765690333e-15	0.00004512430391939299	-1.8856286649977193e-19	1.1653214805132583e-21	4.3632147798834036e-14	3.9772632961214716e-13	1.460443507709193e-13
99400000	0.004977437704058905	1.9476818193711608e-49	1.1053077028830965e-67	1.4368520074824074e-10	4.991682765690333e-15	0.00004512430391939299	-1.885628664948503e-19	1.1653214805132583e-21	4.3632147798834036e-14	3.9772632961214716e-13	1.460443507709193e-13
99500000	0.004977437704058905	1.9476818193711608e-49	1.1053077028830965e-67	1.4368520074824074e-10	4.991682765690333e-15	0.00004512430391939299	-1.8856286648992872e-19	1.1653214805132583e-21	4.3632147798834036e-14	3.9772632961214716e-13	1.460443507709193e-13
99600000	0.004977437704058905	1.9476818193711608e-49	1.1053077028830965e-67	1.4368520074824074e-10	4.991682765690333e-15	0.00004512430391939299	-1.8856286648500712e-19	1.1653214805132583e-21	4.3632147798834036e-14	3.9772632961214716e-13	1.460443507709193e-13
99700000	0.004977437704058905	1.9476818193711608e-49	1.1053077028830965e-67	1.4368520074824074e-10	4.991682765690333e-15	0.00004512430391939299	-1.885628664800855e-19	1.1653214805132583e-21	4.3632147798834036e-14	3.9772632961214716e-13	1.460443507709193e-13
99800000	0.004977437704058905	1.9476818193711608e-49	1.1053077028830965e-67	1.4368520074824074e-10	4.991682765690333e-15	0.00004512430391939299	-1.8856286647516391e-19	1.1653214805132583e-21	4.3632147798834036e-14	3.9772632961214716e-13	1.460443507709193e-13
99900000	0.004977437704058905	1.9476818193711608e-49	1.1053077028830965e-67	1.4368520074824074e-10	4.991682765690333e-15	0.00004512430391939299	-1.885628664702423e-19	1.1653214805132583e-21	4.3632147798834036e-14	3.9772632961214716e-13	1.460443507709193e-13
100000000	0.004977437704058905	1.9476818193711608e-49	1.1053077028830965e-67	1.4368520074824074e-10	4.991682765690333e-15	0.00004512430391939299	-1.885628664653207e-19	1.1653214805132583e-21	4.3632147798834036e-14	3.9772632961214716e-13	1.460443507709193e-13
