# Supplementary material for: Thermodynamics Underpinning the Microbial Community‐Level Nitrogen Energy Metabolism
Source: Environ Microbiol. 2025 Feb 16;27(2):e70055. doi: 10.1111/1462-2920.70055 (PMC11830459; doi:10.1111/1462-2920.70055)
Supplement: Supplementary file 1 — Data S1. [file EMI-27-e70055-s001.zip › SI/Nnetwork/Results/kdef_-10/Iin_-5/p_0.2/O2_-8.8_H_-8..csv]

time	N2	N2H4	N2H5	N2O	NH2OH	NH3	NH3OH	NH4	NO	NO2	NO3
0	0.00001	0.00001	0.00001	0.00001	0.00001	0.00001	0.00001	0.00001	0.00001	0.00001	0.00001
100000	0.004654219053886188	1.7599316590953202e-49	-5.6858762539968115e-43	7.0647242815393e-12	1.211913565308129e-14	0.0006915618780594893	-2.4488895807954015e-22	5.64763185850804e-17	1.1050464107766652e-15	2.4261718639340823e-14	1.1415712098700012e-15
200000	0.004654219053886189	1.759931659095322e-49	-1.5828815805763833e-42	7.064724281539298e-12	1.2119135653081948e-14	0.0006915618780594895	-2.448511680789437e-22	5.64763186935658e-17	1.1050464107766656e-15	2.426171863944728e-14	1.1415712098700002e-15
300000	0.004654219053886189	1.759931659095322e-49	-2.597175518750659e-42	7.064724281539298e-12	1.2119135653081907e-14	0.0006915618780594896	-2.4481337807834687e-22	5.647631868660577e-17	1.1050464107766656e-15	2.426171863944045e-14	1.1415712098700002e-15
400000	0.004654219053886189	1.759931659095321e-49	-3.611469418139195e-42	7.0647242815393e-12	1.2119135653082041e-14	0.0006915618780594895	-2.447755880777501e-22	5.647631870881983e-17	1.1050464107766654e-15	2.4261718639462245e-14	1.1415712098700002e-15
500000	0.004654219053886189	1.75993165909532e-49	-4.625763319555464e-42	7.064724281539301e-12	1.2119135653082165e-14	0.0006915618780594894	-2.447377980771534e-22	5.647631872950866e-17	1.1050464107766652e-15	2.426171863948254e-14	1.14157120987e-15
600000	0.004654219053886189	1.75993165909532e-49	-5.640057220919991e-42	7.064724281539301e-12	1.2119135653082172e-14	0.0006915618780594894	-2.447000080765566e-22	5.647631873075164e-17	1.1050464107766652e-15	2.426171863948376e-14	1.14157120987e-15
700000	0.004654219053886189	1.75993165909532e-49	-6.654351050106757e-42	7.064724281539301e-12	1.2119135653082172e-14	0.0006915618780594894	-2.446622180759598e-22	5.647631873073803e-17	1.1050464107766652e-15	2.4261718639483746e-14	1.14157120987e-15
800000	0.004654219053886189	1.7599316590953202e-49	-7.668644841948584e-42	7.064724281539301e-12	1.211913565308217e-14	0.0006915618780594893	-2.44624428075363e-22	5.64763187307951e-17	1.1050464107766654e-15	2.42617186394838e-14	1.14157120987e-15
900000	0.004654219053886188	1.7599316590953206e-49	-8.682938637258942e-42	7.0647242815393e-12	1.2119135653082169e-14	0.0006915618780594893	-2.445866380747662e-22	5.647631873084561e-17	1.1050464107766654e-15	2.4261718639483847e-14	1.14157120987e-15
1000000	0.004654219053886188	1.7599316590953206e-49	-9.697232457795797e-42	7.0647242815393e-12	1.2119135653082169e-14	0.0006915618780594893	-2.445488480741694e-22	5.64763187308478e-17	1.1050464107766654e-15	2.426171863948385e-14	1.14157120987e-15
1100000	0.004654219053886187	1.759931659095321e-49	-1.0711526278734722e-41	7.064724281539299e-12	1.2119135653082167e-14	0.0006915618780594893	-2.445110580735726e-22	5.647631873084735e-17	1.1050464107766654e-15	2.4261718639483847e-14	1.14157120987e-15
1200000	0.004654219053886187	1.759931659095321e-49	-1.172582009866687e-41	7.064724281539299e-12	1.2119135653082167e-14	0.0006915618780594893	-2.4447326807297583e-22	5.647631873084696e-17	1.1050464107766656e-15	2.4261718639483847e-14	1.14157120987e-15
1300000	0.004654219053886187	1.759931659095321e-49	-1.2740113917633041e-41	7.064724281539299e-12	1.2119135653082165e-14	0.0006915618780594892	-2.4443547807237903e-22	5.647631873084661e-17	1.1050464107766656e-15	2.4261718639483847e-14	1.14157120987e-15
1400000	0.004654219053886187	1.759931659095321e-49	-1.3754407735674068e-41	7.064724281539299e-12	1.2119135653082165e-14	0.0006915618780594892	-2.443976880717822e-22	5.64763187308463e-17	1.1050464107766656e-15	2.4261718639483844e-14	1.14157120987e-15
1500000	0.0046542190538861865	1.7599316590953214e-49	-1.4768701552830743e-41	7.064724281539299e-12	1.2119135653082165e-14	0.0006915618780594892	-2.443598980711854e-22	5.647631873084603e-17	1.1050464107766656e-15	2.4261718639483844e-14	1.14157120987e-15
1600000	0.0046542190538861865	1.7599316590953214e-49	-1.578299536914389e-41	7.064724281539298e-12	1.2119135653082164e-14	0.0006915618780594892	-2.443221080705886e-22	5.647631873084581e-17	1.1050464107766656e-15	2.4261718639483844e-14	1.14157120987e-15
1700000	0.0046542190538861865	1.7599316590953214e-49	-1.6797289184654327e-41	7.064724281539298e-12	1.2119135653082164e-14	0.0006915618780594892	-2.442843180699918e-22	5.647631873084562e-17	1.1050464107766656e-15	2.4261718639483844e-14	1.1415712098699998e-15
1800000	0.0046542190538861865	1.7599316590953214e-49	-1.7811582999402859e-41	7.064724281539298e-12	1.2119135653082164e-14	0.0006915618780594892	-2.4424652806939506e-22	5.647631873084546e-17	1.1050464107766658e-15	2.4261718639483844e-14	1.1415712098699998e-15
1900000	0.0046542190538861865	1.7599316590953214e-49	-1.8825876813430303e-41	7.064724281539298e-12	1.2119135653082164e-14	0.0006915618780594892	-2.4420873806879825e-22	5.647631873084535e-17	1.1050464107766658e-15	2.4261718639483844e-14	1.1415712098699998e-15
2000000	0.0046542190538861865	1.7599316590953214e-49	-1.984017062677747e-41	7.064724281539298e-12	1.2119135653082164e-14	0.0006915618780594892	-2.4417094806820145e-22	5.647631873084527e-17	1.1050464107766658e-15	2.4261718639483844e-14	1.1415712098699998e-15
2100000	0.0046542190538861865	1.7599316590953214e-49	-2.0854464439485176e-41	7.064724281539298e-12	1.2119135653082164e-14	0.0006915618780594892	-2.4413315806760464e-22	5.64763187308452e-17	1.1050464107766658e-15	2.4261718639483844e-14	1.1415712098699998e-15
2200000	0.0046542190538861865	1.7599316590953214e-49	-2.1868758251594243e-41	7.064724281539298e-12	1.2119135653082164e-14	0.0006915618780594892	-2.4409536806700784e-22	5.647631873084518e-17	1.1050464107766658e-15	2.4261718639483844e-14	1.1415712098699998e-15
2300000	0.0046542190538861865	1.7599316590953214e-49	-2.2883052063145462e-41	7.064724281539298e-12	1.2119135653082164e-14	0.0006915618780594892	-2.4405757806641104e-22	5.647631873084518e-17	1.1050464107766658e-15	2.4261718639483844e-14	1.1415712098699998e-15
2400000	0.0046542190538861865	1.7599316590953214e-49	-2.389734587417967e-41	7.064724281539298e-12	1.2119135653082164e-14	0.0006915618780594892	-2.4401978806581423e-22	5.64763187308452e-17	1.1050464107766658e-15	2.4261718639483844e-14	1.1415712098699998e-15
2500000	0.0046542190538861865	1.759931659095321e-49	-2.4911639684737664e-41	7.064724281539298e-12	1.2119135653082164e-14	0.0006915618780594892	-2.439819980652175e-22	5.647631873084525e-17	1.1050464107766656e-15	2.4261718639483844e-14	1.1415712098699998e-15
2600000	0.0046542190538861865	1.759931659095321e-49	-2.592593349486027e-41	7.064724281539298e-12	1.2119135653082164e-14	0.0006915618780594892	-2.4394420806462067e-22	5.647631873084533e-17	1.1050464107766656e-15	2.4261718639483844e-14	1.1415712098699998e-15
2700000	0.0046542190538861865	1.759931659095321e-49	-2.6940227304588293e-41	7.064724281539298e-12	1.2119135653082164e-14	0.0006915618780594892	-2.4390641806402387e-22	5.647631873084541e-17	1.1050464107766656e-15	2.4261718639483844e-14	1.1415712098699998e-15
2800000	0.004654219053886187	1.759931659095321e-49	-2.795452111396255e-41	7.064724281539298e-12	1.2119135653082165e-14	0.0006915618780594892	-2.4386862806342707e-22	5.647631873084553e-17	1.1050464107766656e-15	2.4261718639483844e-14	1.1415712098699998e-15
2900000	0.004654219053886187	1.759931659095321e-49	-2.896881492302385e-41	7.064724281539298e-12	1.2119135653082165e-14	0.0006915618780594892	-2.4383083806283026e-22	5.647631873084564e-17	1.1050464107766656e-15	2.4261718639483844e-14	1.1415712098699998e-15
3000000	0.004654219053886187	1.7599316590953206e-49	-2.998310873181301e-41	7.064724281539298e-12	1.2119135653082165e-14	0.0006915618780594893	-2.4379304806223346e-22	5.647631873084577e-17	1.1050464107766656e-15	2.4261718639483844e-14	1.1415712098699998e-15
3100000	0.004654219053886187	1.7599316590953206e-49	-3.0997402540370846e-41	7.064724281539299e-12	1.2119135653082165e-14	0.0006915618780594893	-2.437552580616367e-22	5.647631873084592e-17	1.1050464107766656e-15	2.4261718639483847e-14	1.1415712098699998e-15
3200000	0.004654219053886187	1.7599316590953206e-49	-3.2011696348738165e-41	7.064724281539299e-12	1.2119135653082165e-14	0.0006915618780594893	-2.437174680610399e-22	5.647631873084607e-17	1.1050464107766656e-15	2.4261718639483847e-14	1.14157120987e-15
3300000	0.004654219053886187	1.7599316590953206e-49	-3.302599015695579e-41	7.064724281539299e-12	1.2119135653082167e-14	0.0006915618780594893	-2.436796780604431e-22	5.647631873084623e-17	1.1050464107766656e-15	2.4261718639483847e-14	1.14157120987e-15
3400000	0.004654219053886188	1.7599316590953202e-49	-3.4040283965064523e-41	7.064724281539299e-12	1.2119135653082167e-14	0.0006915618780594893	-2.436418880598463e-22	5.647631873084639e-17	1.1050464107766656e-15	2.4261718639483847e-14	1.14157120987e-15
3500000	0.004654219053886188	1.7599316590953202e-49	-3.505457777310519e-41	7.064724281539299e-12	1.2119135653082167e-14	0.0006915618780594893	-2.436040980592495e-22	5.647631873084656e-17	1.1050464107766654e-15	2.4261718639483847e-14	1.14157120987e-15
3600000	0.004654219053886188	1.7599316590953202e-49	-3.606887158111859e-41	7.064724281539299e-12	1.2119135653082169e-14	0.0006915618780594893	-2.435663080586527e-22	5.647631873084673e-17	1.1050464107766654e-15	2.4261718639483847e-14	1.14157120987e-15
3700000	0.004654219053886188	1.7599316590953202e-49	-3.708316538914555e-41	7.064724281539299e-12	1.2119135653082169e-14	0.0006915618780594893	-2.4352851805805593e-22	5.647631873084689e-17	1.1050464107766654e-15	2.426171863948385e-14	1.14157120987e-15
3800000	0.004654219053886188	1.75993165909532e-49	-3.8097459197226873e-41	7.064724281539299e-12	1.2119135653082169e-14	0.0006915618780594893	-2.4349072805745913e-22	5.647631873084707e-17	1.1050464107766654e-15	2.426171863948385e-14	1.14157120987e-15
3900000	0.004654219053886189	1.75993165909532e-49	-3.9111753005403383e-41	7.064724281539299e-12	1.2119135653082169e-14	0.0006915618780594893	-2.434529380568623e-22	5.647631873084723e-17	1.1050464107766654e-15	2.426171863948385e-14	1.14157120987e-15
4000000	0.004654219053886189	1.75993165909532e-49	-4.0126046813715884e-41	7.0647242815393e-12	1.211913565308217e-14	0.0006915618780594893	-2.434151480562655e-22	5.647631873084737e-17	1.1050464107766654e-15	2.426171863948385e-14	1.14157120987e-15
4100000	0.004654219053886189	1.75993165909532e-49	-4.114034062220519e-41	7.0647242815393e-12	1.211913565308217e-14	0.0006915618780594894	-2.433773580556687e-22	5.647631873084752e-17	1.1050464107766654e-15	2.426171863948385e-14	1.14157120987e-15
4200000	0.004654219053886189	1.7599316590953195e-49	-4.215463443091212e-41	7.0647242815393e-12	1.211913565308217e-14	0.0006915618780594894	-2.433395680550719e-22	5.647631873084766e-17	1.1050464107766654e-15	2.426171863948385e-14	1.14157120987e-15
4300000	0.004654219053886189	1.7599316590953195e-49	-4.3168928239877484e-41	7.0647242815393e-12	1.211913565308217e-14	0.0006915618780594894	-2.4330177805447515e-22	5.647631873084778e-17	1.1050464107766652e-15	2.4261718639483853e-14	1.14157120987e-15
4400000	0.00465421905388619	1.7599316590953195e-49	-4.41832220491421e-41	7.0647242815393e-12	1.211913565308217e-14	0.0006915618780594894	-2.4326398805387835e-22	5.647631873084789e-17	1.1050464107766652e-15	2.4261718639483853e-14	1.14157120987e-15
4500000	0.00465421905388619	1.7599316590953195e-49	-4.5197515858746774e-41	7.0647242815393e-12	1.2119135653082172e-14	0.0006915618780594894	-2.4322619805328155e-22	5.647631873084799e-17	1.1050464107766652e-15	2.4261718639483853e-14	1.14157120987e-15
4600000	0.00465421905388619	1.759931659095319e-49	-4.621180966873232e-41	7.0647242815393e-12	1.2119135653082172e-14	0.0006915618780594894	-2.4318840805268474e-22	5.647631873084806e-17	1.1050464107766652e-15	2.4261718639483853e-14	1.14157120987e-15
4700000	0.00465421905388619	1.759931659095319e-49	-4.722610347913956e-41	7.0647242815393e-12	1.2119135653082172e-14	0.0006915618780594894	-2.4315061805208794e-22	5.647631873084811e-17	1.1050464107766652e-15	2.4261718639483853e-14	1.14157120987e-15
4800000	0.00465421905388619	1.759931659095319e-49	-4.824039729000931e-41	7.0647242815393e-12	1.2119135653082172e-14	0.0006915618780594894	-2.4311282805149114e-22	5.647631873084815e-17	1.1050464107766652e-15	2.4261718639483853e-14	1.14157120987e-15
4900000	0.00465421905388619	1.759931659095319e-49	-4.925469110137139e-41	7.0647242815393e-12	1.2119135653082172e-14	0.0006915618780594894	-2.430750380508944e-22	5.647631873084816e-17	1.1050464107766652e-15	2.4261718639483853e-14	1.14157120987e-15
5000000	0.00465421905388619	1.759931659095319e-49	-5.026898491229111e-41	7.0647242815393e-12	1.2119135653082172e-14	0.0006915618780594894	-2.4303724805029758e-22	5.647631873084816e-17	1.1050464107766652e-15	2.4261718639483853e-14	1.14157120987e-15
5100000	0.00465421905388619	1.759931659095319e-49	-5.128327872217762e-41	7.0647242815393e-12	1.2119135653082172e-14	0.0006915618780594894	-2.4299945804970077e-22	5.647631873084816e-17	1.1050464107766652e-15	2.4261718639483853e-14	1.14157120987e-15
5200000	0.00465421905388619	1.759931659095319e-49	-5.229757253107177e-41	7.0647242815393e-12	1.2119135653082172e-14	0.0006915618780594894	-2.4296166804910397e-22	5.647631873084816e-17	1.1050464107766652e-15	2.4261718639483853e-14	1.14157120987e-15
5300000	0.00465421905388619	1.759931659095319e-49	-5.331186633901436e-41	7.0647242815393e-12	1.2119135653082172e-14	0.0006915618780594894	-2.4292387804850717e-22	5.647631873084816e-17	1.1050464107766652e-15	2.4261718639483853e-14	1.14157120987e-15
5400000	0.00465421905388619	1.759931659095319e-49	-5.432616014604619e-41	7.0647242815393e-12	1.2119135653082172e-14	0.0006915618780594894	-2.4288608804791036e-22	5.647631873084816e-17	1.1050464107766652e-15	2.4261718639483853e-14	1.14157120987e-15
5500000	0.00465421905388619	1.759931659095319e-49	-5.53404539522081e-41	7.0647242815393e-12	1.2119135653082172e-14	0.0006915618780594894	-2.4284829804731356e-22	5.647631873084816e-17	1.1050464107766652e-15	2.4261718639483853e-14	1.14157120987e-15
5600000	0.00465421905388619	1.7599316590953187e-49	-5.635474775754088e-41	7.0647242815393e-12	1.2119135653082172e-14	0.0006915618780594894	-2.428105080467168e-22	5.647631873084816e-17	1.1050464107766652e-15	2.4261718639483853e-14	1.14157120987e-15
5700000	0.00465421905388619	1.7599316590953187e-49	-5.736904156208535e-41	7.0647242815393e-12	1.2119135653082172e-14	0.0006915618780594894	-2.4277271804612e-22	5.647631873084816e-17	1.1050464107766652e-15	2.4261718639483853e-14	1.14157120987e-15
5800000	0.00465421905388619	1.7599316590953187e-49	-5.838333536588232e-41	7.0647242815393e-12	1.2119135653082172e-14	0.0006915618780594894	-2.427349280455232e-22	5.647631873084816e-17	1.1050464107766652e-15	2.4261718639483853e-14	1.14157120987e-15
5900000	0.00465421905388619	1.7599316590953187e-49	-5.939762916897263e-41	7.0647242815393e-12	1.2119135653082172e-14	0.0006915618780594894	-2.426971380449264e-22	5.647631873084816e-17	1.1050464107766652e-15	2.4261718639483853e-14	1.14157120987e-15
6000000	0.00465421905388619	1.7599316590953187e-49	-6.041192297139707e-41	7.0647242815393e-12	1.2119135653082172e-14	0.0006915618780594894	-2.426593480443296e-22	5.647631873084816e-17	1.1050464107766652e-15	2.4261718639483853e-14	1.14157120987e-15
6100000	0.00465421905388619	1.7599316590953187e-49	-6.142621677319644e-41	7.0647242815393e-12	1.2119135653082172e-14	0.0006915618780594894	-2.426215580437328e-22	5.647631873084816e-17	1.1050464107766652e-15	2.4261718639483853e-14	1.14157120987e-15
6200000	0.00465421905388619	1.7599316590953187e-49	-6.244051057441158e-41	7.0647242815393e-12	1.2119135653082172e-14	0.0006915618780594894	-2.4258376804313603e-22	5.647631873084816e-17	1.1050464107766652e-15	2.4261718639483853e-14	1.14157120987e-15
6300000	0.00465421905388619	1.7599316590953187e-49	-6.345480437508329e-41	7.0647242815393e-12	1.2119135653082172e-14	0.0006915618780594894	-2.4254597804253922e-22	5.647631873084816e-17	1.1050464107766652e-15	2.4261718639483853e-14	1.14157120987e-15
6400000	0.00465421905388619	1.7599316590953187e-49	-6.446909817525239e-41	7.0647242815393e-12	1.2119135653082172e-14	0.0006915618780594894	-2.425081880419424e-22	5.647631873084816e-17	1.1050464107766652e-15	2.4261718639483853e-14	1.14157120987e-15
6500000	0.00465421905388619	1.759931659095319e-49	-6.54833919749597e-41	7.0647242815393e-12	1.2119135653082172e-14	0.0006915618780594894	-2.424703980413456e-22	5.647631873084816e-17	1.1050464107766652e-15	2.4261718639483853e-14	1.14157120987e-15
6600000	0.00465421905388619	1.759931659095319e-49	-6.649768577424601e-41	7.0647242815393e-12	1.2119135653082172e-14	0.0006915618780594894	-2.424326080407488e-22	5.647631873084816e-17	1.1050464107766652e-15	2.4261718639483853e-14	1.14157120987e-15
6700000	0.00465421905388619	1.759931659095319e-49	-6.751197957315216e-41	7.0647242815393e-12	1.2119135653082172e-14	0.0006915618780594894	-2.42394818040152e-22	5.647631873084816e-17	1.1050464107766652e-15	2.4261718639483853e-14	1.14157120987e-15
6800000	0.00465421905388619	1.759931659095319e-49	-6.852627337171894e-41	7.0647242815393e-12	1.2119135653082172e-14	0.0006915618780594894	-2.4235702803955525e-22	5.647631873084816e-17	1.1050464107766652e-15	2.4261718639483853e-14	1.14157120987e-15
6900000	0.00465421905388619	1.759931659095319e-49	-6.954056716998718e-41	7.0647242815393e-12	1.2119135653082172e-14	0.0006915618780594894	-2.4231923803895845e-22	5.647631873084816e-17	1.1050464107766652e-15	2.4261718639483853e-14	1.14157120987e-15
7000000	0.00465421905388619	1.759931659095319e-49	-7.055486096799767e-41	7.0647242815393e-12	1.2119135653082172e-14	0.0006915618780594894	-2.4228144803836165e-22	5.647631873084816e-17	1.1050464107766652e-15	2.4261718639483853e-14	1.14157120987e-15
7100000	0.00465421905388619	1.759931659095319e-49	-7.156915476579127e-41	7.064724281539299e-12	1.2119135653082172e-14	0.0006915618780594894	-2.4224365803776484e-22	5.647631873084816e-17	1.1050464107766652e-15	2.4261718639483853e-14	1.14157120987e-15
7200000	0.00465421905388619	1.759931659095319e-49	-7.258344856340875e-41	7.064724281539299e-12	1.2119135653082172e-14	0.0006915618780594894	-2.4220586803716804e-22	5.647631873084816e-17	1.1050464107766652e-15	2.4261718639483853e-14	1.14157120987e-15
7300000	0.00465421905388619	1.759931659095319e-49	-7.359774236089093e-41	7.064724281539299e-12	1.2119135653082172e-14	0.0006915618780594894	-2.4216807803657123e-22	5.647631873084816e-17	1.1050464107766652e-15	2.4261718639483853e-14	1.1415712098700002e-15
7400000	0.00465421905388619	1.759931659095319e-49	-7.461203615827865e-41	7.064724281539299e-12	1.2119135653082172e-14	0.0006915618780594894	-2.421302880359745e-22	5.647631873084816e-17	1.1050464107766652e-15	2.426171863948385e-14	1.1415712098700002e-15
7500000	0.00465421905388619	1.759931659095319e-49	-7.562632995561269e-41	7.064724281539299e-12	1.2119135653082172e-14	0.0006915618780594894	-2.4209249803537767e-22	5.647631873084816e-17	1.1050464107766652e-15	2.426171863948385e-14	1.1415712098700002e-15
7600000	0.00465421905388619	1.759931659095319e-49	-7.664062375293389e-41	7.064724281539299e-12	1.2119135653082172e-14	0.0006915618780594894	-2.4205470803478087e-22	5.647631873084816e-17	1.1050464107766652e-15	2.426171863948385e-14	1.1415712098700002e-15
7700000	0.00465421905388619	1.759931659095319e-49	-7.765491755028305e-41	7.064724281539299e-12	1.2119135653082172e-14	0.0006915618780594894	-2.4201691803418407e-22	5.647631873084816e-17	1.1050464107766652e-15	2.426171863948385e-14	1.1415712098700002e-15
7800000	0.004654219053886189	1.759931659095319e-49	-7.866921134770098e-41	7.064724281539299e-12	1.2119135653082172e-14	0.0006915618780594894	-2.4197912803358726e-22	5.647631873084816e-17	1.1050464107766652e-15	2.426171863948385e-14	1.1415712098700002e-15
7900000	0.004654219053886189	1.759931659095319e-49	-7.96835051452285e-41	7.064724281539299e-12	1.2119135653082172e-14	0.0006915618780594894	-2.4194133803299046e-22	5.647631873084816e-17	1.1050464107766652e-15	2.426171863948385e-14	1.1415712098700002e-15
8000000	0.004654219053886189	1.759931659095319e-49	-8.069779894290643e-41	7.064724281539299e-12	1.2119135653082172e-14	0.0006915618780594894	-2.419035480323937e-22	5.647631873084816e-17	1.1050464107766652e-15	2.426171863948385e-14	1.1415712098700002e-15
8100000	0.004654219053886189	1.7599316590953195e-49	-8.171209274077556e-41	7.064724281539299e-12	1.2119135653082172e-14	0.0006915618780594894	-2.418657580317969e-22	5.647631873084816e-17	1.1050464107766652e-15	2.426171863948385e-14	1.1415712098700002e-15
8200000	0.004654219053886189	1.7599316590953195e-49	-8.272638653887673e-41	7.064724281539299e-12	1.2119135653082172e-14	0.0006915618780594894	-2.418279680312001e-22	5.647631873084816e-17	1.1050464107766652e-15	2.426171863948385e-14	1.1415712098700002e-15
8300000	0.004654219053886189	1.7599316590953195e-49	-8.374068033725075e-41	7.064724281539299e-12	1.2119135653082172e-14	0.0006915618780594894	-2.417901780306033e-22	5.647631873084816e-17	1.1050464107766652e-15	2.426171863948385e-14	1.1415712098700002e-15
8400000	0.004654219053886189	1.7599316590953195e-49	-8.475497413593841e-41	7.064724281539299e-12	1.2119135653082172e-14	0.0006915618780594894	-2.417523880300065e-22	5.647631873084816e-17	1.1050464107766652e-15	2.426171863948385e-14	1.1415712098700002e-15
8500000	0.004654219053886189	1.7599316590953195e-49	-8.576926793498055e-41	7.064724281539299e-12	1.2119135653082172e-14	0.0006915618780594894	-2.417145980294097e-22	5.647631873084816e-17	1.1050464107766652e-15	2.426171863948385e-14	1.1415712098700002e-15
8600000	0.004654219053886189	1.7599316590953195e-49	-8.678356173441797e-41	7.064724281539299e-12	1.2119135653082172e-14	0.0006915618780594894	-2.416768080288129e-22	5.647631873084816e-17	1.1050464107766652e-15	2.426171863948385e-14	1.1415712098700002e-15
8700000	0.004654219053886189	1.7599316590953195e-49	-8.77978555342915e-41	7.064724281539299e-12	1.2119135653082172e-14	0.0006915618780594894	-2.4163901802821613e-22	5.647631873084816e-17	1.1050464107766652e-15	2.426171863948385e-14	1.1415712098700002e-15
8800000	0.004654219053886189	1.7599316590953195e-49	-8.881214933464193e-41	7.064724281539299e-12	1.2119135653082172e-14	0.0006915618780594894	-2.416012280276193e-22	5.647631873084816e-17	1.1050464107766652e-15	2.426171863948385e-14	1.1415712098700002e-15
8900000	0.004654219053886189	1.7599316590953195e-49	-8.982644313543129e-41	7.064724281539299e-12	1.2119135653082172e-14	0.0006915618780594894	-2.415634380270225e-22	5.647631873084816e-17	1.1050464107766652e-15	2.426171863948385e-14	1.1415712098700002e-15
9000000	0.004654219053886189	1.7599316590953195e-49	-9.08407369361511e-41	7.064724281539299e-12	1.2119135653082172e-14	0.0006915618780594894	-2.415256480264257e-22	5.647631873084816e-17	1.1050464107766652e-15	2.426171863948385e-14	1.1415712098700002e-15
9100000	0.004654219053886189	1.7599316590953195e-49	-9.18550307367051e-41	7.064724281539299e-12	1.2119135653082172e-14	0.0006915618780594894	-2.414878580258289e-22	5.647631873084816e-17	1.1050464107766652e-15	2.426171863948385e-14	1.1415712098700002e-15
9200000	0.004654219053886189	1.7599316590953195e-49	-9.286932453709579e-41	7.064724281539299e-12	1.2119135653082172e-14	0.0006915618780594894	-2.414500680252321e-22	5.647631873084816e-17	1.1050464107766652e-15	2.426171863948385e-14	1.1415712098700002e-15
9300000	0.004654219053886189	1.7599316590953195e-49	-9.388361833732576e-41	7.064724281539299e-12	1.2119135653082172e-14	0.0006915618780594894	-2.4141227802463535e-22	5.647631873084816e-17	1.1050464107766652e-15	2.426171863948385e-14	1.1415712098700002e-15
9400000	0.004654219053886189	1.7599316590953195e-49	-9.489791213739753e-41	7.064724281539299e-12	1.2119135653082172e-14	0.0006915618780594894	-2.4137448802403855e-22	5.647631873084816e-17	1.1050464107766652e-15	2.426171863948385e-14	1.1415712098700002e-15
9500000	0.004654219053886189	1.7599316590953195e-49	-9.59122059373136e-41	7.064724281539299e-12	1.2119135653082172e-14	0.0006915618780594894	-2.4133669802344174e-22	5.647631873084816e-17	1.1050464107766652e-15	2.426171863948385e-14	1.1415712098700002e-15
9600000	0.004654219053886189	1.7599316590953195e-49	-9.692649973707661e-41	7.064724281539299e-12	1.2119135653082172e-14	0.0006915618780594894	-2.4129890802284494e-22	5.647631873084816e-17	1.1050464107766652e-15	2.426171863948385e-14	1.1415712098700002e-15
9700000	0.004654219053886189	1.7599316590953195e-49	-9.794079353668904e-41	7.064724281539299e-12	1.2119135653082172e-14	0.0006915618780594894	-2.4126111802224814e-22	5.647631873084816e-17	1.1050464107766652e-15	2.426171863948385e-14	1.1415712098700002e-15
9800000	0.004654219053886189	1.7599316590953195e-49	-9.895508733615343e-41	7.064724281539299e-12	1.2119135653082172e-14	0.0006915618780594894	-2.4122332802165133e-22	5.647631873084816e-17	1.1050464107766652e-15	2.426171863948385e-14	1.1415712098700002e-15
9900000	0.004654219053886189	1.7599316590953195e-49	-9.996938113547234e-41	7.064724281539299e-12	1.2119135653082172e-14	0.0006915618780594894	-2.411855380210546e-22	5.647631873084816e-17	1.1050464107766652e-15	2.426171863948385e-14	1.1415712098700002e-15
10000000	0.004654219053886189	1.7599316590953195e-49	-1.0098367493464833e-40	7.064724281539299e-12	1.2119135653082172e-14	0.0006915618780594894	-2.4114774802045777e-22	5.647631873084816e-17	1.1050464107766652e-15	2.426171863948385e-14	1.1415712098700002e-15
10100000	0.004654219053886189	1.7599316590953195e-49	-1.019979687336839e-40	7.064724281539299e-12	1.2119135653082172e-14	0.0006915618780594894	-2.4110995801986097e-22	5.647631873084816e-17	1.1050464107766652e-15	2.426171863948385e-14	1.1415712098700002e-15
10200000	0.004654219053886189	1.7599316590953195e-49	-1.0301226253258163e-40	7.064724281539299e-12	1.2119135653082172e-14	0.0006915618780594894	-2.4107216801926417e-22	5.647631873084816e-17	1.1050464107766652e-15	2.426171863948385e-14	1.1415712098700002e-15
10300000	0.004654219053886189	1.7599316590953195e-49	-1.0402655633134408e-40	7.064724281539299e-12	1.2119135653082172e-14	0.0006915618780594894	-2.4103437801866736e-22	5.647631873084816e-17	1.1050464107766652e-15	2.426171863948385e-14	1.1415712098700002e-15
10400000	0.004654219053886189	1.75993165909532e-49	-1.0504085012997374e-40	7.064724281539299e-12	1.2119135653082172e-14	0.0006915618780594894	-2.4099658801807056e-22	5.647631873084816e-17	1.1050464107766652e-15	2.426171863948385e-14	1.1415712098700002e-15
10500000	0.004654219053886189	1.75993165909532e-49	-1.0605514392847318e-40	7.064724281539299e-12	1.2119135653082172e-14	0.0006915618780594894	-2.409587980174738e-22	5.647631873084816e-17	1.1050464107766652e-15	2.426171863948385e-14	1.1415712098700002e-15
10600000	0.004654219053886189	1.75993165909532e-49	-1.0706943772684492e-40	7.064724281539299e-12	1.2119135653082172e-14	0.0006915618780594894	-2.40921008016877e-22	5.647631873084816e-17	1.1050464107766652e-15	2.426171863948385e-14	1.1415712098700002e-15
10700000	0.004654219053886189	1.75993165909532e-49	-1.0808373152509154e-40	7.064724281539299e-12	1.2119135653082172e-14	0.0006915618780594894	-2.408832180162802e-22	5.647631873084816e-17	1.1050464107766652e-15	2.426171863948385e-14	1.1415712098700002e-15
10800000	0.004654219053886189	1.75993165909532e-49	-1.090980253232156e-40	7.064724281539299e-12	1.2119135653082172e-14	0.0006915618780594894	-2.408454280156834e-22	5.647631873084816e-17	1.1050464107766652e-15	2.426171863948385e-14	1.1415712098700002e-15
10900000	0.004654219053886189	1.75993165909532e-49	-1.1011231912121958e-40	7.064724281539299e-12	1.2119135653082172e-14	0.0006915618780594894	-2.408076380150866e-22	5.647631873084816e-17	1.1050464107766652e-15	2.426171863948385e-14	1.1415712098700002e-15
11000000	0.004654219053886188	1.75993165909532e-49	-1.1112661291910608e-40	7.064724281539299e-12	1.2119135653082172e-14	0.0006915618780594894	-2.407698480144898e-22	5.647631873084816e-17	1.1050464107766652e-15	2.426171863948385e-14	1.1415712098700002e-15
11100000	0.004654219053886188	1.75993165909532e-49	-1.121409067168776e-40	7.064724281539299e-12	1.2119135653082172e-14	0.0006915618780594894	-2.40732058013893e-22	5.647631873084816e-17	1.1050464107766652e-15	2.426171863948385e-14	1.1415712098700002e-15
11200000	0.004654219053886188	1.75993165909532e-49	-1.1315520051453672e-40	7.064724281539299e-12	1.2119135653082172e-14	0.0006915618780594894	-2.4069426801329622e-22	5.647631873084816e-17	1.1050464107766652e-15	2.426171863948385e-14	1.1415712098700002e-15
11300000	0.004654219053886188	1.75993165909532e-49	-1.1416949431208596e-40	7.064724281539299e-12	1.2119135653082172e-14	0.0006915618780594894	-2.406564780126994e-22	5.647631873084816e-17	1.1050464107766652e-15	2.426171863948385e-14	1.1415712098700002e-15
11400000	0.004654219053886188	1.75993165909532e-49	-1.1518378810952789e-40	7.064724281539299e-12	1.2119135653082172e-14	0.0006915618780594894	-2.406186880121026e-22	5.647631873084816e-17	1.1050464107766652e-15	2.426171863948385e-14	1.1415712098700002e-15
11500000	0.004654219053886188	1.75993165909532e-49	-1.16198081906865e-40	7.064724281539299e-12	1.2119135653082172e-14	0.0006915618780594894	-2.405808980115058e-22	5.647631873084816e-17	1.1050464107766652e-15	2.426171863948385e-14	1.1415712098700002e-15
11600000	0.004654219053886188	1.75993165909532e-49	-1.1721237570409988e-40	7.064724281539299e-12	1.2119135653082172e-14	0.0006915618780594894	-2.40543108010909e-22	5.647631873084816e-17	1.1050464107766652e-15	2.426171863948385e-14	1.1415712098700002e-15
11700000	0.004654219053886188	1.75993165909532e-49	-1.1822666950123506e-40	7.064724281539299e-12	1.2119135653082172e-14	0.0006915618780594894	-2.405053180103122e-22	5.647631873084816e-17	1.1050464107766652e-15	2.426171863948385e-14	1.1415712098700002e-15
11800000	0.004654219053886188	1.75993165909532e-49	-1.192409632982731e-40	7.064724281539299e-12	1.2119135653082172e-14	0.0006915618780594894	-2.4046752800971545e-22	5.647631873084816e-17	1.1050464107766652e-15	2.426171863948385e-14	1.1415712098700002e-15
11900000	0.004654219053886188	1.75993165909532e-49	-1.202552570952165e-40	7.064724281539299e-12	1.2119135653082172e-14	0.0006915618780594894	-2.4042973800911865e-22	5.647631873084816e-17	1.1050464107766652e-15	2.426171863948385e-14	1.1415712098700002e-15
12000000	0.004654219053886188	1.75993165909532e-49	-1.2126955089206786e-40	7.064724281539299e-12	1.2119135653082172e-14	0.0006915618780594894	-2.4039194800852184e-22	5.647631873084816e-17	1.1050464107766652e-15	2.426171863948385e-14	1.1415712098700002e-15
12100000	0.004654219053886188	1.75993165909532e-49	-1.2228384468882967e-40	7.064724281539299e-12	1.2119135653082172e-14	0.0006915618780594894	-2.4035415800792504e-22	5.647631873084816e-17	1.1050464107766652e-15	2.426171863948385e-14	1.1415712098700002e-15
12200000	0.004654219053886188	1.75993165909532e-49	-1.232981384855045e-40	7.064724281539299e-12	1.2119135653082172e-14	0.0006915618780594893	-2.4031636800732824e-22	5.647631873084816e-17	1.1050464107766652e-15	2.426171863948385e-14	1.1415712098700002e-15
12300000	0.004654219053886188	1.75993165909532e-49	-1.2431243228209493e-40	7.064724281539299e-12	1.2119135653082172e-14	0.0006915618780594893	-2.4027857800673143e-22	5.647631873084816e-17	1.1050464107766652e-15	2.426171863948385e-14	1.1415712098700002e-15
12400000	0.004654219053886188	1.75993165909532e-49	-1.2532672607860346e-40	7.064724281539299e-12	1.2119135653082172e-14	0.0006915618780594893	-2.4024078800613468e-22	5.647631873084816e-17	1.1050464107766652e-15	2.426171863948385e-14	1.1415712098700002e-15
12500000	0.004654219053886188	1.75993165909532e-49	-1.2634101987503262e-40	7.064724281539299e-12	1.2119135653082172e-14	0.0006915618780594893	-2.4020299800553787e-22	5.647631873084816e-17	1.1050464107766652e-15	2.426171863948385e-14	1.1415712098700002e-15
12600000	0.004654219053886188	1.75993165909532e-49	-1.2735531367138496e-40	7.064724281539299e-12	1.2119135653082172e-14	0.0006915618780594893	-2.4016520800494107e-22	5.647631873084816e-17	1.1050464107766652e-15	2.426171863948385e-14	1.1415712098700002e-15
12700000	0.004654219053886188	1.75993165909532e-49	-1.2836960746766305e-40	7.064724281539299e-12	1.2119135653082172e-14	0.0006915618780594893	-2.4012741800434426e-22	5.647631873084816e-17	1.1050464107766652e-15	2.426171863948385e-14	1.1415712098700002e-15
12800000	0.004654219053886188	1.75993165909532e-49	-1.2938390126386943e-40	7.064724281539299e-12	1.2119135653082172e-14	0.0006915618780594893	-2.4008962800374746e-22	5.647631873084816e-17	1.1050464107766652e-15	2.426171863948385e-14	1.1415712098700002e-15
12900000	0.004654219053886188	1.75993165909532e-49	-1.3039819506000663e-40	7.064724281539299e-12	1.2119135653082172e-14	0.0006915618780594893	-2.4005183800315066e-22	5.647631873084816e-17	1.1050464107766652e-15	2.426171863948385e-14	1.1415712098700002e-15
13000000	0.004654219053886188	1.75993165909532e-49	-1.314124888560772e-40	7.064724281539299e-12	1.2119135653082172e-14	0.0006915618780594893	-2.400140480025539e-22	5.647631873084816e-17	1.1050464107766652e-15	2.426171863948385e-14	1.1415712098700002e-15
13100000	0.004654219053886188	1.75993165909532e-49	-1.3242678265208365e-40	7.064724281539299e-12	1.2119135653082172e-14	0.0006915618780594893	-2.399762580019571e-22	5.647631873084816e-17	1.1050464107766652e-15	2.426171863948385e-14	1.1415712098700002e-15
13200000	0.004654219053886188	1.75993165909532e-49	-1.334410764480286e-40	7.064724281539299e-12	1.2119135653082172e-14	0.0006915618780594893	-2.399384680013603e-22	5.647631873084816e-17	1.1050464107766652e-15	2.426171863948385e-14	1.1415712098700002e-15
13300000	0.004654219053886188	1.75993165909532e-49	-1.3445537024391452e-40	7.064724281539299e-12	1.2119135653082172e-14	0.0006915618780594893	-2.399006780007635e-22	5.647631873084816e-17	1.1050464107766652e-15	2.426171863948385e-14	1.1415712098700002e-15
13400000	0.004654219053886188	1.75993165909532e-49	-1.3546966403974397e-40	7.064724281539299e-12	1.2119135653082172e-14	0.0006915618780594893	-2.398628880001667e-22	5.647631873084816e-17	1.1050464107766652e-15	2.426171863948385e-14	1.1415712098700002e-15
13500000	0.004654219053886188	1.75993165909532e-49	-1.3648395783551954e-40	7.064724281539299e-12	1.2119135653082172e-14	0.0006915618780594893	-2.398250979995699e-22	5.647631873084816e-17	1.1050464107766652e-15	2.426171863948385e-14	1.1415712098700002e-15
13600000	0.004654219053886188	1.75993165909532e-49	-1.374982516312437e-40	7.064724281539299e-12	1.211913565308217e-14	0.0006915618780594893	-2.397873079989731e-22	5.647631873084816e-17	1.1050464107766652e-15	2.426171863948385e-14	1.1415712098700002e-15
13700000	0.004654219053886188	1.75993165909532e-49	-1.3851254542691905e-40	7.064724281539299e-12	1.211913565308217e-14	0.0006915618780594893	-2.397495179983763e-22	5.647631873084816e-17	1.1050464107766652e-15	2.426171863948385e-14	1.1415712098700002e-15
13800000	0.004654219053886188	1.75993165909532e-49	-1.3952683922254813e-40	7.064724281539299e-12	1.211913565308217e-14	0.0006915618780594893	-2.397117279977795e-22	5.647631873084816e-17	1.1050464107766652e-15	2.426171863948385e-14	1.1415712098700002e-15
13900000	0.004654219053886188	1.75993165909532e-49	-1.4054113301813345e-40	7.064724281539299e-12	1.211913565308217e-14	0.0006915618780594893	-2.396739379971827e-22	5.647631873084816e-17	1.1050464107766652e-15	2.426171863948385e-14	1.1415712098700002e-15
14000000	0.004654219053886188	1.75993165909532e-49	-1.4155542681367758e-40	7.064724281539299e-12	1.211913565308217e-14	0.0006915618780594893	-2.396361479965859e-22	5.647631873084816e-17	1.1050464107766652e-15	2.426171863948385e-14	1.1415712098700002e-15
14100000	0.004654219053886188	1.75993165909532e-49	-1.4256972060918304e-40	7.0647242815393e-12	1.211913565308217e-14	0.0006915618780594893	-2.395983579959891e-22	5.647631873084816e-17	1.1050464107766652e-15	2.426171863948385e-14	1.1415712098700002e-15
14200000	0.004654219053886188	1.75993165909532e-49	-1.4358401440465241e-40	7.0647242815393e-12	1.211913565308217e-14	0.0006915618780594893	-2.395605679953923e-22	5.647631873084816e-17	1.1050464107766652e-15	2.426171863948385e-14	1.1415712098700002e-15
14300000	0.004654219053886188	1.75993165909532e-49	-1.4459830820008822e-40	7.0647242815393e-12	1.211913565308217e-14	0.0006915618780594893	-2.3952277799479555e-22	5.647631873084816e-17	1.1050464107766654e-15	2.426171863948385e-14	1.1415712098700002e-15
14400000	0.004654219053886188	1.75993165909532e-49	-1.4561260199549297e-40	7.0647242815393e-12	1.211913565308217e-14	0.0006915618780594893	-2.3948498799419874e-22	5.647631873084816e-17	1.1050464107766654e-15	2.426171863948385e-14	1.1415712098700002e-15
14500000	0.004654219053886188	1.75993165909532e-49	-1.4662689579086927e-40	7.0647242815393e-12	1.211913565308217e-14	0.0006915618780594893	-2.3944719799360194e-22	5.647631873084816e-17	1.1050464107766654e-15	2.426171863948385e-14	1.1415712098700002e-15
14600000	0.004654219053886188	1.75993165909532e-49	-1.4764118958621962e-40	7.0647242815393e-12	1.211913565308217e-14	0.0006915618780594893	-2.3940940799300514e-22	5.647631873084816e-17	1.1050464107766654e-15	2.426171863948385e-14	1.1415712098700002e-15
14700000	0.004654219053886188	1.75993165909532e-49	-1.4865548338154658e-40	7.0647242815393e-12	1.211913565308217e-14	0.0006915618780594893	-2.3937161799240833e-22	5.647631873084816e-17	1.1050464107766654e-15	2.426171863948385e-14	1.1415712098700002e-15
14800000	0.004654219053886188	1.75993165909532e-49	-1.496697771768527e-40	7.0647242815393e-12	1.211913565308217e-14	0.0006915618780594893	-2.3933382799181153e-22	5.647631873084816e-17	1.1050464107766654e-15	2.426171863948385e-14	1.1415712098700002e-15
14900000	0.004654219053886188	1.75993165909532e-49	-1.506840709721405e-40	7.0647242815393e-12	1.211913565308217e-14	0.0006915618780594893	-2.3929603799121477e-22	5.647631873084816e-17	1.1050464107766654e-15	2.426171863948385e-14	1.1415712098700002e-15
15000000	0.004654219053886188	1.75993165909532e-49	-1.5169836476741254e-40	7.0647242815393e-12	1.211913565308217e-14	0.0006915618780594893	-2.3925824799061797e-22	5.647631873084816e-17	1.1050464107766654e-15	2.426171863948385e-14	1.1415712098700002e-15
15100000	0.004654219053886188	1.75993165909532e-49	-1.5271265856267137e-40	7.0647242815393e-12	1.211913565308217e-14	0.0006915618780594893	-2.3922045799002117e-22	5.647631873084816e-17	1.1050464107766654e-15	2.426171863948385e-14	1.1415712098700002e-15
15200000	0.004654219053886188	1.75993165909532e-49	-1.5372695235791951e-40	7.0647242815393e-12	1.211913565308217e-14	0.0006915618780594893	-2.3918266798942436e-22	5.647631873084816e-17	1.1050464107766654e-15	2.426171863948385e-14	1.1415712098700002e-15
15300000	0.004654219053886188	1.75993165909532e-49	-1.5474124615315952e-40	7.0647242815393e-12	1.211913565308217e-14	0.0006915618780594893	-2.3914487798882756e-22	5.647631873084816e-17	1.1050464107766654e-15	2.426171863948385e-14	1.1415712098700002e-15
15400000	0.004654219053886188	1.75993165909532e-49	-1.5575553994839396e-40	7.0647242815393e-12	1.211913565308217e-14	0.0006915618780594893	-2.3910708798823076e-22	5.647631873084816e-17	1.1050464107766654e-15	2.426171863948385e-14	1.1415712098700002e-15
15500000	0.004654219053886188	1.75993165909532e-49	-1.5676983374362532e-40	7.0647242815393e-12	1.211913565308217e-14	0.0006915618780594893	-2.39069297987634e-22	5.647631873084816e-17	1.1050464107766654e-15	2.426171863948385e-14	1.1415712098700002e-15
15600000	0.004654219053886188	1.75993165909532e-49	-1.5778412753885621e-40	7.0647242815393e-12	1.211913565308217e-14	0.0006915618780594893	-2.390315079870372e-22	5.647631873084816e-17	1.1050464107766654e-15	2.426171863948385e-14	1.1415712098700002e-15
15700000	0.004654219053886188	1.75993165909532e-49	-1.5879842133408913e-40	7.0647242815393e-12	1.211913565308217e-14	0.0006915618780594893	-2.389937179864404e-22	5.647631873084816e-17	1.1050464107766654e-15	2.426171863948385e-14	1.1415712098700002e-15
15800000	0.004654219053886188	1.75993165909532e-49	-1.5981271512932665e-40	7.0647242815393e-12	1.211913565308217e-14	0.0006915618780594893	-2.389559279858436e-22	5.647631873084816e-17	1.1050464107766654e-15	2.426171863948385e-14	1.14157120987e-15
15900000	0.004654219053886188	1.75993165909532e-49	-1.6082700892457128e-40	7.0647242815393e-12	1.211913565308217e-14	0.0006915618780594893	-2.389181379852468e-22	5.647631873084816e-17	1.1050464107766654e-15	2.426171863948385e-14	1.14157120987e-15
16000000	0.004654219053886188	1.75993165909532e-49	-1.6184130271982558e-40	7.0647242815393e-12	1.211913565308217e-14	0.0006915618780594893	-2.3888034798465e-22	5.647631873084816e-17	1.1050464107766654e-15	2.426171863948385e-14	1.14157120987e-15
16100000	0.004654219053886188	1.75993165909532e-49	-1.6285559651509212e-40	7.0647242815393e-12	1.211913565308217e-14	0.0006915618780594893	-2.388425579840532e-22	5.647631873084816e-17	1.1050464107766654e-15	2.426171863948385e-14	1.14157120987e-15
16200000	0.004654219053886188	1.75993165909532e-49	-1.638698903103734e-40	7.0647242815393e-12	1.211913565308217e-14	0.0006915618780594893	-2.388047679834564e-22	5.647631873084816e-17	1.1050464107766654e-15	2.426171863948385e-14	1.14157120987e-15
16300000	0.004654219053886188	1.75993165909532e-49	-1.6488418410567197e-40	7.0647242815393e-12	1.211913565308217e-14	0.0006915618780594893	-2.387669779828596e-22	5.647631873084816e-17	1.1050464107766654e-15	2.426171863948385e-14	1.14157120987e-15
16400000	0.004654219053886188	1.75993165909532e-49	-1.658984779009904e-40	7.0647242815393e-12	1.211913565308217e-14	0.0006915618780594893	-2.387291879822628e-22	5.647631873084816e-17	1.1050464107766654e-15	2.426171863948385e-14	1.14157120987e-15
16500000	0.004654219053886188	1.75993165909532e-49	-1.6691277169633123e-40	7.0647242815393e-12	1.211913565308217e-14	0.0006915618780594893	-2.38691397981666e-22	5.647631873084816e-17	1.1050464107766654e-15	2.426171863948385e-14	1.14157120987e-15
16600000	0.004654219053886188	1.75993165909532e-49	-1.6792706549169699e-40	7.0647242815393e-12	1.211913565308217e-14	0.0006915618780594893	-2.386536079810692e-22	5.647631873084816e-17	1.1050464107766654e-15	2.426171863948385e-14	1.14157120987e-15
16700000	0.004654219053886188	1.75993165909532e-49	-1.6894135928709022e-40	7.0647242815393e-12	1.211913565308217e-14	0.0006915618780594893	-2.386158179804724e-22	5.647631873084816e-17	1.1050464107766654e-15	2.426171863948385e-14	1.14157120987e-15
16800000	0.004654219053886188	1.75993165909532e-49	-1.6995565308251349e-40	7.0647242815393e-12	1.211913565308217e-14	0.0006915618780594893	-2.3857802797987565e-22	5.647631873084816e-17	1.1050464107766654e-15	2.426171863948385e-14	1.14157120987e-15
16900000	0.004654219053886188	1.75993165909532e-49	-1.709699468779693e-40	7.0647242815393e-12	1.211913565308217e-14	0.0006915618780594893	-2.3854023797927884e-22	5.647631873084816e-17	1.1050464107766654e-15	2.426171863948385e-14	1.14157120987e-15
17000000	0.004654219053886188	1.75993165909532e-49	-1.7198424067346022e-40	7.0647242815393e-12	1.211913565308217e-14	0.0006915618780594893	-2.3850244797868204e-22	5.647631873084816e-17	1.1050464107766654e-15	2.426171863948385e-14	1.14157120987e-15
17100000	0.004654219053886188	1.75993165909532e-49	-1.7299853446898881e-40	7.064724281539301e-12	1.211913565308217e-14	0.0006915618780594893	-2.3846465797808524e-22	5.647631873084816e-17	1.1050464107766654e-15	2.426171863948385e-14	1.14157120987e-15
17200000	0.004654219053886188	1.75993165909532e-49	-1.7401282826455757e-40	7.064724281539301e-12	1.211913565308217e-14	0.0006915618780594893	-2.3842686797748843e-22	5.647631873084816e-17	1.1050464107766654e-15	2.426171863948385e-14	1.14157120987e-15
17300000	0.004654219053886188	1.75993165909532e-49	-1.7502712206016907e-40	7.064724281539301e-12	1.211913565308217e-14	0.0006915618780594893	-2.3838907797689163e-22	5.647631873084816e-17	1.1050464107766654e-15	2.426171863948385e-14	1.14157120987e-15
17400000	0.004654219053886188	1.75993165909532e-49	-1.7604141585582588e-40	7.064724281539301e-12	1.211913565308217e-14	0.0006915618780594893	-2.3835128797629487e-22	5.647631873084816e-17	1.1050464107766654e-15	2.426171863948385e-14	1.14157120987e-15
17500000	0.004654219053886188	1.75993165909532e-49	-1.770557096515305e-40	7.064724281539301e-12	1.211913565308217e-14	0.0006915618780594893	-2.3831349797569807e-22	5.647631873084816e-17	1.1050464107766654e-15	2.426171863948385e-14	1.14157120987e-15
17600000	0.004654219053886188	1.75993165909532e-49	-1.7807000344728547e-40	7.064724281539301e-12	1.211913565308217e-14	0.0006915618780594893	-2.3827570797510127e-22	5.647631873084816e-17	1.1050464107766654e-15	2.426171863948385e-14	1.14157120987e-15
17700000	0.004654219053886188	1.75993165909532e-49	-1.7908429724309338e-40	7.064724281539301e-12	1.211913565308217e-14	0.0006915618780594893	-2.3823791797450446e-22	5.647631873084816e-17	1.1050464107766654e-15	2.426171863948385e-14	1.14157120987e-15
17800000	0.004654219053886188	1.75993165909532e-49	-1.8009859103895672e-40	7.064724281539301e-12	1.211913565308217e-14	0.0006915618780594893	-2.3820012797390766e-22	5.647631873084816e-17	1.1050464107766654e-15	2.426171863948385e-14	1.14157120987e-15
17900000	0.004654219053886188	1.75993165909532e-49	-1.8111288483487809e-40	7.064724281539301e-12	1.211913565308217e-14	0.0006915618780594893	-2.3816233797331085e-22	5.647631873084816e-17	1.1050464107766654e-15	2.426171863948385e-14	1.14157120987e-15
18000000	0.004654219053886188	1.75993165909532e-49	-1.8212717863085998e-40	7.064724281539301e-12	1.211913565308217e-14	0.0006915618780594893	-2.381245479727141e-22	5.647631873084816e-17	1.1050464107766654e-15	2.426171863948385e-14	1.14157120987e-15
18100000	0.004654219053886188	1.75993165909532e-49	-1.8314147242690495e-40	7.064724281539301e-12	1.211913565308217e-14	0.0006915618780594893	-2.380867579721173e-22	5.647631873084816e-17	1.1050464107766654e-15	2.426171863948385e-14	1.14157120987e-15
18200000	0.004654219053886188	1.75993165909532e-49	-1.8415576622301557e-40	7.064724281539301e-12	1.211913565308217e-14	0.0006915618780594893	-2.380489679715205e-22	5.647631873084816e-17	1.1050464107766654e-15	2.426171863948385e-14	1.14157120987e-15
18300000	0.004654219053886188	1.75993165909532e-49	-1.8517006001919437e-40	7.064724281539301e-12	1.211913565308217e-14	0.0006915618780594893	-2.380111779709237e-22	5.647631873084816e-17	1.1050464107766654e-15	2.426171863948385e-14	1.14157120987e-15
18400000	0.004654219053886188	1.75993165909532e-49	-1.8618435381544384e-40	7.064724281539301e-12	1.211913565308217e-14	0.0006915618780594893	-2.379733879703269e-22	5.647631873084816e-17	1.1050464107766654e-15	2.426171863948385e-14	1.14157120987e-15
18500000	0.004654219053886188	1.75993165909532e-49	-1.871986476117666e-40	7.064724281539301e-12	1.211913565308217e-14	0.0006915618780594893	-2.379355979697301e-22	5.647631873084816e-17	1.1050464107766654e-15	2.426171863948385e-14	1.14157120987e-15
18600000	0.004654219053886188	1.75993165909532e-49	-1.8821294140816517e-40	7.064724281539301e-12	1.211913565308217e-14	0.0006915618780594893	-2.3789780796913328e-22	5.647631873084816e-17	1.1050464107766654e-15	2.426171863948385e-14	1.14157120987e-15
18700000	0.004654219053886188	1.75993165909532e-49	-1.892272352046421e-40	7.064724281539301e-12	1.211913565308217e-14	0.0006915618780594893	-2.378600179685365e-22	5.647631873084816e-17	1.1050464107766654e-15	2.426171863948385e-14	1.14157120987e-15
18800000	0.004654219053886188	1.75993165909532e-49	-1.902415290011999e-40	7.064724281539301e-12	1.211913565308217e-14	0.0006915618780594893	-2.378222279679397e-22	5.647631873084816e-17	1.1050464107766654e-15	2.426171863948385e-14	1.14157120987e-15
18900000	0.004654219053886188	1.75993165909532e-49	-1.912558227978131e-40	7.064724281539301e-12	1.211913565308217e-14	0.0006915618780594893	-2.377844379673429e-22	5.647631873084816e-17	1.1050464107766654e-15	2.426171863948385e-14	1.14157120987e-15
19000000	0.004654219053886188	1.75993165909532e-49	-1.9227011659429373e-40	7.064724281539301e-12	1.211913565308217e-14	0.0006915618780594893	-2.377466479667461e-22	5.647631873084816e-17	1.1050464107766654e-15	2.426171863948385e-14	1.14157120987e-15
19100000	0.004654219053886188	1.75993165909532e-49	-1.9328441039060854e-40	7.064724281539301e-12	1.211913565308217e-14	0.0006915618780594893	-2.377088579661493e-22	5.647631873084816e-17	1.1050464107766654e-15	2.426171863948385e-14	1.14157120987e-15
19200000	0.004654219053886188	1.75993165909532e-49	-1.9429870418676005e-40	7.064724281539301e-12	1.211913565308217e-14	0.0006915618780594893	-2.376710679655525e-22	5.647631873084816e-17	1.1050464107766654e-15	2.426171863948385e-14	1.14157120987e-15
19300000	0.004654219053886188	1.75993165909532e-49	-1.9531299798275083e-40	7.064724281539301e-12	1.211913565308217e-14	0.0006915618780594893	-2.3763327796495575e-22	5.647631873084816e-17	1.1050464107766654e-15	2.426171863948385e-14	1.14157120987e-15
19400000	0.004654219053886188	1.75993165909532e-49	-1.9632729177858342e-40	7.064724281539301e-12	1.211913565308217e-14	0.0006915618780594893	-2.3759548796435894e-22	5.647631873084816e-17	1.1050464107766654e-15	2.426171863948385e-14	1.14157120987e-15
19500000	0.004654219053886188	1.75993165909532e-49	-1.973415855742603e-40	7.064724281539301e-12	1.211913565308217e-14	0.0006915618780594893	-2.3755769796376214e-22	5.647631873084816e-17	1.1050464107766654e-15	2.426171863948385e-14	1.14157120987e-15
19600000	0.004654219053886188	1.75993165909532e-49	-1.983558793697841e-40	7.064724281539301e-12	1.211913565308217e-14	0.0006915618780594893	-2.3751990796316533e-22	5.647631873084816e-17	1.1050464107766654e-15	2.426171863948385e-14	1.14157120987e-15
19700000	0.004654219053886188	1.75993165909532e-49	-1.9937017316515736e-40	7.064724281539301e-12	1.211913565308217e-14	0.0006915618780594893	-2.3748211796256853e-22	5.647631873084816e-17	1.1050464107766654e-15	2.426171863948385e-14	1.14157120987e-15
19800000	0.004654219053886188	1.75993165909532e-49	-2.0038446696038256e-40	7.064724281539301e-12	1.211913565308217e-14	0.0006915618780594893	-2.3744432796197173e-22	5.647631873084816e-17	1.1050464107766654e-15	2.426171863948385e-14	1.14157120987e-15
19900000	0.004654219053886188	1.75993165909532e-49	-2.013987607554623e-40	7.064724281539301e-12	1.211913565308217e-14	0.0006915618780594893	-2.3740653796137497e-22	5.647631873084816e-17	1.1050464107766654e-15	2.426171863948385e-14	1.14157120987e-15
20000000	0.004654219053886188	1.75993165909532e-49	-2.0241305455039908e-40	7.064724281539301e-12	1.211913565308217e-14	0.0006915618780594893	-2.3736874796077817e-22	5.647631873084816e-17	1.1050464107766654e-15	2.426171863948385e-14	1.14157120987e-15
20100000	0.004654219053886188	1.75993165909532e-49	-2.034273483451955e-40	7.064724281539301e-12	1.211913565308217e-14	0.0006915618780594893	-2.3733095796018136e-22	5.647631873084816e-17	1.1050464107766654e-15	2.426171863948385e-14	1.14157120987e-15
20200000	0.004654219053886188	1.75993165909532e-49	-2.0444164213985405e-40	7.064724281539301e-12	1.211913565308217e-14	0.0006915618780594893	-2.3729316795958456e-22	5.647631873084816e-17	1.1050464107766654e-15	2.426171863948385e-14	1.14157120987e-15
20300000	0.004654219053886188	1.75993165909532e-49	-2.0545593593437725e-40	7.064724281539301e-12	1.211913565308217e-14	0.0006915618780594893	-2.3725537795898776e-22	5.647631873084816e-17	1.1050464107766654e-15	2.426171863948385e-14	1.14157120987e-15
20400000	0.004654219053886188	1.75993165909532e-49	-2.0647022972876774e-40	7.064724281539301e-12	1.211913565308217e-14	0.0006915618780594893	-2.3721758795839095e-22	5.647631873084816e-17	1.1050464107766654e-15	2.426171863948385e-14	1.14157120987e-15
20500000	0.004654219053886188	1.75993165909532e-49	-2.0748452352302798e-40	7.064724281539301e-12	1.211913565308217e-14	0.0006915618780594893	-2.371797979577942e-22	5.647631873084816e-17	1.1050464107766654e-15	2.426171863948385e-14	1.14157120987e-15
20600000	0.004654219053886188	1.75993165909532e-49	-2.0849881731716056e-40	7.064724281539301e-12	1.211913565308217e-14	0.0006915618780594893	-2.371420079571974e-22	5.647631873084816e-17	1.1050464107766654e-15	2.426171863948385e-14	1.14157120987e-15
20700000	0.004654219053886188	1.75993165909532e-49	-2.09513111111168e-40	7.064724281539301e-12	1.211913565308217e-14	0.0006915618780594893	-2.371042179566006e-22	5.647631873084816e-17	1.1050464107766654e-15	2.426171863948385e-14	1.14157120987e-15
20800000	0.004654219053886188	1.75993165909532e-49	-2.1052740490505284e-40	7.064724281539301e-12	1.211913565308217e-14	0.0006915618780594893	-2.370664279560038e-22	5.647631873084816e-17	1.1050464107766654e-15	2.426171863948385e-14	1.14157120987e-15
20900000	0.004654219053886188	1.75993165909532e-49	-2.115416986988177e-40	7.064724281539301e-12	1.211913565308217e-14	0.0006915618780594893	-2.37028637955407e-22	5.647631873084816e-17	1.1050464107766654e-15	2.426171863948385e-14	1.14157120987e-15
21000000	0.004654219053886188	1.75993165909532e-49	-2.1255599249246494e-40	7.064724281539301e-12	1.211913565308217e-14	0.0006915618780594893	-2.369908479548102e-22	5.647631873084816e-17	1.1050464107766654e-15	2.426171863948385e-14	1.14157120987e-15
21100000	0.004654219053886188	1.75993165909532e-49	-2.1357028628599728e-40	7.064724281539301e-12	1.211913565308217e-14	0.0006915618780594893	-2.3695305795421337e-22	5.647631873084816e-17	1.1050464107766654e-15	2.426171863948385e-14	1.14157120987e-15
21200000	0.004654219053886188	1.75993165909532e-49	-2.145845800794172e-40	7.064724281539301e-12	1.211913565308217e-14	0.0006915618780594893	-2.369152679536166e-22	5.647631873084816e-17	1.1050464107766654e-15	2.426171863948385e-14	1.14157120987e-15
21300000	0.004654219053886188	1.75993165909532e-49	-2.155988738727273e-40	7.064724281539301e-12	1.211913565308217e-14	0.0006915618780594893	-2.368774779530198e-22	5.647631873084816e-17	1.1050464107766654e-15	2.426171863948385e-14	1.14157120987e-15
21400000	0.004654219053886188	1.75993165909532e-49	-2.1661316766593e-40	7.064724281539301e-12	1.211913565308217e-14	0.0006915618780594893	-2.36839687952423e-22	5.647631873084816e-17	1.1050464107766654e-15	2.426171863948385e-14	1.14157120987e-15
21500000	0.004654219053886188	1.75993165909532e-49	-2.1762746145902792e-40	7.064724281539301e-12	1.211913565308217e-14	0.0006915618780594893	-2.368018979518262e-22	5.647631873084816e-17	1.1050464107766654e-15	2.426171863948385e-14	1.14157120987e-15
21600000	0.004654219053886188	1.75993165909532e-49	-2.1864175525202363e-40	7.064724281539301e-12	1.211913565308217e-14	0.0006915618780594893	-2.367641079512294e-22	5.647631873084816e-17	1.1050464107766654e-15	2.426171863948385e-14	1.14157120987e-15
21700000	0.004654219053886188	1.75993165909532e-49	-2.1965604904491963e-40	7.064724281539301e-12	1.211913565308217e-14	0.0006915618780594893	-2.367263179506326e-22	5.647631873084816e-17	1.1050464107766654e-15	2.426171863948385e-14	1.14157120987e-15
21800000	0.004654219053886188	1.75993165909532e-49	-2.2067034283771848e-40	7.064724281539301e-12	1.211913565308217e-14	0.0006915618780594893	-2.3668852795003584e-22	5.647631873084816e-17	1.1050464107766654e-15	2.426171863948385e-14	1.14157120987e-15
21900000	0.004654219053886188	1.75993165909532e-49	-2.216846366304227e-40	7.064724281539301e-12	1.211913565308217e-14	0.0006915618780594893	-2.3665073794943904e-22	5.647631873084816e-17	1.1050464107766654e-15	2.426171863948385e-14	1.14157120987e-15
22000000	0.004654219053886188	1.75993165909532e-49	-2.2269893042303485e-40	7.064724281539301e-12	1.211913565308217e-14	0.0006915618780594893	-2.3661294794884224e-22	5.647631873084816e-17	1.1050464107766654e-15	2.426171863948385e-14	1.14157120987e-15
22100000	0.004654219053886188	1.75993165909532e-49	-2.2371322421555752e-40	7.064724281539301e-12	1.211913565308217e-14	0.0006915618780594893	-2.3657515794824543e-22	5.647631873084816e-17	1.1050464107766654e-15	2.426171863948385e-14	1.14157120987e-15
22200000	0.004654219053886188	1.75993165909532e-49	-2.2472751800799316e-40	7.064724281539301e-12	1.211913565308217e-14	0.0006915618780594893	-2.3653736794764863e-22	5.647631873084816e-17	1.1050464107766654e-15	2.426171863948385e-14	1.14157120987e-15
22300000	0.004654219053886188	1.75993165909532e-49	-2.257418118003444e-40	7.064724281539301e-12	1.211913565308217e-14	0.0006915618780594893	-2.3649957794705183e-22	5.647631873084816e-17	1.1050464107766654e-15	2.426171863948385e-14	1.14157120987e-15
22400000	0.004654219053886188	1.75993165909532e-49	-2.267561055926137e-40	7.064724281539301e-12	1.211913565308217e-14	0.0006915618780594893	-2.3646178794645507e-22	5.647631873084816e-17	1.1050464107766654e-15	2.426171863948385e-14	1.14157120987e-15
22500000	0.004654219053886188	1.75993165909532e-49	-2.277703993848037e-40	7.064724281539301e-12	1.211913565308217e-14	0.0006915618780594893	-2.3642399794585827e-22	5.647631873084816e-17	1.1050464107766654e-15	2.426171863948385e-14	1.14157120987e-15
22600000	0.004654219053886188	1.75993165909532e-49	-2.2878469317691685e-40	7.064724281539301e-12	1.211913565308217e-14	0.0006915618780594893	-2.3638620794526146e-22	5.647631873084816e-17	1.1050464107766654e-15	2.426171863948385e-14	1.14157120987e-15
22700000	0.004654219053886188	1.75993165909532e-49	-2.2979898696895575e-40	7.064724281539301e-12	1.211913565308217e-14	0.0006915618780594893	-2.3634841794466466e-22	5.647631873084816e-17	1.1050464107766654e-15	2.426171863948385e-14	1.14157120987e-15
22800000	0.004654219053886188	1.75993165909532e-49	-2.3081328076092295e-40	7.064724281539301e-12	1.211913565308217e-14	0.0006915618780594893	-2.3631062794406786e-22	5.647631873084816e-17	1.1050464107766654e-15	2.426171863948385e-14	1.14157120987e-15
22900000	0.004654219053886188	1.75993165909532e-49	-2.3182757455282094e-40	7.064724281539301e-12	1.211913565308217e-14	0.0006915618780594893	-2.3627283794347105e-22	5.647631873084816e-17	1.1050464107766654e-15	2.426171863948385e-14	1.14157120987e-15
23000000	0.004654219053886188	1.75993165909532e-49	-2.3284186834465233e-40	7.064724281539301e-12	1.211913565308217e-14	0.0006915618780594893	-2.362350479428743e-22	5.647631873084816e-17	1.1050464107766654e-15	2.426171863948385e-14	1.14157120987e-15
23100000	0.004654219053886188	1.75993165909532e-49	-2.338561621364196e-40	7.064724281539301e-12	1.211913565308217e-14	0.0006915618780594893	-2.361972579422775e-22	5.647631873084816e-17	1.1050464107766654e-15	2.426171863948385e-14	1.14157120987e-15
23200000	0.004654219053886188	1.75993165909532e-49	-2.3487045592812535e-40	7.064724281539301e-12	1.211913565308217e-14	0.0006915618780594893	-2.361594679416807e-22	5.647631873084816e-17	1.1050464107766654e-15	2.426171863948385e-14	1.14157120987e-15
23300000	0.004654219053886188	1.75993165909532e-49	-2.358847497197721e-40	7.064724281539301e-12	1.211913565308217e-14	0.0006915618780594893	-2.361216779410839e-22	5.647631873084816e-17	1.1050464107766654e-15	2.426171863948385e-14	1.14157120987e-15
23400000	0.004654219053886188	1.75993165909532e-49	-2.3689904351136236e-40	7.064724281539301e-12	1.211913565308217e-14	0.0006915618780594893	-2.360838879404871e-22	5.647631873084816e-17	1.1050464107766654e-15	2.426171863948385e-14	1.14157120987e-15
23500000	0.004654219053886188	1.75993165909532e-49	-2.3791333730289873e-40	7.064724281539301e-12	1.211913565308217e-14	0.0006915618780594893	-2.360460979398903e-22	5.647631873084816e-17	1.1050464107766654e-15	2.426171863948385e-14	1.14157120987e-15
23600000	0.004654219053886188	1.75993165909532e-49	-2.389276310943837e-40	7.064724281539301e-12	1.211913565308217e-14	0.0006915618780594893	-2.3600830793929347e-22	5.647631873084816e-17	1.1050464107766654e-15	2.426171863948385e-14	1.14157120987e-15
23700000	0.004654219053886188	1.75993165909532e-49	-2.3994192488581987e-40	7.064724281539301e-12	1.211913565308217e-14	0.0006915618780594893	-2.359705179386967e-22	5.647631873084816e-17	1.1050464107766654e-15	2.426171863948385e-14	1.14157120987e-15
23800000	0.004654219053886188	1.75993165909532e-49	-2.409562186772098e-40	7.064724281539301e-12	1.211913565308217e-14	0.0006915618780594893	-2.359327279380999e-22	5.647631873084816e-17	1.1050464107766654e-15	2.426171863948385e-14	1.14157120987e-15
23900000	0.004654219053886188	1.7599316590953202e-49	-2.419705124685559e-40	7.064724281539301e-12	1.211913565308217e-14	0.0006915618780594893	-2.358949379375031e-22	5.647631873084816e-17	1.1050464107766654e-15	2.426171863948385e-14	1.14157120987e-15
24000000	0.004654219053886188	1.7599316590953202e-49	-2.4298480625986086e-40	7.064724281539301e-12	1.211913565308217e-14	0.0006915618780594893	-2.358571479369063e-22	5.647631873084816e-17	1.1050464107766654e-15	2.426171863948385e-14	1.14157120987e-15
24100000	0.004654219053886188	1.7599316590953202e-49	-2.4399910005112716e-40	7.064724281539301e-12	1.211913565308217e-14	0.0006915618780594893	-2.358193579363095e-22	5.647631873084816e-17	1.1050464107766654e-15	2.426171863948385e-14	1.14157120987e-15
24200000	0.004654219053886188	1.7599316590953202e-49	-2.450133938423573e-40	7.064724281539301e-12	1.211913565308217e-14	0.0006915618780594893	-2.357815679357127e-22	5.647631873084816e-17	1.1050464107766654e-15	2.426171863948385e-14	1.14157120987e-15
24300000	0.004654219053886188	1.7599316590953202e-49	-2.4602768763355393e-40	7.064724281539301e-12	1.211913565308217e-14	0.0006915618780594893	-2.3574377793511594e-22	5.647631873084816e-17	1.1050464107766654e-15	2.426171863948385e-14	1.14157120987e-15
24400000	0.004654219053886188	1.7599316590953202e-49	-2.470419814247195e-40	7.064724281539301e-12	1.211913565308217e-14	0.0006915618780594893	-2.3570598793451914e-22	5.647631873084816e-17	1.1050464107766654e-15	2.426171863948385e-14	1.14157120987e-15
24500000	0.004654219053886188	1.7599316590953202e-49	-2.480562752158566e-40	7.064724281539301e-12	1.211913565308217e-14	0.0006915618780594893	-2.3566819793392234e-22	5.647631873084816e-17	1.1050464107766654e-15	2.426171863948385e-14	1.14157120987e-15
24600000	0.004654219053886188	1.7599316590953202e-49	-2.4907056900696776e-40	7.064724281539301e-12	1.211913565308217e-14	0.0006915618780594893	-2.3563040793332553e-22	5.647631873084816e-17	1.1050464107766654e-15	2.426171863948385e-14	1.14157120987e-15
24700000	0.004654219053886188	1.7599316590953202e-49	-2.5008486279805555e-40	7.064724281539301e-12	1.211913565308217e-14	0.0006915618780594893	-2.3559261793272873e-22	5.647631873084816e-17	1.1050464107766654e-15	2.426171863948385e-14	1.14157120987e-15
24800000	0.004654219053886188	1.7599316590953202e-49	-2.5109915658912246e-40	7.064724281539301e-12	1.211913565308217e-14	0.0006915618780594893	-2.3555482793213192e-22	5.647631873084816e-17	1.1050464107766654e-15	2.426171863948385e-14	1.14157120987e-15
24900000	0.004654219053886188	1.7599316590953202e-49	-2.521134503801711e-40	7.064724281539301e-12	1.211913565308217e-14	0.0006915618780594893	-2.3551703793153517e-22	5.647631873084816e-17	1.1050464107766654e-15	2.426171863948385e-14	1.14157120987e-15
25000000	0.004654219053886188	1.7599316590953202e-49	-2.5312774417120396e-40	7.064724281539301e-12	1.211913565308217e-14	0.0006915618780594893	-2.3547924793093836e-22	5.647631873084816e-17	1.1050464107766654e-15	2.426171863948385e-14	1.14157120987e-15
25100000	0.004654219053886188	1.7599316590953202e-49	-2.5414203796222357e-40	7.064724281539301e-12	1.211913565308217e-14	0.0006915618780594893	-2.3544145793034156e-22	5.647631873084816e-17	1.1050464107766654e-15	2.426171863948385e-14	1.14157120987e-15
25200000	0.004654219053886188	1.7599316590953202e-49	-2.5515633175323253e-40	7.064724281539301e-12	1.211913565308217e-14	0.0006915618780594893	-2.3540366792974476e-22	5.647631873084816e-17	1.1050464107766654e-15	2.426171863948385e-14	1.14157120987e-15
25300000	0.004654219053886188	1.7599316590953202e-49	-2.5617062554423337e-40	7.064724281539301e-12	1.211913565308217e-14	0.0006915618780594893	-2.3536587792914795e-22	5.647631873084816e-17	1.1050464107766654e-15	2.426171863948385e-14	1.14157120987e-15
25400000	0.004654219053886188	1.7599316590953202e-49	-2.571849193352286e-40	7.064724281539301e-12	1.211913565308217e-14	0.0006915618780594893	-2.3532808792855115e-22	5.647631873084816e-17	1.1050464107766654e-15	2.426171863948385e-14	1.14157120987e-15
25500000	0.004654219053886188	1.7599316590953202e-49	-2.581992131262208e-40	7.064724281539301e-12	1.211913565308217e-14	0.0006915618780594893	-2.352902979279544e-22	5.647631873084816e-17	1.1050464107766654e-15	2.426171863948385e-14	1.14157120987e-15
25600000	0.004654219053886188	1.7599316590953202e-49	-2.592135069172125e-40	7.064724281539301e-12	1.211913565308217e-14	0.0006915618780594893	-2.352525079273576e-22	5.647631873084816e-17	1.1050464107766654e-15	2.426171863948385e-14	1.14157120987e-15
25700000	0.004654219053886188	1.7599316590953202e-49	-2.6022780070820624e-40	7.064724281539301e-12	1.211913565308217e-14	0.0006915618780594893	-2.352147179267608e-22	5.647631873084816e-17	1.1050464107766654e-15	2.426171863948385e-14	1.14157120987e-15
25800000	0.004654219053886188	1.7599316590953202e-49	-2.6124209449920455e-40	7.064724281539301e-12	1.211913565308217e-14	0.0006915618780594893	-2.35176927926164e-22	5.647631873084816e-17	1.1050464107766654e-15	2.426171863948385e-14	1.14157120987e-15
25900000	0.004654219053886188	1.7599316590953202e-49	-2.6225638829021e-40	7.064724281539301e-12	1.211913565308217e-14	0.0006915618780594893	-2.351391379255672e-22	5.647631873084816e-17	1.1050464107766654e-15	2.426171863948385e-14	1.14157120987e-15
26000000	0.004654219053886188	1.7599316590953202e-49	-2.632706820812251e-40	7.064724281539301e-12	1.211913565308217e-14	0.0006915618780594893	-2.3510134792497038e-22	5.647631873084816e-17	1.1050464107766654e-15	2.426171863948385e-14	1.14157120987e-15
26100000	0.004654219053886188	1.7599316590953202e-49	-2.6428497587225247e-40	7.064724281539301e-12	1.211913565308217e-14	0.0006915618780594893	-2.3506355792437357e-22	5.647631873084816e-17	1.1050464107766654e-15	2.426171863948385e-14	1.14157120987e-15
26200000	0.004654219053886188	1.7599316590953202e-49	-2.6529926966329455e-40	7.064724281539301e-12	1.211913565308217e-14	0.0006915618780594893	-2.350257679237768e-22	5.647631873084816e-17	1.1050464107766654e-15	2.426171863948385e-14	1.14157120987e-15
26300000	0.004654219053886188	1.7599316590953202e-49	-2.6631356345435395e-40	7.064724281539301e-12	1.211913565308217e-14	0.0006915618780594893	-2.3498797792318e-22	5.647631873084816e-17	1.1050464107766654e-15	2.426171863948385e-14	1.14157120987e-15
26400000	0.004654219053886188	1.7599316590953202e-49	-2.673278572454332e-40	7.064724281539301e-12	1.211913565308217e-14	0.0006915618780594893	-2.349501879225832e-22	5.647631873084816e-17	1.1050464107766654e-15	2.426171863948385e-14	1.14157120987e-15
26500000	0.004654219053886188	1.7599316590953202e-49	-2.6834215103653484e-40	7.064724281539301e-12	1.211913565308217e-14	0.0006915618780594893	-2.349123979219864e-22	5.647631873084816e-17	1.1050464107766654e-15	2.426171863948385e-14	1.14157120987e-15
26600000	0.004654219053886188	1.7599316590953202e-49	-2.693564448276614e-40	7.064724281539301e-12	1.211913565308217e-14	0.0006915618780594893	-2.348746079213896e-22	5.647631873084816e-17	1.1050464107766654e-15	2.426171863948385e-14	1.14157120987e-15
26700000	0.004654219053886188	1.7599316590953202e-49	-2.7037073861881544e-40	7.064724281539301e-12	1.211913565308217e-14	0.0006915618780594893	-2.348368179207928e-22	5.647631873084816e-17	1.1050464107766654e-15	2.426171863948385e-14	1.14157120987e-15
26800000	0.004654219053886188	1.7599316590953202e-49	-2.7138503240999953e-40	7.064724281539301e-12	1.211913565308217e-14	0.0006915618780594893	-2.3479902792019604e-22	5.647631873084816e-17	1.1050464107766654e-15	2.426171863948385e-14	1.14157120987e-15
26900000	0.004654219053886188	1.7599316590953202e-49	-2.7239932620121615e-40	7.064724281539301e-12	1.211913565308217e-14	0.0006915618780594893	-2.3476123791959924e-22	5.647631873084816e-17	1.1050464107766654e-15	2.426171863948385e-14	1.14157120987e-15
27000000	0.004654219053886188	1.7599316590953202e-49	-2.734136199924679e-40	7.064724281539301e-12	1.211913565308217e-14	0.0006915618780594893	-2.3472344791900243e-22	5.647631873084816e-17	1.1050464107766654e-15	2.426171863948385e-14	1.14157120987e-15
27100000	0.004654219053886188	1.7599316590953202e-49	-2.7442791378375728e-40	7.064724281539301e-12	1.211913565308217e-14	0.0006915618780594893	-2.3468565791840563e-22	5.647631873084816e-17	1.1050464107766654e-15	2.426171863948385e-14	1.14157120987e-15
27200000	0.004654219053886188	1.7599316590953202e-49	-2.7544220757508687e-40	7.064724281539301e-12	1.211913565308217e-14	0.0006915618780594893	-2.3464786791780883e-22	5.647631873084816e-17	1.1050464107766654e-15	2.426171863948385e-14	1.14157120987e-15
27300000	0.004654219053886188	1.7599316590953202e-49	-2.7645650136645917e-40	7.064724281539301e-12	1.211913565308217e-14	0.0006915618780594893	-2.34610077917212e-22	5.647631873084816e-17	1.1050464107766654e-15	2.426171863948385e-14	1.14157120987e-15
27400000	0.004654219053886188	1.7599316590953202e-49	-2.7747079515787678e-40	7.064724281539301e-12	1.211913565308217e-14	0.0006915618780594893	-2.3457228791661527e-22	5.647631873084816e-17	1.1050464107766654e-15	2.426171863948385e-14	1.14157120987e-15
27500000	0.004654219053886188	1.7599316590953202e-49	-2.7848508894934222e-40	7.064724281539301e-12	1.211913565308217e-14	0.0006915618780594893	-2.3453449791601846e-22	5.647631873084816e-17	1.1050464107766654e-15	2.426171863948385e-14	1.14157120987e-15
27600000	0.004654219053886188	1.7599316590953202e-49	-2.7949938274085803e-40	7.064724281539301e-12	1.211913565308217e-14	0.0006915618780594893	-2.3449670791542166e-22	5.647631873084816e-17	1.1050464107766654e-15	2.426171863948385e-14	1.14157120987e-15
27700000	0.004654219053886188	1.7599316590953202e-49	-2.8051367653242674e-40	7.064724281539301e-12	1.211913565308217e-14	0.0006915618780594893	-2.3445891791482486e-22	5.647631873084816e-17	1.1050464107766654e-15	2.426171863948385e-14	1.14157120987e-15
27800000	0.004654219053886188	1.7599316590953202e-49	-2.815279703240509e-40	7.064724281539301e-12	1.211913565308217e-14	0.0006915618780594893	-2.3442112791422805e-22	5.647631873084816e-17	1.1050464107766654e-15	2.426171863948385e-14	1.14157120987e-15
27900000	0.004654219053886188	1.7599316590953202e-49	-2.825422641157331e-40	7.064724281539301e-12	1.211913565308217e-14	0.0006915618780594893	-2.3438333791363125e-22	5.647631873084816e-17	1.1050464107766654e-15	2.426171863948385e-14	1.14157120987e-15
28000000	0.004654219053886188	1.7599316590953202e-49	-2.8355655790747577e-40	7.064724281539301e-12	1.211913565308217e-14	0.0006915618780594893	-2.343455479130345e-22	5.647631873084816e-17	1.1050464107766654e-15	2.426171863948385e-14	1.14157120987e-15
28100000	0.004654219053886188	1.7599316590953202e-49	-2.8457085169928155e-40	7.064724281539301e-12	1.211913565308217e-14	0.0006915618780594893	-2.343077579124377e-22	5.647631873084816e-17	1.1050464107766654e-15	2.426171863948385e-14	1.14157120987e-15
28200000	0.004654219053886188	1.7599316590953202e-49	-2.85585145491153e-40	7.064724281539301e-12	1.211913565308217e-14	0.0006915618780594893	-2.342699679118409e-22	5.647631873084816e-17	1.1050464107766654e-15	2.426171863948385e-14	1.14157120987e-15
28300000	0.004654219053886188	1.7599316590953202e-49	-2.865994392830926e-40	7.064724281539301e-12	1.211913565308217e-14	0.0006915618780594893	-2.342321779112441e-22	5.647631873084816e-17	1.1050464107766654e-15	2.426171863948385e-14	1.14157120987e-15
28400000	0.004654219053886188	1.7599316590953202e-49	-2.876137330751029e-40	7.064724281539301e-12	1.211913565308217e-14	0.0006915618780594893	-2.341943879106473e-22	5.647631873084816e-17	1.1050464107766654e-15	2.426171863948385e-14	1.14157120987e-15
28500000	0.004654219053886188	1.7599316590953202e-49	-2.886280268671865e-40	7.064724281539301e-12	1.211913565308217e-14	0.0006915618780594893	-2.3415659791005047e-22	5.647631873084816e-17	1.1050464107766654e-15	2.426171863948385e-14	1.14157120987e-15
28600000	0.004654219053886188	1.7599316590953202e-49	-2.8964232065934585e-40	7.064724281539301e-12	1.211913565308217e-14	0.0006915618780594893	-2.3411880790945367e-22	5.647631873084816e-17	1.1050464107766654e-15	2.426171863948385e-14	1.14157120987e-15
28700000	0.004654219053886188	1.7599316590953202e-49	-2.9065661445158357e-40	7.064724281539301e-12	1.211913565308217e-14	0.0006915618780594893	-2.340810179088569e-22	5.647631873084816e-17	1.1050464107766654e-15	2.426171863948385e-14	1.14157120987e-15
28800000	0.004654219053886188	1.7599316590953202e-49	-2.916709082439022e-40	7.064724281539301e-12	1.211913565308217e-14	0.0006915618780594893	-2.340432279082601e-22	5.647631873084816e-17	1.1050464107766654e-15	2.426171863948385e-14	1.14157120987e-15
28900000	0.004654219053886188	1.7599316590953202e-49	-2.926852020362762e-40	7.064724281539301e-12	1.211913565308217e-14	0.0006915618780594893	-2.340054379076633e-22	5.647631873084816e-17	1.1050464107766654e-15	2.426171863948385e-14	1.14157120987e-15
29000000	0.004654219053886188	1.7599316590953202e-49	-2.9369949582851763e-40	7.064724281539301e-12	1.211913565308217e-14	0.0006915618780594893	-2.339676479070665e-22	5.647631873084816e-17	1.1050464107766654e-15	2.426171863948385e-14	1.14157120987e-15
29100000	0.004654219053886188	1.7599316590953202e-49	-2.9471378962059328e-40	7.064724281539301e-12	1.211913565308217e-14	0.0006915618780594893	-2.339298579064697e-22	5.647631873084816e-17	1.1050464107766654e-15	2.426171863948385e-14	1.14157120987e-15
29200000	0.004654219053886188	1.7599316590953202e-49	-2.9572808341250562e-40	7.064724281539301e-12	1.211913565308217e-14	0.0006915618780594893	-2.338920679058729e-22	5.647631873084816e-17	1.1050464107766654e-15	2.426171863948385e-14	1.14157120987e-15
29300000	0.004654219053886188	1.7599316590953202e-49	-2.967423772042572e-40	7.064724281539301e-12	1.211913565308217e-14	0.0006915618780594893	-2.3385427790527614e-22	5.647631873084816e-17	1.1050464107766654e-15	2.426171863948385e-14	1.14157120987e-15
29400000	0.004654219053886188	1.7599316590953202e-49	-2.977566709958506e-40	7.064724281539301e-12	1.211913565308217e-14	0.0006915618780594893	-2.3381648790467934e-22	5.647631873084816e-17	1.1050464107766654e-15	2.426171863948385e-14	1.14157120987e-15
29500000	0.004654219053886188	1.7599316590953202e-49	-2.9877096478728834e-40	7.064724281539301e-12	1.211913565308217e-14	0.0006915618780594893	-2.3377869790408253e-22	5.647631873084816e-17	1.1050464107766654e-15	2.426171863948385e-14	1.14157120987e-15
29600000	0.004654219053886188	1.7599316590953202e-49	-2.9978525857857295e-40	7.064724281539301e-12	1.211913565308217e-14	0.0006915618780594893	-2.3374090790348573e-22	5.647631873084816e-17	1.1050464107766654e-15	2.426171863948385e-14	1.14157120987e-15
29700000	0.004654219053886188	1.7599316590953202e-49	-3.00799552369707e-40	7.064724281539301e-12	1.211913565308217e-14	0.0006915618780594893	-2.3370311790288893e-22	5.647631873084816e-17	1.1050464107766654e-15	2.426171863948385e-14	1.14157120987e-15
29800000	0.004654219053886188	1.7599316590953202e-49	-3.01813846160693e-40	7.064724281539301e-12	1.211913565308217e-14	0.0006915618780594893	-2.336653279022921e-22	5.647631873084816e-17	1.1050464107766654e-15	2.426171863948385e-14	1.14157120987e-15
29900000	0.004654219053886188	1.7599316590953202e-49	-3.0282813995153355e-40	7.064724281539301e-12	1.211913565308217e-14	0.0006915618780594893	-2.3362753790169537e-22	5.647631873084816e-17	1.1050464107766654e-15	2.426171863948385e-14	1.14157120987e-15
30000000	0.004654219053886188	1.7599316590953202e-49	-3.0384243374223113e-40	7.064724281539301e-12	1.211913565308217e-14	0.0006915618780594893	-2.3358974790109856e-22	5.647631873084816e-17	1.1050464107766654e-15	2.426171863948385e-14	1.14157120987e-15
30100000	0.004654219053886188	1.7599316590953202e-49	-3.0485672753278834e-40	7.064724281539301e-12	1.211913565308217e-14	0.0006915618780594893	-2.3355195790050176e-22	5.647631873084816e-17	1.1050464107766654e-15	2.426171863948385e-14	1.14157120987e-15
30200000	0.004654219053886188	1.7599316590953202e-49	-3.058710213232077e-40	7.064724281539301e-12	1.211913565308217e-14	0.0006915618780594893	-2.3351416789990495e-22	5.647631873084816e-17	1.1050464107766654e-15	2.426171863948385e-14	1.14157120987e-15
30300000	0.004654219053886188	1.7599316590953202e-49	-3.0688531511349177e-40	7.064724281539301e-12	1.211913565308217e-14	0.0006915618780594893	-2.3347637789930815e-22	5.647631873084816e-17	1.1050464107766654e-15	2.426171863948385e-14	1.14157120987e-15
30400000	0.004654219053886188	1.7599316590953202e-49	-3.0789960890364306e-40	7.064724281539301e-12	1.211913565308217e-14	0.0006915618780594893	-2.3343858789871135e-22	5.647631873084816e-17	1.1050464107766654e-15	2.426171863948385e-14	1.14157120987e-15
30500000	0.004654219053886188	1.7599316590953202e-49	-3.0891390269366413e-40	7.064724281539301e-12	1.211913565308217e-14	0.0006915618780594893	-2.334007978981146e-22	5.647631873084816e-17	1.1050464107766654e-15	2.426171863948385e-14	1.14157120987e-15
30600000	0.004654219053886188	1.7599316590953202e-49	-3.099281964835575e-40	7.064724281539301e-12	1.211913565308217e-14	0.0006915618780594893	-2.333630078975178e-22	5.647631873084816e-17	1.1050464107766654e-15	2.426171863948385e-14	1.14157120987e-15
30700000	0.004654219053886188	1.7599316590953202e-49	-3.1094249027332576e-40	7.064724281539301e-12	1.211913565308217e-14	0.0006915618780594893	-2.33325217896921e-22	5.647631873084816e-17	1.1050464107766654e-15	2.426171863948385e-14	1.14157120987e-15
30800000	0.004654219053886188	1.7599316590953202e-49	-3.1195678406297142e-40	7.064724281539301e-12	1.211913565308217e-14	0.0006915618780594893	-2.332874278963242e-22	5.647631873084816e-17	1.1050464107766654e-15	2.426171863948385e-14	1.14157120987e-15
30900000	0.004654219053886188	1.7599316590953202e-49	-3.12971077852497e-40	7.064724281539301e-12	1.211913565308217e-14	0.0006915618780594893	-2.3324963789572738e-22	5.647631873084816e-17	1.1050464107766654e-15	2.426171863948385e-14	1.14157120987e-15
31000000	0.004654219053886188	1.7599316590953202e-49	-3.1398537164190516e-40	7.064724281539301e-12	1.211913565308217e-14	0.0006915618780594893	-2.3321184789513057e-22	5.647631873084816e-17	1.1050464107766654e-15	2.426171863948385e-14	1.14157120987e-15
31100000	0.004654219053886188	1.7599316590953202e-49	-3.149996654311983e-40	7.064724281539301e-12	1.211913565308217e-14	0.0006915618780594893	-2.3317405789453377e-22	5.647631873084816e-17	1.1050464107766654e-15	2.426171863948385e-14	1.14157120987e-15
31200000	0.004654219053886188	1.7599316590953202e-49	-3.1601395922037906e-40	7.064724281539301e-12	1.211913565308217e-14	0.0006915618780594893	-2.33136267893937e-22	5.647631873084816e-17	1.1050464107766654e-15	2.426171863948385e-14	1.14157120987e-15
31300000	0.004654219053886188	1.7599316590953202e-49	-3.170282530094499e-40	7.064724281539301e-12	1.211913565308217e-14	0.0006915618780594893	-2.330984778933402e-22	5.647631873084816e-17	1.1050464107766654e-15	2.426171863948385e-14	1.14157120987e-15
31400000	0.004654219053886188	1.7599316590953202e-49	-3.1804254679841344e-40	7.064724281539301e-12	1.211913565308217e-14	0.0006915618780594893	-2.330606878927434e-22	5.647631873084816e-17	1.1050464107766654e-15	2.426171863948385e-14	1.14157120987e-15
31500000	0.004654219053886188	1.7599316590953202e-49	-3.190568405872722e-40	7.064724281539301e-12	1.211913565308217e-14	0.0006915618780594893	-2.330228978921466e-22	5.647631873084816e-17	1.1050464107766654e-15	2.426171863948385e-14	1.14157120987e-15
31600000	0.004654219053886188	1.7599316590953202e-49	-3.200711343760287e-40	7.064724281539301e-12	1.211913565308217e-14	0.0006915618780594893	-2.329851078915498e-22	5.647631873084816e-17	1.1050464107766654e-15	2.426171863948385e-14	1.14157120987e-15
31700000	0.004654219053886188	1.7599316590953202e-49	-3.2108542816468553e-40	7.064724281539301e-12	1.211913565308217e-14	0.0006915618780594893	-2.32947317890953e-22	5.647631873084816e-17	1.1050464107766654e-15	2.426171863948385e-14	1.14157120987e-15
31800000	0.004654219053886188	1.7599316590953202e-49	-3.2209972195324517e-40	7.064724281539301e-12	1.211913565308217e-14	0.0006915618780594893	-2.3290952789035624e-22	5.647631873084816e-17	1.1050464107766654e-15	2.426171863948385e-14	1.14157120987e-15
31900000	0.004654219053886188	1.7599316590953202e-49	-3.231140157417102e-40	7.064724281539301e-12	1.211913565308217e-14	0.0006915618780594893	-2.3287173788975943e-22	5.647631873084816e-17	1.1050464107766654e-15	2.426171863948385e-14	1.14157120987e-15
32000000	0.004654219053886188	1.7599316590953202e-49	-3.241283095300832e-40	7.064724281539301e-12	1.211913565308217e-14	0.0006915618780594893	-2.3283394788916263e-22	5.647631873084816e-17	1.1050464107766654e-15	2.426171863948385e-14	1.14157120987e-15
32100000	0.004654219053886188	1.7599316590953202e-49	-3.2514260331836664e-40	7.064724281539301e-12	1.211913565308217e-14	0.0006915618780594893	-2.3279615788856583e-22	5.647631873084816e-17	1.1050464107766654e-15	2.426171863948385e-14	1.14157120987e-15
32200000	0.004654219053886188	1.7599316590953202e-49	-3.261568971065631e-40	7.064724281539301e-12	1.211913565308217e-14	0.0006915618780594893	-2.3275836788796902e-22	5.647631873084816e-17	1.1050464107766654e-15	2.426171863948385e-14	1.14157120987e-15
32300000	0.004654219053886188	1.7599316590953202e-49	-3.2717119089467512e-40	7.064724281539301e-12	1.211913565308217e-14	0.0006915618780594893	-2.327205778873722e-22	5.647631873084816e-17	1.1050464107766654e-15	2.426171863948385e-14	1.14157120987e-15
32400000	0.004654219053886188	1.7599316590953202e-49	-3.281854846827053e-40	7.064724281539301e-12	1.211913565308217e-14	0.0006915618780594893	-2.3268278788677546e-22	5.647631873084816e-17	1.1050464107766654e-15	2.426171863948385e-14	1.14157120987e-15
32500000	0.004654219053886188	1.7599316590953202e-49	-3.2919977847065607e-40	7.064724281539301e-12	1.211913565308217e-14	0.0006915618780594893	-2.3264499788617866e-22	5.647631873084816e-17	1.1050464107766654e-15	2.426171863948385e-14	1.14157120987e-15
32600000	0.004654219053886188	1.7599316590953202e-49	-3.3021407225853007e-40	7.064724281539301e-12	1.211913565308217e-14	0.0006915618780594893	-2.3260720788558186e-22	5.647631873084816e-17	1.1050464107766654e-15	2.426171863948385e-14	1.14157120987e-15
32700000	0.004654219053886188	1.7599316590953202e-49	-3.3122836604632977e-40	7.064724281539301e-12	1.211913565308217e-14	0.0006915618780594893	-2.3256941788498505e-22	5.647631873084816e-17	1.1050464107766654e-15	2.426171863948385e-14	1.14157120987e-15
32800000	0.004654219053886188	1.7599316590953202e-49	-3.3224265983405776e-40	7.064724281539301e-12	1.211913565308217e-14	0.0006915618780594893	-2.3253162788438825e-22	5.647631873084816e-17	1.1050464107766654e-15	2.426171863948385e-14	1.14157120987e-15
32900000	0.004654219053886188	1.7599316590953202e-49	-3.332569536217166e-40	7.064724281539301e-12	1.211913565308217e-14	0.0006915618780594893	-2.3249383788379145e-22	5.647631873084816e-17	1.1050464107766654e-15	2.426171863948385e-14	1.14157120987e-15
33000000	0.004654219053886188	1.7599316590953202e-49	-3.3427124740930877e-40	7.064724281539301e-12	1.211913565308217e-14	0.0006915618780594893	-2.324560478831947e-22	5.647631873084816e-17	1.1050464107766654e-15	2.426171863948385e-14	1.14157120987e-15
33100000	0.004654219053886188	1.7599316590953202e-49	-3.3528554119683685e-40	7.064724281539301e-12	1.211913565308217e-14	0.0006915618780594893	-2.324182578825979e-22	5.647631873084816e-17	1.1050464107766654e-15	2.426171863948385e-14	1.14157120987e-15
33200000	0.004654219053886188	1.7599316590953202e-49	-3.3629983498430343e-40	7.064724281539301e-12	1.211913565308217e-14	0.0006915618780594893	-2.323804678820011e-22	5.647631873084816e-17	1.1050464107766654e-15	2.426171863948385e-14	1.14157120987e-15
33300000	0.004654219053886188	1.7599316590953202e-49	-3.37314128771711e-40	7.064724281539301e-12	1.211913565308217e-14	0.0006915618780594893	-2.323426778814043e-22	5.647631873084816e-17	1.1050464107766654e-15	2.426171863948385e-14	1.14157120987e-15
33400000	0.004654219053886188	1.7599316590953206e-49	-3.3832842255906206e-40	7.064724281539301e-12	1.211913565308217e-14	0.0006915618780594893	-2.3230488788080747e-22	5.647631873084816e-17	1.1050464107766654e-15	2.426171863948385e-14	1.14157120987e-15
33500000	0.004654219053886188	1.7599316590953206e-49	-3.3934271634635927e-40	7.064724281539301e-12	1.211913565308217e-14	0.0006915618780594893	-2.3226709788021067e-22	5.647631873084816e-17	1.1050464107766654e-15	2.426171863948385e-14	1.14157120987e-15
33600000	0.004654219053886188	1.7599316590953206e-49	-3.4035701013360504e-40	7.064724281539301e-12	1.211913565308217e-14	0.0006915618780594893	-2.3222930787961387e-22	5.647631873084816e-17	1.1050464107766654e-15	2.426171863948385e-14	1.14157120987e-15
33700000	0.004654219053886188	1.7599316590953206e-49	-3.4137130392080204e-40	7.064724281539301e-12	1.211913565308217e-14	0.0006915618780594893	-2.321915178790171e-22	5.647631873084816e-17	1.1050464107766654e-15	2.426171863948385e-14	1.14157120987e-15
33800000	0.004654219053886188	1.7599316590953206e-49	-3.423855977079527e-40	7.064724281539301e-12	1.211913565308217e-14	0.0006915618780594893	-2.321537278784203e-22	5.647631873084816e-17	1.1050464107766654e-15	2.426171863948385e-14	1.14157120987e-15
33900000	0.004654219053886188	1.7599316590953206e-49	-3.4339989149505966e-40	7.064724281539301e-12	1.211913565308217e-14	0.0006915618780594893	-2.321159378778235e-22	5.647631873084816e-17	1.1050464107766654e-15	2.426171863948385e-14	1.14157120987e-15
34000000	0.004654219053886188	1.7599316590953206e-49	-3.444141852821254e-40	7.064724281539301e-12	1.211913565308217e-14	0.0006915618780594893	-2.320781478772267e-22	5.647631873084816e-17	1.1050464107766654e-15	2.426171863948385e-14	1.14157120987e-15
34100000	0.004654219053886188	1.7599316590953206e-49	-3.454284790691525e-40	7.064724281539301e-12	1.211913565308217e-14	0.0006915618780594893	-2.320403578766299e-22	5.647631873084816e-17	1.1050464107766654e-15	2.426171863948385e-14	1.14157120987e-15
34200000	0.004654219053886188	1.7599316590953206e-49	-3.464427728561435e-40	7.064724281539301e-12	1.211913565308217e-14	0.0006915618780594893	-2.320025678760331e-22	5.647631873084816e-17	1.1050464107766654e-15	2.426171863948385e-14	1.14157120987e-15
34300000	0.004654219053886188	1.7599316590953206e-49	-3.474570666431009e-40	7.064724281539301e-12	1.2119135653082169e-14	0.0006915618780594893	-2.3196477787543634e-22	5.647631873084816e-17	1.1050464107766654e-15	2.426171863948385e-14	1.14157120987e-15
34400000	0.004654219053886188	1.7599316590953206e-49	-3.484713604300273e-40	7.064724281539301e-12	1.2119135653082169e-14	0.0006915618780594893	-2.3192698787483953e-22	5.647631873084816e-17	1.1050464107766654e-15	2.426171863948385e-14	1.14157120987e-15
34500000	0.004654219053886188	1.7599316590953206e-49	-3.4948565421692525e-40	7.064724281539301e-12	1.2119135653082169e-14	0.0006915618780594893	-2.3188919787424273e-22	5.647631873084818e-17	1.1050464107766654e-15	2.426171863948385e-14	1.14157120987e-15
34600000	0.004654219053886188	1.7599316590953206e-49	-3.504999480037972e-40	7.064724281539301e-12	1.2119135653082169e-14	0.0006915618780594893	-2.3185140787364593e-22	5.647631873084818e-17	1.1050464107766654e-15	2.426171863948385e-14	1.14157120987e-15
34700000	0.004654219053886188	1.7599316590953206e-49	-3.515142417906458e-40	7.064724281539301e-12	1.2119135653082169e-14	0.0006915618780594893	-2.318136178730491e-22	5.647631873084818e-17	1.1050464107766654e-15	2.426171863948385e-14	1.14157120987e-15
34800000	0.004654219053886188	1.7599316590953206e-49	-3.5252853557747354e-40	7.064724281539301e-12	1.2119135653082169e-14	0.0006915618780594893	-2.317758278724523e-22	5.647631873084818e-17	1.1050464107766654e-15	2.426171863948385e-14	1.14157120987e-15
34900000	0.004654219053886188	1.7599316590953206e-49	-3.53542829364283e-40	7.064724281539301e-12	1.2119135653082169e-14	0.0006915618780594893	-2.3173803787185556e-22	5.647631873084818e-17	1.1050464107766654e-15	2.426171863948385e-14	1.14157120987e-15
35000000	0.004654219053886188	1.7599316590953206e-49	-3.5455712315107663e-40	7.0647242815393e-12	1.2119135653082169e-14	0.0006915618780594893	-2.3170024787125876e-22	5.647631873084818e-17	1.1050464107766654e-15	2.426171863948385e-14	1.14157120987e-15
35100000	0.004654219053886188	1.7599316590953206e-49	-3.5557141693785707e-40	7.0647242815393e-12	1.2119135653082169e-14	0.0006915618780594893	-2.3166245787066195e-22	5.647631873084818e-17	1.1050464107766654e-15	2.426171863948385e-14	1.14157120987e-15
35200000	0.004654219053886188	1.7599316590953206e-49	-3.5658571072462687e-40	7.0647242815393e-12	1.2119135653082169e-14	0.0006915618780594893	-2.3162466787006515e-22	5.647631873084818e-17	1.1050464107766654e-15	2.426171863948385e-14	1.14157120987e-15
35300000	0.004654219053886188	1.7599316590953206e-49	-3.576000045113885e-40	7.0647242815393e-12	1.2119135653082169e-14	0.0006915618780594893	-2.3158687786946835e-22	5.647631873084818e-17	1.1050464107766654e-15	2.426171863948385e-14	1.14157120987e-15
35400000	0.004654219053886188	1.7599316590953206e-49	-3.5861429829814456e-40	7.0647242815393e-12	1.2119135653082169e-14	0.0006915618780594893	-2.3154908786887154e-22	5.647631873084818e-17	1.1050464107766654e-15	2.426171863948385e-14	1.14157120987e-15
35500000	0.004654219053886188	1.7599316590953206e-49	-3.5962859208489755e-40	7.0647242815393e-12	1.2119135653082169e-14	0.0006915618780594893	-2.315112978682748e-22	5.647631873084818e-17	1.1050464107766654e-15	2.426171863948385e-14	1.14157120987e-15
35600000	0.004654219053886188	1.7599316590953206e-49	-3.6064288587165005e-40	7.0647242815393e-12	1.2119135653082169e-14	0.0006915618780594893	-2.31473507867678e-22	5.647631873084818e-17	1.1050464107766654e-15	2.426171863948385e-14	1.14157120987e-15
35700000	0.004654219053886188	1.7599316590953206e-49	-3.616571796584046e-40	7.0647242815393e-12	1.2119135653082169e-14	0.0006915618780594893	-2.314357178670812e-22	5.647631873084818e-17	1.1050464107766654e-15	2.426171863948385e-14	1.14157120987e-15
35800000	0.004654219053886188	1.7599316590953206e-49	-3.6267147344516375e-40	7.0647242815393e-12	1.2119135653082169e-14	0.0006915618780594893	-2.313979278664844e-22	5.647631873084818e-17	1.1050464107766654e-15	2.426171863948385e-14	1.14157120987e-15
35900000	0.004654219053886188	1.7599316590953206e-49	-3.6368576723193e-40	7.0647242815393e-12	1.2119135653082169e-14	0.0006915618780594893	-2.3136013786588757e-22	5.647631873084818e-17	1.1050464107766654e-15	2.426171863948385e-14	1.14157120987e-15
36000000	0.004654219053886188	1.7599316590953206e-49	-3.6470006101870595e-40	7.0647242815393e-12	1.2119135653082169e-14	0.0006915618780594893	-2.3132234786529077e-22	5.647631873084818e-17	1.1050464107766654e-15	2.426171863948385e-14	1.14157120987e-15
36100000	0.004654219053886188	1.7599316590953206e-49	-3.657143548054941e-40	7.0647242815393e-12	1.2119135653082169e-14	0.0006915618780594893	-2.31284557864694e-22	5.647631873084818e-17	1.1050464107766654e-15	2.426171863948385e-14	1.14157120987e-15
36200000	0.004654219053886188	1.7599316590953206e-49	-3.66728648592297e-40	7.0647242815393e-12	1.2119135653082169e-14	0.0006915618780594893	-2.312467678640972e-22	5.647631873084818e-17	1.1050464107766654e-15	2.426171863948385e-14	1.14157120987e-15
36300000	0.004654219053886188	1.7599316590953206e-49	-3.677429423791172e-40	7.0647242815393e-12	1.2119135653082169e-14	0.0006915618780594893	-2.312089778635004e-22	5.647631873084818e-17	1.1050464107766654e-15	2.426171863948385e-14	1.14157120987e-15
36400000	0.004654219053886188	1.7599316590953206e-49	-3.687572361659573e-40	7.0647242815393e-12	1.2119135653082169e-14	0.0006915618780594893	-2.311711878629036e-22	5.647631873084818e-17	1.1050464107766654e-15	2.426171863948385e-14	1.14157120987e-15
36500000	0.004654219053886188	1.7599316590953206e-49	-3.697715299528197e-40	7.0647242815393e-12	1.2119135653082169e-14	0.0006915618780594893	-2.311333978623068e-22	5.647631873084818e-17	1.1050464107766654e-15	2.426171863948385e-14	1.14157120987e-15
36600000	0.004654219053886188	1.7599316590953206e-49	-3.707858237397071e-40	7.0647242815393e-12	1.2119135653082169e-14	0.0006915618780594893	-2.3109560786171e-22	5.647631873084818e-17	1.1050464107766654e-15	2.426171863948385e-14	1.14157120987e-15
36700000	0.004654219053886188	1.7599316590953206e-49	-3.71800117526622e-40	7.0647242815393e-12	1.2119135653082169e-14	0.0006915618780594893	-2.310578178611132e-22	5.647631873084818e-17	1.1050464107766654e-15	2.426171863948385e-14	1.14157120987e-15
36800000	0.004654219053886188	1.7599316590953206e-49	-3.728144113135669e-40	7.0647242815393e-12	1.2119135653082169e-14	0.0006915618780594893	-2.3102002786051644e-22	5.647631873084818e-17	1.1050464107766654e-15	2.426171863948385e-14	1.14157120987e-15
36900000	0.004654219053886188	1.7599316590953206e-49	-3.738287051005443e-40	7.0647242815393e-12	1.2119135653082169e-14	0.0006915618780594893	-2.3098223785991963e-22	5.647631873084818e-17	1.1050464107766654e-15	2.426171863948385e-14	1.14157120987e-15
37000000	0.004654219053886188	1.7599316590953206e-49	-3.748429988875569e-40	7.0647242815393e-12	1.2119135653082169e-14	0.0006915618780594893	-2.3094444785932283e-22	5.647631873084818e-17	1.1050464107766654e-15	2.426171863948385e-14	1.14157120987e-15
37100000	0.004654219053886188	1.7599316590953206e-49	-3.7585729267460705e-40	7.0647242815393e-12	1.2119135653082169e-14	0.0006915618780594893	-2.3090665785872602e-22	5.647631873084818e-17	1.1050464107766654e-15	2.426171863948385e-14	1.14157120987e-15
37200000	0.004654219053886188	1.7599316590953206e-49	-3.7687158646169745e-40	7.0647242815393e-12	1.2119135653082169e-14	0.0006915618780594893	-2.308688678581292e-22	5.647631873084818e-17	1.1050464107766654e-15	2.426171863948385e-14	1.14157120987e-15
37300000	0.004654219053886188	1.7599316590953206e-49	-3.778858802488306e-40	7.0647242815393e-12	1.2119135653082169e-14	0.0006915618780594893	-2.308310778575324e-22	5.647631873084818e-17	1.1050464107766654e-15	2.426171863948385e-14	1.14157120987e-15
37400000	0.004654219053886188	1.7599316590953206e-49	-3.78900174036009e-40	7.0647242815393e-12	1.2119135653082169e-14	0.0006915618780594893	-2.3079328785693566e-22	5.647631873084818e-17	1.1050464107766654e-15	2.426171863948385e-14	1.14157120987e-15
37500000	0.004654219053886188	1.7599316590953206e-49	-3.799144678232353e-40	7.0647242815393e-12	1.2119135653082169e-14	0.0006915618780594893	-2.3075549785633886e-22	5.647631873084818e-17	1.1050464107766654e-15	2.426171863948385e-14	1.14157120987e-15
37600000	0.004654219053886188	1.7599316590953206e-49	-3.809287616105119e-40	7.0647242815393e-12	1.2119135653082169e-14	0.0006915618780594893	-2.3071770785574205e-22	5.647631873084818e-17	1.1050464107766654e-15	2.426171863948385e-14	1.14157120987e-15
37700000	0.004654219053886188	1.7599316590953206e-49	-3.819430553978413e-40	7.0647242815393e-12	1.2119135653082169e-14	0.0006915618780594893	-2.3067991785514525e-22	5.647631873084818e-17	1.1050464107766654e-15	2.426171863948385e-14	1.14157120987e-15
37800000	0.004654219053886188	1.7599316590953206e-49	-3.829573491852263e-40	7.0647242815393e-12	1.2119135653082169e-14	0.0006915618780594893	-2.3064212785454845e-22	5.647631873084818e-17	1.1050464107766654e-15	2.426171863948385e-14	1.14157120987e-15
37900000	0.004654219053886188	1.7599316590953206e-49	-3.8397164297266934e-40	7.0647242815393e-12	1.2119135653082169e-14	0.0006915618780594893	-2.3060433785395164e-22	5.647631873084818e-17	1.1050464107766654e-15	2.426171863948385e-14	1.14157120987e-15
38000000	0.004654219053886188	1.7599316590953206e-49	-3.849859367601729e-40	7.0647242815393e-12	1.2119135653082169e-14	0.0006915618780594893	-2.305665478533549e-22	5.647631873084818e-17	1.1050464107766654e-15	2.426171863948385e-14	1.14157120987e-15
38100000	0.004654219053886188	1.7599316590953206e-49	-3.8600023054773944e-40	7.0647242815393e-12	1.2119135653082169e-14	0.0006915618780594893	-2.305287578527581e-22	5.647631873084818e-17	1.1050464107766654e-15	2.426171863948385e-14	1.14157120987e-15
38200000	0.004654219053886188	1.7599316590953206e-49	-3.870145243353717e-40	7.0647242815393e-12	1.2119135653082169e-14	0.0006915618780594893	-2.304909678521613e-22	5.647631873084818e-17	1.1050464107766654e-15	2.426171863948385e-14	1.14157120987e-15
38300000	0.004654219053886188	1.7599316590953206e-49	-3.880288181230721e-40	7.0647242815393e-12	1.2119135653082169e-14	0.0006915618780594893	-2.3045317785156448e-22	5.647631873084818e-17	1.1050464107766654e-15	2.426171863948385e-14	1.14157120987e-15
38400000	0.004654219053886188	1.7599316590953206e-49	-3.8904311191084325e-40	7.0647242815393e-12	1.2119135653082169e-14	0.0006915618780594893	-2.3041538785096767e-22	5.647631873084818e-17	1.1050464107766654e-15	2.426171863948385e-14	1.14157120987e-15
38500000	0.004654219053886188	1.7599316590953206e-49	-3.900574056986876e-40	7.0647242815393e-12	1.2119135653082169e-14	0.0006915618780594893	-2.3037759785037087e-22	5.647631873084818e-17	1.1050464107766654e-15	2.426171863948385e-14	1.14157120987e-15
38600000	0.004654219053886188	1.7599316590953206e-49	-3.910716994866078e-40	7.0647242815393e-12	1.2119135653082169e-14	0.0006915618780594893	-2.303398078497741e-22	5.647631873084818e-17	1.1050464107766654e-15	2.426171863948385e-14	1.14157120987e-15
38700000	0.004654219053886188	1.7599316590953206e-49	-3.9208599327460635e-40	7.0647242815393e-12	1.2119135653082169e-14	0.0006915618780594893	-2.303020178491773e-22	5.647631873084818e-17	1.1050464107766654e-15	2.426171863948385e-14	1.14157120987e-15
38800000	0.004654219053886188	1.7599316590953206e-49	-3.931002870626857e-40	7.0647242815393e-12	1.2119135653082169e-14	0.0006915618780594893	-2.302642278485805e-22	5.647631873084818e-17	1.1050464107766654e-15	2.426171863948385e-14	1.14157120987e-15
38900000	0.004654219053886188	1.7599316590953206e-49	-3.941145808508206e-40	7.0647242815393e-12	1.2119135653082169e-14	0.0006915618780594893	-2.302264378479837e-22	5.647631873084818e-17	1.1050464107766654e-15	2.426171863948385e-14	1.14157120987e-15
39000000	0.004654219053886188	1.7599316590953206e-49	-3.951288746388229e-40	7.0647242815393e-12	1.2119135653082169e-14	0.0006915618780594893	-2.301886478473869e-22	5.647631873084818e-17	1.1050464107766654e-15	2.426171863948385e-14	1.14157120987e-15
39100000	0.004654219053886188	1.7599316590953206e-49	-3.961431684266593e-40	7.0647242815393e-12	1.2119135653082169e-14	0.0006915618780594893	-2.301508578467901e-22	5.647631873084818e-17	1.1050464107766654e-15	2.426171863948385e-14	1.14157120987e-15
39200000	0.004654219053886188	1.7599316590953206e-49	-3.971574622143325e-40	7.0647242815393e-12	1.2119135653082169e-14	0.0006915618780594893	-2.301130678461933e-22	5.647631873084818e-17	1.1050464107766654e-15	2.426171863948385e-14	1.14157120987e-15
39300000	0.004654219053886188	1.7599316590953206e-49	-3.981717560018449e-40	7.0647242815393e-12	1.2119135653082169e-14	0.0006915618780594893	-2.3007527784559653e-22	5.647631873084818e-17	1.1050464107766654e-15	2.426171863948385e-14	1.14157120987e-15
39400000	0.004654219053886188	1.7599316590953206e-49	-3.9918604978919906e-40	7.0647242815393e-12	1.2119135653082169e-14	0.0006915618780594893	-2.3003748784499973e-22	5.647631873084818e-17	1.1050464107766654e-15	2.426171863948385e-14	1.14157120987e-15
39500000	0.004654219053886188	1.7599316590953206e-49	-4.002003435763976e-40	7.0647242815393e-12	1.2119135653082169e-14	0.0006915618780594893	-2.2999969784440293e-22	5.647631873084818e-17	1.1050464107766654e-15	2.426171863948385e-14	1.14157120987e-15
39600000	0.004654219053886188	1.7599316590953206e-49	-4.01214637363443e-40	7.0647242815393e-12	1.2119135653082169e-14	0.0006915618780594893	-2.299619078438061e-22	5.647631873084818e-17	1.1050464107766654e-15	2.426171863948385e-14	1.14157120987e-15
39700000	0.004654219053886188	1.7599316590953206e-49	-4.0222893115033785e-40	7.0647242815393e-12	1.2119135653082169e-14	0.0006915618780594893	-2.299241178432093e-22	5.647631873084818e-17	1.1050464107766654e-15	2.426171863948385e-14	1.14157120987e-15
39800000	0.004654219053886188	1.7599316590953206e-49	-4.032432249370847e-40	7.0647242815393e-12	1.2119135653082169e-14	0.0006915618780594893	-2.298863278426125e-22	5.647631873084818e-17	1.1050464107766654e-15	2.426171863948385e-14	1.14157120987e-15
39900000	0.004654219053886188	1.7599316590953206e-49	-4.042575187236861e-40	7.0647242815393e-12	1.2119135653082169e-14	0.0006915618780594893	-2.2984853784201576e-22	5.647631873084818e-17	1.1050464107766654e-15	2.426171863948385e-14	1.14157120987e-15
40000000	0.004654219053886188	1.7599316590953206e-49	-4.052718125101445e-40	7.0647242815393e-12	1.2119135653082169e-14	0.0006915618780594893	-2.2981074784141896e-22	5.647631873084818e-17	1.1050464107766654e-15	2.426171863948385e-14	1.14157120987e-15
40100000	0.004654219053886188	1.7599316590953206e-49	-4.0628610629646254e-40	7.0647242815393e-12	1.2119135653082169e-14	0.0006915618780594893	-2.2977295784082215e-22	5.647631873084818e-17	1.1050464107766654e-15	2.426171863948385e-14	1.14157120987e-15
40200000	0.004654219053886188	1.7599316590953206e-49	-4.0730040008264265e-40	7.0647242815393e-12	1.2119135653082169e-14	0.0006915618780594893	-2.2973516784022535e-22	5.647631873084818e-17	1.1050464107766654e-15	2.426171863948385e-14	1.14157120987e-15
40300000	0.004654219053886188	1.7599316590953206e-49	-4.083146938686875e-40	7.0647242815393e-12	1.2119135653082169e-14	0.0006915618780594893	-2.2969737783962854e-22	5.647631873084818e-17	1.1050464107766654e-15	2.426171863948385e-14	1.14157120987e-15
40400000	0.004654219053886188	1.7599316590953206e-49	-4.093289876545996e-40	7.0647242815393e-12	1.2119135653082169e-14	0.0006915618780594893	-2.2965958783903174e-22	5.647631873084818e-17	1.1050464107766654e-15	2.426171863948385e-14	1.14157120987e-15
40500000	0.004654219053886188	1.7599316590953206e-49	-4.103432814403815e-40	7.0647242815393e-12	1.2119135653082169e-14	0.0006915618780594893	-2.29621797838435e-22	5.647631873084818e-17	1.1050464107766654e-15	2.426171863948385e-14	1.14157120987e-15
40600000	0.004654219053886188	1.7599316590953206e-49	-4.113575752260357e-40	7.0647242815393e-12	1.2119135653082169e-14	0.0006915618780594893	-2.295840078378382e-22	5.647631873084818e-17	1.1050464107766654e-15	2.426171863948385e-14	1.14157120987e-15
40700000	0.004654219053886188	1.7599316590953206e-49	-4.123718690115648e-40	7.0647242815393e-12	1.2119135653082169e-14	0.0006915618780594893	-2.295462178372414e-22	5.647631873084818e-17	1.1050464107766654e-15	2.426171863948385e-14	1.14157120987e-15
40800000	0.004654219053886188	1.7599316590953206e-49	-4.133861627969713e-40	7.0647242815393e-12	1.2119135653082169e-14	0.0006915618780594893	-2.2950842783664457e-22	5.647631873084818e-17	1.1050464107766654e-15	2.426171863948385e-14	1.14157120987e-15
40900000	0.004654219053886188	1.7599316590953206e-49	-4.144004565822577e-40	7.0647242815393e-12	1.2119135653082169e-14	0.0006915618780594893	-2.2947063783604777e-22	5.647631873084818e-17	1.1050464107766654e-15	2.426171863948385e-14	1.14157120987e-15
41000000	0.004654219053886188	1.7599316590953206e-49	-4.154147503674266e-40	7.0647242815393e-12	1.2119135653082169e-14	0.0006915618780594893	-2.2943284783545097e-22	5.647631873084818e-17	1.1050464107766654e-15	2.426171863948385e-14	1.14157120987e-15
41100000	0.004654219053886188	1.7599316590953206e-49	-4.164290441524806e-40	7.0647242815393e-12	1.2119135653082169e-14	0.0006915618780594893	-2.293950578348542e-22	5.647631873084818e-17	1.1050464107766654e-15	2.426171863948385e-14	1.14157120987e-15
41200000	0.004654219053886188	1.7599316590953206e-49	-4.174433379374221e-40	7.0647242815393e-12	1.2119135653082169e-14	0.0006915618780594893	-2.293572678342574e-22	5.647631873084818e-17	1.1050464107766654e-15	2.426171863948385e-14	1.14157120987e-15
41300000	0.004654219053886188	1.7599316590953206e-49	-4.184576317222538e-40	7.0647242815393e-12	1.2119135653082169e-14	0.0006915618780594893	-2.293194778336606e-22	5.647631873084818e-17	1.1050464107766654e-15	2.426171863948385e-14	1.14157120987e-15
41400000	0.004654219053886188	1.7599316590953206e-49	-4.194719255069782e-40	7.0647242815393e-12	1.2119135653082169e-14	0.0006915618780594893	-2.292816878330638e-22	5.647631873084818e-17	1.1050464107766654e-15	2.426171863948385e-14	1.14157120987e-15
41500000	0.004654219053886188	1.7599316590953206e-49	-4.204862192915978e-40	7.0647242815393e-12	1.2119135653082169e-14	0.0006915618780594893	-2.29243897832467e-22	5.647631873084818e-17	1.1050464107766654e-15	2.426171863948385e-14	1.14157120987e-15
41600000	0.004654219053886188	1.7599316590953206e-49	-4.215005130761151e-40	7.0647242815393e-12	1.2119135653082169e-14	0.0006915618780594893	-2.292061078318702e-22	5.647631873084818e-17	1.1050464107766654e-15	2.426171863948385e-14	1.14157120987e-15
41700000	0.004654219053886188	1.7599316590953206e-49	-4.225148068605327e-40	7.0647242815393e-12	1.2119135653082169e-14	0.0006915618780594893	-2.291683178312734e-22	5.647631873084818e-17	1.1050464107766654e-15	2.426171863948385e-14	1.14157120987e-15
41800000	0.004654219053886188	1.7599316590953206e-49	-4.235291006448532e-40	7.0647242815393e-12	1.2119135653082169e-14	0.0006915618780594893	-2.2913052783067663e-22	5.647631873084818e-17	1.1050464107766654e-15	2.426171863948385e-14	1.14157120987e-15
41900000	0.004654219053886188	1.7599316590953206e-49	-4.2454339442907904e-40	7.0647242815393e-12	1.2119135653082169e-14	0.0006915618780594893	-2.2909273783007983e-22	5.647631873084818e-17	1.1050464107766654e-15	2.426171863948385e-14	1.14157120987e-15
42000000	0.004654219053886188	1.7599316590953206e-49	-4.255576882132128e-40	7.0647242815393e-12	1.2119135653082169e-14	0.0006915618780594893	-2.2905494782948302e-22	5.647631873084818e-17	1.1050464107766654e-15	2.426171863948385e-14	1.14157120987e-15
42100000	0.004654219053886188	1.7599316590953206e-49	-4.26571981997257e-40	7.0647242815393e-12	1.2119135653082169e-14	0.0006915618780594893	-2.290171578288862e-22	5.647631873084818e-17	1.1050464107766654e-15	2.426171863948385e-14	1.14157120987e-15
42200000	0.004654219053886188	1.7599316590953206e-49	-4.275862757812144e-40	7.0647242815393e-12	1.2119135653082169e-14	0.0006915618780594893	-2.289793678282894e-22	5.647631873084818e-17	1.1050464107766654e-15	2.426171863948385e-14	1.14157120987e-15
42300000	0.004654219053886188	1.7599316590953206e-49	-4.2860056956508715e-40	7.0647242815393e-12	1.2119135653082169e-14	0.0006915618780594893	-2.289415778276926e-22	5.647631873084818e-17	1.1050464107766654e-15	2.426171863948385e-14	1.14157120987e-15
42400000	0.004654219053886188	1.7599316590953206e-49	-4.296148633488782e-40	7.0647242815393e-12	1.2119135653082169e-14	0.0006915618780594893	-2.2890378782709586e-22	5.647631873084818e-17	1.1050464107766654e-15	2.426171863948385e-14	1.14157120987e-15
42500000	0.004654219053886188	1.7599316590953206e-49	-4.306291571325898e-40	7.0647242815393e-12	1.2119135653082169e-14	0.0006915618780594893	-2.2886599782649905e-22	5.647631873084818e-17	1.1050464107766654e-15	2.426171863948385e-14	1.14157120987e-15
42600000	0.004654219053886188	1.7599316590953206e-49	-4.316434509162245e-40	7.0647242815393e-12	1.2119135653082169e-14	0.0006915618780594893	-2.2882820782590225e-22	5.647631873084818e-17	1.1050464107766654e-15	2.426171863948385e-14	1.14157120987e-15
42700000	0.004654219053886188	1.7599316590953206e-49	-4.3265774469978505e-40	7.0647242815393e-12	1.211913565308217e-14	0.0006915618780594893	-2.2879041782530545e-22	5.647631873084818e-17	1.1050464107766654e-15	2.426171863948385e-14	1.14157120987e-15
42800000	0.004654219053886188	1.7599316590953206e-49	-4.336720384832739e-40	7.0647242815393e-12	1.211913565308217e-14	0.0006915618780594893	-2.2875262782470864e-22	5.647631873084818e-17	1.1050464107766654e-15	2.426171863948385e-14	1.14157120987e-15
42900000	0.004654219053886188	1.7599316590953206e-49	-4.3468633226669354e-40	7.0647242815393e-12	1.211913565308217e-14	0.0006915618780594893	-2.2871483782411184e-22	5.647631873084818e-17	1.1050464107766654e-15	2.426171863948385e-14	1.14157120987e-15
43000000	0.004654219053886188	1.7599316590953206e-49	-4.357006260500465e-40	7.0647242815393e-12	1.211913565308217e-14	0.0006915618780594893	-2.286770478235151e-22	5.647631873084818e-17	1.1050464107766654e-15	2.426171863948385e-14	1.14157120987e-15
43100000	0.004654219053886188	1.7599316590953206e-49	-4.367149198333354e-40	7.0647242815393e-12	1.211913565308217e-14	0.0006915618780594893	-2.286392578229183e-22	5.647631873084818e-17	1.1050464107766654e-15	2.426171863948385e-14	1.14157120987e-15
43200000	0.004654219053886188	1.7599316590953206e-49	-4.377292136165628e-40	7.0647242815393e-12	1.211913565308217e-14	0.0006915618780594893	-2.2860146782232148e-22	5.647631873084818e-17	1.1050464107766654e-15	2.426171863948385e-14	1.14157120987e-15
43300000	0.004654219053886188	1.7599316590953206e-49	-4.387435073997312e-40	7.0647242815393e-12	1.211913565308217e-14	0.0006915618780594893	-2.2856367782172467e-22	5.647631873084818e-17	1.1050464107766654e-15	2.426171863948385e-14	1.14157120987e-15
43400000	0.004654219053886188	1.7599316590953206e-49	-4.397578011828431e-40	7.0647242815393e-12	1.211913565308217e-14	0.0006915618780594893	-2.2852588782112787e-22	5.647631873084818e-17	1.1050464107766654e-15	2.426171863948385e-14	1.14157120987e-15
43500000	0.004654219053886188	1.7599316590953206e-49	-4.407720949659011e-40	7.0647242815393e-12	1.211913565308217e-14	0.0006915618780594893	-2.2848809782053107e-22	5.647631873084818e-17	1.1050464107766654e-15	2.426171863948385e-14	1.14157120987e-15
43600000	0.004654219053886188	1.7599316590953206e-49	-4.417863887489077e-40	7.0647242815393e-12	1.211913565308217e-14	0.0006915618780594893	-2.284503078199343e-22	5.647631873084818e-17	1.1050464107766654e-15	2.426171863948385e-14	1.14157120987e-15
43700000	0.004654219053886188	1.7599316590953206e-49	-4.4280068253186544e-40	7.0647242815393e-12	1.211913565308217e-14	0.0006915618780594893	-2.284125178193375e-22	5.647631873084818e-17	1.1050464107766654e-15	2.426171863948385e-14	1.14157120987e-15
43800000	0.004654219053886188	1.7599316590953206e-49	-4.4381497631477695e-40	7.0647242815393e-12	1.211913565308217e-14	0.0006915618780594893	-2.283747278187407e-22	5.647631873084818e-17	1.1050464107766654e-15	2.426171863948385e-14	1.14157120987e-15
43900000	0.004654219053886188	1.7599316590953206e-49	-4.448292700976447e-40	7.0647242815393e-12	1.211913565308217e-14	0.0006915618780594893	-2.283369378181439e-22	5.647631873084818e-17	1.1050464107766654e-15	2.426171863948385e-14	1.14157120987e-15
44000000	0.004654219053886188	1.7599316590953206e-49	-4.458435638804713e-40	7.0647242815393e-12	1.211913565308217e-14	0.0006915618780594893	-2.282991478175471e-22	5.647631873084818e-17	1.1050464107766654e-15	2.426171863948385e-14	1.14157120987e-15
44100000	0.004654219053886188	1.7599316590953206e-49	-4.468578576632592e-40	7.0647242815393e-12	1.211913565308217e-14	0.0006915618780594893	-2.282613578169503e-22	5.647631873084818e-17	1.1050464107766654e-15	2.426171863948385e-14	1.14157120987e-15
44200000	0.004654219053886188	1.7599316590953206e-49	-4.4787215144601106e-40	7.0647242815393e-12	1.211913565308217e-14	0.0006915618780594893	-2.282235678163535e-22	5.647631873084818e-17	1.1050464107766654e-15	2.426171863948385e-14	1.14157120987e-15
44300000	0.004654219053886188	1.7599316590953206e-49	-4.4888644522872925e-40	7.0647242815393e-12	1.211913565308217e-14	0.0006915618780594893	-2.2818577781575673e-22	5.647631873084818e-17	1.1050464107766654e-15	2.426171863948385e-14	1.14157120987e-15
44400000	0.004654219053886188	1.7599316590953206e-49	-4.4990073901141645e-40	7.0647242815393e-12	1.211913565308217e-14	0.0006915618780594893	-2.2814798781515993e-22	5.647631873084818e-17	1.1050464107766654e-15	2.426171863948385e-14	1.14157120987e-15
44500000	0.004654219053886188	1.7599316590953206e-49	-4.509150327940752e-40	7.0647242815393e-12	1.211913565308217e-14	0.0006915618780594893	-2.2811019781456312e-22	5.647631873084818e-17	1.1050464107766654e-15	2.426171863948385e-14	1.1415712098700002e-15
44600000	0.004654219053886188	1.7599316590953206e-49	-4.51929326576708e-40	7.0647242815393e-12	1.211913565308217e-14	0.0006915618780594893	-2.280724078139663e-22	5.647631873084818e-17	1.1050464107766654e-15	2.426171863948385e-14	1.1415712098700002e-15
44700000	0.004654219053886188	1.7599316590953206e-49	-4.5294362035931735e-40	7.0647242815393e-12	1.211913565308217e-14	0.0006915618780594894	-2.280346178133695e-22	5.647631873084818e-17	1.1050464107766654e-15	2.4261718639483853e-14	1.1415712098700002e-15
44800000	0.004654219053886188	1.7599316590953206e-49	-4.539579141419059e-40	7.0647242815393e-12	1.211913565308217e-14	0.0006915618780594894	-2.279968278127727e-22	5.647631873084818e-17	1.1050464107766654e-15	2.4261718639483853e-14	1.1415712098700002e-15
44900000	0.004654219053886188	1.7599316590953206e-49	-4.549722079244762e-40	7.0647242815393e-12	1.211913565308217e-14	0.0006915618780594894	-2.2795903781217596e-22	5.647631873084818e-17	1.1050464107766654e-15	2.4261718639483853e-14	1.1415712098700002e-15
45000000	0.004654219053886188	1.7599316590953206e-49	-4.5598650170703066e-40	7.0647242815393e-12	1.211913565308217e-14	0.0006915618780594894	-2.2792124781157915e-22	5.647631873084818e-17	1.1050464107766654e-15	2.4261718639483853e-14	1.1415712098700002e-15
45100000	0.004654219053886188	1.7599316590953206e-49	-4.570007954895719e-40	7.0647242815393e-12	1.211913565308217e-14	0.0006915618780594894	-2.2788345781098235e-22	5.647631873084818e-17	1.1050464107766654e-15	2.4261718639483853e-14	1.1415712098700002e-15
45200000	0.004654219053886188	1.7599316590953206e-49	-4.580150892721025e-40	7.0647242815393e-12	1.211913565308217e-14	0.0006915618780594894	-2.2784566781038555e-22	5.647631873084818e-17	1.1050464107766654e-15	2.4261718639483853e-14	1.1415712098700002e-15
45300000	0.004654219053886188	1.7599316590953206e-49	-4.5902938305462496e-40	7.0647242815393e-12	1.211913565308217e-14	0.0006915618780594894	-2.2780787780978874e-22	5.647631873084818e-17	1.1050464107766654e-15	2.4261718639483853e-14	1.1415712098700002e-15
45400000	0.004654219053886188	1.7599316590953206e-49	-4.6004367683714184e-40	7.0647242815393e-12	1.211913565308217e-14	0.0006915618780594894	-2.2777008780919194e-22	5.647631873084818e-17	1.1050464107766654e-15	2.4261718639483853e-14	1.1415712098700002e-15
45500000	0.004654219053886188	1.7599316590953206e-49	-4.610579706196556e-40	7.0647242815393e-12	1.211913565308217e-14	0.0006915618780594894	-2.277322978085952e-22	5.647631873084818e-17	1.1050464107766654e-15	2.4261718639483853e-14	1.1415712098700002e-15
45600000	0.004654219053886188	1.7599316590953206e-49	-4.620722644021689e-40	7.0647242815393e-12	1.211913565308217e-14	0.0006915618780594894	-2.276945078079984e-22	5.647631873084818e-17	1.1050464107766654e-15	2.4261718639483853e-14	1.1415712098700002e-15
45700000	0.004654219053886188	1.7599316590953206e-49	-4.6308655818468435e-40	7.0647242815393e-12	1.211913565308217e-14	0.0006915618780594894	-2.2765671780740157e-22	5.647631873084818e-17	1.1050464107766654e-15	2.4261718639483853e-14	1.1415712098700002e-15
45800000	0.004654219053886188	1.7599316590953206e-49	-4.6410085196720425e-40	7.0647242815393e-12	1.211913565308217e-14	0.0006915618780594894	-2.2761892780680477e-22	5.647631873084818e-17	1.1050464107766654e-15	2.4261718639483853e-14	1.1415712098700002e-15
45900000	0.004654219053886188	1.7599316590953206e-49	-4.651151457497313e-40	7.0647242815393e-12	1.211913565308217e-14	0.0006915618780594894	-2.2758113780620797e-22	5.647631873084818e-17	1.1050464107766654e-15	2.4261718639483853e-14	1.1415712098700002e-15
46000000	0.004654219053886188	1.7599316590953206e-49	-4.661294395322681e-40	7.0647242815393e-12	1.211913565308217e-14	0.0006915618780594894	-2.2754334780561116e-22	5.647631873084818e-17	1.1050464107766654e-15	2.4261718639483853e-14	1.1415712098700002e-15
46100000	0.004654219053886188	1.7599316590953206e-49	-4.671437333148171e-40	7.0647242815393e-12	1.211913565308217e-14	0.0006915618780594894	-2.275055578050144e-22	5.647631873084818e-17	1.1050464107766654e-15	2.4261718639483853e-14	1.1415712098700002e-15
46200000	0.004654219053886188	1.7599316590953206e-49	-4.681580270973808e-40	7.0647242815393e-12	1.211913565308217e-14	0.0006915618780594894	-2.274677678044176e-22	5.647631873084818e-17	1.1050464107766654e-15	2.4261718639483853e-14	1.1415712098700002e-15
46300000	0.004654219053886188	1.7599316590953206e-49	-4.691723208799618e-40	7.0647242815393e-12	1.211913565308217e-14	0.0006915618780594894	-2.274299778038208e-22	5.647631873084818e-17	1.1050464107766654e-15	2.4261718639483853e-14	1.1415712098700002e-15
46400000	0.004654219053886188	1.7599316590953206e-49	-4.701866146625627e-40	7.0647242815393e-12	1.211913565308217e-14	0.0006915618780594894	-2.27392187803224e-22	5.647631873084818e-17	1.1050464107766654e-15	2.4261718639483853e-14	1.1415712098700002e-15
46500000	0.004654219053886188	1.7599316590953206e-49	-4.712009084451859e-40	7.0647242815393e-12	1.2119135653082172e-14	0.0006915618780594894	-2.273543978026272e-22	5.647631873084818e-17	1.1050464107766654e-15	2.4261718639483853e-14	1.1415712098700002e-15
46600000	0.004654219053886188	1.7599316590953206e-49	-4.722152022278341e-40	7.0647242815393e-12	1.2119135653082172e-14	0.0006915618780594894	-2.273166078020304e-22	5.647631873084818e-17	1.1050464107766654e-15	2.4261718639483853e-14	1.1415712098700002e-15
46700000	0.004654219053886188	1.7599316590953206e-49	-4.732294960105098e-40	7.0647242815393e-12	1.2119135653082172e-14	0.0006915618780594894	-2.272788178014336e-22	5.647631873084818e-17	1.1050464107766654e-15	2.4261718639483853e-14	1.1415712098700002e-15
46800000	0.004654219053886188	1.7599316590953206e-49	-4.742437897932155e-40	7.0647242815393e-12	1.2119135653082172e-14	0.0006915618780594894	-2.2724102780083683e-22	5.647631873084818e-17	1.1050464107766654e-15	2.4261718639483853e-14	1.1415712098700002e-15
46900000	0.004654219053886188	1.7599316590953206e-49	-4.752580835759538e-40	7.0647242815393e-12	1.2119135653082172e-14	0.0006915618780594894	-2.2720323780024003e-22	5.647631873084818e-17	1.1050464107766654e-15	2.4261718639483853e-14	1.1415712098700002e-15
47000000	0.004654219053886188	1.7599316590953206e-49	-4.762723773587271e-40	7.0647242815393e-12	1.2119135653082172e-14	0.0006915618780594894	-2.271654477996432e-22	5.647631873084818e-17	1.1050464107766654e-15	2.4261718639483853e-14	1.1415712098700002e-15
47100000	0.004654219053886188	1.7599316590953206e-49	-4.7728667114153814e-40	7.0647242815393e-12	1.2119135653082172e-14	0.0006915618780594894	-2.271276577990464e-22	5.647631873084818e-17	1.1050464107766654e-15	2.4261718639483853e-14	1.1415712098700002e-15
47200000	0.004654219053886188	1.7599316590953206e-49	-4.783009649243894e-40	7.0647242815393e-12	1.2119135653082172e-14	0.0006915618780594894	-2.270898677984496e-22	5.647631873084818e-17	1.1050464107766654e-15	2.4261718639483853e-14	1.1415712098700002e-15
47300000	0.004654219053886188	1.7599316590953206e-49	-4.793152587072833e-40	7.0647242815393e-12	1.2119135653082172e-14	0.0006915618780594894	-2.270520777978528e-22	5.647631873084818e-17	1.1050464107766654e-15	2.4261718639483853e-14	1.1415712098700002e-15
47400000	0.004654219053886188	1.7599316590953206e-49	-4.803295524902225e-40	7.0647242815393e-12	1.2119135653082172e-14	0.0006915618780594894	-2.2701428779725605e-22	5.647631873084818e-17	1.1050464107766654e-15	2.4261718639483853e-14	1.1415712098700002e-15
47500000	0.004654219053886188	1.7599316590953206e-49	-4.813438462732096e-40	7.0647242815393e-12	1.2119135653082172e-14	0.0006915618780594894	-2.2697649779665925e-22	5.647631873084818e-17	1.1050464107766654e-15	2.4261718639483853e-14	1.1415712098700002e-15
47600000	0.004654219053886188	1.7599316590953206e-49	-4.82358140056247e-40	7.0647242815393e-12	1.2119135653082172e-14	0.0006915618780594894	-2.2693870779606245e-22	5.647631873084818e-17	1.1050464107766654e-15	2.4261718639483853e-14	1.1415712098700002e-15
47700000	0.004654219053886188	1.7599316590953206e-49	-4.8337243383933735e-40	7.0647242815393e-12	1.2119135653082172e-14	0.0006915618780594894	-2.2690091779546564e-22	5.647631873084818e-17	1.1050464107766654e-15	2.4261718639483853e-14	1.1415712098700002e-15
47800000	0.004654219053886188	1.7599316590953206e-49	-4.843867276224831e-40	7.0647242815393e-12	1.2119135653082172e-14	0.0006915618780594894	-2.2686312779486884e-22	5.647631873084818e-17	1.1050464107766654e-15	2.4261718639483853e-14	1.1415712098700002e-15
47900000	0.004654219053886188	1.7599316590953206e-49	-4.8540102140568695e-40	7.0647242815393e-12	1.2119135653082172e-14	0.0006915618780594894	-2.2682533779427204e-22	5.647631873084818e-17	1.1050464107766654e-15	2.4261718639483853e-14	1.1415712098700002e-15
48000000	0.004654219053886188	1.7599316590953206e-49	-4.864153151889512e-40	7.0647242815393e-12	1.2119135653082172e-14	0.0006915618780594894	-2.267875477936753e-22	5.647631873084818e-17	1.1050464107766654e-15	2.4261718639483853e-14	1.1415712098700002e-15
48100000	0.004654219053886188	1.7599316590953206e-49	-4.874296089722787e-40	7.0647242815393e-12	1.2119135653082172e-14	0.0006915618780594894	-2.267497577930785e-22	5.647631873084818e-17	1.1050464107766654e-15	2.4261718639483853e-14	1.1415712098700002e-15
48200000	0.004654219053886188	1.7599316590953206e-49	-4.884439027556717e-40	7.0647242815393e-12	1.2119135653082172e-14	0.0006915618780594894	-2.2671196779248167e-22	5.647631873084818e-17	1.1050464107766654e-15	2.4261718639483853e-14	1.1415712098700002e-15
48300000	0.004654219053886188	1.7599316590953206e-49	-4.89458196539133e-40	7.0647242815393e-12	1.2119135653082172e-14	0.0006915618780594894	-2.2667417779188487e-22	5.647631873084818e-17	1.1050464107766654e-15	2.4261718639483853e-14	1.1415712098700002e-15
48400000	0.004654219053886188	1.7599316590953206e-49	-4.904724903226649e-40	7.0647242815393e-12	1.2119135653082172e-14	0.0006915618780594894	-2.2663638779128807e-22	5.647631873084818e-17	1.1050464107766654e-15	2.4261718639483853e-14	1.1415712098700002e-15
48500000	0.004654219053886188	1.7599316590953206e-49	-4.914867841062701e-40	7.0647242815393e-12	1.2119135653082172e-14	0.0006915618780594894	-2.2659859779069126e-22	5.647631873084818e-17	1.1050464107766654e-15	2.4261718639483853e-14	1.1415712098700002e-15
48600000	0.004654219053886188	1.7599316590953206e-49	-4.925010778899511e-40	7.0647242815393e-12	1.2119135653082172e-14	0.0006915618780594894	-2.265608077900945e-22	5.647631873084818e-17	1.1050464107766654e-15	2.4261718639483853e-14	1.1415712098700002e-15
48700000	0.004654219053886188	1.7599316590953206e-49	-4.935153716737105e-40	7.0647242815393e-12	1.2119135653082172e-14	0.0006915618780594894	-2.265230177894977e-22	5.647631873084818e-17	1.1050464107766654e-15	2.4261718639483853e-14	1.1415712098700002e-15
48800000	0.004654219053886188	1.7599316590953206e-49	-4.945296654575507e-40	7.0647242815393e-12	1.2119135653082172e-14	0.0006915618780594894	-2.264852277889009e-22	5.647631873084818e-17	1.1050464107766654e-15	2.4261718639483853e-14	1.1415712098700002e-15
48900000	0.004654219053886188	1.7599316590953206e-49	-4.955439592414463e-40	7.0647242815393e-12	1.2119135653082172e-14	0.0006915618780594894	-2.264474377883041e-22	5.647631873084818e-17	1.1050464107766654e-15	2.4261718639483853e-14	1.1415712098700002e-15
49000000	0.004654219053886188	1.7599316590953206e-49	-4.9655825302520945e-40	7.0647242815393e-12	1.2119135653082172e-14	0.0006915618780594894	-2.264096477877073e-22	5.647631873084818e-17	1.1050464107766654e-15	2.4261718639483853e-14	1.1415712098700002e-15
49100000	0.004654219053886188	1.7599316590953206e-49	-4.975725468088067e-40	7.0647242815393e-12	1.2119135653082172e-14	0.0006915618780594894	-2.263718577871105e-22	5.647631873084818e-17	1.1050464107766654e-15	2.4261718639483853e-14	1.1415712098700002e-15
49200000	0.004654219053886188	1.7599316590953206e-49	-4.985868405922406e-40	7.0647242815393e-12	1.2119135653082172e-14	0.0006915618780594894	-2.263340677865137e-22	5.647631873084818e-17	1.1050464107766654e-15	2.4261718639483853e-14	1.1415712098700002e-15
49300000	0.004654219053886188	1.7599316590953206e-49	-4.996011343755139e-40	7.0647242815393e-12	1.2119135653082172e-14	0.0006915618780594894	-2.2629627778591693e-22	5.647631873084818e-17	1.1050464107766654e-15	2.4261718639483853e-14	1.1415712098700002e-15
49400000	0.004654219053886188	1.7599316590953206e-49	-5.006154281586289e-40	7.0647242815393e-12	1.2119135653082172e-14	0.0006915618780594894	-2.2625848778532012e-22	5.647631873084818e-17	1.1050464107766654e-15	2.4261718639483853e-14	1.1415712098700002e-15
49500000	0.004654219053886188	1.7599316590953206e-49	-5.016297219415882e-40	7.0647242815393e-12	1.2119135653082172e-14	0.0006915618780594894	-2.262206977847233e-22	5.647631873084818e-17	1.1050464107766654e-15	2.4261718639483853e-14	1.1415712098700002e-15
49600000	0.004654219053886188	1.7599316590953206e-49	-5.026440157243945e-40	7.0647242815393e-12	1.2119135653082172e-14	0.0006915618780594894	-2.261829077841265e-22	5.647631873084818e-17	1.1050464107766654e-15	2.4261718639483853e-14	1.1415712098700002e-15
49700000	0.004654219053886188	1.7599316590953206e-49	-5.036583095070501e-40	7.0647242815393e-12	1.2119135653082172e-14	0.0006915618780594894	-2.261451177835297e-22	5.647631873084818e-17	1.1050464107766654e-15	2.4261718639483853e-14	1.1415712098700002e-15
49800000	0.004654219053886188	1.7599316590953206e-49	-5.046726032895578e-40	7.0647242815393e-12	1.2119135653082172e-14	0.0006915618780594894	-2.261073277829329e-22	5.647631873084818e-17	1.1050464107766654e-15	2.4261718639483853e-14	1.1415712098700002e-15
49900000	0.004654219053886188	1.7599316590953206e-49	-5.056868970719199e-40	7.0647242815393e-12	1.2119135653082172e-14	0.0006915618780594894	-2.2606953778233615e-22	5.647631873084818e-17	1.1050464107766654e-15	2.4261718639483853e-14	1.1415712098700002e-15
50000000	0.004654219053886188	1.7599316590953206e-49	-5.067011908541392e-40	7.0647242815393e-12	1.2119135653082172e-14	0.0006915618780594894	-2.2603174778173935e-22	5.647631873084818e-17	1.1050464107766654e-15	2.4261718639483853e-14	1.1415712098700002e-15
50100000	0.004654219053886188	1.7599316590953206e-49	-5.07715484636218e-40	7.0647242815393e-12	1.2119135653082172e-14	0.0006915618780594894	-2.2599395778114255e-22	5.647631873084818e-17	1.1050464107766654e-15	2.4261718639483853e-14	1.1415712098700002e-15
50200000	0.004654219053886188	1.7599316590953206e-49	-5.08729778418159e-40	7.0647242815393e-12	1.2119135653082172e-14	0.0006915618780594894	-2.2595616778054574e-22	5.647631873084818e-17	1.1050464107766654e-15	2.4261718639483853e-14	1.1415712098700002e-15
50300000	0.004654219053886188	1.7599316590953206e-49	-5.097440721999646e-40	7.0647242815393e-12	1.2119135653082172e-14	0.0006915618780594894	-2.2591837777994894e-22	5.647631873084818e-17	1.1050464107766654e-15	2.4261718639483853e-14	1.1415712098700002e-15
50400000	0.004654219053886188	1.7599316590953206e-49	-5.1075836598163755e-40	7.0647242815393e-12	1.2119135653082172e-14	0.0006915618780594894	-2.2588058777935214e-22	5.647631873084818e-17	1.1050464107766654e-15	2.4261718639483853e-14	1.1415712098700002e-15
50500000	0.004654219053886188	1.7599316590953206e-49	-5.117726597631803e-40	7.0647242815393e-12	1.2119135653082172e-14	0.0006915618780594894	-2.258427977787554e-22	5.647631873084818e-17	1.1050464107766654e-15	2.4261718639483853e-14	1.1415712098700002e-15
50600000	0.004654219053886188	1.7599316590953206e-49	-5.127869535445953e-40	7.0647242815393e-12	1.2119135653082172e-14	0.0006915618780594894	-2.2580500777815858e-22	5.647631873084818e-17	1.1050464107766654e-15	2.4261718639483853e-14	1.1415712098700002e-15
50700000	0.004654219053886188	1.7599316590953206e-49	-5.138012473258852e-40	7.0647242815393e-12	1.2119135653082172e-14	0.0006915618780594894	-2.2576721777756177e-22	5.647631873084818e-17	1.1050464107766654e-15	2.4261718639483853e-14	1.1415712098700002e-15
50800000	0.004654219053886188	1.7599316590953206e-49	-5.148155411070525e-40	7.0647242815393e-12	1.2119135653082172e-14	0.0006915618780594894	-2.2572942777696497e-22	5.647631873084818e-17	1.1050464107766654e-15	2.4261718639483853e-14	1.1415712098700002e-15
50900000	0.004654219053886188	1.7599316590953206e-49	-5.158298348880997e-40	7.0647242815393e-12	1.2119135653082172e-14	0.0006915618780594894	-2.2569163777636816e-22	5.647631873084818e-17	1.1050464107766654e-15	2.4261718639483853e-14	1.1415712098700002e-15
51000000	0.004654219053886188	1.7599316590953206e-49	-5.168441286690294e-40	7.0647242815393e-12	1.2119135653082172e-14	0.0006915618780594894	-2.2565384777577136e-22	5.647631873084818e-17	1.1050464107766654e-15	2.4261718639483853e-14	1.1415712098700002e-15
51100000	0.004654219053886188	1.7599316590953206e-49	-5.178584224498442e-40	7.0647242815393e-12	1.2119135653082172e-14	0.0006915618780594894	-2.256160577751746e-22	5.647631873084818e-17	1.1050464107766654e-15	2.4261718639483853e-14	1.1415712098700002e-15
51200000	0.004654219053886188	1.7599316590953206e-49	-5.188727162305466e-40	7.0647242815393e-12	1.2119135653082172e-14	0.0006915618780594894	-2.255782677745778e-22	5.647631873084818e-17	1.1050464107766654e-15	2.4261718639483853e-14	1.1415712098700002e-15
51300000	0.004654219053886188	1.7599316590953206e-49	-5.198870100111391e-40	7.0647242815393e-12	1.2119135653082172e-14	0.0006915618780594894	-2.25540477773981e-22	5.647631873084818e-17	1.1050464107766654e-15	2.4261718639483853e-14	1.1415712098700002e-15
51400000	0.004654219053886188	1.7599316590953206e-49	-5.2090130379162424e-40	7.0647242815393e-12	1.2119135653082172e-14	0.0006915618780594894	-2.255026877733842e-22	5.647631873084818e-17	1.1050464107766654e-15	2.4261718639483853e-14	1.1415712098700002e-15
51500000	0.004654219053886188	1.7599316590953206e-49	-5.219155975720046e-40	7.0647242815393e-12	1.2119135653082172e-14	0.0006915618780594894	-2.254648977727874e-22	5.647631873084818e-17	1.1050464107766654e-15	2.4261718639483853e-14	1.1415712098700002e-15
51600000	0.004654219053886188	1.7599316590953206e-49	-5.229298913522827e-40	7.0647242815393e-12	1.2119135653082172e-14	0.0006915618780594894	-2.254271077721906e-22	5.647631873084818e-17	1.1050464107766654e-15	2.4261718639483853e-14	1.1415712098700002e-15
51700000	0.004654219053886188	1.7599316590953206e-49	-5.239441851324612e-40	7.0647242815393e-12	1.2119135653082172e-14	0.0006915618780594894	-2.253893177715938e-22	5.647631873084818e-17	1.1050464107766654e-15	2.4261718639483853e-14	1.1415712098700002e-15
51800000	0.004654219053886188	1.7599316590953206e-49	-5.249584789125425e-40	7.0647242815393e-12	1.2119135653082172e-14	0.0006915618780594894	-2.2535152777099703e-22	5.647631873084818e-17	1.1050464107766654e-15	2.4261718639483853e-14	1.1415712098700002e-15
51900000	0.004654219053886188	1.7599316590953206e-49	-5.259727726925291e-40	7.0647242815393e-12	1.2119135653082172e-14	0.0006915618780594894	-2.253137377704002e-22	5.647631873084818e-17	1.1050464107766654e-15	2.4261718639483853e-14	1.1415712098700002e-15
52000000	0.004654219053886188	1.7599316590953206e-49	-5.269870664724237e-40	7.0647242815393e-12	1.2119135653082172e-14	0.0006915618780594894	-2.252759477698034e-22	5.647631873084818e-17	1.1050464107766654e-15	2.4261718639483853e-14	1.1415712098700002e-15
52100000	0.004654219053886188	1.7599316590953206e-49	-5.280013602522288e-40	7.0647242815393e-12	1.2119135653082172e-14	0.0006915618780594894	-2.252381577692066e-22	5.647631873084818e-17	1.1050464107766654e-15	2.4261718639483853e-14	1.1415712098700002e-15
52200000	0.004654219053886188	1.7599316590953206e-49	-5.290156540319469e-40	7.0647242815393e-12	1.2119135653082172e-14	0.0006915618780594894	-2.252003677686098e-22	5.647631873084818e-17	1.1050464107766654e-15	2.4261718639483853e-14	1.1415712098700002e-15
52300000	0.004654219053886188	1.7599316590953206e-49	-5.300299478115806e-40	7.0647242815393e-12	1.2119135653082172e-14	0.0006915618780594894	-2.25162577768013e-22	5.647631873084818e-17	1.1050464107766654e-15	2.4261718639483853e-14	1.1415712098700002e-15
52400000	0.004654219053886188	1.7599316590953206e-49	-5.3104424159113235e-40	7.0647242815393e-12	1.2119135653082172e-14	0.0006915618780594894	-2.2512478776741625e-22	5.647631873084818e-17	1.1050464107766654e-15	2.4261718639483853e-14	1.1415712098700002e-15
52500000	0.004654219053886188	1.7599316590953206e-49	-5.320585353706048e-40	7.0647242815393e-12	1.2119135653082172e-14	0.0006915618780594894	-2.2508699776681945e-22	5.647631873084818e-17	1.1050464107766654e-15	2.4261718639483853e-14	1.1415712098700002e-15
52600000	0.004654219053886188	1.7599316590953206e-49	-5.330728291500004e-40	7.0647242815393e-12	1.2119135653082172e-14	0.0006915618780594894	-2.2504920776622264e-22	5.647631873084818e-17	1.1050464107766654e-15	2.4261718639483853e-14	1.1415712098700002e-15
52700000	0.004654219053886188	1.7599316590953206e-49	-5.340871229293217e-40	7.0647242815393e-12	1.2119135653082172e-14	0.0006915618780594894	-2.2501141776562584e-22	5.647631873084818e-17	1.1050464107766654e-15	2.4261718639483853e-14	1.1415712098700002e-15
52800000	0.004654219053886188	1.7599316590953206e-49	-5.351014167085713e-40	7.0647242815393e-12	1.2119135653082172e-14	0.0006915618780594894	-2.2497362776502904e-22	5.647631873084818e-17	1.1050464107766654e-15	2.4261718639483853e-14	1.1415712098700002e-15
52900000	0.004654219053886188	1.7599316590953206e-49	-5.361157104877518e-40	7.0647242815393e-12	1.2119135653082172e-14	0.0006915618780594894	-2.2493583776443223e-22	5.647631873084818e-17	1.1050464107766654e-15	2.4261718639483853e-14	1.1415712098700002e-15
53000000	0.004654219053886188	1.7599316590953202e-49	-5.371300042668656e-40	7.0647242815393e-12	1.2119135653082172e-14	0.0006915618780594894	-2.248980477638355e-22	5.647631873084818e-17	1.1050464107766654e-15	2.4261718639483853e-14	1.1415712098700002e-15
53100000	0.004654219053886188	1.7599316590953202e-49	-5.381442980459153e-40	7.0647242815393e-12	1.2119135653082172e-14	0.0006915618780594894	-2.2486025776323867e-22	5.647631873084818e-17	1.1050464107766654e-15	2.4261718639483853e-14	1.1415712098700002e-15
53200000	0.004654219053886188	1.7599316590953202e-49	-5.391585918249035e-40	7.0647242815393e-12	1.2119135653082172e-14	0.0006915618780594894	-2.2482246776264187e-22	5.647631873084818e-17	1.1050464107766654e-15	2.4261718639483853e-14	1.1415712098700002e-15
53300000	0.004654219053886188	1.7599316590953202e-49	-5.401728856038327e-40	7.0647242815393e-12	1.2119135653082172e-14	0.0006915618780594894	-2.2478467776204507e-22	5.647631873084818e-17	1.1050464107766654e-15	2.4261718639483853e-14	1.1415712098700002e-15
53400000	0.004654219053886188	1.7599316590953202e-49	-5.411871793827054e-40	7.0647242815393e-12	1.2119135653082172e-14	0.0006915618780594894	-2.2474688776144826e-22	5.647631873084818e-17	1.1050464107766654e-15	2.4261718639483853e-14	1.1415712098700002e-15
53500000	0.004654219053886189	1.7599316590953202e-49	-5.422014731615242e-40	7.0647242815393e-12	1.2119135653082172e-14	0.0006915618780594894	-2.2470909776085146e-22	5.647631873084818e-17	1.1050464107766654e-15	2.4261718639483853e-14	1.1415712098700002e-15
53600000	0.004654219053886189	1.7599316590953202e-49	-5.4321576694029165e-40	7.0647242815393e-12	1.2119135653082172e-14	0.0006915618780594894	-2.246713077602547e-22	5.647631873084818e-17	1.1050464107766654e-15	2.4261718639483853e-14	1.1415712098700002e-15
53700000	0.004654219053886189	1.7599316590953202e-49	-5.442300607190102e-40	7.0647242815393e-12	1.2119135653082172e-14	0.0006915618780594894	-2.246335177596579e-22	5.647631873084818e-17	1.1050464107766654e-15	2.4261718639483853e-14	1.1415712098700002e-15
53800000	0.004654219053886189	1.7599316590953202e-49	-5.452443544976826e-40	7.0647242815393e-12	1.2119135653082172e-14	0.0006915618780594894	-2.245957277590611e-22	5.647631873084818e-17	1.1050464107766654e-15	2.4261718639483853e-14	1.1415712098700002e-15
53900000	0.004654219053886189	1.7599316590953202e-49	-5.462586482763111e-40	7.0647242815393e-12	1.2119135653082172e-14	0.0006915618780594894	-2.245579377584643e-22	5.647631873084818e-17	1.1050464107766654e-15	2.4261718639483853e-14	1.1415712098700002e-15
54000000	0.004654219053886189	1.7599316590953202e-49	-5.4727294205489855e-40	7.0647242815393e-12	1.2119135653082172e-14	0.0006915618780594894	-2.245201477578675e-22	5.647631873084818e-17	1.1050464107766654e-15	2.4261718639483853e-14	1.1415712098700002e-15
54100000	0.004654219053886189	1.7599316590953202e-49	-5.482872358334472e-40	7.0647242815393e-12	1.2119135653082172e-14	0.0006915618780594894	-2.244823577572707e-22	5.647631873084818e-17	1.1050464107766654e-15	2.4261718639483853e-14	1.1415712098700002e-15
54200000	0.004654219053886189	1.7599316590953202e-49	-5.493015296119599e-40	7.0647242815393e-12	1.2119135653082172e-14	0.0006915618780594894	-2.244445677566739e-22	5.647631873084818e-17	1.1050464107766654e-15	2.4261718639483853e-14	1.1415712098700002e-15
54300000	0.004654219053886189	1.7599316590953202e-49	-5.503158233904389e-40	7.0647242815393e-12	1.2119135653082172e-14	0.0006915618780594894	-2.2440677775607712e-22	5.647631873084818e-17	1.1050464107766654e-15	2.4261718639483853e-14	1.1415712098700002e-15
54400000	0.004654219053886189	1.7599316590953202e-49	-5.513301171688869e-40	7.0647242815393e-12	1.2119135653082172e-14	0.0006915618780594894	-2.243689877554803e-22	5.647631873084818e-17	1.1050464107766654e-15	2.4261718639483853e-14	1.1415712098700002e-15
54500000	0.004654219053886189	1.7599316590953202e-49	-5.523444109473065e-40	7.0647242815393e-12	1.2119135653082172e-14	0.0006915618780594894	-2.243311977548835e-22	5.647631873084818e-17	1.1050464107766654e-15	2.4261718639483853e-14	1.1415712098700002e-15
54600000	0.004654219053886189	1.7599316590953202e-49	-5.5335870472570004e-40	7.0647242815393e-12	1.2119135653082172e-14	0.0006915618780594894	-2.242934077542867e-22	5.647631873084818e-17	1.1050464107766654e-15	2.4261718639483853e-14	1.1415712098700002e-15
54700000	0.004654219053886189	1.7599316590953202e-49	-5.543729985040703e-40	7.0647242815393e-12	1.2119135653082172e-14	0.0006915618780594894	-2.242556177536899e-22	5.647631873084816e-17	1.1050464107766654e-15	2.4261718639483853e-14	1.1415712098700002e-15
54800000	0.004654219053886189	1.7599316590953202e-49	-5.553872922824196e-40	7.0647242815393e-12	1.2119135653082172e-14	0.0006915618780594894	-2.242178277530931e-22	5.647631873084816e-17	1.1050464107766654e-15	2.4261718639483853e-14	1.1415712098700002e-15
54900000	0.004654219053886189	1.7599316590953202e-49	-5.564015860607507e-40	7.0647242815393e-12	1.2119135653082172e-14	0.0006915618780594894	-2.2418003775249635e-22	5.647631873084816e-17	1.1050464107766654e-15	2.4261718639483853e-14	1.1415712098700002e-15
55000000	0.004654219053886189	1.7599316590953202e-49	-5.57415879839066e-40	7.0647242815393e-12	1.2119135653082172e-14	0.0006915618780594894	-2.2414224775189955e-22	5.647631873084816e-17	1.1050464107766654e-15	2.4261718639483853e-14	1.1415712098700002e-15
55100000	0.004654219053886189	1.7599316590953202e-49	-5.584301736173681e-40	7.0647242815393e-12	1.2119135653082172e-14	0.0006915618780594894	-2.2410445775130274e-22	5.647631873084816e-17	1.1050464107766654e-15	2.4261718639483853e-14	1.1415712098700002e-15
55200000	0.004654219053886189	1.7599316590953202e-49	-5.5944446739565945e-40	7.0647242815393e-12	1.2119135653082172e-14	0.0006915618780594894	-2.2406666775070594e-22	5.647631873084816e-17	1.1050464107766654e-15	2.4261718639483853e-14	1.1415712098700002e-15
55300000	0.004654219053886189	1.7599316590953202e-49	-5.604587611739427e-40	7.0647242815393e-12	1.2119135653082172e-14	0.0006915618780594894	-2.2402887775010914e-22	5.647631873084816e-17	1.1050464107766654e-15	2.4261718639483853e-14	1.1415712098700002e-15
55400000	0.004654219053886189	1.7599316590953202e-49	-5.614730549522204e-40	7.0647242815393e-12	1.2119135653082172e-14	0.0006915618780594894	-2.2399108774951233e-22	5.647631873084816e-17	1.1050464107766654e-15	2.426171863948385e-14	1.1415712098700002e-15
55500000	0.004654219053886189	1.7599316590953202e-49	-5.624873487304951e-40	7.0647242815393e-12	1.2119135653082172e-14	0.0006915618780594894	-2.2395329774891558e-22	5.647631873084816e-17	1.1050464107766654e-15	2.426171863948385e-14	1.1415712098700002e-15
55600000	0.004654219053886189	1.7599316590953202e-49	-5.635016425087692e-40	7.0647242815393e-12	1.2119135653082172e-14	0.0006915618780594894	-2.2391550774831877e-22	5.647631873084816e-17	1.1050464107766654e-15	2.426171863948385e-14	1.1415712098700002e-15
55700000	0.004654219053886189	1.7599316590953202e-49	-5.645159362870454e-40	7.0647242815393e-12	1.2119135653082172e-14	0.0006915618780594894	-2.2387771774772197e-22	5.647631873084816e-17	1.1050464107766654e-15	2.426171863948385e-14	1.1415712098700002e-15
55800000	0.004654219053886189	1.7599316590953202e-49	-5.655302300653261e-40	7.0647242815393e-12	1.2119135653082172e-14	0.0006915618780594894	-2.2383992774712517e-22	5.647631873084816e-17	1.1050464107766654e-15	2.426171863948385e-14	1.1415712098700002e-15
55900000	0.004654219053886189	1.7599316590953202e-49	-5.66544523843614e-40	7.0647242815393e-12	1.2119135653082172e-14	0.0006915618780594894	-2.2380213774652836e-22	5.647631873084816e-17	1.1050464107766654e-15	2.426171863948385e-14	1.1415712098700002e-15
56000000	0.004654219053886189	1.7599316590953202e-49	-5.675588176219116e-40	7.0647242815393e-12	1.2119135653082172e-14	0.0006915618780594894	-2.2376434774593156e-22	5.647631873084816e-17	1.1050464107766654e-15	2.426171863948385e-14	1.1415712098700002e-15
56100000	0.004654219053886189	1.7599316590953202e-49	-5.6857311140022135e-40	7.0647242815393e-12	1.2119135653082172e-14	0.0006915618780594894	-2.237265577453348e-22	5.647631873084816e-17	1.1050464107766654e-15	2.426171863948385e-14	1.1415712098700002e-15
56200000	0.004654219053886189	1.7599316590953202e-49	-5.695874051785459e-40	7.0647242815393e-12	1.2119135653082172e-14	0.0006915618780594894	-2.23688767744738e-22	5.647631873084816e-17	1.1050464107766654e-15	2.426171863948385e-14	1.1415712098700002e-15
56300000	0.004654219053886189	1.7599316590953202e-49	-5.706016989568877e-40	7.0647242815393e-12	1.2119135653082172e-14	0.0006915618780594894	-2.236509777441412e-22	5.647631873084816e-17	1.1050464107766654e-15	2.426171863948385e-14	1.1415712098700002e-15
56400000	0.004654219053886189	1.7599316590953202e-49	-5.716159927352494e-40	7.0647242815393e-12	1.2119135653082172e-14	0.0006915618780594894	-2.236131877435444e-22	5.647631873084816e-17	1.1050464107766654e-15	2.426171863948385e-14	1.1415712098700002e-15
56500000	0.004654219053886189	1.7599316590953202e-49	-5.726302865136335e-40	7.0647242815393e-12	1.2119135653082172e-14	0.0006915618780594894	-2.235753977429476e-22	5.647631873084816e-17	1.1050464107766654e-15	2.426171863948385e-14	1.1415712098700002e-15
56600000	0.004654219053886189	1.7599316590953202e-49	-5.736445802920425e-40	7.0647242815393e-12	1.2119135653082172e-14	0.0006915618780594894	-2.235376077423508e-22	5.647631873084816e-17	1.1050464107766654e-15	2.426171863948385e-14	1.1415712098700002e-15
56700000	0.004654219053886189	1.75993165909532e-49	-5.74658874070479e-40	7.0647242815393e-12	1.2119135653082172e-14	0.0006915618780594894	-2.23499817741754e-22	5.647631873084816e-17	1.1050464107766654e-15	2.426171863948385e-14	1.1415712098700002e-15
56800000	0.004654219053886189	1.75993165909532e-49	-5.756731678489455e-40	7.0647242815393e-12	1.2119135653082172e-14	0.0006915618780594894	-2.234620277411572e-22	5.647631873084816e-17	1.1050464107766654e-15	2.426171863948385e-14	1.1415712098700002e-15
56900000	0.004654219053886189	1.75993165909532e-49	-5.766874616274445e-40	7.0647242815393e-12	1.2119135653082172e-14	0.0006915618780594894	-2.234242377405604e-22	5.647631873084816e-17	1.1050464107766654e-15	2.426171863948385e-14	1.1415712098700002e-15
57000000	0.004654219053886189	1.75993165909532e-49	-5.777017554059787e-40	7.0647242815393e-12	1.2119135653082172e-14	0.0006915618780594894	-2.233864477399636e-22	5.647631873084816e-17	1.1050464107766654e-15	2.426171863948385e-14	1.1415712098700002e-15
57100000	0.004654219053886189	1.75993165909532e-49	-5.7871604918455054e-40	7.0647242815393e-12	1.2119135653082172e-14	0.0006915618780594894	-2.233486577393668e-22	5.647631873084816e-17	1.1050464107766654e-15	2.426171863948385e-14	1.1415712098700002e-15
57200000	0.004654219053886189	1.75993165909532e-49	-5.797303429631626e-40	7.0647242815393e-12	1.2119135653082172e-14	0.0006915618780594894	-2.2331086773877e-22	5.647631873084816e-17	1.1050464107766654e-15	2.426171863948385e-14	1.1415712098700002e-15
57300000	0.004654219053886189	1.75993165909532e-49	-5.807446367418173e-40	7.0647242815393e-12	1.2119135653082172e-14	0.0006915618780594894	-2.232730777381732e-22	5.647631873084816e-17	1.1050464107766654e-15	2.426171863948385e-14	1.1415712098700002e-15
57400000	0.004654219053886189	1.75993165909532e-49	-5.817589305205174e-40	7.0647242815393e-12	1.2119135653082172e-14	0.0006915618780594894	-2.2323528773757645e-22	5.647631873084816e-17	1.1050464107766654e-15	2.426171863948385e-14	1.1415712098700002e-15
57500000	0.004654219053886189	1.75993165909532e-49	-5.827732242992653e-40	7.0647242815393e-12	1.2119135653082172e-14	0.0006915618780594894	-2.2319749773697965e-22	5.647631873084816e-17	1.1050464107766654e-15	2.426171863948385e-14	1.1415712098700002e-15
57600000	0.004654219053886189	1.75993165909532e-49	-5.837875180780635e-40	7.0647242815393e-12	1.2119135653082172e-14	0.0006915618780594894	-2.2315970773638284e-22	5.647631873084816e-17	1.1050464107766654e-15	2.426171863948385e-14	1.1415712098700002e-15
57700000	0.004654219053886189	1.75993165909532e-49	-5.848018118569146e-40	7.0647242815393e-12	1.2119135653082172e-14	0.0006915618780594894	-2.2312191773578604e-22	5.647631873084816e-17	1.1050464107766654e-15	2.426171863948385e-14	1.1415712098700002e-15
57800000	0.004654219053886189	1.75993165909532e-49	-5.858161056358212e-40	7.0647242815393e-12	1.2119135653082172e-14	0.0006915618780594894	-2.2308412773518923e-22	5.647631873084816e-17	1.1050464107766654e-15	2.426171863948385e-14	1.1415712098700002e-15
57900000	0.004654219053886189	1.75993165909532e-49	-5.868303994147859e-40	7.0647242815393e-12	1.2119135653082172e-14	0.0006915618780594894	-2.2304633773459243e-22	5.647631873084816e-17	1.1050464107766654e-15	2.426171863948385e-14	1.1415712098700002e-15
58000000	0.004654219053886189	1.75993165909532e-49	-5.87844693193811e-40	7.0647242815393e-12	1.2119135653082172e-14	0.0006915618780594894	-2.2300854773399567e-22	5.647631873084816e-17	1.1050464107766654e-15	2.426171863948385e-14	1.1415712098700002e-15
58100000	0.004654219053886189	1.75993165909532e-49	-5.8885898697289924e-40	7.0647242815393e-12	1.2119135653082172e-14	0.0006915618780594894	-2.2297075773339887e-22	5.647631873084816e-17	1.1050464107766654e-15	2.426171863948385e-14	1.1415712098700002e-15
58200000	0.004654219053886189	1.75993165909532e-49	-5.898732807520531e-40	7.0647242815393e-12	1.2119135653082172e-14	0.0006915618780594894	-2.2293296773280207e-22	5.647631873084816e-17	1.1050464107766654e-15	2.426171863948385e-14	1.1415712098700002e-15
58300000	0.004654219053886189	1.75993165909532e-49	-5.908875745312752e-40	7.0647242815393e-12	1.2119135653082172e-14	0.0006915618780594894	-2.2289517773220526e-22	5.647631873084816e-17	1.1050464107766654e-15	2.426171863948385e-14	1.1415712098700002e-15
58400000	0.004654219053886189	1.75993165909532e-49	-5.919018683105679e-40	7.0647242815393e-12	1.2119135653082172e-14	0.0006915618780594894	-2.2285738773160846e-22	5.647631873084816e-17	1.1050464107766654e-15	2.426171863948385e-14	1.1415712098700002e-15
58500000	0.004654219053886189	1.75993165909532e-49	-5.929161620899339e-40	7.0647242815393e-12	1.2119135653082172e-14	0.0006915618780594894	-2.2281959773101166e-22	5.647631873084816e-17	1.1050464107766654e-15	2.426171863948385e-14	1.1415712098700002e-15
58600000	0.004654219053886189	1.75993165909532e-49	-5.939304558693757e-40	7.0647242815393e-12	1.2119135653082172e-14	0.0006915618780594894	-2.227818077304149e-22	5.647631873084816e-17	1.1050464107766654e-15	2.426171863948385e-14	1.1415712098700002e-15
58700000	0.004654219053886189	1.75993165909532e-49	-5.9494474964889586e-40	7.0647242815393e-12	1.2119135653082172e-14	0.0006915618780594894	-2.227440177298181e-22	5.647631873084816e-17	1.1050464107766654e-15	2.426171863948385e-14	1.1415712098700002e-15
58800000	0.004654219053886189	1.75993165909532e-49	-5.959590434284969e-40	7.0647242815393e-12	1.2119135653082172e-14	0.0006915618780594894	-2.227062277292213e-22	5.647631873084816e-17	1.1050464107766654e-15	2.426171863948385e-14	1.1415712098700002e-15
58900000	0.004654219053886189	1.75993165909532e-49	-5.969733372081534e-40	7.0647242815393e-12	1.2119135653082172e-14	0.0006915618780594894	-2.226684377286245e-22	5.647631873084816e-17	1.1050464107766654e-15	2.426171863948385e-14	1.1415712098700002e-15
59000000	0.004654219053886189	1.75993165909532e-49	-5.9798763098767724e-40	7.0647242815393e-12	1.2119135653082172e-14	0.0006915618780594894	-2.226306477280277e-22	5.647631873084816e-17	1.1050464107766654e-15	2.426171863948385e-14	1.1415712098700002e-15
59100000	0.004654219053886189	1.75993165909532e-49	-5.990019247670353e-40	7.0647242815393e-12	1.2119135653082172e-14	0.0006915618780594894	-2.225928577274309e-22	5.647631873084816e-17	1.1050464107766654e-15	2.426171863948385e-14	1.1415712098700002e-15
59200000	0.004654219053886189	1.75993165909532e-49	-6.000162185462301e-40	7.0647242815393e-12	1.2119135653082172e-14	0.0006915618780594894	-2.225550677268341e-22	5.647631873084816e-17	1.1050464107766654e-15	2.426171863948385e-14	1.1415712098700002e-15
59300000	0.004654219053886189	1.75993165909532e-49	-6.010305123252642e-40	7.0647242815393e-12	1.2119135653082172e-14	0.0006915618780594894	-2.225172777262373e-22	5.647631873084816e-17	1.1050464107766654e-15	2.426171863948385e-14	1.1415712098700002e-15
59400000	0.004654219053886189	1.75993165909532e-49	-6.0204480610413994e-40	7.0647242815393e-12	1.2119135653082172e-14	0.0006915618780594894	-2.224794877256405e-22	5.647631873084816e-17	1.1050464107766654e-15	2.426171863948385e-14	1.1415712098700002e-15
59500000	0.004654219053886189	1.75993165909532e-49	-6.030590998828601e-40	7.0647242815393e-12	1.2119135653082172e-14	0.0006915618780594894	-2.224416977250437e-22	5.647631873084816e-17	1.1050464107766654e-15	2.426171863948385e-14	1.1415712098700002e-15
59600000	0.004654219053886189	1.75993165909532e-49	-6.040733936614272e-40	7.0647242815393e-12	1.2119135653082172e-14	0.0006915618780594894	-2.224039077244469e-22	5.647631873084816e-17	1.1050464107766654e-15	2.426171863948385e-14	1.1415712098700002e-15
59700000	0.004654219053886189	1.75993165909532e-49	-6.050876874398437e-40	7.0647242815393e-12	1.2119135653082172e-14	0.0006915618780594894	-2.223661177238501e-22	5.647631873084816e-17	1.1050464107766654e-15	2.426171863948385e-14	1.1415712098700002e-15
59800000	0.004654219053886189	1.75993165909532e-49	-6.061019812181121e-40	7.0647242815393e-12	1.2119135653082172e-14	0.0006915618780594894	-2.223283277232533e-22	5.647631873084816e-17	1.1050464107766654e-15	2.426171863948385e-14	1.1415712098700002e-15
59900000	0.004654219053886189	1.75993165909532e-49	-6.071162749962351e-40	7.0647242815393e-12	1.2119135653082172e-14	0.0006915618780594894	-2.2229053772265655e-22	5.647631873084816e-17	1.1050464107766654e-15	2.426171863948385e-14	1.1415712098700002e-15
60000000	0.004654219053886189	1.75993165909532e-49	-6.081305687742152e-40	7.0647242815393e-12	1.2119135653082172e-14	0.0006915618780594894	-2.2225274772205974e-22	5.647631873084816e-17	1.1050464107766654e-15	2.426171863948385e-14	1.1415712098700002e-15
60100000	0.004654219053886189	1.75993165909532e-49	-6.091448625520548e-40	7.0647242815393e-12	1.2119135653082172e-14	0.0006915618780594894	-2.2221495772146294e-22	5.647631873084816e-17	1.1050464107766654e-15	2.426171863948385e-14	1.1415712098700002e-15
60200000	0.004654219053886189	1.75993165909532e-49	-6.101591563297566e-40	7.0647242815393e-12	1.2119135653082172e-14	0.0006915618780594894	-2.2217716772086614e-22	5.647631873084816e-17	1.1050464107766654e-15	2.426171863948385e-14	1.1415712098700002e-15
60300000	0.004654219053886189	1.75993165909532e-49	-6.111734501073231e-40	7.0647242815393e-12	1.2119135653082172e-14	0.0006915618780594894	-2.2213937772026933e-22	5.647631873084816e-17	1.1050464107766654e-15	2.426171863948385e-14	1.1415712098700002e-15
60400000	0.004654219053886189	1.75993165909532e-49	-6.121877438847568e-40	7.0647242815393e-12	1.2119135653082172e-14	0.0006915618780594894	-2.2210158771967253e-22	5.647631873084816e-17	1.1050464107766654e-15	2.426171863948385e-14	1.1415712098700002e-15
60500000	0.004654219053886189	1.75993165909532e-49	-6.132020376620603e-40	7.0647242815393e-12	1.2119135653082172e-14	0.0006915618780594894	-2.2206379771907577e-22	5.647631873084816e-17	1.1050464107766654e-15	2.426171863948385e-14	1.1415712098700002e-15
60600000	0.004654219053886189	1.75993165909532e-49	-6.1421633143923614e-40	7.0647242815393e-12	1.2119135653082172e-14	0.0006915618780594894	-2.2202600771847897e-22	5.647631873084816e-17	1.1050464107766654e-15	2.426171863948385e-14	1.1415712098700002e-15
60700000	0.004654219053886189	1.75993165909532e-49	-6.152306252162869e-40	7.0647242815393e-12	1.2119135653082172e-14	0.0006915618780594894	-2.2198821771788217e-22	5.647631873084816e-17	1.1050464107766654e-15	2.426171863948385e-14	1.1415712098700002e-15
60800000	0.004654219053886189	1.75993165909532e-49	-6.162449189932149e-40	7.0647242815393e-12	1.2119135653082172e-14	0.0006915618780594894	-2.2195042771728536e-22	5.647631873084816e-17	1.1050464107766654e-15	2.426171863948385e-14	1.1415712098700002e-15
60900000	0.004654219053886189	1.75993165909532e-49	-6.17259212770023e-40	7.0647242815393e-12	1.2119135653082172e-14	0.0006915618780594894	-2.2191263771668856e-22	5.647631873084816e-17	1.1050464107766654e-15	2.426171863948385e-14	1.1415712098700002e-15
61000000	0.004654219053886189	1.75993165909532e-49	-6.182735065467136e-40	7.0647242815393e-12	1.2119135653082172e-14	0.0006915618780594894	-2.2187484771609175e-22	5.647631873084816e-17	1.1050464107766654e-15	2.426171863948385e-14	1.1415712098700002e-15
61100000	0.004654219053886189	1.75993165909532e-49	-6.192878003232892e-40	7.0647242815393e-12	1.2119135653082172e-14	0.0006915618780594894	-2.21837057715495e-22	5.647631873084816e-17	1.1050464107766654e-15	2.426171863948385e-14	1.1415712098700002e-15
61200000	0.004654219053886189	1.75993165909532e-49	-6.203020940997524e-40	7.0647242815393e-12	1.2119135653082172e-14	0.0006915618780594894	-2.217992677148982e-22	5.647631873084816e-17	1.1050464107766654e-15	2.426171863948385e-14	1.1415712098700002e-15
61300000	0.004654219053886189	1.75993165909532e-49	-6.213163878761056e-40	7.0647242815393e-12	1.2119135653082172e-14	0.0006915618780594894	-2.217614777143014e-22	5.647631873084816e-17	1.1050464107766654e-15	2.426171863948385e-14	1.1415712098700002e-15
61400000	0.004654219053886189	1.75993165909532e-49	-6.223306816523516e-40	7.0647242815393e-12	1.2119135653082172e-14	0.0006915618780594894	-2.217236877137046e-22	5.647631873084816e-17	1.1050464107766654e-15	2.426171863948385e-14	1.1415712098700002e-15
61500000	0.004654219053886189	1.75993165909532e-49	-6.233449754284928e-40	7.0647242815393e-12	1.2119135653082172e-14	0.0006915618780594894	-2.216858977131078e-22	5.647631873084816e-17	1.1050464107766654e-15	2.426171863948385e-14	1.1415712098700002e-15
61600000	0.004654219053886189	1.75993165909532e-49	-6.2435926920453176e-40	7.0647242815393e-12	1.2119135653082172e-14	0.0006915618780594894	-2.21648107712511e-22	5.647631873084816e-17	1.1050464107766654e-15	2.426171863948385e-14	1.1415712098700002e-15
61700000	0.004654219053886189	1.75993165909532e-49	-6.25373562980471e-40	7.0647242815393e-12	1.2119135653082172e-14	0.0006915618780594894	-2.216103177119142e-22	5.647631873084816e-17	1.1050464107766654e-15	2.426171863948385e-14	1.1415712098700002e-15
61800000	0.004654219053886189	1.75993165909532e-49	-6.263878567563131e-40	7.0647242815393e-12	1.2119135653082172e-14	0.0006915618780594894	-2.215725277113174e-22	5.647631873084816e-17	1.1050464107766654e-15	2.426171863948385e-14	1.1415712098700002e-15
61900000	0.004654219053886189	1.75993165909532e-49	-6.274021505320606e-40	7.0647242815393e-12	1.2119135653082172e-14	0.0006915618780594894	-2.215347377107206e-22	5.647631873084816e-17	1.1050464107766654e-15	2.426171863948385e-14	1.1415712098700002e-15
62000000	0.004654219053886189	1.75993165909532e-49	-6.28416444307716e-40	7.0647242815393e-12	1.2119135653082172e-14	0.0006915618780594894	-2.214969477101238e-22	5.647631873084816e-17	1.1050464107766654e-15	2.426171863948385e-14	1.1415712098700002e-15
62100000	0.004654219053886189	1.75993165909532e-49	-6.294307380832819e-40	7.0647242815393e-12	1.2119135653082172e-14	0.0006915618780594894	-2.21459157709527e-22	5.647631873084816e-17	1.1050464107766654e-15	2.426171863948385e-14	1.1415712098700002e-15
62200000	0.004654219053886189	1.75993165909532e-49	-6.304450318587608e-40	7.0647242815393e-12	1.2119135653082172e-14	0.0006915618780594894	-2.214213677089302e-22	5.647631873084816e-17	1.1050464107766654e-15	2.426171863948385e-14	1.1415712098700002e-15
62300000	0.004654219053886189	1.75993165909532e-49	-6.314593256341553e-40	7.0647242815393e-12	1.2119135653082172e-14	0.0006915618780594894	-2.213835777083334e-22	5.647631873084816e-17	1.1050464107766654e-15	2.426171863948385e-14	1.1415712098700002e-15
62400000	0.004654219053886189	1.75993165909532e-49	-6.324736194094678e-40	7.0647242815393e-12	1.2119135653082172e-14	0.0006915618780594894	-2.2134578770773665e-22	5.647631873084816e-17	1.1050464107766654e-15	2.426171863948385e-14	1.1415712098700002e-15
62500000	0.004654219053886189	1.75993165909532e-49	-6.334879131847011e-40	7.0647242815393e-12	1.2119135653082172e-14	0.0006915618780594894	-2.2130799770713984e-22	5.647631873084816e-17	1.1050464107766654e-15	2.426171863948385e-14	1.1415712098700002e-15
62600000	0.004654219053886189	1.75993165909532e-49	-6.345022069598575e-40	7.0647242815393e-12	1.2119135653082172e-14	0.0006915618780594894	-2.2127020770654304e-22	5.647631873084816e-17	1.1050464107766654e-15	2.426171863948385e-14	1.1415712098700002e-15
62700000	0.004654219053886189	1.75993165909532e-49	-6.355165007349396e-40	7.0647242815393e-12	1.2119135653082172e-14	0.0006915618780594894	-2.2123241770594624e-22	5.647631873084816e-17	1.1050464107766654e-15	2.426171863948385e-14	1.1415712098700002e-15
62800000	0.004654219053886189	1.75993165909532e-49	-6.365307945099501e-40	7.0647242815393e-12	1.2119135653082172e-14	0.0006915618780594894	-2.2119462770534943e-22	5.647631873084816e-17	1.1050464107766654e-15	2.426171863948385e-14	1.1415712098700002e-15
62900000	0.004654219053886189	1.75993165909532e-49	-6.375450882848913e-40	7.0647242815393e-12	1.2119135653082172e-14	0.0006915618780594894	-2.2115683770475263e-22	5.647631873084816e-17	1.1050464107766654e-15	2.426171863948385e-14	1.1415712098700002e-15
63000000	0.004654219053886189	1.75993165909532e-49	-6.38559382059766e-40	7.0647242815393e-12	1.2119135653082172e-14	0.0006915618780594894	-2.2111904770415587e-22	5.647631873084816e-17	1.1050464107766654e-15	2.426171863948385e-14	1.1415712098700002e-15
63100000	0.004654219053886189	1.75993165909532e-49	-6.395736758345765e-40	7.0647242815393e-12	1.2119135653082172e-14	0.0006915618780594894	-2.2108125770355907e-22	5.647631873084816e-17	1.1050464107766654e-15	2.426171863948385e-14	1.1415712098700002e-15
63200000	0.004654219053886189	1.75993165909532e-49	-6.405879696093255e-40	7.0647242815393e-12	1.2119135653082172e-14	0.0006915618780594894	-2.2104346770296226e-22	5.647631873084816e-17	1.1050464107766654e-15	2.426171863948385e-14	1.1415712098700002e-15
63300000	0.004654219053886189	1.75993165909532e-49	-6.416022633840155e-40	7.0647242815393e-12	1.2119135653082172e-14	0.0006915618780594894	-2.2100567770236546e-22	5.647631873084816e-17	1.1050464107766654e-15	2.426171863948385e-14	1.1415712098700002e-15
63400000	0.004654219053886189	1.75993165909532e-49	-6.4261655715864904e-40	7.0647242815393e-12	1.2119135653082172e-14	0.0006915618780594894	-2.2096788770176866e-22	5.647631873084816e-17	1.1050464107766654e-15	2.426171863948385e-14	1.1415712098700002e-15
63500000	0.004654219053886189	1.75993165909532e-49	-6.436308509332286e-40	7.0647242815393e-12	1.2119135653082172e-14	0.0006915618780594894	-2.2093009770117185e-22	5.647631873084816e-17	1.1050464107766654e-15	2.426171863948385e-14	1.1415712098700002e-15
63600000	0.004654219053886189	1.75993165909532e-49	-6.446451447077569e-40	7.0647242815393e-12	1.2119135653082172e-14	0.0006915618780594894	-2.208923077005751e-22	5.647631873084816e-17	1.1050464107766654e-15	2.426171863948385e-14	1.1415712098700002e-15
63700000	0.004654219053886189	1.75993165909532e-49	-6.456594384822363e-40	7.0647242815393e-12	1.2119135653082172e-14	0.0006915618780594894	-2.208545176999783e-22	5.647631873084816e-17	1.1050464107766654e-15	2.426171863948385e-14	1.1415712098700002e-15
63800000	0.004654219053886189	1.75993165909532e-49	-6.466737322566694e-40	7.0647242815393e-12	1.2119135653082172e-14	0.0006915618780594894	-2.208167276993815e-22	5.647631873084816e-17	1.1050464107766654e-15	2.426171863948385e-14	1.1415712098700002e-15
63900000	0.004654219053886189	1.75993165909532e-49	-6.476880260310588e-40	7.0647242815393e-12	1.2119135653082172e-14	0.0006915618780594894	-2.207789376987847e-22	5.647631873084816e-17	1.1050464107766654e-15	2.426171863948385e-14	1.1415712098700002e-15
64000000	0.004654219053886189	1.75993165909532e-49	-6.48702319805407e-40	7.0647242815393e-12	1.2119135653082172e-14	0.0006915618780594894	-2.207411476981879e-22	5.647631873084816e-17	1.1050464107766654e-15	2.426171863948385e-14	1.1415712098700002e-15
64100000	0.004654219053886189	1.7599316590953202e-49	-6.497166135797166e-40	7.0647242815393e-12	1.2119135653082172e-14	0.0006915618780594894	-2.207033576975911e-22	5.647631873084816e-17	1.1050464107766654e-15	2.426171863948385e-14	1.1415712098700002e-15
64200000	0.004654219053886189	1.7599316590953202e-49	-6.5073090735399e-40	7.0647242815393e-12	1.2119135653082172e-14	0.0006915618780594894	-2.2066556769699428e-22	5.647631873084816e-17	1.1050464107766654e-15	2.426171863948385e-14	1.1415712098700002e-15
64300000	0.004654219053886189	1.7599316590953202e-49	-6.5174520112822985e-40	7.0647242815393e-12	1.2119135653082172e-14	0.0006915618780594894	-2.206277776963975e-22	5.647631873084816e-17	1.1050464107766654e-15	2.426171863948385e-14	1.1415712098700002e-15
64400000	0.004654219053886189	1.7599316590953202e-49	-6.527594949024387e-40	7.064724281539299e-12	1.2119135653082172e-14	0.0006915618780594894	-2.205899876958007e-22	5.647631873084816e-17	1.1050464107766654e-15	2.426171863948385e-14	1.1415712098700002e-15
64500000	0.004654219053886189	1.7599316590953202e-49	-6.5377378867661904e-40	7.064724281539299e-12	1.2119135653082172e-14	0.0006915618780594894	-2.205521976952039e-22	5.647631873084816e-17	1.1050464107766654e-15	2.426171863948385e-14	1.1415712098700002e-15
64600000	0.004654219053886189	1.7599316590953202e-49	-6.547880824507734e-40	7.064724281539299e-12	1.2119135653082172e-14	0.0006915618780594894	-2.205144076946071e-22	5.647631873084816e-17	1.1050464107766654e-15	2.426171863948385e-14	1.1415712098700002e-15
64700000	0.004654219053886189	1.7599316590953202e-49	-6.558023762249045e-40	7.064724281539299e-12	1.2119135653082172e-14	0.0006915618780594894	-2.204766176940103e-22	5.647631873084816e-17	1.1050464107766654e-15	2.426171863948385e-14	1.1415712098700002e-15
64800000	0.004654219053886189	1.7599316590953202e-49	-6.5681666999901466e-40	7.064724281539299e-12	1.2119135653082172e-14	0.0006915618780594894	-2.204388276934135e-22	5.647631873084816e-17	1.1050464107766654e-15	2.426171863948385e-14	1.1415712098700002e-15
64900000	0.004654219053886189	1.7599316590953202e-49	-6.5783096377310656e-40	7.064724281539299e-12	1.2119135653082172e-14	0.0006915618780594894	-2.2040103769281674e-22	5.647631873084816e-17	1.1050464107766654e-15	2.426171863948385e-14	1.1415712098700002e-15
65000000	0.004654219053886189	1.7599316590953202e-49	-6.588452575471826e-40	7.064724281539299e-12	1.2119135653082172e-14	0.0006915618780594894	-2.2036324769221994e-22	5.647631873084816e-17	1.1050464107766654e-15	2.426171863948385e-14	1.1415712098700002e-15
65100000	0.004654219053886189	1.7599316590953202e-49	-6.598595513212455e-40	7.064724281539299e-12	1.2119135653082172e-14	0.0006915618780594894	-2.2032545769162314e-22	5.647631873084816e-17	1.1050464107766654e-15	2.426171863948385e-14	1.1415712098700002e-15
65200000	0.004654219053886189	1.7599316590953202e-49	-6.608738450952978e-40	7.064724281539299e-12	1.2119135653082172e-14	0.0006915618780594894	-2.2028766769102633e-22	5.647631873084816e-17	1.1050464107766654e-15	2.426171863948385e-14	1.1415712098700002e-15
65300000	0.004654219053886189	1.7599316590953202e-49	-6.618881388693418e-40	7.064724281539299e-12	1.2119135653082172e-14	0.0006915618780594894	-2.2024987769042953e-22	5.647631873084818e-17	1.1050464107766654e-15	2.4261718639483853e-14	1.1415712098700002e-15
65400000	0.004654219053886189	1.7599316590953202e-49	-6.6290243264338035e-40	7.064724281539299e-12	1.2119135653082172e-14	0.0006915618780594894	-2.2021208768983273e-22	5.647631873084818e-17	1.1050464107766654e-15	2.4261718639483853e-14	1.1415712098700002e-15
65500000	0.004654219053886189	1.7599316590953202e-49	-6.639167264174157e-40	7.064724281539299e-12	1.2119135653082172e-14	0.0006915618780594894	-2.2017429768923597e-22	5.647631873084818e-17	1.1050464107766654e-15	2.4261718639483853e-14	1.1415712098700002e-15
65600000	0.004654219053886189	1.7599316590953202e-49	-6.649310201914507e-40	7.064724281539299e-12	1.2119135653082172e-14	0.0006915618780594894	-2.2013650768863917e-22	5.647631873084818e-17	1.1050464107766654e-15	2.4261718639483853e-14	1.1415712098700002e-15
65700000	0.004654219053886189	1.7599316590953202e-49	-6.659453139654877e-40	7.064724281539299e-12	1.2119135653082172e-14	0.0006915618780594894	-2.2009871768804236e-22	5.647631873084818e-17	1.1050464107766654e-15	2.4261718639483853e-14	1.1415712098700002e-15
65800000	0.004654219053886189	1.7599316590953202e-49	-6.669596077395293e-40	7.064724281539299e-12	1.2119135653082172e-14	0.0006915618780594894	-2.2006092768744556e-22	5.647631873084818e-17	1.1050464107766654e-15	2.4261718639483853e-14	1.1415712098700002e-15
65900000	0.004654219053886189	1.7599316590953202e-49	-6.6797390151357796e-40	7.064724281539299e-12	1.2119135653082172e-14	0.0006915618780594894	-2.2002313768684876e-22	5.647631873084818e-17	1.1050464107766654e-15	2.4261718639483853e-14	1.1415712098700002e-15
66000000	0.004654219053886189	1.7599316590953202e-49	-6.689881952876363e-40	7.064724281539299e-12	1.2119135653082172e-14	0.0006915618780594894	-2.1998534768625195e-22	5.647631873084818e-17	1.1050464107766654e-15	2.4261718639483853e-14	1.1415712098700002e-15
66100000	0.004654219053886189	1.7599316590953202e-49	-6.7000248906170695e-40	7.064724281539299e-12	1.2119135653082172e-14	0.0006915618780594894	-2.199475576856552e-22	5.647631873084818e-17	1.1050464107766654e-15	2.4261718639483853e-14	1.1415712098700002e-15
66200000	0.004654219053886189	1.7599316590953202e-49	-6.7101678283579225e-40	7.064724281539299e-12	1.2119135653082172e-14	0.0006915618780594894	-2.199097676850584e-22	5.647631873084818e-17	1.1050464107766654e-15	2.4261718639483853e-14	1.1415712098700002e-15
66300000	0.004654219053886189	1.7599316590953202e-49	-6.720310766098949e-40	7.064724281539299e-12	1.2119135653082172e-14	0.0006915618780594894	-2.198719776844616e-22	5.647631873084818e-17	1.1050464107766654e-15	2.4261718639483853e-14	1.1415712098700002e-15
66400000	0.004654219053886189	1.7599316590953202e-49	-6.730453703840174e-40	7.064724281539299e-12	1.2119135653082172e-14	0.0006915618780594894	-2.198341876838648e-22	5.647631873084818e-17	1.1050464107766654e-15	2.4261718639483853e-14	1.1415712098700002e-15
66500000	0.004654219053886189	1.7599316590953202e-49	-6.740596641581623e-40	7.064724281539299e-12	1.2119135653082172e-14	0.0006915618780594894	-2.19796397683268e-22	5.647631873084818e-17	1.1050464107766654e-15	2.4261718639483853e-14	1.1415712098700002e-15
66600000	0.004654219053886189	1.7599316590953202e-49	-6.750739579323321e-40	7.064724281539299e-12	1.2119135653082172e-14	0.0006915618780594894	-2.197586076826712e-22	5.647631873084818e-17	1.1050464107766654e-15	2.4261718639483853e-14	1.1415712098700002e-15
66700000	0.004654219053886189	1.7599316590953202e-49	-6.760882517065294e-40	7.064724281539299e-12	1.2119135653082172e-14	0.0006915618780594894	-2.1972081768207437e-22	5.647631873084818e-17	1.1050464107766654e-15	2.4261718639483853e-14	1.1415712098700002e-15
66800000	0.004654219053886189	1.7599316590953202e-49	-6.771025454807568e-40	7.064724281539299e-12	1.2119135653082172e-14	0.0006915618780594894	-2.196830276814776e-22	5.647631873084818e-17	1.1050464107766654e-15	2.4261718639483853e-14	1.1415712098700002e-15
66900000	0.004654219053886189	1.7599316590953202e-49	-6.7811683925501665e-40	7.064724281539299e-12	1.2119135653082172e-14	0.0006915618780594894	-2.196452376808808e-22	5.647631873084818e-17	1.1050464107766654e-15	2.4261718639483853e-14	1.1415712098700002e-15
67000000	0.004654219053886189	1.7599316590953202e-49	-6.7913113302931165e-40	7.064724281539299e-12	1.2119135653082172e-14	0.0006915618780594894	-2.19607447680284e-22	5.647631873084818e-17	1.1050464107766654e-15	2.4261718639483853e-14	1.1415712098700002e-15
67100000	0.004654219053886189	1.7599316590953202e-49	-6.8014542680364426e-40	7.064724281539299e-12	1.2119135653082172e-14	0.0006915618780594894	-2.195696576796872e-22	5.647631873084818e-17	1.1050464107766654e-15	2.4261718639483853e-14	1.1415712098700002e-15
67200000	0.004654219053886189	1.7599316590953206e-49	-6.8115972057801716e-40	7.064724281539299e-12	1.2119135653082172e-14	0.0006915618780594894	-2.195318676790904e-22	5.647631873084818e-17	1.1050464107766654e-15	2.4261718639483853e-14	1.1415712098700002e-15
67300000	0.004654219053886189	1.7599316590953206e-49	-6.821740143524327e-40	7.064724281539299e-12	1.2119135653082172e-14	0.0006915618780594894	-2.194940776784936e-22	5.647631873084818e-17	1.1050464107766654e-15	2.4261718639483853e-14	1.1415712098700002e-15
67400000	0.004654219053886189	1.7599316590953206e-49	-6.8318830812689354e-40	7.064724281539299e-12	1.2119135653082172e-14	0.0006915618780594894	-2.1945628767789684e-22	5.647631873084818e-17	1.1050464107766654e-15	2.4261718639483853e-14	1.1415712098700002e-15
67500000	0.004654219053886189	1.7599316590953206e-49	-6.8420260190140225e-40	7.064724281539299e-12	1.2119135653082172e-14	0.0006915618780594894	-2.1941849767730004e-22	5.647631873084818e-17	1.1050464107766654e-15	2.4261718639483853e-14	1.1415712098700002e-15
67600000	0.004654219053886189	1.7599316590953206e-49	-6.852168956759613e-40	7.064724281539299e-12	1.2119135653082172e-14	0.0006915618780594894	-2.1938070767670324e-22	5.647631873084818e-17	1.1050464107766654e-15	2.4261718639483853e-14	1.1415712098700002e-15
67700000	0.004654219053886189	1.7599316590953206e-49	-6.8623118945057325e-40	7.064724281539299e-12	1.2119135653082172e-14	0.0006915618780594894	-2.1934291767610643e-22	5.647631873084818e-17	1.1050464107766654e-15	2.4261718639483853e-14	1.1415712098700002e-15
67800000	0.004654219053886189	1.7599316590953206e-49	-6.872454832252407e-40	7.064724281539299e-12	1.2119135653082172e-14	0.0006915618780594894	-2.1930512767550963e-22	5.647631873084818e-17	1.1050464107766654e-15	2.4261718639483853e-14	1.1415712098700002e-15
67900000	0.004654219053886189	1.7599316590953206e-49	-6.882597769999661e-40	7.064724281539299e-12	1.2119135653082172e-14	0.0006915618780594894	-2.1926733767491283e-22	5.647631873084818e-17	1.1050464107766654e-15	2.4261718639483853e-14	1.1415712098700002e-15
68000000	0.004654219053886189	1.7599316590953206e-49	-6.892740707747521e-40	7.064724281539299e-12	1.2119135653082172e-14	0.0006915618780594894	-2.1922954767431607e-22	5.647631873084818e-17	1.1050464107766654e-15	2.4261718639483853e-14	1.1415712098700002e-15
68100000	0.004654219053886189	1.7599316590953206e-49	-6.902883645496011e-40	7.064724281539299e-12	1.2119135653082172e-14	0.0006915618780594894	-2.1919175767371926e-22	5.647631873084818e-17	1.1050464107766654e-15	2.4261718639483853e-14	1.1415712098700002e-15
68200000	0.004654219053886189	1.7599316590953206e-49	-6.913026583245157e-40	7.064724281539299e-12	1.2119135653082172e-14	0.0006915618780594894	-2.1915396767312246e-22	5.647631873084818e-17	1.1050464107766654e-15	2.4261718639483853e-14	1.1415712098700002e-15
68300000	0.004654219053886189	1.7599316590953206e-49	-6.923169520994986e-40	7.064724281539299e-12	1.2119135653082172e-14	0.0006915618780594894	-2.1911617767252566e-22	5.647631873084818e-17	1.1050464107766654e-15	2.4261718639483853e-14	1.1415712098700002e-15
68400000	0.004654219053886189	1.7599316590953206e-49	-6.9333124587455215e-40	7.064724281539299e-12	1.2119135653082172e-14	0.0006915618780594894	-2.1907838767192885e-22	5.647631873084818e-17	1.1050464107766654e-15	2.4261718639483853e-14	1.1415712098700002e-15
68500000	0.004654219053886189	1.7599316590953206e-49	-6.94345539649679e-40	7.064724281539299e-12	1.2119135653082172e-14	0.0006915618780594894	-2.1904059767133205e-22	5.647631873084818e-17	1.1050464107766654e-15	2.4261718639483853e-14	1.1415712098700002e-15
68600000	0.004654219053886189	1.7599316590953206e-49	-6.9535983342488164e-40	7.064724281539299e-12	1.2119135653082172e-14	0.0006915618780594894	-2.190028076707353e-22	5.647631873084818e-17	1.1050464107766654e-15	2.4261718639483853e-14	1.1415712098700002e-15
68700000	0.004654219053886189	1.7599316590953206e-49	-6.963741272001626e-40	7.064724281539299e-12	1.2119135653082172e-14	0.0006915618780594894	-2.189650176701385e-22	5.647631873084818e-17	1.1050464107766654e-15	2.4261718639483853e-14	1.1415712098700002e-15
68800000	0.004654219053886189	1.7599316590953206e-49	-6.973884209755245e-40	7.064724281539299e-12	1.2119135653082172e-14	0.0006915618780594894	-2.189272276695417e-22	5.647631873084818e-17	1.1050464107766654e-15	2.4261718639483853e-14	1.1415712098700002e-15
68900000	0.004654219053886189	1.7599316590953206e-49	-6.984027147509418e-40	7.064724281539299e-12	1.2119135653082172e-14	0.0006915618780594894	-2.188894376689449e-22	5.647631873084818e-17	1.1050464107766654e-15	2.4261718639483853e-14	1.1415712098700002e-15
69000000	0.004654219053886189	1.7599316590953206e-49	-6.994170085262264e-40	7.064724281539299e-12	1.2119135653082172e-14	0.0006915618780594894	-2.188516476683481e-22	5.647631873084818e-17	1.1050464107766654e-15	2.4261718639483853e-14	1.1415712098700002e-15
69100000	0.004654219053886189	1.7599316590953206e-49	-7.004313023013453e-40	7.064724281539299e-12	1.2119135653082172e-14	0.0006915618780594894	-2.1881385766775128e-22	5.647631873084818e-17	1.1050464107766654e-15	2.4261718639483853e-14	1.1415712098700002e-15
69200000	0.004654219053886189	1.7599316590953206e-49	-7.014455960763009e-40	7.064724281539299e-12	1.2119135653082172e-14	0.0006915618780594894	-2.1877606766715447e-22	5.647631873084818e-17	1.1050464107766654e-15	2.4261718639483853e-14	1.1415712098700002e-15
69300000	0.004654219053886189	1.7599316590953206e-49	-7.024598898510958e-40	7.064724281539299e-12	1.2119135653082172e-14	0.0006915618780594894	-2.187382776665577e-22	5.647631873084818e-17	1.1050464107766654e-15	2.4261718639483853e-14	1.1415712098700002e-15
69400000	0.004654219053886189	1.7599316590953206e-49	-7.034741836257324e-40	7.064724281539299e-12	1.2119135653082172e-14	0.0006915618780594894	-2.187004876659609e-22	5.647631873084818e-17	1.1050464107766654e-15	2.4261718639483853e-14	1.1415712098700002e-15
69500000	0.004654219053886189	1.7599316590953206e-49	-7.044884774002134e-40	7.064724281539299e-12	1.2119135653082172e-14	0.0006915618780594894	-2.186626976653641e-22	5.647631873084818e-17	1.1050464107766654e-15	2.4261718639483853e-14	1.1415712098700002e-15
69600000	0.004654219053886189	1.7599316590953206e-49	-7.055027711745412e-40	7.064724281539299e-12	1.2119135653082172e-14	0.0006915618780594894	-2.186249076647673e-22	5.647631873084818e-17	1.1050464107766654e-15	2.4261718639483853e-14	1.1415712098700002e-15
69700000	0.004654219053886189	1.7599316590953206e-49	-7.0651706494871854e-40	7.064724281539299e-12	1.2119135653082172e-14	0.0006915618780594894	-2.185871176641705e-22	5.647631873084818e-17	1.1050464107766654e-15	2.4261718639483853e-14	1.1415712098700002e-15
69800000	0.004654219053886189	1.7599316590953206e-49	-7.075313587227478e-40	7.064724281539299e-12	1.2119135653082172e-14	0.0006915618780594894	-2.185493276635737e-22	5.647631873084818e-17	1.1050464107766654e-15	2.4261718639483853e-14	1.1415712098700002e-15
69900000	0.004654219053886189	1.7599316590953206e-49	-7.085456524966316e-40	7.064724281539299e-12	1.2119135653082172e-14	0.0006915618780594894	-2.1851153766297694e-22	5.647631873084818e-17	1.1050464107766654e-15	2.4261718639483853e-14	1.1415712098700002e-15
70000000	0.004654219053886189	1.7599316590953206e-49	-7.095599462703725e-40	7.064724281539299e-12	1.2119135653082172e-14	0.0006915618780594894	-2.1847374766238014e-22	5.647631873084818e-17	1.1050464107766654e-15	2.4261718639483853e-14	1.1415712098700002e-15
70100000	0.004654219053886189	1.7599316590953206e-49	-7.105742400439729e-40	7.064724281539299e-12	1.2119135653082172e-14	0.0006915618780594894	-2.1843595766178333e-22	5.647631873084818e-17	1.1050464107766654e-15	2.4261718639483853e-14	1.1415712098700002e-15
70200000	0.004654219053886189	1.7599316590953206e-49	-7.1158853381743556e-40	7.064724281539299e-12	1.2119135653082172e-14	0.0006915618780594894	-2.1839816766118653e-22	5.647631873084818e-17	1.1050464107766654e-15	2.4261718639483853e-14	1.1415712098700002e-15
70300000	0.004654219053886189	1.7599316590953206e-49	-7.1260282759076286e-40	7.064724281539299e-12	1.2119135653082172e-14	0.0006915618780594894	-2.1836037766058973e-22	5.647631873084818e-17	1.1050464107766654e-15	2.4261718639483853e-14	1.1415712098700002e-15
70400000	0.004654219053886189	1.7599316590953206e-49	-7.136171213639574e-40	7.064724281539299e-12	1.2119135653082172e-14	0.0006915618780594894	-2.1832258765999292e-22	5.647631873084818e-17	1.1050464107766654e-15	2.4261718639483853e-14	1.1415712098700002e-15
70500000	0.004654219053886189	1.7599316590953206e-49	-7.146314151370217e-40	7.064724281539299e-12	1.2119135653082172e-14	0.0006915618780594894	-2.1828479765939617e-22	5.647631873084818e-17	1.1050464107766654e-15	2.4261718639483853e-14	1.1415712098700002e-15
70600000	0.004654219053886189	1.7599316590953206e-49	-7.156457089099583e-40	7.064724281539299e-12	1.2119135653082172e-14	0.0006915618780594894	-2.1824700765879936e-22	5.647631873084818e-17	1.1050464107766654e-15	2.4261718639483853e-14	1.1415712098700002e-15
70700000	0.004654219053886189	1.7599316590953206e-49	-7.1666000268276986e-40	7.064724281539299e-12	1.2119135653082172e-14	0.0006915618780594894	-2.1820921765820256e-22	5.647631873084818e-17	1.1050464107766654e-15	2.4261718639483853e-14	1.1415712098700002e-15
70800000	0.004654219053886189	1.7599316590953206e-49	-7.176742964554587e-40	7.064724281539299e-12	1.2119135653082172e-14	0.0006915618780594894	-2.1817142765760576e-22	5.647631873084818e-17	1.1050464107766654e-15	2.4261718639483853e-14	1.1415712098700002e-15
70900000	0.004654219053886189	1.7599316590953206e-49	-7.186885902280276e-40	7.064724281539299e-12	1.2119135653082172e-14	0.0006915618780594894	-2.1813363765700895e-22	5.647631873084818e-17	1.1050464107766654e-15	2.4261718639483853e-14	1.1415712098700002e-15
71000000	0.004654219053886189	1.7599316590953206e-49	-7.19702884000479e-40	7.064724281539299e-12	1.2119135653082172e-14	0.0006915618780594894	-2.1809584765641215e-22	5.647631873084818e-17	1.1050464107766654e-15	2.4261718639483853e-14	1.1415712098700002e-15
71100000	0.004654219053886189	1.7599316590953206e-49	-7.207171777728154e-40	7.064724281539299e-12	1.2119135653082172e-14	0.0006915618780594894	-2.180580576558154e-22	5.647631873084818e-17	1.1050464107766654e-15	2.4261718639483853e-14	1.1415712098700002e-15
71200000	0.004654219053886189	1.7599316590953206e-49	-7.217314715450394e-40	7.064724281539299e-12	1.2119135653082172e-14	0.0006915618780594894	-2.180202676552186e-22	5.647631873084818e-17	1.1050464107766654e-15	2.4261718639483853e-14	1.1415712098700002e-15
71300000	0.004654219053886189	1.7599316590953206e-49	-7.2274576531715355e-40	7.064724281539299e-12	1.2119135653082172e-14	0.0006915618780594894	-2.179824776546218e-22	5.647631873084818e-17	1.1050464107766654e-15	2.4261718639483853e-14	1.1415712098700002e-15
71400000	0.004654219053886189	1.7599316590953206e-49	-7.237600590891603e-40	7.064724281539299e-12	1.2119135653082172e-14	0.0006915618780594894	-2.17944687654025e-22	5.647631873084818e-17	1.1050464107766654e-15	2.4261718639483853e-14	1.1415712098700002e-15
71500000	0.004654219053886189	1.7599316590953206e-49	-7.247743528610623e-40	7.064724281539299e-12	1.2119135653082172e-14	0.0006915618780594894	-2.179068976534282e-22	5.647631873084818e-17	1.1050464107766654e-15	2.4261718639483853e-14	1.1415712098700002e-15
71600000	0.004654219053886189	1.7599316590953206e-49	-7.257886466328621e-40	7.064724281539299e-12	1.2119135653082172e-14	0.0006915618780594894	-2.1786910765283137e-22	5.647631873084818e-17	1.1050464107766654e-15	2.4261718639483853e-14	1.1415712098700002e-15
71700000	0.004654219053886189	1.7599316590953206e-49	-7.268029404045622e-40	7.064724281539299e-12	1.2119135653082172e-14	0.0006915618780594894	-2.1783131765223457e-22	5.647631873084818e-17	1.1050464107766654e-15	2.4261718639483853e-14	1.1415712098700002e-15
71800000	0.004654219053886189	1.7599316590953206e-49	-7.278172341761651e-40	7.064724281539299e-12	1.2119135653082172e-14	0.0006915618780594894	-2.177935276516378e-22	5.647631873084818e-17	1.1050464107766654e-15	2.4261718639483853e-14	1.1415712098700002e-15
71900000	0.004654219053886189	1.7599316590953206e-49	-7.2883152794767336e-40	7.064724281539299e-12	1.2119135653082172e-14	0.0006915618780594894	-2.17755737651041e-22	5.647631873084818e-17	1.1050464107766654e-15	2.4261718639483853e-14	1.1415712098700002e-15
72000000	0.004654219053886189	1.7599316590953206e-49	-7.298458217190896e-40	7.064724281539299e-12	1.2119135653082172e-14	0.0006915618780594894	-2.177179476504442e-22	5.647631873084818e-17	1.1050464107766654e-15	2.4261718639483853e-14	1.1415712098700002e-15
72100000	0.004654219053886189	1.7599316590953206e-49	-7.308601154904163e-40	7.064724281539299e-12	1.2119135653082172e-14	0.0006915618780594894	-2.176801576498474e-22	5.647631873084818e-17	1.1050464107766654e-15	2.4261718639483853e-14	1.1415712098700002e-15
72200000	0.004654219053886189	1.7599316590953206e-49	-7.31874409261656e-40	7.064724281539299e-12	1.2119135653082172e-14	0.0006915618780594894	-2.176423676492506e-22	5.647631873084818e-17	1.1050464107766654e-15	2.4261718639483853e-14	1.1415712098700002e-15
72300000	0.004654219053886189	1.7599316590953206e-49	-7.3288870303281125e-40	7.064724281539299e-12	1.2119135653082172e-14	0.0006915618780594894	-2.176045776486538e-22	5.647631873084818e-17	1.1050464107766654e-15	2.4261718639483853e-14	1.1415712098700002e-15
72400000	0.004654219053886189	1.7599316590953206e-49	-7.339029968038847e-40	7.064724281539299e-12	1.2119135653082172e-14	0.0006915618780594894	-2.1756678764805704e-22	5.647631873084818e-17	1.1050464107766654e-15	2.4261718639483853e-14	1.1415712098700002e-15
72500000	0.004654219053886189	1.7599316590953206e-49	-7.349172905748786e-40	7.064724281539299e-12	1.2119135653082172e-14	0.0006915618780594894	-2.1752899764746024e-22	5.647631873084818e-17	1.1050464107766654e-15	2.4261718639483853e-14	1.1415712098700002e-15
72600000	0.004654219053886189	1.7599316590953206e-49	-7.359315843457959e-40	7.064724281539299e-12	1.2119135653082172e-14	0.0006915618780594894	-2.1749120764686343e-22	5.647631873084818e-17	1.1050464107766654e-15	2.4261718639483853e-14	1.1415712098700002e-15
72700000	0.004654219053886189	1.7599316590953206e-49	-7.36945878116639e-40	7.064724281539299e-12	1.2119135653082172e-14	0.0006915618780594894	-2.1745341764626663e-22	5.647631873084818e-17	1.1050464107766654e-15	2.4261718639483853e-14	1.1415712098700002e-15
72800000	0.004654219053886189	1.7599316590953206e-49	-7.379601718874102e-40	7.064724281539299e-12	1.2119135653082172e-14	0.0006915618780594894	-2.1741562764566983e-22	5.647631873084818e-17	1.1050464107766654e-15	2.4261718639483853e-14	1.1415712098700002e-15
72900000	0.004654219053886189	1.7599316590953206e-49	-7.389744656581123e-40	7.064724281539299e-12	1.2119135653082172e-14	0.0006915618780594894	-2.17377837645073e-22	5.647631873084818e-17	1.1050464107766654e-15	2.4261718639483853e-14	1.1415712098700002e-15
73000000	0.004654219053886189	1.7599316590953206e-49	-7.399887594287477e-40	7.064724281539299e-12	1.2119135653082172e-14	0.0006915618780594894	-2.1734004764447627e-22	5.647631873084818e-17	1.1050464107766654e-15	2.4261718639483853e-14	1.1415712098700002e-15
73100000	0.004654219053886189	1.7599316590953206e-49	-7.41003053199319e-40	7.064724281539299e-12	1.2119135653082172e-14	0.0006915618780594894	-2.1730225764387946e-22	5.647631873084818e-17	1.1050464107766654e-15	2.4261718639483853e-14	1.1415712098700002e-15
73200000	0.004654219053886189	1.7599316590953206e-49	-7.420173469698288e-40	7.064724281539299e-12	1.2119135653082172e-14	0.0006915618780594894	-2.1726446764328266e-22	5.647631873084818e-17	1.1050464107766654e-15	2.4261718639483853e-14	1.1415712098700002e-15
73300000	0.004654219053886189	1.7599316590953206e-49	-7.430316407402797e-40	7.064724281539299e-12	1.2119135653082172e-14	0.0006915618780594894	-2.1722667764268585e-22	5.647631873084818e-17	1.1050464107766654e-15	2.4261718639483853e-14	1.1415712098700002e-15
73400000	0.004654219053886189	1.7599316590953206e-49	-7.44045934510674e-40	7.064724281539299e-12	1.2119135653082172e-14	0.0006915618780594894	-2.1718888764208905e-22	5.647631873084818e-17	1.1050464107766654e-15	2.4261718639483853e-14	1.1415712098700002e-15
73500000	0.004654219053886189	1.7599316590953206e-49	-7.450602282810144e-40	7.064724281539299e-12	1.2119135653082172e-14	0.0006915618780594894	-2.1715109764149225e-22	5.647631873084818e-17	1.1050464107766654e-15	2.4261718639483853e-14	1.1415712098700002e-15
73600000	0.004654219053886189	1.7599316590953206e-49	-7.460745220513034e-40	7.064724281539299e-12	1.2119135653082172e-14	0.0006915618780594894	-2.171133076408955e-22	5.647631873084818e-17	1.1050464107766654e-15	2.4261718639483853e-14	1.1415712098700002e-15
73700000	0.004654219053886189	1.7599316590953206e-49	-7.470888158215437e-40	7.064724281539299e-12	1.2119135653082172e-14	0.0006915618780594894	-2.170755176402987e-22	5.647631873084818e-17	1.1050464107766654e-15	2.4261718639483853e-14	1.1415712098700002e-15
73800000	0.004654219053886189	1.7599316590953206e-49	-7.481031095917376e-40	7.064724281539299e-12	1.2119135653082172e-14	0.0006915618780594894	-2.170377276397019e-22	5.647631873084818e-17	1.1050464107766654e-15	2.4261718639483853e-14	1.1415712098700002e-15
73900000	0.004654219053886189	1.7599316590953206e-49	-7.491174033618878e-40	7.064724281539299e-12	1.2119135653082172e-14	0.0006915618780594894	-2.169999376391051e-22	5.647631873084818e-17	1.1050464107766654e-15	2.4261718639483853e-14	1.1415712098700002e-15
74000000	0.004654219053886189	1.7599316590953206e-49	-7.50131697131997e-40	7.064724281539299e-12	1.2119135653082172e-14	0.0006915618780594894	-2.169621476385083e-22	5.647631873084818e-17	1.1050464107766654e-15	2.4261718639483853e-14	1.1415712098700002e-15
74100000	0.004654219053886189	1.7599316590953206e-49	-7.511459909020672e-40	7.064724281539299e-12	1.2119135653082172e-14	0.0006915618780594894	-2.1692435763791147e-22	5.647631873084818e-17	1.1050464107766654e-15	2.4261718639483853e-14	1.1415712098700002e-15
74200000	0.004654219053886189	1.7599316590953206e-49	-7.521602846721014e-40	7.064724281539299e-12	1.2119135653082172e-14	0.0006915618780594894	-2.1688656763731467e-22	5.647631873084818e-17	1.1050464107766654e-15	2.4261718639483853e-14	1.1415712098700002e-15
74300000	0.004654219053886189	1.7599316590953206e-49	-7.53174578442102e-40	7.064724281539299e-12	1.2119135653082172e-14	0.0006915618780594894	-2.168487776367179e-22	5.647631873084818e-17	1.1050464107766654e-15	2.4261718639483853e-14	1.1415712098700002e-15
74400000	0.004654219053886189	1.7599316590953206e-49	-7.541888722120718e-40	7.064724281539299e-12	1.2119135653082172e-14	0.0006915618780594894	-2.168109876361211e-22	5.647631873084818e-17	1.1050464107766654e-15	2.4261718639483853e-14	1.1415712098700002e-15
74500000	0.004654219053886189	1.7599316590953206e-49	-7.552031659820129e-40	7.064724281539299e-12	1.2119135653082172e-14	0.0006915618780594894	-2.167731976355243e-22	5.647631873084818e-17	1.1050464107766654e-15	2.4261718639483853e-14	1.1415712098700002e-15
74600000	0.004654219053886189	1.7599316590953206e-49	-7.562174597519282e-40	7.064724281539299e-12	1.2119135653082172e-14	0.0006915618780594894	-2.167354076349275e-22	5.647631873084818e-17	1.1050464107766654e-15	2.4261718639483853e-14	1.1415712098700002e-15
74700000	0.004654219053886189	1.7599316590953206e-49	-7.5723175352182e-40	7.064724281539299e-12	1.2119135653082172e-14	0.0006915618780594893	-2.166976176343307e-22	5.647631873084818e-17	1.1050464107766654e-15	2.4261718639483853e-14	1.1415712098700002e-15
74800000	0.004654219053886189	1.7599316590953206e-49	-7.58246047291691e-40	7.064724281539299e-12	1.2119135653082172e-14	0.0006915618780594893	-2.166598276337339e-22	5.647631873084818e-17	1.1050464107766654e-15	2.4261718639483853e-14	1.1415712098700002e-15
74900000	0.004654219053886189	1.7599316590953206e-49	-7.592603410615436e-40	7.064724281539299e-12	1.2119135653082172e-14	0.0006915618780594893	-2.1662203763313714e-22	5.647631873084818e-17	1.1050464107766654e-15	2.4261718639483853e-14	1.14157120987e-15
75000000	0.004654219053886189	1.7599316590953206e-49	-7.602746348313806e-40	7.064724281539299e-12	1.2119135653082172e-14	0.0006915618780594893	-2.1658424763254033e-22	5.647631873084818e-17	1.1050464107766654e-15	2.4261718639483853e-14	1.14157120987e-15
75100000	0.004654219053886189	1.7599316590953206e-49	-7.612889286012044e-40	7.064724281539299e-12	1.2119135653082172e-14	0.0006915618780594893	-2.1654645763194353e-22	5.647631873084818e-17	1.1050464107766654e-15	2.4261718639483853e-14	1.14157120987e-15
75200000	0.004654219053886189	1.7599316590953206e-49	-7.623032223710174e-40	7.064724281539299e-12	1.2119135653082172e-14	0.0006915618780594893	-2.1650866763134673e-22	5.647631873084818e-17	1.1050464107766654e-15	2.4261718639483853e-14	1.14157120987e-15
75300000	0.004654219053886188	1.7599316590953206e-49	-7.633175161408223e-40	7.064724281539299e-12	1.2119135653082172e-14	0.0006915618780594893	-2.1647087763074992e-22	5.647631873084818e-17	1.1050464107766654e-15	2.4261718639483853e-14	1.14157120987e-15
75400000	0.004654219053886188	1.7599316590953206e-49	-7.643318099106216e-40	7.064724281539299e-12	1.2119135653082172e-14	0.0006915618780594893	-2.164330876301531e-22	5.647631873084818e-17	1.1050464107766654e-15	2.4261718639483853e-14	1.14157120987e-15
75500000	0.004654219053886188	1.7599316590953206e-49	-7.653461036804178e-40	7.064724281539299e-12	1.2119135653082172e-14	0.0006915618780594893	-2.1639529762955636e-22	5.647631873084818e-17	1.1050464107766654e-15	2.4261718639483853e-14	1.14157120987e-15
75600000	0.004654219053886188	1.7599316590953206e-49	-7.663603974502135e-40	7.064724281539299e-12	1.211913565308217e-14	0.0006915618780594893	-2.1635750762895956e-22	5.647631873084818e-17	1.1050464107766654e-15	2.426171863948385e-14	1.14157120987e-15
75700000	0.004654219053886188	1.7599316590953206e-49	-7.673746912200114e-40	7.064724281539299e-12	1.211913565308217e-14	0.0006915618780594893	-2.1631971762836276e-22	5.647631873084818e-17	1.1050464107766654e-15	2.426171863948385e-14	1.14157120987e-15
75800000	0.004654219053886188	1.7599316590953206e-49	-7.683889849898138e-40	7.064724281539299e-12	1.211913565308217e-14	0.0006915618780594893	-2.1628192762776595e-22	5.647631873084818e-17	1.1050464107766654e-15	2.426171863948385e-14	1.14157120987e-15
75900000	0.004654219053886188	1.7599316590953206e-49	-7.694032787596232e-40	7.064724281539299e-12	1.211913565308217e-14	0.0006915618780594893	-2.1624413762716915e-22	5.647631873084818e-17	1.1050464107766654e-15	2.426171863948385e-14	1.14157120987e-15
76000000	0.004654219053886188	1.7599316590953206e-49	-7.704175725294424e-40	7.064724281539299e-12	1.211913565308217e-14	0.0006915618780594893	-2.1620634762657235e-22	5.647631873084818e-17	1.1050464107766654e-15	2.426171863948385e-14	1.14157120987e-15
76100000	0.004654219053886188	1.7599316590953206e-49	-7.714318662992739e-40	7.064724281539299e-12	1.211913565308217e-14	0.0006915618780594893	-2.161685576259756e-22	5.647631873084818e-17	1.1050464107766654e-15	2.426171863948385e-14	1.14157120987e-15
76200000	0.004654219053886188	1.7599316590953202e-49	-7.7244616006912e-40	7.064724281539299e-12	1.211913565308217e-14	0.0006915618780594893	-2.161307676253788e-22	5.647631873084818e-17	1.1050464107766654e-15	2.426171863948385e-14	1.14157120987e-15
76300000	0.004654219053886188	1.7599316590953202e-49	-7.734604538389834e-40	7.064724281539299e-12	1.211913565308217e-14	0.0006915618780594893	-2.16092977624782e-22	5.647631873084818e-17	1.1050464107766654e-15	2.426171863948385e-14	1.14157120987e-15
76400000	0.004654219053886188	1.7599316590953202e-49	-7.744747476088667e-40	7.064724281539299e-12	1.211913565308217e-14	0.0006915618780594893	-2.160551876241852e-22	5.647631873084818e-17	1.1050464107766654e-15	2.426171863948385e-14	1.14157120987e-15
76500000	0.004654219053886188	1.7599316590953202e-49	-7.754890413787724e-40	7.064724281539299e-12	1.211913565308217e-14	0.0006915618780594893	-2.1601739762358838e-22	5.647631873084818e-17	1.1050464107766654e-15	2.426171863948385e-14	1.14157120987e-15
76600000	0.004654219053886188	1.7599316590953202e-49	-7.76503335148703e-40	7.064724281539299e-12	1.211913565308217e-14	0.0006915618780594893	-2.1597960762299157e-22	5.647631873084818e-17	1.1050464107766654e-15	2.426171863948385e-14	1.14157120987e-15
76700000	0.004654219053886188	1.7599316590953202e-49	-7.775176289186613e-40	7.064724281539299e-12	1.211913565308217e-14	0.0006915618780594893	-2.1594181762239477e-22	5.647631873084818e-17	1.1050464107766654e-15	2.426171863948385e-14	1.14157120987e-15
76800000	0.004654219053886188	1.7599316590953202e-49	-7.785319226886493e-40	7.064724281539299e-12	1.211913565308217e-14	0.0006915618780594893	-2.15904027621798e-22	5.647631873084818e-17	1.1050464107766654e-15	2.426171863948385e-14	1.14157120987e-15
76900000	0.004654219053886188	1.7599316590953202e-49	-7.7954621645867e-40	7.064724281539299e-12	1.211913565308217e-14	0.0006915618780594893	-2.158662376212012e-22	5.647631873084818e-17	1.1050464107766654e-15	2.426171863948385e-14	1.14157120987e-15
77000000	0.004654219053886188	1.7599316590953202e-49	-7.80560510228726e-40	7.064724281539299e-12	1.211913565308217e-14	0.0006915618780594893	-2.158284476206044e-22	5.647631873084818e-17	1.1050464107766654e-15	2.426171863948385e-14	1.14157120987e-15
77100000	0.004654219053886188	1.7599316590953202e-49	-7.815748039988194e-40	7.064724281539299e-12	1.211913565308217e-14	0.0006915618780594893	-2.157906576200076e-22	5.647631873084818e-17	1.1050464107766654e-15	2.426171863948385e-14	1.14157120987e-15
77200000	0.004654219053886188	1.7599316590953202e-49	-7.82589097768953e-40	7.064724281539299e-12	1.211913565308217e-14	0.0006915618780594893	-2.157528676194108e-22	5.647631873084818e-17	1.1050464107766654e-15	2.426171863948385e-14	1.14157120987e-15
77300000	0.004654219053886188	1.7599316590953202e-49	-7.836033915391294e-40	7.064724281539299e-12	1.211913565308217e-14	0.0006915618780594893	-2.15715077618814e-22	5.647631873084818e-17	1.1050464107766654e-15	2.426171863948385e-14	1.14157120987e-15
77400000	0.004654219053886188	1.7599316590953202e-49	-7.84617685309351e-40	7.064724281539299e-12	1.211913565308217e-14	0.0006915618780594893	-2.1567728761821724e-22	5.647631873084818e-17	1.1050464107766654e-15	2.426171863948385e-14	1.14157120987e-15
77500000	0.004654219053886188	1.7599316590953202e-49	-7.856319790796205e-40	7.064724281539299e-12	1.211913565308217e-14	0.0006915618780594893	-2.1563949761762043e-22	5.647631873084818e-17	1.1050464107766654e-15	2.426171863948385e-14	1.14157120987e-15
77600000	0.004654219053886188	1.7599316590953202e-49	-7.866462728499404e-40	7.064724281539299e-12	1.211913565308217e-14	0.0006915618780594893	-2.1560170761702363e-22	5.647631873084818e-17	1.1050464107766654e-15	2.426171863948385e-14	1.14157120987e-15
77700000	0.004654219053886188	1.7599316590953202e-49	-7.876605666203131e-40	7.064724281539299e-12	1.211913565308217e-14	0.0006915618780594893	-2.1556391761642683e-22	5.647631873084818e-17	1.1050464107766654e-15	2.426171863948385e-14	1.14157120987e-15
77800000	0.004654219053886188	1.7599316590953202e-49	-7.886748603907413e-40	7.064724281539299e-12	1.211913565308217e-14	0.0006915618780594893	-2.1552612761583e-22	5.647631873084818e-17	1.1050464107766654e-15	2.426171863948385e-14	1.14157120987e-15
77900000	0.004654219053886188	1.7599316590953202e-49	-7.896891541612276e-40	7.064724281539299e-12	1.211913565308217e-14	0.0006915618780594893	-2.154883376152332e-22	5.647631873084818e-17	1.1050464107766654e-15	2.426171863948385e-14	1.14157120987e-15
78000000	0.004654219053886188	1.7599316590953202e-49	-7.907034479317744e-40	7.064724281539299e-12	1.211913565308217e-14	0.0006915618780594893	-2.1545054761463646e-22	5.647631873084818e-17	1.1050464107766654e-15	2.426171863948385e-14	1.14157120987e-15
78100000	0.004654219053886188	1.7599316590953202e-49	-7.917177417023843e-40	7.064724281539299e-12	1.211913565308217e-14	0.0006915618780594893	-2.1541275761403966e-22	5.647631873084818e-17	1.1050464107766654e-15	2.426171863948385e-14	1.14157120987e-15
78200000	0.004654219053886188	1.7599316590953202e-49	-7.927320354730598e-40	7.064724281539299e-12	1.211913565308217e-14	0.0006915618780594893	-2.1537496761344286e-22	5.647631873084818e-17	1.1050464107766654e-15	2.426171863948385e-14	1.14157120987e-15
78300000	0.004654219053886188	1.7599316590953202e-49	-7.937463292438035e-40	7.064724281539299e-12	1.211913565308217e-14	0.0006915618780594893	-2.1533717761284605e-22	5.647631873084818e-17	1.1050464107766654e-15	2.426171863948385e-14	1.14157120987e-15
78400000	0.004654219053886188	1.7599316590953202e-49	-7.947606230146178e-40	7.064724281539299e-12	1.211913565308217e-14	0.0006915618780594893	-2.1529938761224925e-22	5.647631873084818e-17	1.1050464107766654e-15	2.426171863948385e-14	1.14157120987e-15
78500000	0.004654219053886188	1.7599316590953202e-49	-7.957749167855054e-40	7.064724281539299e-12	1.211913565308217e-14	0.0006915618780594893	-2.1526159761165244e-22	5.647631873084818e-17	1.1050464107766654e-15	2.426171863948385e-14	1.14157120987e-15
78600000	0.004654219053886188	1.7599316590953202e-49	-7.967892105564688e-40	7.064724281539299e-12	1.211913565308217e-14	0.0006915618780594893	-2.152238076110557e-22	5.647631873084818e-17	1.1050464107766654e-15	2.426171863948385e-14	1.14157120987e-15
78700000	0.004654219053886188	1.7599316590953202e-49	-7.978035043275107e-40	7.064724281539299e-12	1.211913565308217e-14	0.0006915618780594893	-2.151860176104589e-22	5.647631873084818e-17	1.1050464107766654e-15	2.426171863948385e-14	1.14157120987e-15
78800000	0.004654219053886188	1.7599316590953202e-49	-7.988177980986333e-40	7.064724281539299e-12	1.211913565308217e-14	0.0006915618780594893	-2.151482276098621e-22	5.647631873084818e-17	1.1050464107766654e-15	2.426171863948385e-14	1.14157120987e-15
78900000	0.004654219053886188	1.7599316590953202e-49	-7.998320918698114e-40	7.064724281539299e-12	1.211913565308217e-14	0.0006915618780594893	-2.151104376092653e-22	5.647631873084818e-17	1.1050464107766654e-15	2.426171863948385e-14	1.14157120987e-15
79000000	0.004654219053886188	1.7599316590953202e-49	-8.00846385640857e-40	7.064724281539299e-12	1.211913565308217e-14	0.0006915618780594893	-2.1507264760866847e-22	5.647631873084818e-17	1.1050464107766654e-15	2.426171863948385e-14	1.14157120987e-15
79100000	0.004654219053886188	1.7599316590953202e-49	-8.018606794117367e-40	7.064724281539299e-12	1.211913565308217e-14	0.0006915618780594893	-2.1503485760807167e-22	5.647631873084818e-17	1.1050464107766654e-15	2.426171863948385e-14	1.14157120987e-15
79200000	0.004654219053886188	1.7599316590953202e-49	-8.02874973182453e-40	7.064724281539299e-12	1.211913565308217e-14	0.0006915618780594893	-2.1499706760747487e-22	5.647631873084818e-17	1.1050464107766654e-15	2.426171863948385e-14	1.14157120987e-15
79300000	0.004654219053886188	1.7599316590953202e-49	-8.038892669530087e-40	7.064724281539299e-12	1.211913565308217e-14	0.0006915618780594893	-2.149592776068781e-22	5.647631873084818e-17	1.1050464107766654e-15	2.426171863948385e-14	1.14157120987e-15
79400000	0.004654219053886188	1.7599316590953202e-49	-8.04903560723406e-40	7.064724281539299e-12	1.211913565308217e-14	0.0006915618780594893	-2.149214876062813e-22	5.647631873084818e-17	1.1050464107766654e-15	2.426171863948385e-14	1.14157120987e-15
79500000	0.004654219053886188	1.7599316590953202e-49	-8.05917854493648e-40	7.064724281539299e-12	1.211913565308217e-14	0.0006915618780594893	-2.148836976056845e-22	5.647631873084818e-17	1.1050464107766654e-15	2.426171863948385e-14	1.14157120987e-15
79600000	0.004654219053886188	1.7599316590953202e-49	-8.069321482637365e-40	7.064724281539299e-12	1.211913565308217e-14	0.0006915618780594893	-2.148459076050877e-22	5.647631873084818e-17	1.1050464107766654e-15	2.426171863948385e-14	1.14157120987e-15
79700000	0.004654219053886188	1.7599316590953202e-49	-8.079464420336746e-40	7.064724281539299e-12	1.211913565308217e-14	0.0006915618780594893	-2.148081176044909e-22	5.647631873084818e-17	1.1050464107766654e-15	2.426171863948385e-14	1.14157120987e-15
79800000	0.004654219053886188	1.7599316590953202e-49	-8.089607358034648e-40	7.064724281539299e-12	1.211913565308217e-14	0.0006915618780594893	-2.147703276038941e-22	5.647631873084818e-17	1.1050464107766654e-15	2.426171863948385e-14	1.14157120987e-15
79900000	0.004654219053886188	1.7599316590953202e-49	-8.099750295731093e-40	7.064724281539299e-12	1.211913565308217e-14	0.0006915618780594893	-2.1473253760329734e-22	5.647631873084818e-17	1.1050464107766654e-15	2.426171863948385e-14	1.14157120987e-15
80000000	0.004654219053886188	1.7599316590953202e-49	-8.109893233426111e-40	7.064724281539299e-12	1.211913565308217e-14	0.0006915618780594893	-2.1469474760270053e-22	5.647631873084818e-17	1.1050464107766654e-15	2.426171863948385e-14	1.14157120987e-15
80100000	0.004654219053886188	1.7599316590953202e-49	-8.120036171119724e-40	7.064724281539299e-12	1.211913565308217e-14	0.0006915618780594893	-2.1465695760210373e-22	5.647631873084818e-17	1.1050464107766654e-15	2.426171863948385e-14	1.14157120987e-15
80200000	0.004654219053886188	1.7599316590953202e-49	-8.130179108811958e-40	7.064724281539299e-12	1.211913565308217e-14	0.0006915618780594893	-2.1461916760150692e-22	5.647631873084818e-17	1.1050464107766654e-15	2.426171863948385e-14	1.14157120987e-15
80300000	0.004654219053886188	1.7599316590953202e-49	-8.140322046502839e-40	7.064724281539299e-12	1.211913565308217e-14	0.0006915618780594893	-2.145813776009101e-22	5.647631873084818e-17	1.1050464107766654e-15	2.426171863948385e-14	1.14157120987e-15
80400000	0.004654219053886188	1.7599316590953202e-49	-8.150464984192393e-40	7.064724281539299e-12	1.211913565308217e-14	0.0006915618780594893	-2.145435876003133e-22	5.647631873084818e-17	1.1050464107766654e-15	2.426171863948385e-14	1.14157120987e-15
80500000	0.004654219053886188	1.7599316590953202e-49	-8.160607921880644e-40	7.064724281539299e-12	1.211913565308217e-14	0.0006915618780594893	-2.1450579759971656e-22	5.647631873084818e-17	1.1050464107766654e-15	2.426171863948385e-14	1.14157120987e-15
80600000	0.004654219053886188	1.7599316590953202e-49	-8.170750859567618e-40	7.064724281539299e-12	1.211913565308217e-14	0.0006915618780594893	-2.1446800759911976e-22	5.647631873084818e-17	1.1050464107766654e-15	2.426171863948385e-14	1.14157120987e-15
80700000	0.004654219053886188	1.7599316590953202e-49	-8.180893797253342e-40	7.064724281539299e-12	1.211913565308217e-14	0.0006915618780594893	-2.1443021759852295e-22	5.647631873084818e-17	1.1050464107766654e-15	2.426171863948385e-14	1.14157120987e-15
80800000	0.004654219053886188	1.7599316590953202e-49	-8.191036734937839e-40	7.064724281539299e-12	1.211913565308217e-14	0.0006915618780594893	-2.1439242759792615e-22	5.647631873084818e-17	1.1050464107766654e-15	2.426171863948385e-14	1.14157120987e-15
80900000	0.004654219053886188	1.7599316590953202e-49	-8.201179672621135e-40	7.064724281539299e-12	1.211913565308217e-14	0.0006915618780594893	-2.1435463759732935e-22	5.647631873084818e-17	1.1050464107766654e-15	2.426171863948385e-14	1.14157120987e-15
81000000	0.004654219053886188	1.7599316590953202e-49	-8.211322610303257e-40	7.064724281539299e-12	1.211913565308217e-14	0.0006915618780594893	-2.1431684759673254e-22	5.647631873084818e-17	1.1050464107766654e-15	2.426171863948385e-14	1.14157120987e-15
81100000	0.004654219053886188	1.7599316590953202e-49	-8.221465547984229e-40	7.064724281539299e-12	1.211913565308217e-14	0.0006915618780594893	-2.142790575961358e-22	5.647631873084818e-17	1.1050464107766654e-15	2.426171863948385e-14	1.14157120987e-15
81200000	0.004654219053886188	1.7599316590953202e-49	-8.231608485664077e-40	7.064724281539299e-12	1.211913565308217e-14	0.0006915618780594893	-2.14241267595539e-22	5.647631873084818e-17	1.1050464107766654e-15	2.426171863948385e-14	1.14157120987e-15
81300000	0.004654219053886188	1.7599316590953202e-49	-8.241751423342827e-40	7.064724281539299e-12	1.211913565308217e-14	0.0006915618780594893	-2.142034775949422e-22	5.647631873084818e-17	1.1050464107766654e-15	2.426171863948385e-14	1.14157120987e-15
81400000	0.004654219053886188	1.7599316590953202e-49	-8.251894361020504e-40	7.064724281539299e-12	1.211913565308217e-14	0.0006915618780594893	-2.1416568759434538e-22	5.647631873084818e-17	1.1050464107766654e-15	2.426171863948385e-14	1.14157120987e-15
81500000	0.004654219053886188	1.7599316590953202e-49	-8.262037298697131e-40	7.064724281539299e-12	1.211913565308217e-14	0.0006915618780594893	-2.1412789759374857e-22	5.647631873084818e-17	1.1050464107766654e-15	2.426171863948385e-14	1.14157120987e-15
81600000	0.004654219053886188	1.7599316590953202e-49	-8.272180236372738e-40	7.064724281539299e-12	1.211913565308217e-14	0.0006915618780594893	-2.1409010759315177e-22	5.647631873084818e-17	1.1050464107766654e-15	2.426171863948385e-14	1.14157120987e-15
81700000	0.004654219053886188	1.7599316590953202e-49	-8.282323174047346e-40	7.064724281539299e-12	1.211913565308217e-14	0.0006915618780594893	-2.1405231759255497e-22	5.647631873084818e-17	1.1050464107766654e-15	2.426171863948385e-14	1.14157120987e-15
81800000	0.004654219053886188	1.7599316590953202e-49	-8.292466111720983e-40	7.064724281539299e-12	1.211913565308217e-14	0.0006915618780594893	-2.140145275919582e-22	5.647631873084818e-17	1.1050464107766654e-15	2.426171863948385e-14	1.14157120987e-15
81900000	0.004654219053886188	1.7599316590953202e-49	-8.302609049393674e-40	7.064724281539299e-12	1.211913565308217e-14	0.0006915618780594893	-2.139767375913614e-22	5.647631873084818e-17	1.1050464107766654e-15	2.426171863948385e-14	1.14157120987e-15
82000000	0.004654219053886188	1.7599316590953202e-49	-8.312751987065444e-40	7.064724281539299e-12	1.211913565308217e-14	0.0006915618780594893	-2.139389475907646e-22	5.647631873084818e-17	1.1050464107766654e-15	2.426171863948385e-14	1.14157120987e-15
82100000	0.004654219053886188	1.7599316590953202e-49	-8.32289492473632e-40	7.064724281539299e-12	1.211913565308217e-14	0.0006915618780594893	-2.139011575901678e-22	5.647631873084818e-17	1.1050464107766654e-15	2.426171863948385e-14	1.14157120987e-15
82200000	0.004654219053886188	1.7599316590953202e-49	-8.333037862406324e-40	7.064724281539299e-12	1.211913565308217e-14	0.0006915618780594893	-2.13863367589571e-22	5.647631873084818e-17	1.1050464107766654e-15	2.426171863948385e-14	1.14157120987e-15
82300000	0.004654219053886188	1.7599316590953202e-49	-8.343180800075485e-40	7.064724281539299e-12	1.211913565308217e-14	0.0006915618780594893	-2.138255775889742e-22	5.647631873084818e-17	1.1050464107766654e-15	2.426171863948385e-14	1.14157120987e-15
82400000	0.004654219053886188	1.7599316590953202e-49	-8.353323737743827e-40	7.064724281539299e-12	1.211913565308217e-14	0.0006915618780594893	-2.1378778758837743e-22	5.647631873084818e-17	1.1050464107766654e-15	2.426171863948385e-14	1.14157120987e-15
82500000	0.004654219053886188	1.7599316590953202e-49	-8.363466675411377e-40	7.064724281539299e-12	1.211913565308217e-14	0.0006915618780594893	-2.1374999758778063e-22	5.647631873084818e-17	1.1050464107766654e-15	2.426171863948385e-14	1.14157120987e-15
82600000	0.004654219053886188	1.7599316590953202e-49	-8.373609613078158e-40	7.064724281539299e-12	1.211913565308217e-14	0.0006915618780594893	-2.1371220758718383e-22	5.647631873084818e-17	1.1050464107766654e-15	2.426171863948385e-14	1.14157120987e-15
82700000	0.004654219053886188	1.7599316590953202e-49	-8.383752550744195e-40	7.064724281539299e-12	1.211913565308217e-14	0.0006915618780594893	-2.13674417586587e-22	5.647631873084818e-17	1.1050464107766654e-15	2.426171863948385e-14	1.14157120987e-15
82800000	0.004654219053886188	1.7599316590953202e-49	-8.393895488409516e-40	7.064724281539299e-12	1.211913565308217e-14	0.0006915618780594893	-2.136366275859902e-22	5.647631873084818e-17	1.1050464107766654e-15	2.426171863948385e-14	1.14157120987e-15
82900000	0.004654219053886188	1.7599316590953202e-49	-8.404038426074145e-40	7.064724281539299e-12	1.211913565308217e-14	0.0006915618780594893	-2.135988375853934e-22	5.647631873084818e-17	1.1050464107766654e-15	2.426171863948385e-14	1.14157120987e-15
83000000	0.004654219053886188	1.7599316590953202e-49	-8.414181363738107e-40	7.064724281539299e-12	1.211913565308217e-14	0.0006915618780594893	-2.1356104758479666e-22	5.647631873084818e-17	1.1050464107766654e-15	2.426171863948385e-14	1.14157120987e-15
83100000	0.004654219053886188	1.7599316590953202e-49	-8.424324301401428e-40	7.064724281539299e-12	1.211913565308217e-14	0.0006915618780594893	-2.1352325758419986e-22	5.647631873084818e-17	1.1050464107766654e-15	2.426171863948385e-14	1.14157120987e-15
83200000	0.004654219053886188	1.7599316590953202e-49	-8.434467239064135e-40	7.064724281539299e-12	1.211913565308217e-14	0.0006915618780594893	-2.1348546758360305e-22	5.647631873084818e-17	1.1050464107766654e-15	2.426171863948385e-14	1.14157120987e-15
83300000	0.004654219053886188	1.7599316590953202e-49	-8.44461017672625e-40	7.064724281539299e-12	1.211913565308217e-14	0.0006915618780594893	-2.1344767758300625e-22	5.647631873084818e-17	1.1050464107766654e-15	2.426171863948385e-14	1.14157120987e-15
83400000	0.004654219053886188	1.7599316590953202e-49	-8.454753114387802e-40	7.064724281539299e-12	1.211913565308217e-14	0.0006915618780594893	-2.1340988758240945e-22	5.647631873084818e-17	1.1050464107766654e-15	2.426171863948385e-14	1.14157120987e-15
83500000	0.004654219053886188	1.7599316590953202e-49	-8.464896052048814e-40	7.064724281539299e-12	1.211913565308217e-14	0.0006915618780594893	-2.1337209758181264e-22	5.647631873084818e-17	1.1050464107766654e-15	2.426171863948385e-14	1.14157120987e-15
83600000	0.004654219053886188	1.7599316590953202e-49	-8.475038989709313e-40	7.064724281539299e-12	1.211913565308217e-14	0.0006915618780594893	-2.133343075812159e-22	5.647631873084818e-17	1.1050464107766654e-15	2.426171863948385e-14	1.14157120987e-15
83700000	0.004654219053886188	1.7599316590953202e-49	-8.485181927369324e-40	7.064724281539299e-12	1.211913565308217e-14	0.0006915618780594893	-2.132965175806191e-22	5.647631873084818e-17	1.1050464107766654e-15	2.426171863948385e-14	1.14157120987e-15
83800000	0.004654219053886188	1.7599316590953202e-49	-8.495324865028872e-40	7.064724281539299e-12	1.211913565308217e-14	0.0006915618780594893	-2.132587275800223e-22	5.647631873084818e-17	1.1050464107766654e-15	2.426171863948385e-14	1.14157120987e-15
83900000	0.004654219053886188	1.7599316590953202e-49	-8.505467802687982e-40	7.0647242815393e-12	1.211913565308217e-14	0.0006915618780594893	-2.1322093757942547e-22	5.647631873084818e-17	1.1050464107766654e-15	2.426171863948385e-14	1.14157120987e-15
84000000	0.004654219053886188	1.7599316590953202e-49	-8.51561074034668e-40	7.0647242815393e-12	1.211913565308217e-14	0.0006915618780594893	-2.1318314757882867e-22	5.647631873084818e-17	1.1050464107766654e-15	2.426171863948385e-14	1.14157120987e-15
84100000	0.004654219053886188	1.75993165909532e-49	-8.525753678004991e-40	7.0647242815393e-12	1.211913565308217e-14	0.0006915618780594893	-2.1314535757823187e-22	5.647631873084818e-17	1.1050464107766654e-15	2.426171863948385e-14	1.14157120987e-15
84200000	0.004654219053886188	1.75993165909532e-49	-8.535896615662942e-40	7.0647242815393e-12	1.211913565308217e-14	0.0006915618780594893	-2.1310756757763506e-22	5.647631873084818e-17	1.1050464107766654e-15	2.426171863948385e-14	1.14157120987e-15
84300000	0.004654219053886188	1.75993165909532e-49	-8.546039553320556e-40	7.0647242815393e-12	1.211913565308217e-14	0.0006915618780594893	-2.130697775770383e-22	5.647631873084818e-17	1.1050464107766654e-15	2.426171863948385e-14	1.14157120987e-15
84400000	0.004654219053886188	1.75993165909532e-49	-8.55618249097786e-40	7.0647242815393e-12	1.211913565308217e-14	0.0006915618780594893	-2.130319875764415e-22	5.647631873084818e-17	1.1050464107766654e-15	2.426171863948385e-14	1.14157120987e-15
84500000	0.004654219053886188	1.75993165909532e-49	-8.566325428634882e-40	7.0647242815393e-12	1.211913565308217e-14	0.0006915618780594893	-2.129941975758447e-22	5.647631873084818e-17	1.1050464107766654e-15	2.426171863948385e-14	1.14157120987e-15
84600000	0.004654219053886188	1.75993165909532e-49	-8.576468366291641e-40	7.0647242815393e-12	1.211913565308217e-14	0.0006915618780594893	-2.129564075752479e-22	5.647631873084818e-17	1.1050464107766654e-15	2.426171863948385e-14	1.14157120987e-15
84700000	0.004654219053886188	1.75993165909532e-49	-8.586611303948168e-40	7.0647242815393e-12	1.211913565308217e-14	0.0006915618780594893	-2.129186175746511e-22	5.647631873084816e-17	1.1050464107766654e-15	2.426171863948385e-14	1.14157120987e-15
84800000	0.004654219053886188	1.75993165909532e-49	-8.596754241604487e-40	7.0647242815393e-12	1.211913565308217e-14	0.0006915618780594893	-2.128808275740543e-22	5.647631873084816e-17	1.1050464107766654e-15	2.426171863948385e-14	1.14157120987e-15
84900000	0.004654219053886188	1.75993165909532e-49	-8.606897179260622e-40	7.0647242815393e-12	1.211913565308217e-14	0.0006915618780594893	-2.1284303757345753e-22	5.647631873084816e-17	1.1050464107766654e-15	2.426171863948385e-14	1.14157120987e-15
85000000	0.004654219053886188	1.75993165909532e-49	-8.617040116916599e-40	7.0647242815393e-12	1.211913565308217e-14	0.0006915618780594893	-2.1280524757286073e-22	5.647631873084816e-17	1.1050464107766654e-15	2.426171863948385e-14	1.14157120987e-15
85100000	0.004654219053886188	1.75993165909532e-49	-8.627183054572443e-40	7.0647242815393e-12	1.211913565308217e-14	0.0006915618780594893	-2.1276745757226393e-22	5.647631873084816e-17	1.1050464107766654e-15	2.426171863948385e-14	1.14157120987e-15
85200000	0.004654219053886188	1.75993165909532e-49	-8.637325992228182e-40	7.0647242815393e-12	1.211913565308217e-14	0.0006915618780594893	-2.127296675716671e-22	5.647631873084816e-17	1.1050464107766654e-15	2.426171863948385e-14	1.14157120987e-15
85300000	0.004654219053886188	1.75993165909532e-49	-8.647468929883839e-40	7.0647242815393e-12	1.211913565308217e-14	0.0006915618780594893	-2.126918775710703e-22	5.647631873084816e-17	1.1050464107766654e-15	2.426171863948385e-14	1.14157120987e-15
85400000	0.004654219053886188	1.75993165909532e-49	-8.65761186753944e-40	7.0647242815393e-12	1.211913565308217e-14	0.0006915618780594893	-2.126540875704735e-22	5.647631873084816e-17	1.1050464107766654e-15	2.426171863948385e-14	1.14157120987e-15
85500000	0.004654219053886188	1.75993165909532e-49	-8.66775480519501e-40	7.0647242815393e-12	1.211913565308217e-14	0.0006915618780594893	-2.1261629756987676e-22	5.647631873084816e-17	1.1050464107766654e-15	2.426171863948385e-14	1.14157120987e-15
85600000	0.004654219053886188	1.75993165909532e-49	-8.677897742850576e-40	7.0647242815393e-12	1.211913565308217e-14	0.0006915618780594893	-2.1257850756927995e-22	5.647631873084816e-17	1.1050464107766654e-15	2.426171863948385e-14	1.14157120987e-15
85700000	0.004654219053886188	1.75993165909532e-49	-8.688040680506163e-40	7.0647242815393e-12	1.211913565308217e-14	0.0006915618780594893	-2.1254071756868315e-22	5.647631873084816e-17	1.1050464107766654e-15	2.426171863948385e-14	1.14157120987e-15
85800000	0.004654219053886188	1.75993165909532e-49	-8.698183618161796e-40	7.0647242815393e-12	1.211913565308217e-14	0.0006915618780594893	-2.1250292756808635e-22	5.647631873084816e-17	1.1050464107766654e-15	2.426171863948385e-14	1.14157120987e-15
85900000	0.004654219053886188	1.75993165909532e-49	-8.708326555817498e-40	7.0647242815393e-12	1.211913565308217e-14	0.0006915618780594893	-2.1246513756748954e-22	5.647631873084816e-17	1.1050464107766654e-15	2.426171863948385e-14	1.14157120987e-15
86000000	0.004654219053886188	1.75993165909532e-49	-8.718469493473299e-40	7.0647242815393e-12	1.211913565308217e-14	0.0006915618780594893	-2.1242734756689274e-22	5.647631873084816e-17	1.1050464107766654e-15	2.426171863948385e-14	1.14157120987e-15
86100000	0.004654219053886188	1.75993165909532e-49	-8.72861243112922e-40	7.0647242815393e-12	1.2119135653082172e-14	0.0006915618780594893	-2.12389557566296e-22	5.647631873084816e-17	1.1050464107766654e-15	2.426171863948385e-14	1.14157120987e-15
86200000	0.004654219053886188	1.75993165909532e-49	-8.73875536878529e-40	7.0647242815393e-12	1.2119135653082172e-14	0.0006915618780594893	-2.123517675656992e-22	5.647631873084816e-17	1.1050464107766654e-15	2.426171863948385e-14	1.14157120987e-15
86300000	0.004654219053886188	1.75993165909532e-49	-8.748898306441532e-40	7.0647242815393e-12	1.2119135653082172e-14	0.0006915618780594893	-2.123139775651024e-22	5.647631873084816e-17	1.1050464107766654e-15	2.426171863948385e-14	1.14157120987e-15
86400000	0.004654219053886188	1.75993165909532e-49	-8.759041244097974e-40	7.0647242815393e-12	1.2119135653082172e-14	0.0006915618780594893	-2.1227618756450557e-22	5.647631873084816e-17	1.1050464107766654e-15	2.426171863948385e-14	1.14157120987e-15
86500000	0.004654219053886188	1.75993165909532e-49	-8.769184181754639e-40	7.0647242815393e-12	1.2119135653082172e-14	0.0006915618780594893	-2.1223839756390877e-22	5.647631873084816e-17	1.1050464107766654e-15	2.426171863948385e-14	1.14157120987e-15
86600000	0.004654219053886188	1.75993165909532e-49	-8.779327119411554e-40	7.0647242815393e-12	1.2119135653082172e-14	0.0006915618780594893	-2.1220060756331197e-22	5.647631873084816e-17	1.1050464107766654e-15	2.426171863948385e-14	1.14157120987e-15
86700000	0.004654219053886188	1.75993165909532e-49	-8.789470057068742e-40	7.0647242815393e-12	1.2119135653082172e-14	0.0006915618780594893	-2.1216281756271516e-22	5.647631873084816e-17	1.1050464107766654e-15	2.426171863948385e-14	1.14157120987e-15
86800000	0.004654219053886188	1.75993165909532e-49	-8.799612994726233e-40	7.0647242815393e-12	1.2119135653082172e-14	0.0006915618780594893	-2.121250275621184e-22	5.647631873084816e-17	1.1050464107766654e-15	2.426171863948385e-14	1.14157120987e-15
86900000	0.004654219053886188	1.75993165909532e-49	-8.809755932384048e-40	7.0647242815393e-12	1.2119135653082172e-14	0.0006915618780594893	-2.120872375615216e-22	5.647631873084816e-17	1.1050464107766654e-15	2.426171863948385e-14	1.14157120987e-15
87000000	0.004654219053886188	1.75993165909532e-49	-8.819898870042214e-40	7.0647242815393e-12	1.2119135653082172e-14	0.0006915618780594893	-2.120494475609248e-22	5.647631873084816e-17	1.1050464107766654e-15	2.426171863948385e-14	1.14157120987e-15
87100000	0.004654219053886188	1.75993165909532e-49	-8.830041807700757e-40	7.0647242815393e-12	1.2119135653082172e-14	0.0006915618780594893	-2.12011657560328e-22	5.647631873084816e-17	1.1050464107766654e-15	2.426171863948385e-14	1.14157120987e-15
87200000	0.004654219053886188	1.75993165909532e-49	-8.840184745359701e-40	7.0647242815393e-12	1.2119135653082172e-14	0.0006915618780594893	-2.119738675597312e-22	5.647631873084816e-17	1.1050464107766654e-15	2.426171863948385e-14	1.14157120987e-15
87300000	0.004654219053886188	1.75993165909532e-49	-8.850327683019073e-40	7.0647242815393e-12	1.2119135653082172e-14	0.0006915618780594893	-2.119360775591344e-22	5.647631873084816e-17	1.1050464107766654e-15	2.426171863948385e-14	1.14157120987e-15
87400000	0.004654219053886188	1.75993165909532e-49	-8.860470620678898e-40	7.0647242815393e-12	1.2119135653082172e-14	0.0006915618780594893	-2.1189828755853763e-22	5.647631873084816e-17	1.1050464107766654e-15	2.426171863948385e-14	1.14157120987e-15
87500000	0.004654219053886188	1.75993165909532e-49	-8.8706135583392e-40	7.0647242815393e-12	1.2119135653082172e-14	0.0006915618780594893	-2.1186049755794083e-22	5.647631873084816e-17	1.1050464107766654e-15	2.426171863948385e-14	1.14157120987e-15
87600000	0.004654219053886188	1.75993165909532e-49	-8.880756496000008e-40	7.0647242815393e-12	1.2119135653082172e-14	0.0006915618780594893	-2.1182270755734402e-22	5.647631873084816e-17	1.1050464107766654e-15	2.426171863948385e-14	1.14157120987e-15
87700000	0.004654219053886188	1.75993165909532e-49	-8.890899433661343e-40	7.0647242815393e-12	1.2119135653082172e-14	0.0006915618780594893	-2.117849175567472e-22	5.647631873084816e-17	1.1050464107766654e-15	2.426171863948385e-14	1.14157120987e-15
87800000	0.004654219053886188	1.75993165909532e-49	-8.901042371323235e-40	7.0647242815393e-12	1.2119135653082172e-14	0.0006915618780594893	-2.1174712755615042e-22	5.647631873084816e-17	1.1050464107766654e-15	2.426171863948385e-14	1.14157120987e-15
87900000	0.004654219053886188	1.75993165909532e-49	-8.911185308985704e-40	7.0647242815393e-12	1.2119135653082172e-14	0.0006915618780594893	-2.1170933755555364e-22	5.647631873084816e-17	1.1050464107766654e-15	2.426171863948385e-14	1.14157120987e-15
88000000	0.004654219053886188	1.75993165909532e-49	-8.92132824664878e-40	7.0647242815393e-12	1.2119135653082172e-14	0.0006915618780594893	-2.1167154755495683e-22	5.647631873084816e-17	1.1050464107766654e-15	2.426171863948385e-14	1.14157120987e-15
88100000	0.004654219053886188	1.75993165909532e-49	-8.931471184312487e-40	7.0647242815393e-12	1.2119135653082172e-14	0.0006915618780594893	-2.1163375755436003e-22	5.647631873084816e-17	1.1050464107766654e-15	2.426171863948385e-14	1.14157120987e-15
88200000	0.004654219053886188	1.75993165909532e-49	-8.94161412197685e-40	7.0647242815393e-12	1.2119135653082172e-14	0.0006915618780594893	-2.1159596755376325e-22	5.647631873084816e-17	1.1050464107766654e-15	2.426171863948385e-14	1.14157120987e-15
88300000	0.004654219053886188	1.75993165909532e-49	-8.951757059641895e-40	7.0647242815393e-12	1.2119135653082172e-14	0.0006915618780594893	-2.1155817755316645e-22	5.647631873084816e-17	1.1050464107766654e-15	2.426171863948385e-14	1.14157120987e-15
88400000	0.004654219053886188	1.75993165909532e-49	-8.961899997307647e-40	7.0647242815393e-12	1.2119135653082172e-14	0.0006915618780594893	-2.1152038755256964e-22	5.647631873084816e-17	1.1050464107766654e-15	2.426171863948385e-14	1.14157120987e-15
88500000	0.004654219053886188	1.75993165909532e-49	-8.97204293497413e-40	7.0647242815393e-12	1.2119135653082172e-14	0.0006915618780594893	-2.1148259755197286e-22	5.647631873084816e-17	1.1050464107766654e-15	2.426171863948385e-14	1.14157120987e-15
88600000	0.004654219053886188	1.75993165909532e-49	-8.982185872641373e-40	7.0647242815393e-12	1.2119135653082172e-14	0.0006915618780594893	-2.1144480755137606e-22	5.647631873084816e-17	1.1050464107766654e-15	2.426171863948385e-14	1.14157120987e-15
88700000	0.004654219053886188	1.75993165909532e-49	-8.9923288103094e-40	7.0647242815393e-12	1.2119135653082172e-14	0.0006915618780594893	-2.1140701755077926e-22	5.647631873084816e-17	1.1050464107766654e-15	2.426171863948385e-14	1.14157120987e-15
88800000	0.004654219053886188	1.75993165909532e-49	-9.002471747978236e-40	7.0647242815393e-12	1.2119135653082172e-14	0.0006915618780594893	-2.1136922755018248e-22	5.647631873084816e-17	1.1050464107766654e-15	2.426171863948385e-14	1.14157120987e-15
88900000	0.004654219053886188	1.75993165909532e-49	-9.012614685647212e-40	7.0647242815393e-12	1.2119135653082172e-14	0.0006915618780594893	-2.1133143754958567e-22	5.647631873084816e-17	1.1050464107766654e-15	2.426171863948385e-14	1.14157120987e-15
89000000	0.004654219053886188	1.75993165909532e-49	-9.022757623311688e-40	7.0647242815393e-12	1.2119135653082172e-14	0.0006915618780594893	-2.1129364754898887e-22	5.647631873084816e-17	1.1050464107766654e-15	2.426171863948385e-14	1.14157120987e-15
89100000	0.004654219053886188	1.75993165909532e-49	-9.032900560970923e-40	7.0647242815393e-12	1.2119135653082172e-14	0.0006915618780594893	-2.1125585754839209e-22	5.647631873084816e-17	1.1050464107766654e-15	2.426171863948385e-14	1.14157120987e-15
89200000	0.004654219053886188	1.75993165909532e-49	-9.043043498625062e-40	7.0647242815393e-12	1.2119135653082172e-14	0.0006915618780594893	-2.1121806754779528e-22	5.647631873084816e-17	1.1050464107766654e-15	2.426171863948385e-14	1.14157120987e-15
89300000	0.004654219053886188	1.75993165909532e-49	-9.053186436274251e-40	7.0647242815393e-12	1.2119135653082172e-14	0.0006915618780594893	-2.1118027754719848e-22	5.647631873084816e-17	1.1050464107766654e-15	2.426171863948385e-14	1.14157120987e-15
89400000	0.004654219053886188	1.75993165909532e-49	-9.063329373918639e-40	7.0647242815393e-12	1.2119135653082172e-14	0.0006915618780594893	-2.111424875466017e-22	5.647631873084816e-17	1.1050464107766654e-15	2.426171863948385e-14	1.14157120987e-15
89500000	0.004654219053886188	1.75993165909532e-49	-9.073472311558371e-40	7.0647242815393e-12	1.2119135653082172e-14	0.0006915618780594893	-2.111046975460049e-22	5.647631873084816e-17	1.1050464107766654e-15	2.426171863948385e-14	1.14157120987e-15
89600000	0.004654219053886188	1.75993165909532e-49	-9.083615249193596e-40	7.0647242815393e-12	1.2119135653082172e-14	0.0006915618780594893	-2.110669075454081e-22	5.647631873084816e-17	1.1050464107766654e-15	2.426171863948385e-14	1.14157120987e-15
89700000	0.004654219053886188	1.75993165909532e-49	-9.093758186824458e-40	7.0647242815393e-12	1.2119135653082172e-14	0.0006915618780594893	-2.1102911754481131e-22	5.647631873084816e-17	1.1050464107766654e-15	2.426171863948385e-14	1.14157120987e-15
89800000	0.004654219053886188	1.75993165909532e-49	-9.103901124451105e-40	7.0647242815393e-12	1.2119135653082172e-14	0.0006915618780594893	-2.109913275442145e-22	5.647631873084816e-17	1.1050464107766654e-15	2.426171863948385e-14	1.14157120987e-15
89900000	0.004654219053886188	1.75993165909532e-49	-9.114044062073685e-40	7.0647242815393e-12	1.2119135653082172e-14	0.0006915618780594893	-2.109535375436177e-22	5.647631873084816e-17	1.1050464107766654e-15	2.426171863948385e-14	1.14157120987e-15
90000000	0.004654219053886188	1.75993165909532e-49	-9.124186999692345e-40	7.0647242815393e-12	1.2119135653082172e-14	0.0006915618780594893	-2.1091574754302093e-22	5.647631873084816e-17	1.1050464107766654e-15	2.426171863948385e-14	1.14157120987e-15
90100000	0.004654219053886188	1.75993165909532e-49	-9.134329937307232e-40	7.0647242815393e-12	1.2119135653082172e-14	0.0006915618780594893	-2.1087795754242412e-22	5.647631873084816e-17	1.1050464107766654e-15	2.426171863948385e-14	1.14157120987e-15
90200000	0.004654219053886188	1.75993165909532e-49	-9.144472874918491e-40	7.0647242815393e-12	1.2119135653082172e-14	0.0006915618780594893	-2.1084016754182732e-22	5.647631873084816e-17	1.1050464107766654e-15	2.426171863948385e-14	1.14157120987e-15
90300000	0.004654219053886188	1.75993165909532e-49	-9.15461581252627e-40	7.0647242815393e-12	1.2119135653082172e-14	0.0006915618780594893	-2.1080237754123052e-22	5.647631873084816e-17	1.1050464107766654e-15	2.426171863948385e-14	1.14157120987e-15
90400000	0.004654219053886188	1.75993165909532e-49	-9.164758750130717e-40	7.0647242815393e-12	1.2119135653082172e-14	0.0006915618780594893	-2.1076458754063374e-22	5.647631873084816e-17	1.1050464107766654e-15	2.426171863948385e-14	1.14157120987e-15
90500000	0.004654219053886188	1.75993165909532e-49	-9.174901687731977e-40	7.0647242815393e-12	1.2119135653082172e-14	0.0006915618780594893	-2.1072679754003693e-22	5.647631873084816e-17	1.1050464107766654e-15	2.426171863948385e-14	1.14157120987e-15
90600000	0.004654219053886188	1.75993165909532e-49	-9.185044625330198e-40	7.0647242815393e-12	1.2119135653082172e-14	0.0006915618780594893	-2.1068900753944013e-22	5.647631873084816e-17	1.1050464107766654e-15	2.426171863948385e-14	1.14157120987e-15
90700000	0.004654219053886188	1.75993165909532e-49	-9.195187562925529e-40	7.0647242815393e-12	1.2119135653082172e-14	0.0006915618780594893	-2.1065121753884335e-22	5.647631873084816e-17	1.1050464107766654e-15	2.426171863948385e-14	1.14157120987e-15
90800000	0.004654219053886188	1.75993165909532e-49	-9.205330500518112e-40	7.0647242815393e-12	1.2119135653082172e-14	0.0006915618780594893	-2.1061342753824654e-22	5.647631873084816e-17	1.1050464107766654e-15	2.426171863948385e-14	1.14157120987e-15
90900000	0.004654219053886188	1.75993165909532e-49	-9.215473438108097e-40	7.0647242815393e-12	1.2119135653082172e-14	0.0006915618780594893	-2.1057563753764974e-22	5.647631873084816e-17	1.1050464107766654e-15	2.426171863948385e-14	1.14157120987e-15
91000000	0.004654219053886188	1.75993165909532e-49	-9.225616375695631e-40	7.0647242815393e-12	1.2119135653082172e-14	0.0006915618780594893	-2.1053784753705296e-22	5.647631873084816e-17	1.1050464107766654e-15	2.426171863948385e-14	1.14157120987e-15
91100000	0.004654219053886188	1.75993165909532e-49	-9.235759313280859e-40	7.0647242815393e-12	1.2119135653082172e-14	0.0006915618780594893	-2.1050005753645616e-22	5.647631873084816e-17	1.1050464107766654e-15	2.426171863948385e-14	1.14157120987e-15
91200000	0.004654219053886188	1.75993165909532e-49	-9.245902250863932e-40	7.0647242815393e-12	1.2119135653082172e-14	0.0006915618780594893	-2.1046226753585935e-22	5.647631873084816e-17	1.1050464107766654e-15	2.426171863948385e-14	1.14157120987e-15
91300000	0.004654219053886188	1.75993165909532e-49	-9.256045188444991e-40	7.0647242815393e-12	1.2119135653082172e-14	0.0006915618780594893	-2.1042447753526257e-22	5.647631873084816e-17	1.1050464107766654e-15	2.426171863948385e-14	1.14157120987e-15
91400000	0.004654219053886188	1.7599316590953202e-49	-9.266188126024188e-40	7.0647242815393e-12	1.2119135653082172e-14	0.0006915618780594893	-2.1038668753466577e-22	5.647631873084816e-17	1.1050464107766654e-15	2.426171863948385e-14	1.14157120987e-15
91500000	0.004654219053886188	1.7599316590953202e-49	-9.276331063601668e-40	7.0647242815393e-12	1.2119135653082172e-14	0.0006915618780594893	-2.1034889753406897e-22	5.647631873084816e-17	1.1050464107766654e-15	2.426171863948385e-14	1.14157120987e-15
91600000	0.004654219053886188	1.7599316590953202e-49	-9.286474001177578e-40	7.0647242815393e-12	1.2119135653082172e-14	0.0006915618780594893	-2.1031110753347219e-22	5.647631873084816e-17	1.1050464107766654e-15	2.426171863948385e-14	1.14157120987e-15
91700000	0.004654219053886188	1.7599316590953202e-49	-9.296616938752065e-40	7.0647242815393e-12	1.2119135653082172e-14	0.0006915618780594893	-2.1027331753287538e-22	5.647631873084816e-17	1.1050464107766654e-15	2.426171863948385e-14	1.14157120987e-15
91800000	0.004654219053886188	1.7599316590953202e-49	-9.306759876325275e-40	7.0647242815393e-12	1.2119135653082172e-14	0.0006915618780594893	-2.1023552753227858e-22	5.647631873084816e-17	1.1050464107766654e-15	2.426171863948385e-14	1.14157120987e-15
91900000	0.004654219053886188	1.7599316590953202e-49	-9.316902813897356e-40	7.0647242815393e-12	1.2119135653082172e-14	0.0006915618780594893	-2.101977375316818e-22	5.647631873084816e-17	1.1050464107766654e-15	2.426171863948385e-14	1.14157120987e-15
92000000	0.004654219053886188	1.7599316590953202e-49	-9.327045751468455e-40	7.064724281539299e-12	1.2119135653082172e-14	0.0006915618780594893	-2.10159947531085e-22	5.647631873084816e-17	1.1050464107766654e-15	2.426171863948385e-14	1.1415712098700002e-15
92100000	0.004654219053886188	1.7599316590953202e-49	-9.337188689038718e-40	7.064724281539299e-12	1.2119135653082172e-14	0.0006915618780594893	-2.101221575304882e-22	5.647631873084816e-17	1.1050464107766654e-15	2.4261718639483853e-14	1.1415712098700002e-15
92200000	0.004654219053886188	1.7599316590953202e-49	-9.347331626608292e-40	7.064724281539299e-12	1.2119135653082172e-14	0.0006915618780594894	-2.1008436752989141e-22	5.647631873084816e-17	1.1050464107766654e-15	2.4261718639483853e-14	1.1415712098700002e-15
92300000	0.004654219053886188	1.7599316590953202e-49	-9.357474564177325e-40	7.064724281539299e-12	1.2119135653082172e-14	0.0006915618780594894	-2.100465775292946e-22	5.647631873084816e-17	1.1050464107766654e-15	2.4261718639483853e-14	1.1415712098700002e-15
92400000	0.004654219053886188	1.7599316590953202e-49	-9.367617501745964e-40	7.064724281539299e-12	1.2119135653082172e-14	0.0006915618780594894	-2.100087875286978e-22	5.647631873084816e-17	1.1050464107766654e-15	2.4261718639483853e-14	1.1415712098700002e-15
92500000	0.004654219053886188	1.7599316590953202e-49	-9.377760439314353e-40	7.064724281539299e-12	1.2119135653082172e-14	0.0006915618780594894	-2.0997099752810102e-22	5.647631873084818e-17	1.1050464107766654e-15	2.4261718639483853e-14	1.1415712098700002e-15
92600000	0.004654219053886188	1.7599316590953202e-49	-9.387903376882643e-40	7.064724281539299e-12	1.2119135653082172e-14	0.0006915618780594894	-2.0993320752750422e-22	5.647631873084818e-17	1.1050464107766654e-15	2.4261718639483853e-14	1.1415712098700002e-15
92700000	0.004654219053886188	1.7599316590953202e-49	-9.398046314450978e-40	7.064724281539299e-12	1.2119135653082172e-14	0.0006915618780594894	-2.0989541752690742e-22	5.647631873084818e-17	1.1050464107766654e-15	2.4261718639483853e-14	1.1415712098700002e-15
92800000	0.004654219053886188	1.7599316590953202e-49	-9.408189252019506e-40	7.064724281539299e-12	1.2119135653082172e-14	0.0006915618780594894	-2.0985762752631064e-22	5.647631873084818e-17	1.1050464107766654e-15	2.4261718639483853e-14	1.1415712098700002e-15
92900000	0.004654219053886188	1.7599316590953202e-49	-9.418332189588375e-40	7.064724281539299e-12	1.2119135653082172e-14	0.0006915618780594894	-2.0981983752571383e-22	5.647631873084818e-17	1.1050464107766654e-15	2.4261718639483853e-14	1.1415712098700002e-15
93000000	0.004654219053886188	1.7599316590953202e-49	-9.42847512715773e-40	7.064724281539299e-12	1.2119135653082172e-14	0.0006915618780594894	-2.0978204752511703e-22	5.647631873084818e-17	1.1050464107766654e-15	2.4261718639483853e-14	1.1415712098700002e-15
93100000	0.004654219053886188	1.7599316590953202e-49	-9.438618064727717e-40	7.064724281539299e-12	1.2119135653082172e-14	0.0006915618780594894	-2.0974425752452025e-22	5.647631873084818e-17	1.1050464107766654e-15	2.4261718639483853e-14	1.1415712098700002e-15
93200000	0.004654219053886188	1.7599316590953202e-49	-9.448761002298487e-40	7.064724281539299e-12	1.2119135653082172e-14	0.0006915618780594894	-2.0970646752392345e-22	5.647631873084818e-17	1.1050464107766654e-15	2.4261718639483853e-14	1.1415712098700002e-15
93300000	0.004654219053886188	1.7599316590953202e-49	-9.458903939870183e-40	7.064724281539299e-12	1.2119135653082172e-14	0.0006915618780594894	-2.0966867752332664e-22	5.647631873084818e-17	1.1050464107766654e-15	2.4261718639483853e-14	1.1415712098700002e-15
93400000	0.004654219053886188	1.7599316590953206e-49	-9.469046877442953e-40	7.064724281539299e-12	1.2119135653082172e-14	0.0006915618780594894	-2.0963088752272986e-22	5.647631873084818e-17	1.1050464107766654e-15	2.4261718639483853e-14	1.1415712098700002e-15
93500000	0.004654219053886188	1.7599316590953206e-49	-9.479189815016946e-40	7.064724281539299e-12	1.2119135653082172e-14	0.0006915618780594894	-2.0959309752213306e-22	5.647631873084818e-17	1.1050464107766654e-15	2.4261718639483853e-14	1.1415712098700002e-15
93600000	0.004654219053886188	1.7599316590953206e-49	-9.489332752592306e-40	7.064724281539299e-12	1.2119135653082172e-14	0.0006915618780594894	-2.0955530752153626e-22	5.647631873084818e-17	1.1050464107766654e-15	2.4261718639483853e-14	1.1415712098700002e-15
93700000	0.004654219053886188	1.7599316590953206e-49	-9.499475690169181e-40	7.064724281539299e-12	1.2119135653082172e-14	0.0006915618780594894	-2.0951751752093948e-22	5.647631873084818e-17	1.1050464107766654e-15	2.4261718639483853e-14	1.1415712098700002e-15
93800000	0.004654219053886188	1.7599316590953206e-49	-9.509618627747719e-40	7.064724281539299e-12	1.2119135653082172e-14	0.0006915618780594894	-2.0947972752034267e-22	5.647631873084818e-17	1.1050464107766654e-15	2.4261718639483853e-14	1.1415712098700002e-15
93900000	0.004654219053886188	1.7599316590953206e-49	-9.519761565328064e-40	7.064724281539299e-12	1.2119135653082172e-14	0.0006915618780594894	-2.0944193751974587e-22	5.647631873084818e-17	1.1050464107766654e-15	2.4261718639483853e-14	1.1415712098700002e-15
94000000	0.004654219053886188	1.7599316590953206e-49	-9.529904502910367e-40	7.064724281539299e-12	1.2119135653082172e-14	0.0006915618780594894	-2.094041475191491e-22	5.647631873084818e-17	1.1050464107766654e-15	2.4261718639483853e-14	1.1415712098700002e-15
94100000	0.004654219053886188	1.7599316590953206e-49	-9.540047440494772e-40	7.064724281539299e-12	1.2119135653082172e-14	0.0006915618780594894	-2.0936635751855228e-22	5.647631873084818e-17	1.1050464107766654e-15	2.4261718639483853e-14	1.1415712098700002e-15
94200000	0.004654219053886188	1.7599316590953206e-49	-9.550190378081426e-40	7.064724281539299e-12	1.2119135653082172e-14	0.0006915618780594894	-2.0932856751795548e-22	5.647631873084818e-17	1.1050464107766654e-15	2.4261718639483853e-14	1.1415712098700002e-15
94300000	0.004654219053886188	1.7599316590953206e-49	-9.560333315670478e-40	7.064724281539299e-12	1.2119135653082172e-14	0.0006915618780594894	-2.092907775173587e-22	5.647631873084818e-17	1.1050464107766654e-15	2.4261718639483853e-14	1.1415712098700002e-15
94400000	0.004654219053886188	1.7599316590953206e-49	-9.570476253262072e-40	7.064724281539299e-12	1.2119135653082172e-14	0.0006915618780594894	-2.092529875167619e-22	5.647631873084818e-17	1.1050464107766654e-15	2.4261718639483853e-14	1.1415712098700002e-15
94500000	0.004654219053886188	1.7599316590953206e-49	-9.580619190854147e-40	7.064724281539299e-12	1.2119135653082172e-14	0.0006915618780594894	-2.092151975161651e-22	5.647631873084818e-17	1.1050464107766654e-15	2.4261718639483853e-14	1.1415712098700002e-15
94600000	0.004654219053886188	1.7599316590953206e-49	-9.590762128441159e-40	7.064724281539299e-12	1.2119135653082172e-14	0.0006915618780594894	-2.091774075155683e-22	5.647631873084818e-17	1.1050464107766654e-15	2.4261718639483853e-14	1.1415712098700002e-15
94700000	0.004654219053886188	1.7599316590953206e-49	-9.600905066022968e-40	7.064724281539299e-12	1.2119135653082172e-14	0.0006915618780594894	-2.091396175149715e-22	5.647631873084818e-17	1.1050464107766654e-15	2.4261718639483853e-14	1.1415712098700002e-15
94800000	0.004654219053886188	1.7599316590953206e-49	-9.611048003599719e-40	7.064724281539299e-12	1.2119135653082172e-14	0.0006915618780594894	-2.091018275143747e-22	5.647631873084818e-17	1.1050464107766654e-15	2.4261718639483853e-14	1.1415712098700002e-15
94900000	0.004654219053886188	1.7599316590953206e-49	-9.62119094117156e-40	7.064724281539299e-12	1.2119135653082172e-14	0.0006915618780594894	-2.090640375137779e-22	5.647631873084818e-17	1.1050464107766654e-15	2.4261718639483853e-14	1.1415712098700002e-15
95000000	0.004654219053886188	1.7599316590953206e-49	-9.631333878738638e-40	7.064724281539299e-12	1.2119135653082172e-14	0.0006915618780594894	-2.0902624751318112e-22	5.647631873084818e-17	1.1050464107766654e-15	2.4261718639483853e-14	1.1415712098700002e-15
95100000	0.004654219053886188	1.7599316590953206e-49	-9.6414768163011e-40	7.064724281539299e-12	1.2119135653082172e-14	0.0006915618780594894	-2.0898845751258432e-22	5.647631873084818e-17	1.1050464107766654e-15	2.4261718639483853e-14	1.1415712098700002e-15
95200000	0.004654219053886188	1.7599316590953206e-49	-9.651619753859093e-40	7.064724281539299e-12	1.2119135653082172e-14	0.0006915618780594894	-2.0895066751198752e-22	5.647631873084818e-17	1.1050464107766654e-15	2.4261718639483853e-14	1.1415712098700002e-15
95300000	0.004654219053886188	1.7599316590953206e-49	-9.661762691412763e-40	7.064724281539299e-12	1.2119135653082172e-14	0.0006915618780594894	-2.0891287751139074e-22	5.647631873084818e-17	1.1050464107766654e-15	2.4261718639483853e-14	1.1415712098700002e-15
95400000	0.004654219053886188	1.7599316590953206e-49	-9.671905628962258e-40	7.064724281539299e-12	1.2119135653082172e-14	0.0006915618780594894	-2.0887508751079393e-22	5.647631873084818e-17	1.1050464107766654e-15	2.4261718639483853e-14	1.1415712098700002e-15
95500000	0.004654219053886188	1.7599316590953206e-49	-9.682048566507723e-40	7.064724281539299e-12	1.2119135653082172e-14	0.0006915618780594894	-2.0883729751019713e-22	5.647631873084818e-17	1.1050464107766654e-15	2.4261718639483853e-14	1.1415712098700002e-15
95600000	0.004654219053886188	1.7599316590953206e-49	-9.692191504049308e-40	7.064724281539299e-12	1.2119135653082172e-14	0.0006915618780594894	-2.0879950750960035e-22	5.647631873084818e-17	1.1050464107766654e-15	2.4261718639483853e-14	1.1415712098700002e-15
95700000	0.004654219053886188	1.7599316590953206e-49	-9.702334441587157e-40	7.064724281539299e-12	1.2119135653082172e-14	0.0006915618780594894	-2.0876171750900355e-22	5.647631873084818e-17	1.1050464107766654e-15	2.4261718639483853e-14	1.1415712098700002e-15
95800000	0.004654219053886188	1.7599316590953206e-49	-9.71247737912142e-40	7.064724281539299e-12	1.2119135653082172e-14	0.0006915618780594894	-2.0872392750840674e-22	5.647631873084818e-17	1.1050464107766654e-15	2.4261718639483853e-14	1.1415712098700002e-15
95900000	0.004654219053886188	1.7599316590953206e-49	-9.72262031665224e-40	7.064724281539299e-12	1.2119135653082172e-14	0.0006915618780594894	-2.0868613750780996e-22	5.647631873084818e-17	1.1050464107766654e-15	2.4261718639483853e-14	1.1415712098700002e-15
96000000	0.004654219053886188	1.7599316590953206e-49	-9.732763254179767e-40	7.064724281539299e-12	1.2119135653082172e-14	0.0006915618780594894	-2.0864834750721316e-22	5.647631873084818e-17	1.1050464107766654e-15	2.4261718639483853e-14	1.1415712098700002e-15
96100000	0.004654219053886188	1.7599316590953206e-49	-9.742906191704148e-40	7.064724281539299e-12	1.2119135653082172e-14	0.0006915618780594894	-2.0861055750661635e-22	5.647631873084818e-17	1.1050464107766654e-15	2.4261718639483853e-14	1.1415712098700002e-15
96200000	0.004654219053886188	1.7599316590953206e-49	-9.753049129225527e-40	7.064724281539299e-12	1.2119135653082172e-14	0.0006915618780594894	-2.0857276750601957e-22	5.647631873084818e-17	1.1050464107766654e-15	2.4261718639483853e-14	1.1415712098700002e-15
96300000	0.004654219053886188	1.7599316590953206e-49	-9.763192066744053e-40	7.064724281539299e-12	1.2119135653082172e-14	0.0006915618780594894	-2.0853497750542277e-22	5.647631873084818e-17	1.1050464107766654e-15	2.4261718639483853e-14	1.1415712098700002e-15
96400000	0.004654219053886188	1.7599316590953206e-49	-9.773335004259873e-40	7.064724281539299e-12	1.2119135653082172e-14	0.0006915618780594894	-2.0849718750482597e-22	5.647631873084818e-17	1.1050464107766654e-15	2.4261718639483853e-14	1.1415712098700002e-15
96500000	0.004654219053886188	1.7599316590953206e-49	-9.783477941773134e-40	7.064724281539299e-12	1.2119135653082172e-14	0.0006915618780594894	-2.0845939750422919e-22	5.647631873084818e-17	1.1050464107766654e-15	2.4261718639483853e-14	1.1415712098700002e-15
96600000	0.004654219053886188	1.7599316590953206e-49	-9.793620879283982e-40	7.064724281539299e-12	1.2119135653082172e-14	0.0006915618780594894	-2.0842160750363238e-22	5.647631873084818e-17	1.1050464107766654e-15	2.4261718639483853e-14	1.1415712098700002e-15
96700000	0.004654219053886188	1.7599316590953206e-49	-9.803763816792563e-40	7.064724281539299e-12	1.2119135653082172e-14	0.0006915618780594894	-2.0838381750303558e-22	5.647631873084818e-17	1.1050464107766654e-15	2.4261718639483853e-14	1.1415712098700002e-15
96800000	0.004654219053886188	1.7599316590953206e-49	-9.813906754299027e-40	7.064724281539299e-12	1.2119135653082172e-14	0.0006915618780594894	-2.083460275024388e-22	5.647631873084818e-17	1.1050464107766654e-15	2.4261718639483853e-14	1.1415712098700002e-15
96900000	0.004654219053886188	1.7599316590953206e-49	-9.824049691803519e-40	7.064724281539299e-12	1.2119135653082172e-14	0.0006915618780594894	-2.08308237501842e-22	5.647631873084818e-17	1.1050464107766654e-15	2.4261718639483853e-14	1.1415712098700002e-15
97000000	0.004654219053886188	1.7599316590953206e-49	-9.834192629306187e-40	7.064724281539299e-12	1.2119135653082172e-14	0.0006915618780594894	-2.082704475012452e-22	5.647631873084818e-17	1.1050464107766654e-15	2.4261718639483853e-14	1.1415712098700002e-15
97100000	0.004654219053886189	1.7599316590953206e-49	-9.844335566807175e-40	7.064724281539299e-12	1.2119135653082172e-14	0.0006915618780594894	-2.0823265750064841e-22	5.647631873084818e-17	1.1050464107766654e-15	2.4261718639483853e-14	1.1415712098700002e-15
97200000	0.004654219053886189	1.7599316590953206e-49	-9.854478504306634e-40	7.064724281539299e-12	1.2119135653082172e-14	0.0006915618780594894	-2.081948675000516e-22	5.647631873084818e-17	1.1050464107766654e-15	2.4261718639483853e-14	1.1415712098700002e-15
97300000	0.004654219053886189	1.7599316590953206e-49	-9.864621441804706e-40	7.064724281539299e-12	1.2119135653082172e-14	0.0006915618780594894	-2.081570774994548e-22	5.647631873084818e-17	1.1050464107766654e-15	2.4261718639483853e-14	1.1415712098700002e-15
97400000	0.004654219053886189	1.7599316590953206e-49	-9.874764379301544e-40	7.064724281539299e-12	1.2119135653082172e-14	0.0006915618780594894	-2.0811928749885803e-22	5.647631873084818e-17	1.1050464107766654e-15	2.4261718639483853e-14	1.1415712098700002e-15
97500000	0.004654219053886189	1.7599316590953206e-49	-9.884907316797288e-40	7.0647242815393e-12	1.2119135653082172e-14	0.0006915618780594894	-2.0808149749826122e-22	5.647631873084818e-17	1.1050464107766654e-15	2.4261718639483853e-14	1.1415712098700002e-15
97600000	0.004654219053886189	1.7599316590953206e-49	-9.895050254292092e-40	7.0647242815393e-12	1.2119135653082172e-14	0.0006915618780594894	-2.0804370749766442e-22	5.647631873084818e-17	1.1050464107766654e-15	2.4261718639483853e-14	1.1415712098700002e-15
97700000	0.004654219053886189	1.7599316590953206e-49	-9.905193191786097e-40	7.0647242815393e-12	1.2119135653082172e-14	0.0006915618780594894	-2.0800591749706764e-22	5.647631873084818e-17	1.1050464107766654e-15	2.4261718639483853e-14	1.1415712098700002e-15
97800000	0.004654219053886189	1.7599316590953206e-49	-9.915336129279454e-40	7.0647242815393e-12	1.2119135653082172e-14	0.0006915618780594894	-2.0796812749647083e-22	5.647631873084818e-17	1.1050464107766654e-15	2.4261718639483853e-14	1.1415712098700002e-15
97900000	0.004654219053886189	1.7599316590953206e-49	-9.925479066772307e-40	7.0647242815393e-12	1.2119135653082172e-14	0.0006915618780594894	-2.0793033749587403e-22	5.647631873084818e-17	1.1050464107766654e-15	2.4261718639483853e-14	1.1415712098700002e-15
98000000	0.004654219053886189	1.7599316590953206e-49	-9.935622004264806e-40	7.0647242815393e-12	1.2119135653082172e-14	0.0006915618780594894	-2.0789254749527725e-22	5.647631873084816e-17	1.1050464107766654e-15	2.4261718639483853e-14	1.1415712098700002e-15
98100000	0.004654219053886189	1.7599316590953206e-49	-9.945764941757095e-40	7.0647242815393e-12	1.2119135653082172e-14	0.0006915618780594894	-2.0785475749468045e-22	5.647631873084816e-17	1.1050464107766654e-15	2.426171863948385e-14	1.1415712098700002e-15
98200000	0.004654219053886189	1.7599316590953202e-49	-9.955907879249323e-40	7.0647242815393e-12	1.2119135653082172e-14	0.0006915618780594894	-2.0781696749408364e-22	5.647631873084816e-17	1.1050464107766654e-15	2.426171863948385e-14	1.1415712098700002e-15
98300000	0.004654219053886189	1.7599316590953202e-49	-9.966050816741635e-40	7.0647242815393e-12	1.2119135653082172e-14	0.0006915618780594894	-2.0777917749348686e-22	5.647631873084816e-17	1.1050464107766654e-15	2.426171863948385e-14	1.1415712098700002e-15
98400000	0.004654219053886189	1.7599316590953202e-49	-9.976193754234179e-40	7.0647242815393e-12	1.2119135653082172e-14	0.0006915618780594894	-2.0774138749289006e-22	5.647631873084816e-17	1.1050464107766654e-15	2.426171863948385e-14	1.1415712098700002e-15
98500000	0.004654219053886189	1.7599316590953202e-49	-9.986336691727101e-40	7.0647242815393e-12	1.2119135653082172e-14	0.0006915618780594894	-2.0770359749229326e-22	5.647631873084816e-17	1.1050464107766654e-15	2.426171863948385e-14	1.1415712098700002e-15
98600000	0.004654219053886189	1.7599316590953202e-49	-9.99647962922055e-40	7.0647242815393e-12	1.2119135653082172e-14	0.0006915618780594894	-2.0766580749169645e-22	5.647631873084816e-17	1.1050464107766654e-15	2.426171863948385e-14	1.1415712098700002e-15
98700000	0.004654219053886189	1.7599316590953202e-49	-1.0006622566714672e-39	7.0647242815393e-12	1.2119135653082172e-14	0.0006915618780594894	-2.0762801749109967e-22	5.647631873084816e-17	1.1050464107766654e-15	2.426171863948385e-14	1.1415712098700002e-15
98800000	0.004654219053886189	1.7599316590953202e-49	-1.0016765504209612e-39	7.0647242815393e-12	1.2119135653082172e-14	0.0006915618780594894	-2.0759022749050287e-22	5.647631873084816e-17	1.1050464107766654e-15	2.426171863948385e-14	1.1415712098700002e-15
98900000	0.004654219053886189	1.7599316590953202e-49	-1.0026908441705518e-39	7.0647242815393e-12	1.2119135653082172e-14	0.0006915618780594894	-2.0755243748990607e-22	5.647631873084816e-17	1.1050464107766654e-15	2.426171863948385e-14	1.1415712098700002e-15
99000000	0.004654219053886189	1.7599316590953202e-49	-1.0037051379202539e-39	7.0647242815393e-12	1.2119135653082172e-14	0.0006915618780594894	-2.0751464748930929e-22	5.647631873084816e-17	1.1050464107766654e-15	2.426171863948385e-14	1.1415712098700002e-15
99100000	0.004654219053886189	1.7599316590953202e-49	-1.004719431670082e-39	7.0647242815393e-12	1.2119135653082172e-14	0.0006915618780594894	-2.0747685748871248e-22	5.647631873084816e-17	1.1050464107766654e-15	2.426171863948385e-14	1.1415712098700002e-15
99200000	0.004654219053886189	1.7599316590953202e-49	-1.0057337254200507e-39	7.0647242815393e-12	1.2119135653082172e-14	0.0006915618780594894	-2.0743906748811568e-22	5.647631873084816e-17	1.1050464107766654e-15	2.426171863948385e-14	1.1415712098700002e-15
99300000	0.004654219053886189	1.7599316590953202e-49	-1.006748019170175e-39	7.0647242815393e-12	1.2119135653082172e-14	0.0006915618780594894	-2.074012774875189e-22	5.647631873084816e-17	1.1050464107766654e-15	2.426171863948385e-14	1.1415712098700002e-15
99400000	0.004654219053886189	1.7599316590953202e-49	-1.0077623129204691e-39	7.0647242815393e-12	1.2119135653082172e-14	0.0006915618780594894	-2.073634874869221e-22	5.647631873084816e-17	1.1050464107766654e-15	2.426171863948385e-14	1.1415712098700002e-15
99500000	0.004654219053886189	1.7599316590953202e-49	-1.0087766066709483e-39	7.0647242815393e-12	1.2119135653082172e-14	0.0006915618780594894	-2.073256974863253e-22	5.647631873084816e-17	1.1050464107766654e-15	2.426171863948385e-14	1.1415712098700002e-15
99600000	0.004654219053886189	1.7599316590953202e-49	-1.0097909004216269e-39	7.0647242815393e-12	1.2119135653082172e-14	0.0006915618780594894	-2.072879074857285e-22	5.647631873084816e-17	1.1050464107766654e-15	2.426171863948385e-14	1.1415712098700002e-15
99700000	0.004654219053886189	1.7599316590953202e-49	-1.0108051941725194e-39	7.0647242815393e-12	1.2119135653082172e-14	0.0006915618780594894	-2.072501174851317e-22	5.647631873084816e-17	1.1050464107766654e-15	2.426171863948385e-14	1.1415712098700002e-15
99800000	0.004654219053886189	1.7599316590953202e-49	-1.011819487923641e-39	7.0647242815393e-12	1.2119135653082172e-14	0.0006915618780594894	-2.072123274845349e-22	5.647631873084816e-17	1.1050464107766654e-15	2.426171863948385e-14	1.1415712098700002e-15
99900000	0.004654219053886189	1.7599316590953202e-49	-1.0128337816750062e-39	7.0647242815393e-12	1.2119135653082172e-14	0.0006915618780594894	-2.0717453748393812e-22	5.647631873084816e-17	1.1050464107766654e-15	2.426171863948385e-14	1.1415712098700002e-15
100000000	0.004654219053886189	1.7599316590953202e-49	-1.0138480754266296e-39	7.0647242815393e-12	1.2119135653082172e-14	0.0006915618780594894	-2.0713674748334132e-22	5.647631873084816e-17	1.1050464107766654e-15	2.426171863948385e-14	1.1415712098700002e-15
