# Supplementary material for: Thermodynamics Underpinning the Microbial Community‐Level Nitrogen Energy Metabolism
Source: Environ Microbiol. 2025 Feb 16;27(2):e70055. doi: 10.1111/1462-2920.70055 (PMC11830459; doi:10.1111/1462-2920.70055)
Supplement: Supplementary file 1 — Data S1. [file EMI-27-e70055-s001.zip › SI/Nnetwork/Results/kdef_-10/Iin_-5/p_0.2/O2_-3.8_H_-7.5.csv]

time	N2	N2H4	N2H5	N2O	NH2OH	NH3	NH3OH	NH4	NO	NO2	NO3
0	0.00001	0.00001	0.00001	0.00001	0.00001	0.00001	0.00001	0.00001	0.00001	0.00001	0.00001
100000	0.004999898327962504	4.327182580349819e-50	3.6446096338760363e-66	3.6530290748779623e-8	4.986500252712719e-16	1.274640527495289e-7	-1.098481879915181e-20	3.2888056045148627e-20	7.507601055911101e-11	1.4143640244265985e-10	2.6029278290200754e-9
200000	0.004999898327962506	4.3271825803498225e-50	3.64460963473027e-66	3.6530290748779623e-8	4.986500252712722e-16	1.274640527495289e-7	-1.098481295155224e-20	3.288806035753283e-20	7.507601055911101e-11	1.4143640244269304e-10	2.602927829020092e-9
300000	0.004999898327962506	4.327182580349823e-50	3.64460963474096e-66	3.653029074877963e-8	4.986500252712722e-16	1.274640527495289e-7	-1.0984807103952663e-20	3.288806041157848e-20	7.507601055911101e-11	1.4143640244269348e-10	2.6029278290200928e-9
400000	0.004999898327962506	4.327182580349823e-50	3.644609634740243e-66	3.653029074877963e-8	4.986500252712722e-16	1.274640527495289e-7	-1.0984801256353087e-20	3.288806040800407e-20	7.507601055911101e-11	1.4143640244269342e-10	2.602927829020093e-9
500000	0.004999898327962506	4.327182580349824e-50	3.644609634739869e-66	3.653029074877964e-8	4.986500252712723e-16	1.274640527495289e-7	-1.0984795408753512e-20	3.288806040613894e-20	7.507601055911102e-11	1.4143640244269342e-10	2.602927829020093e-9
600000	0.004999898327962506	4.327182580349824e-50	3.64460963473977e-66	3.653029074877964e-8	4.986500252712723e-16	1.274640527495289e-7	-1.0984789561153936e-20	3.28880604056466e-20	7.507601055911102e-11	1.414364024426934e-10	2.602927829020093e-9
700000	0.004999898327962506	4.327182580349825e-50	3.644609634739879e-66	3.653029074877963e-8	4.986500252712723e-16	1.274640527495289e-7	-1.098478371355436e-20	3.288806040619057e-20	7.507601055911102e-11	1.4143640244269342e-10	2.602927829020093e-9
800000	0.004999898327962506	4.327182580349825e-50	3.644609634740129e-66	3.653029074877963e-8	4.986500252712722e-16	1.274640527495289e-7	-1.0984777865954785e-20	3.288806040743436e-20	7.507601055911102e-11	1.4143640244269342e-10	2.602927829020093e-9
900000	0.004999898327962506	4.327182580349825e-50	3.6446096347404517e-66	3.653029074877963e-8	4.986500252712722e-16	1.274640527495289e-7	-1.098477201835521e-20	3.2888060409041475e-20	7.507601055911102e-11	1.4143640244269345e-10	2.6029278290200928e-9
1000000	0.004999898327962506	4.327182580349825e-50	3.6446096347407796e-66	3.653029074877963e-8	4.986500252712722e-16	1.274640527495289e-7	-1.0984766170755634e-20	3.2888060410675434e-20	7.507601055911102e-11	1.4143640244269345e-10	2.6029278290200928e-9
1100000	0.004999898327962506	4.327182580349826e-50	3.644609634741045e-66	3.6530290748779623e-8	4.986500252712722e-16	1.274640527495289e-7	-1.0984760323156058e-20	3.288806041199976e-20	7.507601055911102e-11	1.4143640244269348e-10	2.6029278290200924e-9
1200000	0.004999898327962506	4.327182580349826e-50	3.644609634741181e-66	3.6530290748779623e-8	4.986500252712722e-16	1.274640527495289e-7	-1.0984754475556483e-20	3.2888060412677955e-20	7.507601055911102e-11	1.4143640244269348e-10	2.6029278290200924e-9
1300000	0.004999898327962506	4.327182580349826e-50	3.6446096347411865e-66	3.6530290748779623e-8	4.986500252712722e-16	1.274640527495289e-7	-1.0984748627956907e-20	3.288806041270377e-20	7.507601055911102e-11	1.4143640244269348e-10	2.6029278290200924e-9
1400000	0.004999898327962506	4.327182580349826e-50	3.644609634741186e-66	3.6530290748779623e-8	4.986500252712722e-16	1.274640527495289e-7	-1.0984742780357331e-20	3.2888060412700976e-20	7.507601055911102e-11	1.4143640244269348e-10	2.6029278290200924e-9
1500000	0.004999898327962506	4.327182580349826e-50	3.6446096347411854e-66	3.6530290748779623e-8	4.986500252712722e-16	1.274640527495289e-7	-1.0984736932757756e-20	3.2888060412699797e-20	7.507601055911102e-11	1.4143640244269348e-10	2.6029278290200924e-9
1600000	0.004999898327962506	4.327182580349825e-50	3.6446096347411854e-66	3.6530290748779623e-8	4.986500252712722e-16	1.274640527495289e-7	-1.098473108515818e-20	3.288806041269988e-20	7.507601055911102e-11	1.4143640244269348e-10	2.6029278290200924e-9
1700000	0.004999898327962506	4.327182580349825e-50	3.6446096347411854e-66	3.6530290748779623e-8	4.986500252712722e-16	1.274640527495289e-7	-1.0984725237558605e-20	3.288806041270087e-20	7.507601055911102e-11	1.4143640244269348e-10	2.6029278290200924e-9
1800000	0.004999898327962506	4.327182580349824e-50	3.6446096347411854e-66	3.6530290748779623e-8	4.986500252712722e-16	1.274640527495289e-7	-1.0984719389959029e-20	3.2888060412702415e-20	7.507601055911102e-11	1.4143640244269348e-10	2.6029278290200924e-9
1900000	0.004999898327962506	4.327182580349823e-50	3.644609634741186e-66	3.653029074877963e-8	4.986500252712722e-16	1.274640527495289e-7	-1.0984713542359454e-20	3.2888060412704166e-20	7.507601055911101e-11	1.4143640244269348e-10	2.6029278290200924e-9
2000000	0.004999898327962506	4.327182580349823e-50	3.644609634741186e-66	3.653029074877963e-8	4.986500252712722e-16	1.274640527495289e-7	-1.0984707694759878e-20	3.288806041270576e-20	7.507601055911101e-11	1.4143640244269348e-10	2.6029278290200924e-9
2100000	0.004999898327962506	4.3271825803498225e-50	3.644609634741186e-66	3.653029074877963e-8	4.986500252712722e-16	1.274640527495289e-7	-1.0984701847160302e-20	3.288806041270685e-20	7.507601055911101e-11	1.4143640244269348e-10	2.6029278290200924e-9
2200000	0.004999898327962506	4.3271825803498225e-50	3.644609634741186e-66	3.653029074877963e-8	4.986500252712722e-16	1.274640527495289e-7	-1.0984695999560727e-20	3.288806041270712e-20	7.507601055911101e-11	1.4143640244269348e-10	2.6029278290200924e-9
2300000	0.004999898327962506	4.3271825803498225e-50	3.644609634741186e-66	3.653029074877963e-8	4.986500252712722e-16	1.274640527495289e-7	-1.0984690151961151e-20	3.2888060412707115e-20	7.507601055911101e-11	1.4143640244269348e-10	2.6029278290200924e-9
2400000	0.004999898327962506	4.327182580349822e-50	3.644609634741186e-66	3.653029074877963e-8	4.986500252712722e-16	1.274640527495289e-7	-1.0984684304361576e-20	3.288806041270711e-20	7.507601055911101e-11	1.4143640244269348e-10	2.6029278290200924e-9
2500000	0.004999898327962506	4.327182580349822e-50	3.6446096347411854e-66	3.653029074877963e-8	4.986500252712722e-16	1.274640527495289e-7	-1.0984678456762e-20	3.2888060412707103e-20	7.507601055911101e-11	1.4143640244269348e-10	2.6029278290200924e-9
2600000	0.004999898327962506	4.327182580349822e-50	3.6446096347411854e-66	3.653029074877963e-8	4.986500252712722e-16	1.274640527495289e-7	-1.0984672609162424e-20	3.28880604127071e-20	7.5076010559111e-11	1.4143640244269348e-10	2.6029278290200924e-9
2700000	0.004999898327962506	4.327182580349821e-50	3.6446096347411854e-66	3.653029074877963e-8	4.986500252712722e-16	1.274640527495289e-7	-1.0984666761562849e-20	3.288806041270709e-20	7.5076010559111e-11	1.4143640244269348e-10	2.6029278290200924e-9
2800000	0.004999898327962506	4.327182580349821e-50	3.6446096347411854e-66	3.653029074877963e-8	4.986500252712722e-16	1.274640527495289e-7	-1.0984660913963273e-20	3.2888060412707085e-20	7.5076010559111e-11	1.4143640244269348e-10	2.6029278290200924e-9
2900000	0.004999898327962506	4.327182580349821e-50	3.6446096347411854e-66	3.653029074877963e-8	4.986500252712722e-16	1.274640527495289e-7	-1.0984655066363698e-20	3.2888060412707085e-20	7.5076010559111e-11	1.4143640244269348e-10	2.6029278290200928e-9
3000000	0.004999898327962506	4.327182580349821e-50	3.6446096347411854e-66	3.653029074877963e-8	4.986500252712722e-16	1.274640527495289e-7	-1.0984649218764122e-20	3.288806041270708e-20	7.5076010559111e-11	1.4143640244269348e-10	2.6029278290200928e-9
3100000	0.004999898327962506	4.32718258034982e-50	3.6446096347411854e-66	3.653029074877963e-8	4.986500252712722e-16	1.274640527495289e-7	-1.0984643371164547e-20	3.2888060412707073e-20	7.5076010559111e-11	1.4143640244269348e-10	2.6029278290200928e-9
3200000	0.004999898327962505	4.32718258034982e-50	3.644609634741185e-66	3.653029074877963e-8	4.986500252712721e-16	1.274640527495289e-7	-1.0984637523564971e-20	3.2888060412707073e-20	7.5076010559111e-11	1.4143640244269348e-10	2.6029278290200928e-9
3300000	0.004999898327962505	4.32718258034982e-50	3.644609634741185e-66	3.653029074877963e-8	4.986500252712721e-16	1.274640527495289e-7	-1.0984631675965395e-20	3.288806041270707e-20	7.5076010559111e-11	1.4143640244269348e-10	2.6029278290200928e-9
3400000	0.004999898327962505	4.32718258034982e-50	3.644609634741185e-66	3.653029074877963e-8	4.986500252712721e-16	1.274640527495289e-7	-1.098462582836582e-20	3.288806041270706e-20	7.5076010559111e-11	1.4143640244269348e-10	2.6029278290200928e-9
3500000	0.004999898327962505	4.32718258034982e-50	3.644609634741185e-66	3.653029074877963e-8	4.986500252712721e-16	1.274640527495289e-7	-1.0984619980766244e-20	3.288806041270706e-20	7.5076010559111e-11	1.4143640244269348e-10	2.6029278290200928e-9
3600000	0.004999898327962505	4.32718258034982e-50	3.644609634741185e-66	3.653029074877963e-8	4.986500252712721e-16	1.274640527495289e-7	-1.0984614133166669e-20	3.2888060412707055e-20	7.5076010559111e-11	1.4143640244269348e-10	2.6029278290200928e-9
3700000	0.004999898327962505	4.327182580349819e-50	3.644609634741185e-66	3.653029074877963e-8	4.986500252712721e-16	1.274640527495289e-7	-1.0984608285567093e-20	3.2888060412707055e-20	7.5076010559111e-11	1.4143640244269348e-10	2.6029278290200928e-9
3800000	0.004999898327962505	4.327182580349819e-50	3.644609634741185e-66	3.653029074877963e-8	4.986500252712721e-16	1.274640527495289e-7	-1.0984602437967518e-20	3.288806041270705e-20	7.507601055911098e-11	1.4143640244269348e-10	2.6029278290200928e-9
3900000	0.004999898327962505	4.327182580349819e-50	3.644609634741185e-66	3.653029074877963e-8	4.986500252712721e-16	1.274640527495289e-7	-1.0984596590367942e-20	3.288806041270705e-20	7.507601055911098e-11	1.4143640244269348e-10	2.6029278290200928e-9
4000000	0.004999898327962505	4.327182580349819e-50	3.644609634741185e-66	3.653029074877963e-8	4.986500252712721e-16	1.274640527495289e-7	-1.0984590742768366e-20	3.288806041270705e-20	7.507601055911098e-11	1.4143640244269348e-10	2.6029278290200928e-9
4100000	0.004999898327962505	4.327182580349819e-50	3.644609634741185e-66	3.653029074877963e-8	4.986500252712721e-16	1.274640527495289e-7	-1.0984584895168791e-20	3.2888060412707043e-20	7.507601055911098e-11	1.4143640244269348e-10	2.6029278290200928e-9
4200000	0.004999898327962505	4.327182580349819e-50	3.644609634741185e-66	3.653029074877963e-8	4.986500252712721e-16	1.274640527495289e-7	-1.0984579047569215e-20	3.2888060412707043e-20	7.507601055911098e-11	1.4143640244269348e-10	2.6029278290200928e-9
4300000	0.004999898327962505	4.327182580349819e-50	3.644609634741185e-66	3.653029074877963e-8	4.986500252712721e-16	1.274640527495289e-7	-1.098457319996964e-20	3.2888060412707043e-20	7.507601055911098e-11	1.4143640244269348e-10	2.6029278290200928e-9
4400000	0.004999898327962505	4.327182580349819e-50	3.644609634741185e-66	3.653029074877963e-8	4.986500252712721e-16	1.274640527495289e-7	-1.0984567352370064e-20	3.2888060412707043e-20	7.507601055911098e-11	1.4143640244269348e-10	2.6029278290200928e-9
4500000	0.004999898327962505	4.327182580349819e-50	3.644609634741185e-66	3.653029074877963e-8	4.986500252712721e-16	1.274640527495289e-7	-1.0984561504770488e-20	3.288806041270704e-20	7.507601055911098e-11	1.4143640244269348e-10	2.6029278290200928e-9
4600000	0.004999898327962505	4.327182580349819e-50	3.644609634741185e-66	3.653029074877963e-8	4.986500252712721e-16	1.274640527495289e-7	-1.0984555657170913e-20	3.288806041270704e-20	7.507601055911098e-11	1.4143640244269348e-10	2.6029278290200928e-9
4700000	0.004999898327962505	4.327182580349819e-50	3.644609634741185e-66	3.653029074877963e-8	4.986500252712721e-16	1.274640527495289e-7	-1.0984549809571337e-20	3.288806041270704e-20	7.507601055911098e-11	1.4143640244269348e-10	2.6029278290200928e-9
4800000	0.004999898327962505	4.327182580349819e-50	3.644609634741185e-66	3.653029074877963e-8	4.986500252712721e-16	1.274640527495289e-7	-1.0984543961971762e-20	3.288806041270704e-20	7.507601055911098e-11	1.4143640244269348e-10	2.6029278290200928e-9
4900000	0.004999898327962505	4.327182580349819e-50	3.644609634741185e-66	3.653029074877963e-8	4.986500252712721e-16	1.274640527495289e-7	-1.0984538114372186e-20	3.288806041270704e-20	7.507601055911098e-11	1.4143640244269348e-10	2.6029278290200928e-9
5000000	0.004999898327962505	4.327182580349819e-50	3.644609634741185e-66	3.653029074877963e-8	4.986500252712721e-16	1.274640527495289e-7	-1.098453226677261e-20	3.288806041270704e-20	7.507601055911098e-11	1.4143640244269348e-10	2.6029278290200928e-9
5100000	0.004999898327962505	4.327182580349819e-50	3.644609634741185e-66	3.653029074877963e-8	4.986500252712721e-16	1.274640527495289e-7	-1.0984526419173035e-20	3.288806041270704e-20	7.507601055911098e-11	1.4143640244269348e-10	2.6029278290200928e-9
5200000	0.004999898327962505	4.327182580349819e-50	3.644609634741185e-66	3.653029074877963e-8	4.986500252712721e-16	1.274640527495289e-7	-1.098452057157346e-20	3.288806041270704e-20	7.507601055911098e-11	1.4143640244269348e-10	2.6029278290200928e-9
5300000	0.004999898327962505	4.327182580349819e-50	3.644609634741185e-66	3.653029074877963e-8	4.986500252712721e-16	1.274640527495289e-7	-1.0984514723973884e-20	3.288806041270703e-20	7.507601055911098e-11	1.4143640244269348e-10	2.6029278290200928e-9
5400000	0.004999898327962505	4.327182580349819e-50	3.644609634741185e-66	3.653029074877963e-8	4.986500252712721e-16	1.274640527495289e-7	-1.098450887637431e-20	3.288806041270703e-20	7.507601055911098e-11	1.4143640244269348e-10	2.6029278290200928e-9
5500000	0.004999898327962505	4.327182580349819e-50	3.644609634741185e-66	3.653029074877963e-8	4.986500252712721e-16	1.274640527495289e-7	-1.0984503028774734e-20	3.288806041270704e-20	7.507601055911098e-11	1.4143640244269348e-10	2.6029278290200928e-9
5600000	0.004999898327962505	4.327182580349819e-50	3.644609634741185e-66	3.653029074877963e-8	4.986500252712721e-16	1.274640527495289e-7	-1.0984497181175159e-20	3.288806041270704e-20	7.507601055911098e-11	1.4143640244269348e-10	2.6029278290200928e-9
5700000	0.004999898327962505	4.327182580349819e-50	3.644609634741185e-66	3.653029074877963e-8	4.986500252712721e-16	1.274640527495289e-7	-1.0984491333575583e-20	3.288806041270704e-20	7.507601055911098e-11	1.4143640244269348e-10	2.6029278290200928e-9
5800000	0.004999898327962505	4.327182580349819e-50	3.644609634741185e-66	3.653029074877963e-8	4.986500252712721e-16	1.274640527495289e-7	-1.0984485485976007e-20	3.288806041270704e-20	7.507601055911098e-11	1.4143640244269348e-10	2.6029278290200928e-9
5900000	0.004999898327962505	4.327182580349819e-50	3.644609634741185e-66	3.653029074877963e-8	4.986500252712721e-16	1.274640527495289e-7	-1.0984479638376432e-20	3.288806041270704e-20	7.507601055911098e-11	1.4143640244269348e-10	2.6029278290200928e-9
6000000	0.004999898327962505	4.327182580349819e-50	3.644609634741185e-66	3.653029074877963e-8	4.986500252712721e-16	1.274640527495289e-7	-1.0984473790776856e-20	3.288806041270704e-20	7.507601055911098e-11	1.4143640244269348e-10	2.6029278290200928e-9
6100000	0.004999898327962505	4.327182580349819e-50	3.644609634741185e-66	3.653029074877963e-8	4.986500252712721e-16	1.274640527495289e-7	-1.098446794317728e-20	3.288806041270704e-20	7.507601055911098e-11	1.4143640244269348e-10	2.6029278290200928e-9
6200000	0.004999898327962505	4.327182580349819e-50	3.644609634741185e-66	3.653029074877963e-8	4.986500252712721e-16	1.274640527495289e-7	-1.0984462095577705e-20	3.288806041270704e-20	7.507601055911098e-11	1.4143640244269348e-10	2.6029278290200928e-9
6300000	0.004999898327962505	4.327182580349819e-50	3.644609634741185e-66	3.653029074877963e-8	4.986500252712721e-16	1.274640527495289e-7	-1.098445624797813e-20	3.288806041270704e-20	7.5076010559111e-11	1.4143640244269348e-10	2.6029278290200928e-9
6400000	0.004999898327962505	4.327182580349819e-50	3.644609634741185e-66	3.653029074877963e-8	4.986500252712721e-16	1.274640527495289e-7	-1.0984450400378554e-20	3.2888060412707043e-20	7.5076010559111e-11	1.4143640244269348e-10	2.6029278290200928e-9
6500000	0.004999898327962505	4.32718258034982e-50	3.644609634741185e-66	3.653029074877963e-8	4.986500252712721e-16	1.274640527495289e-7	-1.0984444552778978e-20	3.2888060412707043e-20	7.5076010559111e-11	1.4143640244269348e-10	2.6029278290200928e-9
6600000	0.004999898327962505	4.32718258034982e-50	3.644609634741185e-66	3.653029074877963e-8	4.986500252712721e-16	1.274640527495289e-7	-1.0984438705179403e-20	3.2888060412707043e-20	7.5076010559111e-11	1.4143640244269348e-10	2.6029278290200928e-9
6700000	0.004999898327962505	4.32718258034982e-50	3.644609634741185e-66	3.653029074877963e-8	4.986500252712721e-16	1.274640527495289e-7	-1.0984432857579827e-20	3.2888060412707043e-20	7.5076010559111e-11	1.4143640244269348e-10	2.6029278290200928e-9
6800000	0.004999898327962505	4.32718258034982e-50	3.644609634741185e-66	3.653029074877963e-8	4.986500252712721e-16	1.274640527495289e-7	-1.0984427009980252e-20	3.2888060412707043e-20	7.5076010559111e-11	1.4143640244269348e-10	2.6029278290200928e-9
6900000	0.004999898327962505	4.32718258034982e-50	3.6446096347411854e-66	3.653029074877963e-8	4.986500252712721e-16	1.274640527495289e-7	-1.0984421162380676e-20	3.288806041270705e-20	7.5076010559111e-11	1.4143640244269348e-10	2.6029278290200928e-9
7000000	0.004999898327962505	4.32718258034982e-50	3.6446096347411854e-66	3.653029074877963e-8	4.986500252712721e-16	1.274640527495289e-7	-1.09844153147811e-20	3.288806041270705e-20	7.5076010559111e-11	1.4143640244269348e-10	2.6029278290200928e-9
7100000	0.004999898327962505	4.32718258034982e-50	3.6446096347411854e-66	3.653029074877963e-8	4.986500252712721e-16	1.274640527495289e-7	-1.0984409467181525e-20	3.288806041270705e-20	7.5076010559111e-11	1.4143640244269348e-10	2.6029278290200928e-9
7200000	0.004999898327962505	4.32718258034982e-50	3.6446096347411854e-66	3.653029074877963e-8	4.986500252712721e-16	1.274640527495289e-7	-1.098440361958195e-20	3.288806041270705e-20	7.5076010559111e-11	1.4143640244269348e-10	2.6029278290200928e-9
7300000	0.004999898327962505	4.327182580349821e-50	3.6446096347411854e-66	3.653029074877963e-8	4.986500252712721e-16	1.274640527495289e-7	-1.0984397771982374e-20	3.2888060412707055e-20	7.5076010559111e-11	1.4143640244269348e-10	2.6029278290200928e-9
7400000	0.004999898327962505	4.327182580349821e-50	3.6446096347411854e-66	3.653029074877963e-8	4.986500252712721e-16	1.274640527495289e-7	-1.0984391924382798e-20	3.2888060412707055e-20	7.5076010559111e-11	1.4143640244269348e-10	2.6029278290200928e-9
7500000	0.004999898327962505	4.327182580349821e-50	3.6446096347411854e-66	3.653029074877963e-8	4.986500252712721e-16	1.274640527495289e-7	-1.0984386076783223e-20	3.2888060412707055e-20	7.5076010559111e-11	1.4143640244269348e-10	2.6029278290200928e-9
7600000	0.004999898327962505	4.327182580349821e-50	3.6446096347411854e-66	3.653029074877963e-8	4.986500252712721e-16	1.274640527495289e-7	-1.0984380229183647e-20	3.288806041270706e-20	7.5076010559111e-11	1.4143640244269348e-10	2.6029278290200928e-9
7700000	0.004999898327962505	4.327182580349821e-50	3.6446096347411854e-66	3.653029074877963e-8	4.986500252712721e-16	1.274640527495289e-7	-1.0984374381584071e-20	3.288806041270706e-20	7.5076010559111e-11	1.4143640244269348e-10	2.6029278290200928e-9
7800000	0.004999898327962505	4.327182580349821e-50	3.6446096347411854e-66	3.653029074877963e-8	4.986500252712721e-16	1.274640527495289e-7	-1.0984368533984496e-20	3.288806041270706e-20	7.5076010559111e-11	1.4143640244269348e-10	2.6029278290200928e-9
7900000	0.004999898327962505	4.327182580349821e-50	3.6446096347411854e-66	3.653029074877963e-8	4.986500252712721e-16	1.274640527495289e-7	-1.098436268638492e-20	3.288806041270707e-20	7.5076010559111e-11	1.4143640244269348e-10	2.6029278290200928e-9
8000000	0.004999898327962505	4.327182580349822e-50	3.6446096347411854e-66	3.653029074877963e-8	4.986500252712721e-16	1.274640527495289e-7	-1.0984356838785345e-20	3.288806041270707e-20	7.5076010559111e-11	1.4143640244269348e-10	2.6029278290200928e-9
8100000	0.004999898327962506	4.327182580349822e-50	3.644609634741186e-66	3.653029074877963e-8	4.986500252712721e-16	1.274640527495289e-7	-1.0984350991185769e-20	3.288806041270707e-20	7.5076010559111e-11	1.4143640244269348e-10	2.6029278290200928e-9
8200000	0.004999898327962506	4.327182580349822e-50	3.644609634741186e-66	3.653029074877963e-8	4.986500252712721e-16	1.274640527495289e-7	-1.0984345143586194e-20	3.2888060412707073e-20	7.507601055911101e-11	1.4143640244269348e-10	2.6029278290200928e-9
8300000	0.004999898327962506	4.327182580349822e-50	3.644609634741186e-66	3.653029074877963e-8	4.986500252712721e-16	1.274640527495289e-7	-1.0984339295986618e-20	3.2888060412707073e-20	7.507601055911101e-11	1.4143640244269348e-10	2.6029278290200928e-9
8400000	0.004999898327962506	4.327182580349822e-50	3.644609634741186e-66	3.653029074877963e-8	4.986500252712721e-16	1.274640527495289e-7	-1.0984333448387042e-20	3.2888060412707073e-20	7.507601055911101e-11	1.4143640244269348e-10	2.6029278290200928e-9
8500000	0.004999898327962506	4.327182580349822e-50	3.644609634741186e-66	3.653029074877963e-8	4.986500252712721e-16	1.274640527495289e-7	-1.0984327600787467e-20	3.288806041270708e-20	7.507601055911101e-11	1.4143640244269348e-10	2.6029278290200928e-9
8600000	0.004999898327962506	4.3271825803498225e-50	3.644609634741186e-66	3.653029074877963e-8	4.986500252712722e-16	1.274640527495289e-7	-1.0984321753187891e-20	3.288806041270708e-20	7.507601055911101e-11	1.4143640244269348e-10	2.6029278290200928e-9
8700000	0.004999898327962506	4.3271825803498225e-50	3.644609634741186e-66	3.653029074877963e-8	4.986500252712722e-16	1.274640527495289e-7	-1.0984315905588316e-20	3.288806041270708e-20	7.507601055911101e-11	1.4143640244269348e-10	2.6029278290200928e-9
8800000	0.004999898327962506	4.3271825803498225e-50	3.644609634741186e-66	3.653029074877963e-8	4.986500252712722e-16	1.274640527495289e-7	-1.098431005798874e-20	3.2888060412707085e-20	7.507601055911101e-11	1.4143640244269348e-10	2.6029278290200924e-9
8900000	0.004999898327962506	4.3271825803498225e-50	3.644609634741186e-66	3.653029074877963e-8	4.986500252712722e-16	1.274640527495289e-7	-1.0984304210389164e-20	3.2888060412707085e-20	7.507601055911101e-11	1.4143640244269348e-10	2.6029278290200924e-9
9000000	0.004999898327962506	4.3271825803498225e-50	3.644609634741186e-66	3.653029074877963e-8	4.986500252712722e-16	1.274640527495289e-7	-1.0984298362789589e-20	3.2888060412707085e-20	7.507601055911101e-11	1.4143640244269348e-10	2.6029278290200924e-9
9100000	0.004999898327962506	4.3271825803498225e-50	3.644609634741186e-66	3.6530290748779623e-8	4.986500252712722e-16	1.274640527495289e-7	-1.0984292515190013e-20	3.288806041270709e-20	7.507601055911101e-11	1.4143640244269348e-10	2.6029278290200924e-9
9200000	0.004999898327962506	4.3271825803498225e-50	3.6446096347411865e-66	3.6530290748779623e-8	4.986500252712722e-16	1.274640527495289e-7	-1.0984286667590438e-20	3.288806041270709e-20	7.507601055911101e-11	1.4143640244269348e-10	2.6029278290200924e-9
9300000	0.004999898327962506	4.327182580349823e-50	3.6446096347411865e-66	3.6530290748779623e-8	4.986500252712722e-16	1.274640527495289e-7	-1.0984280819990862e-20	3.288806041270709e-20	7.507601055911101e-11	1.4143640244269348e-10	2.6029278290200924e-9
9400000	0.004999898327962506	4.327182580349823e-50	3.6446096347411865e-66	3.6530290748779623e-8	4.986500252712722e-16	1.274640527495289e-7	-1.0984274972391287e-20	3.28880604127071e-20	7.507601055911101e-11	1.4143640244269348e-10	2.6029278290200924e-9
9500000	0.004999898327962506	4.327182580349823e-50	3.6446096347411865e-66	3.6530290748779623e-8	4.986500252712722e-16	1.274640527495289e-7	-1.0984269124791711e-20	3.28880604127071e-20	7.507601055911101e-11	1.4143640244269348e-10	2.6029278290200924e-9
9600000	0.004999898327962506	4.327182580349823e-50	3.6446096347411865e-66	3.6530290748779623e-8	4.986500252712722e-16	1.274640527495289e-7	-1.0984263277192135e-20	3.28880604127071e-20	7.507601055911101e-11	1.4143640244269348e-10	2.6029278290200924e-9
9700000	0.004999898327962506	4.327182580349823e-50	3.6446096347411865e-66	3.6530290748779623e-8	4.986500252712722e-16	1.274640527495289e-7	-1.098425742959256e-20	3.2888060412707103e-20	7.507601055911101e-11	1.4143640244269348e-10	2.6029278290200924e-9
9800000	0.004999898327962506	4.327182580349823e-50	3.6446096347411865e-66	3.6530290748779623e-8	4.986500252712722e-16	1.274640527495289e-7	-1.0984251581992984e-20	3.2888060412707103e-20	7.507601055911101e-11	1.4143640244269348e-10	2.6029278290200924e-9
9900000	0.004999898327962506	4.327182580349823e-50	3.6446096347411865e-66	3.6530290748779623e-8	4.986500252712722e-16	1.274640527495289e-7	-1.0984245734393409e-20	3.2888060412707103e-20	7.507601055911101e-11	1.4143640244269348e-10	2.6029278290200924e-9
10000000	0.004999898327962506	4.327182580349824e-50	3.6446096347411865e-66	3.6530290748779623e-8	4.986500252712722e-16	1.274640527495289e-7	-1.0984239886793833e-20	3.2888060412707103e-20	7.507601055911102e-11	1.4143640244269348e-10	2.6029278290200924e-9
10100000	0.004999898327962506	4.327182580349824e-50	3.6446096347411865e-66	3.6530290748779623e-8	4.986500252712722e-16	1.274640527495289e-7	-1.0984234039194258e-20	3.288806041270711e-20	7.507601055911102e-11	1.4143640244269348e-10	2.6029278290200924e-9
10200000	0.004999898327962506	4.327182580349824e-50	3.6446096347411865e-66	3.6530290748779623e-8	4.986500252712722e-16	1.274640527495289e-7	-1.0984228191594682e-20	3.288806041270711e-20	7.507601055911102e-11	1.4143640244269348e-10	2.6029278290200924e-9
10300000	0.004999898327962506	4.327182580349824e-50	3.6446096347411865e-66	3.6530290748779623e-8	4.986500252712722e-16	1.274640527495289e-7	-1.0984222343995106e-20	3.288806041270711e-20	7.507601055911102e-11	1.4143640244269348e-10	2.6029278290200924e-9
10400000	0.004999898327962506	4.327182580349824e-50	3.6446096347411865e-66	3.6530290748779623e-8	4.986500252712722e-16	1.274640527495289e-7	-1.0984216496395531e-20	3.288806041270711e-20	7.507601055911102e-11	1.4143640244269348e-10	2.6029278290200924e-9
10500000	0.004999898327962506	4.327182580349824e-50	3.644609634741187e-66	3.6530290748779623e-8	4.986500252712722e-16	1.274640527495289e-7	-1.0984210648795955e-20	3.2888060412707115e-20	7.507601055911102e-11	1.4143640244269348e-10	2.6029278290200924e-9
10600000	0.004999898327962506	4.327182580349824e-50	3.644609634741187e-66	3.6530290748779623e-8	4.986500252712722e-16	1.274640527495289e-7	-1.098420480119638e-20	3.2888060412707115e-20	7.507601055911102e-11	1.4143640244269348e-10	2.6029278290200924e-9
10700000	0.004999898327962506	4.327182580349824e-50	3.644609634741187e-66	3.6530290748779623e-8	4.986500252712722e-16	1.274640527495289e-7	-1.0984198953596804e-20	3.2888060412707115e-20	7.507601055911102e-11	1.4143640244269348e-10	2.6029278290200924e-9
10800000	0.004999898327962506	4.327182580349825e-50	3.644609634741187e-66	3.6530290748779623e-8	4.986500252712722e-16	1.274640527495289e-7	-1.0984193105997228e-20	3.2888060412707115e-20	7.507601055911102e-11	1.4143640244269348e-10	2.6029278290200924e-9
10900000	0.004999898327962506	4.327182580349825e-50	3.644609634741187e-66	3.6530290748779623e-8	4.986500252712722e-16	1.274640527495289e-7	-1.0984187258397653e-20	3.2888060412707115e-20	7.507601055911102e-11	1.4143640244269348e-10	2.6029278290200924e-9
11000000	0.004999898327962506	4.327182580349825e-50	3.644609634741187e-66	3.6530290748779623e-8	4.986500252712722e-16	1.274640527495289e-7	-1.0984181410798077e-20	3.288806041270712e-20	7.507601055911102e-11	1.4143640244269348e-10	2.6029278290200924e-9
11100000	0.004999898327962506	4.327182580349825e-50	3.644609634741187e-66	3.6530290748779623e-8	4.986500252712722e-16	1.274640527495289e-7	-1.0984175563198502e-20	3.288806041270712e-20	7.507601055911102e-11	1.4143640244269348e-10	2.6029278290200924e-9
11200000	0.004999898327962506	4.327182580349825e-50	3.644609634741187e-66	3.6530290748779623e-8	4.986500252712722e-16	1.274640527495289e-7	-1.0984169715598926e-20	3.288806041270712e-20	7.507601055911102e-11	1.4143640244269348e-10	2.6029278290200924e-9
11300000	0.004999898327962506	4.327182580349825e-50	3.644609634741187e-66	3.6530290748779623e-8	4.986500252712722e-16	1.274640527495289e-7	-1.098416386799935e-20	3.288806041270712e-20	7.507601055911102e-11	1.4143640244269348e-10	2.6029278290200924e-9
11400000	0.004999898327962506	4.327182580349825e-50	3.644609634741187e-66	3.6530290748779623e-8	4.986500252712722e-16	1.274640527495289e-7	-1.0984158020399775e-20	3.288806041270712e-20	7.507601055911102e-11	1.4143640244269348e-10	2.6029278290200924e-9
11500000	0.004999898327962506	4.327182580349825e-50	3.644609634741187e-66	3.6530290748779623e-8	4.986500252712722e-16	1.274640527495289e-7	-1.09841521728002e-20	3.288806041270712e-20	7.507601055911102e-11	1.4143640244269348e-10	2.6029278290200924e-9
11600000	0.004999898327962506	4.327182580349825e-50	3.644609634741187e-66	3.6530290748779623e-8	4.986500252712722e-16	1.274640527495289e-7	-1.0984146325200624e-20	3.288806041270712e-20	7.507601055911102e-11	1.4143640244269348e-10	2.6029278290200924e-9
11700000	0.004999898327962506	4.327182580349825e-50	3.644609634741187e-66	3.6530290748779623e-8	4.986500252712722e-16	1.274640527495289e-7	-1.0984140477601048e-20	3.288806041270712e-20	7.507601055911102e-11	1.4143640244269348e-10	2.6029278290200924e-9
11800000	0.004999898327962506	4.327182580349825e-50	3.644609634741187e-66	3.6530290748779623e-8	4.986500252712722e-16	1.274640527495289e-7	-1.0984134630001473e-20	3.288806041270712e-20	7.507601055911102e-11	1.4143640244269348e-10	2.6029278290200924e-9
11900000	0.004999898327962506	4.327182580349825e-50	3.644609634741187e-66	3.6530290748779623e-8	4.986500252712722e-16	1.274640527495289e-7	-1.0984128782401897e-20	3.288806041270712e-20	7.507601055911102e-11	1.4143640244269348e-10	2.6029278290200924e-9
12000000	0.004999898327962506	4.327182580349825e-50	3.644609634741187e-66	3.6530290748779623e-8	4.986500252712722e-16	1.274640527495289e-7	-1.0984122934802322e-20	3.288806041270712e-20	7.507601055911102e-11	1.4143640244269348e-10	2.6029278290200924e-9
12100000	0.004999898327962506	4.327182580349825e-50	3.644609634741187e-66	3.6530290748779623e-8	4.986500252712722e-16	1.274640527495289e-7	-1.0984117087202746e-20	3.288806041270712e-20	7.507601055911102e-11	1.4143640244269348e-10	2.6029278290200924e-9
12200000	0.004999898327962506	4.327182580349825e-50	3.644609634741187e-66	3.6530290748779623e-8	4.986500252712722e-16	1.274640527495289e-7	-1.098411123960317e-20	3.288806041270712e-20	7.507601055911102e-11	1.4143640244269348e-10	2.6029278290200924e-9
12300000	0.004999898327962506	4.327182580349825e-50	3.644609634741187e-66	3.6530290748779623e-8	4.986500252712722e-16	1.274640527495289e-7	-1.0984105392003595e-20	3.288806041270712e-20	7.507601055911102e-11	1.4143640244269348e-10	2.6029278290200924e-9
12400000	0.004999898327962506	4.327182580349825e-50	3.644609634741187e-66	3.6530290748779623e-8	4.986500252712722e-16	1.274640527495289e-7	-1.0984099544404019e-20	3.288806041270712e-20	7.507601055911102e-11	1.4143640244269348e-10	2.6029278290200924e-9
12500000	0.004999898327962506	4.327182580349825e-50	3.644609634741187e-66	3.6530290748779623e-8	4.986500252712722e-16	1.274640527495289e-7	-1.0984093696804444e-20	3.288806041270712e-20	7.507601055911102e-11	1.4143640244269348e-10	2.6029278290200924e-9
12600000	0.004999898327962506	4.327182580349825e-50	3.644609634741187e-66	3.6530290748779623e-8	4.986500252712722e-16	1.274640527495289e-7	-1.0984087849204868e-20	3.288806041270712e-20	7.507601055911102e-11	1.4143640244269348e-10	2.6029278290200924e-9
12700000	0.004999898327962506	4.327182580349825e-50	3.644609634741187e-66	3.6530290748779623e-8	4.986500252712722e-16	1.274640527495289e-7	-1.0984082001605292e-20	3.288806041270712e-20	7.507601055911102e-11	1.4143640244269348e-10	2.6029278290200924e-9
12800000	0.004999898327962506	4.327182580349825e-50	3.644609634741187e-66	3.6530290748779623e-8	4.986500252712722e-16	1.274640527495289e-7	-1.0984076154005717e-20	3.288806041270712e-20	7.507601055911102e-11	1.4143640244269348e-10	2.6029278290200924e-9
12900000	0.004999898327962506	4.327182580349825e-50	3.644609634741187e-66	3.6530290748779623e-8	4.986500252712722e-16	1.274640527495289e-7	-1.0984070306406141e-20	3.288806041270712e-20	7.507601055911102e-11	1.4143640244269348e-10	2.6029278290200924e-9
13000000	0.004999898327962506	4.327182580349825e-50	3.644609634741187e-66	3.6530290748779623e-8	4.986500252712722e-16	1.274640527495289e-7	-1.0984064458806566e-20	3.288806041270712e-20	7.507601055911102e-11	1.4143640244269348e-10	2.6029278290200924e-9
13100000	0.004999898327962506	4.327182580349825e-50	3.644609634741187e-66	3.6530290748779623e-8	4.986500252712722e-16	1.274640527495289e-7	-1.098405861120699e-20	3.288806041270712e-20	7.507601055911102e-11	1.4143640244269348e-10	2.6029278290200924e-9
13200000	0.004999898327962506	4.327182580349825e-50	3.644609634741187e-66	3.6530290748779623e-8	4.986500252712722e-16	1.274640527495289e-7	-1.0984052763607415e-20	3.288806041270712e-20	7.507601055911102e-11	1.4143640244269348e-10	2.6029278290200924e-9
13300000	0.004999898327962506	4.327182580349825e-50	3.644609634741187e-66	3.6530290748779623e-8	4.986500252712722e-16	1.274640527495289e-7	-1.0984046916007839e-20	3.288806041270712e-20	7.507601055911102e-11	1.4143640244269348e-10	2.6029278290200924e-9
13400000	0.004999898327962506	4.327182580349825e-50	3.644609634741187e-66	3.6530290748779623e-8	4.986500252712722e-16	1.274640527495289e-7	-1.0984041068408263e-20	3.288806041270712e-20	7.507601055911102e-11	1.4143640244269348e-10	2.6029278290200924e-9
13500000	0.004999898327962506	4.327182580349825e-50	3.644609634741187e-66	3.6530290748779623e-8	4.986500252712722e-16	1.274640527495289e-7	-1.0984035220808688e-20	3.288806041270712e-20	7.507601055911102e-11	1.4143640244269348e-10	2.6029278290200924e-9
13600000	0.004999898327962506	4.327182580349825e-50	3.644609634741187e-66	3.6530290748779623e-8	4.986500252712722e-16	1.274640527495289e-7	-1.0984029373209112e-20	3.288806041270712e-20	7.507601055911102e-11	1.4143640244269348e-10	2.6029278290200924e-9
13700000	0.004999898327962506	4.327182580349825e-50	3.644609634741187e-66	3.6530290748779623e-8	4.986500252712722e-16	1.274640527495289e-7	-1.0984023525609537e-20	3.288806041270712e-20	7.507601055911102e-11	1.4143640244269348e-10	2.6029278290200924e-9
13800000	0.004999898327962506	4.327182580349825e-50	3.644609634741187e-66	3.6530290748779623e-8	4.986500252712722e-16	1.274640527495289e-7	-1.0984017678009961e-20	3.288806041270712e-20	7.507601055911102e-11	1.4143640244269348e-10	2.6029278290200924e-9
13900000	0.004999898327962506	4.327182580349825e-50	3.644609634741187e-66	3.6530290748779623e-8	4.986500252712722e-16	1.274640527495289e-7	-1.0984011830410386e-20	3.288806041270712e-20	7.507601055911102e-11	1.4143640244269348e-10	2.6029278290200924e-9
14000000	0.004999898327962506	4.327182580349825e-50	3.644609634741187e-66	3.6530290748779623e-8	4.986500252712722e-16	1.274640527495289e-7	-1.098400598281081e-20	3.288806041270712e-20	7.507601055911102e-11	1.4143640244269348e-10	2.6029278290200924e-9
14100000	0.004999898327962506	4.327182580349825e-50	3.644609634741187e-66	3.6530290748779623e-8	4.986500252712722e-16	1.274640527495289e-7	-1.0984000135211234e-20	3.288806041270712e-20	7.507601055911102e-11	1.4143640244269348e-10	2.6029278290200924e-9
14200000	0.004999898327962506	4.327182580349825e-50	3.644609634741187e-66	3.6530290748779623e-8	4.986500252712722e-16	1.274640527495289e-7	-1.0983994287611659e-20	3.288806041270712e-20	7.507601055911102e-11	1.4143640244269348e-10	2.6029278290200924e-9
14300000	0.004999898327962506	4.327182580349825e-50	3.644609634741187e-66	3.6530290748779623e-8	4.986500252712722e-16	1.274640527495289e-7	-1.0983988440012083e-20	3.288806041270712e-20	7.507601055911102e-11	1.4143640244269348e-10	2.6029278290200924e-9
14400000	0.004999898327962506	4.327182580349825e-50	3.644609634741187e-66	3.6530290748779623e-8	4.986500252712722e-16	1.274640527495289e-7	-1.0983982592412508e-20	3.288806041270712e-20	7.507601055911102e-11	1.4143640244269348e-10	2.6029278290200924e-9
14500000	0.004999898327962506	4.327182580349825e-50	3.644609634741187e-66	3.6530290748779623e-8	4.986500252712722e-16	1.274640527495289e-7	-1.0983976744812932e-20	3.288806041270712e-20	7.507601055911102e-11	1.4143640244269348e-10	2.6029278290200924e-9
14600000	0.004999898327962506	4.327182580349825e-50	3.644609634741187e-66	3.6530290748779623e-8	4.986500252712722e-16	1.274640527495289e-7	-1.0983970897213356e-20	3.288806041270712e-20	7.507601055911102e-11	1.4143640244269348e-10	2.6029278290200924e-9
14700000	0.004999898327962506	4.327182580349825e-50	3.644609634741187e-66	3.6530290748779623e-8	4.986500252712722e-16	1.274640527495289e-7	-1.0983965049613781e-20	3.288806041270712e-20	7.507601055911102e-11	1.4143640244269348e-10	2.6029278290200924e-9
14800000	0.004999898327962506	4.327182580349825e-50	3.644609634741187e-66	3.6530290748779623e-8	4.986500252712722e-16	1.274640527495289e-7	-1.0983959202014205e-20	3.288806041270712e-20	7.507601055911102e-11	1.4143640244269348e-10	2.6029278290200924e-9
14900000	0.004999898327962506	4.327182580349825e-50	3.644609634741187e-66	3.6530290748779623e-8	4.986500252712722e-16	1.274640527495289e-7	-1.098395335441463e-20	3.288806041270712e-20	7.507601055911102e-11	1.4143640244269348e-10	2.6029278290200924e-9
15000000	0.004999898327962506	4.327182580349825e-50	3.644609634741187e-66	3.6530290748779623e-8	4.986500252712722e-16	1.274640527495289e-7	-1.0983947506815054e-20	3.288806041270712e-20	7.507601055911102e-11	1.4143640244269348e-10	2.6029278290200924e-9
15100000	0.004999898327962506	4.327182580349825e-50	3.644609634741187e-66	3.6530290748779623e-8	4.986500252712722e-16	1.274640527495289e-7	-1.0983941659215479e-20	3.288806041270712e-20	7.507601055911102e-11	1.4143640244269348e-10	2.6029278290200924e-9
15200000	0.004999898327962506	4.327182580349825e-50	3.644609634741187e-66	3.6530290748779623e-8	4.986500252712722e-16	1.274640527495289e-7	-1.0983935811615903e-20	3.288806041270712e-20	7.507601055911102e-11	1.4143640244269348e-10	2.6029278290200924e-9
15300000	0.004999898327962506	4.327182580349825e-50	3.644609634741187e-66	3.6530290748779623e-8	4.986500252712722e-16	1.274640527495289e-7	-1.0983929964016327e-20	3.288806041270712e-20	7.507601055911102e-11	1.4143640244269348e-10	2.6029278290200924e-9
15400000	0.004999898327962506	4.327182580349825e-50	3.644609634741187e-66	3.6530290748779623e-8	4.986500252712722e-16	1.274640527495289e-7	-1.0983924116416752e-20	3.288806041270712e-20	7.507601055911102e-11	1.4143640244269348e-10	2.6029278290200924e-9
15500000	0.004999898327962506	4.327182580349825e-50	3.644609634741187e-66	3.6530290748779623e-8	4.986500252712722e-16	1.274640527495289e-7	-1.0983918268817176e-20	3.288806041270712e-20	7.507601055911102e-11	1.4143640244269348e-10	2.6029278290200924e-9
15600000	0.004999898327962506	4.327182580349825e-50	3.644609634741187e-66	3.6530290748779623e-8	4.986500252712722e-16	1.274640527495289e-7	-1.09839124212176e-20	3.288806041270712e-20	7.507601055911102e-11	1.4143640244269348e-10	2.6029278290200924e-9
15700000	0.004999898327962506	4.327182580349825e-50	3.644609634741187e-66	3.6530290748779623e-8	4.986500252712722e-16	1.274640527495289e-7	-1.0983906573618025e-20	3.288806041270712e-20	7.507601055911102e-11	1.4143640244269348e-10	2.6029278290200924e-9
15800000	0.004999898327962506	4.327182580349825e-50	3.644609634741187e-66	3.6530290748779623e-8	4.986500252712722e-16	1.274640527495289e-7	-1.098390072601845e-20	3.288806041270712e-20	7.507601055911102e-11	1.4143640244269348e-10	2.6029278290200924e-9
15900000	0.004999898327962506	4.327182580349825e-50	3.644609634741187e-66	3.6530290748779623e-8	4.986500252712722e-16	1.274640527495289e-7	-1.0983894878418874e-20	3.288806041270712e-20	7.507601055911102e-11	1.4143640244269348e-10	2.6029278290200924e-9
16000000	0.004999898327962506	4.327182580349825e-50	3.644609634741187e-66	3.6530290748779623e-8	4.986500252712722e-16	1.274640527495289e-7	-1.0983889030819298e-20	3.288806041270712e-20	7.507601055911102e-11	1.4143640244269348e-10	2.6029278290200924e-9
16100000	0.004999898327962506	4.327182580349825e-50	3.644609634741187e-66	3.6530290748779623e-8	4.986500252712722e-16	1.274640527495289e-7	-1.0983883183219723e-20	3.288806041270712e-20	7.507601055911102e-11	1.4143640244269348e-10	2.6029278290200924e-9
16200000	0.004999898327962506	4.327182580349825e-50	3.644609634741187e-66	3.6530290748779623e-8	4.986500252712722e-16	1.274640527495289e-7	-1.0983877335620147e-20	3.288806041270712e-20	7.507601055911102e-11	1.4143640244269348e-10	2.6029278290200924e-9
16300000	0.004999898327962506	4.327182580349825e-50	3.644609634741187e-66	3.6530290748779623e-8	4.986500252712722e-16	1.274640527495289e-7	-1.0983871488020572e-20	3.288806041270712e-20	7.507601055911102e-11	1.4143640244269348e-10	2.6029278290200924e-9
16400000	0.004999898327962506	4.327182580349825e-50	3.644609634741187e-66	3.6530290748779623e-8	4.986500252712722e-16	1.274640527495289e-7	-1.0983865640420996e-20	3.288806041270712e-20	7.507601055911102e-11	1.4143640244269348e-10	2.6029278290200924e-9
16500000	0.004999898327962506	4.327182580349825e-50	3.644609634741187e-66	3.6530290748779623e-8	4.986500252712722e-16	1.274640527495289e-7	-1.098385979282142e-20	3.288806041270712e-20	7.507601055911102e-11	1.4143640244269348e-10	2.6029278290200924e-9
16600000	0.004999898327962506	4.327182580349824e-50	3.644609634741187e-66	3.6530290748779623e-8	4.986500252712722e-16	1.274640527495289e-7	-1.0983853945221845e-20	3.288806041270712e-20	7.507601055911102e-11	1.4143640244269348e-10	2.6029278290200924e-9
16700000	0.004999898327962506	4.327182580349824e-50	3.644609634741187e-66	3.6530290748779623e-8	4.986500252712722e-16	1.274640527495289e-7	-1.098384809762227e-20	3.288806041270712e-20	7.507601055911102e-11	1.4143640244269348e-10	2.6029278290200924e-9
16800000	0.004999898327962506	4.327182580349824e-50	3.644609634741187e-66	3.6530290748779623e-8	4.986500252712722e-16	1.274640527495289e-7	-1.0983842250022694e-20	3.288806041270712e-20	7.507601055911102e-11	1.4143640244269348e-10	2.6029278290200924e-9
16900000	0.004999898327962506	4.327182580349824e-50	3.644609634741187e-66	3.6530290748779623e-8	4.986500252712722e-16	1.274640527495289e-7	-1.0983836402423118e-20	3.288806041270712e-20	7.507601055911102e-11	1.4143640244269348e-10	2.6029278290200924e-9
17000000	0.004999898327962506	4.327182580349824e-50	3.644609634741187e-66	3.6530290748779623e-8	4.986500252712722e-16	1.274640527495289e-7	-1.0983830554823543e-20	3.288806041270712e-20	7.507601055911102e-11	1.4143640244269348e-10	2.6029278290200924e-9
17100000	0.004999898327962506	4.327182580349824e-50	3.644609634741187e-66	3.6530290748779623e-8	4.986500252712722e-16	1.274640527495289e-7	-1.0983824707223967e-20	3.288806041270712e-20	7.507601055911101e-11	1.4143640244269348e-10	2.6029278290200924e-9
17200000	0.004999898327962506	4.327182580349824e-50	3.644609634741187e-66	3.6530290748779623e-8	4.986500252712722e-16	1.274640527495289e-7	-1.0983818859624391e-20	3.288806041270712e-20	7.507601055911101e-11	1.4143640244269348e-10	2.6029278290200924e-9
17300000	0.004999898327962506	4.327182580349824e-50	3.644609634741187e-66	3.6530290748779623e-8	4.986500252712722e-16	1.274640527495289e-7	-1.0983813012024816e-20	3.288806041270712e-20	7.507601055911101e-11	1.4143640244269348e-10	2.6029278290200924e-9
17400000	0.004999898327962506	4.327182580349824e-50	3.644609634741187e-66	3.6530290748779623e-8	4.986500252712722e-16	1.274640527495289e-7	-1.098380716442524e-20	3.288806041270712e-20	7.507601055911101e-11	1.4143640244269348e-10	2.6029278290200924e-9
17500000	0.004999898327962506	4.327182580349824e-50	3.644609634741187e-66	3.6530290748779623e-8	4.986500252712722e-16	1.274640527495289e-7	-1.0983801316825665e-20	3.288806041270712e-20	7.507601055911101e-11	1.4143640244269348e-10	2.6029278290200924e-9
17600000	0.004999898327962506	4.327182580349824e-50	3.644609634741187e-66	3.653029074877963e-8	4.986500252712722e-16	1.274640527495289e-7	-1.0983795469226089e-20	3.288806041270712e-20	7.507601055911101e-11	1.4143640244269348e-10	2.6029278290200924e-9
17700000	0.004999898327962506	4.327182580349824e-50	3.644609634741187e-66	3.653029074877963e-8	4.986500252712722e-16	1.274640527495289e-7	-1.0983789621626514e-20	3.288806041270712e-20	7.507601055911101e-11	1.4143640244269348e-10	2.6029278290200924e-9
17800000	0.004999898327962506	4.327182580349824e-50	3.644609634741187e-66	3.653029074877963e-8	4.986500252712722e-16	1.274640527495289e-7	-1.0983783774026938e-20	3.288806041270712e-20	7.507601055911101e-11	1.4143640244269348e-10	2.6029278290200924e-9
17900000	0.004999898327962506	4.327182580349824e-50	3.6446096347411865e-66	3.653029074877963e-8	4.986500252712722e-16	1.274640527495289e-7	-1.0983777926427362e-20	3.288806041270712e-20	7.507601055911101e-11	1.4143640244269348e-10	2.6029278290200924e-9
18000000	0.004999898327962506	4.327182580349824e-50	3.6446096347411865e-66	3.653029074877963e-8	4.986500252712722e-16	1.274640527495289e-7	-1.0983772078827787e-20	3.288806041270712e-20	7.507601055911101e-11	1.4143640244269348e-10	2.6029278290200924e-9
18100000	0.004999898327962506	4.327182580349824e-50	3.6446096347411865e-66	3.653029074877963e-8	4.986500252712722e-16	1.274640527495289e-7	-1.0983766231228211e-20	3.288806041270712e-20	7.507601055911101e-11	1.4143640244269348e-10	2.6029278290200924e-9
18200000	0.004999898327962506	4.327182580349824e-50	3.6446096347411865e-66	3.653029074877963e-8	4.986500252712722e-16	1.274640527495289e-7	-1.0983760383628636e-20	3.288806041270712e-20	7.507601055911101e-11	1.4143640244269348e-10	2.6029278290200924e-9
18300000	0.004999898327962506	4.327182580349824e-50	3.6446096347411865e-66	3.653029074877963e-8	4.986500252712722e-16	1.274640527495289e-7	-1.098375453602906e-20	3.288806041270712e-20	7.507601055911101e-11	1.4143640244269348e-10	2.6029278290200924e-9
18400000	0.004999898327962506	4.327182580349824e-50	3.6446096347411865e-66	3.653029074877963e-8	4.986500252712722e-16	1.274640527495289e-7	-1.0983748688429484e-20	3.288806041270712e-20	7.507601055911101e-11	1.4143640244269348e-10	2.6029278290200924e-9
18500000	0.004999898327962506	4.327182580349824e-50	3.6446096347411865e-66	3.653029074877963e-8	4.986500252712722e-16	1.274640527495289e-7	-1.0983742840829909e-20	3.288806041270712e-20	7.507601055911101e-11	1.4143640244269348e-10	2.6029278290200924e-9
18600000	0.004999898327962506	4.327182580349824e-50	3.6446096347411865e-66	3.653029074877963e-8	4.986500252712722e-16	1.274640527495289e-7	-1.0983736993230333e-20	3.288806041270712e-20	7.507601055911101e-11	1.4143640244269348e-10	2.6029278290200924e-9
18700000	0.004999898327962506	4.327182580349824e-50	3.6446096347411865e-66	3.653029074877963e-8	4.986500252712722e-16	1.274640527495289e-7	-1.0983731145630758e-20	3.288806041270712e-20	7.507601055911101e-11	1.4143640244269348e-10	2.6029278290200924e-9
18800000	0.004999898327962506	4.327182580349824e-50	3.6446096347411865e-66	3.653029074877963e-8	4.986500252712722e-16	1.274640527495289e-7	-1.0983725298031182e-20	3.288806041270712e-20	7.507601055911101e-11	1.4143640244269348e-10	2.6029278290200924e-9
18900000	0.004999898327962506	4.327182580349824e-50	3.6446096347411865e-66	3.653029074877963e-8	4.986500252712722e-16	1.274640527495289e-7	-1.0983719450431607e-20	3.288806041270712e-20	7.507601055911101e-11	1.4143640244269348e-10	2.6029278290200924e-9
19000000	0.004999898327962506	4.327182580349824e-50	3.6446096347411865e-66	3.653029074877963e-8	4.986500252712722e-16	1.274640527495289e-7	-1.0983713602832031e-20	3.288806041270712e-20	7.507601055911101e-11	1.4143640244269348e-10	2.6029278290200924e-9
19100000	0.004999898327962506	4.327182580349824e-50	3.6446096347411865e-66	3.653029074877963e-8	4.986500252712722e-16	1.274640527495289e-7	-1.0983707755232455e-20	3.288806041270712e-20	7.507601055911101e-11	1.4143640244269348e-10	2.6029278290200924e-9
19200000	0.004999898327962506	4.327182580349824e-50	3.6446096347411865e-66	3.653029074877963e-8	4.986500252712722e-16	1.274640527495289e-7	-1.098370190763288e-20	3.288806041270712e-20	7.507601055911101e-11	1.4143640244269348e-10	2.6029278290200924e-9
19300000	0.004999898327962506	4.327182580349824e-50	3.6446096347411865e-66	3.653029074877963e-8	4.986500252712722e-16	1.274640527495289e-7	-1.0983696060033304e-20	3.288806041270712e-20	7.507601055911101e-11	1.4143640244269348e-10	2.6029278290200924e-9
19400000	0.004999898327962506	4.327182580349823e-50	3.6446096347411865e-66	3.653029074877963e-8	4.986500252712722e-16	1.274640527495289e-7	-1.0983690212433729e-20	3.288806041270712e-20	7.507601055911101e-11	1.4143640244269348e-10	2.6029278290200924e-9
19500000	0.004999898327962506	4.327182580349823e-50	3.6446096347411865e-66	3.653029074877963e-8	4.986500252712722e-16	1.274640527495289e-7	-1.0983684364834153e-20	3.288806041270712e-20	7.507601055911101e-11	1.4143640244269348e-10	2.6029278290200924e-9
19600000	0.004999898327962506	4.327182580349823e-50	3.6446096347411865e-66	3.653029074877963e-8	4.986500252712722e-16	1.274640527495289e-7	-1.0983678517234577e-20	3.288806041270712e-20	7.507601055911101e-11	1.4143640244269348e-10	2.6029278290200924e-9
19700000	0.004999898327962506	4.327182580349823e-50	3.6446096347411865e-66	3.653029074877963e-8	4.986500252712722e-16	1.274640527495289e-7	-1.0983672669635002e-20	3.288806041270712e-20	7.507601055911101e-11	1.4143640244269348e-10	2.6029278290200924e-9
19800000	0.004999898327962506	4.327182580349823e-50	3.6446096347411865e-66	3.653029074877963e-8	4.986500252712722e-16	1.274640527495289e-7	-1.0983666822035426e-20	3.288806041270712e-20	7.507601055911101e-11	1.4143640244269348e-10	2.6029278290200924e-9
19900000	0.004999898327962506	4.327182580349823e-50	3.6446096347411865e-66	3.653029074877963e-8	4.986500252712722e-16	1.274640527495289e-7	-1.0983660974435851e-20	3.288806041270712e-20	7.507601055911101e-11	1.4143640244269348e-10	2.6029278290200924e-9
20000000	0.004999898327962506	4.327182580349823e-50	3.6446096347411865e-66	3.653029074877963e-8	4.986500252712722e-16	1.274640527495289e-7	-1.0983655126836275e-20	3.288806041270712e-20	7.507601055911101e-11	1.4143640244269348e-10	2.6029278290200924e-9
20100000	0.004999898327962506	4.327182580349823e-50	3.6446096347411865e-66	3.653029074877963e-8	4.986500252712722e-16	1.274640527495289e-7	-1.09836492792367e-20	3.288806041270712e-20	7.507601055911101e-11	1.4143640244269348e-10	2.6029278290200924e-9
20200000	0.004999898327962506	4.327182580349823e-50	3.6446096347411865e-66	3.653029074877963e-8	4.986500252712722e-16	1.274640527495289e-7	-1.0983643431637124e-20	3.288806041270712e-20	7.507601055911101e-11	1.4143640244269348e-10	2.6029278290200924e-9
20300000	0.004999898327962506	4.327182580349823e-50	3.6446096347411865e-66	3.653029074877963e-8	4.986500252712722e-16	1.274640527495289e-7	-1.0983637584037548e-20	3.288806041270712e-20	7.507601055911101e-11	1.4143640244269348e-10	2.6029278290200924e-9
20400000	0.004999898327962506	4.327182580349823e-50	3.6446096347411865e-66	3.653029074877963e-8	4.986500252712722e-16	1.274640527495289e-7	-1.0983631736437973e-20	3.288806041270712e-20	7.507601055911101e-11	1.4143640244269348e-10	2.6029278290200924e-9
20500000	0.004999898327962506	4.327182580349823e-50	3.6446096347411865e-66	3.653029074877963e-8	4.986500252712722e-16	1.274640527495289e-7	-1.0983625888838397e-20	3.288806041270712e-20	7.507601055911101e-11	1.4143640244269348e-10	2.6029278290200924e-9
20600000	0.004999898327962506	4.327182580349823e-50	3.6446096347411865e-66	3.653029074877963e-8	4.986500252712722e-16	1.274640527495289e-7	-1.0983620041238822e-20	3.288806041270712e-20	7.507601055911101e-11	1.4143640244269348e-10	2.6029278290200924e-9
20700000	0.004999898327962506	4.327182580349823e-50	3.6446096347411865e-66	3.653029074877963e-8	4.986500252712722e-16	1.274640527495289e-7	-1.0983614193639246e-20	3.288806041270712e-20	7.507601055911101e-11	1.4143640244269348e-10	2.6029278290200924e-9
20800000	0.004999898327962506	4.327182580349823e-50	3.6446096347411865e-66	3.653029074877963e-8	4.986500252712722e-16	1.274640527495289e-7	-1.0983608346039672e-20	3.288806041270712e-20	7.507601055911101e-11	1.4143640244269348e-10	2.6029278290200924e-9
20900000	0.004999898327962506	4.327182580349823e-50	3.6446096347411865e-66	3.653029074877963e-8	4.986500252712722e-16	1.274640527495289e-7	-1.0983602498440096e-20	3.288806041270712e-20	7.507601055911101e-11	1.4143640244269348e-10	2.6029278290200924e-9
21000000	0.004999898327962506	4.327182580349823e-50	3.6446096347411865e-66	3.653029074877963e-8	4.986500252712722e-16	1.274640527495289e-7	-1.0983596650840521e-20	3.288806041270712e-20	7.507601055911101e-11	1.4143640244269348e-10	2.6029278290200924e-9
21100000	0.004999898327962506	4.327182580349823e-50	3.6446096347411865e-66	3.653029074877963e-8	4.986500252712722e-16	1.274640527495289e-7	-1.0983590803240945e-20	3.288806041270712e-20	7.507601055911101e-11	1.4143640244269348e-10	2.6029278290200924e-9
21200000	0.004999898327962506	4.327182580349823e-50	3.6446096347411865e-66	3.653029074877963e-8	4.986500252712722e-16	1.274640527495289e-7	-1.098358495564137e-20	3.288806041270712e-20	7.507601055911101e-11	1.4143640244269348e-10	2.6029278290200924e-9
21300000	0.004999898327962506	4.327182580349823e-50	3.6446096347411865e-66	3.653029074877963e-8	4.986500252712722e-16	1.274640527495289e-7	-1.0983579108041794e-20	3.288806041270712e-20	7.507601055911101e-11	1.4143640244269348e-10	2.6029278290200924e-9
21400000	0.004999898327962506	4.327182580349823e-50	3.6446096347411865e-66	3.653029074877963e-8	4.986500252712722e-16	1.274640527495289e-7	-1.0983573260442219e-20	3.288806041270712e-20	7.507601055911101e-11	1.4143640244269348e-10	2.6029278290200924e-9
21500000	0.004999898327962506	4.327182580349823e-50	3.6446096347411865e-66	3.653029074877963e-8	4.986500252712722e-16	1.274640527495289e-7	-1.0983567412842643e-20	3.288806041270712e-20	7.507601055911101e-11	1.4143640244269348e-10	2.6029278290200924e-9
21600000	0.004999898327962506	4.327182580349823e-50	3.6446096347411865e-66	3.653029074877963e-8	4.986500252712722e-16	1.274640527495289e-7	-1.0983561565243067e-20	3.288806041270712e-20	7.507601055911101e-11	1.4143640244269348e-10	2.6029278290200924e-9
21700000	0.004999898327962506	4.327182580349823e-50	3.6446096347411865e-66	3.653029074877963e-8	4.986500252712722e-16	1.274640527495289e-7	-1.0983555717643492e-20	3.288806041270712e-20	7.507601055911101e-11	1.4143640244269348e-10	2.6029278290200924e-9
21800000	0.004999898327962506	4.327182580349823e-50	3.6446096347411865e-66	3.653029074877963e-8	4.986500252712722e-16	1.274640527495289e-7	-1.0983549870043916e-20	3.288806041270712e-20	7.507601055911101e-11	1.4143640244269348e-10	2.6029278290200924e-9
21900000	0.004999898327962506	4.327182580349823e-50	3.6446096347411865e-66	3.653029074877963e-8	4.986500252712722e-16	1.274640527495289e-7	-1.098354402244434e-20	3.288806041270712e-20	7.507601055911101e-11	1.4143640244269348e-10	2.6029278290200924e-9
22000000	0.004999898327962506	4.327182580349823e-50	3.6446096347411865e-66	3.653029074877963e-8	4.986500252712722e-16	1.274640527495289e-7	-1.0983538174844765e-20	3.288806041270712e-20	7.507601055911101e-11	1.4143640244269348e-10	2.6029278290200924e-9
22100000	0.004999898327962506	4.327182580349823e-50	3.6446096347411865e-66	3.653029074877963e-8	4.986500252712722e-16	1.274640527495289e-7	-1.098353232724519e-20	3.288806041270712e-20	7.507601055911101e-11	1.4143640244269348e-10	2.6029278290200924e-9
22200000	0.004999898327962506	4.327182580349823e-50	3.6446096347411865e-66	3.653029074877963e-8	4.986500252712722e-16	1.274640527495289e-7	-1.0983526479645614e-20	3.288806041270712e-20	7.507601055911101e-11	1.4143640244269348e-10	2.6029278290200924e-9
22300000	0.004999898327962506	4.327182580349823e-50	3.6446096347411865e-66	3.653029074877963e-8	4.986500252712722e-16	1.274640527495289e-7	-1.0983520632046038e-20	3.288806041270712e-20	7.507601055911101e-11	1.4143640244269348e-10	2.6029278290200924e-9
22400000	0.004999898327962506	4.327182580349823e-50	3.6446096347411865e-66	3.653029074877963e-8	4.986500252712722e-16	1.274640527495289e-7	-1.0983514784446463e-20	3.288806041270712e-20	7.507601055911101e-11	1.4143640244269348e-10	2.6029278290200924e-9
22500000	0.004999898327962506	4.327182580349823e-50	3.6446096347411865e-66	3.653029074877963e-8	4.986500252712722e-16	1.274640527495289e-7	-1.0983508936846887e-20	3.288806041270712e-20	7.507601055911101e-11	1.4143640244269348e-10	2.6029278290200924e-9
22600000	0.004999898327962506	4.327182580349823e-50	3.6446096347411865e-66	3.653029074877963e-8	4.986500252712722e-16	1.274640527495289e-7	-1.0983503089247312e-20	3.288806041270712e-20	7.507601055911101e-11	1.4143640244269348e-10	2.6029278290200924e-9
22700000	0.004999898327962506	4.327182580349823e-50	3.6446096347411865e-66	3.653029074877963e-8	4.986500252712722e-16	1.274640527495289e-7	-1.0983497241647736e-20	3.288806041270712e-20	7.507601055911101e-11	1.4143640244269348e-10	2.6029278290200924e-9
22800000	0.004999898327962506	4.327182580349823e-50	3.6446096347411865e-66	3.653029074877963e-8	4.986500252712722e-16	1.274640527495289e-7	-1.098349139404816e-20	3.288806041270712e-20	7.507601055911101e-11	1.4143640244269348e-10	2.6029278290200924e-9
22900000	0.004999898327962506	4.327182580349823e-50	3.6446096347411865e-66	3.653029074877963e-8	4.986500252712722e-16	1.274640527495289e-7	-1.0983485546448585e-20	3.288806041270712e-20	7.507601055911101e-11	1.4143640244269348e-10	2.6029278290200924e-9
23000000	0.004999898327962506	4.327182580349823e-50	3.6446096347411865e-66	3.653029074877963e-8	4.986500252712722e-16	1.274640527495289e-7	-1.098347969884901e-20	3.288806041270712e-20	7.507601055911101e-11	1.4143640244269348e-10	2.6029278290200924e-9
23100000	0.004999898327962506	4.327182580349823e-50	3.6446096347411865e-66	3.653029074877963e-8	4.986500252712722e-16	1.274640527495289e-7	-1.0983473851249434e-20	3.288806041270712e-20	7.507601055911101e-11	1.4143640244269348e-10	2.6029278290200924e-9
23200000	0.004999898327962506	4.327182580349823e-50	3.6446096347411865e-66	3.653029074877963e-8	4.986500252712722e-16	1.274640527495289e-7	-1.0983468003649858e-20	3.288806041270712e-20	7.507601055911101e-11	1.4143640244269348e-10	2.6029278290200924e-9
23300000	0.004999898327962506	4.327182580349823e-50	3.6446096347411865e-66	3.653029074877963e-8	4.986500252712722e-16	1.274640527495289e-7	-1.0983462156050283e-20	3.288806041270712e-20	7.507601055911101e-11	1.4143640244269348e-10	2.6029278290200924e-9
23400000	0.004999898327962506	4.327182580349823e-50	3.6446096347411865e-66	3.653029074877963e-8	4.986500252712722e-16	1.274640527495289e-7	-1.0983456308450707e-20	3.288806041270712e-20	7.507601055911101e-11	1.4143640244269348e-10	2.6029278290200924e-9
23500000	0.004999898327962506	4.327182580349823e-50	3.6446096347411865e-66	3.653029074877963e-8	4.986500252712722e-16	1.274640527495289e-7	-1.0983450460851131e-20	3.288806041270712e-20	7.507601055911101e-11	1.4143640244269348e-10	2.6029278290200924e-9
23600000	0.004999898327962506	4.327182580349823e-50	3.6446096347411865e-66	3.653029074877963e-8	4.986500252712722e-16	1.274640527495289e-7	-1.0983444613251556e-20	3.288806041270712e-20	7.507601055911101e-11	1.4143640244269348e-10	2.6029278290200924e-9
23700000	0.004999898327962506	4.327182580349823e-50	3.6446096347411865e-66	3.653029074877963e-8	4.986500252712722e-16	1.274640527495289e-7	-1.098343876565198e-20	3.288806041270712e-20	7.507601055911101e-11	1.4143640244269348e-10	2.6029278290200924e-9
23800000	0.004999898327962506	4.327182580349823e-50	3.6446096347411865e-66	3.653029074877963e-8	4.986500252712722e-16	1.274640527495289e-7	-1.0983432918052405e-20	3.288806041270712e-20	7.507601055911101e-11	1.4143640244269348e-10	2.6029278290200924e-9
23900000	0.004999898327962506	4.327182580349823e-50	3.6446096347411865e-66	3.653029074877963e-8	4.986500252712722e-16	1.274640527495289e-7	-1.0983427070452829e-20	3.288806041270712e-20	7.507601055911101e-11	1.4143640244269348e-10	2.6029278290200924e-9
24000000	0.004999898327962506	4.327182580349823e-50	3.6446096347411865e-66	3.653029074877963e-8	4.986500252712722e-16	1.274640527495289e-7	-1.0983421222853254e-20	3.288806041270712e-20	7.507601055911101e-11	1.4143640244269348e-10	2.6029278290200924e-9
24100000	0.004999898327962506	4.327182580349823e-50	3.6446096347411865e-66	3.653029074877963e-8	4.986500252712722e-16	1.274640527495289e-7	-1.0983415375253678e-20	3.288806041270712e-20	7.507601055911101e-11	1.4143640244269348e-10	2.6029278290200924e-9
24200000	0.004999898327962506	4.327182580349823e-50	3.6446096347411865e-66	3.653029074877963e-8	4.986500252712722e-16	1.274640527495289e-7	-1.0983409527654102e-20	3.288806041270712e-20	7.507601055911101e-11	1.4143640244269348e-10	2.6029278290200924e-9
24300000	0.004999898327962506	4.327182580349823e-50	3.6446096347411865e-66	3.653029074877963e-8	4.986500252712722e-16	1.274640527495289e-7	-1.0983403680054527e-20	3.288806041270712e-20	7.507601055911101e-11	1.4143640244269348e-10	2.6029278290200924e-9
24400000	0.004999898327962506	4.327182580349823e-50	3.6446096347411865e-66	3.653029074877963e-8	4.986500252712722e-16	1.274640527495289e-7	-1.0983397832454951e-20	3.288806041270712e-20	7.507601055911101e-11	1.4143640244269348e-10	2.6029278290200924e-9
24500000	0.004999898327962506	4.327182580349823e-50	3.6446096347411865e-66	3.653029074877963e-8	4.986500252712722e-16	1.274640527495289e-7	-1.0983391984855376e-20	3.288806041270712e-20	7.507601055911101e-11	1.4143640244269348e-10	2.6029278290200924e-9
24600000	0.004999898327962506	4.327182580349823e-50	3.6446096347411865e-66	3.653029074877963e-8	4.986500252712722e-16	1.274640527495289e-7	-1.09833861372558e-20	3.288806041270712e-20	7.507601055911101e-11	1.4143640244269348e-10	2.6029278290200924e-9
24700000	0.004999898327962506	4.327182580349823e-50	3.6446096347411865e-66	3.653029074877963e-8	4.986500252712722e-16	1.274640527495289e-7	-1.0983380289656224e-20	3.288806041270712e-20	7.507601055911101e-11	1.4143640244269348e-10	2.6029278290200924e-9
24800000	0.004999898327962506	4.327182580349823e-50	3.6446096347411865e-66	3.653029074877963e-8	4.986500252712722e-16	1.274640527495289e-7	-1.0983374442056649e-20	3.288806041270712e-20	7.507601055911101e-11	1.4143640244269348e-10	2.6029278290200924e-9
24900000	0.004999898327962506	4.327182580349823e-50	3.6446096347411865e-66	3.653029074877963e-8	4.986500252712722e-16	1.274640527495289e-7	-1.0983368594457073e-20	3.288806041270712e-20	7.507601055911101e-11	1.4143640244269348e-10	2.6029278290200924e-9
25000000	0.004999898327962506	4.327182580349823e-50	3.6446096347411865e-66	3.653029074877963e-8	4.986500252712722e-16	1.274640527495289e-7	-1.0983362746857498e-20	3.288806041270712e-20	7.507601055911101e-11	1.4143640244269348e-10	2.6029278290200924e-9
25100000	0.004999898327962506	4.327182580349823e-50	3.6446096347411865e-66	3.653029074877963e-8	4.986500252712722e-16	1.274640527495289e-7	-1.0983356899257922e-20	3.288806041270712e-20	7.507601055911101e-11	1.4143640244269348e-10	2.6029278290200924e-9
25200000	0.004999898327962506	4.327182580349823e-50	3.6446096347411865e-66	3.653029074877963e-8	4.986500252712722e-16	1.274640527495289e-7	-1.0983351051658347e-20	3.288806041270712e-20	7.507601055911101e-11	1.4143640244269348e-10	2.6029278290200924e-9
25300000	0.004999898327962506	4.327182580349823e-50	3.6446096347411865e-66	3.653029074877963e-8	4.986500252712722e-16	1.274640527495289e-7	-1.0983345204058771e-20	3.288806041270712e-20	7.507601055911101e-11	1.4143640244269348e-10	2.6029278290200924e-9
25400000	0.004999898327962506	4.327182580349823e-50	3.6446096347411865e-66	3.653029074877963e-8	4.986500252712722e-16	1.274640527495289e-7	-1.0983339356459195e-20	3.288806041270712e-20	7.507601055911101e-11	1.4143640244269348e-10	2.6029278290200924e-9
25500000	0.004999898327962506	4.327182580349823e-50	3.6446096347411865e-66	3.653029074877963e-8	4.986500252712722e-16	1.274640527495289e-7	-1.098333350885962e-20	3.288806041270712e-20	7.507601055911101e-11	1.4143640244269348e-10	2.6029278290200924e-9
25600000	0.004999898327962506	4.327182580349823e-50	3.6446096347411865e-66	3.653029074877963e-8	4.986500252712722e-16	1.274640527495289e-7	-1.0983327661260044e-20	3.288806041270712e-20	7.507601055911101e-11	1.4143640244269348e-10	2.6029278290200924e-9
25700000	0.004999898327962506	4.327182580349823e-50	3.6446096347411865e-66	3.653029074877963e-8	4.986500252712722e-16	1.274640527495289e-7	-1.0983321813660469e-20	3.288806041270712e-20	7.507601055911101e-11	1.4143640244269348e-10	2.6029278290200924e-9
25800000	0.004999898327962506	4.327182580349823e-50	3.6446096347411865e-66	3.653029074877963e-8	4.986500252712722e-16	1.274640527495289e-7	-1.0983315966060893e-20	3.288806041270712e-20	7.507601055911101e-11	1.4143640244269348e-10	2.6029278290200924e-9
25900000	0.004999898327962506	4.327182580349823e-50	3.6446096347411865e-66	3.653029074877963e-8	4.986500252712722e-16	1.274640527495289e-7	-1.0983310118461318e-20	3.288806041270712e-20	7.507601055911101e-11	1.4143640244269348e-10	2.6029278290200924e-9
26000000	0.004999898327962506	4.327182580349823e-50	3.6446096347411865e-66	3.653029074877963e-8	4.986500252712722e-16	1.274640527495289e-7	-1.0983304270861742e-20	3.288806041270712e-20	7.507601055911101e-11	1.4143640244269348e-10	2.6029278290200924e-9
26100000	0.004999898327962506	4.327182580349823e-50	3.6446096347411865e-66	3.653029074877963e-8	4.986500252712722e-16	1.274640527495289e-7	-1.0983298423262166e-20	3.288806041270712e-20	7.507601055911101e-11	1.4143640244269348e-10	2.6029278290200924e-9
26200000	0.004999898327962506	4.327182580349823e-50	3.6446096347411865e-66	3.653029074877963e-8	4.986500252712722e-16	1.274640527495289e-7	-1.0983292575662591e-20	3.288806041270712e-20	7.507601055911101e-11	1.4143640244269348e-10	2.6029278290200924e-9
26300000	0.004999898327962506	4.327182580349823e-50	3.6446096347411865e-66	3.653029074877963e-8	4.986500252712722e-16	1.274640527495289e-7	-1.0983286728063015e-20	3.288806041270712e-20	7.507601055911101e-11	1.4143640244269348e-10	2.6029278290200924e-9
26400000	0.004999898327962506	4.327182580349823e-50	3.6446096347411865e-66	3.653029074877963e-8	4.986500252712722e-16	1.274640527495289e-7	-1.098328088046344e-20	3.288806041270712e-20	7.507601055911101e-11	1.4143640244269348e-10	2.6029278290200924e-9
26500000	0.004999898327962506	4.327182580349823e-50	3.6446096347411865e-66	3.653029074877963e-8	4.986500252712722e-16	1.274640527495289e-7	-1.0983275032863864e-20	3.288806041270712e-20	7.507601055911101e-11	1.4143640244269348e-10	2.6029278290200924e-9
26600000	0.004999898327962506	4.327182580349823e-50	3.6446096347411865e-66	3.653029074877963e-8	4.986500252712722e-16	1.274640527495289e-7	-1.0983269185264288e-20	3.288806041270712e-20	7.507601055911101e-11	1.4143640244269348e-10	2.6029278290200924e-9
26700000	0.004999898327962506	4.327182580349823e-50	3.6446096347411865e-66	3.653029074877963e-8	4.986500252712722e-16	1.274640527495289e-7	-1.0983263337664713e-20	3.288806041270712e-20	7.507601055911101e-11	1.4143640244269348e-10	2.6029278290200924e-9
26800000	0.004999898327962506	4.327182580349823e-50	3.6446096347411865e-66	3.653029074877963e-8	4.986500252712722e-16	1.274640527495289e-7	-1.0983257490065137e-20	3.288806041270712e-20	7.507601055911101e-11	1.4143640244269348e-10	2.6029278290200924e-9
26900000	0.004999898327962506	4.327182580349823e-50	3.6446096347411865e-66	3.653029074877963e-8	4.986500252712722e-16	1.274640527495289e-7	-1.0983251642465562e-20	3.288806041270712e-20	7.507601055911101e-11	1.4143640244269348e-10	2.6029278290200924e-9
27000000	0.004999898327962506	4.327182580349823e-50	3.6446096347411865e-66	3.653029074877963e-8	4.986500252712722e-16	1.274640527495289e-7	-1.0983245794865986e-20	3.288806041270712e-20	7.507601055911101e-11	1.4143640244269348e-10	2.6029278290200924e-9
27100000	0.004999898327962506	4.327182580349823e-50	3.6446096347411865e-66	3.653029074877963e-8	4.986500252712722e-16	1.274640527495289e-7	-1.098323994726641e-20	3.288806041270712e-20	7.507601055911101e-11	1.4143640244269348e-10	2.6029278290200924e-9
27200000	0.004999898327962506	4.327182580349823e-50	3.6446096347411865e-66	3.653029074877963e-8	4.986500252712722e-16	1.274640527495289e-7	-1.0983234099666835e-20	3.288806041270712e-20	7.507601055911101e-11	1.4143640244269348e-10	2.6029278290200924e-9
27300000	0.004999898327962506	4.327182580349823e-50	3.6446096347411865e-66	3.653029074877963e-8	4.986500252712722e-16	1.274640527495289e-7	-1.098322825206726e-20	3.288806041270712e-20	7.507601055911101e-11	1.4143640244269348e-10	2.6029278290200924e-9
27400000	0.004999898327962506	4.327182580349823e-50	3.6446096347411865e-66	3.653029074877963e-8	4.986500252712722e-16	1.274640527495289e-7	-1.0983222404467684e-20	3.288806041270712e-20	7.507601055911101e-11	1.4143640244269348e-10	2.6029278290200924e-9
27500000	0.004999898327962506	4.327182580349823e-50	3.6446096347411865e-66	3.653029074877963e-8	4.986500252712722e-16	1.274640527495289e-7	-1.0983216556868108e-20	3.288806041270712e-20	7.507601055911101e-11	1.4143640244269348e-10	2.6029278290200924e-9
27600000	0.004999898327962506	4.327182580349823e-50	3.644609634741187e-66	3.653029074877963e-8	4.986500252712723e-16	1.274640527495289e-7	-1.0983210709268533e-20	3.288806041270712e-20	7.507601055911101e-11	1.4143640244269348e-10	2.6029278290200924e-9
27700000	0.004999898327962506	4.327182580349823e-50	3.644609634741187e-66	3.653029074877963e-8	4.986500252712723e-16	1.274640527495289e-7	-1.0983204861668957e-20	3.288806041270712e-20	7.507601055911101e-11	1.4143640244269348e-10	2.6029278290200924e-9
27800000	0.004999898327962506	4.327182580349823e-50	3.644609634741187e-66	3.653029074877963e-8	4.986500252712723e-16	1.274640527495289e-7	-1.0983199014069381e-20	3.288806041270712e-20	7.507601055911101e-11	1.4143640244269348e-10	2.6029278290200924e-9
27900000	0.004999898327962506	4.327182580349823e-50	3.644609634741187e-66	3.653029074877963e-8	4.986500252712723e-16	1.274640527495289e-7	-1.0983193166469806e-20	3.288806041270712e-20	7.507601055911101e-11	1.4143640244269348e-10	2.6029278290200924e-9
28000000	0.004999898327962506	4.327182580349823e-50	3.644609634741187e-66	3.6530290748779623e-8	4.986500252712723e-16	1.274640527495289e-7	-1.098318731887023e-20	3.288806041270712e-20	7.507601055911101e-11	1.4143640244269348e-10	2.6029278290200924e-9
28100000	0.004999898327962506	4.327182580349823e-50	3.644609634741187e-66	3.6530290748779623e-8	4.986500252712723e-16	1.274640527495289e-7	-1.0983181471270655e-20	3.288806041270712e-20	7.507601055911101e-11	1.4143640244269348e-10	2.6029278290200924e-9
28200000	0.004999898327962506	4.327182580349823e-50	3.644609634741187e-66	3.6530290748779623e-8	4.986500252712723e-16	1.274640527495289e-7	-1.0983175623671079e-20	3.288806041270712e-20	7.507601055911101e-11	1.4143640244269348e-10	2.6029278290200924e-9
28300000	0.004999898327962506	4.327182580349824e-50	3.644609634741187e-66	3.6530290748779623e-8	4.986500252712723e-16	1.274640527495289e-7	-1.0983169776071504e-20	3.288806041270712e-20	7.507601055911101e-11	1.4143640244269348e-10	2.6029278290200924e-9
28400000	0.004999898327962506	4.327182580349824e-50	3.644609634741187e-66	3.6530290748779623e-8	4.986500252712723e-16	1.274640527495289e-7	-1.0983163928471928e-20	3.288806041270712e-20	7.507601055911101e-11	1.4143640244269348e-10	2.6029278290200924e-9
28500000	0.004999898327962506	4.327182580349824e-50	3.644609634741187e-66	3.6530290748779623e-8	4.986500252712723e-16	1.274640527495289e-7	-1.0983158080872352e-20	3.288806041270712e-20	7.507601055911101e-11	1.4143640244269348e-10	2.6029278290200924e-9
28600000	0.004999898327962506	4.327182580349824e-50	3.644609634741187e-66	3.6530290748779623e-8	4.986500252712723e-16	1.274640527495289e-7	-1.0983152233272777e-20	3.288806041270712e-20	7.507601055911101e-11	1.4143640244269348e-10	2.6029278290200924e-9
28700000	0.004999898327962506	4.327182580349824e-50	3.644609634741187e-66	3.6530290748779623e-8	4.986500252712723e-16	1.274640527495289e-7	-1.0983146385673201e-20	3.288806041270712e-20	7.507601055911101e-11	1.4143640244269348e-10	2.6029278290200924e-9
28800000	0.004999898327962506	4.327182580349824e-50	3.644609634741187e-66	3.6530290748779623e-8	4.986500252712723e-16	1.274640527495289e-7	-1.0983140538073626e-20	3.288806041270712e-20	7.507601055911101e-11	1.4143640244269348e-10	2.6029278290200924e-9
28900000	0.004999898327962506	4.327182580349824e-50	3.644609634741187e-66	3.6530290748779623e-8	4.986500252712723e-16	1.274640527495289e-7	-1.098313469047405e-20	3.288806041270712e-20	7.507601055911101e-11	1.4143640244269348e-10	2.6029278290200924e-9
29000000	0.004999898327962506	4.327182580349824e-50	3.644609634741187e-66	3.6530290748779623e-8	4.986500252712723e-16	1.274640527495289e-7	-1.0983128842874475e-20	3.288806041270712e-20	7.507601055911101e-11	1.4143640244269348e-10	2.6029278290200924e-9
29100000	0.004999898327962506	4.327182580349824e-50	3.644609634741187e-66	3.6530290748779623e-8	4.986500252712723e-16	1.274640527495289e-7	-1.0983122995274899e-20	3.288806041270712e-20	7.507601055911101e-11	1.4143640244269348e-10	2.6029278290200924e-9
29200000	0.004999898327962506	4.327182580349824e-50	3.644609634741187e-66	3.6530290748779623e-8	4.986500252712723e-16	1.274640527495289e-7	-1.0983117147675323e-20	3.288806041270712e-20	7.507601055911101e-11	1.4143640244269348e-10	2.6029278290200924e-9
29300000	0.004999898327962506	4.327182580349824e-50	3.644609634741187e-66	3.6530290748779623e-8	4.986500252712723e-16	1.274640527495289e-7	-1.0983111300075748e-20	3.288806041270712e-20	7.507601055911101e-11	1.4143640244269348e-10	2.6029278290200924e-9
29400000	0.004999898327962506	4.327182580349824e-50	3.644609634741187e-66	3.6530290748779623e-8	4.986500252712723e-16	1.274640527495289e-7	-1.0983105452476172e-20	3.288806041270712e-20	7.507601055911101e-11	1.4143640244269348e-10	2.6029278290200924e-9
29500000	0.004999898327962506	4.327182580349824e-50	3.644609634741187e-66	3.6530290748779623e-8	4.986500252712723e-16	1.274640527495289e-7	-1.0983099604876597e-20	3.288806041270712e-20	7.507601055911101e-11	1.4143640244269348e-10	2.6029278290200924e-9
29600000	0.004999898327962506	4.327182580349824e-50	3.644609634741187e-66	3.6530290748779623e-8	4.986500252712723e-16	1.274640527495289e-7	-1.0983093757277021e-20	3.288806041270712e-20	7.507601055911101e-11	1.4143640244269348e-10	2.6029278290200924e-9
29700000	0.004999898327962506	4.327182580349824e-50	3.644609634741187e-66	3.6530290748779623e-8	4.986500252712723e-16	1.274640527495289e-7	-1.0983087909677445e-20	3.288806041270712e-20	7.507601055911101e-11	1.4143640244269348e-10	2.6029278290200924e-9
29800000	0.004999898327962506	4.327182580349824e-50	3.644609634741187e-66	3.6530290748779623e-8	4.986500252712723e-16	1.274640527495289e-7	-1.098308206207787e-20	3.288806041270712e-20	7.507601055911101e-11	1.4143640244269348e-10	2.6029278290200924e-9
29900000	0.004999898327962506	4.327182580349824e-50	3.644609634741187e-66	3.6530290748779623e-8	4.986500252712723e-16	1.274640527495289e-7	-1.0983076214478294e-20	3.288806041270712e-20	7.507601055911101e-11	1.4143640244269348e-10	2.6029278290200924e-9
30000000	0.004999898327962506	4.327182580349824e-50	3.644609634741187e-66	3.6530290748779623e-8	4.986500252712723e-16	1.274640527495289e-7	-1.0983070366878719e-20	3.288806041270712e-20	7.507601055911101e-11	1.4143640244269348e-10	2.6029278290200924e-9
30100000	0.004999898327962506	4.327182580349824e-50	3.644609634741187e-66	3.6530290748779623e-8	4.986500252712723e-16	1.274640527495289e-7	-1.0983064519279143e-20	3.288806041270712e-20	7.507601055911101e-11	1.4143640244269348e-10	2.6029278290200924e-9
30200000	0.004999898327962506	4.327182580349824e-50	3.644609634741187e-66	3.6530290748779623e-8	4.986500252712723e-16	1.274640527495289e-7	-1.0983058671679568e-20	3.288806041270712e-20	7.507601055911101e-11	1.4143640244269348e-10	2.6029278290200924e-9
30300000	0.004999898327962506	4.327182580349824e-50	3.644609634741187e-66	3.6530290748779623e-8	4.986500252712723e-16	1.274640527495289e-7	-1.0983052824079992e-20	3.288806041270712e-20	7.507601055911101e-11	1.4143640244269348e-10	2.6029278290200924e-9
30400000	0.004999898327962506	4.327182580349824e-50	3.644609634741187e-66	3.6530290748779623e-8	4.986500252712723e-16	1.274640527495289e-7	-1.0983046976480416e-20	3.288806041270712e-20	7.507601055911101e-11	1.4143640244269348e-10	2.6029278290200924e-9
30500000	0.004999898327962506	4.327182580349824e-50	3.644609634741187e-66	3.6530290748779623e-8	4.986500252712723e-16	1.274640527495289e-7	-1.0983041128880841e-20	3.288806041270712e-20	7.507601055911101e-11	1.4143640244269348e-10	2.6029278290200924e-9
30600000	0.004999898327962506	4.327182580349824e-50	3.644609634741187e-66	3.6530290748779623e-8	4.986500252712723e-16	1.274640527495289e-7	-1.0983035281281265e-20	3.288806041270712e-20	7.507601055911101e-11	1.4143640244269348e-10	2.6029278290200924e-9
30700000	0.004999898327962506	4.327182580349824e-50	3.644609634741187e-66	3.6530290748779623e-8	4.986500252712723e-16	1.274640527495289e-7	-1.098302943368169e-20	3.288806041270712e-20	7.507601055911101e-11	1.4143640244269348e-10	2.6029278290200924e-9
30800000	0.004999898327962506	4.327182580349824e-50	3.644609634741187e-66	3.6530290748779623e-8	4.986500252712723e-16	1.274640527495289e-7	-1.0983023586082116e-20	3.288806041270712e-20	7.507601055911101e-11	1.4143640244269348e-10	2.6029278290200924e-9
30900000	0.004999898327962506	4.327182580349824e-50	3.644609634741187e-66	3.6530290748779623e-8	4.986500252712723e-16	1.274640527495289e-7	-1.098301773848254e-20	3.288806041270712e-20	7.507601055911101e-11	1.4143640244269348e-10	2.6029278290200924e-9
31000000	0.004999898327962506	4.327182580349824e-50	3.644609634741187e-66	3.6530290748779623e-8	4.986500252712723e-16	1.274640527495289e-7	-1.0983011890882964e-20	3.288806041270712e-20	7.507601055911101e-11	1.4143640244269348e-10	2.6029278290200924e-9
31100000	0.004999898327962506	4.327182580349824e-50	3.644609634741187e-66	3.6530290748779623e-8	4.986500252712723e-16	1.274640527495289e-7	-1.0983006043283389e-20	3.288806041270712e-20	7.507601055911101e-11	1.4143640244269348e-10	2.6029278290200924e-9
31200000	0.004999898327962506	4.327182580349824e-50	3.644609634741187e-66	3.6530290748779623e-8	4.986500252712723e-16	1.274640527495289e-7	-1.0983000195683813e-20	3.288806041270712e-20	7.507601055911101e-11	1.4143640244269348e-10	2.6029278290200924e-9
31300000	0.004999898327962506	4.327182580349824e-50	3.644609634741187e-66	3.6530290748779623e-8	4.986500252712723e-16	1.274640527495289e-7	-1.0982994348084238e-20	3.288806041270712e-20	7.507601055911101e-11	1.4143640244269348e-10	2.6029278290200924e-9
31400000	0.004999898327962506	4.327182580349824e-50	3.644609634741187e-66	3.6530290748779623e-8	4.986500252712723e-16	1.274640527495289e-7	-1.0982988500484662e-20	3.288806041270712e-20	7.507601055911101e-11	1.4143640244269348e-10	2.6029278290200924e-9
31500000	0.004999898327962506	4.327182580349824e-50	3.644609634741187e-66	3.6530290748779623e-8	4.986500252712723e-16	1.274640527495289e-7	-1.0982982652885087e-20	3.288806041270712e-20	7.507601055911101e-11	1.4143640244269348e-10	2.6029278290200924e-9
31600000	0.004999898327962506	4.327182580349824e-50	3.644609634741187e-66	3.6530290748779623e-8	4.986500252712723e-16	1.274640527495289e-7	-1.0982976805285511e-20	3.288806041270712e-20	7.507601055911101e-11	1.4143640244269348e-10	2.6029278290200924e-9
31700000	0.004999898327962506	4.327182580349824e-50	3.644609634741187e-66	3.6530290748779623e-8	4.986500252712723e-16	1.274640527495289e-7	-1.0982970957685935e-20	3.288806041270712e-20	7.507601055911101e-11	1.4143640244269348e-10	2.6029278290200924e-9
31800000	0.004999898327962506	4.327182580349824e-50	3.644609634741187e-66	3.6530290748779623e-8	4.986500252712723e-16	1.274640527495289e-7	-1.098296511008636e-20	3.288806041270712e-20	7.507601055911101e-11	1.4143640244269348e-10	2.6029278290200924e-9
31900000	0.004999898327962506	4.327182580349824e-50	3.644609634741187e-66	3.6530290748779623e-8	4.986500252712723e-16	1.274640527495289e-7	-1.0982959262486784e-20	3.288806041270712e-20	7.507601055911101e-11	1.4143640244269348e-10	2.6029278290200924e-9
32000000	0.004999898327962506	4.327182580349824e-50	3.644609634741187e-66	3.6530290748779623e-8	4.986500252712723e-16	1.274640527495289e-7	-1.0982953414887209e-20	3.288806041270712e-20	7.507601055911101e-11	1.4143640244269348e-10	2.6029278290200924e-9
32100000	0.004999898327962506	4.327182580349824e-50	3.644609634741187e-66	3.6530290748779623e-8	4.986500252712723e-16	1.274640527495289e-7	-1.0982947567287633e-20	3.288806041270712e-20	7.507601055911101e-11	1.4143640244269348e-10	2.6029278290200924e-9
32200000	0.004999898327962506	4.327182580349824e-50	3.644609634741187e-66	3.6530290748779623e-8	4.986500252712723e-16	1.274640527495289e-7	-1.0982941719688058e-20	3.288806041270712e-20	7.507601055911101e-11	1.4143640244269348e-10	2.6029278290200924e-9
32300000	0.004999898327962506	4.327182580349824e-50	3.644609634741187e-66	3.6530290748779623e-8	4.986500252712723e-16	1.274640527495289e-7	-1.0982935872088482e-20	3.288806041270712e-20	7.507601055911101e-11	1.4143640244269348e-10	2.6029278290200924e-9
32400000	0.004999898327962506	4.327182580349824e-50	3.644609634741187e-66	3.6530290748779623e-8	4.986500252712723e-16	1.274640527495289e-7	-1.0982930024488906e-20	3.288806041270712e-20	7.507601055911101e-11	1.4143640244269348e-10	2.6029278290200924e-9
32500000	0.004999898327962506	4.327182580349824e-50	3.644609634741187e-66	3.6530290748779623e-8	4.986500252712723e-16	1.274640527495289e-7	-1.0982924176889331e-20	3.288806041270712e-20	7.507601055911101e-11	1.4143640244269348e-10	2.6029278290200924e-9
32600000	0.004999898327962506	4.327182580349824e-50	3.644609634741187e-66	3.6530290748779623e-8	4.986500252712723e-16	1.274640527495289e-7	-1.0982918329289755e-20	3.288806041270712e-20	7.507601055911101e-11	1.4143640244269348e-10	2.6029278290200924e-9
32700000	0.004999898327962506	4.327182580349824e-50	3.644609634741187e-66	3.6530290748779623e-8	4.986500252712723e-16	1.274640527495289e-7	-1.098291248169018e-20	3.288806041270712e-20	7.507601055911101e-11	1.4143640244269348e-10	2.6029278290200924e-9
32800000	0.004999898327962506	4.327182580349824e-50	3.644609634741187e-66	3.6530290748779623e-8	4.986500252712723e-16	1.274640527495289e-7	-1.0982906634090604e-20	3.288806041270712e-20	7.507601055911101e-11	1.4143640244269348e-10	2.6029278290200924e-9
32900000	0.004999898327962506	4.327182580349824e-50	3.644609634741187e-66	3.6530290748779623e-8	4.986500252712723e-16	1.274640527495289e-7	-1.0982900786491028e-20	3.288806041270712e-20	7.507601055911101e-11	1.4143640244269348e-10	2.6029278290200924e-9
33000000	0.004999898327962506	4.327182580349824e-50	3.644609634741187e-66	3.6530290748779623e-8	4.986500252712723e-16	1.274640527495289e-7	-1.0982894938891453e-20	3.288806041270712e-20	7.507601055911101e-11	1.4143640244269348e-10	2.6029278290200924e-9
33100000	0.004999898327962506	4.327182580349824e-50	3.644609634741187e-66	3.6530290748779623e-8	4.986500252712723e-16	1.274640527495289e-7	-1.0982889091291877e-20	3.288806041270712e-20	7.507601055911101e-11	1.4143640244269348e-10	2.6029278290200924e-9
33200000	0.004999898327962506	4.327182580349824e-50	3.644609634741187e-66	3.6530290748779623e-8	4.986500252712723e-16	1.274640527495289e-7	-1.0982883243692302e-20	3.288806041270712e-20	7.507601055911101e-11	1.4143640244269348e-10	2.6029278290200924e-9
33300000	0.004999898327962506	4.327182580349824e-50	3.644609634741187e-66	3.6530290748779623e-8	4.986500252712723e-16	1.274640527495289e-7	-1.0982877396092726e-20	3.288806041270712e-20	7.507601055911101e-11	1.4143640244269348e-10	2.6029278290200924e-9
33400000	0.004999898327962506	4.327182580349824e-50	3.644609634741187e-66	3.6530290748779623e-8	4.986500252712723e-16	1.274640527495289e-7	-1.098287154849315e-20	3.288806041270712e-20	7.507601055911101e-11	1.4143640244269348e-10	2.6029278290200924e-9
33500000	0.004999898327962506	4.327182580349824e-50	3.644609634741187e-66	3.6530290748779623e-8	4.986500252712723e-16	1.274640527495289e-7	-1.0982865700893575e-20	3.288806041270712e-20	7.507601055911101e-11	1.4143640244269348e-10	2.6029278290200924e-9
33600000	0.004999898327962506	4.327182580349824e-50	3.644609634741187e-66	3.6530290748779623e-8	4.986500252712723e-16	1.274640527495289e-7	-1.0982859853294e-20	3.288806041270712e-20	7.507601055911101e-11	1.4143640244269348e-10	2.6029278290200924e-9
33700000	0.004999898327962506	4.327182580349824e-50	3.644609634741187e-66	3.6530290748779623e-8	4.986500252712723e-16	1.274640527495289e-7	-1.0982854005694424e-20	3.288806041270712e-20	7.507601055911101e-11	1.4143640244269348e-10	2.6029278290200924e-9
33800000	0.004999898327962506	4.327182580349824e-50	3.644609634741187e-66	3.6530290748779623e-8	4.986500252712723e-16	1.274640527495289e-7	-1.0982848158094848e-20	3.288806041270712e-20	7.507601055911101e-11	1.4143640244269348e-10	2.6029278290200924e-9
33900000	0.004999898327962506	4.327182580349824e-50	3.644609634741187e-66	3.6530290748779623e-8	4.986500252712723e-16	1.274640527495289e-7	-1.0982842310495273e-20	3.288806041270712e-20	7.507601055911101e-11	1.4143640244269348e-10	2.6029278290200924e-9
34000000	0.004999898327962506	4.327182580349824e-50	3.644609634741187e-66	3.6530290748779623e-8	4.986500252712723e-16	1.274640527495289e-7	-1.0982836462895697e-20	3.288806041270712e-20	7.507601055911101e-11	1.4143640244269348e-10	2.6029278290200924e-9
34100000	0.004999898327962506	4.327182580349824e-50	3.644609634741187e-66	3.6530290748779623e-8	4.986500252712723e-16	1.274640527495289e-7	-1.0982830615296122e-20	3.288806041270712e-20	7.507601055911101e-11	1.4143640244269348e-10	2.6029278290200924e-9
34200000	0.004999898327962506	4.327182580349824e-50	3.644609634741187e-66	3.6530290748779623e-8	4.986500252712723e-16	1.274640527495289e-7	-1.0982824767696546e-20	3.288806041270712e-20	7.507601055911101e-11	1.4143640244269348e-10	2.6029278290200924e-9
34300000	0.004999898327962506	4.327182580349824e-50	3.644609634741187e-66	3.6530290748779623e-8	4.986500252712723e-16	1.274640527495289e-7	-1.098281892009697e-20	3.288806041270712e-20	7.507601055911101e-11	1.4143640244269348e-10	2.6029278290200924e-9
34400000	0.004999898327962506	4.327182580349824e-50	3.644609634741187e-66	3.6530290748779623e-8	4.986500252712723e-16	1.274640527495289e-7	-1.0982813072497395e-20	3.288806041270712e-20	7.507601055911101e-11	1.4143640244269348e-10	2.6029278290200924e-9
34500000	0.004999898327962506	4.327182580349824e-50	3.644609634741187e-66	3.6530290748779623e-8	4.986500252712723e-16	1.274640527495289e-7	-1.0982807224897819e-20	3.288806041270712e-20	7.507601055911101e-11	1.4143640244269348e-10	2.6029278290200924e-9
34600000	0.004999898327962506	4.327182580349824e-50	3.644609634741187e-66	3.6530290748779623e-8	4.986500252712723e-16	1.274640527495289e-7	-1.0982801377298244e-20	3.288806041270712e-20	7.507601055911101e-11	1.4143640244269348e-10	2.6029278290200924e-9
34700000	0.004999898327962506	4.327182580349824e-50	3.644609634741187e-66	3.6530290748779623e-8	4.986500252712723e-16	1.274640527495289e-7	-1.0982795529698668e-20	3.288806041270712e-20	7.507601055911101e-11	1.4143640244269348e-10	2.6029278290200924e-9
34800000	0.004999898327962506	4.327182580349824e-50	3.644609634741187e-66	3.6530290748779623e-8	4.986500252712723e-16	1.274640527495289e-7	-1.0982789682099092e-20	3.288806041270712e-20	7.507601055911101e-11	1.4143640244269348e-10	2.6029278290200924e-9
34900000	0.004999898327962506	4.327182580349824e-50	3.644609634741187e-66	3.6530290748779623e-8	4.986500252712723e-16	1.274640527495289e-7	-1.0982783834499517e-20	3.288806041270712e-20	7.507601055911101e-11	1.4143640244269348e-10	2.6029278290200924e-9
35000000	0.004999898327962506	4.327182580349824e-50	3.644609634741187e-66	3.6530290748779623e-8	4.986500252712723e-16	1.274640527495289e-7	-1.0982777986899941e-20	3.288806041270712e-20	7.507601055911101e-11	1.4143640244269348e-10	2.6029278290200924e-9
35100000	0.004999898327962506	4.327182580349824e-50	3.644609634741187e-66	3.6530290748779623e-8	4.986500252712723e-16	1.274640527495289e-7	-1.0982772139300366e-20	3.288806041270712e-20	7.507601055911101e-11	1.4143640244269348e-10	2.6029278290200924e-9
35200000	0.004999898327962506	4.327182580349824e-50	3.644609634741187e-66	3.6530290748779623e-8	4.986500252712723e-16	1.274640527495289e-7	-1.098276629170079e-20	3.288806041270712e-20	7.507601055911101e-11	1.4143640244269348e-10	2.6029278290200924e-9
35300000	0.004999898327962506	4.327182580349824e-50	3.644609634741187e-66	3.6530290748779623e-8	4.986500252712723e-16	1.274640527495289e-7	-1.0982760444101215e-20	3.288806041270712e-20	7.507601055911101e-11	1.4143640244269348e-10	2.6029278290200924e-9
35400000	0.004999898327962506	4.327182580349824e-50	3.644609634741187e-66	3.6530290748779623e-8	4.986500252712723e-16	1.274640527495289e-7	-1.0982754596501639e-20	3.288806041270712e-20	7.507601055911101e-11	1.4143640244269348e-10	2.6029278290200924e-9
35500000	0.004999898327962506	4.327182580349824e-50	3.644609634741187e-66	3.6530290748779623e-8	4.986500252712723e-16	1.274640527495289e-7	-1.0982748748902063e-20	3.288806041270712e-20	7.507601055911101e-11	1.4143640244269348e-10	2.6029278290200924e-9
35600000	0.004999898327962506	4.327182580349824e-50	3.6446096347411865e-66	3.6530290748779623e-8	4.986500252712723e-16	1.274640527495289e-7	-1.0982742901302488e-20	3.288806041270712e-20	7.507601055911101e-11	1.4143640244269348e-10	2.6029278290200924e-9
35700000	0.004999898327962506	4.327182580349824e-50	3.6446096347411865e-66	3.6530290748779623e-8	4.986500252712723e-16	1.274640527495289e-7	-1.0982737053702912e-20	3.288806041270712e-20	7.507601055911101e-11	1.4143640244269348e-10	2.6029278290200924e-9
35800000	0.004999898327962506	4.327182580349824e-50	3.6446096347411865e-66	3.6530290748779623e-8	4.986500252712723e-16	1.274640527495289e-7	-1.0982731206103337e-20	3.288806041270712e-20	7.507601055911101e-11	1.4143640244269348e-10	2.6029278290200924e-9
35900000	0.004999898327962506	4.327182580349824e-50	3.6446096347411865e-66	3.6530290748779623e-8	4.986500252712723e-16	1.274640527495289e-7	-1.0982725358503761e-20	3.288806041270712e-20	7.507601055911101e-11	1.4143640244269348e-10	2.6029278290200924e-9
36000000	0.004999898327962506	4.327182580349824e-50	3.6446096347411865e-66	3.6530290748779623e-8	4.986500252712723e-16	1.274640527495289e-7	-1.0982719510904185e-20	3.288806041270712e-20	7.507601055911101e-11	1.4143640244269348e-10	2.6029278290200924e-9
36100000	0.004999898327962506	4.327182580349824e-50	3.6446096347411865e-66	3.6530290748779623e-8	4.986500252712723e-16	1.274640527495289e-7	-1.098271366330461e-20	3.288806041270712e-20	7.507601055911101e-11	1.4143640244269348e-10	2.6029278290200924e-9
36200000	0.004999898327962506	4.327182580349824e-50	3.6446096347411865e-66	3.6530290748779623e-8	4.986500252712723e-16	1.274640527495289e-7	-1.0982707815705034e-20	3.288806041270712e-20	7.507601055911101e-11	1.4143640244269348e-10	2.6029278290200924e-9
36300000	0.004999898327962506	4.327182580349824e-50	3.6446096347411865e-66	3.6530290748779623e-8	4.986500252712723e-16	1.274640527495289e-7	-1.0982701968105459e-20	3.288806041270712e-20	7.507601055911101e-11	1.4143640244269348e-10	2.6029278290200924e-9
36400000	0.004999898327962506	4.327182580349824e-50	3.6446096347411865e-66	3.6530290748779623e-8	4.986500252712723e-16	1.274640527495289e-7	-1.0982696120505883e-20	3.288806041270712e-20	7.507601055911101e-11	1.4143640244269348e-10	2.6029278290200924e-9
36500000	0.004999898327962506	4.327182580349824e-50	3.6446096347411865e-66	3.6530290748779623e-8	4.986500252712723e-16	1.274640527495289e-7	-1.0982690272906308e-20	3.288806041270712e-20	7.507601055911101e-11	1.4143640244269348e-10	2.6029278290200924e-9
36600000	0.004999898327962506	4.327182580349824e-50	3.6446096347411865e-66	3.6530290748779623e-8	4.986500252712723e-16	1.274640527495289e-7	-1.0982684425306732e-20	3.288806041270712e-20	7.507601055911101e-11	1.4143640244269348e-10	2.6029278290200924e-9
36700000	0.004999898327962506	4.327182580349824e-50	3.6446096347411865e-66	3.6530290748779623e-8	4.986500252712723e-16	1.274640527495289e-7	-1.0982678577707156e-20	3.288806041270712e-20	7.507601055911101e-11	1.4143640244269348e-10	2.6029278290200924e-9
36800000	0.004999898327962506	4.327182580349824e-50	3.6446096347411865e-66	3.6530290748779623e-8	4.986500252712723e-16	1.274640527495289e-7	-1.0982672730107581e-20	3.288806041270712e-20	7.507601055911101e-11	1.4143640244269348e-10	2.6029278290200924e-9
36900000	0.004999898327962506	4.327182580349824e-50	3.6446096347411865e-66	3.6530290748779623e-8	4.986500252712723e-16	1.274640527495289e-7	-1.0982666882508005e-20	3.288806041270712e-20	7.507601055911101e-11	1.4143640244269348e-10	2.6029278290200924e-9
37000000	0.004999898327962506	4.327182580349824e-50	3.6446096347411865e-66	3.6530290748779623e-8	4.986500252712723e-16	1.274640527495289e-7	-1.098266103490843e-20	3.288806041270712e-20	7.507601055911101e-11	1.4143640244269348e-10	2.6029278290200924e-9
37100000	0.004999898327962506	4.327182580349824e-50	3.6446096347411865e-66	3.6530290748779623e-8	4.986500252712723e-16	1.274640527495289e-7	-1.0982655187308854e-20	3.288806041270712e-20	7.507601055911101e-11	1.4143640244269348e-10	2.6029278290200924e-9
37200000	0.004999898327962506	4.327182580349824e-50	3.6446096347411865e-66	3.6530290748779623e-8	4.986500252712723e-16	1.274640527495289e-7	-1.0982649339709279e-20	3.288806041270712e-20	7.507601055911101e-11	1.4143640244269348e-10	2.6029278290200924e-9
37300000	0.004999898327962506	4.327182580349824e-50	3.6446096347411865e-66	3.653029074877963e-8	4.986500252712723e-16	1.274640527495289e-7	-1.0982643492109703e-20	3.288806041270712e-20	7.507601055911101e-11	1.4143640244269348e-10	2.6029278290200924e-9
37400000	0.004999898327962506	4.327182580349824e-50	3.6446096347411865e-66	3.653029074877963e-8	4.986500252712723e-16	1.274640527495289e-7	-1.0982637644510127e-20	3.288806041270712e-20	7.507601055911101e-11	1.4143640244269348e-10	2.6029278290200924e-9
37500000	0.004999898327962506	4.327182580349824e-50	3.6446096347411865e-66	3.653029074877963e-8	4.986500252712723e-16	1.274640527495289e-7	-1.0982631796910552e-20	3.288806041270712e-20	7.507601055911101e-11	1.4143640244269348e-10	2.6029278290200924e-9
37600000	0.004999898327962506	4.327182580349824e-50	3.6446096347411865e-66	3.653029074877963e-8	4.986500252712723e-16	1.274640527495289e-7	-1.0982625949310976e-20	3.288806041270712e-20	7.507601055911101e-11	1.4143640244269348e-10	2.6029278290200924e-9
37700000	0.004999898327962506	4.327182580349824e-50	3.6446096347411865e-66	3.653029074877963e-8	4.986500252712722e-16	1.274640527495289e-7	-1.09826201017114e-20	3.288806041270712e-20	7.507601055911101e-11	1.4143640244269348e-10	2.6029278290200924e-9
37800000	0.004999898327962506	4.327182580349824e-50	3.6446096347411865e-66	3.653029074877963e-8	4.986500252712722e-16	1.274640527495289e-7	-1.0982614254111825e-20	3.288806041270712e-20	7.507601055911101e-11	1.4143640244269348e-10	2.6029278290200924e-9
37900000	0.004999898327962506	4.327182580349824e-50	3.6446096347411865e-66	3.653029074877963e-8	4.986500252712722e-16	1.274640527495289e-7	-1.098260840651225e-20	3.288806041270712e-20	7.507601055911101e-11	1.4143640244269348e-10	2.6029278290200924e-9
38000000	0.004999898327962506	4.327182580349824e-50	3.6446096347411865e-66	3.653029074877963e-8	4.986500252712722e-16	1.274640527495289e-7	-1.0982602558912674e-20	3.288806041270712e-20	7.507601055911101e-11	1.4143640244269348e-10	2.6029278290200924e-9
38100000	0.004999898327962506	4.327182580349824e-50	3.6446096347411865e-66	3.653029074877963e-8	4.986500252712722e-16	1.274640527495289e-7	-1.0982596711313098e-20	3.288806041270712e-20	7.507601055911101e-11	1.4143640244269348e-10	2.6029278290200924e-9
38200000	0.004999898327962506	4.327182580349824e-50	3.6446096347411865e-66	3.653029074877963e-8	4.986500252712722e-16	1.274640527495289e-7	-1.0982590863713523e-20	3.288806041270712e-20	7.507601055911101e-11	1.4143640244269348e-10	2.6029278290200924e-9
38300000	0.004999898327962506	4.327182580349824e-50	3.6446096347411865e-66	3.653029074877963e-8	4.986500252712722e-16	1.274640527495289e-7	-1.0982585016113947e-20	3.288806041270712e-20	7.507601055911101e-11	1.4143640244269348e-10	2.6029278290200924e-9
38400000	0.004999898327962506	4.327182580349824e-50	3.6446096347411865e-66	3.653029074877963e-8	4.986500252712722e-16	1.274640527495289e-7	-1.0982579168514372e-20	3.288806041270712e-20	7.507601055911101e-11	1.4143640244269348e-10	2.6029278290200924e-9
38500000	0.004999898327962506	4.327182580349824e-50	3.6446096347411865e-66	3.653029074877963e-8	4.986500252712722e-16	1.274640527495289e-7	-1.0982573320914796e-20	3.288806041270712e-20	7.507601055911101e-11	1.4143640244269348e-10	2.6029278290200924e-9
38600000	0.004999898327962506	4.327182580349824e-50	3.6446096347411865e-66	3.653029074877963e-8	4.986500252712722e-16	1.274640527495289e-7	-1.098256747331522e-20	3.288806041270712e-20	7.507601055911101e-11	1.4143640244269348e-10	2.6029278290200924e-9
38700000	0.004999898327962506	4.327182580349824e-50	3.6446096347411865e-66	3.653029074877963e-8	4.986500252712722e-16	1.274640527495289e-7	-1.0982561625715645e-20	3.288806041270712e-20	7.507601055911101e-11	1.4143640244269348e-10	2.6029278290200924e-9
38800000	0.004999898327962506	4.327182580349824e-50	3.6446096347411865e-66	3.653029074877963e-8	4.986500252712722e-16	1.274640527495289e-7	-1.098255577811607e-20	3.288806041270712e-20	7.507601055911101e-11	1.4143640244269348e-10	2.6029278290200924e-9
38900000	0.004999898327962506	4.327182580349824e-50	3.6446096347411865e-66	3.653029074877963e-8	4.986500252712722e-16	1.274640527495289e-7	-1.0982549930516494e-20	3.288806041270712e-20	7.507601055911101e-11	1.4143640244269348e-10	2.6029278290200924e-9
39000000	0.004999898327962506	4.327182580349824e-50	3.644609634741186e-66	3.653029074877963e-8	4.986500252712722e-16	1.274640527495289e-7	-1.0982544082916918e-20	3.288806041270712e-20	7.507601055911101e-11	1.4143640244269348e-10	2.6029278290200924e-9
39100000	0.004999898327962506	4.327182580349824e-50	3.644609634741186e-66	3.653029074877963e-8	4.986500252712722e-16	1.274640527495289e-7	-1.0982538235317343e-20	3.288806041270712e-20	7.507601055911101e-11	1.4143640244269348e-10	2.6029278290200924e-9
39200000	0.004999898327962506	4.327182580349824e-50	3.644609634741186e-66	3.653029074877963e-8	4.986500252712722e-16	1.274640527495289e-7	-1.0982532387717767e-20	3.288806041270712e-20	7.507601055911101e-11	1.4143640244269348e-10	2.6029278290200924e-9
39300000	0.004999898327962506	4.327182580349824e-50	3.644609634741186e-66	3.653029074877963e-8	4.986500252712722e-16	1.274640527495289e-7	-1.0982526540118191e-20	3.288806041270712e-20	7.507601055911101e-11	1.4143640244269348e-10	2.6029278290200924e-9
39400000	0.004999898327962506	4.327182580349824e-50	3.644609634741186e-66	3.653029074877963e-8	4.986500252712722e-16	1.274640527495289e-7	-1.0982520692518616e-20	3.288806041270712e-20	7.507601055911101e-11	1.4143640244269348e-10	2.6029278290200924e-9
39500000	0.004999898327962506	4.327182580349824e-50	3.644609634741186e-66	3.653029074877963e-8	4.986500252712722e-16	1.274640527495289e-7	-1.098251484491904e-20	3.288806041270712e-20	7.507601055911101e-11	1.4143640244269348e-10	2.6029278290200924e-9
39600000	0.004999898327962506	4.327182580349824e-50	3.644609634741186e-66	3.653029074877963e-8	4.986500252712722e-16	1.274640527495289e-7	-1.0982508997319465e-20	3.288806041270712e-20	7.507601055911101e-11	1.4143640244269348e-10	2.6029278290200924e-9
39700000	0.004999898327962506	4.327182580349824e-50	3.644609634741186e-66	3.653029074877963e-8	4.986500252712722e-16	1.274640527495289e-7	-1.0982503149719889e-20	3.288806041270712e-20	7.507601055911101e-11	1.4143640244269348e-10	2.6029278290200924e-9
39800000	0.004999898327962506	4.327182580349824e-50	3.644609634741186e-66	3.653029074877963e-8	4.986500252712722e-16	1.274640527495289e-7	-1.0982497302120313e-20	3.288806041270712e-20	7.507601055911101e-11	1.4143640244269348e-10	2.6029278290200924e-9
39900000	0.004999898327962506	4.327182580349824e-50	3.644609634741186e-66	3.653029074877963e-8	4.986500252712722e-16	1.274640527495289e-7	-1.0982491454520738e-20	3.288806041270712e-20	7.507601055911101e-11	1.4143640244269348e-10	2.6029278290200924e-9
40000000	0.004999898327962506	4.327182580349824e-50	3.644609634741186e-66	3.653029074877963e-8	4.986500252712722e-16	1.274640527495289e-7	-1.0982485606921162e-20	3.288806041270712e-20	7.507601055911101e-11	1.4143640244269348e-10	2.6029278290200924e-9
40100000	0.004999898327962506	4.327182580349824e-50	3.644609634741186e-66	3.653029074877963e-8	4.986500252712722e-16	1.274640527495289e-7	-1.0982479759321587e-20	3.288806041270712e-20	7.507601055911101e-11	1.4143640244269348e-10	2.6029278290200924e-9
40200000	0.004999898327962506	4.327182580349824e-50	3.644609634741186e-66	3.653029074877963e-8	4.986500252712722e-16	1.274640527495289e-7	-1.0982473911722011e-20	3.288806041270712e-20	7.507601055911101e-11	1.4143640244269348e-10	2.6029278290200924e-9
40300000	0.004999898327962506	4.327182580349824e-50	3.644609634741186e-66	3.653029074877963e-8	4.986500252712722e-16	1.274640527495289e-7	-1.0982468064122436e-20	3.288806041270712e-20	7.507601055911101e-11	1.4143640244269348e-10	2.6029278290200924e-9
40400000	0.004999898327962506	4.327182580349824e-50	3.644609634741186e-66	3.653029074877963e-8	4.986500252712722e-16	1.274640527495289e-7	-1.098246221652286e-20	3.288806041270712e-20	7.507601055911101e-11	1.4143640244269348e-10	2.6029278290200924e-9
40500000	0.004999898327962506	4.327182580349824e-50	3.644609634741186e-66	3.653029074877963e-8	4.986500252712722e-16	1.274640527495289e-7	-1.0982456368923284e-20	3.288806041270712e-20	7.507601055911101e-11	1.4143640244269348e-10	2.6029278290200924e-9
40600000	0.004999898327962506	4.327182580349824e-50	3.644609634741186e-66	3.653029074877963e-8	4.986500252712722e-16	1.274640527495289e-7	-1.0982450521323709e-20	3.288806041270712e-20	7.507601055911101e-11	1.4143640244269348e-10	2.6029278290200924e-9
40700000	0.004999898327962506	4.327182580349824e-50	3.644609634741186e-66	3.653029074877963e-8	4.986500252712722e-16	1.274640527495289e-7	-1.0982444673724133e-20	3.288806041270712e-20	7.507601055911101e-11	1.4143640244269348e-10	2.6029278290200924e-9
40800000	0.004999898327962506	4.327182580349824e-50	3.644609634741186e-66	3.653029074877963e-8	4.986500252712722e-16	1.274640527495289e-7	-1.0982438826124559e-20	3.288806041270712e-20	7.507601055911101e-11	1.4143640244269348e-10	2.6029278290200924e-9
40900000	0.004999898327962506	4.327182580349824e-50	3.644609634741186e-66	3.653029074877963e-8	4.986500252712722e-16	1.274640527495289e-7	-1.0982432978524984e-20	3.288806041270712e-20	7.507601055911101e-11	1.4143640244269348e-10	2.6029278290200924e-9
41000000	0.004999898327962506	4.327182580349824e-50	3.644609634741186e-66	3.653029074877963e-8	4.986500252712722e-16	1.274640527495289e-7	-1.0982427130925408e-20	3.288806041270712e-20	7.507601055911101e-11	1.4143640244269348e-10	2.6029278290200924e-9
41100000	0.004999898327962506	4.327182580349824e-50	3.644609634741186e-66	3.653029074877963e-8	4.986500252712722e-16	1.274640527495289e-7	-1.0982421283325832e-20	3.288806041270712e-20	7.507601055911101e-11	1.4143640244269348e-10	2.6029278290200924e-9
41200000	0.004999898327962506	4.327182580349824e-50	3.644609634741186e-66	3.653029074877963e-8	4.986500252712722e-16	1.274640527495289e-7	-1.0982415435726257e-20	3.288806041270712e-20	7.507601055911101e-11	1.4143640244269348e-10	2.6029278290200924e-9
41300000	0.004999898327962506	4.327182580349824e-50	3.644609634741186e-66	3.653029074877963e-8	4.986500252712722e-16	1.274640527495289e-7	-1.0982409588126681e-20	3.288806041270712e-20	7.507601055911101e-11	1.4143640244269348e-10	2.6029278290200924e-9
41400000	0.004999898327962506	4.327182580349824e-50	3.644609634741186e-66	3.653029074877963e-8	4.986500252712722e-16	1.274640527495289e-7	-1.0982403740527106e-20	3.288806041270712e-20	7.507601055911101e-11	1.4143640244269348e-10	2.6029278290200924e-9
41500000	0.004999898327962506	4.327182580349824e-50	3.644609634741186e-66	3.653029074877963e-8	4.986500252712722e-16	1.274640527495289e-7	-1.098239789292753e-20	3.288806041270712e-20	7.507601055911101e-11	1.4143640244269348e-10	2.6029278290200924e-9
41600000	0.004999898327962506	4.327182580349824e-50	3.644609634741186e-66	3.653029074877963e-8	4.986500252712722e-16	1.274640527495289e-7	-1.0982392045327955e-20	3.288806041270712e-20	7.507601055911101e-11	1.4143640244269348e-10	2.6029278290200924e-9
41700000	0.004999898327962506	4.327182580349824e-50	3.644609634741186e-66	3.653029074877963e-8	4.986500252712722e-16	1.274640527495289e-7	-1.0982386197728379e-20	3.288806041270712e-20	7.507601055911101e-11	1.4143640244269348e-10	2.6029278290200924e-9
41800000	0.004999898327962506	4.327182580349824e-50	3.644609634741186e-66	3.653029074877963e-8	4.986500252712722e-16	1.274640527495289e-7	-1.0982380350128803e-20	3.288806041270712e-20	7.507601055911101e-11	1.4143640244269348e-10	2.6029278290200924e-9
41900000	0.004999898327962506	4.327182580349824e-50	3.644609634741186e-66	3.653029074877963e-8	4.986500252712722e-16	1.274640527495289e-7	-1.0982374502529228e-20	3.288806041270712e-20	7.507601055911101e-11	1.4143640244269348e-10	2.6029278290200924e-9
42000000	0.004999898327962506	4.327182580349824e-50	3.644609634741186e-66	3.653029074877963e-8	4.986500252712722e-16	1.274640527495289e-7	-1.0982368654929652e-20	3.288806041270712e-20	7.507601055911101e-11	1.4143640244269348e-10	2.6029278290200924e-9
42100000	0.004999898327962506	4.327182580349824e-50	3.644609634741186e-66	3.653029074877963e-8	4.986500252712722e-16	1.274640527495289e-7	-1.0982362807330077e-20	3.288806041270712e-20	7.507601055911101e-11	1.4143640244269348e-10	2.6029278290200924e-9
42200000	0.004999898327962506	4.327182580349824e-50	3.644609634741186e-66	3.653029074877963e-8	4.986500252712722e-16	1.274640527495289e-7	-1.0982356959730501e-20	3.288806041270712e-20	7.507601055911101e-11	1.4143640244269348e-10	2.6029278290200924e-9
42300000	0.004999898327962506	4.327182580349824e-50	3.644609634741186e-66	3.653029074877963e-8	4.986500252712722e-16	1.274640527495289e-7	-1.0982351112130926e-20	3.288806041270712e-20	7.507601055911101e-11	1.4143640244269348e-10	2.6029278290200924e-9
42400000	0.004999898327962506	4.327182580349824e-50	3.644609634741186e-66	3.653029074877963e-8	4.986500252712722e-16	1.274640527495289e-7	-1.098234526453135e-20	3.288806041270712e-20	7.507601055911101e-11	1.4143640244269348e-10	2.6029278290200924e-9
42500000	0.004999898327962506	4.327182580349824e-50	3.644609634741186e-66	3.653029074877963e-8	4.986500252712722e-16	1.274640527495289e-7	-1.0982339416931774e-20	3.288806041270712e-20	7.507601055911101e-11	1.4143640244269348e-10	2.6029278290200924e-9
42600000	0.004999898327962506	4.327182580349824e-50	3.644609634741186e-66	3.653029074877963e-8	4.986500252712722e-16	1.274640527495289e-7	-1.0982333569332199e-20	3.288806041270712e-20	7.507601055911101e-11	1.4143640244269348e-10	2.6029278290200924e-9
42700000	0.004999898327962506	4.327182580349824e-50	3.644609634741186e-66	3.653029074877963e-8	4.986500252712722e-16	1.274640527495289e-7	-1.0982327721732623e-20	3.288806041270712e-20	7.507601055911101e-11	1.4143640244269348e-10	2.6029278290200924e-9
42800000	0.004999898327962506	4.327182580349824e-50	3.644609634741186e-66	3.653029074877963e-8	4.986500252712722e-16	1.274640527495289e-7	-1.0982321874133048e-20	3.288806041270712e-20	7.507601055911101e-11	1.4143640244269348e-10	2.6029278290200924e-9
42900000	0.004999898327962506	4.327182580349824e-50	3.644609634741186e-66	3.653029074877963e-8	4.986500252712722e-16	1.274640527495289e-7	-1.0982316026533472e-20	3.288806041270712e-20	7.507601055911101e-11	1.4143640244269348e-10	2.6029278290200924e-9
43000000	0.004999898327962506	4.327182580349824e-50	3.644609634741186e-66	3.653029074877963e-8	4.986500252712722e-16	1.274640527495289e-7	-1.0982310178933896e-20	3.288806041270712e-20	7.507601055911101e-11	1.4143640244269348e-10	2.6029278290200924e-9
43100000	0.004999898327962506	4.327182580349824e-50	3.644609634741186e-66	3.653029074877963e-8	4.986500252712722e-16	1.274640527495289e-7	-1.0982304331334321e-20	3.288806041270712e-20	7.507601055911101e-11	1.4143640244269348e-10	2.6029278290200924e-9
43200000	0.004999898327962506	4.327182580349824e-50	3.644609634741186e-66	3.653029074877963e-8	4.986500252712722e-16	1.274640527495289e-7	-1.0982298483734745e-20	3.288806041270712e-20	7.507601055911101e-11	1.4143640244269348e-10	2.6029278290200924e-9
43300000	0.004999898327962506	4.327182580349824e-50	3.644609634741186e-66	3.653029074877963e-8	4.986500252712722e-16	1.274640527495289e-7	-1.098229263613517e-20	3.288806041270712e-20	7.507601055911101e-11	1.4143640244269348e-10	2.6029278290200924e-9
43400000	0.004999898327962506	4.327182580349824e-50	3.644609634741186e-66	3.653029074877963e-8	4.986500252712722e-16	1.274640527495289e-7	-1.0982286788535594e-20	3.288806041270712e-20	7.507601055911101e-11	1.4143640244269348e-10	2.6029278290200924e-9
43500000	0.004999898327962506	4.327182580349824e-50	3.644609634741186e-66	3.653029074877963e-8	4.986500252712722e-16	1.274640527495289e-7	-1.0982280940936019e-20	3.288806041270712e-20	7.507601055911101e-11	1.4143640244269348e-10	2.6029278290200924e-9
43600000	0.004999898327962506	4.327182580349824e-50	3.644609634741186e-66	3.653029074877963e-8	4.986500252712722e-16	1.274640527495289e-7	-1.0982275093336443e-20	3.288806041270712e-20	7.507601055911101e-11	1.4143640244269348e-10	2.6029278290200924e-9
43700000	0.004999898327962506	4.327182580349824e-50	3.644609634741186e-66	3.653029074877963e-8	4.986500252712722e-16	1.274640527495289e-7	-1.0982269245736867e-20	3.288806041270712e-20	7.507601055911101e-11	1.4143640244269348e-10	2.6029278290200924e-9
43800000	0.004999898327962506	4.327182580349824e-50	3.644609634741186e-66	3.653029074877963e-8	4.986500252712722e-16	1.274640527495289e-7	-1.0982263398137292e-20	3.288806041270712e-20	7.507601055911101e-11	1.4143640244269348e-10	2.6029278290200924e-9
43900000	0.004999898327962506	4.327182580349824e-50	3.644609634741186e-66	3.653029074877963e-8	4.986500252712722e-16	1.274640527495289e-7	-1.0982257550537716e-20	3.288806041270712e-20	7.507601055911101e-11	1.4143640244269348e-10	2.6029278290200924e-9
44000000	0.004999898327962506	4.327182580349824e-50	3.644609634741186e-66	3.653029074877963e-8	4.986500252712722e-16	1.274640527495289e-7	-1.098225170293814e-20	3.288806041270712e-20	7.507601055911101e-11	1.4143640244269348e-10	2.6029278290200924e-9
44100000	0.004999898327962506	4.327182580349824e-50	3.644609634741186e-66	3.653029074877963e-8	4.986500252712722e-16	1.274640527495289e-7	-1.0982245855338565e-20	3.288806041270712e-20	7.507601055911101e-11	1.4143640244269348e-10	2.6029278290200924e-9
44200000	0.004999898327962506	4.327182580349824e-50	3.644609634741186e-66	3.653029074877963e-8	4.986500252712722e-16	1.274640527495289e-7	-1.098224000773899e-20	3.288806041270712e-20	7.507601055911101e-11	1.4143640244269348e-10	2.6029278290200924e-9
44300000	0.004999898327962506	4.327182580349824e-50	3.644609634741186e-66	3.653029074877963e-8	4.986500252712722e-16	1.274640527495289e-7	-1.0982234160139414e-20	3.288806041270712e-20	7.507601055911101e-11	1.4143640244269348e-10	2.6029278290200924e-9
44400000	0.004999898327962506	4.327182580349824e-50	3.644609634741186e-66	3.653029074877963e-8	4.986500252712722e-16	1.274640527495289e-7	-1.0982228312539838e-20	3.288806041270712e-20	7.507601055911101e-11	1.4143640244269348e-10	2.6029278290200924e-9
44500000	0.004999898327962506	4.327182580349824e-50	3.644609634741186e-66	3.653029074877963e-8	4.986500252712722e-16	1.274640527495289e-7	-1.0982222464940263e-20	3.288806041270712e-20	7.507601055911101e-11	1.4143640244269348e-10	2.6029278290200924e-9
44600000	0.004999898327962506	4.327182580349824e-50	3.644609634741186e-66	3.653029074877963e-8	4.986500252712722e-16	1.274640527495289e-7	-1.0982216617340687e-20	3.288806041270712e-20	7.507601055911101e-11	1.4143640244269348e-10	2.6029278290200924e-9
44700000	0.004999898327962506	4.327182580349824e-50	3.644609634741186e-66	3.653029074877963e-8	4.986500252712722e-16	1.274640527495289e-7	-1.0982210769741112e-20	3.288806041270712e-20	7.507601055911101e-11	1.4143640244269348e-10	2.6029278290200924e-9
44800000	0.004999898327962506	4.327182580349824e-50	3.644609634741186e-66	3.653029074877963e-8	4.986500252712722e-16	1.274640527495289e-7	-1.0982204922141536e-20	3.288806041270712e-20	7.507601055911101e-11	1.4143640244269348e-10	2.6029278290200924e-9
44900000	0.004999898327962506	4.327182580349824e-50	3.644609634741186e-66	3.653029074877963e-8	4.986500252712722e-16	1.274640527495289e-7	-1.098219907454196e-20	3.288806041270712e-20	7.507601055911101e-11	1.4143640244269348e-10	2.6029278290200924e-9
45000000	0.004999898327962506	4.327182580349824e-50	3.644609634741186e-66	3.653029074877963e-8	4.986500252712722e-16	1.274640527495289e-7	-1.0982193226942385e-20	3.288806041270712e-20	7.507601055911101e-11	1.4143640244269348e-10	2.6029278290200924e-9
45100000	0.004999898327962506	4.327182580349824e-50	3.644609634741186e-66	3.653029074877963e-8	4.986500252712722e-16	1.274640527495289e-7	-1.098218737934281e-20	3.288806041270712e-20	7.507601055911101e-11	1.4143640244269348e-10	2.6029278290200924e-9
45200000	0.004999898327962506	4.327182580349824e-50	3.644609634741186e-66	3.653029074877963e-8	4.986500252712722e-16	1.274640527495289e-7	-1.0982181531743234e-20	3.288806041270712e-20	7.507601055911101e-11	1.4143640244269348e-10	2.6029278290200924e-9
45300000	0.004999898327962506	4.327182580349824e-50	3.644609634741186e-66	3.653029074877963e-8	4.986500252712722e-16	1.274640527495289e-7	-1.0982175684143658e-20	3.288806041270712e-20	7.507601055911101e-11	1.4143640244269348e-10	2.6029278290200924e-9
45400000	0.004999898327962506	4.327182580349824e-50	3.644609634741186e-66	3.653029074877963e-8	4.986500252712722e-16	1.274640527495289e-7	-1.0982169836544083e-20	3.288806041270712e-20	7.507601055911101e-11	1.4143640244269348e-10	2.6029278290200924e-9
45500000	0.004999898327962506	4.327182580349824e-50	3.644609634741186e-66	3.653029074877963e-8	4.986500252712722e-16	1.274640527495289e-7	-1.0982163988944507e-20	3.288806041270712e-20	7.507601055911101e-11	1.4143640244269348e-10	2.6029278290200924e-9
45600000	0.004999898327962506	4.327182580349824e-50	3.644609634741186e-66	3.653029074877963e-8	4.986500252712722e-16	1.274640527495289e-7	-1.0982158141344931e-20	3.288806041270712e-20	7.507601055911101e-11	1.4143640244269348e-10	2.6029278290200924e-9
45700000	0.004999898327962506	4.327182580349824e-50	3.644609634741186e-66	3.653029074877963e-8	4.986500252712722e-16	1.274640527495289e-7	-1.0982152293745356e-20	3.288806041270712e-20	7.507601055911101e-11	1.4143640244269348e-10	2.6029278290200924e-9
45800000	0.004999898327962506	4.327182580349824e-50	3.644609634741186e-66	3.653029074877963e-8	4.986500252712722e-16	1.274640527495289e-7	-1.098214644614578e-20	3.288806041270712e-20	7.507601055911101e-11	1.4143640244269348e-10	2.6029278290200924e-9
45900000	0.004999898327962506	4.327182580349824e-50	3.644609634741186e-66	3.653029074877963e-8	4.986500252712722e-16	1.274640527495289e-7	-1.0982140598546205e-20	3.288806041270712e-20	7.507601055911101e-11	1.4143640244269348e-10	2.6029278290200924e-9
46000000	0.004999898327962506	4.327182580349824e-50	3.644609634741186e-66	3.653029074877963e-8	4.986500252712722e-16	1.274640527495289e-7	-1.0982134750946629e-20	3.288806041270712e-20	7.507601055911101e-11	1.4143640244269348e-10	2.6029278290200924e-9
46100000	0.004999898327962506	4.327182580349824e-50	3.644609634741186e-66	3.653029074877963e-8	4.986500252712722e-16	1.274640527495289e-7	-1.0982128903347053e-20	3.288806041270712e-20	7.507601055911101e-11	1.4143640244269348e-10	2.6029278290200924e-9
46200000	0.004999898327962506	4.327182580349824e-50	3.644609634741186e-66	3.653029074877963e-8	4.986500252712722e-16	1.274640527495289e-7	-1.0982123055747478e-20	3.288806041270712e-20	7.507601055911101e-11	1.4143640244269348e-10	2.6029278290200924e-9
46300000	0.004999898327962506	4.327182580349824e-50	3.644609634741186e-66	3.653029074877963e-8	4.986500252712722e-16	1.274640527495289e-7	-1.0982117208147902e-20	3.288806041270712e-20	7.507601055911101e-11	1.4143640244269348e-10	2.6029278290200924e-9
46400000	0.004999898327962506	4.327182580349824e-50	3.644609634741186e-66	3.653029074877963e-8	4.986500252712722e-16	1.274640527495289e-7	-1.0982111360548327e-20	3.288806041270712e-20	7.507601055911101e-11	1.4143640244269348e-10	2.6029278290200924e-9
46500000	0.004999898327962506	4.327182580349824e-50	3.644609634741186e-66	3.653029074877963e-8	4.986500252712722e-16	1.274640527495289e-7	-1.0982105512948751e-20	3.288806041270712e-20	7.507601055911101e-11	1.4143640244269348e-10	2.6029278290200924e-9
46600000	0.004999898327962506	4.327182580349824e-50	3.644609634741186e-66	3.653029074877963e-8	4.986500252712722e-16	1.274640527495289e-7	-1.0982099665349176e-20	3.288806041270712e-20	7.507601055911101e-11	1.4143640244269348e-10	2.6029278290200924e-9
46700000	0.004999898327962506	4.327182580349824e-50	3.644609634741186e-66	3.653029074877963e-8	4.986500252712722e-16	1.274640527495289e-7	-1.09820938177496e-20	3.288806041270712e-20	7.507601055911101e-11	1.4143640244269348e-10	2.6029278290200924e-9
46800000	0.004999898327962506	4.327182580349824e-50	3.644609634741186e-66	3.653029074877963e-8	4.986500252712722e-16	1.274640527495289e-7	-1.0982087970150024e-20	3.288806041270712e-20	7.507601055911101e-11	1.4143640244269348e-10	2.6029278290200924e-9
46900000	0.004999898327962506	4.327182580349824e-50	3.644609634741186e-66	3.653029074877963e-8	4.986500252712722e-16	1.274640527495289e-7	-1.0982082122550449e-20	3.288806041270712e-20	7.507601055911101e-11	1.4143640244269348e-10	2.6029278290200924e-9
47000000	0.004999898327962506	4.327182580349824e-50	3.644609634741186e-66	3.653029074877963e-8	4.986500252712722e-16	1.274640527495289e-7	-1.0982076274950873e-20	3.288806041270712e-20	7.507601055911101e-11	1.4143640244269348e-10	2.6029278290200924e-9
47100000	0.004999898327962506	4.327182580349824e-50	3.644609634741186e-66	3.653029074877963e-8	4.986500252712722e-16	1.274640527495289e-7	-1.0982070427351298e-20	3.288806041270712e-20	7.507601055911102e-11	1.4143640244269348e-10	2.6029278290200924e-9
47200000	0.004999898327962505	4.327182580349824e-50	3.644609634741186e-66	3.653029074877963e-8	4.986500252712722e-16	1.274640527495289e-7	-1.0982064579751722e-20	3.288806041270712e-20	7.507601055911102e-11	1.4143640244269348e-10	2.6029278290200924e-9
47300000	0.004999898327962505	4.327182580349824e-50	3.644609634741186e-66	3.653029074877963e-8	4.986500252712722e-16	1.274640527495289e-7	-1.0982058732152147e-20	3.288806041270712e-20	7.507601055911102e-11	1.4143640244269348e-10	2.6029278290200924e-9
47400000	0.004999898327962505	4.327182580349824e-50	3.644609634741186e-66	3.653029074877963e-8	4.986500252712722e-16	1.274640527495289e-7	-1.0982052884552571e-20	3.288806041270712e-20	7.507601055911102e-11	1.4143640244269348e-10	2.6029278290200924e-9
47500000	0.004999898327962505	4.327182580349824e-50	3.644609634741186e-66	3.653029074877963e-8	4.986500252712722e-16	1.274640527495289e-7	-1.0982047036952995e-20	3.288806041270712e-20	7.507601055911102e-11	1.4143640244269348e-10	2.6029278290200924e-9
47600000	0.004999898327962505	4.327182580349824e-50	3.644609634741186e-66	3.653029074877963e-8	4.986500252712722e-16	1.274640527495289e-7	-1.098204118935342e-20	3.288806041270712e-20	7.507601055911102e-11	1.4143640244269348e-10	2.6029278290200924e-9
47700000	0.004999898327962505	4.327182580349824e-50	3.644609634741186e-66	3.653029074877963e-8	4.986500252712722e-16	1.274640527495289e-7	-1.0982035341753844e-20	3.288806041270712e-20	7.507601055911102e-11	1.4143640244269348e-10	2.6029278290200924e-9
47800000	0.004999898327962505	4.327182580349824e-50	3.644609634741186e-66	3.653029074877963e-8	4.986500252712722e-16	1.274640527495289e-7	-1.0982029494154269e-20	3.288806041270712e-20	7.507601055911102e-11	1.4143640244269348e-10	2.6029278290200924e-9
47900000	0.004999898327962505	4.327182580349824e-50	3.644609634741186e-66	3.653029074877963e-8	4.986500252712722e-16	1.274640527495289e-7	-1.0982023646554693e-20	3.288806041270712e-20	7.507601055911102e-11	1.4143640244269348e-10	2.6029278290200924e-9
48000000	0.004999898327962505	4.327182580349824e-50	3.644609634741186e-66	3.653029074877963e-8	4.986500252712722e-16	1.274640527495289e-7	-1.0982017798955117e-20	3.288806041270712e-20	7.507601055911102e-11	1.4143640244269348e-10	2.6029278290200924e-9
48100000	0.004999898327962505	4.327182580349824e-50	3.644609634741186e-66	3.653029074877963e-8	4.986500252712722e-16	1.274640527495289e-7	-1.0982011951355542e-20	3.288806041270712e-20	7.507601055911102e-11	1.4143640244269348e-10	2.6029278290200924e-9
48200000	0.004999898327962505	4.327182580349824e-50	3.644609634741186e-66	3.653029074877963e-8	4.986500252712722e-16	1.274640527495289e-7	-1.0982006103755966e-20	3.288806041270712e-20	7.507601055911102e-11	1.4143640244269348e-10	2.6029278290200924e-9
48300000	0.004999898327962505	4.327182580349824e-50	3.644609634741186e-66	3.653029074877963e-8	4.986500252712722e-16	1.274640527495289e-7	-1.098200025615639e-20	3.288806041270712e-20	7.507601055911102e-11	1.4143640244269348e-10	2.6029278290200924e-9
48400000	0.004999898327962505	4.327182580349824e-50	3.644609634741186e-66	3.653029074877963e-8	4.986500252712722e-16	1.274640527495289e-7	-1.0981994408556815e-20	3.288806041270712e-20	7.507601055911102e-11	1.4143640244269348e-10	2.6029278290200924e-9
48500000	0.004999898327962505	4.327182580349824e-50	3.644609634741186e-66	3.653029074877963e-8	4.986500252712722e-16	1.274640527495289e-7	-1.098198856095724e-20	3.288806041270712e-20	7.507601055911102e-11	1.4143640244269348e-10	2.6029278290200924e-9
48600000	0.004999898327962505	4.327182580349824e-50	3.644609634741186e-66	3.653029074877963e-8	4.986500252712722e-16	1.274640527495289e-7	-1.0981982713357664e-20	3.288806041270712e-20	7.507601055911102e-11	1.4143640244269348e-10	2.6029278290200924e-9
48700000	0.004999898327962505	4.327182580349824e-50	3.644609634741186e-66	3.653029074877963e-8	4.986500252712722e-16	1.274640527495289e-7	-1.0981976865758088e-20	3.288806041270712e-20	7.507601055911102e-11	1.4143640244269348e-10	2.6029278290200924e-9
48800000	0.004999898327962505	4.327182580349824e-50	3.644609634741186e-66	3.653029074877963e-8	4.986500252712722e-16	1.274640527495289e-7	-1.0981971018158513e-20	3.288806041270712e-20	7.507601055911102e-11	1.4143640244269348e-10	2.6029278290200924e-9
48900000	0.004999898327962505	4.327182580349824e-50	3.644609634741186e-66	3.653029074877963e-8	4.986500252712722e-16	1.274640527495289e-7	-1.0981965170558937e-20	3.288806041270712e-20	7.507601055911102e-11	1.4143640244269348e-10	2.6029278290200924e-9
49000000	0.004999898327962505	4.327182580349824e-50	3.644609634741186e-66	3.653029074877963e-8	4.986500252712722e-16	1.274640527495289e-7	-1.0981959322959362e-20	3.288806041270712e-20	7.507601055911102e-11	1.4143640244269348e-10	2.6029278290200924e-9
49100000	0.004999898327962505	4.327182580349824e-50	3.644609634741186e-66	3.653029074877963e-8	4.986500252712722e-16	1.274640527495289e-7	-1.0981953475359786e-20	3.288806041270712e-20	7.507601055911102e-11	1.4143640244269348e-10	2.6029278290200924e-9
49200000	0.004999898327962505	4.327182580349824e-50	3.644609634741186e-66	3.653029074877963e-8	4.986500252712722e-16	1.274640527495289e-7	-1.098194762776021e-20	3.288806041270712e-20	7.507601055911102e-11	1.4143640244269348e-10	2.6029278290200924e-9
49300000	0.004999898327962505	4.327182580349824e-50	3.644609634741186e-66	3.653029074877963e-8	4.986500252712722e-16	1.274640527495289e-7	-1.0981941780160635e-20	3.288806041270712e-20	7.507601055911102e-11	1.4143640244269348e-10	2.6029278290200924e-9
49400000	0.004999898327962505	4.327182580349824e-50	3.644609634741186e-66	3.653029074877963e-8	4.986500252712722e-16	1.274640527495289e-7	-1.098193593256106e-20	3.288806041270712e-20	7.507601055911102e-11	1.4143640244269348e-10	2.6029278290200924e-9
49500000	0.004999898327962505	4.327182580349824e-50	3.644609634741186e-66	3.653029074877963e-8	4.986500252712722e-16	1.274640527495289e-7	-1.0981930084961484e-20	3.288806041270712e-20	7.507601055911102e-11	1.4143640244269348e-10	2.6029278290200924e-9
49600000	0.004999898327962505	4.327182580349824e-50	3.644609634741186e-66	3.653029074877963e-8	4.986500252712722e-16	1.274640527495289e-7	-1.0981924237361908e-20	3.288806041270712e-20	7.507601055911102e-11	1.4143640244269348e-10	2.6029278290200924e-9
49700000	0.004999898327962505	4.327182580349824e-50	3.644609634741186e-66	3.653029074877963e-8	4.986500252712722e-16	1.274640527495289e-7	-1.0981918389762333e-20	3.288806041270712e-20	7.507601055911102e-11	1.4143640244269348e-10	2.6029278290200924e-9
49800000	0.004999898327962505	4.327182580349824e-50	3.644609634741186e-66	3.653029074877963e-8	4.986500252712722e-16	1.274640527495289e-7	-1.0981912542162757e-20	3.288806041270712e-20	7.507601055911102e-11	1.4143640244269348e-10	2.6029278290200924e-9
49900000	0.004999898327962505	4.327182580349824e-50	3.644609634741186e-66	3.653029074877963e-8	4.986500252712722e-16	1.274640527495289e-7	-1.0981906694563181e-20	3.288806041270712e-20	7.507601055911102e-11	1.4143640244269348e-10	2.6029278290200924e-9
50000000	0.004999898327962505	4.327182580349824e-50	3.644609634741186e-66	3.653029074877963e-8	4.986500252712722e-16	1.274640527495289e-7	-1.0981900846963606e-20	3.288806041270712e-20	7.507601055911102e-11	1.4143640244269348e-10	2.6029278290200924e-9
50100000	0.004999898327962505	4.327182580349824e-50	3.644609634741186e-66	3.653029074877963e-8	4.986500252712722e-16	1.274640527495289e-7	-1.098189499936403e-20	3.288806041270712e-20	7.507601055911102e-11	1.4143640244269348e-10	2.6029278290200924e-9
50200000	0.004999898327962505	4.327182580349824e-50	3.644609634741186e-66	3.653029074877963e-8	4.986500252712722e-16	1.274640527495289e-7	-1.0981889151764455e-20	3.288806041270712e-20	7.507601055911102e-11	1.4143640244269348e-10	2.6029278290200924e-9
50300000	0.004999898327962505	4.327182580349824e-50	3.644609634741186e-66	3.653029074877963e-8	4.986500252712722e-16	1.274640527495289e-7	-1.0981883304164879e-20	3.288806041270712e-20	7.507601055911102e-11	1.4143640244269348e-10	2.6029278290200924e-9
50400000	0.004999898327962505	4.327182580349824e-50	3.644609634741186e-66	3.653029074877963e-8	4.986500252712722e-16	1.274640527495289e-7	-1.0981877456565304e-20	3.288806041270712e-20	7.507601055911102e-11	1.4143640244269348e-10	2.6029278290200924e-9
50500000	0.004999898327962505	4.327182580349824e-50	3.644609634741186e-66	3.653029074877963e-8	4.986500252712722e-16	1.274640527495289e-7	-1.0981871608965728e-20	3.288806041270712e-20	7.507601055911102e-11	1.4143640244269348e-10	2.6029278290200924e-9
50600000	0.004999898327962505	4.327182580349824e-50	3.644609634741186e-66	3.653029074877963e-8	4.986500252712722e-16	1.274640527495289e-7	-1.0981865761366152e-20	3.288806041270712e-20	7.507601055911102e-11	1.4143640244269348e-10	2.6029278290200924e-9
50700000	0.004999898327962505	4.327182580349824e-50	3.644609634741186e-66	3.653029074877963e-8	4.986500252712722e-16	1.274640527495289e-7	-1.0981859913766577e-20	3.288806041270712e-20	7.507601055911102e-11	1.4143640244269348e-10	2.6029278290200924e-9
50800000	0.004999898327962505	4.327182580349824e-50	3.644609634741186e-66	3.653029074877963e-8	4.986500252712722e-16	1.274640527495289e-7	-1.0981854066167003e-20	3.288806041270712e-20	7.507601055911102e-11	1.4143640244269348e-10	2.6029278290200924e-9
50900000	0.004999898327962505	4.327182580349824e-50	3.644609634741186e-66	3.653029074877963e-8	4.986500252712722e-16	1.274640527495289e-7	-1.0981848218567427e-20	3.288806041270712e-20	7.507601055911102e-11	1.4143640244269348e-10	2.6029278290200924e-9
51000000	0.004999898327962505	4.327182580349824e-50	3.644609634741186e-66	3.653029074877963e-8	4.986500252712722e-16	1.274640527495289e-7	-1.0981842370967852e-20	3.288806041270712e-20	7.507601055911102e-11	1.4143640244269348e-10	2.6029278290200924e-9
51100000	0.004999898327962505	4.327182580349824e-50	3.644609634741186e-66	3.653029074877963e-8	4.986500252712722e-16	1.274640527495289e-7	-1.0981836523368276e-20	3.288806041270712e-20	7.507601055911102e-11	1.4143640244269348e-10	2.6029278290200924e-9
51200000	0.004999898327962505	4.327182580349824e-50	3.644609634741186e-66	3.653029074877963e-8	4.986500252712722e-16	1.274640527495289e-7	-1.09818306757687e-20	3.288806041270712e-20	7.507601055911102e-11	1.4143640244269348e-10	2.6029278290200924e-9
51300000	0.004999898327962505	4.327182580349824e-50	3.644609634741186e-66	3.653029074877963e-8	4.986500252712722e-16	1.274640527495289e-7	-1.0981824828169125e-20	3.288806041270712e-20	7.507601055911102e-11	1.4143640244269348e-10	2.6029278290200924e-9
51400000	0.004999898327962505	4.327182580349824e-50	3.644609634741186e-66	3.653029074877963e-8	4.986500252712722e-16	1.274640527495289e-7	-1.098181898056955e-20	3.288806041270712e-20	7.507601055911102e-11	1.4143640244269348e-10	2.6029278290200924e-9
51500000	0.004999898327962505	4.327182580349824e-50	3.644609634741186e-66	3.653029074877963e-8	4.986500252712722e-16	1.274640527495289e-7	-1.0981813132969974e-20	3.288806041270712e-20	7.507601055911102e-11	1.4143640244269348e-10	2.6029278290200924e-9
51600000	0.004999898327962505	4.327182580349824e-50	3.644609634741186e-66	3.653029074877963e-8	4.986500252712722e-16	1.274640527495289e-7	-1.0981807285370398e-20	3.288806041270712e-20	7.507601055911102e-11	1.4143640244269348e-10	2.6029278290200924e-9
51700000	0.004999898327962505	4.327182580349824e-50	3.644609634741186e-66	3.653029074877963e-8	4.986500252712722e-16	1.274640527495289e-7	-1.0981801437770823e-20	3.288806041270712e-20	7.507601055911102e-11	1.4143640244269348e-10	2.6029278290200924e-9
51800000	0.004999898327962505	4.327182580349824e-50	3.644609634741186e-66	3.653029074877963e-8	4.986500252712722e-16	1.274640527495289e-7	-1.0981795590171247e-20	3.288806041270712e-20	7.507601055911102e-11	1.4143640244269348e-10	2.6029278290200924e-9
51900000	0.004999898327962505	4.327182580349824e-50	3.644609634741186e-66	3.653029074877963e-8	4.986500252712722e-16	1.274640527495289e-7	-1.0981789742571671e-20	3.288806041270712e-20	7.507601055911102e-11	1.4143640244269348e-10	2.6029278290200924e-9
52000000	0.004999898327962505	4.327182580349824e-50	3.644609634741186e-66	3.653029074877963e-8	4.986500252712722e-16	1.274640527495289e-7	-1.0981783894972096e-20	3.288806041270712e-20	7.507601055911102e-11	1.4143640244269348e-10	2.6029278290200924e-9
52100000	0.004999898327962505	4.327182580349824e-50	3.644609634741186e-66	3.653029074877963e-8	4.986500252712722e-16	1.274640527495289e-7	-1.098177804737252e-20	3.288806041270712e-20	7.507601055911102e-11	1.4143640244269348e-10	2.6029278290200924e-9
52200000	0.004999898327962505	4.327182580349824e-50	3.644609634741186e-66	3.653029074877963e-8	4.986500252712722e-16	1.274640527495289e-7	-1.0981772199772945e-20	3.288806041270712e-20	7.507601055911102e-11	1.4143640244269348e-10	2.6029278290200924e-9
52300000	0.004999898327962505	4.327182580349824e-50	3.644609634741186e-66	3.653029074877963e-8	4.986500252712722e-16	1.274640527495289e-7	-1.0981766352173369e-20	3.288806041270712e-20	7.507601055911102e-11	1.4143640244269348e-10	2.6029278290200924e-9
52400000	0.004999898327962505	4.327182580349824e-50	3.644609634741186e-66	3.653029074877963e-8	4.986500252712722e-16	1.274640527495289e-7	-1.0981760504573794e-20	3.288806041270712e-20	7.507601055911102e-11	1.4143640244269348e-10	2.6029278290200924e-9
52500000	0.004999898327962505	4.327182580349824e-50	3.644609634741186e-66	3.653029074877963e-8	4.986500252712722e-16	1.274640527495289e-7	-1.0981754656974218e-20	3.288806041270712e-20	7.507601055911102e-11	1.4143640244269348e-10	2.6029278290200924e-9
52600000	0.004999898327962505	4.327182580349824e-50	3.644609634741186e-66	3.653029074877963e-8	4.986500252712722e-16	1.274640527495289e-7	-1.0981748809374642e-20	3.288806041270712e-20	7.507601055911102e-11	1.4143640244269348e-10	2.6029278290200924e-9
52700000	0.004999898327962505	4.327182580349824e-50	3.644609634741186e-66	3.653029074877963e-8	4.986500252712722e-16	1.274640527495289e-7	-1.0981742961775067e-20	3.288806041270712e-20	7.507601055911102e-11	1.4143640244269348e-10	2.6029278290200924e-9
52800000	0.004999898327962505	4.327182580349824e-50	3.644609634741186e-66	3.653029074877963e-8	4.986500252712722e-16	1.274640527495289e-7	-1.0981737114175491e-20	3.288806041270712e-20	7.507601055911102e-11	1.4143640244269348e-10	2.6029278290200924e-9
52900000	0.004999898327962505	4.327182580349824e-50	3.644609634741186e-66	3.653029074877963e-8	4.986500252712722e-16	1.274640527495289e-7	-1.0981731266575916e-20	3.288806041270712e-20	7.507601055911102e-11	1.4143640244269348e-10	2.6029278290200924e-9
53000000	0.004999898327962505	4.327182580349824e-50	3.644609634741186e-66	3.653029074877963e-8	4.986500252712722e-16	1.274640527495289e-7	-1.098172541897634e-20	3.288806041270712e-20	7.507601055911102e-11	1.4143640244269348e-10	2.6029278290200924e-9
53100000	0.004999898327962505	4.327182580349824e-50	3.644609634741186e-66	3.653029074877963e-8	4.986500252712722e-16	1.274640527495289e-7	-1.0981719571376764e-20	3.288806041270712e-20	7.507601055911102e-11	1.4143640244269348e-10	2.6029278290200924e-9
53200000	0.004999898327962505	4.327182580349824e-50	3.644609634741186e-66	3.653029074877963e-8	4.986500252712722e-16	1.274640527495289e-7	-1.0981713723777189e-20	3.288806041270712e-20	7.507601055911102e-11	1.4143640244269348e-10	2.6029278290200924e-9
53300000	0.004999898327962505	4.327182580349824e-50	3.644609634741186e-66	3.653029074877963e-8	4.986500252712722e-16	1.274640527495289e-7	-1.0981707876177613e-20	3.288806041270712e-20	7.507601055911102e-11	1.4143640244269348e-10	2.6029278290200924e-9
53400000	0.004999898327962505	4.327182580349824e-50	3.644609634741186e-66	3.653029074877963e-8	4.986500252712722e-16	1.274640527495289e-7	-1.0981702028578038e-20	3.288806041270712e-20	7.507601055911102e-11	1.4143640244269348e-10	2.6029278290200924e-9
53500000	0.004999898327962505	4.327182580349824e-50	3.644609634741186e-66	3.653029074877963e-8	4.986500252712722e-16	1.274640527495289e-7	-1.0981696180978462e-20	3.288806041270712e-20	7.507601055911102e-11	1.4143640244269348e-10	2.6029278290200924e-9
53600000	0.004999898327962505	4.327182580349824e-50	3.644609634741186e-66	3.653029074877963e-8	4.986500252712722e-16	1.274640527495289e-7	-1.0981690333378887e-20	3.288806041270712e-20	7.507601055911102e-11	1.4143640244269348e-10	2.6029278290200924e-9
53700000	0.004999898327962505	4.327182580349824e-50	3.644609634741186e-66	3.653029074877963e-8	4.986500252712722e-16	1.274640527495289e-7	-1.0981684485779311e-20	3.288806041270712e-20	7.507601055911102e-11	1.4143640244269348e-10	2.6029278290200924e-9
53800000	0.004999898327962505	4.327182580349824e-50	3.644609634741186e-66	3.653029074877963e-8	4.986500252712722e-16	1.274640527495289e-7	-1.0981678638179735e-20	3.288806041270712e-20	7.507601055911102e-11	1.4143640244269348e-10	2.6029278290200924e-9
53900000	0.004999898327962505	4.327182580349824e-50	3.644609634741186e-66	3.653029074877963e-8	4.986500252712722e-16	1.274640527495289e-7	-1.098167279058016e-20	3.288806041270712e-20	7.507601055911102e-11	1.4143640244269348e-10	2.6029278290200924e-9
54000000	0.004999898327962505	4.327182580349824e-50	3.644609634741186e-66	3.653029074877963e-8	4.986500252712722e-16	1.274640527495289e-7	-1.0981666942980584e-20	3.288806041270712e-20	7.507601055911102e-11	1.4143640244269348e-10	2.6029278290200924e-9
54100000	0.004999898327962505	4.327182580349824e-50	3.644609634741186e-66	3.653029074877963e-8	4.986500252712722e-16	1.274640527495289e-7	-1.0981661095381009e-20	3.288806041270712e-20	7.507601055911102e-11	1.4143640244269348e-10	2.6029278290200924e-9
54200000	0.004999898327962505	4.327182580349824e-50	3.644609634741186e-66	3.653029074877963e-8	4.986500252712722e-16	1.274640527495289e-7	-1.0981655247781433e-20	3.288806041270712e-20	7.507601055911102e-11	1.4143640244269348e-10	2.6029278290200924e-9
54300000	0.004999898327962505	4.327182580349824e-50	3.644609634741186e-66	3.653029074877963e-8	4.986500252712722e-16	1.274640527495289e-7	-1.0981649400181857e-20	3.288806041270712e-20	7.507601055911102e-11	1.4143640244269348e-10	2.6029278290200924e-9
54400000	0.004999898327962505	4.327182580349824e-50	3.644609634741186e-66	3.653029074877963e-8	4.986500252712722e-16	1.274640527495289e-7	-1.0981643552582282e-20	3.288806041270712e-20	7.507601055911102e-11	1.4143640244269348e-10	2.6029278290200924e-9
54500000	0.004999898327962505	4.327182580349824e-50	3.644609634741186e-66	3.653029074877963e-8	4.986500252712722e-16	1.274640527495289e-7	-1.0981637704982706e-20	3.288806041270712e-20	7.507601055911102e-11	1.4143640244269348e-10	2.6029278290200924e-9
54600000	0.004999898327962505	4.327182580349824e-50	3.644609634741186e-66	3.653029074877963e-8	4.986500252712722e-16	1.274640527495289e-7	-1.0981631857383131e-20	3.288806041270712e-20	7.507601055911102e-11	1.4143640244269348e-10	2.6029278290200924e-9
54700000	0.004999898327962505	4.327182580349824e-50	3.644609634741186e-66	3.653029074877963e-8	4.986500252712722e-16	1.274640527495289e-7	-1.0981626009783555e-20	3.288806041270712e-20	7.507601055911102e-11	1.4143640244269348e-10	2.6029278290200924e-9
54800000	0.004999898327962505	4.327182580349824e-50	3.644609634741186e-66	3.653029074877963e-8	4.986500252712722e-16	1.274640527495289e-7	-1.098162016218398e-20	3.288806041270712e-20	7.507601055911102e-11	1.4143640244269348e-10	2.6029278290200924e-9
54900000	0.004999898327962505	4.327182580349824e-50	3.644609634741186e-66	3.653029074877963e-8	4.986500252712722e-16	1.274640527495289e-7	-1.0981614314584404e-20	3.288806041270712e-20	7.507601055911102e-11	1.4143640244269348e-10	2.6029278290200924e-9
55000000	0.004999898327962505	4.327182580349824e-50	3.644609634741186e-66	3.653029074877963e-8	4.986500252712722e-16	1.274640527495289e-7	-1.0981608466984828e-20	3.288806041270712e-20	7.507601055911102e-11	1.4143640244269348e-10	2.6029278290200924e-9
55100000	0.004999898327962505	4.327182580349824e-50	3.644609634741186e-66	3.653029074877963e-8	4.986500252712722e-16	1.274640527495289e-7	-1.0981602619385253e-20	3.288806041270712e-20	7.507601055911102e-11	1.4143640244269348e-10	2.6029278290200924e-9
55200000	0.004999898327962505	4.327182580349823e-50	3.644609634741186e-66	3.653029074877963e-8	4.986500252712722e-16	1.274640527495289e-7	-1.0981596771785677e-20	3.288806041270712e-20	7.507601055911102e-11	1.4143640244269348e-10	2.6029278290200924e-9
55300000	0.004999898327962505	4.327182580349823e-50	3.644609634741186e-66	3.653029074877963e-8	4.986500252712722e-16	1.274640527495289e-7	-1.0981590924186102e-20	3.288806041270712e-20	7.507601055911102e-11	1.4143640244269348e-10	2.6029278290200924e-9
55400000	0.004999898327962505	4.327182580349823e-50	3.644609634741186e-66	3.653029074877963e-8	4.986500252712722e-16	1.274640527495289e-7	-1.0981585076586526e-20	3.288806041270712e-20	7.507601055911102e-11	1.4143640244269348e-10	2.6029278290200924e-9
55500000	0.004999898327962505	4.327182580349823e-50	3.644609634741186e-66	3.653029074877963e-8	4.986500252712722e-16	1.274640527495289e-7	-1.098157922898695e-20	3.288806041270712e-20	7.507601055911102e-11	1.4143640244269348e-10	2.6029278290200924e-9
55600000	0.004999898327962505	4.327182580349823e-50	3.644609634741186e-66	3.653029074877963e-8	4.986500252712722e-16	1.274640527495289e-7	-1.0981573381387375e-20	3.288806041270712e-20	7.507601055911102e-11	1.4143640244269348e-10	2.6029278290200924e-9
55700000	0.004999898327962505	4.327182580349823e-50	3.644609634741186e-66	3.653029074877963e-8	4.986500252712722e-16	1.274640527495289e-7	-1.09815675337878e-20	3.288806041270712e-20	7.507601055911102e-11	1.4143640244269348e-10	2.6029278290200924e-9
55800000	0.004999898327962505	4.327182580349823e-50	3.644609634741186e-66	3.653029074877963e-8	4.986500252712722e-16	1.274640527495289e-7	-1.0981561686188224e-20	3.288806041270712e-20	7.507601055911102e-11	1.4143640244269348e-10	2.6029278290200924e-9
55900000	0.004999898327962505	4.327182580349823e-50	3.644609634741186e-66	3.653029074877963e-8	4.986500252712722e-16	1.274640527495289e-7	-1.0981555838588648e-20	3.288806041270712e-20	7.507601055911102e-11	1.4143640244269348e-10	2.6029278290200924e-9
56000000	0.004999898327962505	4.327182580349823e-50	3.644609634741186e-66	3.653029074877963e-8	4.986500252712722e-16	1.274640527495289e-7	-1.0981549990989073e-20	3.288806041270712e-20	7.507601055911102e-11	1.4143640244269348e-10	2.6029278290200924e-9
56100000	0.004999898327962505	4.327182580349823e-50	3.644609634741186e-66	3.653029074877963e-8	4.986500252712722e-16	1.274640527495289e-7	-1.0981544143389497e-20	3.288806041270712e-20	7.507601055911102e-11	1.4143640244269348e-10	2.6029278290200924e-9
56200000	0.004999898327962505	4.327182580349823e-50	3.644609634741186e-66	3.653029074877963e-8	4.986500252712722e-16	1.274640527495289e-7	-1.0981538295789921e-20	3.288806041270712e-20	7.507601055911102e-11	1.4143640244269348e-10	2.6029278290200924e-9
56300000	0.004999898327962505	4.327182580349823e-50	3.644609634741186e-66	3.653029074877963e-8	4.986500252712722e-16	1.274640527495289e-7	-1.0981532448190346e-20	3.288806041270712e-20	7.507601055911102e-11	1.4143640244269348e-10	2.6029278290200924e-9
56400000	0.004999898327962505	4.327182580349823e-50	3.644609634741186e-66	3.653029074877963e-8	4.986500252712722e-16	1.274640527495289e-7	-1.098152660059077e-20	3.288806041270712e-20	7.507601055911102e-11	1.4143640244269348e-10	2.6029278290200924e-9
56500000	0.004999898327962505	4.327182580349823e-50	3.644609634741186e-66	3.653029074877963e-8	4.986500252712722e-16	1.274640527495289e-7	-1.0981520752991195e-20	3.288806041270712e-20	7.507601055911102e-11	1.4143640244269348e-10	2.6029278290200924e-9
56600000	0.004999898327962505	4.327182580349823e-50	3.644609634741186e-66	3.653029074877963e-8	4.986500252712722e-16	1.274640527495289e-7	-1.0981514905391619e-20	3.288806041270712e-20	7.507601055911102e-11	1.4143640244269348e-10	2.6029278290200924e-9
56700000	0.004999898327962505	4.327182580349823e-50	3.644609634741186e-66	3.653029074877963e-8	4.986500252712722e-16	1.274640527495289e-7	-1.0981509057792044e-20	3.288806041270712e-20	7.507601055911102e-11	1.4143640244269348e-10	2.6029278290200924e-9
56800000	0.004999898327962505	4.327182580349823e-50	3.644609634741186e-66	3.653029074877963e-8	4.986500252712722e-16	1.274640527495289e-7	-1.0981503210192468e-20	3.288806041270712e-20	7.507601055911102e-11	1.4143640244269348e-10	2.6029278290200924e-9
56900000	0.004999898327962505	4.327182580349823e-50	3.644609634741186e-66	3.653029074877963e-8	4.986500252712722e-16	1.274640527495289e-7	-1.0981497362592892e-20	3.288806041270712e-20	7.507601055911102e-11	1.4143640244269348e-10	2.6029278290200924e-9
57000000	0.004999898327962505	4.327182580349823e-50	3.644609634741186e-66	3.653029074877963e-8	4.986500252712722e-16	1.274640527495289e-7	-1.0981491514993317e-20	3.288806041270712e-20	7.507601055911102e-11	1.4143640244269348e-10	2.6029278290200924e-9
57100000	0.004999898327962505	4.327182580349823e-50	3.644609634741186e-66	3.653029074877963e-8	4.986500252712722e-16	1.274640527495289e-7	-1.0981485667393741e-20	3.288806041270712e-20	7.507601055911102e-11	1.4143640244269348e-10	2.6029278290200924e-9
57200000	0.004999898327962505	4.327182580349823e-50	3.644609634741186e-66	3.653029074877963e-8	4.986500252712722e-16	1.274640527495289e-7	-1.0981479819794166e-20	3.288806041270712e-20	7.507601055911102e-11	1.4143640244269348e-10	2.6029278290200924e-9
57300000	0.004999898327962505	4.327182580349823e-50	3.644609634741186e-66	3.653029074877963e-8	4.986500252712722e-16	1.274640527495289e-7	-1.098147397219459e-20	3.288806041270712e-20	7.507601055911102e-11	1.4143640244269348e-10	2.6029278290200924e-9
57400000	0.004999898327962505	4.327182580349823e-50	3.644609634741186e-66	3.653029074877963e-8	4.986500252712722e-16	1.274640527495289e-7	-1.0981468124595015e-20	3.288806041270712e-20	7.507601055911102e-11	1.4143640244269348e-10	2.6029278290200924e-9
57500000	0.004999898327962505	4.327182580349823e-50	3.644609634741186e-66	3.653029074877963e-8	4.986500252712722e-16	1.274640527495289e-7	-1.0981462276995439e-20	3.288806041270712e-20	7.507601055911102e-11	1.4143640244269348e-10	2.6029278290200924e-9
57600000	0.004999898327962505	4.327182580349823e-50	3.644609634741186e-66	3.653029074877963e-8	4.986500252712722e-16	1.274640527495289e-7	-1.0981456429395863e-20	3.288806041270712e-20	7.507601055911102e-11	1.4143640244269348e-10	2.6029278290200924e-9
57700000	0.004999898327962505	4.327182580349823e-50	3.644609634741186e-66	3.653029074877963e-8	4.986500252712722e-16	1.274640527495289e-7	-1.0981450581796288e-20	3.288806041270712e-20	7.507601055911102e-11	1.4143640244269348e-10	2.6029278290200924e-9
57800000	0.004999898327962506	4.327182580349823e-50	3.644609634741186e-66	3.653029074877963e-8	4.986500252712722e-16	1.274640527495289e-7	-1.0981444734196712e-20	3.288806041270712e-20	7.507601055911101e-11	1.4143640244269348e-10	2.6029278290200924e-9
57900000	0.004999898327962506	4.327182580349823e-50	3.644609634741186e-66	3.653029074877963e-8	4.986500252712722e-16	1.274640527495289e-7	-1.0981438886597137e-20	3.288806041270712e-20	7.507601055911101e-11	1.4143640244269348e-10	2.6029278290200924e-9
58000000	0.004999898327962506	4.327182580349823e-50	3.644609634741186e-66	3.653029074877963e-8	4.986500252712722e-16	1.274640527495289e-7	-1.0981433038997561e-20	3.288806041270712e-20	7.507601055911101e-11	1.4143640244269348e-10	2.6029278290200924e-9
58100000	0.004999898327962506	4.327182580349823e-50	3.644609634741186e-66	3.653029074877963e-8	4.986500252712722e-16	1.274640527495289e-7	-1.0981427191397985e-20	3.288806041270712e-20	7.507601055911101e-11	1.4143640244269348e-10	2.6029278290200924e-9
58200000	0.004999898327962506	4.327182580349823e-50	3.644609634741186e-66	3.653029074877963e-8	4.986500252712722e-16	1.274640527495289e-7	-1.098142134379841e-20	3.288806041270712e-20	7.507601055911101e-11	1.4143640244269348e-10	2.6029278290200924e-9
58300000	0.004999898327962506	4.327182580349823e-50	3.644609634741186e-66	3.653029074877963e-8	4.986500252712722e-16	1.274640527495289e-7	-1.0981415496198834e-20	3.288806041270712e-20	7.507601055911101e-11	1.4143640244269348e-10	2.6029278290200924e-9
58400000	0.004999898327962506	4.327182580349823e-50	3.644609634741186e-66	3.653029074877963e-8	4.986500252712722e-16	1.274640527495289e-7	-1.0981409648599259e-20	3.288806041270712e-20	7.507601055911101e-11	1.4143640244269348e-10	2.6029278290200924e-9
58500000	0.004999898327962506	4.327182580349823e-50	3.644609634741186e-66	3.653029074877963e-8	4.986500252712722e-16	1.274640527495289e-7	-1.0981403800999683e-20	3.288806041270712e-20	7.507601055911101e-11	1.4143640244269348e-10	2.6029278290200924e-9
58600000	0.004999898327962506	4.327182580349823e-50	3.644609634741186e-66	3.653029074877963e-8	4.986500252712722e-16	1.274640527495289e-7	-1.0981397953400108e-20	3.288806041270712e-20	7.507601055911101e-11	1.4143640244269348e-10	2.6029278290200924e-9
58700000	0.004999898327962506	4.327182580349823e-50	3.644609634741186e-66	3.653029074877963e-8	4.986500252712722e-16	1.274640527495289e-7	-1.0981392105800532e-20	3.288806041270712e-20	7.507601055911101e-11	1.4143640244269348e-10	2.6029278290200924e-9
58800000	0.004999898327962506	4.327182580349823e-50	3.644609634741186e-66	3.653029074877963e-8	4.986500252712722e-16	1.274640527495289e-7	-1.0981386258200956e-20	3.288806041270712e-20	7.507601055911101e-11	1.4143640244269348e-10	2.6029278290200924e-9
58900000	0.004999898327962506	4.327182580349823e-50	3.644609634741186e-66	3.653029074877963e-8	4.986500252712722e-16	1.274640527495289e-7	-1.0981380410601381e-20	3.288806041270712e-20	7.507601055911101e-11	1.4143640244269348e-10	2.6029278290200924e-9
59000000	0.004999898327962506	4.327182580349823e-50	3.644609634741186e-66	3.653029074877963e-8	4.986500252712722e-16	1.274640527495289e-7	-1.0981374563001805e-20	3.288806041270712e-20	7.507601055911101e-11	1.4143640244269348e-10	2.6029278290200924e-9
59100000	0.004999898327962506	4.327182580349823e-50	3.644609634741186e-66	3.653029074877963e-8	4.986500252712722e-16	1.274640527495289e-7	-1.098136871540223e-20	3.288806041270712e-20	7.507601055911101e-11	1.4143640244269348e-10	2.6029278290200924e-9
59200000	0.004999898327962506	4.3271825803498225e-50	3.644609634741186e-66	3.653029074877963e-8	4.986500252712722e-16	1.274640527495289e-7	-1.0981362867802654e-20	3.288806041270712e-20	7.507601055911101e-11	1.4143640244269348e-10	2.6029278290200924e-9
59300000	0.004999898327962506	4.3271825803498225e-50	3.644609634741186e-66	3.653029074877963e-8	4.986500252712722e-16	1.274640527495289e-7	-1.0981357020203079e-20	3.288806041270712e-20	7.507601055911101e-11	1.4143640244269348e-10	2.6029278290200924e-9
59400000	0.004999898327962506	4.3271825803498225e-50	3.644609634741186e-66	3.653029074877963e-8	4.986500252712722e-16	1.274640527495289e-7	-1.0981351172603503e-20	3.288806041270712e-20	7.507601055911101e-11	1.4143640244269348e-10	2.6029278290200924e-9
59500000	0.004999898327962506	4.3271825803498225e-50	3.644609634741186e-66	3.653029074877963e-8	4.986500252712722e-16	1.274640527495289e-7	-1.0981345325003927e-20	3.288806041270712e-20	7.507601055911101e-11	1.4143640244269348e-10	2.6029278290200924e-9
59600000	0.004999898327962506	4.3271825803498225e-50	3.644609634741186e-66	3.653029074877963e-8	4.986500252712722e-16	1.274640527495289e-7	-1.0981339477404352e-20	3.288806041270712e-20	7.507601055911101e-11	1.4143640244269348e-10	2.6029278290200924e-9
59700000	0.004999898327962506	4.3271825803498225e-50	3.644609634741186e-66	3.653029074877963e-8	4.986500252712722e-16	1.274640527495289e-7	-1.0981333629804776e-20	3.288806041270712e-20	7.507601055911101e-11	1.4143640244269348e-10	2.6029278290200924e-9
59800000	0.004999898327962506	4.3271825803498225e-50	3.644609634741186e-66	3.653029074877963e-8	4.986500252712722e-16	1.274640527495289e-7	-1.09813277822052e-20	3.288806041270712e-20	7.507601055911101e-11	1.4143640244269348e-10	2.6029278290200924e-9
59900000	0.004999898327962506	4.3271825803498225e-50	3.644609634741186e-66	3.653029074877963e-8	4.986500252712722e-16	1.274640527495289e-7	-1.0981321934605625e-20	3.288806041270712e-20	7.507601055911101e-11	1.4143640244269348e-10	2.6029278290200924e-9
60000000	0.004999898327962506	4.3271825803498225e-50	3.644609634741186e-66	3.653029074877963e-8	4.986500252712722e-16	1.274640527495289e-7	-1.098131608700605e-20	3.288806041270712e-20	7.507601055911101e-11	1.4143640244269348e-10	2.6029278290200924e-9
60100000	0.004999898327962506	4.3271825803498225e-50	3.644609634741186e-66	3.653029074877963e-8	4.986500252712722e-16	1.274640527495289e-7	-1.0981310239406474e-20	3.288806041270712e-20	7.507601055911101e-11	1.4143640244269348e-10	2.6029278290200924e-9
60200000	0.004999898327962506	4.3271825803498225e-50	3.644609634741186e-66	3.653029074877963e-8	4.986500252712722e-16	1.274640527495289e-7	-1.0981304391806898e-20	3.288806041270712e-20	7.507601055911101e-11	1.4143640244269348e-10	2.6029278290200924e-9
60300000	0.004999898327962506	4.3271825803498225e-50	3.644609634741186e-66	3.653029074877963e-8	4.986500252712722e-16	1.274640527495289e-7	-1.0981298544207323e-20	3.288806041270712e-20	7.507601055911101e-11	1.4143640244269348e-10	2.6029278290200924e-9
60400000	0.004999898327962506	4.3271825803498225e-50	3.644609634741186e-66	3.653029074877963e-8	4.986500252712722e-16	1.274640527495289e-7	-1.0981292696607747e-20	3.288806041270712e-20	7.507601055911101e-11	1.4143640244269348e-10	2.6029278290200924e-9
60500000	0.004999898327962506	4.3271825803498225e-50	3.644609634741186e-66	3.653029074877963e-8	4.986500252712722e-16	1.274640527495289e-7	-1.0981286849008172e-20	3.288806041270712e-20	7.507601055911101e-11	1.4143640244269348e-10	2.6029278290200924e-9
60600000	0.004999898327962506	4.3271825803498225e-50	3.644609634741186e-66	3.653029074877963e-8	4.986500252712722e-16	1.274640527495289e-7	-1.0981281001408596e-20	3.288806041270712e-20	7.507601055911101e-11	1.4143640244269348e-10	2.6029278290200924e-9
60700000	0.004999898327962506	4.3271825803498225e-50	3.644609634741186e-66	3.653029074877963e-8	4.986500252712722e-16	1.274640527495289e-7	-1.098127515380902e-20	3.288806041270712e-20	7.507601055911101e-11	1.4143640244269348e-10	2.6029278290200924e-9
60800000	0.004999898327962506	4.3271825803498225e-50	3.644609634741186e-66	3.653029074877963e-8	4.986500252712722e-16	1.274640527495289e-7	-1.0981269306209446e-20	3.288806041270712e-20	7.507601055911101e-11	1.4143640244269348e-10	2.6029278290200924e-9
60900000	0.004999898327962506	4.3271825803498225e-50	3.644609634741186e-66	3.653029074877963e-8	4.986500252712722e-16	1.274640527495289e-7	-1.0981263458609871e-20	3.288806041270712e-20	7.507601055911101e-11	1.4143640244269348e-10	2.6029278290200924e-9
61000000	0.004999898327962506	4.3271825803498225e-50	3.644609634741186e-66	3.653029074877963e-8	4.986500252712722e-16	1.274640527495289e-7	-1.0981257611010295e-20	3.288806041270712e-20	7.507601055911101e-11	1.4143640244269348e-10	2.6029278290200924e-9
61100000	0.004999898327962506	4.3271825803498225e-50	3.644609634741186e-66	3.653029074877963e-8	4.986500252712722e-16	1.274640527495289e-7	-1.098125176341072e-20	3.288806041270712e-20	7.507601055911101e-11	1.4143640244269348e-10	2.6029278290200924e-9
61200000	0.004999898327962506	4.3271825803498225e-50	3.644609634741186e-66	3.653029074877963e-8	4.986500252712722e-16	1.274640527495289e-7	-1.0981245915811144e-20	3.288806041270712e-20	7.507601055911101e-11	1.4143640244269348e-10	2.6029278290200924e-9
61300000	0.004999898327962506	4.3271825803498225e-50	3.644609634741186e-66	3.653029074877963e-8	4.986500252712722e-16	1.274640527495289e-7	-1.0981240068211568e-20	3.288806041270712e-20	7.507601055911101e-11	1.4143640244269348e-10	2.6029278290200924e-9
61400000	0.004999898327962506	4.3271825803498225e-50	3.644609634741186e-66	3.653029074877963e-8	4.986500252712722e-16	1.274640527495289e-7	-1.0981234220611993e-20	3.288806041270712e-20	7.507601055911101e-11	1.4143640244269348e-10	2.6029278290200924e-9
61500000	0.004999898327962506	4.3271825803498225e-50	3.644609634741186e-66	3.653029074877963e-8	4.986500252712722e-16	1.274640527495289e-7	-1.0981228373012417e-20	3.288806041270712e-20	7.507601055911101e-11	1.4143640244269348e-10	2.6029278290200924e-9
61600000	0.004999898327962506	4.3271825803498225e-50	3.644609634741186e-66	3.653029074877963e-8	4.986500252712722e-16	1.274640527495289e-7	-1.0981222525412842e-20	3.288806041270712e-20	7.507601055911101e-11	1.4143640244269348e-10	2.6029278290200924e-9
61700000	0.004999898327962506	4.3271825803498225e-50	3.644609634741186e-66	3.653029074877963e-8	4.986500252712722e-16	1.274640527495289e-7	-1.0981216677813266e-20	3.288806041270712e-20	7.507601055911101e-11	1.4143640244269348e-10	2.6029278290200924e-9
61800000	0.004999898327962506	4.3271825803498225e-50	3.644609634741186e-66	3.653029074877963e-8	4.986500252712722e-16	1.274640527495289e-7	-1.098121083021369e-20	3.288806041270712e-20	7.507601055911101e-11	1.4143640244269348e-10	2.6029278290200924e-9
61900000	0.004999898327962506	4.3271825803498225e-50	3.644609634741186e-66	3.653029074877963e-8	4.986500252712722e-16	1.274640527495289e-7	-1.0981204982614115e-20	3.288806041270712e-20	7.507601055911101e-11	1.4143640244269348e-10	2.6029278290200924e-9
62000000	0.004999898327962506	4.3271825803498225e-50	3.644609634741186e-66	3.653029074877963e-8	4.986500252712722e-16	1.274640527495289e-7	-1.098119913501454e-20	3.288806041270712e-20	7.507601055911101e-11	1.4143640244269348e-10	2.6029278290200924e-9
62100000	0.004999898327962506	4.3271825803498225e-50	3.644609634741186e-66	3.653029074877963e-8	4.986500252712722e-16	1.274640527495289e-7	-1.0981193287414964e-20	3.288806041270712e-20	7.507601055911101e-11	1.4143640244269348e-10	2.6029278290200924e-9
62200000	0.004999898327962506	4.3271825803498225e-50	3.644609634741186e-66	3.653029074877963e-8	4.986500252712722e-16	1.274640527495289e-7	-1.0981187439815388e-20	3.288806041270712e-20	7.507601055911101e-11	1.4143640244269348e-10	2.6029278290200924e-9
62300000	0.004999898327962506	4.3271825803498225e-50	3.644609634741186e-66	3.653029074877963e-8	4.986500252712722e-16	1.274640527495289e-7	-1.0981181592215813e-20	3.288806041270712e-20	7.507601055911101e-11	1.4143640244269348e-10	2.6029278290200924e-9
62400000	0.004999898327962506	4.3271825803498225e-50	3.644609634741186e-66	3.653029074877963e-8	4.986500252712722e-16	1.274640527495289e-7	-1.0981175744616237e-20	3.288806041270712e-20	7.507601055911101e-11	1.4143640244269348e-10	2.6029278290200924e-9
62500000	0.004999898327962506	4.3271825803498225e-50	3.644609634741186e-66	3.653029074877963e-8	4.986500252712722e-16	1.274640527495289e-7	-1.0981169897016661e-20	3.288806041270712e-20	7.507601055911101e-11	1.4143640244269348e-10	2.6029278290200924e-9
62600000	0.004999898327962506	4.3271825803498225e-50	3.644609634741186e-66	3.653029074877963e-8	4.986500252712722e-16	1.274640527495289e-7	-1.0981164049417086e-20	3.288806041270712e-20	7.507601055911101e-11	1.4143640244269348e-10	2.6029278290200924e-9
62700000	0.004999898327962506	4.3271825803498225e-50	3.644609634741186e-66	3.653029074877963e-8	4.986500252712722e-16	1.274640527495289e-7	-1.098115820181751e-20	3.288806041270712e-20	7.507601055911101e-11	1.4143640244269348e-10	2.6029278290200924e-9
62800000	0.004999898327962506	4.3271825803498225e-50	3.644609634741186e-66	3.653029074877963e-8	4.986500252712722e-16	1.274640527495289e-7	-1.0981152354217935e-20	3.288806041270712e-20	7.507601055911101e-11	1.4143640244269348e-10	2.6029278290200924e-9
62900000	0.004999898327962506	4.3271825803498225e-50	3.644609634741186e-66	3.653029074877963e-8	4.986500252712722e-16	1.274640527495289e-7	-1.0981146506618359e-20	3.288806041270712e-20	7.507601055911101e-11	1.4143640244269348e-10	2.6029278290200924e-9
63000000	0.004999898327962506	4.3271825803498225e-50	3.644609634741186e-66	3.653029074877963e-8	4.986500252712722e-16	1.274640527495289e-7	-1.0981140659018784e-20	3.288806041270712e-20	7.507601055911101e-11	1.4143640244269348e-10	2.6029278290200924e-9
63100000	0.004999898327962506	4.3271825803498225e-50	3.644609634741186e-66	3.653029074877963e-8	4.986500252712722e-16	1.274640527495289e-7	-1.0981134811419208e-20	3.288806041270712e-20	7.507601055911101e-11	1.4143640244269348e-10	2.6029278290200924e-9
63200000	0.004999898327962506	4.3271825803498225e-50	3.644609634741186e-66	3.653029074877963e-8	4.986500252712722e-16	1.274640527495289e-7	-1.0981128963819632e-20	3.288806041270712e-20	7.507601055911101e-11	1.4143640244269348e-10	2.6029278290200924e-9
63300000	0.004999898327962506	4.3271825803498225e-50	3.644609634741186e-66	3.653029074877963e-8	4.986500252712722e-16	1.274640527495289e-7	-1.0981123116220057e-20	3.288806041270712e-20	7.507601055911101e-11	1.4143640244269348e-10	2.6029278290200924e-9
63400000	0.004999898327962506	4.3271825803498225e-50	3.644609634741186e-66	3.653029074877963e-8	4.986500252712722e-16	1.274640527495289e-7	-1.0981117268620481e-20	3.288806041270712e-20	7.507601055911101e-11	1.4143640244269348e-10	2.6029278290200924e-9
63500000	0.004999898327962506	4.3271825803498225e-50	3.644609634741186e-66	3.653029074877963e-8	4.986500252712722e-16	1.274640527495289e-7	-1.0981111421020906e-20	3.288806041270712e-20	7.507601055911101e-11	1.4143640244269348e-10	2.6029278290200924e-9
63600000	0.004999898327962506	4.3271825803498225e-50	3.644609634741186e-66	3.653029074877963e-8	4.986500252712722e-16	1.274640527495289e-7	-1.098110557342133e-20	3.288806041270712e-20	7.507601055911101e-11	1.4143640244269348e-10	2.6029278290200924e-9
63700000	0.004999898327962506	4.3271825803498225e-50	3.644609634741186e-66	3.653029074877963e-8	4.986500252712722e-16	1.274640527495289e-7	-1.0981099725821755e-20	3.288806041270712e-20	7.507601055911101e-11	1.4143640244269348e-10	2.6029278290200924e-9
63800000	0.004999898327962506	4.3271825803498225e-50	3.644609634741186e-66	3.653029074877963e-8	4.986500252712722e-16	1.274640527495289e-7	-1.0981093878222179e-20	3.288806041270712e-20	7.507601055911101e-11	1.4143640244269348e-10	2.6029278290200924e-9
63900000	0.004999898327962506	4.3271825803498225e-50	3.644609634741186e-66	3.653029074877963e-8	4.986500252712722e-16	1.274640527495289e-7	-1.0981088030622603e-20	3.288806041270712e-20	7.507601055911101e-11	1.4143640244269348e-10	2.6029278290200924e-9
64000000	0.004999898327962506	4.3271825803498225e-50	3.644609634741186e-66	3.653029074877963e-8	4.986500252712722e-16	1.274640527495289e-7	-1.0981082183023028e-20	3.288806041270712e-20	7.507601055911101e-11	1.4143640244269348e-10	2.6029278290200924e-9
64100000	0.004999898327962506	4.3271825803498225e-50	3.644609634741186e-66	3.653029074877963e-8	4.986500252712722e-16	1.274640527495289e-7	-1.0981076335423452e-20	3.288806041270712e-20	7.507601055911101e-11	1.4143640244269348e-10	2.6029278290200924e-9
64200000	0.004999898327962506	4.3271825803498225e-50	3.644609634741186e-66	3.653029074877963e-8	4.986500252712722e-16	1.274640527495289e-7	-1.0981070487823877e-20	3.288806041270712e-20	7.507601055911101e-11	1.4143640244269348e-10	2.6029278290200924e-9
64300000	0.004999898327962506	4.3271825803498225e-50	3.644609634741186e-66	3.653029074877963e-8	4.986500252712722e-16	1.274640527495289e-7	-1.0981064640224301e-20	3.288806041270712e-20	7.507601055911101e-11	1.4143640244269348e-10	2.6029278290200924e-9
64400000	0.004999898327962506	4.3271825803498225e-50	3.644609634741186e-66	3.653029074877963e-8	4.986500252712722e-16	1.274640527495289e-7	-1.0981058792624725e-20	3.288806041270712e-20	7.507601055911101e-11	1.4143640244269348e-10	2.6029278290200924e-9
64500000	0.004999898327962506	4.3271825803498225e-50	3.644609634741186e-66	3.653029074877963e-8	4.986500252712722e-16	1.274640527495289e-7	-1.098105294502515e-20	3.288806041270712e-20	7.507601055911101e-11	1.4143640244269348e-10	2.6029278290200924e-9
64600000	0.004999898327962506	4.3271825803498225e-50	3.644609634741186e-66	3.653029074877963e-8	4.986500252712722e-16	1.274640527495289e-7	-1.0981047097425574e-20	3.288806041270712e-20	7.507601055911101e-11	1.4143640244269348e-10	2.6029278290200924e-9
64700000	0.004999898327962506	4.3271825803498225e-50	3.644609634741186e-66	3.653029074877963e-8	4.986500252712722e-16	1.274640527495289e-7	-1.0981041249825999e-20	3.288806041270712e-20	7.507601055911101e-11	1.4143640244269348e-10	2.6029278290200924e-9
64800000	0.004999898327962506	4.3271825803498225e-50	3.644609634741186e-66	3.653029074877963e-8	4.986500252712722e-16	1.274640527495289e-7	-1.0981035402226423e-20	3.288806041270712e-20	7.507601055911101e-11	1.4143640244269348e-10	2.6029278290200924e-9
64900000	0.004999898327962506	4.3271825803498225e-50	3.644609634741186e-66	3.653029074877963e-8	4.986500252712722e-16	1.274640527495289e-7	-1.0981029554626848e-20	3.288806041270712e-20	7.507601055911101e-11	1.4143640244269348e-10	2.6029278290200924e-9
65000000	0.004999898327962506	4.3271825803498225e-50	3.644609634741186e-66	3.653029074877963e-8	4.986500252712722e-16	1.274640527495289e-7	-1.0981023707027272e-20	3.288806041270712e-20	7.507601055911101e-11	1.4143640244269348e-10	2.6029278290200924e-9
65100000	0.004999898327962506	4.3271825803498225e-50	3.644609634741186e-66	3.653029074877963e-8	4.986500252712722e-16	1.274640527495289e-7	-1.0981017859427696e-20	3.288806041270712e-20	7.507601055911101e-11	1.4143640244269348e-10	2.6029278290200924e-9
65200000	0.004999898327962506	4.3271825803498225e-50	3.644609634741186e-66	3.653029074877963e-8	4.986500252712722e-16	1.274640527495289e-7	-1.0981012011828121e-20	3.288806041270712e-20	7.507601055911101e-11	1.4143640244269348e-10	2.6029278290200924e-9
65300000	0.004999898327962506	4.3271825803498225e-50	3.644609634741186e-66	3.653029074877963e-8	4.986500252712722e-16	1.274640527495289e-7	-1.0981006164228545e-20	3.288806041270712e-20	7.507601055911101e-11	1.4143640244269348e-10	2.6029278290200924e-9
65400000	0.004999898327962506	4.3271825803498225e-50	3.644609634741186e-66	3.653029074877963e-8	4.986500252712722e-16	1.274640527495289e-7	-1.098100031662897e-20	3.288806041270712e-20	7.507601055911101e-11	1.4143640244269348e-10	2.6029278290200924e-9
65500000	0.004999898327962506	4.3271825803498225e-50	3.644609634741186e-66	3.653029074877963e-8	4.986500252712722e-16	1.274640527495289e-7	-1.0980994469029394e-20	3.288806041270712e-20	7.507601055911101e-11	1.4143640244269348e-10	2.6029278290200924e-9
65600000	0.004999898327962506	4.3271825803498225e-50	3.644609634741186e-66	3.653029074877963e-8	4.986500252712722e-16	1.274640527495289e-7	-1.0980988621429819e-20	3.288806041270712e-20	7.507601055911101e-11	1.4143640244269348e-10	2.6029278290200924e-9
65700000	0.004999898327962506	4.3271825803498225e-50	3.644609634741186e-66	3.653029074877963e-8	4.986500252712722e-16	1.274640527495289e-7	-1.0980982773830243e-20	3.288806041270712e-20	7.507601055911101e-11	1.4143640244269348e-10	2.6029278290200924e-9
65800000	0.004999898327962506	4.3271825803498225e-50	3.644609634741186e-66	3.653029074877963e-8	4.986500252712722e-16	1.274640527495289e-7	-1.0980976926230667e-20	3.288806041270712e-20	7.507601055911101e-11	1.4143640244269348e-10	2.6029278290200924e-9
65900000	0.004999898327962506	4.3271825803498225e-50	3.644609634741186e-66	3.653029074877963e-8	4.986500252712722e-16	1.274640527495289e-7	-1.0980971078631092e-20	3.288806041270712e-20	7.507601055911101e-11	1.4143640244269348e-10	2.6029278290200924e-9
66000000	0.004999898327962506	4.3271825803498225e-50	3.644609634741186e-66	3.653029074877963e-8	4.986500252712722e-16	1.274640527495289e-7	-1.0980965231031516e-20	3.288806041270712e-20	7.507601055911101e-11	1.4143640244269348e-10	2.6029278290200924e-9
66100000	0.004999898327962506	4.3271825803498225e-50	3.644609634741186e-66	3.653029074877963e-8	4.986500252712722e-16	1.274640527495289e-7	-1.098095938343194e-20	3.288806041270712e-20	7.507601055911101e-11	1.4143640244269348e-10	2.6029278290200924e-9
66200000	0.004999898327962506	4.3271825803498225e-50	3.644609634741186e-66	3.653029074877963e-8	4.986500252712722e-16	1.274640527495289e-7	-1.0980953535832365e-20	3.288806041270712e-20	7.507601055911101e-11	1.4143640244269348e-10	2.6029278290200924e-9
66300000	0.004999898327962506	4.3271825803498225e-50	3.644609634741186e-66	3.653029074877963e-8	4.986500252712722e-16	1.274640527495289e-7	-1.098094768823279e-20	3.288806041270712e-20	7.507601055911101e-11	1.4143640244269348e-10	2.6029278290200924e-9
66400000	0.004999898327962506	4.3271825803498225e-50	3.644609634741186e-66	3.653029074877963e-8	4.986500252712722e-16	1.274640527495289e-7	-1.0980941840633214e-20	3.288806041270712e-20	7.507601055911101e-11	1.4143640244269348e-10	2.6029278290200924e-9
66500000	0.004999898327962506	4.3271825803498225e-50	3.644609634741186e-66	3.653029074877963e-8	4.986500252712722e-16	1.274640527495289e-7	-1.0980935993033638e-20	3.288806041270712e-20	7.507601055911101e-11	1.4143640244269348e-10	2.6029278290200924e-9
66600000	0.004999898327962506	4.3271825803498225e-50	3.644609634741186e-66	3.653029074877963e-8	4.986500252712722e-16	1.274640527495289e-7	-1.0980930145434063e-20	3.288806041270712e-20	7.507601055911101e-11	1.4143640244269348e-10	2.6029278290200924e-9
66700000	0.004999898327962506	4.3271825803498225e-50	3.644609634741186e-66	3.653029074877963e-8	4.986500252712722e-16	1.274640527495289e-7	-1.0980924297834487e-20	3.288806041270712e-20	7.507601055911101e-11	1.4143640244269348e-10	2.6029278290200924e-9
66800000	0.004999898327962506	4.3271825803498225e-50	3.644609634741186e-66	3.653029074877963e-8	4.986500252712722e-16	1.274640527495289e-7	-1.0980918450234912e-20	3.288806041270712e-20	7.507601055911101e-11	1.4143640244269348e-10	2.6029278290200924e-9
66900000	0.004999898327962506	4.3271825803498225e-50	3.644609634741186e-66	3.653029074877963e-8	4.986500252712722e-16	1.274640527495289e-7	-1.0980912602635336e-20	3.288806041270712e-20	7.507601055911101e-11	1.4143640244269348e-10	2.6029278290200924e-9
67000000	0.004999898327962506	4.3271825803498225e-50	3.644609634741186e-66	3.653029074877963e-8	4.986500252712722e-16	1.274640527495289e-7	-1.098090675503576e-20	3.288806041270712e-20	7.507601055911101e-11	1.4143640244269348e-10	2.6029278290200924e-9
67100000	0.004999898327962506	4.3271825803498225e-50	3.644609634741186e-66	3.653029074877963e-8	4.986500252712722e-16	1.274640527495289e-7	-1.0980900907436185e-20	3.288806041270712e-20	7.507601055911101e-11	1.4143640244269348e-10	2.6029278290200924e-9
67200000	0.004999898327962506	4.3271825803498225e-50	3.644609634741186e-66	3.653029074877963e-8	4.986500252712722e-16	1.274640527495289e-7	-1.098089505983661e-20	3.288806041270712e-20	7.507601055911101e-11	1.4143640244269348e-10	2.6029278290200924e-9
67300000	0.004999898327962506	4.3271825803498225e-50	3.644609634741186e-66	3.653029074877963e-8	4.986500252712722e-16	1.274640527495289e-7	-1.0980889212237034e-20	3.288806041270712e-20	7.507601055911101e-11	1.4143640244269348e-10	2.6029278290200924e-9
67400000	0.004999898327962506	4.3271825803498225e-50	3.644609634741186e-66	3.653029074877963e-8	4.986500252712722e-16	1.274640527495289e-7	-1.0980883364637458e-20	3.288806041270712e-20	7.507601055911101e-11	1.4143640244269348e-10	2.6029278290200924e-9
67500000	0.004999898327962506	4.3271825803498225e-50	3.644609634741186e-66	3.653029074877963e-8	4.986500252712722e-16	1.274640527495289e-7	-1.0980877517037883e-20	3.288806041270712e-20	7.507601055911101e-11	1.4143640244269348e-10	2.6029278290200924e-9
67600000	0.004999898327962506	4.3271825803498225e-50	3.644609634741186e-66	3.653029074877963e-8	4.986500252712722e-16	1.274640527495289e-7	-1.0980871669438307e-20	3.288806041270712e-20	7.507601055911101e-11	1.4143640244269348e-10	2.6029278290200924e-9
67700000	0.004999898327962506	4.327182580349823e-50	3.644609634741186e-66	3.653029074877963e-8	4.986500252712722e-16	1.274640527495289e-7	-1.0980865821838731e-20	3.288806041270712e-20	7.507601055911101e-11	1.4143640244269348e-10	2.6029278290200924e-9
67800000	0.004999898327962506	4.327182580349823e-50	3.6446096347411865e-66	3.653029074877963e-8	4.986500252712722e-16	1.274640527495289e-7	-1.0980859974239156e-20	3.288806041270712e-20	7.507601055911101e-11	1.4143640244269348e-10	2.6029278290200924e-9
67900000	0.004999898327962506	4.327182580349823e-50	3.6446096347411865e-66	3.653029074877963e-8	4.986500252712722e-16	1.274640527495289e-7	-1.098085412663958e-20	3.288806041270712e-20	7.507601055911101e-11	1.4143640244269348e-10	2.6029278290200924e-9
68000000	0.004999898327962506	4.327182580349823e-50	3.6446096347411865e-66	3.653029074877963e-8	4.986500252712722e-16	1.274640527495289e-7	-1.0980848279040005e-20	3.288806041270712e-20	7.507601055911101e-11	1.4143640244269348e-10	2.6029278290200924e-9
68100000	0.004999898327962506	4.327182580349823e-50	3.6446096347411865e-66	3.653029074877963e-8	4.986500252712722e-16	1.274640527495289e-7	-1.0980842431440429e-20	3.288806041270712e-20	7.507601055911101e-11	1.4143640244269348e-10	2.6029278290200924e-9
68200000	0.004999898327962506	4.327182580349823e-50	3.6446096347411865e-66	3.653029074877963e-8	4.986500252712722e-16	1.274640527495289e-7	-1.0980836583840853e-20	3.288806041270712e-20	7.507601055911101e-11	1.4143640244269348e-10	2.6029278290200924e-9
68300000	0.004999898327962506	4.327182580349823e-50	3.6446096347411865e-66	3.653029074877963e-8	4.986500252712722e-16	1.274640527495289e-7	-1.0980830736241278e-20	3.288806041270712e-20	7.507601055911101e-11	1.4143640244269348e-10	2.6029278290200924e-9
68400000	0.004999898327962506	4.327182580349823e-50	3.6446096347411865e-66	3.653029074877963e-8	4.986500252712722e-16	1.274640527495289e-7	-1.0980824888641702e-20	3.288806041270712e-20	7.507601055911101e-11	1.4143640244269348e-10	2.6029278290200924e-9
68500000	0.004999898327962506	4.327182580349823e-50	3.6446096347411865e-66	3.653029074877963e-8	4.986500252712722e-16	1.274640527495289e-7	-1.0980819041042127e-20	3.288806041270712e-20	7.507601055911101e-11	1.4143640244269348e-10	2.6029278290200924e-9
68600000	0.004999898327962506	4.327182580349823e-50	3.6446096347411865e-66	3.653029074877963e-8	4.986500252712722e-16	1.274640527495289e-7	-1.0980813193442551e-20	3.288806041270712e-20	7.507601055911101e-11	1.4143640244269348e-10	2.6029278290200924e-9
68700000	0.004999898327962506	4.327182580349823e-50	3.6446096347411865e-66	3.653029074877963e-8	4.986500252712722e-16	1.274640527495289e-7	-1.0980807345842976e-20	3.288806041270712e-20	7.507601055911101e-11	1.4143640244269348e-10	2.6029278290200924e-9
68800000	0.004999898327962506	4.327182580349823e-50	3.6446096347411865e-66	3.653029074877963e-8	4.986500252712722e-16	1.274640527495289e-7	-1.09808014982434e-20	3.288806041270712e-20	7.507601055911101e-11	1.4143640244269348e-10	2.6029278290200924e-9
68900000	0.004999898327962506	4.327182580349823e-50	3.6446096347411865e-66	3.653029074877963e-8	4.986500252712722e-16	1.274640527495289e-7	-1.0980795650643824e-20	3.288806041270712e-20	7.507601055911101e-11	1.4143640244269348e-10	2.6029278290200924e-9
69000000	0.004999898327962506	4.327182580349823e-50	3.6446096347411865e-66	3.653029074877963e-8	4.986500252712722e-16	1.274640527495289e-7	-1.0980789803044249e-20	3.288806041270712e-20	7.507601055911101e-11	1.4143640244269348e-10	2.6029278290200924e-9
69100000	0.004999898327962506	4.327182580349823e-50	3.6446096347411865e-66	3.653029074877963e-8	4.986500252712722e-16	1.274640527495289e-7	-1.0980783955444673e-20	3.288806041270712e-20	7.507601055911101e-11	1.4143640244269348e-10	2.6029278290200924e-9
69200000	0.004999898327962506	4.327182580349823e-50	3.6446096347411865e-66	3.653029074877963e-8	4.986500252712722e-16	1.274640527495289e-7	-1.0980778107845098e-20	3.288806041270712e-20	7.507601055911101e-11	1.4143640244269348e-10	2.6029278290200924e-9
69300000	0.004999898327962506	4.327182580349823e-50	3.6446096347411865e-66	3.653029074877963e-8	4.986500252712722e-16	1.274640527495289e-7	-1.0980772260245522e-20	3.288806041270712e-20	7.507601055911101e-11	1.4143640244269348e-10	2.6029278290200924e-9
69400000	0.004999898327962506	4.327182580349823e-50	3.6446096347411865e-66	3.653029074877963e-8	4.986500252712722e-16	1.274640527495289e-7	-1.0980766412645947e-20	3.288806041270712e-20	7.507601055911101e-11	1.4143640244269348e-10	2.6029278290200924e-9
69500000	0.004999898327962506	4.327182580349823e-50	3.6446096347411865e-66	3.653029074877963e-8	4.986500252712722e-16	1.274640527495289e-7	-1.0980760565046371e-20	3.288806041270712e-20	7.507601055911101e-11	1.4143640244269348e-10	2.6029278290200924e-9
69600000	0.004999898327962506	4.327182580349823e-50	3.6446096347411865e-66	3.653029074877963e-8	4.986500252712722e-16	1.274640527495289e-7	-1.0980754717446795e-20	3.288806041270712e-20	7.507601055911101e-11	1.4143640244269348e-10	2.6029278290200924e-9
69700000	0.004999898327962506	4.327182580349823e-50	3.6446096347411865e-66	3.653029074877963e-8	4.986500252712722e-16	1.274640527495289e-7	-1.098074886984722e-20	3.288806041270712e-20	7.507601055911101e-11	1.4143640244269348e-10	2.6029278290200924e-9
69800000	0.004999898327962506	4.327182580349823e-50	3.6446096347411865e-66	3.653029074877963e-8	4.986500252712722e-16	1.274640527495289e-7	-1.0980743022247644e-20	3.288806041270712e-20	7.507601055911101e-11	1.4143640244269348e-10	2.6029278290200924e-9
69900000	0.004999898327962506	4.327182580349823e-50	3.6446096347411865e-66	3.653029074877963e-8	4.986500252712722e-16	1.274640527495289e-7	-1.0980737174648069e-20	3.288806041270712e-20	7.507601055911101e-11	1.4143640244269348e-10	2.6029278290200924e-9
70000000	0.004999898327962506	4.327182580349823e-50	3.6446096347411865e-66	3.653029074877963e-8	4.986500252712722e-16	1.274640527495289e-7	-1.0980731327048493e-20	3.288806041270712e-20	7.507601055911101e-11	1.4143640244269348e-10	2.6029278290200924e-9
70100000	0.004999898327962506	4.327182580349823e-50	3.6446096347411865e-66	3.653029074877963e-8	4.986500252712722e-16	1.274640527495289e-7	-1.0980725479448917e-20	3.288806041270712e-20	7.507601055911101e-11	1.4143640244269348e-10	2.6029278290200924e-9
70200000	0.004999898327962506	4.327182580349823e-50	3.6446096347411865e-66	3.653029074877963e-8	4.986500252712722e-16	1.274640527495289e-7	-1.0980719631849342e-20	3.288806041270712e-20	7.507601055911101e-11	1.4143640244269348e-10	2.6029278290200924e-9
70300000	0.004999898327962506	4.327182580349823e-50	3.6446096347411865e-66	3.653029074877963e-8	4.986500252712722e-16	1.274640527495289e-7	-1.0980713784249766e-20	3.288806041270712e-20	7.507601055911101e-11	1.4143640244269348e-10	2.6029278290200924e-9
70400000	0.004999898327962506	4.327182580349823e-50	3.6446096347411865e-66	3.653029074877963e-8	4.986500252712722e-16	1.274640527495289e-7	-1.098070793665019e-20	3.288806041270712e-20	7.507601055911101e-11	1.4143640244269348e-10	2.6029278290200924e-9
70500000	0.004999898327962506	4.327182580349823e-50	3.6446096347411865e-66	3.653029074877963e-8	4.986500252712722e-16	1.274640527495289e-7	-1.0980702089050615e-20	3.288806041270712e-20	7.507601055911101e-11	1.4143640244269348e-10	2.6029278290200924e-9
70600000	0.004999898327962506	4.327182580349823e-50	3.6446096347411865e-66	3.653029074877963e-8	4.986500252712722e-16	1.274640527495289e-7	-1.098069624145104e-20	3.288806041270712e-20	7.507601055911101e-11	1.4143640244269348e-10	2.6029278290200924e-9
70700000	0.004999898327962506	4.327182580349823e-50	3.6446096347411865e-66	3.653029074877963e-8	4.986500252712722e-16	1.274640527495289e-7	-1.0980690393851464e-20	3.288806041270712e-20	7.507601055911101e-11	1.4143640244269348e-10	2.6029278290200924e-9
70800000	0.004999898327962506	4.327182580349823e-50	3.6446096347411865e-66	3.653029074877963e-8	4.986500252712722e-16	1.274640527495289e-7	-1.098068454625189e-20	3.288806041270712e-20	7.507601055911101e-11	1.4143640244269348e-10	2.6029278290200924e-9
70900000	0.004999898327962506	4.327182580349823e-50	3.6446096347411865e-66	3.653029074877963e-8	4.986500252712722e-16	1.274640527495289e-7	-1.0980678698652314e-20	3.288806041270712e-20	7.507601055911101e-11	1.4143640244269348e-10	2.6029278290200924e-9
71000000	0.004999898327962506	4.327182580349823e-50	3.6446096347411865e-66	3.653029074877963e-8	4.986500252712722e-16	1.274640527495289e-7	-1.0980672851052739e-20	3.288806041270712e-20	7.507601055911101e-11	1.4143640244269348e-10	2.6029278290200924e-9
71100000	0.004999898327962506	4.327182580349823e-50	3.6446096347411865e-66	3.653029074877963e-8	4.986500252712722e-16	1.274640527495289e-7	-1.0980667003453163e-20	3.288806041270712e-20	7.507601055911101e-11	1.4143640244269348e-10	2.6029278290200924e-9
71200000	0.004999898327962506	4.327182580349823e-50	3.6446096347411865e-66	3.653029074877963e-8	4.986500252712722e-16	1.274640527495289e-7	-1.0980661155853588e-20	3.288806041270712e-20	7.507601055911101e-11	1.4143640244269348e-10	2.6029278290200924e-9
71300000	0.004999898327962506	4.327182580349823e-50	3.6446096347411865e-66	3.653029074877963e-8	4.986500252712722e-16	1.274640527495289e-7	-1.0980655308254012e-20	3.288806041270712e-20	7.507601055911101e-11	1.4143640244269348e-10	2.6029278290200924e-9
71400000	0.004999898327962506	4.327182580349823e-50	3.6446096347411865e-66	3.653029074877963e-8	4.986500252712722e-16	1.274640527495289e-7	-1.0980649460654436e-20	3.288806041270712e-20	7.507601055911101e-11	1.4143640244269348e-10	2.6029278290200924e-9
71500000	0.004999898327962506	4.327182580349823e-50	3.6446096347411865e-66	3.653029074877963e-8	4.986500252712722e-16	1.274640527495289e-7	-1.0980643613054861e-20	3.288806041270712e-20	7.507601055911101e-11	1.4143640244269348e-10	2.6029278290200924e-9
71600000	0.004999898327962506	4.327182580349823e-50	3.6446096347411865e-66	3.653029074877963e-8	4.986500252712722e-16	1.274640527495289e-7	-1.0980637765455285e-20	3.288806041270712e-20	7.507601055911101e-11	1.4143640244269348e-10	2.6029278290200924e-9
71700000	0.004999898327962506	4.327182580349823e-50	3.6446096347411865e-66	3.653029074877963e-8	4.986500252712722e-16	1.274640527495289e-7	-1.098063191785571e-20	3.288806041270712e-20	7.507601055911101e-11	1.4143640244269348e-10	2.6029278290200924e-9
71800000	0.004999898327962506	4.327182580349823e-50	3.6446096347411865e-66	3.653029074877963e-8	4.986500252712722e-16	1.274640527495289e-7	-1.0980626070256134e-20	3.288806041270712e-20	7.507601055911101e-11	1.4143640244269348e-10	2.6029278290200924e-9
71900000	0.004999898327962506	4.327182580349823e-50	3.6446096347411865e-66	3.653029074877963e-8	4.986500252712722e-16	1.274640527495289e-7	-1.0980620222656559e-20	3.288806041270712e-20	7.507601055911101e-11	1.4143640244269348e-10	2.6029278290200924e-9
72000000	0.004999898327962506	4.327182580349823e-50	3.6446096347411865e-66	3.653029074877963e-8	4.986500252712722e-16	1.274640527495289e-7	-1.0980614375056983e-20	3.288806041270712e-20	7.507601055911101e-11	1.4143640244269348e-10	2.6029278290200924e-9
72100000	0.004999898327962506	4.327182580349823e-50	3.6446096347411865e-66	3.653029074877963e-8	4.986500252712722e-16	1.274640527495289e-7	-1.0980608527457407e-20	3.288806041270712e-20	7.507601055911101e-11	1.4143640244269348e-10	2.6029278290200924e-9
72200000	0.004999898327962506	4.327182580349823e-50	3.6446096347411865e-66	3.653029074877963e-8	4.986500252712722e-16	1.274640527495289e-7	-1.0980602679857832e-20	3.288806041270712e-20	7.507601055911101e-11	1.4143640244269348e-10	2.6029278290200924e-9
72300000	0.004999898327962506	4.327182580349823e-50	3.6446096347411865e-66	3.653029074877963e-8	4.986500252712722e-16	1.274640527495289e-7	-1.0980596832258256e-20	3.288806041270712e-20	7.507601055911101e-11	1.4143640244269348e-10	2.6029278290200924e-9
72400000	0.004999898327962506	4.327182580349823e-50	3.6446096347411865e-66	3.653029074877963e-8	4.986500252712722e-16	1.274640527495289e-7	-1.098059098465868e-20	3.288806041270712e-20	7.507601055911101e-11	1.4143640244269348e-10	2.6029278290200924e-9
72500000	0.004999898327962506	4.327182580349823e-50	3.6446096347411865e-66	3.653029074877963e-8	4.986500252712722e-16	1.274640527495289e-7	-1.0980585137059105e-20	3.288806041270712e-20	7.507601055911101e-11	1.4143640244269348e-10	2.6029278290200924e-9
72600000	0.004999898327962506	4.327182580349823e-50	3.6446096347411865e-66	3.653029074877963e-8	4.986500252712722e-16	1.274640527495289e-7	-1.098057928945953e-20	3.288806041270712e-20	7.507601055911101e-11	1.4143640244269348e-10	2.6029278290200924e-9
72700000	0.004999898327962506	4.327182580349823e-50	3.6446096347411865e-66	3.653029074877963e-8	4.986500252712722e-16	1.274640527495289e-7	-1.0980573441859954e-20	3.288806041270712e-20	7.507601055911101e-11	1.4143640244269348e-10	2.6029278290200924e-9
72800000	0.004999898327962506	4.327182580349823e-50	3.6446096347411865e-66	3.653029074877963e-8	4.986500252712722e-16	1.274640527495289e-7	-1.0980567594260378e-20	3.288806041270712e-20	7.507601055911101e-11	1.4143640244269348e-10	2.6029278290200924e-9
72900000	0.004999898327962506	4.327182580349823e-50	3.6446096347411865e-66	3.653029074877963e-8	4.986500252712722e-16	1.274640527495289e-7	-1.0980561746660803e-20	3.288806041270712e-20	7.507601055911101e-11	1.4143640244269348e-10	2.6029278290200924e-9
73000000	0.004999898327962506	4.327182580349823e-50	3.6446096347411865e-66	3.653029074877963e-8	4.986500252712722e-16	1.274640527495289e-7	-1.0980555899061227e-20	3.288806041270712e-20	7.507601055911101e-11	1.4143640244269348e-10	2.6029278290200924e-9
73100000	0.004999898327962506	4.327182580349823e-50	3.6446096347411865e-66	3.653029074877963e-8	4.986500252712722e-16	1.274640527495289e-7	-1.0980550051461652e-20	3.288806041270712e-20	7.507601055911101e-11	1.4143640244269348e-10	2.6029278290200924e-9
73200000	0.004999898327962506	4.327182580349823e-50	3.6446096347411865e-66	3.653029074877963e-8	4.986500252712722e-16	1.274640527495289e-7	-1.0980544203862076e-20	3.288806041270712e-20	7.507601055911101e-11	1.4143640244269348e-10	2.6029278290200924e-9
73300000	0.004999898327962506	4.327182580349823e-50	3.6446096347411865e-66	3.653029074877963e-8	4.986500252712722e-16	1.274640527495289e-7	-1.09805383562625e-20	3.288806041270712e-20	7.507601055911101e-11	1.4143640244269348e-10	2.6029278290200924e-9
73400000	0.004999898327962506	4.327182580349823e-50	3.6446096347411865e-66	3.653029074877963e-8	4.986500252712722e-16	1.274640527495289e-7	-1.0980532508662925e-20	3.288806041270712e-20	7.507601055911101e-11	1.4143640244269348e-10	2.6029278290200924e-9
73500000	0.004999898327962506	4.327182580349823e-50	3.6446096347411865e-66	3.653029074877963e-8	4.986500252712722e-16	1.274640527495289e-7	-1.098052666106335e-20	3.288806041270712e-20	7.507601055911101e-11	1.4143640244269348e-10	2.6029278290200924e-9
73600000	0.004999898327962506	4.327182580349823e-50	3.6446096347411865e-66	3.653029074877963e-8	4.986500252712722e-16	1.274640527495289e-7	-1.0980520813463774e-20	3.288806041270712e-20	7.507601055911101e-11	1.4143640244269348e-10	2.6029278290200924e-9
73700000	0.004999898327962506	4.327182580349823e-50	3.6446096347411865e-66	3.653029074877963e-8	4.986500252712722e-16	1.274640527495289e-7	-1.0980514965864198e-20	3.288806041270712e-20	7.507601055911101e-11	1.4143640244269348e-10	2.6029278290200924e-9
73800000	0.004999898327962506	4.327182580349823e-50	3.6446096347411865e-66	3.653029074877963e-8	4.986500252712722e-16	1.274640527495289e-7	-1.0980509118264623e-20	3.288806041270712e-20	7.507601055911101e-11	1.4143640244269348e-10	2.6029278290200924e-9
73900000	0.004999898327962506	4.327182580349823e-50	3.6446096347411865e-66	3.653029074877963e-8	4.986500252712722e-16	1.274640527495289e-7	-1.0980503270665047e-20	3.288806041270712e-20	7.507601055911101e-11	1.4143640244269348e-10	2.6029278290200924e-9
74000000	0.004999898327962506	4.327182580349823e-50	3.6446096347411865e-66	3.653029074877963e-8	4.986500252712722e-16	1.274640527495289e-7	-1.0980497423065471e-20	3.288806041270712e-20	7.507601055911101e-11	1.4143640244269348e-10	2.6029278290200924e-9
74100000	0.004999898327962506	4.327182580349823e-50	3.6446096347411865e-66	3.653029074877963e-8	4.986500252712722e-16	1.274640527495289e-7	-1.0980491575465896e-20	3.288806041270712e-20	7.507601055911101e-11	1.4143640244269348e-10	2.6029278290200924e-9
74200000	0.004999898327962506	4.327182580349823e-50	3.6446096347411865e-66	3.653029074877963e-8	4.986500252712722e-16	1.274640527495289e-7	-1.098048572786632e-20	3.288806041270712e-20	7.507601055911101e-11	1.4143640244269348e-10	2.6029278290200924e-9
74300000	0.004999898327962506	4.327182580349823e-50	3.6446096347411865e-66	3.653029074877963e-8	4.986500252712722e-16	1.274640527495289e-7	-1.0980479880266745e-20	3.288806041270712e-20	7.507601055911101e-11	1.4143640244269348e-10	2.6029278290200924e-9
74400000	0.004999898327962506	4.327182580349823e-50	3.6446096347411865e-66	3.653029074877963e-8	4.986500252712722e-16	1.274640527495289e-7	-1.0980474032667169e-20	3.288806041270712e-20	7.507601055911101e-11	1.4143640244269348e-10	2.6029278290200924e-9
74500000	0.004999898327962506	4.327182580349823e-50	3.6446096347411865e-66	3.653029074877963e-8	4.986500252712722e-16	1.274640527495289e-7	-1.0980468185067593e-20	3.288806041270712e-20	7.507601055911101e-11	1.4143640244269348e-10	2.6029278290200924e-9
74600000	0.004999898327962506	4.327182580349823e-50	3.6446096347411865e-66	3.653029074877963e-8	4.986500252712722e-16	1.274640527495289e-7	-1.0980462337468018e-20	3.288806041270712e-20	7.507601055911101e-11	1.4143640244269348e-10	2.6029278290200924e-9
74700000	0.004999898327962506	4.327182580349823e-50	3.6446096347411865e-66	3.653029074877963e-8	4.986500252712722e-16	1.274640527495289e-7	-1.0980456489868442e-20	3.288806041270712e-20	7.507601055911101e-11	1.4143640244269348e-10	2.6029278290200924e-9
74800000	0.004999898327962506	4.327182580349823e-50	3.6446096347411865e-66	3.653029074877963e-8	4.986500252712722e-16	1.274640527495289e-7	-1.0980450642268867e-20	3.288806041270712e-20	7.507601055911101e-11	1.4143640244269348e-10	2.6029278290200924e-9
74900000	0.004999898327962506	4.327182580349823e-50	3.6446096347411865e-66	3.653029074877963e-8	4.986500252712722e-16	1.274640527495289e-7	-1.0980444794669291e-20	3.288806041270712e-20	7.507601055911101e-11	1.4143640244269348e-10	2.6029278290200924e-9
75000000	0.004999898327962506	4.327182580349823e-50	3.6446096347411865e-66	3.653029074877963e-8	4.986500252712722e-16	1.274640527495289e-7	-1.0980438947069716e-20	3.288806041270712e-20	7.507601055911101e-11	1.4143640244269348e-10	2.6029278290200924e-9
75100000	0.004999898327962506	4.327182580349823e-50	3.6446096347411865e-66	3.653029074877963e-8	4.986500252712722e-16	1.274640527495289e-7	-1.098043309947014e-20	3.288806041270712e-20	7.507601055911101e-11	1.4143640244269348e-10	2.6029278290200924e-9
75200000	0.004999898327962506	4.327182580349823e-50	3.6446096347411865e-66	3.653029074877963e-8	4.986500252712722e-16	1.274640527495289e-7	-1.0980427251870564e-20	3.288806041270712e-20	7.507601055911101e-11	1.4143640244269348e-10	2.6029278290200924e-9
75300000	0.004999898327962506	4.327182580349823e-50	3.6446096347411865e-66	3.653029074877963e-8	4.986500252712722e-16	1.274640527495289e-7	-1.0980421404270989e-20	3.288806041270712e-20	7.507601055911101e-11	1.4143640244269348e-10	2.6029278290200924e-9
75400000	0.004999898327962506	4.327182580349823e-50	3.6446096347411865e-66	3.653029074877963e-8	4.986500252712722e-16	1.274640527495289e-7	-1.0980415556671413e-20	3.288806041270712e-20	7.507601055911101e-11	1.4143640244269348e-10	2.6029278290200924e-9
75500000	0.004999898327962506	4.327182580349823e-50	3.6446096347411865e-66	3.653029074877963e-8	4.986500252712722e-16	1.274640527495289e-7	-1.0980409709071838e-20	3.288806041270712e-20	7.507601055911101e-11	1.4143640244269348e-10	2.6029278290200924e-9
75600000	0.004999898327962506	4.327182580349823e-50	3.6446096347411865e-66	3.653029074877963e-8	4.986500252712722e-16	1.274640527495289e-7	-1.0980403861472262e-20	3.288806041270712e-20	7.507601055911101e-11	1.4143640244269348e-10	2.6029278290200924e-9
75700000	0.004999898327962506	4.327182580349823e-50	3.6446096347411865e-66	3.653029074877963e-8	4.986500252712722e-16	1.274640527495289e-7	-1.0980398013872687e-20	3.288806041270712e-20	7.507601055911101e-11	1.4143640244269348e-10	2.6029278290200924e-9
75800000	0.004999898327962506	4.327182580349823e-50	3.6446096347411865e-66	3.653029074877963e-8	4.986500252712722e-16	1.274640527495289e-7	-1.0980392166273111e-20	3.288806041270712e-20	7.507601055911101e-11	1.4143640244269348e-10	2.6029278290200924e-9
75900000	0.004999898327962506	4.327182580349823e-50	3.6446096347411865e-66	3.653029074877963e-8	4.986500252712722e-16	1.274640527495289e-7	-1.0980386318673535e-20	3.288806041270712e-20	7.507601055911101e-11	1.4143640244269348e-10	2.6029278290200924e-9
76000000	0.004999898327962506	4.327182580349823e-50	3.6446096347411865e-66	3.653029074877963e-8	4.986500252712722e-16	1.274640527495289e-7	-1.098038047107396e-20	3.288806041270712e-20	7.507601055911101e-11	1.4143640244269348e-10	2.6029278290200924e-9
76100000	0.004999898327962506	4.327182580349823e-50	3.6446096347411865e-66	3.653029074877963e-8	4.986500252712722e-16	1.274640527495289e-7	-1.0980374623474384e-20	3.288806041270712e-20	7.507601055911101e-11	1.4143640244269348e-10	2.6029278290200924e-9
76200000	0.004999898327962506	4.327182580349823e-50	3.6446096347411865e-66	3.653029074877963e-8	4.986500252712722e-16	1.274640527495289e-7	-1.0980368775874809e-20	3.288806041270712e-20	7.507601055911101e-11	1.4143640244269348e-10	2.6029278290200924e-9
76300000	0.004999898327962506	4.327182580349823e-50	3.6446096347411865e-66	3.653029074877963e-8	4.986500252712722e-16	1.274640527495289e-7	-1.0980362928275233e-20	3.288806041270712e-20	7.507601055911101e-11	1.4143640244269348e-10	2.6029278290200924e-9
76400000	0.004999898327962506	4.327182580349823e-50	3.6446096347411865e-66	3.653029074877963e-8	4.986500252712722e-16	1.274640527495289e-7	-1.0980357080675657e-20	3.288806041270712e-20	7.507601055911101e-11	1.4143640244269348e-10	2.6029278290200924e-9
76500000	0.004999898327962506	4.327182580349823e-50	3.6446096347411865e-66	3.653029074877963e-8	4.986500252712722e-16	1.274640527495289e-7	-1.0980351233076082e-20	3.288806041270712e-20	7.507601055911101e-11	1.4143640244269348e-10	2.6029278290200924e-9
76600000	0.004999898327962506	4.327182580349823e-50	3.6446096347411865e-66	3.653029074877963e-8	4.986500252712722e-16	1.274640527495289e-7	-1.0980345385476506e-20	3.288806041270712e-20	7.507601055911101e-11	1.4143640244269348e-10	2.6029278290200924e-9
76700000	0.004999898327962506	4.327182580349823e-50	3.6446096347411865e-66	3.653029074877963e-8	4.986500252712722e-16	1.274640527495289e-7	-1.098033953787693e-20	3.288806041270712e-20	7.507601055911101e-11	1.4143640244269348e-10	2.6029278290200924e-9
76800000	0.004999898327962506	4.327182580349823e-50	3.6446096347411865e-66	3.653029074877963e-8	4.986500252712722e-16	1.274640527495289e-7	-1.0980333690277355e-20	3.288806041270712e-20	7.507601055911101e-11	1.4143640244269348e-10	2.6029278290200924e-9
76900000	0.004999898327962506	4.327182580349823e-50	3.6446096347411865e-66	3.653029074877963e-8	4.986500252712722e-16	1.274640527495289e-7	-1.098032784267778e-20	3.288806041270712e-20	7.507601055911101e-11	1.4143640244269348e-10	2.6029278290200924e-9
77000000	0.004999898327962506	4.327182580349823e-50	3.6446096347411865e-66	3.653029074877963e-8	4.986500252712722e-16	1.274640527495289e-7	-1.0980321995078204e-20	3.288806041270712e-20	7.507601055911101e-11	1.4143640244269348e-10	2.6029278290200924e-9
77100000	0.004999898327962506	4.327182580349823e-50	3.6446096347411865e-66	3.653029074877963e-8	4.986500252712722e-16	1.274640527495289e-7	-1.0980316147478628e-20	3.288806041270712e-20	7.507601055911101e-11	1.4143640244269348e-10	2.6029278290200924e-9
77200000	0.004999898327962506	4.327182580349823e-50	3.6446096347411865e-66	3.653029074877963e-8	4.986500252712722e-16	1.274640527495289e-7	-1.0980310299879053e-20	3.288806041270712e-20	7.507601055911101e-11	1.4143640244269348e-10	2.6029278290200924e-9
77300000	0.004999898327962506	4.327182580349823e-50	3.6446096347411865e-66	3.653029074877963e-8	4.986500252712722e-16	1.274640527495289e-7	-1.0980304452279477e-20	3.288806041270712e-20	7.507601055911101e-11	1.4143640244269348e-10	2.6029278290200924e-9
77400000	0.004999898327962506	4.327182580349823e-50	3.6446096347411865e-66	3.653029074877963e-8	4.986500252712722e-16	1.274640527495289e-7	-1.0980298604679902e-20	3.288806041270712e-20	7.507601055911101e-11	1.4143640244269348e-10	2.6029278290200924e-9
77500000	0.004999898327962506	4.327182580349823e-50	3.6446096347411865e-66	3.653029074877963e-8	4.986500252712722e-16	1.274640527495289e-7	-1.0980292757080326e-20	3.288806041270712e-20	7.507601055911101e-11	1.4143640244269348e-10	2.6029278290200924e-9
77600000	0.004999898327962506	4.327182580349823e-50	3.6446096347411865e-66	3.653029074877963e-8	4.986500252712722e-16	1.274640527495289e-7	-1.098028690948075e-20	3.288806041270712e-20	7.507601055911101e-11	1.4143640244269348e-10	2.6029278290200924e-9
77700000	0.004999898327962506	4.327182580349823e-50	3.6446096347411865e-66	3.653029074877963e-8	4.986500252712722e-16	1.274640527495289e-7	-1.0980281061881175e-20	3.288806041270712e-20	7.507601055911101e-11	1.4143640244269348e-10	2.6029278290200924e-9
77800000	0.004999898327962506	4.327182580349823e-50	3.6446096347411865e-66	3.653029074877963e-8	4.986500252712722e-16	1.274640527495289e-7	-1.09802752142816e-20	3.288806041270712e-20	7.507601055911101e-11	1.4143640244269348e-10	2.6029278290200924e-9
77900000	0.004999898327962506	4.327182580349823e-50	3.6446096347411865e-66	3.653029074877963e-8	4.986500252712722e-16	1.274640527495289e-7	-1.0980269366682024e-20	3.288806041270712e-20	7.507601055911101e-11	1.4143640244269348e-10	2.6029278290200924e-9
78000000	0.004999898327962506	4.327182580349823e-50	3.6446096347411865e-66	3.653029074877963e-8	4.986500252712722e-16	1.274640527495289e-7	-1.0980263519082448e-20	3.288806041270712e-20	7.507601055911101e-11	1.4143640244269348e-10	2.6029278290200924e-9
78100000	0.004999898327962506	4.327182580349823e-50	3.6446096347411865e-66	3.653029074877963e-8	4.986500252712722e-16	1.274640527495289e-7	-1.0980257671482873e-20	3.288806041270712e-20	7.507601055911101e-11	1.4143640244269348e-10	2.6029278290200924e-9
78200000	0.004999898327962506	4.327182580349823e-50	3.6446096347411865e-66	3.653029074877963e-8	4.986500252712722e-16	1.274640527495289e-7	-1.0980251823883297e-20	3.288806041270712e-20	7.507601055911101e-11	1.4143640244269348e-10	2.6029278290200924e-9
78300000	0.004999898327962506	4.327182580349823e-50	3.6446096347411865e-66	3.653029074877963e-8	4.986500252712722e-16	1.274640527495289e-7	-1.0980245976283721e-20	3.288806041270712e-20	7.507601055911101e-11	1.4143640244269348e-10	2.6029278290200924e-9
78400000	0.004999898327962506	4.327182580349823e-50	3.6446096347411865e-66	3.653029074877963e-8	4.986500252712722e-16	1.274640527495289e-7	-1.0980240128684146e-20	3.288806041270712e-20	7.507601055911101e-11	1.4143640244269348e-10	2.6029278290200924e-9
78500000	0.004999898327962506	4.327182580349823e-50	3.6446096347411865e-66	3.653029074877963e-8	4.986500252712722e-16	1.274640527495289e-7	-1.098023428108457e-20	3.288806041270712e-20	7.507601055911101e-11	1.4143640244269348e-10	2.6029278290200924e-9
78600000	0.004999898327962506	4.327182580349823e-50	3.6446096347411865e-66	3.653029074877963e-8	4.986500252712722e-16	1.274640527495289e-7	-1.0980228433484995e-20	3.288806041270712e-20	7.507601055911101e-11	1.4143640244269348e-10	2.6029278290200924e-9
78700000	0.004999898327962506	4.327182580349823e-50	3.6446096347411865e-66	3.653029074877963e-8	4.986500252712722e-16	1.274640527495289e-7	-1.0980222585885419e-20	3.288806041270712e-20	7.507601055911101e-11	1.4143640244269348e-10	2.6029278290200924e-9
78800000	0.004999898327962506	4.327182580349823e-50	3.6446096347411865e-66	3.653029074877963e-8	4.986500252712722e-16	1.274640527495289e-7	-1.0980216738285844e-20	3.288806041270712e-20	7.507601055911101e-11	1.4143640244269348e-10	2.6029278290200924e-9
78900000	0.004999898327962506	4.327182580349823e-50	3.6446096347411865e-66	3.653029074877963e-8	4.986500252712722e-16	1.274640527495289e-7	-1.0980210890686268e-20	3.288806041270712e-20	7.507601055911101e-11	1.4143640244269348e-10	2.6029278290200924e-9
79000000	0.004999898327962506	4.327182580349823e-50	3.6446096347411865e-66	3.653029074877963e-8	4.986500252712722e-16	1.274640527495289e-7	-1.0980205043086692e-20	3.288806041270712e-20	7.507601055911101e-11	1.4143640244269348e-10	2.6029278290200924e-9
79100000	0.004999898327962506	4.327182580349823e-50	3.6446096347411865e-66	3.653029074877963e-8	4.986500252712722e-16	1.274640527495289e-7	-1.0980199195487117e-20	3.288806041270712e-20	7.507601055911101e-11	1.4143640244269348e-10	2.6029278290200924e-9
79200000	0.004999898327962506	4.327182580349823e-50	3.6446096347411865e-66	3.653029074877963e-8	4.986500252712722e-16	1.274640527495289e-7	-1.0980193347887541e-20	3.288806041270712e-20	7.507601055911101e-11	1.4143640244269348e-10	2.6029278290200924e-9
79300000	0.004999898327962506	4.327182580349823e-50	3.6446096347411865e-66	3.653029074877963e-8	4.986500252712722e-16	1.274640527495289e-7	-1.0980187500287966e-20	3.288806041270712e-20	7.507601055911101e-11	1.4143640244269348e-10	2.6029278290200924e-9
79400000	0.004999898327962506	4.327182580349823e-50	3.6446096347411865e-66	3.653029074877963e-8	4.986500252712722e-16	1.274640527495289e-7	-1.098018165268839e-20	3.288806041270712e-20	7.507601055911101e-11	1.4143640244269348e-10	2.6029278290200924e-9
79500000	0.004999898327962506	4.327182580349823e-50	3.6446096347411865e-66	3.653029074877963e-8	4.986500252712722e-16	1.274640527495289e-7	-1.0980175805088815e-20	3.288806041270712e-20	7.507601055911101e-11	1.4143640244269348e-10	2.6029278290200924e-9
79600000	0.004999898327962506	4.327182580349823e-50	3.6446096347411865e-66	3.653029074877963e-8	4.986500252712722e-16	1.274640527495289e-7	-1.0980169957489239e-20	3.288806041270712e-20	7.507601055911101e-11	1.4143640244269348e-10	2.6029278290200924e-9
79700000	0.004999898327962506	4.327182580349823e-50	3.6446096347411865e-66	3.653029074877963e-8	4.986500252712722e-16	1.274640527495289e-7	-1.0980164109889663e-20	3.288806041270712e-20	7.507601055911101e-11	1.4143640244269348e-10	2.6029278290200924e-9
79800000	0.004999898327962506	4.327182580349823e-50	3.6446096347411865e-66	3.653029074877963e-8	4.986500252712722e-16	1.274640527495289e-7	-1.0980158262290088e-20	3.288806041270712e-20	7.507601055911101e-11	1.4143640244269348e-10	2.6029278290200924e-9
79900000	0.004999898327962506	4.327182580349823e-50	3.6446096347411865e-66	3.653029074877963e-8	4.986500252712722e-16	1.274640527495289e-7	-1.0980152414690512e-20	3.288806041270712e-20	7.507601055911101e-11	1.4143640244269348e-10	2.6029278290200924e-9
80000000	0.004999898327962506	4.327182580349823e-50	3.6446096347411865e-66	3.653029074877963e-8	4.986500252712722e-16	1.274640527495289e-7	-1.0980146567090937e-20	3.288806041270712e-20	7.507601055911101e-11	1.4143640244269348e-10	2.6029278290200924e-9
80100000	0.004999898327962506	4.327182580349823e-50	3.6446096347411865e-66	3.653029074877963e-8	4.986500252712722e-16	1.274640527495289e-7	-1.0980140719491361e-20	3.288806041270712e-20	7.507601055911101e-11	1.4143640244269348e-10	2.6029278290200924e-9
80200000	0.004999898327962506	4.327182580349823e-50	3.6446096347411865e-66	3.653029074877963e-8	4.986500252712722e-16	1.274640527495289e-7	-1.0980134871891785e-20	3.288806041270712e-20	7.507601055911101e-11	1.4143640244269348e-10	2.6029278290200924e-9
80300000	0.004999898327962506	4.327182580349823e-50	3.6446096347411865e-66	3.653029074877963e-8	4.986500252712722e-16	1.274640527495289e-7	-1.098012902429221e-20	3.288806041270712e-20	7.507601055911101e-11	1.4143640244269348e-10	2.6029278290200924e-9
80400000	0.004999898327962506	4.327182580349823e-50	3.6446096347411865e-66	3.653029074877963e-8	4.986500252712722e-16	1.274640527495289e-7	-1.0980123176692634e-20	3.288806041270712e-20	7.507601055911101e-11	1.4143640244269348e-10	2.6029278290200924e-9
80500000	0.004999898327962506	4.327182580349823e-50	3.6446096347411865e-66	3.653029074877963e-8	4.986500252712722e-16	1.274640527495289e-7	-1.0980117329093059e-20	3.288806041270712e-20	7.507601055911101e-11	1.4143640244269348e-10	2.6029278290200924e-9
80600000	0.004999898327962506	4.327182580349823e-50	3.6446096347411865e-66	3.653029074877963e-8	4.986500252712722e-16	1.274640527495289e-7	-1.0980111481493483e-20	3.288806041270712e-20	7.507601055911101e-11	1.4143640244269348e-10	2.6029278290200924e-9
80700000	0.004999898327962506	4.327182580349823e-50	3.6446096347411865e-66	3.653029074877963e-8	4.986500252712722e-16	1.274640527495289e-7	-1.0980105633893908e-20	3.288806041270712e-20	7.507601055911101e-11	1.4143640244269348e-10	2.6029278290200924e-9
80800000	0.004999898327962506	4.327182580349823e-50	3.6446096347411865e-66	3.653029074877963e-8	4.986500252712722e-16	1.274640527495289e-7	-1.0980099786294333e-20	3.288806041270712e-20	7.507601055911101e-11	1.4143640244269348e-10	2.6029278290200924e-9
80900000	0.004999898327962506	4.327182580349823e-50	3.6446096347411865e-66	3.653029074877963e-8	4.986500252712722e-16	1.274640527495289e-7	-1.0980093938694758e-20	3.288806041270712e-20	7.507601055911101e-11	1.4143640244269348e-10	2.6029278290200924e-9
81000000	0.004999898327962506	4.327182580349823e-50	3.6446096347411865e-66	3.653029074877963e-8	4.986500252712722e-16	1.274640527495289e-7	-1.0980088091095182e-20	3.288806041270712e-20	7.507601055911101e-11	1.4143640244269348e-10	2.6029278290200924e-9
81100000	0.004999898327962506	4.327182580349823e-50	3.6446096347411865e-66	3.653029074877963e-8	4.986500252712722e-16	1.274640527495289e-7	-1.0980082243495607e-20	3.288806041270712e-20	7.507601055911101e-11	1.4143640244269348e-10	2.6029278290200924e-9
81200000	0.004999898327962506	4.327182580349823e-50	3.6446096347411865e-66	3.653029074877963e-8	4.986500252712722e-16	1.274640527495289e-7	-1.0980076395896031e-20	3.288806041270712e-20	7.507601055911101e-11	1.4143640244269348e-10	2.6029278290200924e-9
81300000	0.004999898327962506	4.327182580349823e-50	3.6446096347411865e-66	3.653029074877963e-8	4.986500252712722e-16	1.274640527495289e-7	-1.0980070548296456e-20	3.288806041270712e-20	7.507601055911101e-11	1.4143640244269348e-10	2.6029278290200924e-9
81400000	0.004999898327962506	4.327182580349823e-50	3.6446096347411865e-66	3.653029074877963e-8	4.986500252712722e-16	1.274640527495289e-7	-1.098006470069688e-20	3.288806041270712e-20	7.507601055911101e-11	1.4143640244269348e-10	2.6029278290200924e-9
81500000	0.004999898327962506	4.327182580349823e-50	3.6446096347411865e-66	3.653029074877963e-8	4.986500252712722e-16	1.274640527495289e-7	-1.0980058853097304e-20	3.288806041270712e-20	7.507601055911101e-11	1.4143640244269348e-10	2.6029278290200924e-9
81600000	0.004999898327962506	4.327182580349823e-50	3.6446096347411865e-66	3.653029074877963e-8	4.986500252712722e-16	1.274640527495289e-7	-1.0980053005497729e-20	3.288806041270712e-20	7.507601055911101e-11	1.4143640244269348e-10	2.6029278290200924e-9
81700000	0.004999898327962506	4.327182580349823e-50	3.6446096347411865e-66	3.653029074877963e-8	4.986500252712722e-16	1.274640527495289e-7	-1.0980047157898153e-20	3.288806041270712e-20	7.507601055911101e-11	1.4143640244269348e-10	2.6029278290200924e-9
81800000	0.004999898327962506	4.327182580349823e-50	3.6446096347411865e-66	3.653029074877963e-8	4.986500252712722e-16	1.274640527495289e-7	-1.0980041310298578e-20	3.288806041270712e-20	7.507601055911101e-11	1.4143640244269348e-10	2.6029278290200924e-9
81900000	0.004999898327962506	4.327182580349823e-50	3.6446096347411865e-66	3.653029074877963e-8	4.986500252712722e-16	1.274640527495289e-7	-1.0980035462699002e-20	3.288806041270712e-20	7.507601055911101e-11	1.4143640244269348e-10	2.6029278290200924e-9
82000000	0.004999898327962506	4.327182580349823e-50	3.6446096347411865e-66	3.653029074877963e-8	4.986500252712722e-16	1.274640527495289e-7	-1.0980029615099427e-20	3.288806041270712e-20	7.507601055911101e-11	1.4143640244269348e-10	2.6029278290200924e-9
82100000	0.004999898327962506	4.327182580349823e-50	3.6446096347411865e-66	3.653029074877963e-8	4.986500252712722e-16	1.274640527495289e-7	-1.0980023767499851e-20	3.288806041270712e-20	7.507601055911101e-11	1.4143640244269348e-10	2.6029278290200924e-9
82200000	0.004999898327962506	4.327182580349823e-50	3.6446096347411865e-66	3.653029074877963e-8	4.986500252712722e-16	1.274640527495289e-7	-1.0980017919900275e-20	3.288806041270712e-20	7.507601055911101e-11	1.4143640244269348e-10	2.6029278290200924e-9
82300000	0.004999898327962506	4.327182580349823e-50	3.6446096347411865e-66	3.653029074877963e-8	4.986500252712722e-16	1.274640527495289e-7	-1.09800120723007e-20	3.288806041270712e-20	7.507601055911101e-11	1.4143640244269348e-10	2.6029278290200924e-9
82400000	0.004999898327962506	4.327182580349823e-50	3.6446096347411865e-66	3.653029074877963e-8	4.986500252712722e-16	1.274640527495289e-7	-1.0980006224701124e-20	3.288806041270712e-20	7.507601055911101e-11	1.4143640244269348e-10	2.6029278290200924e-9
82500000	0.004999898327962506	4.327182580349823e-50	3.6446096347411865e-66	3.653029074877963e-8	4.986500252712722e-16	1.274640527495289e-7	-1.0980000377101549e-20	3.288806041270712e-20	7.507601055911101e-11	1.4143640244269348e-10	2.6029278290200924e-9
82600000	0.004999898327962506	4.327182580349823e-50	3.6446096347411865e-66	3.653029074877963e-8	4.986500252712722e-16	1.274640527495289e-7	-1.0979994529501973e-20	3.288806041270712e-20	7.507601055911101e-11	1.4143640244269348e-10	2.6029278290200924e-9
82700000	0.004999898327962506	4.327182580349823e-50	3.6446096347411865e-66	3.653029074877963e-8	4.986500252712722e-16	1.274640527495289e-7	-1.0979988681902397e-20	3.288806041270712e-20	7.507601055911101e-11	1.4143640244269348e-10	2.6029278290200924e-9
82800000	0.004999898327962506	4.327182580349823e-50	3.6446096347411865e-66	3.653029074877963e-8	4.986500252712722e-16	1.274640527495289e-7	-1.0979982834302822e-20	3.288806041270712e-20	7.507601055911101e-11	1.4143640244269348e-10	2.6029278290200924e-9
82900000	0.004999898327962506	4.327182580349823e-50	3.6446096347411865e-66	3.653029074877963e-8	4.986500252712722e-16	1.274640527495289e-7	-1.0979976986703246e-20	3.288806041270712e-20	7.507601055911101e-11	1.4143640244269348e-10	2.6029278290200924e-9
83000000	0.004999898327962506	4.327182580349823e-50	3.6446096347411865e-66	3.653029074877963e-8	4.986500252712722e-16	1.274640527495289e-7	-1.097997113910367e-20	3.288806041270712e-20	7.507601055911101e-11	1.4143640244269348e-10	2.6029278290200924e-9
83100000	0.004999898327962506	4.327182580349823e-50	3.6446096347411865e-66	3.653029074877963e-8	4.986500252712722e-16	1.274640527495289e-7	-1.0979965291504095e-20	3.288806041270712e-20	7.507601055911101e-11	1.4143640244269348e-10	2.6029278290200924e-9
83200000	0.004999898327962506	4.327182580349823e-50	3.6446096347411865e-66	3.653029074877963e-8	4.986500252712722e-16	1.274640527495289e-7	-1.097995944390452e-20	3.288806041270712e-20	7.507601055911101e-11	1.4143640244269348e-10	2.6029278290200924e-9
83300000	0.004999898327962506	4.327182580349823e-50	3.6446096347411865e-66	3.653029074877963e-8	4.986500252712722e-16	1.274640527495289e-7	-1.0979953596304944e-20	3.288806041270712e-20	7.507601055911101e-11	1.4143640244269348e-10	2.6029278290200924e-9
83400000	0.004999898327962506	4.327182580349823e-50	3.6446096347411865e-66	3.653029074877963e-8	4.986500252712722e-16	1.274640527495289e-7	-1.0979947748705368e-20	3.288806041270712e-20	7.507601055911101e-11	1.4143640244269348e-10	2.6029278290200924e-9
83500000	0.004999898327962506	4.327182580349823e-50	3.6446096347411865e-66	3.653029074877963e-8	4.986500252712722e-16	1.274640527495289e-7	-1.0979941901105793e-20	3.288806041270712e-20	7.507601055911101e-11	1.4143640244269348e-10	2.6029278290200924e-9
83600000	0.004999898327962506	4.327182580349823e-50	3.6446096347411865e-66	3.653029074877963e-8	4.986500252712722e-16	1.274640527495289e-7	-1.0979936053506217e-20	3.288806041270712e-20	7.507601055911101e-11	1.4143640244269348e-10	2.6029278290200924e-9
83700000	0.004999898327962506	4.327182580349823e-50	3.6446096347411865e-66	3.653029074877963e-8	4.986500252712722e-16	1.274640527495289e-7	-1.0979930205906642e-20	3.288806041270712e-20	7.507601055911101e-11	1.4143640244269348e-10	2.6029278290200924e-9
83800000	0.004999898327962506	4.327182580349823e-50	3.6446096347411865e-66	3.653029074877963e-8	4.986500252712722e-16	1.274640527495289e-7	-1.0979924358307066e-20	3.288806041270712e-20	7.507601055911101e-11	1.4143640244269348e-10	2.6029278290200924e-9
83900000	0.004999898327962506	4.327182580349823e-50	3.6446096347411865e-66	3.653029074877963e-8	4.986500252712722e-16	1.274640527495289e-7	-1.097991851070749e-20	3.288806041270712e-20	7.507601055911101e-11	1.4143640244269348e-10	2.6029278290200924e-9
84000000	0.004999898327962506	4.327182580349823e-50	3.6446096347411865e-66	3.653029074877963e-8	4.986500252712722e-16	1.274640527495289e-7	-1.0979912663107915e-20	3.288806041270712e-20	7.507601055911101e-11	1.4143640244269348e-10	2.6029278290200924e-9
84100000	0.004999898327962506	4.327182580349823e-50	3.6446096347411865e-66	3.653029074877963e-8	4.986500252712722e-16	1.274640527495289e-7	-1.097990681550834e-20	3.288806041270712e-20	7.507601055911101e-11	1.4143640244269348e-10	2.6029278290200924e-9
84200000	0.004999898327962506	4.327182580349823e-50	3.6446096347411865e-66	3.653029074877963e-8	4.986500252712722e-16	1.274640527495289e-7	-1.0979900967908764e-20	3.288806041270712e-20	7.507601055911101e-11	1.4143640244269348e-10	2.6029278290200924e-9
84300000	0.004999898327962506	4.327182580349823e-50	3.6446096347411865e-66	3.653029074877963e-8	4.986500252712722e-16	1.274640527495289e-7	-1.0979895120309188e-20	3.288806041270712e-20	7.507601055911101e-11	1.4143640244269348e-10	2.6029278290200924e-9
84400000	0.004999898327962506	4.327182580349823e-50	3.6446096347411865e-66	3.653029074877963e-8	4.986500252712722e-16	1.274640527495289e-7	-1.0979889272709613e-20	3.288806041270712e-20	7.507601055911101e-11	1.4143640244269348e-10	2.6029278290200924e-9
84500000	0.004999898327962506	4.327182580349823e-50	3.6446096347411865e-66	3.653029074877963e-8	4.986500252712722e-16	1.274640527495289e-7	-1.0979883425110037e-20	3.288806041270712e-20	7.507601055911101e-11	1.4143640244269348e-10	2.6029278290200924e-9
84600000	0.004999898327962506	4.327182580349823e-50	3.6446096347411865e-66	3.653029074877963e-8	4.986500252712722e-16	1.274640527495289e-7	-1.0979877577510461e-20	3.288806041270712e-20	7.507601055911101e-11	1.4143640244269348e-10	2.6029278290200924e-9
84700000	0.004999898327962506	4.327182580349823e-50	3.6446096347411865e-66	3.653029074877963e-8	4.986500252712722e-16	1.274640527495289e-7	-1.0979871729910886e-20	3.288806041270712e-20	7.507601055911101e-11	1.4143640244269348e-10	2.6029278290200924e-9
84800000	0.004999898327962506	4.327182580349823e-50	3.6446096347411865e-66	3.653029074877963e-8	4.986500252712722e-16	1.274640527495289e-7	-1.097986588231131e-20	3.288806041270712e-20	7.507601055911101e-11	1.4143640244269348e-10	2.6029278290200924e-9
84900000	0.004999898327962506	4.327182580349823e-50	3.6446096347411865e-66	3.653029074877963e-8	4.986500252712722e-16	1.274640527495289e-7	-1.0979860034711735e-20	3.288806041270712e-20	7.507601055911101e-11	1.4143640244269348e-10	2.6029278290200924e-9
85000000	0.004999898327962506	4.327182580349823e-50	3.6446096347411865e-66	3.653029074877963e-8	4.986500252712722e-16	1.274640527495289e-7	-1.0979854187112159e-20	3.288806041270712e-20	7.507601055911101e-11	1.4143640244269348e-10	2.6029278290200924e-9
85100000	0.004999898327962506	4.327182580349823e-50	3.6446096347411865e-66	3.653029074877963e-8	4.986500252712722e-16	1.274640527495289e-7	-1.0979848339512584e-20	3.288806041270712e-20	7.507601055911101e-11	1.4143640244269348e-10	2.6029278290200924e-9
85200000	0.004999898327962506	4.327182580349823e-50	3.6446096347411865e-66	3.653029074877963e-8	4.986500252712722e-16	1.274640527495289e-7	-1.0979842491913008e-20	3.288806041270712e-20	7.507601055911101e-11	1.4143640244269348e-10	2.6029278290200924e-9
85300000	0.004999898327962506	4.327182580349823e-50	3.6446096347411865e-66	3.653029074877963e-8	4.986500252712722e-16	1.274640527495289e-7	-1.0979836644313432e-20	3.288806041270712e-20	7.507601055911101e-11	1.4143640244269348e-10	2.6029278290200924e-9
85400000	0.004999898327962506	4.327182580349823e-50	3.6446096347411865e-66	3.653029074877963e-8	4.986500252712722e-16	1.274640527495289e-7	-1.0979830796713857e-20	3.288806041270712e-20	7.507601055911101e-11	1.4143640244269348e-10	2.6029278290200924e-9
85500000	0.004999898327962506	4.327182580349823e-50	3.6446096347411865e-66	3.653029074877963e-8	4.986500252712722e-16	1.274640527495289e-7	-1.0979824949114281e-20	3.288806041270712e-20	7.507601055911101e-11	1.4143640244269348e-10	2.6029278290200924e-9
85600000	0.004999898327962506	4.327182580349823e-50	3.6446096347411865e-66	3.653029074877963e-8	4.986500252712722e-16	1.274640527495289e-7	-1.0979819101514706e-20	3.288806041270712e-20	7.507601055911101e-11	1.4143640244269348e-10	2.6029278290200924e-9
85700000	0.004999898327962506	4.327182580349823e-50	3.6446096347411865e-66	3.653029074877963e-8	4.986500252712722e-16	1.274640527495289e-7	-1.097981325391513e-20	3.288806041270712e-20	7.507601055911101e-11	1.4143640244269348e-10	2.6029278290200924e-9
85800000	0.004999898327962506	4.327182580349823e-50	3.6446096347411865e-66	3.653029074877963e-8	4.986500252712722e-16	1.274640527495289e-7	-1.0979807406315555e-20	3.288806041270712e-20	7.507601055911101e-11	1.4143640244269348e-10	2.6029278290200924e-9
85900000	0.004999898327962506	4.327182580349823e-50	3.6446096347411865e-66	3.653029074877963e-8	4.986500252712722e-16	1.274640527495289e-7	-1.0979801558715979e-20	3.288806041270712e-20	7.507601055911101e-11	1.4143640244269348e-10	2.6029278290200924e-9
86000000	0.004999898327962506	4.327182580349823e-50	3.6446096347411865e-66	3.653029074877963e-8	4.986500252712722e-16	1.274640527495289e-7	-1.0979795711116403e-20	3.288806041270712e-20	7.507601055911101e-11	1.4143640244269348e-10	2.6029278290200924e-9
86100000	0.004999898327962506	4.327182580349823e-50	3.6446096347411865e-66	3.653029074877963e-8	4.986500252712722e-16	1.274640527495289e-7	-1.0979789863516828e-20	3.288806041270712e-20	7.507601055911101e-11	1.4143640244269348e-10	2.6029278290200924e-9
86200000	0.004999898327962506	4.327182580349823e-50	3.6446096347411865e-66	3.653029074877963e-8	4.986500252712722e-16	1.274640527495289e-7	-1.0979784015917252e-20	3.288806041270712e-20	7.507601055911101e-11	1.4143640244269348e-10	2.6029278290200924e-9
86300000	0.004999898327962506	4.327182580349823e-50	3.6446096347411865e-66	3.653029074877963e-8	4.986500252712722e-16	1.274640527495289e-7	-1.0979778168317677e-20	3.288806041270712e-20	7.507601055911101e-11	1.4143640244269348e-10	2.6029278290200924e-9
86400000	0.004999898327962506	4.327182580349823e-50	3.6446096347411865e-66	3.653029074877963e-8	4.986500252712722e-16	1.274640527495289e-7	-1.0979772320718101e-20	3.288806041270712e-20	7.507601055911101e-11	1.4143640244269348e-10	2.6029278290200924e-9
86500000	0.004999898327962506	4.327182580349823e-50	3.6446096347411865e-66	3.653029074877963e-8	4.986500252712722e-16	1.274640527495289e-7	-1.0979766473118525e-20	3.288806041270712e-20	7.507601055911101e-11	1.4143640244269348e-10	2.6029278290200924e-9
86600000	0.004999898327962506	4.327182580349823e-50	3.6446096347411865e-66	3.653029074877963e-8	4.986500252712722e-16	1.274640527495289e-7	-1.097976062551895e-20	3.288806041270712e-20	7.507601055911101e-11	1.4143640244269348e-10	2.6029278290200924e-9
86700000	0.004999898327962506	4.327182580349823e-50	3.6446096347411865e-66	3.653029074877963e-8	4.986500252712722e-16	1.274640527495289e-7	-1.0979754777919374e-20	3.288806041270712e-20	7.507601055911101e-11	1.4143640244269348e-10	2.6029278290200924e-9
86800000	0.004999898327962506	4.327182580349823e-50	3.6446096347411865e-66	3.653029074877963e-8	4.986500252712722e-16	1.274640527495289e-7	-1.0979748930319799e-20	3.288806041270712e-20	7.507601055911101e-11	1.4143640244269348e-10	2.6029278290200924e-9
86900000	0.004999898327962506	4.327182580349823e-50	3.6446096347411865e-66	3.653029074877963e-8	4.986500252712722e-16	1.274640527495289e-7	-1.0979743082720223e-20	3.288806041270712e-20	7.507601055911101e-11	1.4143640244269348e-10	2.6029278290200924e-9
87000000	0.004999898327962506	4.327182580349823e-50	3.6446096347411865e-66	3.653029074877963e-8	4.986500252712722e-16	1.274640527495289e-7	-1.0979737235120648e-20	3.288806041270712e-20	7.507601055911101e-11	1.4143640244269348e-10	2.6029278290200924e-9
87100000	0.004999898327962506	4.327182580349823e-50	3.6446096347411865e-66	3.653029074877963e-8	4.986500252712723e-16	1.274640527495289e-7	-1.0979731387521072e-20	3.288806041270712e-20	7.507601055911101e-11	1.4143640244269348e-10	2.6029278290200924e-9
87200000	0.004999898327962506	4.327182580349823e-50	3.6446096347411865e-66	3.653029074877963e-8	4.986500252712723e-16	1.274640527495289e-7	-1.0979725539921496e-20	3.288806041270712e-20	7.507601055911101e-11	1.4143640244269348e-10	2.6029278290200924e-9
87300000	0.004999898327962506	4.3271825803498225e-50	3.6446096347411865e-66	3.653029074877963e-8	4.986500252712723e-16	1.274640527495289e-7	-1.0979719692321921e-20	3.288806041270712e-20	7.507601055911101e-11	1.4143640244269348e-10	2.6029278290200924e-9
87400000	0.004999898327962506	4.3271825803498225e-50	3.6446096347411865e-66	3.653029074877963e-8	4.986500252712723e-16	1.274640527495289e-7	-1.0979713844722345e-20	3.288806041270712e-20	7.507601055911101e-11	1.4143640244269348e-10	2.6029278290200924e-9
87500000	0.004999898327962506	4.3271825803498225e-50	3.6446096347411865e-66	3.653029074877963e-8	4.986500252712723e-16	1.274640527495289e-7	-1.097970799712277e-20	3.288806041270712e-20	7.507601055911101e-11	1.4143640244269348e-10	2.6029278290200924e-9
87600000	0.004999898327962506	4.3271825803498225e-50	3.6446096347411865e-66	3.653029074877963e-8	4.986500252712723e-16	1.274640527495289e-7	-1.0979702149523194e-20	3.288806041270712e-20	7.507601055911101e-11	1.4143640244269348e-10	2.6029278290200924e-9
87700000	0.004999898327962506	4.3271825803498225e-50	3.6446096347411865e-66	3.653029074877963e-8	4.986500252712723e-16	1.274640527495289e-7	-1.0979696301923619e-20	3.288806041270712e-20	7.507601055911101e-11	1.4143640244269348e-10	2.6029278290200924e-9
87800000	0.004999898327962506	4.3271825803498225e-50	3.6446096347411865e-66	3.653029074877963e-8	4.986500252712723e-16	1.274640527495289e-7	-1.0979690454324043e-20	3.288806041270712e-20	7.507601055911101e-11	1.4143640244269348e-10	2.6029278290200924e-9
87900000	0.004999898327962506	4.3271825803498225e-50	3.6446096347411865e-66	3.653029074877963e-8	4.986500252712723e-16	1.274640527495289e-7	-1.0979684606724467e-20	3.288806041270712e-20	7.507601055911101e-11	1.4143640244269348e-10	2.6029278290200924e-9
88000000	0.004999898327962506	4.3271825803498225e-50	3.6446096347411865e-66	3.653029074877963e-8	4.986500252712723e-16	1.274640527495289e-7	-1.0979678759124892e-20	3.288806041270712e-20	7.507601055911101e-11	1.4143640244269348e-10	2.6029278290200924e-9
88100000	0.004999898327962506	4.3271825803498225e-50	3.6446096347411865e-66	3.653029074877963e-8	4.986500252712723e-16	1.274640527495289e-7	-1.0979672911525316e-20	3.288806041270712e-20	7.507601055911101e-11	1.4143640244269348e-10	2.6029278290200924e-9
88200000	0.004999898327962506	4.3271825803498225e-50	3.6446096347411865e-66	3.653029074877963e-8	4.986500252712723e-16	1.274640527495289e-7	-1.097966706392574e-20	3.288806041270712e-20	7.507601055911101e-11	1.4143640244269348e-10	2.6029278290200924e-9
88300000	0.004999898327962506	4.3271825803498225e-50	3.6446096347411865e-66	3.653029074877963e-8	4.986500252712723e-16	1.274640527495289e-7	-1.0979661216326165e-20	3.288806041270712e-20	7.507601055911101e-11	1.4143640244269348e-10	2.6029278290200924e-9
88400000	0.004999898327962506	4.3271825803498225e-50	3.6446096347411865e-66	3.653029074877963e-8	4.986500252712723e-16	1.274640527495289e-7	-1.097965536872659e-20	3.288806041270712e-20	7.507601055911101e-11	1.4143640244269348e-10	2.6029278290200924e-9
88500000	0.004999898327962506	4.3271825803498225e-50	3.6446096347411865e-66	3.653029074877963e-8	4.986500252712723e-16	1.274640527495289e-7	-1.0979649521127014e-20	3.288806041270712e-20	7.507601055911101e-11	1.4143640244269348e-10	2.6029278290200924e-9
88600000	0.004999898327962506	4.3271825803498225e-50	3.6446096347411865e-66	3.653029074877963e-8	4.986500252712723e-16	1.274640527495289e-7	-1.0979643673527438e-20	3.288806041270712e-20	7.507601055911101e-11	1.4143640244269348e-10	2.6029278290200924e-9
88700000	0.004999898327962506	4.3271825803498225e-50	3.6446096347411865e-66	3.653029074877963e-8	4.986500252712723e-16	1.274640527495289e-7	-1.0979637825927863e-20	3.288806041270712e-20	7.507601055911101e-11	1.4143640244269348e-10	2.6029278290200924e-9
88800000	0.004999898327962506	4.3271825803498225e-50	3.6446096347411865e-66	3.653029074877963e-8	4.986500252712723e-16	1.274640527495289e-7	-1.0979631978328287e-20	3.288806041270712e-20	7.507601055911101e-11	1.4143640244269348e-10	2.6029278290200924e-9
88900000	0.004999898327962506	4.3271825803498225e-50	3.6446096347411865e-66	3.653029074877963e-8	4.986500252712723e-16	1.274640527495289e-7	-1.0979626130728712e-20	3.288806041270712e-20	7.507601055911101e-11	1.4143640244269348e-10	2.6029278290200924e-9
89000000	0.004999898327962506	4.3271825803498225e-50	3.6446096347411865e-66	3.653029074877963e-8	4.986500252712723e-16	1.274640527495289e-7	-1.0979620283129136e-20	3.288806041270712e-20	7.507601055911101e-11	1.4143640244269348e-10	2.6029278290200924e-9
89100000	0.004999898327962506	4.3271825803498225e-50	3.6446096347411865e-66	3.653029074877963e-8	4.986500252712723e-16	1.274640527495289e-7	-1.097961443552956e-20	3.288806041270712e-20	7.507601055911101e-11	1.4143640244269348e-10	2.6029278290200924e-9
89200000	0.004999898327962506	4.3271825803498225e-50	3.6446096347411865e-66	3.653029074877963e-8	4.986500252712723e-16	1.274640527495289e-7	-1.0979608587929985e-20	3.288806041270712e-20	7.507601055911101e-11	1.4143640244269348e-10	2.6029278290200924e-9
89300000	0.004999898327962506	4.3271825803498225e-50	3.6446096347411865e-66	3.653029074877963e-8	4.986500252712723e-16	1.274640527495289e-7	-1.097960274033041e-20	3.288806041270712e-20	7.507601055911101e-11	1.4143640244269348e-10	2.6029278290200924e-9
89400000	0.004999898327962506	4.3271825803498225e-50	3.6446096347411865e-66	3.653029074877963e-8	4.986500252712723e-16	1.274640527495289e-7	-1.0979596892730834e-20	3.288806041270712e-20	7.507601055911101e-11	1.4143640244269348e-10	2.6029278290200924e-9
89500000	0.004999898327962506	4.3271825803498225e-50	3.6446096347411865e-66	3.653029074877963e-8	4.986500252712723e-16	1.274640527495289e-7	-1.0979591045131258e-20	3.288806041270712e-20	7.507601055911101e-11	1.4143640244269348e-10	2.6029278290200924e-9
89600000	0.004999898327962506	4.3271825803498225e-50	3.6446096347411865e-66	3.653029074877963e-8	4.986500252712723e-16	1.274640527495289e-7	-1.0979585197531683e-20	3.288806041270712e-20	7.507601055911101e-11	1.4143640244269348e-10	2.6029278290200924e-9
89700000	0.004999898327962506	4.3271825803498225e-50	3.6446096347411865e-66	3.653029074877963e-8	4.986500252712723e-16	1.274640527495289e-7	-1.0979579349932107e-20	3.288806041270712e-20	7.507601055911101e-11	1.4143640244269348e-10	2.6029278290200924e-9
89800000	0.004999898327962506	4.3271825803498225e-50	3.6446096347411865e-66	3.653029074877963e-8	4.986500252712723e-16	1.274640527495289e-7	-1.0979573502332531e-20	3.288806041270712e-20	7.507601055911101e-11	1.4143640244269348e-10	2.6029278290200924e-9
89900000	0.004999898327962506	4.3271825803498225e-50	3.6446096347411865e-66	3.653029074877963e-8	4.986500252712723e-16	1.274640527495289e-7	-1.0979567654732956e-20	3.288806041270712e-20	7.507601055911101e-11	1.4143640244269348e-10	2.6029278290200924e-9
90000000	0.004999898327962506	4.3271825803498225e-50	3.6446096347411865e-66	3.653029074877963e-8	4.986500252712723e-16	1.274640527495289e-7	-1.097956180713338e-20	3.288806041270712e-20	7.507601055911101e-11	1.4143640244269348e-10	2.6029278290200924e-9
90100000	0.004999898327962506	4.3271825803498225e-50	3.6446096347411865e-66	3.653029074877963e-8	4.986500252712723e-16	1.274640527495289e-7	-1.0979555959533805e-20	3.288806041270712e-20	7.507601055911101e-11	1.4143640244269348e-10	2.6029278290200924e-9
90200000	0.004999898327962506	4.3271825803498225e-50	3.6446096347411865e-66	3.653029074877963e-8	4.986500252712723e-16	1.274640527495289e-7	-1.0979550111934229e-20	3.288806041270712e-20	7.507601055911101e-11	1.4143640244269348e-10	2.6029278290200924e-9
90300000	0.004999898327962506	4.3271825803498225e-50	3.6446096347411865e-66	3.653029074877963e-8	4.986500252712723e-16	1.274640527495289e-7	-1.0979544264334653e-20	3.288806041270712e-20	7.507601055911101e-11	1.4143640244269348e-10	2.6029278290200924e-9
90400000	0.004999898327962506	4.3271825803498225e-50	3.6446096347411865e-66	3.653029074877963e-8	4.986500252712723e-16	1.274640527495289e-7	-1.0979538416735078e-20	3.288806041270712e-20	7.507601055911101e-11	1.4143640244269348e-10	2.6029278290200924e-9
90500000	0.004999898327962506	4.3271825803498225e-50	3.6446096347411865e-66	3.653029074877963e-8	4.986500252712723e-16	1.274640527495289e-7	-1.0979532569135502e-20	3.288806041270712e-20	7.507601055911101e-11	1.4143640244269348e-10	2.6029278290200924e-9
90600000	0.004999898327962506	4.3271825803498225e-50	3.6446096347411865e-66	3.653029074877963e-8	4.986500252712723e-16	1.274640527495289e-7	-1.0979526721535927e-20	3.288806041270712e-20	7.507601055911101e-11	1.4143640244269348e-10	2.6029278290200924e-9
90700000	0.004999898327962506	4.3271825803498225e-50	3.6446096347411865e-66	3.653029074877963e-8	4.986500252712723e-16	1.274640527495289e-7	-1.0979520873936351e-20	3.288806041270712e-20	7.507601055911101e-11	1.4143640244269348e-10	2.6029278290200924e-9
90800000	0.004999898327962506	4.3271825803498225e-50	3.6446096347411865e-66	3.653029074877963e-8	4.986500252712723e-16	1.274640527495289e-7	-1.0979515026336776e-20	3.288806041270712e-20	7.507601055911101e-11	1.4143640244269348e-10	2.6029278290200924e-9
90900000	0.004999898327962506	4.3271825803498225e-50	3.6446096347411865e-66	3.653029074877963e-8	4.986500252712723e-16	1.274640527495289e-7	-1.09795091787372e-20	3.288806041270712e-20	7.507601055911101e-11	1.4143640244269348e-10	2.6029278290200924e-9
91000000	0.004999898327962506	4.3271825803498225e-50	3.6446096347411865e-66	3.653029074877963e-8	4.986500252712723e-16	1.274640527495289e-7	-1.0979503331137624e-20	3.288806041270712e-20	7.507601055911101e-11	1.4143640244269348e-10	2.6029278290200924e-9
91100000	0.004999898327962506	4.3271825803498225e-50	3.6446096347411865e-66	3.653029074877963e-8	4.986500252712723e-16	1.274640527495289e-7	-1.0979497483538049e-20	3.288806041270712e-20	7.507601055911101e-11	1.4143640244269348e-10	2.6029278290200924e-9
91200000	0.004999898327962506	4.3271825803498225e-50	3.6446096347411865e-66	3.653029074877963e-8	4.986500252712723e-16	1.274640527495289e-7	-1.0979491635938473e-20	3.288806041270712e-20	7.507601055911101e-11	1.4143640244269348e-10	2.6029278290200924e-9
91300000	0.004999898327962506	4.3271825803498225e-50	3.6446096347411865e-66	3.653029074877963e-8	4.986500252712723e-16	1.274640527495289e-7	-1.0979485788338898e-20	3.288806041270712e-20	7.507601055911101e-11	1.4143640244269348e-10	2.6029278290200924e-9
91400000	0.004999898327962506	4.3271825803498225e-50	3.6446096347411865e-66	3.653029074877963e-8	4.986500252712723e-16	1.274640527495289e-7	-1.0979479940739322e-20	3.288806041270712e-20	7.507601055911101e-11	1.4143640244269348e-10	2.6029278290200924e-9
91500000	0.004999898327962506	4.3271825803498225e-50	3.6446096347411865e-66	3.653029074877963e-8	4.986500252712723e-16	1.274640527495289e-7	-1.0979474093139747e-20	3.288806041270712e-20	7.507601055911101e-11	1.4143640244269348e-10	2.6029278290200924e-9
91600000	0.004999898327962506	4.3271825803498225e-50	3.6446096347411865e-66	3.653029074877963e-8	4.986500252712723e-16	1.274640527495289e-7	-1.0979468245540171e-20	3.288806041270712e-20	7.507601055911101e-11	1.4143640244269348e-10	2.6029278290200924e-9
91700000	0.004999898327962506	4.3271825803498225e-50	3.6446096347411865e-66	3.653029074877963e-8	4.986500252712723e-16	1.274640527495289e-7	-1.0979462397940595e-20	3.288806041270712e-20	7.507601055911101e-11	1.4143640244269348e-10	2.6029278290200924e-9
91800000	0.004999898327962506	4.3271825803498225e-50	3.6446096347411865e-66	3.653029074877963e-8	4.986500252712723e-16	1.274640527495289e-7	-1.097945655034102e-20	3.288806041270712e-20	7.507601055911101e-11	1.4143640244269348e-10	2.6029278290200924e-9
91900000	0.004999898327962506	4.3271825803498225e-50	3.6446096347411865e-66	3.653029074877963e-8	4.986500252712723e-16	1.274640527495289e-7	-1.0979450702741444e-20	3.288806041270712e-20	7.507601055911101e-11	1.4143640244269348e-10	2.6029278290200924e-9
92000000	0.004999898327962506	4.3271825803498225e-50	3.6446096347411865e-66	3.653029074877963e-8	4.986500252712723e-16	1.274640527495289e-7	-1.0979444855141869e-20	3.288806041270712e-20	7.507601055911101e-11	1.4143640244269348e-10	2.6029278290200924e-9
92100000	0.004999898327962506	4.3271825803498225e-50	3.6446096347411865e-66	3.653029074877963e-8	4.986500252712723e-16	1.274640527495289e-7	-1.0979439007542293e-20	3.288806041270712e-20	7.507601055911101e-11	1.4143640244269348e-10	2.6029278290200924e-9
92200000	0.004999898327962506	4.3271825803498225e-50	3.6446096347411865e-66	3.653029074877963e-8	4.986500252712723e-16	1.274640527495289e-7	-1.0979433159942717e-20	3.288806041270712e-20	7.507601055911101e-11	1.4143640244269348e-10	2.6029278290200924e-9
92300000	0.004999898327962506	4.3271825803498225e-50	3.6446096347411865e-66	3.653029074877963e-8	4.986500252712723e-16	1.274640527495289e-7	-1.0979427312343142e-20	3.288806041270712e-20	7.507601055911101e-11	1.4143640244269348e-10	2.6029278290200924e-9
92400000	0.004999898327962506	4.3271825803498225e-50	3.6446096347411865e-66	3.653029074877963e-8	4.986500252712723e-16	1.274640527495289e-7	-1.0979421464743566e-20	3.288806041270712e-20	7.507601055911101e-11	1.4143640244269348e-10	2.6029278290200924e-9
92500000	0.004999898327962506	4.3271825803498225e-50	3.6446096347411865e-66	3.653029074877963e-8	4.986500252712723e-16	1.274640527495289e-7	-1.097941561714399e-20	3.288806041270712e-20	7.507601055911101e-11	1.4143640244269348e-10	2.6029278290200924e-9
92600000	0.004999898327962506	4.3271825803498225e-50	3.6446096347411865e-66	3.653029074877963e-8	4.986500252712723e-16	1.274640527495289e-7	-1.0979409769544415e-20	3.288806041270712e-20	7.507601055911101e-11	1.4143640244269348e-10	2.6029278290200924e-9
92700000	0.004999898327962506	4.3271825803498225e-50	3.6446096347411865e-66	3.653029074877963e-8	4.986500252712723e-16	1.274640527495289e-7	-1.097940392194484e-20	3.288806041270712e-20	7.507601055911101e-11	1.4143640244269348e-10	2.6029278290200924e-9
92800000	0.004999898327962506	4.3271825803498225e-50	3.6446096347411865e-66	3.653029074877963e-8	4.986500252712723e-16	1.274640527495289e-7	-1.0979398074345264e-20	3.288806041270712e-20	7.507601055911101e-11	1.4143640244269348e-10	2.6029278290200924e-9
92900000	0.004999898327962506	4.3271825803498225e-50	3.6446096347411865e-66	3.653029074877963e-8	4.986500252712723e-16	1.274640527495289e-7	-1.0979392226745688e-20	3.288806041270712e-20	7.507601055911101e-11	1.4143640244269348e-10	2.6029278290200924e-9
93000000	0.004999898327962506	4.3271825803498225e-50	3.6446096347411865e-66	3.653029074877963e-8	4.986500252712723e-16	1.274640527495289e-7	-1.0979386379146113e-20	3.288806041270712e-20	7.507601055911101e-11	1.4143640244269348e-10	2.6029278290200924e-9
93100000	0.004999898327962506	4.3271825803498225e-50	3.6446096347411865e-66	3.653029074877963e-8	4.986500252712723e-16	1.274640527495289e-7	-1.0979380531546537e-20	3.288806041270712e-20	7.507601055911101e-11	1.4143640244269348e-10	2.6029278290200924e-9
93200000	0.004999898327962506	4.3271825803498225e-50	3.6446096347411865e-66	3.653029074877963e-8	4.986500252712723e-16	1.274640527495289e-7	-1.0979374683946962e-20	3.288806041270712e-20	7.507601055911101e-11	1.4143640244269348e-10	2.6029278290200924e-9
93300000	0.004999898327962506	4.3271825803498225e-50	3.6446096347411865e-66	3.653029074877963e-8	4.986500252712723e-16	1.274640527495289e-7	-1.0979368836347386e-20	3.288806041270712e-20	7.507601055911101e-11	1.4143640244269348e-10	2.6029278290200924e-9
93400000	0.004999898327962506	4.3271825803498225e-50	3.6446096347411865e-66	3.653029074877963e-8	4.986500252712723e-16	1.274640527495289e-7	-1.097936298874781e-20	3.288806041270712e-20	7.507601055911101e-11	1.4143640244269348e-10	2.6029278290200924e-9
93500000	0.004999898327962506	4.3271825803498225e-50	3.6446096347411865e-66	3.653029074877963e-8	4.986500252712723e-16	1.274640527495289e-7	-1.0979357141148236e-20	3.288806041270712e-20	7.507601055911101e-11	1.4143640244269348e-10	2.6029278290200924e-9
93600000	0.004999898327962506	4.3271825803498225e-50	3.6446096347411865e-66	3.653029074877963e-8	4.986500252712723e-16	1.274640527495289e-7	-1.0979351293548661e-20	3.288806041270712e-20	7.507601055911101e-11	1.4143640244269348e-10	2.6029278290200924e-9
93700000	0.004999898327962506	4.3271825803498225e-50	3.6446096347411865e-66	3.653029074877963e-8	4.986500252712723e-16	1.274640527495289e-7	-1.0979345445949085e-20	3.288806041270712e-20	7.507601055911101e-11	1.4143640244269348e-10	2.6029278290200924e-9
93800000	0.004999898327962506	4.3271825803498225e-50	3.6446096347411865e-66	3.653029074877963e-8	4.986500252712723e-16	1.274640527495289e-7	-1.097933959834951e-20	3.288806041270712e-20	7.507601055911101e-11	1.4143640244269348e-10	2.6029278290200924e-9
93900000	0.004999898327962506	4.3271825803498225e-50	3.6446096347411865e-66	3.653029074877963e-8	4.986500252712723e-16	1.274640527495289e-7	-1.0979333750749934e-20	3.288806041270712e-20	7.507601055911101e-11	1.4143640244269348e-10	2.6029278290200924e-9
94000000	0.004999898327962506	4.3271825803498225e-50	3.6446096347411865e-66	3.653029074877963e-8	4.986500252712723e-16	1.274640527495289e-7	-1.0979327903150359e-20	3.288806041270712e-20	7.507601055911101e-11	1.4143640244269348e-10	2.6029278290200924e-9
94100000	0.004999898327962506	4.3271825803498225e-50	3.6446096347411865e-66	3.653029074877963e-8	4.986500252712723e-16	1.274640527495289e-7	-1.0979322055550783e-20	3.288806041270712e-20	7.507601055911101e-11	1.4143640244269348e-10	2.6029278290200924e-9
94200000	0.004999898327962506	4.3271825803498225e-50	3.6446096347411865e-66	3.653029074877963e-8	4.986500252712723e-16	1.274640527495289e-7	-1.0979316207951207e-20	3.288806041270712e-20	7.507601055911101e-11	1.4143640244269348e-10	2.6029278290200924e-9
94300000	0.004999898327962506	4.3271825803498225e-50	3.6446096347411865e-66	3.653029074877963e-8	4.986500252712723e-16	1.274640527495289e-7	-1.0979310360351632e-20	3.288806041270712e-20	7.507601055911101e-11	1.4143640244269348e-10	2.6029278290200924e-9
94400000	0.004999898327962506	4.3271825803498225e-50	3.6446096347411865e-66	3.653029074877963e-8	4.986500252712723e-16	1.274640527495289e-7	-1.0979304512752056e-20	3.288806041270712e-20	7.507601055911101e-11	1.4143640244269348e-10	2.6029278290200924e-9
94500000	0.004999898327962506	4.3271825803498225e-50	3.6446096347411865e-66	3.653029074877963e-8	4.986500252712723e-16	1.274640527495289e-7	-1.097929866515248e-20	3.288806041270712e-20	7.507601055911101e-11	1.4143640244269348e-10	2.6029278290200924e-9
94600000	0.004999898327962506	4.3271825803498225e-50	3.6446096347411865e-66	3.653029074877963e-8	4.986500252712723e-16	1.274640527495289e-7	-1.0979292817552905e-20	3.288806041270712e-20	7.507601055911101e-11	1.4143640244269348e-10	2.6029278290200924e-9
94700000	0.004999898327962506	4.3271825803498225e-50	3.6446096347411865e-66	3.653029074877963e-8	4.986500252712723e-16	1.274640527495289e-7	-1.097928696995333e-20	3.288806041270712e-20	7.507601055911101e-11	1.4143640244269348e-10	2.6029278290200924e-9
94800000	0.004999898327962506	4.3271825803498225e-50	3.6446096347411865e-66	3.653029074877963e-8	4.986500252712723e-16	1.274640527495289e-7	-1.0979281122353754e-20	3.288806041270712e-20	7.507601055911101e-11	1.4143640244269348e-10	2.6029278290200924e-9
94900000	0.004999898327962506	4.327182580349823e-50	3.6446096347411865e-66	3.653029074877963e-8	4.986500252712723e-16	1.274640527495289e-7	-1.0979275274754178e-20	3.288806041270712e-20	7.507601055911101e-11	1.4143640244269348e-10	2.6029278290200924e-9
95000000	0.004999898327962506	4.327182580349823e-50	3.6446096347411865e-66	3.653029074877963e-8	4.986500252712723e-16	1.274640527495289e-7	-1.0979269427154603e-20	3.288806041270712e-20	7.507601055911101e-11	1.4143640244269348e-10	2.6029278290200924e-9
95100000	0.004999898327962506	4.327182580349823e-50	3.6446096347411865e-66	3.653029074877963e-8	4.986500252712723e-16	1.274640527495289e-7	-1.0979263579555027e-20	3.288806041270712e-20	7.507601055911101e-11	1.4143640244269348e-10	2.6029278290200924e-9
95200000	0.004999898327962506	4.327182580349823e-50	3.6446096347411865e-66	3.653029074877963e-8	4.986500252712723e-16	1.274640527495289e-7	-1.0979257731955452e-20	3.288806041270712e-20	7.507601055911101e-11	1.4143640244269348e-10	2.6029278290200924e-9
95300000	0.004999898327962506	4.327182580349823e-50	3.6446096347411865e-66	3.653029074877963e-8	4.986500252712723e-16	1.274640527495289e-7	-1.0979251884355876e-20	3.288806041270712e-20	7.507601055911101e-11	1.4143640244269348e-10	2.6029278290200924e-9
95400000	0.004999898327962506	4.327182580349823e-50	3.6446096347411865e-66	3.653029074877963e-8	4.986500252712723e-16	1.274640527495289e-7	-1.09792460367563e-20	3.288806041270712e-20	7.507601055911101e-11	1.4143640244269348e-10	2.6029278290200924e-9
95500000	0.004999898327962506	4.327182580349823e-50	3.6446096347411865e-66	3.653029074877963e-8	4.986500252712723e-16	1.274640527495289e-7	-1.0979240189156725e-20	3.288806041270712e-20	7.507601055911101e-11	1.4143640244269348e-10	2.6029278290200924e-9
95600000	0.004999898327962506	4.327182580349823e-50	3.6446096347411865e-66	3.653029074877963e-8	4.986500252712723e-16	1.274640527495289e-7	-1.097923434155715e-20	3.288806041270712e-20	7.507601055911101e-11	1.4143640244269348e-10	2.6029278290200924e-9
95700000	0.004999898327962506	4.327182580349823e-50	3.6446096347411865e-66	3.653029074877963e-8	4.986500252712723e-16	1.274640527495289e-7	-1.0979228493957574e-20	3.288806041270712e-20	7.507601055911101e-11	1.4143640244269348e-10	2.6029278290200924e-9
95800000	0.004999898327962506	4.327182580349823e-50	3.6446096347411865e-66	3.653029074877963e-8	4.986500252712723e-16	1.274640527495289e-7	-1.0979222646357998e-20	3.288806041270712e-20	7.507601055911101e-11	1.4143640244269348e-10	2.6029278290200924e-9
95900000	0.004999898327962506	4.327182580349823e-50	3.6446096347411865e-66	3.653029074877963e-8	4.986500252712723e-16	1.274640527495289e-7	-1.0979216798758423e-20	3.288806041270712e-20	7.507601055911101e-11	1.4143640244269348e-10	2.6029278290200924e-9
96000000	0.004999898327962506	4.327182580349823e-50	3.644609634741187e-66	3.653029074877963e-8	4.986500252712723e-16	1.274640527495289e-7	-1.0979210951158847e-20	3.288806041270712e-20	7.507601055911101e-11	1.4143640244269348e-10	2.6029278290200924e-9
96100000	0.004999898327962506	4.327182580349823e-50	3.644609634741187e-66	3.653029074877963e-8	4.986500252712723e-16	1.274640527495289e-7	-1.0979205103559271e-20	3.288806041270712e-20	7.507601055911101e-11	1.4143640244269348e-10	2.6029278290200924e-9
96200000	0.004999898327962506	4.327182580349823e-50	3.644609634741187e-66	3.653029074877963e-8	4.986500252712723e-16	1.274640527495289e-7	-1.0979199255959696e-20	3.288806041270712e-20	7.507601055911101e-11	1.4143640244269348e-10	2.6029278290200924e-9
96300000	0.004999898327962506	4.327182580349823e-50	3.644609634741187e-66	3.653029074877963e-8	4.986500252712723e-16	1.274640527495289e-7	-1.097919340836012e-20	3.288806041270712e-20	7.507601055911101e-11	1.4143640244269348e-10	2.6029278290200924e-9
96400000	0.004999898327962506	4.327182580349823e-50	3.644609634741187e-66	3.653029074877963e-8	4.986500252712723e-16	1.274640527495289e-7	-1.0979187560760545e-20	3.288806041270712e-20	7.507601055911101e-11	1.4143640244269348e-10	2.6029278290200924e-9
96500000	0.004999898327962506	4.327182580349823e-50	3.644609634741187e-66	3.653029074877963e-8	4.986500252712723e-16	1.274640527495289e-7	-1.0979181713160969e-20	3.288806041270712e-20	7.507601055911101e-11	1.4143640244269348e-10	2.6029278290200924e-9
96600000	0.004999898327962506	4.327182580349823e-50	3.644609634741187e-66	3.653029074877963e-8	4.986500252712723e-16	1.274640527495289e-7	-1.0979175865561393e-20	3.288806041270712e-20	7.507601055911101e-11	1.4143640244269348e-10	2.6029278290200924e-9
96700000	0.004999898327962506	4.327182580349823e-50	3.644609634741187e-66	3.653029074877963e-8	4.986500252712722e-16	1.274640527495289e-7	-1.0979170017961818e-20	3.288806041270712e-20	7.507601055911101e-11	1.4143640244269348e-10	2.6029278290200924e-9
96800000	0.004999898327962506	4.327182580349823e-50	3.644609634741187e-66	3.653029074877963e-8	4.986500252712722e-16	1.274640527495289e-7	-1.0979164170362242e-20	3.288806041270712e-20	7.507601055911101e-11	1.4143640244269348e-10	2.6029278290200924e-9
96900000	0.004999898327962506	4.327182580349823e-50	3.644609634741187e-66	3.653029074877963e-8	4.986500252712722e-16	1.274640527495289e-7	-1.0979158322762667e-20	3.288806041270712e-20	7.507601055911101e-11	1.4143640244269348e-10	2.6029278290200924e-9
97000000	0.004999898327962506	4.327182580349823e-50	3.644609634741187e-66	3.6530290748779623e-8	4.986500252712722e-16	1.274640527495289e-7	-1.0979152475163091e-20	3.288806041270712e-20	7.507601055911101e-11	1.4143640244269348e-10	2.6029278290200924e-9
97100000	0.004999898327962506	4.327182580349823e-50	3.644609634741187e-66	3.6530290748779623e-8	4.986500252712722e-16	1.274640527495289e-7	-1.0979146627563516e-20	3.288806041270712e-20	7.507601055911101e-11	1.4143640244269348e-10	2.6029278290200924e-9
97200000	0.004999898327962506	4.327182580349823e-50	3.644609634741187e-66	3.6530290748779623e-8	4.986500252712722e-16	1.274640527495289e-7	-1.097914077996394e-20	3.288806041270712e-20	7.507601055911101e-11	1.4143640244269348e-10	2.6029278290200924e-9
97300000	0.004999898327962506	4.327182580349823e-50	3.644609634741187e-66	3.6530290748779623e-8	4.986500252712722e-16	1.274640527495289e-7	-1.0979134932364364e-20	3.288806041270712e-20	7.507601055911101e-11	1.4143640244269348e-10	2.6029278290200924e-9
97400000	0.004999898327962506	4.327182580349823e-50	3.644609634741187e-66	3.6530290748779623e-8	4.986500252712722e-16	1.274640527495289e-7	-1.0979129084764789e-20	3.288806041270712e-20	7.507601055911101e-11	1.4143640244269348e-10	2.6029278290200924e-9
97500000	0.004999898327962506	4.327182580349823e-50	3.644609634741187e-66	3.6530290748779623e-8	4.986500252712722e-16	1.274640527495289e-7	-1.0979123237165213e-20	3.288806041270712e-20	7.507601055911101e-11	1.4143640244269348e-10	2.6029278290200924e-9
97600000	0.004999898327962506	4.327182580349823e-50	3.644609634741187e-66	3.6530290748779623e-8	4.986500252712722e-16	1.274640527495289e-7	-1.0979117389565638e-20	3.288806041270712e-20	7.507601055911101e-11	1.4143640244269348e-10	2.6029278290200924e-9
97700000	0.004999898327962506	4.327182580349823e-50	3.644609634741187e-66	3.6530290748779623e-8	4.986500252712722e-16	1.274640527495289e-7	-1.0979111541966062e-20	3.288806041270712e-20	7.507601055911101e-11	1.4143640244269348e-10	2.6029278290200924e-9
97800000	0.004999898327962506	4.327182580349823e-50	3.644609634741187e-66	3.6530290748779623e-8	4.986500252712722e-16	1.274640527495289e-7	-1.0979105694366487e-20	3.288806041270712e-20	7.507601055911101e-11	1.4143640244269348e-10	2.6029278290200924e-9
97900000	0.004999898327962506	4.327182580349823e-50	3.644609634741187e-66	3.6530290748779623e-8	4.986500252712722e-16	1.274640527495289e-7	-1.0979099846766911e-20	3.288806041270712e-20	7.507601055911101e-11	1.4143640244269348e-10	2.6029278290200924e-9
98000000	0.004999898327962506	4.327182580349823e-50	3.644609634741187e-66	3.6530290748779623e-8	4.986500252712722e-16	1.274640527495289e-7	-1.0979093999167335e-20	3.288806041270712e-20	7.507601055911101e-11	1.4143640244269348e-10	2.6029278290200924e-9
98100000	0.004999898327962506	4.327182580349824e-50	3.644609634741187e-66	3.6530290748779623e-8	4.986500252712722e-16	1.274640527495289e-7	-1.097908815156776e-20	3.288806041270712e-20	7.507601055911101e-11	1.4143640244269348e-10	2.6029278290200924e-9
98200000	0.004999898327962506	4.327182580349824e-50	3.644609634741187e-66	3.6530290748779623e-8	4.986500252712722e-16	1.274640527495289e-7	-1.0979082303968184e-20	3.288806041270712e-20	7.507601055911101e-11	1.4143640244269348e-10	2.6029278290200924e-9
98300000	0.004999898327962506	4.327182580349824e-50	3.644609634741187e-66	3.6530290748779623e-8	4.986500252712722e-16	1.274640527495289e-7	-1.0979076456368609e-20	3.288806041270712e-20	7.507601055911101e-11	1.4143640244269348e-10	2.6029278290200924e-9
98400000	0.004999898327962506	4.327182580349824e-50	3.644609634741187e-66	3.6530290748779623e-8	4.986500252712722e-16	1.274640527495289e-7	-1.0979070608769033e-20	3.288806041270712e-20	7.507601055911101e-11	1.4143640244269348e-10	2.6029278290200924e-9
98500000	0.004999898327962506	4.327182580349824e-50	3.644609634741187e-66	3.6530290748779623e-8	4.986500252712722e-16	1.274640527495289e-7	-1.0979064761169457e-20	3.288806041270712e-20	7.507601055911101e-11	1.4143640244269348e-10	2.6029278290200924e-9
98600000	0.004999898327962506	4.327182580349824e-50	3.644609634741187e-66	3.6530290748779623e-8	4.986500252712722e-16	1.274640527495289e-7	-1.0979058913569882e-20	3.288806041270712e-20	7.507601055911101e-11	1.4143640244269348e-10	2.6029278290200924e-9
98700000	0.004999898327962506	4.327182580349824e-50	3.644609634741187e-66	3.6530290748779623e-8	4.986500252712722e-16	1.274640527495289e-7	-1.0979053065970306e-20	3.288806041270712e-20	7.507601055911101e-11	1.4143640244269348e-10	2.6029278290200924e-9
98800000	0.004999898327962506	4.327182580349824e-50	3.644609634741187e-66	3.6530290748779623e-8	4.986500252712722e-16	1.274640527495289e-7	-1.097904721837073e-20	3.288806041270712e-20	7.507601055911101e-11	1.4143640244269348e-10	2.6029278290200924e-9
98900000	0.004999898327962506	4.327182580349824e-50	3.644609634741187e-66	3.6530290748779623e-8	4.986500252712722e-16	1.274640527495289e-7	-1.0979041370771155e-20	3.288806041270712e-20	7.507601055911101e-11	1.4143640244269348e-10	2.6029278290200924e-9
99000000	0.004999898327962506	4.327182580349824e-50	3.644609634741187e-66	3.6530290748779623e-8	4.986500252712722e-16	1.274640527495289e-7	-1.097903552317158e-20	3.288806041270712e-20	7.507601055911101e-11	1.4143640244269348e-10	2.6029278290200924e-9
99100000	0.004999898327962506	4.327182580349824e-50	3.644609634741187e-66	3.6530290748779623e-8	4.986500252712722e-16	1.274640527495289e-7	-1.0979029675572004e-20	3.288806041270712e-20	7.507601055911101e-11	1.4143640244269348e-10	2.6029278290200924e-9
99200000	0.004999898327962506	4.327182580349824e-50	3.644609634741187e-66	3.6530290748779623e-8	4.986500252712722e-16	1.274640527495289e-7	-1.0979023827972428e-20	3.288806041270712e-20	7.507601055911101e-11	1.4143640244269348e-10	2.6029278290200924e-9
99300000	0.004999898327962506	4.327182580349824e-50	3.644609634741187e-66	3.6530290748779623e-8	4.986500252712722e-16	1.274640527495289e-7	-1.0979017980372853e-20	3.288806041270712e-20	7.507601055911101e-11	1.4143640244269348e-10	2.6029278290200924e-9
99400000	0.004999898327962506	4.327182580349824e-50	3.644609634741187e-66	3.6530290748779623e-8	4.986500252712722e-16	1.274640527495289e-7	-1.0979012132773277e-20	3.288806041270712e-20	7.507601055911101e-11	1.4143640244269348e-10	2.6029278290200924e-9
99500000	0.004999898327962506	4.327182580349824e-50	3.644609634741187e-66	3.6530290748779623e-8	4.986500252712722e-16	1.274640527495289e-7	-1.0979006285173702e-20	3.288806041270712e-20	7.507601055911101e-11	1.4143640244269348e-10	2.6029278290200924e-9
99600000	0.004999898327962506	4.327182580349824e-50	3.644609634741187e-66	3.6530290748779623e-8	4.986500252712722e-16	1.274640527495289e-7	-1.0979000437574126e-20	3.288806041270712e-20	7.507601055911101e-11	1.4143640244269348e-10	2.6029278290200924e-9
99700000	0.004999898327962506	4.327182580349824e-50	3.644609634741187e-66	3.6530290748779623e-8	4.986500252712722e-16	1.274640527495289e-7	-1.097899458997455e-20	3.288806041270712e-20	7.507601055911101e-11	1.4143640244269348e-10	2.6029278290200924e-9
99800000	0.004999898327962506	4.327182580349824e-50	3.644609634741187e-66	3.6530290748779623e-8	4.986500252712722e-16	1.274640527495289e-7	-1.0978988742374975e-20	3.288806041270712e-20	7.507601055911101e-11	1.4143640244269348e-10	2.6029278290200924e-9
99900000	0.004999898327962506	4.327182580349824e-50	3.644609634741187e-66	3.6530290748779623e-8	4.986500252712722e-16	1.274640527495289e-7	-1.09789828947754e-20	3.288806041270712e-20	7.507601055911101e-11	1.4143640244269348e-10	2.6029278290200924e-9
100000000	0.004999898327962506	4.327182580349824e-50	3.644609634741187e-66	3.6530290748779623e-8	4.986500252712722e-16	1.274640527495289e-7	-1.0978977047175824e-20	3.288806041270712e-20	7.507601055911101e-11	1.4143640244269348e-10	2.6029278290200924e-9
