# Supplementary material for: Thermodynamics Underpinning the Microbial Community‐Level Nitrogen Energy Metabolism
Source: Environ Microbiol. 2025 Feb 16;27(2):e70055. doi: 10.1111/1462-2920.70055 (PMC11830459; doi:10.1111/1462-2920.70055)
Supplement: Supplementary file 1 — Data S1. [file EMI-27-e70055-s001.zip › SI/Nnetwork/Results/kdef_-10/Iin_-5/p_0.2/O2_-5.6_H_-10.5.csv]

time	N2	N2H4	N2H5	N2O	NH2OH	NH3	NH3OH	NH4	NO	NO2	NO3
0	0.00001	0.00001	0.00001	0.00001	0.00001	0.00001	0.00001	0.00001	0.00001	0.00001	0.00001
100000	0.004998570984171783	1.614011253815577e-49	8.940872252659266e-68	2.4105395113011935e-9	1.989224096019934e-15	2.853187969301837e-6	-1.6048880526711965e-21	7.464950203943534e-22	1.6538033224284168e-12	6.31690402133633e-12	1.4635411677702873e-11
200000	0.004998570984171784	1.6140112538155735e-49	8.940809995273888e-68	2.410539511301193e-9	1.989224096011242e-15	2.853187969301838e-6	-1.6048880330330476e-21	7.368370643750905e-22	1.653803322428416e-12	6.3169040213337644e-12	1.463541167770275e-11
300000	0.004998570984171785	1.6140112538155731e-49	8.94081002815085e-68	2.410539511301193e-9	1.989224096011274e-15	2.8531879693018384e-6	-1.6048880133960534e-21	7.36872441495557e-22	1.6538033224284158e-12	6.316904021333774e-12	1.463541167770275e-11
400000	0.004998570984171785	1.6140112538155731e-49	8.940810026431087e-68	2.410539511301193e-9	1.989224096011272e-15	2.8531879693018384e-6	-1.6048879937590546e-21	7.368705409031066e-22	1.6538033224284158e-12	6.316904021333773e-12	1.4635411677702754e-11
500000	0.004998570984171785	1.6140112538155733e-49	8.940810006702604e-68	2.410539511301193e-9	1.989224096011253e-15	2.853187969301838e-6	-1.6048879741220536e-21	7.368492360508589e-22	1.6538033224284158e-12	6.316904021333768e-12	1.4635411677702754e-11
600000	0.004998570984171784	1.6140112538155735e-49	8.940809985553408e-68	2.410539511301193e-9	1.9892240960112326e-15	2.8531879693018376e-6	-1.6048879544850526e-21	7.368264003919337e-22	1.6538033224284158e-12	6.316904021333761e-12	1.4635411677702757e-11
700000	0.004998570984171784	1.6140112538155735e-49	8.940809978775901e-68	2.410539511301193e-9	1.989224096011226e-15	2.8531879693018376e-6	-1.6048879348480533e-21	7.368190511180081e-22	1.6538033224284158e-12	6.31690402133376e-12	1.4635411677702757e-11
800000	0.004998570984171784	1.6140112538155735e-49	8.940809978866396e-68	2.410539511301193e-9	1.989224096011226e-15	2.8531879693018376e-6	-1.6048879152110547e-21	7.368191251892016e-22	1.6538033224284158e-12	6.31690402133376e-12	1.4635411677702757e-11
900000	0.004998570984171784	1.6140112538155737e-49	8.940809978864856e-68	2.410539511301193e-9	1.989224096011226e-15	2.8531879693018376e-6	-1.6048878955740563e-21	7.368191239413675e-22	1.6538033224284158e-12	6.31690402133376e-12	1.4635411677702757e-11
1000000	0.004998570984171784	1.6140112538155739e-49	8.940809978814494e-68	2.410539511301193e-9	1.989224096011226e-15	2.8531879693018376e-6	-1.604887875937058e-21	7.368190827382447e-22	1.6538033224284158e-12	6.316904021333759e-12	1.4635411677702754e-11
1100000	0.004998570984171784	1.6140112538155739e-49	8.94080997875852e-68	2.410539511301193e-9	1.989224096011226e-15	2.8531879693018376e-6	-1.6048878563000594e-21	7.368190369435718e-22	1.653803322428416e-12	6.316904021333759e-12	1.463541167770275e-11
1200000	0.004998570984171784	1.614011253815574e-49	8.940809978738806e-68	2.410539511301193e-9	1.989224096011226e-15	2.8531879693018376e-6	-1.604887836663061e-21	7.368190208216673e-22	1.653803322428416e-12	6.316904021333759e-12	1.463541167770275e-11
1300000	0.004998570984171784	1.6140112538155743e-49	8.940809978739134e-68	2.410539511301193e-9	1.989224096011226e-15	2.8531879693018376e-6	-1.6048878170260624e-21	7.368190211030266e-22	1.653803322428416e-12	6.316904021333759e-12	1.463541167770275e-11
1400000	0.004998570984171784	1.6140112538155743e-49	8.940809978739437e-68	2.410539511301193e-9	1.989224096011226e-15	2.8531879693018376e-6	-1.604887797389064e-21	7.368190213616401e-22	1.6538033224284162e-12	6.316904021333759e-12	1.4635411677702747e-11
1500000	0.004998570984171784	1.6140112538155745e-49	8.940809978739714e-68	2.410539511301193e-9	1.989224096011226e-15	2.8531879693018376e-6	-1.6048877777520657e-21	7.368190215982092e-22	1.6538033224284162e-12	6.316904021333759e-12	1.4635411677702747e-11
1600000	0.004998570984171784	1.6140112538155745e-49	8.940809978739966e-68	2.410539511301193e-9	1.989224096011226e-15	2.8531879693018376e-6	-1.6048877581150671e-21	7.36819021813435e-22	1.6538033224284162e-12	6.316904021333759e-12	1.4635411677702747e-11
1700000	0.004998570984171784	1.6140112538155746e-49	8.940809978740193e-68	2.410539511301193e-9	1.989224096011226e-15	2.8531879693018376e-6	-1.6048877384780687e-21	7.368190220080185e-22	1.6538033224284162e-12	6.316904021333758e-12	1.4635411677702747e-11
1800000	0.004998570984171784	1.6140112538155746e-49	8.940809978740397e-68	2.410539511301193e-9	1.989224096011226e-15	2.8531879693018376e-6	-1.6048877188410703e-21	7.368190221826611e-22	1.6538033224284162e-12	6.316904021333758e-12	1.4635411677702744e-11
1900000	0.004998570984171784	1.6140112538155746e-49	8.94080997874058e-68	2.410539511301193e-9	1.989224096011226e-15	2.8531879693018376e-6	-1.6048876992040718e-21	7.36819022338064e-22	1.6538033224284162e-12	6.316904021333758e-12	1.4635411677702744e-11
2000000	0.004998570984171784	1.6140112538155746e-49	8.94080997874074e-68	2.410539511301193e-9	1.989224096011226e-15	2.8531879693018376e-6	-1.6048876795670734e-21	7.368190224749282e-22	1.6538033224284162e-12	6.316904021333758e-12	1.4635411677702744e-11
2100000	0.004998570984171784	1.6140112538155746e-49	8.940809978740878e-68	2.410539511301193e-9	1.989224096011226e-15	2.8531879693018376e-6	-1.604887659930075e-21	7.368190225939549e-22	1.6538033224284164e-12	6.316904021333758e-12	1.4635411677702744e-11
2200000	0.004998570984171784	1.6140112538155748e-49	8.940809978740999e-68	2.410539511301193e-9	1.989224096011226e-15	2.8531879693018376e-6	-1.6048876402930764e-21	7.368190226958455e-22	1.6538033224284164e-12	6.316904021333758e-12	1.4635411677702744e-11
2300000	0.004998570984171784	1.6140112538155748e-49	8.940809978741097e-68	2.4105395113011935e-9	1.989224096011226e-15	2.8531879693018376e-6	-1.604887620656078e-21	7.36819022781301e-22	1.6538033224284164e-12	6.316904021333758e-12	1.4635411677702744e-11
2400000	0.004998570984171784	1.6140112538155748e-49	8.94080997874118e-68	2.4105395113011935e-9	1.989224096011226e-15	2.8531879693018376e-6	-1.6048876010190797e-21	7.368190228510225e-22	1.6538033224284164e-12	6.316904021333758e-12	1.4635411677702744e-11
2500000	0.004998570984171784	1.6140112538155748e-49	8.940809978741244e-68	2.4105395113011935e-9	1.989224096011226e-15	2.8531879693018376e-6	-1.6048875813820811e-21	7.368190229057114e-22	1.6538033224284164e-12	6.316904021333758e-12	1.4635411677702744e-11
2600000	0.004998570984171784	1.6140112538155748e-49	8.94080997874129e-68	2.4105395113011935e-9	1.989224096011226e-15	2.8531879693018376e-6	-1.6048875617450827e-21	7.368190229460687e-22	1.6538033224284164e-12	6.316904021333758e-12	1.4635411677702744e-11
2700000	0.004998570984171784	1.6140112538155748e-49	8.940809978741321e-68	2.4105395113011935e-9	1.989224096011226e-15	2.8531879693018376e-6	-1.6048875421080842e-21	7.368190229727956e-22	1.6538033224284164e-12	6.316904021333758e-12	1.4635411677702744e-11
2800000	0.004998570984171784	1.6140112538155748e-49	8.940809978741338e-68	2.4105395113011935e-9	1.989224096011226e-15	2.8531879693018376e-6	-1.6048875224710858e-21	7.368190229865935e-22	1.6538033224284164e-12	6.316904021333758e-12	1.4635411677702744e-11
2900000	0.004998570984171784	1.6140112538155746e-49	8.94080997874134e-68	2.4105395113011935e-9	1.989224096011226e-15	2.8531879693018376e-6	-1.6048875028340874e-21	7.368190229881632e-22	1.6538033224284164e-12	6.316904021333758e-12	1.4635411677702744e-11
3000000	0.004998570984171784	1.6140112538155746e-49	8.940809978741328e-68	2.4105395113011935e-9	1.989224096011226e-15	2.8531879693018376e-6	-1.6048874831970888e-21	7.368190229782062e-22	1.6538033224284164e-12	6.316904021333758e-12	1.4635411677702744e-11
3100000	0.004998570984171784	1.6140112538155746e-49	8.940809978741303e-68	2.4105395113011935e-9	1.989224096011226e-15	2.8531879693018376e-6	-1.6048874635600905e-21	7.368190229574235e-22	1.6538033224284164e-12	6.316904021333758e-12	1.4635411677702744e-11
3200000	0.004998570984171784	1.6140112538155746e-49	8.940809978741267e-68	2.4105395113011935e-9	1.989224096011226e-15	2.8531879693018376e-6	-1.604887443923092e-21	7.368190229265164e-22	1.6538033224284164e-12	6.316904021333758e-12	1.4635411677702744e-11
3300000	0.004998570984171784	1.6140112538155746e-49	8.940809978741221e-68	2.4105395113011935e-9	1.989224096011226e-15	2.8531879693018376e-6	-1.6048874242860935e-21	7.36819022886186e-22	1.6538033224284164e-12	6.316904021333758e-12	1.4635411677702744e-11
3400000	0.004998570984171784	1.6140112538155745e-49	8.940809978741163e-68	2.4105395113011935e-9	1.989224096011226e-15	2.8531879693018376e-6	-1.6048874046490951e-21	7.368190228371335e-22	1.6538033224284164e-12	6.316904021333758e-12	1.4635411677702744e-11
3500000	0.004998570984171784	1.6140112538155745e-49	8.940809978741096e-68	2.4105395113011935e-9	1.989224096011226e-15	2.8531879693018376e-6	-1.6048873850120968e-21	7.3681902278006015e-22	1.6538033224284162e-12	6.316904021333758e-12	1.4635411677702744e-11
3600000	0.004998570984171784	1.6140112538155745e-49	8.94080997874102e-68	2.4105395113011935e-9	1.989224096011226e-15	2.8531879693018376e-6	-1.6048873653750982e-21	7.368190227156669e-22	1.6538033224284162e-12	6.316904021333758e-12	1.4635411677702744e-11
3700000	0.004998570984171784	1.6140112538155743e-49	8.940809978740938e-68	2.4105395113011935e-9	1.989224096011226e-15	2.8531879693018376e-6	-1.6048873457380998e-21	7.368190226446552e-22	1.6538033224284162e-12	6.316904021333759e-12	1.4635411677702744e-11
3800000	0.004998570984171784	1.6140112538155743e-49	8.940809978740847e-68	2.4105395113011935e-9	1.989224096011226e-15	2.8531879693018376e-6	-1.6048873261011014e-21	7.368190225677262e-22	1.6538033224284162e-12	6.316904021333759e-12	1.4635411677702744e-11
3900000	0.004998570984171784	1.6140112538155743e-49	8.940809978740751e-68	2.4105395113011935e-9	1.989224096011226e-15	2.8531879693018376e-6	-1.6048873064641029e-21	7.3681902248558095e-22	1.6538033224284162e-12	6.316904021333759e-12	1.4635411677702744e-11
4000000	0.004998570984171784	1.614011253815574e-49	8.94080997874065e-68	2.4105395113011935e-9	1.989224096011226e-15	2.8531879693018376e-6	-1.6048872868271045e-21	7.368190223989206e-22	1.6538033224284162e-12	6.316904021333759e-12	1.4635411677702747e-11
4100000	0.004998570984171784	1.614011253815574e-49	8.940809978740544e-68	2.4105395113011935e-9	1.989224096011226e-15	2.8531879693018376e-6	-1.604887267190106e-21	7.368190223084465e-22	1.6538033224284162e-12	6.316904021333759e-12	1.4635411677702747e-11
4200000	0.004998570984171784	1.614011253815574e-49	8.940809978740434e-68	2.4105395113011935e-9	1.989224096011226e-15	2.8531879693018376e-6	-1.6048872475531075e-21	7.368190222148597e-22	1.6538033224284162e-12	6.316904021333759e-12	1.4635411677702747e-11
4300000	0.004998570984171784	1.6140112538155739e-49	8.940809978740322e-68	2.4105395113011935e-9	1.989224096011226e-15	2.8531879693018376e-6	-1.6048872279161091e-21	7.368190221188614e-22	1.6538033224284162e-12	6.316904021333759e-12	1.4635411677702747e-11
4400000	0.004998570984171784	1.6140112538155739e-49	8.940809978740208e-68	2.4105395113011935e-9	1.989224096011226e-15	2.8531879693018376e-6	-1.6048872082791106e-21	7.368190220211528e-22	1.6538033224284162e-12	6.316904021333759e-12	1.4635411677702747e-11
4500000	0.004998570984171784	1.6140112538155737e-49	8.940809978740093e-68	2.4105395113011935e-9	1.989224096011226e-15	2.8531879693018376e-6	-1.6048871886421122e-21	7.368190219224352e-22	1.653803322428416e-12	6.316904021333759e-12	1.4635411677702747e-11
4600000	0.004998570984171784	1.6140112538155737e-49	8.940809978739976e-68	2.4105395113011935e-9	1.989224096011226e-15	2.8531879693018376e-6	-1.6048871690051138e-21	7.368190218234096e-22	1.653803322428416e-12	6.316904021333759e-12	1.4635411677702747e-11
4700000	0.004998570984171784	1.6140112538155737e-49	8.94080997873986e-68	2.4105395113011935e-9	1.989224096011226e-15	2.8531879693018376e-6	-1.6048871493681153e-21	7.368190217247771e-22	1.653803322428416e-12	6.316904021333759e-12	1.463541167770275e-11
4800000	0.004998570984171784	1.6140112538155735e-49	8.940809978739747e-68	2.4105395113011935e-9	1.989224096011226e-15	2.8531879693018376e-6	-1.6048871297311169e-21	7.368190216272391e-22	1.653803322428416e-12	6.316904021333759e-12	1.463541167770275e-11
4900000	0.004998570984171784	1.6140112538155735e-49	8.940809978739635e-68	2.4105395113011935e-9	1.989224096011226e-15	2.8531879693018376e-6	-1.6048871100941185e-21	7.368190215314968e-22	1.653803322428416e-12	6.316904021333759e-12	1.463541167770275e-11
5000000	0.004998570984171784	1.6140112538155733e-49	8.940809978739526e-68	2.4105395113011935e-9	1.989224096011226e-15	2.8531879693018376e-6	-1.60488709045712e-21	7.368190214382512e-22	1.653803322428416e-12	6.316904021333759e-12	1.463541167770275e-11
5100000	0.004998570984171784	1.6140112538155733e-49	8.94080997873942e-68	2.4105395113011935e-9	1.989224096011226e-15	2.8531879693018376e-6	-1.6048870708201215e-21	7.3681902134820355e-22	1.653803322428416e-12	6.31690402133376e-12	1.463541167770275e-11
5200000	0.004998570984171784	1.6140112538155733e-49	8.940809978739318e-68	2.4105395113011935e-9	1.989224096011226e-15	2.8531879693018376e-6	-1.6048870511831232e-21	7.3681902126205505e-22	1.653803322428416e-12	6.31690402133376e-12	1.463541167770275e-11
5300000	0.004998570984171784	1.6140112538155731e-49	8.940809978739225e-68	2.4105395113011935e-9	1.989224096011226e-15	2.8531879693018376e-6	-1.6048870315461246e-21	7.368190211805069e-22	1.653803322428416e-12	6.31690402133376e-12	1.463541167770275e-11
5400000	0.004998570984171784	1.6140112538155731e-49	8.940809978739134e-68	2.4105395113011935e-9	1.989224096011226e-15	2.8531879693018376e-6	-1.6048870119091262e-21	7.368190211042602e-22	1.6538033224284158e-12	6.31690402133376e-12	1.463541167770275e-11
5500000	0.004998570984171784	1.6140112538155731e-49	8.940809978739052e-68	2.4105395113011935e-9	1.989224096011226e-15	2.8531879693018376e-6	-1.6048869922721278e-21	7.368190210340162e-22	1.6538033224284158e-12	6.31690402133376e-12	1.4635411677702754e-11
5600000	0.004998570984171784	1.614011253815573e-49	8.940809978738977e-68	2.4105395113011935e-9	1.989224096011226e-15	2.8531879693018376e-6	-1.6048869726351293e-21	7.36819020970476e-22	1.6538033224284158e-12	6.31690402133376e-12	1.4635411677702754e-11
5700000	0.004998570984171784	1.614011253815573e-49	8.940809978738912e-68	2.4105395113011935e-9	1.989224096011226e-15	2.8531879693018376e-6	-1.6048869529981309e-21	7.368190209143409e-22	1.6538033224284158e-12	6.31690402133376e-12	1.4635411677702754e-11
5800000	0.004998570984171784	1.614011253815573e-49	8.940809978738856e-68	2.4105395113011935e-9	1.989224096011226e-15	2.8531879693018376e-6	-1.6048869333611323e-21	7.368190208663121e-22	1.6538033224284158e-12	6.31690402133376e-12	1.4635411677702754e-11
5900000	0.004998570984171784	1.614011253815573e-49	8.94080997873881e-68	2.4105395113011935e-9	1.989224096011226e-15	2.8531879693018376e-6	-1.604886913724134e-21	7.368190208270905e-22	1.6538033224284158e-12	6.31690402133376e-12	1.4635411677702754e-11
6000000	0.004998570984171784	1.6140112538155727e-49	8.940809978738775e-68	2.4105395113011935e-9	1.989224096011226e-15	2.8531879693018376e-6	-1.6048868940871356e-21	7.368190207973776e-22	1.6538033224284158e-12	6.31690402133376e-12	1.4635411677702754e-11
6100000	0.004998570984171784	1.6140112538155727e-49	8.940809978738752e-68	2.4105395113011935e-9	1.989224096011226e-15	2.8531879693018376e-6	-1.604886874450137e-21	7.368190207778745e-22	1.6538033224284158e-12	6.31690402133376e-12	1.4635411677702754e-11
6200000	0.004998570984171784	1.6140112538155727e-49	8.940809978738742e-68	2.4105395113011935e-9	1.989224096011226e-15	2.8531879693018376e-6	-1.6048868548131386e-21	7.368190207692823e-22	1.6538033224284158e-12	6.31690402133376e-12	1.4635411677702754e-11
6300000	0.004998570984171784	1.6140112538155727e-49	8.940809978738742e-68	2.4105395113011935e-9	1.989224096011226e-15	2.8531879693018376e-6	-1.6048868351761402e-21	7.368190207689641e-22	1.6538033224284158e-12	6.31690402133376e-12	1.4635411677702754e-11
6400000	0.004998570984171784	1.6140112538155727e-49	8.940809978738742e-68	2.4105395113011935e-9	1.989224096011226e-15	2.8531879693018376e-6	-1.6048868155391417e-21	7.368190207690174e-22	1.6538033224284158e-12	6.31690402133376e-12	1.4635411677702754e-11
6500000	0.004998570984171784	1.6140112538155727e-49	8.940809978738742e-68	2.4105395113011935e-9	1.989224096011226e-15	2.8531879693018376e-6	-1.6048867959021433e-21	7.368190207690662e-22	1.6538033224284158e-12	6.31690402133376e-12	1.4635411677702754e-11
6600000	0.004998570984171784	1.6140112538155727e-49	8.940809978738742e-68	2.4105395113011935e-9	1.989224096011226e-15	2.8531879693018376e-6	-1.6048867762651449e-21	7.3681902076911065e-22	1.6538033224284158e-12	6.31690402133376e-12	1.4635411677702754e-11
6700000	0.004998570984171784	1.6140112538155727e-49	8.940809978738742e-68	2.4105395113011935e-9	1.989224096011226e-15	2.8531879693018376e-6	-1.6048867566281463e-21	7.368190207691511e-22	1.6538033224284158e-12	6.31690402133376e-12	1.4635411677702754e-11
6800000	0.004998570984171784	1.6140112538155727e-49	8.940809978738742e-68	2.4105395113011935e-9	1.989224096011226e-15	2.8531879693018376e-6	-1.604886736991148e-21	7.368190207691874e-22	1.6538033224284158e-12	6.31690402133376e-12	1.4635411677702754e-11
6900000	0.004998570984171784	1.6140112538155727e-49	8.940809978738742e-68	2.4105395113011935e-9	1.989224096011226e-15	2.8531879693018376e-6	-1.6048867173541496e-21	7.368190207692199e-22	1.6538033224284158e-12	6.31690402133376e-12	1.4635411677702754e-11
7000000	0.004998570984171784	1.6140112538155727e-49	8.940809978738742e-68	2.4105395113011935e-9	1.989224096011226e-15	2.8531879693018376e-6	-1.604886697717151e-21	7.368190207692486e-22	1.6538033224284158e-12	6.31690402133376e-12	1.4635411677702754e-11
7100000	0.004998570984171784	1.6140112538155727e-49	8.940809978738742e-68	2.4105395113011935e-9	1.989224096011226e-15	2.8531879693018376e-6	-1.6048866780801526e-21	7.368190207692738e-22	1.6538033224284158e-12	6.31690402133376e-12	1.4635411677702754e-11
7200000	0.004998570984171784	1.6140112538155727e-49	8.940809978738742e-68	2.4105395113011935e-9	1.989224096011226e-15	2.8531879693018376e-6	-1.604886658443154e-21	7.368190207692954e-22	1.6538033224284158e-12	6.31690402133376e-12	1.4635411677702754e-11
7300000	0.004998570984171784	1.6140112538155727e-49	8.940809978738742e-68	2.4105395113011935e-9	1.989224096011226e-15	2.8531879693018376e-6	-1.6048866388061557e-21	7.368190207693139e-22	1.6538033224284158e-12	6.31690402133376e-12	1.4635411677702754e-11
7400000	0.004998570984171784	1.6140112538155727e-49	8.940809978738742e-68	2.4105395113011935e-9	1.989224096011226e-15	2.8531879693018376e-6	-1.6048866191691573e-21	7.36819020769329e-22	1.6538033224284158e-12	6.31690402133376e-12	1.4635411677702754e-11
7500000	0.004998570984171784	1.6140112538155727e-49	8.940809978738742e-68	2.4105395113011935e-9	1.989224096011226e-15	2.8531879693018376e-6	-1.6048865995321587e-21	7.368190207693411e-22	1.6538033224284158e-12	6.31690402133376e-12	1.4635411677702754e-11
7600000	0.004998570984171784	1.6140112538155727e-49	8.940809978738742e-68	2.4105395113011935e-9	1.989224096011226e-15	2.8531879693018376e-6	-1.6048865798951603e-21	7.3681902076935045e-22	1.6538033224284158e-12	6.31690402133376e-12	1.4635411677702754e-11
7700000	0.004998570984171784	1.6140112538155727e-49	8.940809978738742e-68	2.4105395113011935e-9	1.989224096011226e-15	2.8531879693018376e-6	-1.604886560258162e-21	7.368190207693569e-22	1.6538033224284158e-12	6.31690402133376e-12	1.4635411677702754e-11
7800000	0.004998570984171784	1.6140112538155727e-49	8.940809978738742e-68	2.4105395113011935e-9	1.989224096011226e-15	2.8531879693018376e-6	-1.6048865406211634e-21	7.368190207693608e-22	1.6538033224284158e-12	6.31690402133376e-12	1.4635411677702754e-11
7900000	0.004998570984171784	1.6140112538155727e-49	8.940809978738742e-68	2.4105395113011935e-9	1.989224096011226e-15	2.8531879693018376e-6	-1.604886520984165e-21	7.368190207693621e-22	1.6538033224284158e-12	6.31690402133376e-12	1.4635411677702754e-11
8000000	0.004998570984171784	1.614011253815573e-49	8.940809978738742e-68	2.4105395113011935e-9	1.989224096011226e-15	2.8531879693018376e-6	-1.6048865013471666e-21	7.368190207693612e-22	1.6538033224284158e-12	6.31690402133376e-12	1.4635411677702754e-11
8100000	0.004998570984171784	1.614011253815573e-49	8.940809978738744e-68	2.4105395113011935e-9	1.989224096011226e-15	2.8531879693018376e-6	-1.604886481710168e-21	7.36819020769358e-22	1.6538033224284158e-12	6.31690402133376e-12	1.4635411677702754e-11
8200000	0.004998570984171784	1.614011253815573e-49	8.940809978738744e-68	2.4105395113011935e-9	1.989224096011226e-15	2.8531879693018376e-6	-1.6048864620731697e-21	7.368190207693527e-22	1.6538033224284158e-12	6.31690402133376e-12	1.4635411677702754e-11
8300000	0.004998570984171784	1.614011253815573e-49	8.940809978738744e-68	2.4105395113011935e-9	1.989224096011226e-15	2.8531879693018376e-6	-1.6048864424361713e-21	7.368190207693455e-22	1.6538033224284158e-12	6.31690402133376e-12	1.4635411677702754e-11
8400000	0.004998570984171784	1.614011253815573e-49	8.940809978738744e-68	2.4105395113011935e-9	1.989224096011226e-15	2.8531879693018376e-6	-1.6048864227991727e-21	7.368190207693365e-22	1.6538033224284158e-12	6.31690402133376e-12	1.4635411677702754e-11
8500000	0.004998570984171784	1.6140112538155731e-49	8.940809978738744e-68	2.4105395113011935e-9	1.989224096011226e-15	2.8531879693018376e-6	-1.6048864031621744e-21	7.368190207693259e-22	1.6538033224284158e-12	6.31690402133376e-12	1.4635411677702754e-11
8600000	0.004998570984171784	1.6140112538155731e-49	8.940809978738744e-68	2.4105395113011935e-9	1.989224096011226e-15	2.8531879693018376e-6	-1.6048863835251758e-21	7.368190207693138e-22	1.6538033224284158e-12	6.31690402133376e-12	1.4635411677702754e-11
8700000	0.004998570984171784	1.6140112538155731e-49	8.940809978738744e-68	2.4105395113011935e-9	1.989224096011226e-15	2.8531879693018376e-6	-1.6048863638881774e-21	7.368190207693002e-22	1.6538033224284158e-12	6.31690402133376e-12	1.4635411677702754e-11
8800000	0.004998570984171784	1.6140112538155731e-49	8.940809978738744e-68	2.4105395113011935e-9	1.989224096011226e-15	2.8531879693018376e-6	-1.604886344251179e-21	7.368190207692855e-22	1.6538033224284158e-12	6.31690402133376e-12	1.4635411677702754e-11
8900000	0.004998570984171784	1.6140112538155733e-49	8.940809978738744e-68	2.4105395113011935e-9	1.989224096011226e-15	2.8531879693018376e-6	-1.6048863246141805e-21	7.368190207692697e-22	1.6538033224284158e-12	6.31690402133376e-12	1.4635411677702754e-11
9000000	0.004998570984171784	1.6140112538155733e-49	8.940809978738744e-68	2.4105395113011935e-9	1.989224096011226e-15	2.8531879693018376e-6	-1.604886304977182e-21	7.368190207692528e-22	1.6538033224284158e-12	6.31690402133376e-12	1.4635411677702754e-11
9100000	0.004998570984171784	1.6140112538155733e-49	8.940809978738744e-68	2.4105395113011935e-9	1.989224096011226e-15	2.8531879693018376e-6	-1.6048862853401837e-21	7.3681902076923525e-22	1.6538033224284158e-12	6.31690402133376e-12	1.4635411677702754e-11
9200000	0.004998570984171784	1.6140112538155733e-49	8.940809978738744e-68	2.4105395113011935e-9	1.989224096011226e-15	2.8531879693018376e-6	-1.6048862657031851e-21	7.368190207692169e-22	1.6538033224284158e-12	6.31690402133376e-12	1.4635411677702754e-11
9300000	0.004998570984171784	1.6140112538155733e-49	8.940809978738744e-68	2.4105395113011935e-9	1.989224096011226e-15	2.8531879693018376e-6	-1.6048862460661868e-21	7.368190207691981e-22	1.6538033224284158e-12	6.31690402133376e-12	1.4635411677702754e-11
9400000	0.004998570984171784	1.6140112538155735e-49	8.940809978738744e-68	2.4105395113011935e-9	1.989224096011226e-15	2.8531879693018376e-6	-1.6048862264291884e-21	7.368190207691788e-22	1.6538033224284158e-12	6.31690402133376e-12	1.4635411677702754e-11
9500000	0.004998570984171784	1.6140112538155735e-49	8.940809978738744e-68	2.4105395113011935e-9	1.989224096011226e-15	2.8531879693018376e-6	-1.6048862067921898e-21	7.368190207691594e-22	1.6538033224284158e-12	6.316904021333759e-12	1.4635411677702754e-11
9600000	0.004998570984171784	1.6140112538155735e-49	8.940809978738744e-68	2.4105395113011935e-9	1.989224096011226e-15	2.8531879693018376e-6	-1.6048861871551914e-21	7.368190207691397e-22	1.6538033224284158e-12	6.316904021333759e-12	1.4635411677702754e-11
9700000	0.004998570984171784	1.6140112538155737e-49	8.940809978738744e-68	2.410539511301193e-9	1.989224096011226e-15	2.8531879693018376e-6	-1.604886167518193e-21	7.368190207691201e-22	1.653803322428416e-12	6.316904021333759e-12	1.4635411677702754e-11
9800000	0.004998570984171784	1.6140112538155737e-49	8.940809978738744e-68	2.410539511301193e-9	1.989224096011226e-15	2.8531879693018376e-6	-1.6048861478811945e-21	7.368190207691007e-22	1.653803322428416e-12	6.316904021333759e-12	1.4635411677702754e-11
9900000	0.004998570984171784	1.6140112538155737e-49	8.940809978738744e-68	2.410539511301193e-9	1.989224096011226e-15	2.8531879693018376e-6	-1.6048861282441961e-21	7.368190207690815e-22	1.653803322428416e-12	6.316904021333759e-12	1.4635411677702754e-11
10000000	0.004998570984171784	1.6140112538155737e-49	8.940809978738744e-68	2.410539511301193e-9	1.989224096011226e-15	2.8531879693018376e-6	-1.6048861086071977e-21	7.368190207690628e-22	1.653803322428416e-12	6.316904021333759e-12	1.4635411677702754e-11
10100000	0.004998570984171784	1.6140112538155739e-49	8.940809978738744e-68	2.410539511301193e-9	1.989224096011226e-15	2.8531879693018376e-6	-1.6048860889701992e-21	7.368190207690446e-22	1.653803322428416e-12	6.316904021333759e-12	1.4635411677702754e-11
10200000	0.004998570984171784	1.6140112538155739e-49	8.940809978738744e-68	2.410539511301193e-9	1.989224096011226e-15	2.8531879693018376e-6	-1.6048860693332008e-21	7.368190207690272e-22	1.653803322428416e-12	6.316904021333759e-12	1.4635411677702754e-11
10300000	0.004998570984171784	1.6140112538155739e-49	8.940809978738744e-68	2.410539511301193e-9	1.989224096011226e-15	2.8531879693018376e-6	-1.6048860496962022e-21	7.368190207690106e-22	1.653803322428416e-12	6.316904021333759e-12	1.4635411677702754e-11
10400000	0.004998570984171784	1.6140112538155739e-49	8.940809978738744e-68	2.410539511301193e-9	1.989224096011226e-15	2.8531879693018376e-6	-1.6048860300592038e-21	7.36819020768995e-22	1.653803322428416e-12	6.316904021333759e-12	1.4635411677702754e-11
10500000	0.004998570984171784	1.6140112538155739e-49	8.940809978738744e-68	2.410539511301193e-9	1.989224096011226e-15	2.8531879693018376e-6	-1.6048860104222054e-21	7.368190207689806e-22	1.653803322428416e-12	6.316904021333759e-12	1.4635411677702754e-11
10600000	0.004998570984171784	1.614011253815574e-49	8.940809978738744e-68	2.410539511301193e-9	1.989224096011226e-15	2.8531879693018376e-6	-1.6048859907852069e-21	7.368190207689673e-22	1.653803322428416e-12	6.316904021333759e-12	1.4635411677702754e-11
10700000	0.004998570984171784	1.614011253815574e-49	8.940809978738744e-68	2.410539511301193e-9	1.989224096011226e-15	2.8531879693018376e-6	-1.6048859711482085e-21	7.368190207689556e-22	1.653803322428416e-12	6.316904021333759e-12	1.4635411677702754e-11
10800000	0.004998570984171784	1.614011253815574e-49	8.940809978738744e-68	2.410539511301193e-9	1.989224096011226e-15	2.8531879693018376e-6	-1.6048859515112101e-21	7.368190207689453e-22	1.653803322428416e-12	6.316904021333759e-12	1.4635411677702754e-11
10900000	0.004998570984171784	1.614011253815574e-49	8.940809978738744e-68	2.410539511301193e-9	1.989224096011226e-15	2.8531879693018376e-6	-1.6048859318742115e-21	7.368190207689368e-22	1.653803322428416e-12	6.316904021333759e-12	1.4635411677702754e-11
11000000	0.004998570984171784	1.6140112538155743e-49	8.940809978738744e-68	2.410539511301193e-9	1.989224096011226e-15	2.8531879693018376e-6	-1.6048859122372132e-21	7.3681902076893e-22	1.653803322428416e-12	6.316904021333759e-12	1.4635411677702754e-11
11100000	0.004998570984171784	1.6140112538155743e-49	8.940809978738744e-68	2.410539511301193e-9	1.989224096011226e-15	2.8531879693018376e-6	-1.6048858926002148e-21	7.368190207689252e-22	1.653803322428416e-12	6.316904021333759e-12	1.4635411677702754e-11
11200000	0.004998570984171784	1.6140112538155743e-49	8.940809978738744e-68	2.410539511301193e-9	1.989224096011226e-15	2.8531879693018376e-6	-1.6048858729632162e-21	7.368190207689226e-22	1.653803322428416e-12	6.316904021333759e-12	1.4635411677702754e-11
11300000	0.004998570984171784	1.6140112538155743e-49	8.940809978738744e-68	2.410539511301193e-9	1.989224096011226e-15	2.8531879693018376e-6	-1.6048858533262178e-21	7.36819020768922e-22	1.653803322428416e-12	6.316904021333759e-12	1.4635411677702754e-11
11400000	0.004998570984171784	1.6140112538155743e-49	8.940809978738744e-68	2.410539511301193e-9	1.989224096011226e-15	2.8531879693018376e-6	-1.6048858336892193e-21	7.36819020768922e-22	1.653803322428416e-12	6.316904021333759e-12	1.4635411677702754e-11
11500000	0.004998570984171784	1.6140112538155743e-49	8.940809978738744e-68	2.410539511301193e-9	1.989224096011226e-15	2.8531879693018376e-6	-1.6048858140522209e-21	7.36819020768922e-22	1.653803322428416e-12	6.316904021333759e-12	1.4635411677702754e-11
11600000	0.004998570984171784	1.6140112538155743e-49	8.940809978738744e-68	2.410539511301193e-9	1.989224096011226e-15	2.8531879693018376e-6	-1.6048857944152225e-21	7.36819020768922e-22	1.653803322428416e-12	6.316904021333759e-12	1.4635411677702754e-11
11700000	0.004998570984171784	1.6140112538155745e-49	8.940809978738744e-68	2.410539511301193e-9	1.989224096011226e-15	2.8531879693018376e-6	-1.604885774778224e-21	7.368190207689221e-22	1.653803322428416e-12	6.316904021333759e-12	1.4635411677702754e-11
11800000	0.004998570984171784	1.6140112538155745e-49	8.940809978738744e-68	2.410539511301193e-9	1.989224096011226e-15	2.8531879693018376e-6	-1.6048857551412256e-21	7.368190207689221e-22	1.653803322428416e-12	6.316904021333759e-12	1.4635411677702754e-11
11900000	0.004998570984171784	1.6140112538155745e-49	8.940809978738744e-68	2.410539511301193e-9	1.989224096011226e-15	2.8531879693018376e-6	-1.6048857355042272e-21	7.368190207689221e-22	1.653803322428416e-12	6.316904021333759e-12	1.4635411677702754e-11
12000000	0.004998570984171784	1.6140112538155745e-49	8.940809978738744e-68	2.410539511301193e-9	1.989224096011226e-15	2.8531879693018376e-6	-1.6048857158672286e-21	7.368190207689221e-22	1.653803322428416e-12	6.316904021333759e-12	1.4635411677702754e-11
12100000	0.004998570984171784	1.6140112538155745e-49	8.940809978738744e-68	2.410539511301193e-9	1.989224096011226e-15	2.8531879693018376e-6	-1.6048856962302302e-21	7.368190207689221e-22	1.653803322428416e-12	6.316904021333759e-12	1.4635411677702754e-11
12200000	0.004998570984171784	1.6140112538155745e-49	8.940809978738744e-68	2.410539511301193e-9	1.989224096011226e-15	2.8531879693018376e-6	-1.6048856765932319e-21	7.368190207689221e-22	1.653803322428416e-12	6.316904021333759e-12	1.4635411677702754e-11
12300000	0.004998570984171784	1.6140112538155745e-49	8.940809978738744e-68	2.410539511301193e-9	1.989224096011226e-15	2.8531879693018376e-6	-1.6048856569562333e-21	7.368190207689221e-22	1.653803322428416e-12	6.316904021333759e-12	1.4635411677702754e-11
12400000	0.004998570984171784	1.6140112538155745e-49	8.940809978738744e-68	2.410539511301193e-9	1.989224096011226e-15	2.8531879693018376e-6	-1.604885637319235e-21	7.368190207689221e-22	1.653803322428416e-12	6.316904021333759e-12	1.4635411677702754e-11
12500000	0.004998570984171784	1.6140112538155745e-49	8.940809978738744e-68	2.410539511301193e-9	1.989224096011226e-15	2.8531879693018376e-6	-1.6048856176822365e-21	7.368190207689221e-22	1.653803322428416e-12	6.316904021333759e-12	1.4635411677702754e-11
12600000	0.004998570984171784	1.6140112538155746e-49	8.940809978738744e-68	2.410539511301193e-9	1.989224096011226e-15	2.8531879693018376e-6	-1.604885598045238e-21	7.368190207689221e-22	1.653803322428416e-12	6.316904021333759e-12	1.4635411677702754e-11
12700000	0.004998570984171784	1.6140112538155746e-49	8.940809978738744e-68	2.410539511301193e-9	1.989224096011226e-15	2.8531879693018376e-6	-1.6048855784082396e-21	7.368190207689221e-22	1.653803322428416e-12	6.316904021333759e-12	1.4635411677702754e-11
12800000	0.004998570984171784	1.6140112538155746e-49	8.940809978738744e-68	2.410539511301193e-9	1.989224096011226e-15	2.8531879693018376e-6	-1.604885558771241e-21	7.368190207689222e-22	1.653803322428416e-12	6.316904021333759e-12	1.4635411677702754e-11
12900000	0.004998570984171784	1.6140112538155746e-49	8.940809978738744e-68	2.410539511301193e-9	1.989224096011226e-15	2.8531879693018376e-6	-1.6048855391342426e-21	7.368190207689222e-22	1.653803322428416e-12	6.316904021333759e-12	1.4635411677702754e-11
13000000	0.004998570984171784	1.6140112538155746e-49	8.940809978738744e-68	2.410539511301193e-9	1.989224096011226e-15	2.8531879693018376e-6	-1.6048855194972442e-21	7.368190207689222e-22	1.653803322428416e-12	6.316904021333759e-12	1.4635411677702754e-11
13100000	0.004998570984171784	1.6140112538155746e-49	8.940809978738744e-68	2.410539511301193e-9	1.989224096011226e-15	2.8531879693018376e-6	-1.6048854998602457e-21	7.368190207689222e-22	1.653803322428416e-12	6.316904021333759e-12	1.4635411677702754e-11
13200000	0.004998570984171784	1.6140112538155746e-49	8.940809978738744e-68	2.410539511301193e-9	1.989224096011226e-15	2.8531879693018376e-6	-1.6048854802232473e-21	7.368190207689222e-22	1.653803322428416e-12	6.316904021333759e-12	1.4635411677702754e-11
13300000	0.004998570984171784	1.6140112538155746e-49	8.940809978738744e-68	2.410539511301193e-9	1.989224096011226e-15	2.8531879693018376e-6	-1.604885460586249e-21	7.368190207689222e-22	1.653803322428416e-12	6.316904021333759e-12	1.4635411677702754e-11
13400000	0.004998570984171784	1.6140112538155746e-49	8.940809978738744e-68	2.410539511301193e-9	1.989224096011226e-15	2.8531879693018376e-6	-1.6048854409492504e-21	7.368190207689222e-22	1.653803322428416e-12	6.316904021333759e-12	1.4635411677702754e-11
13500000	0.004998570984171784	1.6140112538155746e-49	8.940809978738744e-68	2.410539511301193e-9	1.989224096011226e-15	2.8531879693018376e-6	-1.604885421312252e-21	7.368190207689222e-22	1.653803322428416e-12	6.316904021333759e-12	1.4635411677702754e-11
13600000	0.004998570984171784	1.6140112538155746e-49	8.940809978738744e-68	2.410539511301193e-9	1.989224096011226e-15	2.8531879693018376e-6	-1.6048854016752536e-21	7.368190207689222e-22	1.653803322428416e-12	6.316904021333759e-12	1.4635411677702754e-11
13700000	0.004998570984171784	1.6140112538155746e-49	8.940809978738744e-68	2.410539511301193e-9	1.989224096011226e-15	2.8531879693018376e-6	-1.604885382038255e-21	7.368190207689222e-22	1.653803322428416e-12	6.316904021333759e-12	1.4635411677702754e-11
13800000	0.004998570984171784	1.6140112538155746e-49	8.940809978738744e-68	2.410539511301193e-9	1.989224096011226e-15	2.8531879693018376e-6	-1.6048853624012566e-21	7.368190207689222e-22	1.653803322428416e-12	6.316904021333759e-12	1.4635411677702754e-11
13900000	0.004998570984171784	1.6140112538155746e-49	8.940809978738744e-68	2.410539511301193e-9	1.989224096011226e-15	2.8531879693018376e-6	-1.604885342764258e-21	7.368190207689222e-22	1.653803322428416e-12	6.316904021333759e-12	1.4635411677702754e-11
14000000	0.004998570984171784	1.6140112538155746e-49	8.940809978738744e-68	2.410539511301193e-9	1.989224096011226e-15	2.8531879693018376e-6	-1.6048853231272597e-21	7.368190207689222e-22	1.653803322428416e-12	6.316904021333759e-12	1.4635411677702754e-11
14100000	0.004998570984171784	1.6140112538155746e-49	8.940809978738744e-68	2.410539511301193e-9	1.989224096011226e-15	2.8531879693018376e-6	-1.6048853034902613e-21	7.368190207689222e-22	1.653803322428416e-12	6.316904021333759e-12	1.4635411677702754e-11
14200000	0.004998570984171784	1.6140112538155746e-49	8.940809978738744e-68	2.410539511301193e-9	1.989224096011226e-15	2.8531879693018376e-6	-1.6048852838532627e-21	7.368190207689222e-22	1.653803322428416e-12	6.316904021333759e-12	1.4635411677702754e-11
14300000	0.004998570984171784	1.6140112538155746e-49	8.940809978738744e-68	2.410539511301193e-9	1.989224096011226e-15	2.8531879693018376e-6	-1.6048852642162644e-21	7.368190207689222e-22	1.653803322428416e-12	6.316904021333759e-12	1.4635411677702754e-11
14400000	0.004998570984171784	1.6140112538155746e-49	8.940809978738744e-68	2.410539511301193e-9	1.989224096011226e-15	2.8531879693018376e-6	-1.604885244579266e-21	7.368190207689222e-22	1.653803322428416e-12	6.316904021333759e-12	1.4635411677702754e-11
14500000	0.004998570984171784	1.6140112538155746e-49	8.940809978738744e-68	2.410539511301193e-9	1.989224096011226e-15	2.8531879693018376e-6	-1.6048852249422674e-21	7.368190207689222e-22	1.653803322428416e-12	6.316904021333759e-12	1.4635411677702754e-11
14600000	0.004998570984171784	1.6140112538155746e-49	8.940809978738744e-68	2.410539511301193e-9	1.989224096011226e-15	2.8531879693018376e-6	-1.604885205305269e-21	7.368190207689222e-22	1.653803322428416e-12	6.316904021333759e-12	1.4635411677702754e-11
14700000	0.004998570984171784	1.6140112538155746e-49	8.940809978738744e-68	2.410539511301193e-9	1.989224096011226e-15	2.8531879693018376e-6	-1.6048851856682707e-21	7.368190207689222e-22	1.653803322428416e-12	6.316904021333759e-12	1.4635411677702754e-11
14800000	0.004998570984171784	1.6140112538155746e-49	8.940809978738744e-68	2.410539511301193e-9	1.989224096011226e-15	2.8531879693018376e-6	-1.604885166031272e-21	7.368190207689222e-22	1.653803322428416e-12	6.316904021333759e-12	1.4635411677702754e-11
14900000	0.004998570984171784	1.6140112538155746e-49	8.940809978738744e-68	2.410539511301193e-9	1.989224096011226e-15	2.8531879693018376e-6	-1.6048851463942737e-21	7.368190207689222e-22	1.653803322428416e-12	6.316904021333759e-12	1.4635411677702754e-11
15000000	0.004998570984171784	1.6140112538155746e-49	8.940809978738744e-68	2.410539511301193e-9	1.989224096011226e-15	2.8531879693018376e-6	-1.6048851267572753e-21	7.368190207689222e-22	1.653803322428416e-12	6.316904021333759e-12	1.4635411677702754e-11
15100000	0.004998570984171784	1.6140112538155746e-49	8.940809978738744e-68	2.410539511301193e-9	1.989224096011226e-15	2.8531879693018376e-6	-1.6048851071202768e-21	7.368190207689222e-22	1.653803322428416e-12	6.316904021333759e-12	1.4635411677702754e-11
15200000	0.004998570984171784	1.6140112538155746e-49	8.940809978738744e-68	2.410539511301193e-9	1.989224096011226e-15	2.8531879693018376e-6	-1.6048850874832784e-21	7.368190207689222e-22	1.653803322428416e-12	6.316904021333759e-12	1.4635411677702754e-11
15300000	0.004998570984171784	1.6140112538155746e-49	8.940809978738744e-68	2.410539511301193e-9	1.989224096011226e-15	2.8531879693018376e-6	-1.6048850678462798e-21	7.368190207689222e-22	1.653803322428416e-12	6.316904021333759e-12	1.4635411677702754e-11
15400000	0.004998570984171784	1.6140112538155746e-49	8.940809978738744e-68	2.410539511301193e-9	1.989224096011226e-15	2.8531879693018376e-6	-1.6048850482092814e-21	7.368190207689222e-22	1.653803322428416e-12	6.316904021333759e-12	1.4635411677702754e-11
15500000	0.004998570984171784	1.6140112538155746e-49	8.940809978738744e-68	2.410539511301193e-9	1.989224096011226e-15	2.8531879693018376e-6	-1.604885028572283e-21	7.368190207689222e-22	1.653803322428416e-12	6.316904021333759e-12	1.4635411677702754e-11
15600000	0.004998570984171784	1.6140112538155746e-49	8.940809978738744e-68	2.410539511301193e-9	1.989224096011226e-15	2.8531879693018376e-6	-1.6048850089352845e-21	7.368190207689222e-22	1.653803322428416e-12	6.316904021333759e-12	1.4635411677702754e-11
15700000	0.004998570984171784	1.6140112538155746e-49	8.940809978738744e-68	2.410539511301193e-9	1.989224096011226e-15	2.8531879693018376e-6	-1.6048849892982861e-21	7.368190207689222e-22	1.653803322428416e-12	6.316904021333759e-12	1.4635411677702754e-11
15800000	0.004998570984171784	1.6140112538155746e-49	8.940809978738744e-68	2.410539511301193e-9	1.989224096011226e-15	2.8531879693018376e-6	-1.6048849696612877e-21	7.368190207689222e-22	1.653803322428416e-12	6.316904021333759e-12	1.4635411677702754e-11
15900000	0.004998570984171784	1.6140112538155746e-49	8.940809978738744e-68	2.410539511301193e-9	1.989224096011226e-15	2.8531879693018376e-6	-1.6048849500242892e-21	7.368190207689222e-22	1.653803322428416e-12	6.316904021333759e-12	1.4635411677702754e-11
16000000	0.004998570984171784	1.6140112538155746e-49	8.940809978738744e-68	2.410539511301193e-9	1.989224096011226e-15	2.8531879693018376e-6	-1.6048849303872908e-21	7.368190207689222e-22	1.653803322428416e-12	6.316904021333759e-12	1.4635411677702754e-11
16100000	0.004998570984171784	1.6140112538155746e-49	8.940809978738744e-68	2.410539511301193e-9	1.989224096011226e-15	2.8531879693018376e-6	-1.6048849107502924e-21	7.368190207689222e-22	1.653803322428416e-12	6.316904021333759e-12	1.4635411677702754e-11
16200000	0.004998570984171784	1.6140112538155746e-49	8.940809978738744e-68	2.410539511301193e-9	1.989224096011226e-15	2.8531879693018376e-6	-1.6048848911132938e-21	7.368190207689222e-22	1.653803322428416e-12	6.316904021333759e-12	1.4635411677702754e-11
16300000	0.004998570984171784	1.6140112538155746e-49	8.940809978738744e-68	2.410539511301193e-9	1.989224096011226e-15	2.8531879693018376e-6	-1.6048848714762954e-21	7.368190207689222e-22	1.653803322428416e-12	6.316904021333759e-12	1.4635411677702754e-11
16400000	0.004998570984171784	1.6140112538155746e-49	8.940809978738744e-68	2.410539511301193e-9	1.989224096011226e-15	2.8531879693018376e-6	-1.604884851839297e-21	7.368190207689222e-22	1.653803322428416e-12	6.316904021333759e-12	1.4635411677702754e-11
16500000	0.004998570984171784	1.6140112538155746e-49	8.940809978738744e-68	2.410539511301193e-9	1.989224096011226e-15	2.8531879693018376e-6	-1.6048848322022985e-21	7.368190207689222e-22	1.653803322428416e-12	6.316904021333759e-12	1.4635411677702754e-11
16600000	0.004998570984171784	1.6140112538155745e-49	8.940809978738744e-68	2.410539511301193e-9	1.989224096011226e-15	2.8531879693018376e-6	-1.6048848125653001e-21	7.368190207689222e-22	1.653803322428416e-12	6.316904021333759e-12	1.4635411677702754e-11
16700000	0.004998570984171784	1.6140112538155745e-49	8.940809978738744e-68	2.410539511301193e-9	1.989224096011226e-15	2.8531879693018376e-6	-1.6048847929283016e-21	7.368190207689222e-22	1.653803322428416e-12	6.316904021333759e-12	1.4635411677702754e-11
16800000	0.004998570984171784	1.6140112538155745e-49	8.940809978738744e-68	2.410539511301193e-9	1.989224096011226e-15	2.8531879693018376e-6	-1.6048847732913032e-21	7.368190207689222e-22	1.653803322428416e-12	6.316904021333759e-12	1.4635411677702754e-11
16900000	0.004998570984171784	1.6140112538155745e-49	8.940809978738744e-68	2.410539511301193e-9	1.989224096011226e-15	2.8531879693018376e-6	-1.6048847536543048e-21	7.368190207689221e-22	1.653803322428416e-12	6.316904021333759e-12	1.4635411677702754e-11
17000000	0.004998570984171784	1.6140112538155745e-49	8.940809978738744e-68	2.410539511301193e-9	1.989224096011226e-15	2.8531879693018376e-6	-1.6048847340173062e-21	7.368190207689221e-22	1.653803322428416e-12	6.316904021333759e-12	1.4635411677702754e-11
17100000	0.004998570984171784	1.6140112538155745e-49	8.940809978738744e-68	2.410539511301193e-9	1.989224096011226e-15	2.8531879693018376e-6	-1.6048847143803078e-21	7.368190207689221e-22	1.653803322428416e-12	6.316904021333759e-12	1.4635411677702754e-11
17200000	0.004998570984171784	1.6140112538155745e-49	8.940809978738744e-68	2.410539511301193e-9	1.989224096011226e-15	2.8531879693018376e-6	-1.6048846947433095e-21	7.368190207689221e-22	1.653803322428416e-12	6.316904021333759e-12	1.4635411677702754e-11
17300000	0.004998570984171784	1.6140112538155745e-49	8.940809978738744e-68	2.410539511301193e-9	1.989224096011226e-15	2.8531879693018376e-6	-1.6048846751063109e-21	7.368190207689221e-22	1.653803322428416e-12	6.316904021333759e-12	1.4635411677702754e-11
17400000	0.004998570984171784	1.6140112538155745e-49	8.940809978738744e-68	2.410539511301193e-9	1.989224096011226e-15	2.8531879693018376e-6	-1.6048846554693125e-21	7.368190207689221e-22	1.653803322428416e-12	6.316904021333759e-12	1.4635411677702754e-11
17500000	0.004998570984171784	1.6140112538155745e-49	8.940809978738742e-68	2.410539511301193e-9	1.989224096011226e-15	2.8531879693018376e-6	-1.6048846358323141e-21	7.368190207689221e-22	1.653803322428416e-12	6.316904021333759e-12	1.4635411677702754e-11
17600000	0.004998570984171784	1.6140112538155745e-49	8.940809978738742e-68	2.410539511301193e-9	1.989224096011226e-15	2.8531879693018376e-6	-1.6048846161953156e-21	7.368190207689221e-22	1.653803322428416e-12	6.316904021333759e-12	1.4635411677702754e-11
17700000	0.004998570984171784	1.6140112538155745e-49	8.940809978738742e-68	2.410539511301193e-9	1.989224096011226e-15	2.8531879693018376e-6	-1.6048845965583172e-21	7.368190207689221e-22	1.653803322428416e-12	6.316904021333759e-12	1.4635411677702754e-11
17800000	0.004998570984171784	1.6140112538155745e-49	8.940809978738742e-68	2.410539511301193e-9	1.989224096011226e-15	2.8531879693018376e-6	-1.6048845769213186e-21	7.368190207689221e-22	1.653803322428416e-12	6.316904021333759e-12	1.4635411677702754e-11
17900000	0.004998570984171784	1.6140112538155745e-49	8.940809978738742e-68	2.410539511301193e-9	1.989224096011226e-15	2.8531879693018376e-6	-1.6048845572843202e-21	7.368190207689221e-22	1.653803322428416e-12	6.316904021333759e-12	1.4635411677702754e-11
18000000	0.004998570984171784	1.6140112538155745e-49	8.940809978738742e-68	2.410539511301193e-9	1.989224096011226e-15	2.8531879693018376e-6	-1.6048845376473219e-21	7.368190207689221e-22	1.653803322428416e-12	6.316904021333759e-12	1.4635411677702754e-11
18100000	0.004998570984171784	1.6140112538155745e-49	8.940809978738742e-68	2.410539511301193e-9	1.989224096011226e-15	2.8531879693018376e-6	-1.6048845180103233e-21	7.368190207689221e-22	1.653803322428416e-12	6.316904021333759e-12	1.4635411677702754e-11
18200000	0.004998570984171784	1.6140112538155743e-49	8.940809978738742e-68	2.410539511301193e-9	1.989224096011226e-15	2.8531879693018376e-6	-1.604884498373325e-21	7.368190207689221e-22	1.653803322428416e-12	6.316904021333759e-12	1.4635411677702754e-11
18300000	0.004998570984171784	1.6140112538155743e-49	8.940809978738742e-68	2.410539511301193e-9	1.989224096011226e-15	2.8531879693018376e-6	-1.6048844787363265e-21	7.368190207689221e-22	1.653803322428416e-12	6.316904021333759e-12	1.4635411677702754e-11
18400000	0.004998570984171784	1.6140112538155743e-49	8.940809978738742e-68	2.410539511301193e-9	1.989224096011226e-15	2.8531879693018376e-6	-1.604884459099328e-21	7.368190207689221e-22	1.653803322428416e-12	6.31690402133376e-12	1.4635411677702754e-11
18500000	0.004998570984171784	1.6140112538155743e-49	8.940809978738742e-68	2.410539511301193e-9	1.989224096011226e-15	2.8531879693018376e-6	-1.6048844394623296e-21	7.368190207689221e-22	1.653803322428416e-12	6.31690402133376e-12	1.4635411677702754e-11
18600000	0.004998570984171784	1.6140112538155743e-49	8.940809978738742e-68	2.410539511301193e-9	1.989224096011226e-15	2.8531879693018376e-6	-1.6048844198253312e-21	7.368190207689221e-22	1.653803322428416e-12	6.31690402133376e-12	1.4635411677702754e-11
18700000	0.004998570984171784	1.6140112538155743e-49	8.940809978738742e-68	2.410539511301193e-9	1.989224096011226e-15	2.8531879693018376e-6	-1.6048844001883326e-21	7.368190207689221e-22	1.653803322428416e-12	6.31690402133376e-12	1.4635411677702754e-11
18800000	0.004998570984171784	1.6140112538155743e-49	8.940809978738742e-68	2.410539511301193e-9	1.989224096011226e-15	2.8531879693018376e-6	-1.6048843805513343e-21	7.368190207689221e-22	1.653803322428416e-12	6.31690402133376e-12	1.4635411677702754e-11
18900000	0.004998570984171784	1.6140112538155743e-49	8.940809978738742e-68	2.410539511301193e-9	1.989224096011226e-15	2.8531879693018376e-6	-1.6048843609143359e-21	7.368190207689221e-22	1.653803322428416e-12	6.31690402133376e-12	1.4635411677702754e-11
19000000	0.004998570984171784	1.6140112538155743e-49	8.940809978738742e-68	2.410539511301193e-9	1.989224096011226e-15	2.8531879693018376e-6	-1.6048843412773373e-21	7.36819020768922e-22	1.653803322428416e-12	6.31690402133376e-12	1.4635411677702754e-11
19100000	0.004998570984171784	1.6140112538155743e-49	8.940809978738742e-68	2.410539511301193e-9	1.989224096011226e-15	2.8531879693018376e-6	-1.604884321640339e-21	7.36819020768922e-22	1.653803322428416e-12	6.31690402133376e-12	1.4635411677702754e-11
19200000	0.004998570984171784	1.6140112538155743e-49	8.940809978738742e-68	2.410539511301193e-9	1.989224096011226e-15	2.8531879693018376e-6	-1.6048843020033404e-21	7.36819020768922e-22	1.653803322428416e-12	6.31690402133376e-12	1.4635411677702754e-11
19300000	0.004998570984171784	1.6140112538155743e-49	8.940809978738742e-68	2.410539511301193e-9	1.989224096011226e-15	2.8531879693018376e-6	-1.604884282366342e-21	7.36819020768922e-22	1.653803322428416e-12	6.31690402133376e-12	1.4635411677702754e-11
19400000	0.004998570984171784	1.6140112538155743e-49	8.940809978738742e-68	2.410539511301193e-9	1.989224096011226e-15	2.8531879693018376e-6	-1.6048842627293436e-21	7.36819020768922e-22	1.653803322428416e-12	6.31690402133376e-12	1.4635411677702754e-11
19500000	0.004998570984171784	1.6140112538155743e-49	8.940809978738742e-68	2.410539511301193e-9	1.989224096011226e-15	2.8531879693018376e-6	-1.604884243092345e-21	7.36819020768922e-22	1.653803322428416e-12	6.31690402133376e-12	1.4635411677702754e-11
19600000	0.004998570984171784	1.6140112538155743e-49	8.940809978738742e-68	2.410539511301193e-9	1.989224096011226e-15	2.8531879693018376e-6	-1.6048842234553466e-21	7.36819020768922e-22	1.653803322428416e-12	6.31690402133376e-12	1.4635411677702754e-11
19700000	0.004998570984171784	1.6140112538155743e-49	8.940809978738742e-68	2.410539511301193e-9	1.989224096011226e-15	2.8531879693018376e-6	-1.6048842038183483e-21	7.36819020768922e-22	1.653803322428416e-12	6.31690402133376e-12	1.4635411677702754e-11
19800000	0.004998570984171784	1.614011253815574e-49	8.940809978738742e-68	2.410539511301193e-9	1.989224096011226e-15	2.8531879693018376e-6	-1.6048841841813497e-21	7.36819020768922e-22	1.653803322428416e-12	6.31690402133376e-12	1.4635411677702754e-11
19900000	0.004998570984171784	1.614011253815574e-49	8.940809978738742e-68	2.410539511301193e-9	1.989224096011226e-15	2.8531879693018376e-6	-1.6048841645443513e-21	7.36819020768922e-22	1.653803322428416e-12	6.31690402133376e-12	1.4635411677702754e-11
20000000	0.004998570984171784	1.614011253815574e-49	8.940809978738742e-68	2.410539511301193e-9	1.989224096011226e-15	2.8531879693018376e-6	-1.604884144907353e-21	7.36819020768922e-22	1.653803322428416e-12	6.31690402133376e-12	1.4635411677702754e-11
20100000	0.004998570984171784	1.614011253815574e-49	8.940809978738742e-68	2.410539511301193e-9	1.989224096011226e-15	2.8531879693018376e-6	-1.6048841252703544e-21	7.36819020768922e-22	1.653803322428416e-12	6.31690402133376e-12	1.4635411677702754e-11
20200000	0.004998570984171784	1.614011253815574e-49	8.940809978738742e-68	2.410539511301193e-9	1.989224096011226e-15	2.8531879693018376e-6	-1.604884105633356e-21	7.36819020768922e-22	1.653803322428416e-12	6.31690402133376e-12	1.4635411677702754e-11
20300000	0.004998570984171784	1.614011253815574e-49	8.940809978738742e-68	2.410539511301193e-9	1.989224096011226e-15	2.8531879693018376e-6	-1.6048840859963574e-21	7.36819020768922e-22	1.653803322428416e-12	6.31690402133376e-12	1.4635411677702754e-11
20400000	0.004998570984171784	1.614011253815574e-49	8.940809978738742e-68	2.410539511301193e-9	1.989224096011226e-15	2.8531879693018376e-6	-1.604884066359359e-21	7.36819020768922e-22	1.653803322428416e-12	6.31690402133376e-12	1.4635411677702754e-11
20500000	0.004998570984171784	1.614011253815574e-49	8.940809978738742e-68	2.410539511301193e-9	1.989224096011226e-15	2.8531879693018376e-6	-1.6048840467223607e-21	7.36819020768922e-22	1.653803322428416e-12	6.31690402133376e-12	1.4635411677702754e-11
20600000	0.004998570984171784	1.614011253815574e-49	8.940809978738742e-68	2.410539511301193e-9	1.989224096011226e-15	2.8531879693018376e-6	-1.6048840270853621e-21	7.36819020768922e-22	1.653803322428416e-12	6.31690402133376e-12	1.4635411677702754e-11
20700000	0.004998570984171784	1.614011253815574e-49	8.940809978738742e-68	2.410539511301193e-9	1.989224096011226e-15	2.8531879693018376e-6	-1.6048840074483637e-21	7.36819020768922e-22	1.653803322428416e-12	6.31690402133376e-12	1.4635411677702754e-11
20800000	0.004998570984171784	1.614011253815574e-49	8.940809978738742e-68	2.410539511301193e-9	1.989224096011226e-15	2.8531879693018376e-6	-1.6048839878113653e-21	7.36819020768922e-22	1.653803322428416e-12	6.31690402133376e-12	1.4635411677702754e-11
20900000	0.004998570984171784	1.614011253815574e-49	8.940809978738742e-68	2.410539511301193e-9	1.989224096011226e-15	2.8531879693018376e-6	-1.6048839681743668e-21	7.36819020768922e-22	1.653803322428416e-12	6.31690402133376e-12	1.4635411677702754e-11
21000000	0.004998570984171784	1.614011253815574e-49	8.940809978738742e-68	2.410539511301193e-9	1.989224096011226e-15	2.8531879693018376e-6	-1.6048839485373684e-21	7.36819020768922e-22	1.653803322428416e-12	6.31690402133376e-12	1.4635411677702754e-11
21100000	0.004998570984171784	1.614011253815574e-49	8.940809978738742e-68	2.410539511301193e-9	1.989224096011226e-15	2.8531879693018376e-6	-1.60488392890037e-21	7.36819020768922e-22	1.653803322428416e-12	6.31690402133376e-12	1.4635411677702754e-11
21200000	0.004998570984171784	1.614011253815574e-49	8.940809978738742e-68	2.410539511301193e-9	1.989224096011226e-15	2.8531879693018376e-6	-1.6048839092633714e-21	7.36819020768922e-22	1.653803322428416e-12	6.31690402133376e-12	1.4635411677702754e-11
21300000	0.004998570984171784	1.614011253815574e-49	8.940809978738742e-68	2.410539511301193e-9	1.989224096011226e-15	2.8531879693018376e-6	-1.604883889626373e-21	7.36819020768922e-22	1.653803322428416e-12	6.31690402133376e-12	1.4635411677702754e-11
21400000	0.004998570984171784	1.614011253815574e-49	8.940809978738742e-68	2.410539511301193e-9	1.989224096011226e-15	2.8531879693018376e-6	-1.6048838699893745e-21	7.36819020768922e-22	1.653803322428416e-12	6.31690402133376e-12	1.4635411677702754e-11
21500000	0.004998570984171784	1.614011253815574e-49	8.940809978738742e-68	2.410539511301193e-9	1.989224096011226e-15	2.8531879693018376e-6	-1.6048838503523761e-21	7.36819020768922e-22	1.653803322428416e-12	6.31690402133376e-12	1.4635411677702754e-11
21600000	0.004998570984171784	1.614011253815574e-49	8.940809978738742e-68	2.410539511301193e-9	1.989224096011226e-15	2.8531879693018376e-6	-1.6048838307153777e-21	7.36819020768922e-22	1.653803322428416e-12	6.31690402133376e-12	1.4635411677702754e-11
21700000	0.004998570984171784	1.614011253815574e-49	8.940809978738742e-68	2.410539511301193e-9	1.989224096011226e-15	2.8531879693018376e-6	-1.6048838110783792e-21	7.36819020768922e-22	1.653803322428416e-12	6.31690402133376e-12	1.4635411677702754e-11
21800000	0.004998570984171784	1.614011253815574e-49	8.940809978738742e-68	2.410539511301193e-9	1.989224096011226e-15	2.8531879693018376e-6	-1.6048837914413808e-21	7.36819020768922e-22	1.653803322428416e-12	6.31690402133376e-12	1.4635411677702754e-11
21900000	0.004998570984171784	1.614011253815574e-49	8.940809978738742e-68	2.410539511301193e-9	1.989224096011226e-15	2.8531879693018376e-6	-1.6048837718043824e-21	7.36819020768922e-22	1.653803322428416e-12	6.31690402133376e-12	1.4635411677702754e-11
22000000	0.004998570984171784	1.614011253815574e-49	8.940809978738742e-68	2.410539511301193e-9	1.989224096011226e-15	2.8531879693018376e-6	-1.6048837521673838e-21	7.36819020768922e-22	1.653803322428416e-12	6.31690402133376e-12	1.4635411677702754e-11
22100000	0.004998570984171784	1.614011253815574e-49	8.940809978738742e-68	2.410539511301193e-9	1.989224096011226e-15	2.8531879693018376e-6	-1.6048837325303855e-21	7.36819020768922e-22	1.653803322428416e-12	6.31690402133376e-12	1.4635411677702754e-11
22200000	0.004998570984171784	1.614011253815574e-49	8.940809978738742e-68	2.410539511301193e-9	1.989224096011226e-15	2.8531879693018376e-6	-1.604883712893387e-21	7.36819020768922e-22	1.653803322428416e-12	6.31690402133376e-12	1.4635411677702754e-11
22300000	0.004998570984171784	1.614011253815574e-49	8.940809978738742e-68	2.410539511301193e-9	1.989224096011226e-15	2.8531879693018376e-6	-1.6048836932563885e-21	7.36819020768922e-22	1.653803322428416e-12	6.31690402133376e-12	1.4635411677702754e-11
22400000	0.004998570984171784	1.614011253815574e-49	8.940809978738742e-68	2.410539511301193e-9	1.989224096011226e-15	2.8531879693018376e-6	-1.6048836736193901e-21	7.36819020768922e-22	1.653803322428416e-12	6.31690402133376e-12	1.4635411677702754e-11
22500000	0.004998570984171784	1.614011253815574e-49	8.940809978738742e-68	2.410539511301193e-9	1.989224096011226e-15	2.8531879693018376e-6	-1.6048836539823917e-21	7.36819020768922e-22	1.653803322428416e-12	6.31690402133376e-12	1.4635411677702754e-11
22600000	0.004998570984171784	1.614011253815574e-49	8.940809978738742e-68	2.410539511301193e-9	1.989224096011226e-15	2.8531879693018376e-6	-1.6048836343453932e-21	7.36819020768922e-22	1.653803322428416e-12	6.31690402133376e-12	1.4635411677702754e-11
22700000	0.004998570984171784	1.614011253815574e-49	8.940809978738742e-68	2.410539511301193e-9	1.989224096011226e-15	2.8531879693018376e-6	-1.6048836147083948e-21	7.36819020768922e-22	1.653803322428416e-12	6.31690402133376e-12	1.4635411677702754e-11
22800000	0.004998570984171784	1.614011253815574e-49	8.940809978738742e-68	2.410539511301193e-9	1.989224096011226e-15	2.8531879693018376e-6	-1.6048835950713962e-21	7.36819020768922e-22	1.653803322428416e-12	6.31690402133376e-12	1.4635411677702754e-11
22900000	0.004998570984171784	1.614011253815574e-49	8.940809978738742e-68	2.410539511301193e-9	1.989224096011226e-15	2.8531879693018376e-6	-1.6048835754343978e-21	7.36819020768922e-22	1.653803322428416e-12	6.31690402133376e-12	1.4635411677702754e-11
23000000	0.004998570984171784	1.614011253815574e-49	8.940809978738742e-68	2.410539511301193e-9	1.989224096011226e-15	2.8531879693018376e-6	-1.6048835557973995e-21	7.36819020768922e-22	1.653803322428416e-12	6.31690402133376e-12	1.4635411677702754e-11
23100000	0.004998570984171784	1.614011253815574e-49	8.940809978738742e-68	2.410539511301193e-9	1.989224096011226e-15	2.8531879693018376e-6	-1.6048835361604009e-21	7.36819020768922e-22	1.653803322428416e-12	6.31690402133376e-12	1.4635411677702754e-11
23200000	0.004998570984171784	1.614011253815574e-49	8.940809978738742e-68	2.410539511301193e-9	1.989224096011226e-15	2.8531879693018376e-6	-1.6048835165234025e-21	7.36819020768922e-22	1.653803322428416e-12	6.31690402133376e-12	1.4635411677702754e-11
23300000	0.004998570984171784	1.614011253815574e-49	8.940809978738742e-68	2.410539511301193e-9	1.989224096011226e-15	2.8531879693018376e-6	-1.6048834968864041e-21	7.36819020768922e-22	1.653803322428416e-12	6.31690402133376e-12	1.4635411677702754e-11
23400000	0.004998570984171784	1.614011253815574e-49	8.940809978738742e-68	2.410539511301193e-9	1.989224096011226e-15	2.8531879693018376e-6	-1.6048834772494056e-21	7.36819020768922e-22	1.653803322428416e-12	6.31690402133376e-12	1.4635411677702754e-11
23500000	0.004998570984171784	1.614011253815574e-49	8.940809978738742e-68	2.410539511301193e-9	1.989224096011226e-15	2.8531879693018376e-6	-1.6048834576124072e-21	7.36819020768922e-22	1.653803322428416e-12	6.31690402133376e-12	1.4635411677702754e-11
23600000	0.004998570984171784	1.614011253815574e-49	8.940809978738742e-68	2.410539511301193e-9	1.989224096011226e-15	2.8531879693018376e-6	-1.6048834379754088e-21	7.36819020768922e-22	1.653803322428416e-12	6.31690402133376e-12	1.4635411677702754e-11
23700000	0.004998570984171784	1.614011253815574e-49	8.940809978738742e-68	2.410539511301193e-9	1.989224096011226e-15	2.8531879693018376e-6	-1.6048834183384102e-21	7.36819020768922e-22	1.653803322428416e-12	6.31690402133376e-12	1.4635411677702754e-11
23800000	0.004998570984171784	1.614011253815574e-49	8.940809978738742e-68	2.410539511301193e-9	1.989224096011226e-15	2.8531879693018376e-6	-1.6048833987014119e-21	7.36819020768922e-22	1.653803322428416e-12	6.31690402133376e-12	1.4635411677702754e-11
23900000	0.004998570984171784	1.614011253815574e-49	8.940809978738742e-68	2.410539511301193e-9	1.989224096011226e-15	2.8531879693018376e-6	-1.6048833790644133e-21	7.36819020768922e-22	1.653803322428416e-12	6.31690402133376e-12	1.4635411677702754e-11
24000000	0.004998570984171784	1.614011253815574e-49	8.940809978738742e-68	2.410539511301193e-9	1.989224096011226e-15	2.8531879693018376e-6	-1.604883359427415e-21	7.36819020768922e-22	1.653803322428416e-12	6.31690402133376e-12	1.4635411677702754e-11
24100000	0.004998570984171784	1.614011253815574e-49	8.940809978738742e-68	2.410539511301193e-9	1.989224096011226e-15	2.8531879693018376e-6	-1.6048833397904165e-21	7.36819020768922e-22	1.653803322428416e-12	6.31690402133376e-12	1.4635411677702754e-11
24200000	0.004998570984171784	1.614011253815574e-49	8.940809978738742e-68	2.410539511301193e-9	1.989224096011226e-15	2.8531879693018376e-6	-1.604883320153418e-21	7.36819020768922e-22	1.653803322428416e-12	6.31690402133376e-12	1.4635411677702754e-11
24300000	0.004998570984171784	1.614011253815574e-49	8.940809978738742e-68	2.410539511301193e-9	1.989224096011226e-15	2.8531879693018376e-6	-1.6048833005164196e-21	7.36819020768922e-22	1.653803322428416e-12	6.31690402133376e-12	1.4635411677702754e-11
24400000	0.004998570984171784	1.614011253815574e-49	8.940809978738742e-68	2.410539511301193e-9	1.989224096011226e-15	2.8531879693018376e-6	-1.6048832808794212e-21	7.36819020768922e-22	1.653803322428416e-12	6.31690402133376e-12	1.4635411677702754e-11
24500000	0.004998570984171784	1.614011253815574e-49	8.940809978738742e-68	2.410539511301193e-9	1.989224096011226e-15	2.8531879693018376e-6	-1.6048832612424226e-21	7.36819020768922e-22	1.653803322428416e-12	6.31690402133376e-12	1.4635411677702754e-11
24600000	0.004998570984171784	1.614011253815574e-49	8.940809978738742e-68	2.410539511301193e-9	1.989224096011226e-15	2.8531879693018376e-6	-1.6048832416054243e-21	7.36819020768922e-22	1.653803322428416e-12	6.31690402133376e-12	1.4635411677702754e-11
24700000	0.004998570984171784	1.614011253815574e-49	8.940809978738742e-68	2.410539511301193e-9	1.989224096011226e-15	2.8531879693018376e-6	-1.6048832219684259e-21	7.36819020768922e-22	1.653803322428416e-12	6.31690402133376e-12	1.4635411677702754e-11
24800000	0.004998570984171784	1.614011253815574e-49	8.940809978738742e-68	2.410539511301193e-9	1.989224096011226e-15	2.8531879693018376e-6	-1.6048832023314273e-21	7.36819020768922e-22	1.653803322428416e-12	6.31690402133376e-12	1.4635411677702754e-11
24900000	0.004998570984171784	1.614011253815574e-49	8.940809978738742e-68	2.410539511301193e-9	1.989224096011226e-15	2.8531879693018376e-6	-1.604883182694429e-21	7.36819020768922e-22	1.653803322428416e-12	6.31690402133376e-12	1.4635411677702754e-11
25000000	0.004998570984171784	1.614011253815574e-49	8.940809978738742e-68	2.410539511301193e-9	1.989224096011226e-15	2.8531879693018376e-6	-1.6048831630574306e-21	7.36819020768922e-22	1.653803322428416e-12	6.31690402133376e-12	1.4635411677702754e-11
25100000	0.004998570984171784	1.614011253815574e-49	8.940809978738742e-68	2.410539511301193e-9	1.989224096011226e-15	2.8531879693018376e-6	-1.604883143420432e-21	7.36819020768922e-22	1.653803322428416e-12	6.31690402133376e-12	1.4635411677702754e-11
25200000	0.004998570984171784	1.614011253815574e-49	8.940809978738742e-68	2.410539511301193e-9	1.989224096011226e-15	2.8531879693018376e-6	-1.6048831237834336e-21	7.36819020768922e-22	1.653803322428416e-12	6.31690402133376e-12	1.4635411677702754e-11
25300000	0.004998570984171784	1.614011253815574e-49	8.940809978738742e-68	2.410539511301193e-9	1.989224096011226e-15	2.8531879693018376e-6	-1.604883104146435e-21	7.36819020768922e-22	1.653803322428416e-12	6.31690402133376e-12	1.4635411677702754e-11
25400000	0.004998570984171784	1.614011253815574e-49	8.940809978738742e-68	2.410539511301193e-9	1.989224096011226e-15	2.8531879693018376e-6	-1.6048830845094367e-21	7.36819020768922e-22	1.653803322428416e-12	6.31690402133376e-12	1.4635411677702754e-11
25500000	0.004998570984171784	1.614011253815574e-49	8.940809978738742e-68	2.410539511301193e-9	1.989224096011226e-15	2.8531879693018376e-6	-1.6048830648724383e-21	7.36819020768922e-22	1.653803322428416e-12	6.31690402133376e-12	1.4635411677702754e-11
25600000	0.004998570984171784	1.614011253815574e-49	8.940809978738742e-68	2.410539511301193e-9	1.989224096011226e-15	2.8531879693018376e-6	-1.6048830452354397e-21	7.36819020768922e-22	1.653803322428416e-12	6.31690402133376e-12	1.4635411677702754e-11
25700000	0.004998570984171784	1.614011253815574e-49	8.940809978738742e-68	2.410539511301193e-9	1.989224096011226e-15	2.8531879693018376e-6	-1.6048830255984413e-21	7.36819020768922e-22	1.653803322428416e-12	6.31690402133376e-12	1.4635411677702754e-11
25800000	0.004998570984171784	1.614011253815574e-49	8.940809978738742e-68	2.410539511301193e-9	1.989224096011226e-15	2.8531879693018376e-6	-1.604883005961443e-21	7.36819020768922e-22	1.653803322428416e-12	6.31690402133376e-12	1.4635411677702754e-11
25900000	0.004998570984171784	1.614011253815574e-49	8.940809978738742e-68	2.410539511301193e-9	1.989224096011226e-15	2.8531879693018376e-6	-1.6048829863244444e-21	7.36819020768922e-22	1.653803322428416e-12	6.31690402133376e-12	1.4635411677702754e-11
26000000	0.004998570984171784	1.614011253815574e-49	8.940809978738742e-68	2.410539511301193e-9	1.989224096011226e-15	2.8531879693018376e-6	-1.604882966687446e-21	7.36819020768922e-22	1.653803322428416e-12	6.31690402133376e-12	1.4635411677702754e-11
26100000	0.004998570984171784	1.614011253815574e-49	8.940809978738742e-68	2.410539511301193e-9	1.989224096011226e-15	2.8531879693018376e-6	-1.6048829470504476e-21	7.36819020768922e-22	1.653803322428416e-12	6.31690402133376e-12	1.4635411677702754e-11
26200000	0.004998570984171784	1.614011253815574e-49	8.940809978738742e-68	2.410539511301193e-9	1.989224096011226e-15	2.8531879693018376e-6	-1.604882927413449e-21	7.36819020768922e-22	1.653803322428416e-12	6.31690402133376e-12	1.4635411677702754e-11
26300000	0.004998570984171784	1.614011253815574e-49	8.940809978738742e-68	2.410539511301193e-9	1.989224096011226e-15	2.8531879693018376e-6	-1.6048829077764507e-21	7.36819020768922e-22	1.653803322428416e-12	6.31690402133376e-12	1.4635411677702754e-11
26400000	0.004998570984171784	1.614011253815574e-49	8.940809978738742e-68	2.410539511301193e-9	1.989224096011226e-15	2.8531879693018376e-6	-1.6048828881394523e-21	7.36819020768922e-22	1.653803322428416e-12	6.31690402133376e-12	1.4635411677702754e-11
26500000	0.004998570984171784	1.614011253815574e-49	8.940809978738742e-68	2.410539511301193e-9	1.989224096011226e-15	2.8531879693018376e-6	-1.6048828685024537e-21	7.36819020768922e-22	1.653803322428416e-12	6.31690402133376e-12	1.4635411677702754e-11
26600000	0.004998570984171784	1.614011253815574e-49	8.940809978738742e-68	2.410539511301193e-9	1.989224096011226e-15	2.8531879693018376e-6	-1.6048828488654553e-21	7.36819020768922e-22	1.653803322428416e-12	6.31690402133376e-12	1.4635411677702754e-11
26700000	0.004998570984171784	1.614011253815574e-49	8.940809978738742e-68	2.410539511301193e-9	1.989224096011226e-15	2.8531879693018376e-6	-1.6048828292284568e-21	7.36819020768922e-22	1.653803322428416e-12	6.31690402133376e-12	1.4635411677702754e-11
26800000	0.004998570984171784	1.614011253815574e-49	8.940809978738742e-68	2.410539511301193e-9	1.989224096011226e-15	2.8531879693018376e-6	-1.6048828095914584e-21	7.36819020768922e-22	1.653803322428416e-12	6.31690402133376e-12	1.4635411677702754e-11
26900000	0.004998570984171784	1.614011253815574e-49	8.940809978738742e-68	2.410539511301193e-9	1.989224096011226e-15	2.8531879693018376e-6	-1.60488278995446e-21	7.36819020768922e-22	1.653803322428416e-12	6.31690402133376e-12	1.4635411677702754e-11
27000000	0.004998570984171784	1.614011253815574e-49	8.940809978738742e-68	2.410539511301193e-9	1.989224096011226e-15	2.8531879693018376e-6	-1.6048827703174614e-21	7.36819020768922e-22	1.653803322428416e-12	6.31690402133376e-12	1.4635411677702754e-11
27100000	0.004998570984171784	1.614011253815574e-49	8.940809978738742e-68	2.410539511301193e-9	1.989224096011226e-15	2.8531879693018376e-6	-1.604882750680463e-21	7.36819020768922e-22	1.653803322428416e-12	6.31690402133376e-12	1.4635411677702754e-11
27200000	0.004998570984171784	1.614011253815574e-49	8.940809978738742e-68	2.410539511301193e-9	1.989224096011226e-15	2.8531879693018376e-6	-1.6048827310434647e-21	7.36819020768922e-22	1.653803322428416e-12	6.31690402133376e-12	1.4635411677702754e-11
27300000	0.004998570984171784	1.614011253815574e-49	8.940809978738742e-68	2.410539511301193e-9	1.989224096011226e-15	2.8531879693018376e-6	-1.6048827114064661e-21	7.36819020768922e-22	1.653803322428416e-12	6.31690402133376e-12	1.4635411677702754e-11
27400000	0.004998570984171784	1.614011253815574e-49	8.940809978738742e-68	2.410539511301193e-9	1.989224096011226e-15	2.8531879693018376e-6	-1.6048826917694677e-21	7.36819020768922e-22	1.653803322428416e-12	6.31690402133376e-12	1.4635411677702754e-11
27500000	0.004998570984171784	1.614011253815574e-49	8.940809978738742e-68	2.410539511301193e-9	1.989224096011226e-15	2.8531879693018376e-6	-1.6048826721324694e-21	7.36819020768922e-22	1.653803322428416e-12	6.316904021333759e-12	1.4635411677702754e-11
27600000	0.004998570984171784	1.614011253815574e-49	8.940809978738742e-68	2.410539511301193e-9	1.989224096011226e-15	2.8531879693018376e-6	-1.6048826524954708e-21	7.36819020768922e-22	1.653803322428416e-12	6.316904021333759e-12	1.4635411677702754e-11
27700000	0.004998570984171784	1.614011253815574e-49	8.940809978738742e-68	2.410539511301193e-9	1.989224096011226e-15	2.8531879693018376e-6	-1.6048826328584724e-21	7.36819020768922e-22	1.653803322428416e-12	6.316904021333759e-12	1.4635411677702754e-11
27800000	0.004998570984171784	1.614011253815574e-49	8.940809978738742e-68	2.410539511301193e-9	1.989224096011226e-15	2.8531879693018376e-6	-1.6048826132214738e-21	7.36819020768922e-22	1.653803322428416e-12	6.316904021333759e-12	1.4635411677702754e-11
27900000	0.004998570984171784	1.614011253815574e-49	8.940809978738742e-68	2.410539511301193e-9	1.989224096011226e-15	2.8531879693018376e-6	-1.6048825935844755e-21	7.36819020768922e-22	1.653803322428416e-12	6.316904021333759e-12	1.4635411677702754e-11
28000000	0.004998570984171784	1.614011253815574e-49	8.940809978738742e-68	2.410539511301193e-9	1.989224096011226e-15	2.8531879693018376e-6	-1.604882573947477e-21	7.36819020768922e-22	1.653803322428416e-12	6.316904021333759e-12	1.4635411677702754e-11
28100000	0.004998570984171784	1.6140112538155743e-49	8.940809978738742e-68	2.410539511301193e-9	1.989224096011226e-15	2.8531879693018376e-6	-1.6048825543104785e-21	7.36819020768922e-22	1.653803322428416e-12	6.316904021333759e-12	1.4635411677702754e-11
28200000	0.004998570984171784	1.6140112538155743e-49	8.940809978738742e-68	2.410539511301193e-9	1.989224096011226e-15	2.8531879693018376e-6	-1.6048825346734801e-21	7.36819020768922e-22	1.653803322428416e-12	6.316904021333759e-12	1.4635411677702754e-11
28300000	0.004998570984171784	1.6140112538155743e-49	8.940809978738742e-68	2.410539511301193e-9	1.989224096011226e-15	2.8531879693018376e-6	-1.6048825150364818e-21	7.36819020768922e-22	1.653803322428416e-12	6.316904021333759e-12	1.4635411677702754e-11
28400000	0.004998570984171784	1.6140112538155743e-49	8.940809978738744e-68	2.410539511301193e-9	1.989224096011226e-15	2.8531879693018376e-6	-1.6048824953994832e-21	7.36819020768922e-22	1.653803322428416e-12	6.316904021333759e-12	1.4635411677702754e-11
28500000	0.004998570984171784	1.6140112538155743e-49	8.940809978738744e-68	2.410539511301193e-9	1.989224096011226e-15	2.8531879693018376e-6	-1.6048824757624848e-21	7.36819020768922e-22	1.653803322428416e-12	6.316904021333759e-12	1.4635411677702754e-11
28600000	0.004998570984171784	1.6140112538155743e-49	8.940809978738744e-68	2.410539511301193e-9	1.989224096011226e-15	2.8531879693018376e-6	-1.6048824561254864e-21	7.36819020768922e-22	1.653803322428416e-12	6.316904021333759e-12	1.4635411677702754e-11
28700000	0.004998570984171784	1.6140112538155743e-49	8.940809978738744e-68	2.410539511301193e-9	1.989224096011226e-15	2.8531879693018376e-6	-1.6048824364884879e-21	7.36819020768922e-22	1.653803322428416e-12	6.316904021333759e-12	1.4635411677702754e-11
28800000	0.004998570984171784	1.6140112538155743e-49	8.940809978738744e-68	2.410539511301193e-9	1.989224096011226e-15	2.8531879693018376e-6	-1.6048824168514895e-21	7.36819020768922e-22	1.653803322428416e-12	6.316904021333759e-12	1.4635411677702754e-11
28900000	0.004998570984171784	1.6140112538155743e-49	8.940809978738744e-68	2.410539511301193e-9	1.989224096011226e-15	2.8531879693018376e-6	-1.6048823972144911e-21	7.36819020768922e-22	1.653803322428416e-12	6.316904021333759e-12	1.4635411677702754e-11
29000000	0.004998570984171784	1.6140112538155743e-49	8.940809978738744e-68	2.410539511301193e-9	1.989224096011226e-15	2.8531879693018376e-6	-1.6048823775774925e-21	7.36819020768922e-22	1.653803322428416e-12	6.316904021333759e-12	1.4635411677702754e-11
29100000	0.004998570984171784	1.6140112538155743e-49	8.940809978738744e-68	2.410539511301193e-9	1.989224096011226e-15	2.8531879693018376e-6	-1.6048823579404941e-21	7.36819020768922e-22	1.653803322428416e-12	6.316904021333759e-12	1.4635411677702754e-11
29200000	0.004998570984171784	1.6140112538155743e-49	8.940809978738744e-68	2.410539511301193e-9	1.989224096011226e-15	2.8531879693018376e-6	-1.6048823383034956e-21	7.36819020768922e-22	1.653803322428416e-12	6.316904021333759e-12	1.4635411677702754e-11
29300000	0.004998570984171784	1.6140112538155743e-49	8.940809978738744e-68	2.410539511301193e-9	1.989224096011226e-15	2.8531879693018376e-6	-1.6048823186664972e-21	7.36819020768922e-22	1.653803322428416e-12	6.316904021333759e-12	1.4635411677702754e-11
29400000	0.004998570984171784	1.6140112538155743e-49	8.940809978738744e-68	2.410539511301193e-9	1.989224096011226e-15	2.8531879693018376e-6	-1.6048822990294988e-21	7.36819020768922e-22	1.653803322428416e-12	6.316904021333759e-12	1.4635411677702754e-11
29500000	0.004998570984171784	1.6140112538155743e-49	8.940809978738744e-68	2.410539511301193e-9	1.989224096011226e-15	2.8531879693018376e-6	-1.6048822793925002e-21	7.36819020768922e-22	1.653803322428416e-12	6.316904021333759e-12	1.4635411677702754e-11
29600000	0.004998570984171784	1.6140112538155743e-49	8.940809978738744e-68	2.410539511301193e-9	1.989224096011226e-15	2.8531879693018376e-6	-1.6048822597555019e-21	7.36819020768922e-22	1.653803322428416e-12	6.316904021333759e-12	1.4635411677702754e-11
29700000	0.004998570984171784	1.6140112538155743e-49	8.940809978738744e-68	2.410539511301193e-9	1.989224096011226e-15	2.8531879693018376e-6	-1.6048822401185035e-21	7.36819020768922e-22	1.653803322428416e-12	6.316904021333759e-12	1.4635411677702754e-11
29800000	0.004998570984171784	1.6140112538155743e-49	8.940809978738744e-68	2.410539511301193e-9	1.989224096011226e-15	2.8531879693018376e-6	-1.604882220481505e-21	7.36819020768922e-22	1.653803322428416e-12	6.316904021333759e-12	1.4635411677702754e-11
29900000	0.004998570984171784	1.6140112538155743e-49	8.940809978738744e-68	2.410539511301193e-9	1.989224096011226e-15	2.8531879693018376e-6	-1.6048822008445065e-21	7.36819020768922e-22	1.653803322428416e-12	6.316904021333759e-12	1.4635411677702754e-11
30000000	0.004998570984171784	1.6140112538155743e-49	8.940809978738744e-68	2.410539511301193e-9	1.989224096011226e-15	2.8531879693018376e-6	-1.6048821812075082e-21	7.36819020768922e-22	1.653803322428416e-12	6.316904021333759e-12	1.4635411677702754e-11
30100000	0.004998570984171784	1.6140112538155743e-49	8.940809978738744e-68	2.410539511301193e-9	1.989224096011226e-15	2.8531879693018376e-6	-1.6048821615705096e-21	7.36819020768922e-22	1.653803322428416e-12	6.316904021333759e-12	1.4635411677702754e-11
30200000	0.004998570984171784	1.6140112538155743e-49	8.940809978738744e-68	2.410539511301193e-9	1.989224096011226e-15	2.8531879693018376e-6	-1.6048821419335112e-21	7.36819020768922e-22	1.653803322428416e-12	6.316904021333759e-12	1.4635411677702754e-11
30300000	0.004998570984171784	1.6140112538155743e-49	8.940809978738744e-68	2.410539511301193e-9	1.989224096011226e-15	2.8531879693018376e-6	-1.6048821222965126e-21	7.36819020768922e-22	1.653803322428416e-12	6.316904021333759e-12	1.4635411677702754e-11
30400000	0.004998570984171784	1.6140112538155743e-49	8.940809978738744e-68	2.410539511301193e-9	1.989224096011226e-15	2.8531879693018376e-6	-1.6048821026595143e-21	7.36819020768922e-22	1.653803322428416e-12	6.316904021333759e-12	1.4635411677702754e-11
30500000	0.004998570984171784	1.6140112538155743e-49	8.940809978738744e-68	2.410539511301193e-9	1.989224096011226e-15	2.8531879693018376e-6	-1.6048820830225159e-21	7.36819020768922e-22	1.653803322428416e-12	6.316904021333759e-12	1.4635411677702754e-11
30600000	0.004998570984171784	1.6140112538155743e-49	8.940809978738744e-68	2.410539511301193e-9	1.989224096011226e-15	2.8531879693018376e-6	-1.6048820633855173e-21	7.36819020768922e-22	1.653803322428416e-12	6.316904021333759e-12	1.4635411677702754e-11
30700000	0.004998570984171784	1.6140112538155743e-49	8.940809978738744e-68	2.410539511301193e-9	1.989224096011226e-15	2.8531879693018376e-6	-1.604882043748519e-21	7.36819020768922e-22	1.653803322428416e-12	6.316904021333759e-12	1.4635411677702754e-11
30800000	0.004998570984171784	1.6140112538155743e-49	8.940809978738744e-68	2.410539511301193e-9	1.989224096011226e-15	2.8531879693018376e-6	-1.6048820241115206e-21	7.36819020768922e-22	1.653803322428416e-12	6.316904021333759e-12	1.4635411677702754e-11
30900000	0.004998570984171784	1.6140112538155743e-49	8.940809978738744e-68	2.410539511301193e-9	1.989224096011226e-15	2.8531879693018376e-6	-1.604882004474522e-21	7.36819020768922e-22	1.653803322428416e-12	6.316904021333759e-12	1.4635411677702754e-11
31000000	0.004998570984171784	1.6140112538155743e-49	8.940809978738744e-68	2.410539511301193e-9	1.989224096011226e-15	2.8531879693018376e-6	-1.6048819848375236e-21	7.36819020768922e-22	1.653803322428416e-12	6.316904021333759e-12	1.4635411677702754e-11
31100000	0.004998570984171784	1.6140112538155743e-49	8.940809978738744e-68	2.410539511301193e-9	1.989224096011226e-15	2.8531879693018376e-6	-1.6048819652005252e-21	7.36819020768922e-22	1.653803322428416e-12	6.316904021333759e-12	1.4635411677702754e-11
31200000	0.004998570984171784	1.6140112538155743e-49	8.940809978738744e-68	2.410539511301193e-9	1.989224096011226e-15	2.8531879693018376e-6	-1.6048819455635267e-21	7.36819020768922e-22	1.653803322428416e-12	6.316904021333759e-12	1.4635411677702754e-11
31300000	0.004998570984171784	1.6140112538155743e-49	8.940809978738744e-68	2.410539511301193e-9	1.989224096011226e-15	2.8531879693018376e-6	-1.6048819259265283e-21	7.36819020768922e-22	1.653803322428416e-12	6.316904021333759e-12	1.4635411677702754e-11
31400000	0.004998570984171784	1.6140112538155743e-49	8.940809978738744e-68	2.410539511301193e-9	1.989224096011226e-15	2.8531879693018376e-6	-1.6048819062895297e-21	7.36819020768922e-22	1.653803322428416e-12	6.316904021333759e-12	1.4635411677702754e-11
31500000	0.004998570984171784	1.6140112538155743e-49	8.940809978738744e-68	2.410539511301193e-9	1.989224096011226e-15	2.8531879693018376e-6	-1.6048818866525313e-21	7.36819020768922e-22	1.653803322428416e-12	6.316904021333759e-12	1.4635411677702754e-11
31600000	0.004998570984171784	1.6140112538155743e-49	8.940809978738744e-68	2.410539511301193e-9	1.989224096011226e-15	2.8531879693018376e-6	-1.604881867015533e-21	7.36819020768922e-22	1.653803322428416e-12	6.316904021333759e-12	1.4635411677702754e-11
31700000	0.004998570984171784	1.6140112538155743e-49	8.940809978738744e-68	2.410539511301193e-9	1.989224096011226e-15	2.8531879693018376e-6	-1.6048818473785344e-21	7.36819020768922e-22	1.653803322428416e-12	6.316904021333759e-12	1.4635411677702754e-11
31800000	0.004998570984171784	1.6140112538155743e-49	8.940809978738744e-68	2.410539511301193e-9	1.989224096011226e-15	2.8531879693018376e-6	-1.604881827741536e-21	7.36819020768922e-22	1.653803322428416e-12	6.316904021333759e-12	1.4635411677702754e-11
31900000	0.004998570984171784	1.6140112538155743e-49	8.940809978738744e-68	2.410539511301193e-9	1.989224096011226e-15	2.8531879693018376e-6	-1.6048818081045376e-21	7.36819020768922e-22	1.653803322428416e-12	6.316904021333759e-12	1.4635411677702754e-11
32000000	0.004998570984171784	1.6140112538155743e-49	8.940809978738744e-68	2.410539511301193e-9	1.989224096011226e-15	2.8531879693018376e-6	-1.604881788467539e-21	7.36819020768922e-22	1.653803322428416e-12	6.316904021333759e-12	1.4635411677702754e-11
32100000	0.004998570984171784	1.6140112538155743e-49	8.940809978738744e-68	2.410539511301193e-9	1.989224096011226e-15	2.8531879693018376e-6	-1.6048817688305407e-21	7.36819020768922e-22	1.653803322428416e-12	6.316904021333759e-12	1.4635411677702754e-11
32200000	0.004998570984171784	1.6140112538155743e-49	8.940809978738744e-68	2.410539511301193e-9	1.989224096011226e-15	2.8531879693018376e-6	-1.6048817491935423e-21	7.36819020768922e-22	1.653803322428416e-12	6.316904021333759e-12	1.4635411677702754e-11
32300000	0.004998570984171784	1.6140112538155743e-49	8.940809978738744e-68	2.410539511301193e-9	1.989224096011226e-15	2.8531879693018376e-6	-1.6048817295565437e-21	7.36819020768922e-22	1.653803322428416e-12	6.316904021333759e-12	1.4635411677702754e-11
32400000	0.004998570984171784	1.6140112538155743e-49	8.940809978738744e-68	2.410539511301193e-9	1.989224096011226e-15	2.8531879693018376e-6	-1.6048817099195453e-21	7.36819020768922e-22	1.653803322428416e-12	6.316904021333759e-12	1.4635411677702754e-11
32500000	0.004998570984171784	1.6140112538155743e-49	8.940809978738744e-68	2.410539511301193e-9	1.989224096011226e-15	2.8531879693018376e-6	-1.604881690282547e-21	7.36819020768922e-22	1.653803322428416e-12	6.316904021333759e-12	1.4635411677702754e-11
32600000	0.004998570984171784	1.6140112538155743e-49	8.940809978738744e-68	2.410539511301193e-9	1.989224096011226e-15	2.8531879693018376e-6	-1.6048816706455484e-21	7.36819020768922e-22	1.653803322428416e-12	6.316904021333759e-12	1.4635411677702754e-11
32700000	0.004998570984171784	1.6140112538155743e-49	8.940809978738744e-68	2.410539511301193e-9	1.989224096011226e-15	2.8531879693018376e-6	-1.60488165100855e-21	7.36819020768922e-22	1.653803322428416e-12	6.316904021333759e-12	1.4635411677702754e-11
32800000	0.004998570984171784	1.6140112538155743e-49	8.940809978738744e-68	2.410539511301193e-9	1.989224096011226e-15	2.8531879693018376e-6	-1.6048816313715514e-21	7.36819020768922e-22	1.653803322428416e-12	6.316904021333759e-12	1.4635411677702754e-11
32900000	0.004998570984171784	1.6140112538155743e-49	8.940809978738744e-68	2.410539511301193e-9	1.989224096011226e-15	2.8531879693018376e-6	-1.604881611734553e-21	7.36819020768922e-22	1.653803322428416e-12	6.316904021333759e-12	1.4635411677702754e-11
33000000	0.004998570984171784	1.6140112538155743e-49	8.940809978738744e-68	2.410539511301193e-9	1.989224096011226e-15	2.8531879693018376e-6	-1.6048815920975547e-21	7.36819020768922e-22	1.653803322428416e-12	6.316904021333759e-12	1.4635411677702754e-11
33100000	0.004998570984171784	1.6140112538155743e-49	8.940809978738744e-68	2.410539511301193e-9	1.989224096011226e-15	2.8531879693018376e-6	-1.6048815724605561e-21	7.36819020768922e-22	1.653803322428416e-12	6.316904021333759e-12	1.4635411677702754e-11
33200000	0.004998570984171784	1.6140112538155743e-49	8.940809978738744e-68	2.410539511301193e-9	1.989224096011226e-15	2.8531879693018376e-6	-1.6048815528235577e-21	7.36819020768922e-22	1.653803322428416e-12	6.316904021333759e-12	1.4635411677702754e-11
33300000	0.004998570984171784	1.6140112538155743e-49	8.940809978738744e-68	2.410539511301193e-9	1.989224096011226e-15	2.8531879693018376e-6	-1.6048815331865594e-21	7.36819020768922e-22	1.653803322428416e-12	6.316904021333759e-12	1.4635411677702754e-11
33400000	0.004998570984171784	1.6140112538155743e-49	8.940809978738744e-68	2.410539511301193e-9	1.989224096011226e-15	2.8531879693018376e-6	-1.6048815135495608e-21	7.36819020768922e-22	1.653803322428416e-12	6.316904021333759e-12	1.4635411677702754e-11
33500000	0.004998570984171784	1.6140112538155743e-49	8.940809978738744e-68	2.410539511301193e-9	1.989224096011226e-15	2.8531879693018376e-6	-1.6048814939125624e-21	7.36819020768922e-22	1.653803322428416e-12	6.316904021333759e-12	1.4635411677702754e-11
33600000	0.004998570984171784	1.6140112538155743e-49	8.940809978738744e-68	2.410539511301193e-9	1.989224096011226e-15	2.8531879693018376e-6	-1.604881474275564e-21	7.36819020768922e-22	1.653803322428416e-12	6.316904021333759e-12	1.4635411677702754e-11
33700000	0.004998570984171784	1.6140112538155743e-49	8.940809978738744e-68	2.410539511301193e-9	1.989224096011226e-15	2.8531879693018376e-6	-1.6048814546385655e-21	7.36819020768922e-22	1.653803322428416e-12	6.316904021333759e-12	1.4635411677702754e-11
33800000	0.004998570984171784	1.6140112538155743e-49	8.940809978738744e-68	2.410539511301193e-9	1.989224096011226e-15	2.8531879693018376e-6	-1.604881435001567e-21	7.36819020768922e-22	1.653803322428416e-12	6.316904021333759e-12	1.4635411677702754e-11
33900000	0.004998570984171784	1.6140112538155743e-49	8.940809978738744e-68	2.410539511301193e-9	1.989224096011226e-15	2.8531879693018376e-6	-1.6048814153645685e-21	7.36819020768922e-22	1.653803322428416e-12	6.316904021333759e-12	1.4635411677702754e-11
34000000	0.004998570984171784	1.6140112538155743e-49	8.940809978738744e-68	2.410539511301193e-9	1.989224096011226e-15	2.8531879693018376e-6	-1.6048813957275701e-21	7.36819020768922e-22	1.653803322428416e-12	6.316904021333759e-12	1.4635411677702754e-11
34100000	0.004998570984171784	1.6140112538155743e-49	8.940809978738744e-68	2.410539511301193e-9	1.989224096011226e-15	2.8531879693018376e-6	-1.6048813760905718e-21	7.36819020768922e-22	1.653803322428416e-12	6.316904021333759e-12	1.4635411677702754e-11
34200000	0.004998570984171784	1.6140112538155743e-49	8.940809978738744e-68	2.410539511301193e-9	1.989224096011226e-15	2.8531879693018376e-6	-1.6048813564535732e-21	7.36819020768922e-22	1.653803322428416e-12	6.316904021333759e-12	1.4635411677702754e-11
34300000	0.004998570984171784	1.6140112538155743e-49	8.940809978738744e-68	2.410539511301193e-9	1.989224096011226e-15	2.8531879693018376e-6	-1.6048813368165748e-21	7.36819020768922e-22	1.653803322428416e-12	6.316904021333759e-12	1.4635411677702754e-11
34400000	0.004998570984171784	1.6140112538155743e-49	8.940809978738744e-68	2.410539511301193e-9	1.989224096011226e-15	2.8531879693018376e-6	-1.6048813171795764e-21	7.36819020768922e-22	1.653803322428416e-12	6.316904021333759e-12	1.4635411677702754e-11
34500000	0.004998570984171784	1.6140112538155743e-49	8.940809978738744e-68	2.410539511301193e-9	1.989224096011226e-15	2.8531879693018376e-6	-1.6048812975425779e-21	7.36819020768922e-22	1.653803322428416e-12	6.316904021333759e-12	1.4635411677702754e-11
34600000	0.004998570984171784	1.6140112538155743e-49	8.940809978738744e-68	2.410539511301193e-9	1.989224096011226e-15	2.8531879693018376e-6	-1.6048812779055795e-21	7.36819020768922e-22	1.653803322428416e-12	6.316904021333759e-12	1.4635411677702754e-11
34700000	0.004998570984171784	1.6140112538155743e-49	8.940809978738744e-68	2.410539511301193e-9	1.989224096011226e-15	2.8531879693018376e-6	-1.6048812582685811e-21	7.36819020768922e-22	1.653803322428416e-12	6.316904021333759e-12	1.4635411677702754e-11
34800000	0.004998570984171784	1.6140112538155743e-49	8.940809978738744e-68	2.410539511301193e-9	1.989224096011226e-15	2.8531879693018376e-6	-1.6048812386315825e-21	7.36819020768922e-22	1.653803322428416e-12	6.316904021333759e-12	1.4635411677702754e-11
34900000	0.004998570984171784	1.6140112538155743e-49	8.940809978738744e-68	2.410539511301193e-9	1.989224096011226e-15	2.8531879693018376e-6	-1.6048812189945842e-21	7.36819020768922e-22	1.653803322428416e-12	6.316904021333759e-12	1.4635411677702754e-11
35000000	0.004998570984171784	1.6140112538155743e-49	8.940809978738744e-68	2.410539511301193e-9	1.989224096011226e-15	2.8531879693018376e-6	-1.6048811993575858e-21	7.36819020768922e-22	1.653803322428416e-12	6.316904021333759e-12	1.4635411677702754e-11
35100000	0.004998570984171784	1.6140112538155743e-49	8.940809978738744e-68	2.410539511301193e-9	1.989224096011226e-15	2.8531879693018376e-6	-1.6048811797205872e-21	7.36819020768922e-22	1.653803322428416e-12	6.316904021333759e-12	1.4635411677702754e-11
35200000	0.004998570984171784	1.6140112538155743e-49	8.940809978738744e-68	2.410539511301193e-9	1.989224096011226e-15	2.8531879693018376e-6	-1.6048811600835888e-21	7.36819020768922e-22	1.653803322428416e-12	6.316904021333759e-12	1.4635411677702754e-11
35300000	0.004998570984171784	1.6140112538155743e-49	8.940809978738744e-68	2.410539511301193e-9	1.989224096011226e-15	2.8531879693018376e-6	-1.6048811404465903e-21	7.36819020768922e-22	1.653803322428416e-12	6.316904021333759e-12	1.4635411677702754e-11
35400000	0.004998570984171784	1.6140112538155743e-49	8.940809978738744e-68	2.410539511301193e-9	1.989224096011226e-15	2.8531879693018376e-6	-1.6048811208095919e-21	7.36819020768922e-22	1.653803322428416e-12	6.316904021333759e-12	1.4635411677702754e-11
35500000	0.004998570984171784	1.6140112538155743e-49	8.940809978738744e-68	2.410539511301193e-9	1.989224096011226e-15	2.8531879693018376e-6	-1.6048811011725935e-21	7.36819020768922e-22	1.653803322428416e-12	6.316904021333759e-12	1.4635411677702754e-11
35600000	0.004998570984171784	1.6140112538155743e-49	8.940809978738744e-68	2.410539511301193e-9	1.989224096011226e-15	2.8531879693018376e-6	-1.604881081535595e-21	7.36819020768922e-22	1.653803322428416e-12	6.316904021333759e-12	1.4635411677702754e-11
35700000	0.004998570984171784	1.6140112538155743e-49	8.940809978738744e-68	2.410539511301193e-9	1.989224096011226e-15	2.8531879693018376e-6	-1.6048810618985965e-21	7.36819020768922e-22	1.653803322428416e-12	6.316904021333759e-12	1.4635411677702754e-11
35800000	0.004998570984171784	1.6140112538155743e-49	8.940809978738744e-68	2.410539511301193e-9	1.989224096011226e-15	2.8531879693018376e-6	-1.6048810422615982e-21	7.36819020768922e-22	1.653803322428416e-12	6.316904021333759e-12	1.4635411677702754e-11
35900000	0.004998570984171784	1.6140112538155743e-49	8.940809978738744e-68	2.410539511301193e-9	1.989224096011226e-15	2.8531879693018376e-6	-1.6048810226245996e-21	7.36819020768922e-22	1.653803322428416e-12	6.316904021333759e-12	1.4635411677702754e-11
36000000	0.004998570984171784	1.6140112538155743e-49	8.940809978738744e-68	2.410539511301193e-9	1.989224096011226e-15	2.8531879693018376e-6	-1.6048810029876012e-21	7.36819020768922e-22	1.653803322428416e-12	6.316904021333759e-12	1.4635411677702754e-11
36100000	0.004998570984171784	1.6140112538155743e-49	8.940809978738744e-68	2.410539511301193e-9	1.989224096011226e-15	2.8531879693018376e-6	-1.6048809833506028e-21	7.36819020768922e-22	1.653803322428416e-12	6.316904021333759e-12	1.4635411677702754e-11
36200000	0.004998570984171784	1.6140112538155743e-49	8.940809978738744e-68	2.410539511301193e-9	1.989224096011226e-15	2.8531879693018376e-6	-1.6048809637136043e-21	7.36819020768922e-22	1.653803322428416e-12	6.316904021333759e-12	1.4635411677702754e-11
36300000	0.004998570984171784	1.6140112538155743e-49	8.940809978738744e-68	2.410539511301193e-9	1.989224096011226e-15	2.8531879693018376e-6	-1.6048809440766059e-21	7.36819020768922e-22	1.653803322428416e-12	6.316904021333759e-12	1.4635411677702754e-11
36400000	0.004998570984171784	1.6140112538155743e-49	8.940809978738744e-68	2.410539511301193e-9	1.989224096011226e-15	2.8531879693018376e-6	-1.6048809244396075e-21	7.36819020768922e-22	1.653803322428416e-12	6.316904021333759e-12	1.4635411677702754e-11
36500000	0.004998570984171784	1.6140112538155743e-49	8.940809978738744e-68	2.410539511301193e-9	1.989224096011226e-15	2.8531879693018376e-6	-1.604880904802609e-21	7.36819020768922e-22	1.653803322428416e-12	6.316904021333759e-12	1.4635411677702754e-11
36600000	0.004998570984171784	1.6140112538155743e-49	8.940809978738744e-68	2.410539511301193e-9	1.989224096011226e-15	2.8531879693018376e-6	-1.6048808851656106e-21	7.36819020768922e-22	1.653803322428416e-12	6.316904021333759e-12	1.4635411677702754e-11
36700000	0.004998570984171784	1.6140112538155743e-49	8.940809978738744e-68	2.410539511301193e-9	1.989224096011226e-15	2.8531879693018376e-6	-1.604880865528612e-21	7.36819020768922e-22	1.653803322428416e-12	6.316904021333759e-12	1.4635411677702754e-11
36800000	0.004998570984171784	1.6140112538155743e-49	8.940809978738744e-68	2.410539511301193e-9	1.989224096011226e-15	2.8531879693018376e-6	-1.6048808458916136e-21	7.36819020768922e-22	1.653803322428416e-12	6.316904021333759e-12	1.4635411677702754e-11
36900000	0.004998570984171784	1.6140112538155743e-49	8.940809978738744e-68	2.410539511301193e-9	1.989224096011226e-15	2.8531879693018376e-6	-1.6048808262546152e-21	7.36819020768922e-22	1.653803322428416e-12	6.316904021333759e-12	1.4635411677702754e-11
37000000	0.004998570984171784	1.6140112538155743e-49	8.940809978738744e-68	2.410539511301193e-9	1.989224096011226e-15	2.8531879693018376e-6	-1.6048808066176167e-21	7.36819020768922e-22	1.653803322428416e-12	6.316904021333759e-12	1.4635411677702754e-11
37100000	0.004998570984171784	1.6140112538155743e-49	8.940809978738744e-68	2.410539511301193e-9	1.989224096011226e-15	2.8531879693018376e-6	-1.6048807869806183e-21	7.36819020768922e-22	1.653803322428416e-12	6.316904021333759e-12	1.4635411677702754e-11
37200000	0.004998570984171784	1.6140112538155743e-49	8.940809978738744e-68	2.410539511301193e-9	1.989224096011226e-15	2.8531879693018376e-6	-1.6048807673436199e-21	7.36819020768922e-22	1.653803322428416e-12	6.316904021333759e-12	1.4635411677702754e-11
37300000	0.004998570984171784	1.6140112538155743e-49	8.940809978738744e-68	2.410539511301193e-9	1.989224096011226e-15	2.8531879693018376e-6	-1.6048807477066213e-21	7.36819020768922e-22	1.653803322428416e-12	6.316904021333759e-12	1.4635411677702754e-11
37400000	0.004998570984171784	1.6140112538155743e-49	8.940809978738744e-68	2.410539511301193e-9	1.989224096011226e-15	2.8531879693018376e-6	-1.604880728069623e-21	7.36819020768922e-22	1.653803322428416e-12	6.316904021333759e-12	1.4635411677702754e-11
37500000	0.004998570984171784	1.6140112538155743e-49	8.940809978738744e-68	2.410539511301193e-9	1.989224096011226e-15	2.8531879693018376e-6	-1.6048807084326246e-21	7.36819020768922e-22	1.653803322428416e-12	6.316904021333759e-12	1.4635411677702754e-11
37600000	0.004998570984171784	1.6140112538155743e-49	8.940809978738744e-68	2.410539511301193e-9	1.989224096011226e-15	2.8531879693018376e-6	-1.604880688795626e-21	7.36819020768922e-22	1.653803322428416e-12	6.316904021333759e-12	1.4635411677702754e-11
37700000	0.004998570984171784	1.6140112538155743e-49	8.940809978738744e-68	2.410539511301193e-9	1.989224096011226e-15	2.8531879693018376e-6	-1.6048806691586276e-21	7.36819020768922e-22	1.653803322428416e-12	6.316904021333759e-12	1.4635411677702754e-11
37800000	0.004998570984171784	1.6140112538155743e-49	8.940809978738744e-68	2.410539511301193e-9	1.989224096011226e-15	2.8531879693018376e-6	-1.604880649521629e-21	7.36819020768922e-22	1.653803322428416e-12	6.316904021333759e-12	1.4635411677702754e-11
37900000	0.004998570984171784	1.6140112538155743e-49	8.940809978738744e-68	2.410539511301193e-9	1.989224096011226e-15	2.8531879693018376e-6	-1.6048806298846307e-21	7.36819020768922e-22	1.653803322428416e-12	6.316904021333759e-12	1.4635411677702754e-11
38000000	0.004998570984171784	1.6140112538155743e-49	8.940809978738744e-68	2.410539511301193e-9	1.989224096011226e-15	2.8531879693018376e-6	-1.6048806102476323e-21	7.36819020768922e-22	1.653803322428416e-12	6.316904021333759e-12	1.4635411677702754e-11
38100000	0.004998570984171784	1.6140112538155743e-49	8.940809978738744e-68	2.410539511301193e-9	1.989224096011226e-15	2.8531879693018376e-6	-1.6048805906106337e-21	7.36819020768922e-22	1.653803322428416e-12	6.316904021333759e-12	1.4635411677702754e-11
38200000	0.004998570984171784	1.6140112538155743e-49	8.940809978738744e-68	2.410539511301193e-9	1.989224096011226e-15	2.8531879693018376e-6	-1.6048805709736354e-21	7.36819020768922e-22	1.653803322428416e-12	6.316904021333759e-12	1.4635411677702754e-11
38300000	0.004998570984171784	1.6140112538155743e-49	8.940809978738744e-68	2.410539511301193e-9	1.989224096011226e-15	2.8531879693018376e-6	-1.604880551336637e-21	7.36819020768922e-22	1.653803322428416e-12	6.316904021333759e-12	1.4635411677702754e-11
38400000	0.004998570984171784	1.6140112538155743e-49	8.940809978738744e-68	2.410539511301193e-9	1.989224096011226e-15	2.8531879693018376e-6	-1.6048805316996384e-21	7.36819020768922e-22	1.653803322428416e-12	6.316904021333759e-12	1.4635411677702754e-11
38500000	0.004998570984171784	1.6140112538155743e-49	8.940809978738744e-68	2.410539511301193e-9	1.989224096011226e-15	2.8531879693018376e-6	-1.60488051206264e-21	7.36819020768922e-22	1.653803322428416e-12	6.316904021333759e-12	1.4635411677702754e-11
38600000	0.004998570984171784	1.6140112538155743e-49	8.940809978738744e-68	2.410539511301193e-9	1.989224096011226e-15	2.8531879693018376e-6	-1.6048804924256416e-21	7.36819020768922e-22	1.653803322428416e-12	6.316904021333759e-12	1.4635411677702754e-11
38700000	0.004998570984171784	1.6140112538155743e-49	8.940809978738744e-68	2.410539511301193e-9	1.989224096011226e-15	2.8531879693018376e-6	-1.604880472788643e-21	7.36819020768922e-22	1.653803322428416e-12	6.316904021333759e-12	1.4635411677702754e-11
38800000	0.004998570984171784	1.6140112538155743e-49	8.940809978738744e-68	2.410539511301193e-9	1.989224096011226e-15	2.8531879693018376e-6	-1.6048804531516447e-21	7.36819020768922e-22	1.653803322428416e-12	6.316904021333759e-12	1.4635411677702754e-11
38900000	0.004998570984171784	1.6140112538155743e-49	8.940809978738744e-68	2.410539511301193e-9	1.989224096011226e-15	2.8531879693018376e-6	-1.6048804335146463e-21	7.36819020768922e-22	1.653803322428416e-12	6.316904021333759e-12	1.4635411677702754e-11
39000000	0.004998570984171784	1.6140112538155743e-49	8.940809978738744e-68	2.410539511301193e-9	1.989224096011226e-15	2.8531879693018376e-6	-1.6048804138776477e-21	7.36819020768922e-22	1.653803322428416e-12	6.316904021333759e-12	1.4635411677702754e-11
39100000	0.004998570984171784	1.6140112538155743e-49	8.940809978738744e-68	2.410539511301193e-9	1.989224096011226e-15	2.8531879693018376e-6	-1.6048803942406494e-21	7.36819020768922e-22	1.653803322428416e-12	6.316904021333759e-12	1.4635411677702754e-11
39200000	0.004998570984171784	1.6140112538155743e-49	8.940809978738744e-68	2.410539511301193e-9	1.989224096011226e-15	2.8531879693018376e-6	-1.6048803746036508e-21	7.36819020768922e-22	1.653803322428416e-12	6.316904021333759e-12	1.4635411677702754e-11
39300000	0.004998570984171784	1.6140112538155743e-49	8.940809978738744e-68	2.410539511301193e-9	1.989224096011226e-15	2.8531879693018376e-6	-1.6048803549666524e-21	7.36819020768922e-22	1.653803322428416e-12	6.316904021333759e-12	1.4635411677702754e-11
39400000	0.004998570984171784	1.6140112538155743e-49	8.940809978738744e-68	2.410539511301193e-9	1.989224096011226e-15	2.8531879693018376e-6	-1.604880335329654e-21	7.36819020768922e-22	1.653803322428416e-12	6.316904021333759e-12	1.4635411677702754e-11
39500000	0.004998570984171784	1.6140112538155743e-49	8.940809978738744e-68	2.410539511301193e-9	1.989224096011226e-15	2.8531879693018376e-6	-1.6048803156926555e-21	7.36819020768922e-22	1.653803322428416e-12	6.316904021333759e-12	1.4635411677702754e-11
39600000	0.004998570984171784	1.6140112538155743e-49	8.940809978738744e-68	2.410539511301193e-9	1.989224096011226e-15	2.8531879693018376e-6	-1.604880296055657e-21	7.36819020768922e-22	1.653803322428416e-12	6.316904021333759e-12	1.4635411677702754e-11
39700000	0.004998570984171784	1.6140112538155743e-49	8.940809978738744e-68	2.410539511301193e-9	1.989224096011226e-15	2.8531879693018376e-6	-1.6048802764186587e-21	7.36819020768922e-22	1.653803322428416e-12	6.316904021333759e-12	1.4635411677702754e-11
39800000	0.004998570984171784	1.6140112538155743e-49	8.940809978738744e-68	2.410539511301193e-9	1.989224096011226e-15	2.8531879693018376e-6	-1.6048802567816601e-21	7.36819020768922e-22	1.653803322428416e-12	6.316904021333759e-12	1.4635411677702754e-11
39900000	0.004998570984171784	1.6140112538155743e-49	8.940809978738744e-68	2.410539511301193e-9	1.989224096011226e-15	2.8531879693018376e-6	-1.6048802371446618e-21	7.36819020768922e-22	1.653803322428416e-12	6.316904021333759e-12	1.4635411677702754e-11
40000000	0.004998570984171784	1.6140112538155743e-49	8.940809978738744e-68	2.410539511301193e-9	1.989224096011226e-15	2.8531879693018376e-6	-1.6048802175076634e-21	7.36819020768922e-22	1.653803322428416e-12	6.316904021333759e-12	1.4635411677702754e-11
40100000	0.004998570984171784	1.6140112538155743e-49	8.940809978738744e-68	2.410539511301193e-9	1.989224096011226e-15	2.8531879693018376e-6	-1.6048801978706648e-21	7.36819020768922e-22	1.653803322428416e-12	6.316904021333759e-12	1.4635411677702754e-11
40200000	0.004998570984171784	1.6140112538155743e-49	8.940809978738744e-68	2.410539511301193e-9	1.989224096011226e-15	2.8531879693018376e-6	-1.6048801782336664e-21	7.36819020768922e-22	1.653803322428416e-12	6.316904021333759e-12	1.4635411677702754e-11
40300000	0.004998570984171784	1.6140112538155743e-49	8.940809978738744e-68	2.410539511301193e-9	1.989224096011226e-15	2.8531879693018376e-6	-1.6048801585966679e-21	7.36819020768922e-22	1.653803322428416e-12	6.316904021333759e-12	1.4635411677702754e-11
40400000	0.004998570984171784	1.6140112538155743e-49	8.940809978738744e-68	2.410539511301193e-9	1.989224096011226e-15	2.8531879693018376e-6	-1.6048801389596695e-21	7.36819020768922e-22	1.653803322428416e-12	6.316904021333759e-12	1.4635411677702754e-11
40500000	0.004998570984171784	1.6140112538155743e-49	8.940809978738744e-68	2.410539511301193e-9	1.989224096011226e-15	2.8531879693018376e-6	-1.6048801193226711e-21	7.36819020768922e-22	1.653803322428416e-12	6.316904021333759e-12	1.4635411677702754e-11
40600000	0.004998570984171784	1.6140112538155743e-49	8.940809978738744e-68	2.410539511301193e-9	1.989224096011226e-15	2.8531879693018376e-6	-1.6048800996856725e-21	7.36819020768922e-22	1.653803322428416e-12	6.316904021333759e-12	1.4635411677702754e-11
40700000	0.004998570984171784	1.6140112538155743e-49	8.940809978738744e-68	2.410539511301193e-9	1.989224096011226e-15	2.8531879693018376e-6	-1.6048800800486742e-21	7.36819020768922e-22	1.653803322428416e-12	6.316904021333759e-12	1.4635411677702754e-11
40800000	0.004998570984171784	1.6140112538155743e-49	8.940809978738744e-68	2.410539511301193e-9	1.989224096011226e-15	2.8531879693018376e-6	-1.6048800604116758e-21	7.36819020768922e-22	1.653803322428416e-12	6.316904021333759e-12	1.4635411677702754e-11
40900000	0.004998570984171784	1.6140112538155743e-49	8.940809978738744e-68	2.410539511301193e-9	1.989224096011226e-15	2.8531879693018376e-6	-1.6048800407746772e-21	7.36819020768922e-22	1.653803322428416e-12	6.316904021333759e-12	1.4635411677702754e-11
41000000	0.004998570984171784	1.6140112538155743e-49	8.940809978738744e-68	2.410539511301193e-9	1.989224096011226e-15	2.8531879693018376e-6	-1.6048800211376788e-21	7.36819020768922e-22	1.653803322428416e-12	6.316904021333759e-12	1.4635411677702754e-11
41100000	0.004998570984171784	1.6140112538155743e-49	8.940809978738744e-68	2.410539511301193e-9	1.989224096011226e-15	2.8531879693018376e-6	-1.6048800015006804e-21	7.36819020768922e-22	1.653803322428416e-12	6.316904021333759e-12	1.4635411677702754e-11
41200000	0.004998570984171784	1.6140112538155743e-49	8.940809978738744e-68	2.410539511301193e-9	1.989224096011226e-15	2.8531879693018376e-6	-1.6048799818636819e-21	7.36819020768922e-22	1.653803322428416e-12	6.316904021333759e-12	1.4635411677702754e-11
41300000	0.004998570984171784	1.6140112538155743e-49	8.940809978738744e-68	2.410539511301193e-9	1.989224096011226e-15	2.8531879693018376e-6	-1.6048799622266835e-21	7.36819020768922e-22	1.653803322428416e-12	6.316904021333759e-12	1.4635411677702754e-11
41400000	0.004998570984171784	1.6140112538155743e-49	8.940809978738744e-68	2.410539511301193e-9	1.989224096011226e-15	2.8531879693018376e-6	-1.604879942589685e-21	7.36819020768922e-22	1.653803322428416e-12	6.316904021333759e-12	1.4635411677702754e-11
41500000	0.004998570984171784	1.6140112538155743e-49	8.940809978738744e-68	2.410539511301193e-9	1.989224096011226e-15	2.8531879693018376e-6	-1.6048799229526866e-21	7.36819020768922e-22	1.653803322428416e-12	6.316904021333759e-12	1.4635411677702754e-11
41600000	0.004998570984171784	1.6140112538155743e-49	8.940809978738744e-68	2.410539511301193e-9	1.989224096011226e-15	2.8531879693018376e-6	-1.6048799033156882e-21	7.36819020768922e-22	1.653803322428416e-12	6.316904021333759e-12	1.4635411677702754e-11
41700000	0.004998570984171784	1.6140112538155743e-49	8.940809978738744e-68	2.410539511301193e-9	1.989224096011226e-15	2.8531879693018376e-6	-1.6048798836786896e-21	7.36819020768922e-22	1.653803322428416e-12	6.316904021333759e-12	1.4635411677702754e-11
41800000	0.004998570984171784	1.6140112538155743e-49	8.940809978738744e-68	2.410539511301193e-9	1.989224096011226e-15	2.8531879693018376e-6	-1.6048798640416912e-21	7.36819020768922e-22	1.653803322428416e-12	6.316904021333759e-12	1.4635411677702754e-11
41900000	0.004998570984171784	1.6140112538155743e-49	8.940809978738744e-68	2.410539511301193e-9	1.989224096011226e-15	2.8531879693018376e-6	-1.6048798444046928e-21	7.36819020768922e-22	1.653803322428416e-12	6.316904021333759e-12	1.4635411677702754e-11
42000000	0.004998570984171784	1.6140112538155743e-49	8.940809978738744e-68	2.410539511301193e-9	1.989224096011226e-15	2.8531879693018376e-6	-1.6048798247676943e-21	7.36819020768922e-22	1.653803322428416e-12	6.316904021333759e-12	1.4635411677702754e-11
42100000	0.004998570984171784	1.6140112538155743e-49	8.940809978738744e-68	2.410539511301193e-9	1.989224096011226e-15	2.8531879693018376e-6	-1.6048798051306959e-21	7.36819020768922e-22	1.653803322428416e-12	6.316904021333759e-12	1.4635411677702754e-11
42200000	0.004998570984171784	1.6140112538155743e-49	8.940809978738744e-68	2.410539511301193e-9	1.989224096011226e-15	2.8531879693018376e-6	-1.6048797854936975e-21	7.36819020768922e-22	1.653803322428416e-12	6.316904021333759e-12	1.4635411677702754e-11
42300000	0.004998570984171784	1.6140112538155743e-49	8.940809978738744e-68	2.410539511301193e-9	1.989224096011226e-15	2.8531879693018376e-6	-1.604879765856699e-21	7.36819020768922e-22	1.653803322428416e-12	6.316904021333759e-12	1.4635411677702754e-11
42400000	0.004998570984171784	1.6140112538155743e-49	8.940809978738744e-68	2.410539511301193e-9	1.989224096011226e-15	2.8531879693018376e-6	-1.6048797462197006e-21	7.36819020768922e-22	1.653803322428416e-12	6.316904021333759e-12	1.4635411677702754e-11
42500000	0.004998570984171784	1.6140112538155743e-49	8.940809978738744e-68	2.410539511301193e-9	1.989224096011226e-15	2.8531879693018376e-6	-1.6048797265827022e-21	7.36819020768922e-22	1.653803322428416e-12	6.316904021333759e-12	1.4635411677702754e-11
42600000	0.004998570984171784	1.6140112538155743e-49	8.940809978738744e-68	2.410539511301193e-9	1.989224096011226e-15	2.8531879693018376e-6	-1.6048797069457036e-21	7.36819020768922e-22	1.653803322428416e-12	6.316904021333759e-12	1.4635411677702754e-11
42700000	0.004998570984171784	1.6140112538155743e-49	8.940809978738744e-68	2.410539511301193e-9	1.989224096011226e-15	2.8531879693018376e-6	-1.6048796873087052e-21	7.36819020768922e-22	1.653803322428416e-12	6.316904021333759e-12	1.4635411677702754e-11
42800000	0.004998570984171784	1.6140112538155743e-49	8.940809978738744e-68	2.410539511301193e-9	1.989224096011226e-15	2.8531879693018376e-6	-1.6048796676717067e-21	7.36819020768922e-22	1.653803322428416e-12	6.316904021333759e-12	1.4635411677702754e-11
42900000	0.004998570984171784	1.6140112538155743e-49	8.940809978738744e-68	2.410539511301193e-9	1.989224096011226e-15	2.8531879693018376e-6	-1.6048796480347083e-21	7.36819020768922e-22	1.653803322428416e-12	6.316904021333759e-12	1.4635411677702754e-11
43000000	0.004998570984171784	1.6140112538155743e-49	8.940809978738744e-68	2.410539511301193e-9	1.989224096011226e-15	2.8531879693018376e-6	-1.60487962839771e-21	7.36819020768922e-22	1.653803322428416e-12	6.316904021333759e-12	1.4635411677702754e-11
43100000	0.004998570984171784	1.6140112538155743e-49	8.940809978738744e-68	2.410539511301193e-9	1.989224096011226e-15	2.8531879693018376e-6	-1.6048796087607113e-21	7.36819020768922e-22	1.653803322428416e-12	6.316904021333759e-12	1.4635411677702754e-11
43200000	0.004998570984171784	1.6140112538155743e-49	8.940809978738744e-68	2.410539511301193e-9	1.989224096011226e-15	2.8531879693018376e-6	-1.604879589123713e-21	7.36819020768922e-22	1.653803322428416e-12	6.316904021333759e-12	1.4635411677702754e-11
43300000	0.004998570984171784	1.6140112538155743e-49	8.940809978738744e-68	2.410539511301193e-9	1.989224096011226e-15	2.8531879693018376e-6	-1.6048795694867146e-21	7.36819020768922e-22	1.653803322428416e-12	6.316904021333759e-12	1.4635411677702754e-11
43400000	0.004998570984171784	1.6140112538155743e-49	8.940809978738744e-68	2.410539511301193e-9	1.989224096011226e-15	2.8531879693018376e-6	-1.604879549849716e-21	7.36819020768922e-22	1.653803322428416e-12	6.316904021333759e-12	1.4635411677702754e-11
43500000	0.004998570984171784	1.6140112538155743e-49	8.940809978738744e-68	2.410539511301193e-9	1.989224096011226e-15	2.8531879693018376e-6	-1.6048795302127176e-21	7.36819020768922e-22	1.653803322428416e-12	6.316904021333759e-12	1.4635411677702754e-11
43600000	0.004998570984171784	1.6140112538155743e-49	8.940809978738744e-68	2.410539511301193e-9	1.989224096011226e-15	2.8531879693018376e-6	-1.6048795105757193e-21	7.36819020768922e-22	1.653803322428416e-12	6.316904021333759e-12	1.4635411677702754e-11
43700000	0.004998570984171784	1.6140112538155743e-49	8.940809978738744e-68	2.410539511301193e-9	1.989224096011226e-15	2.8531879693018376e-6	-1.6048794909387207e-21	7.36819020768922e-22	1.653803322428416e-12	6.316904021333759e-12	1.4635411677702754e-11
43800000	0.004998570984171784	1.6140112538155743e-49	8.940809978738744e-68	2.410539511301193e-9	1.989224096011226e-15	2.8531879693018376e-6	-1.6048794713017223e-21	7.36819020768922e-22	1.653803322428416e-12	6.316904021333759e-12	1.4635411677702754e-11
43900000	0.004998570984171784	1.6140112538155743e-49	8.940809978738744e-68	2.410539511301193e-9	1.989224096011226e-15	2.8531879693018376e-6	-1.6048794516647237e-21	7.36819020768922e-22	1.653803322428416e-12	6.316904021333759e-12	1.4635411677702754e-11
44000000	0.004998570984171784	1.6140112538155743e-49	8.940809978738744e-68	2.410539511301193e-9	1.989224096011226e-15	2.8531879693018376e-6	-1.6048794320277254e-21	7.36819020768922e-22	1.653803322428416e-12	6.316904021333759e-12	1.4635411677702754e-11
44100000	0.004998570984171784	1.6140112538155743e-49	8.940809978738744e-68	2.410539511301193e-9	1.989224096011226e-15	2.8531879693018376e-6	-1.604879412390727e-21	7.36819020768922e-22	1.653803322428416e-12	6.316904021333759e-12	1.4635411677702754e-11
44200000	0.004998570984171784	1.6140112538155743e-49	8.940809978738744e-68	2.410539511301193e-9	1.989224096011226e-15	2.8531879693018376e-6	-1.6048793927537284e-21	7.36819020768922e-22	1.653803322428416e-12	6.316904021333759e-12	1.4635411677702754e-11
44300000	0.004998570984171784	1.6140112538155743e-49	8.940809978738744e-68	2.410539511301193e-9	1.989224096011226e-15	2.8531879693018376e-6	-1.60487937311673e-21	7.36819020768922e-22	1.653803322428416e-12	6.316904021333759e-12	1.4635411677702754e-11
44400000	0.004998570984171784	1.6140112538155743e-49	8.940809978738744e-68	2.410539511301193e-9	1.989224096011226e-15	2.8531879693018376e-6	-1.6048793534797316e-21	7.36819020768922e-22	1.653803322428416e-12	6.316904021333759e-12	1.4635411677702754e-11
44500000	0.004998570984171784	1.6140112538155743e-49	8.940809978738744e-68	2.410539511301193e-9	1.989224096011226e-15	2.8531879693018376e-6	-1.604879333842733e-21	7.36819020768922e-22	1.653803322428416e-12	6.316904021333759e-12	1.4635411677702754e-11
44600000	0.004998570984171784	1.6140112538155743e-49	8.940809978738744e-68	2.410539511301193e-9	1.989224096011226e-15	2.8531879693018376e-6	-1.6048793142057347e-21	7.36819020768922e-22	1.653803322428416e-12	6.316904021333759e-12	1.4635411677702754e-11
44700000	0.004998570984171784	1.6140112538155743e-49	8.940809978738744e-68	2.410539511301193e-9	1.989224096011226e-15	2.8531879693018376e-6	-1.6048792945687363e-21	7.36819020768922e-22	1.653803322428416e-12	6.316904021333759e-12	1.4635411677702754e-11
44800000	0.004998570984171784	1.6140112538155743e-49	8.940809978738744e-68	2.410539511301193e-9	1.989224096011226e-15	2.8531879693018376e-6	-1.6048792749317378e-21	7.36819020768922e-22	1.653803322428416e-12	6.316904021333759e-12	1.4635411677702754e-11
44900000	0.004998570984171784	1.6140112538155743e-49	8.940809978738744e-68	2.410539511301193e-9	1.989224096011226e-15	2.8531879693018376e-6	-1.6048792552947394e-21	7.36819020768922e-22	1.653803322428416e-12	6.316904021333759e-12	1.4635411677702754e-11
45000000	0.004998570984171784	1.6140112538155743e-49	8.940809978738744e-68	2.410539511301193e-9	1.989224096011226e-15	2.8531879693018376e-6	-1.604879235657741e-21	7.36819020768922e-22	1.653803322428416e-12	6.316904021333759e-12	1.4635411677702754e-11
45100000	0.004998570984171784	1.6140112538155743e-49	8.940809978738744e-68	2.410539511301193e-9	1.989224096011226e-15	2.8531879693018376e-6	-1.6048792160207424e-21	7.36819020768922e-22	1.653803322428416e-12	6.316904021333759e-12	1.4635411677702754e-11
45200000	0.004998570984171784	1.6140112538155743e-49	8.940809978738744e-68	2.410539511301193e-9	1.989224096011226e-15	2.8531879693018376e-6	-1.604879196383744e-21	7.36819020768922e-22	1.653803322428416e-12	6.316904021333759e-12	1.4635411677702754e-11
45300000	0.004998570984171784	1.6140112538155743e-49	8.940809978738744e-68	2.410539511301193e-9	1.989224096011226e-15	2.8531879693018376e-6	-1.6048791767467455e-21	7.36819020768922e-22	1.653803322428416e-12	6.316904021333759e-12	1.4635411677702754e-11
45400000	0.004998570984171784	1.6140112538155743e-49	8.940809978738744e-68	2.410539511301193e-9	1.989224096011226e-15	2.8531879693018376e-6	-1.6048791571097471e-21	7.36819020768922e-22	1.653803322428416e-12	6.316904021333759e-12	1.4635411677702754e-11
45500000	0.004998570984171784	1.6140112538155743e-49	8.940809978738744e-68	2.410539511301193e-9	1.989224096011226e-15	2.8531879693018376e-6	-1.6048791374727487e-21	7.36819020768922e-22	1.653803322428416e-12	6.316904021333759e-12	1.4635411677702754e-11
45600000	0.004998570984171784	1.6140112538155743e-49	8.940809978738744e-68	2.410539511301193e-9	1.989224096011226e-15	2.8531879693018376e-6	-1.6048791178357501e-21	7.36819020768922e-22	1.653803322428416e-12	6.316904021333759e-12	1.4635411677702754e-11
45700000	0.004998570984171784	1.6140112538155743e-49	8.940809978738744e-68	2.410539511301193e-9	1.989224096011226e-15	2.8531879693018376e-6	-1.6048790981987518e-21	7.36819020768922e-22	1.653803322428416e-12	6.316904021333759e-12	1.4635411677702754e-11
45800000	0.004998570984171784	1.6140112538155743e-49	8.940809978738744e-68	2.410539511301193e-9	1.989224096011226e-15	2.8531879693018376e-6	-1.6048790785617534e-21	7.36819020768922e-22	1.653803322428416e-12	6.316904021333759e-12	1.4635411677702754e-11
45900000	0.004998570984171784	1.6140112538155743e-49	8.940809978738744e-68	2.410539511301193e-9	1.989224096011226e-15	2.8531879693018376e-6	-1.6048790589247548e-21	7.36819020768922e-22	1.653803322428416e-12	6.316904021333759e-12	1.4635411677702754e-11
46000000	0.004998570984171784	1.6140112538155743e-49	8.940809978738744e-68	2.410539511301193e-9	1.989224096011226e-15	2.8531879693018376e-6	-1.6048790392877564e-21	7.36819020768922e-22	1.653803322428416e-12	6.316904021333759e-12	1.4635411677702754e-11
46100000	0.004998570984171784	1.6140112538155743e-49	8.940809978738744e-68	2.410539511301193e-9	1.989224096011226e-15	2.8531879693018376e-6	-1.604879019650758e-21	7.36819020768922e-22	1.653803322428416e-12	6.316904021333759e-12	1.4635411677702754e-11
46200000	0.004998570984171784	1.6140112538155743e-49	8.940809978738744e-68	2.410539511301193e-9	1.989224096011226e-15	2.8531879693018376e-6	-1.6048790000137595e-21	7.36819020768922e-22	1.653803322428416e-12	6.316904021333759e-12	1.4635411677702754e-11
46300000	0.004998570984171784	1.6140112538155743e-49	8.940809978738744e-68	2.410539511301193e-9	1.989224096011226e-15	2.8531879693018376e-6	-1.6048789803767611e-21	7.36819020768922e-22	1.653803322428416e-12	6.316904021333759e-12	1.4635411677702754e-11
46400000	0.004998570984171784	1.6140112538155743e-49	8.940809978738744e-68	2.410539511301193e-9	1.989224096011226e-15	2.8531879693018376e-6	-1.6048789607397627e-21	7.36819020768922e-22	1.653803322428416e-12	6.316904021333759e-12	1.4635411677702754e-11
46500000	0.004998570984171784	1.6140112538155743e-49	8.940809978738744e-68	2.410539511301193e-9	1.989224096011226e-15	2.8531879693018376e-6	-1.6048789411027642e-21	7.36819020768922e-22	1.653803322428416e-12	6.316904021333759e-12	1.4635411677702754e-11
46600000	0.004998570984171784	1.6140112538155743e-49	8.940809978738744e-68	2.410539511301193e-9	1.989224096011226e-15	2.8531879693018376e-6	-1.6048789214657658e-21	7.36819020768922e-22	1.653803322428416e-12	6.316904021333759e-12	1.4635411677702754e-11
46700000	0.004998570984171784	1.6140112538155743e-49	8.940809978738744e-68	2.410539511301193e-9	1.989224096011226e-15	2.8531879693018376e-6	-1.6048789018287672e-21	7.36819020768922e-22	1.653803322428416e-12	6.316904021333759e-12	1.4635411677702754e-11
46800000	0.004998570984171784	1.6140112538155743e-49	8.940809978738744e-68	2.410539511301193e-9	1.989224096011226e-15	2.8531879693018376e-6	-1.6048788821917688e-21	7.36819020768922e-22	1.653803322428416e-12	6.316904021333759e-12	1.4635411677702754e-11
46900000	0.004998570984171784	1.6140112538155743e-49	8.940809978738744e-68	2.410539511301193e-9	1.989224096011226e-15	2.8531879693018376e-6	-1.6048788625547705e-21	7.36819020768922e-22	1.653803322428416e-12	6.316904021333759e-12	1.4635411677702754e-11
47000000	0.004998570984171784	1.6140112538155745e-49	8.940809978738744e-68	2.410539511301193e-9	1.989224096011226e-15	2.8531879693018376e-6	-1.6048788429177719e-21	7.36819020768922e-22	1.653803322428416e-12	6.316904021333759e-12	1.4635411677702754e-11
47100000	0.004998570984171784	1.6140112538155745e-49	8.940809978738744e-68	2.410539511301193e-9	1.989224096011226e-15	2.8531879693018376e-6	-1.6048788232807735e-21	7.36819020768922e-22	1.653803322428416e-12	6.316904021333759e-12	1.4635411677702754e-11
47200000	0.004998570984171784	1.6140112538155745e-49	8.940809978738744e-68	2.410539511301193e-9	1.989224096011226e-15	2.8531879693018376e-6	-1.6048788036437751e-21	7.36819020768922e-22	1.653803322428416e-12	6.316904021333759e-12	1.4635411677702754e-11
47300000	0.004998570984171784	1.6140112538155745e-49	8.940809978738744e-68	2.410539511301193e-9	1.989224096011226e-15	2.8531879693018376e-6	-1.6048787840067766e-21	7.36819020768922e-22	1.653803322428416e-12	6.316904021333759e-12	1.4635411677702754e-11
47400000	0.004998570984171784	1.6140112538155745e-49	8.940809978738744e-68	2.410539511301193e-9	1.989224096011226e-15	2.8531879693018376e-6	-1.6048787643697782e-21	7.36819020768922e-22	1.653803322428416e-12	6.316904021333759e-12	1.4635411677702754e-11
47500000	0.004998570984171784	1.6140112538155745e-49	8.940809978738744e-68	2.410539511301193e-9	1.989224096011226e-15	2.8531879693018376e-6	-1.6048787447327798e-21	7.36819020768922e-22	1.653803322428416e-12	6.316904021333759e-12	1.4635411677702754e-11
47600000	0.004998570984171784	1.6140112538155745e-49	8.940809978738744e-68	2.410539511301193e-9	1.989224096011226e-15	2.8531879693018376e-6	-1.6048787250957812e-21	7.36819020768922e-22	1.653803322428416e-12	6.316904021333759e-12	1.4635411677702754e-11
47700000	0.004998570984171784	1.6140112538155745e-49	8.940809978738744e-68	2.410539511301193e-9	1.989224096011226e-15	2.8531879693018376e-6	-1.6048787054587828e-21	7.36819020768922e-22	1.653803322428416e-12	6.316904021333759e-12	1.4635411677702754e-11
47800000	0.004998570984171784	1.6140112538155745e-49	8.940809978738744e-68	2.410539511301193e-9	1.989224096011226e-15	2.8531879693018376e-6	-1.6048786858217843e-21	7.36819020768922e-22	1.653803322428416e-12	6.316904021333759e-12	1.4635411677702754e-11
47900000	0.004998570984171784	1.6140112538155745e-49	8.940809978738744e-68	2.410539511301193e-9	1.989224096011226e-15	2.8531879693018376e-6	-1.6048786661847859e-21	7.36819020768922e-22	1.653803322428416e-12	6.316904021333759e-12	1.4635411677702754e-11
48000000	0.004998570984171784	1.6140112538155745e-49	8.940809978738744e-68	2.410539511301193e-9	1.989224096011226e-15	2.8531879693018376e-6	-1.6048786465477875e-21	7.36819020768922e-22	1.653803322428416e-12	6.316904021333759e-12	1.4635411677702754e-11
48100000	0.004998570984171784	1.6140112538155745e-49	8.940809978738744e-68	2.410539511301193e-9	1.989224096011226e-15	2.8531879693018376e-6	-1.604878626910789e-21	7.36819020768922e-22	1.653803322428416e-12	6.316904021333759e-12	1.4635411677702754e-11
48200000	0.004998570984171784	1.6140112538155745e-49	8.940809978738744e-68	2.410539511301193e-9	1.989224096011226e-15	2.8531879693018376e-6	-1.6048786072737906e-21	7.36819020768922e-22	1.653803322428416e-12	6.316904021333759e-12	1.4635411677702754e-11
48300000	0.004998570984171784	1.6140112538155745e-49	8.940809978738744e-68	2.410539511301193e-9	1.989224096011226e-15	2.8531879693018376e-6	-1.6048785876367922e-21	7.36819020768922e-22	1.653803322428416e-12	6.316904021333759e-12	1.4635411677702754e-11
48400000	0.004998570984171784	1.6140112538155745e-49	8.940809978738744e-68	2.410539511301193e-9	1.989224096011226e-15	2.8531879693018376e-6	-1.6048785679997936e-21	7.36819020768922e-22	1.653803322428416e-12	6.316904021333759e-12	1.4635411677702754e-11
48500000	0.004998570984171784	1.6140112538155745e-49	8.940809978738744e-68	2.410539511301193e-9	1.989224096011226e-15	2.8531879693018376e-6	-1.6048785483627952e-21	7.36819020768922e-22	1.653803322428416e-12	6.316904021333759e-12	1.4635411677702754e-11
48600000	0.004998570984171784	1.6140112538155745e-49	8.940809978738744e-68	2.410539511301193e-9	1.989224096011226e-15	2.8531879693018376e-6	-1.6048785287257969e-21	7.36819020768922e-22	1.653803322428416e-12	6.316904021333759e-12	1.4635411677702754e-11
48700000	0.004998570984171784	1.6140112538155745e-49	8.940809978738744e-68	2.410539511301193e-9	1.989224096011226e-15	2.8531879693018376e-6	-1.6048785090887983e-21	7.36819020768922e-22	1.653803322428416e-12	6.316904021333759e-12	1.4635411677702754e-11
48800000	0.004998570984171784	1.6140112538155745e-49	8.940809978738744e-68	2.410539511301193e-9	1.989224096011226e-15	2.8531879693018376e-6	-1.6048784894518e-21	7.36819020768922e-22	1.653803322428416e-12	6.316904021333759e-12	1.4635411677702754e-11
48900000	0.004998570984171784	1.6140112538155745e-49	8.940809978738744e-68	2.410539511301193e-9	1.989224096011226e-15	2.8531879693018376e-6	-1.6048784698148015e-21	7.36819020768922e-22	1.653803322428416e-12	6.316904021333759e-12	1.4635411677702754e-11
49000000	0.004998570984171784	1.6140112538155745e-49	8.940809978738744e-68	2.410539511301193e-9	1.989224096011226e-15	2.8531879693018376e-6	-1.604878450177803e-21	7.36819020768922e-22	1.653803322428416e-12	6.316904021333759e-12	1.4635411677702754e-11
49100000	0.004998570984171784	1.6140112538155745e-49	8.940809978738744e-68	2.410539511301193e-9	1.989224096011226e-15	2.8531879693018376e-6	-1.6048784305408046e-21	7.36819020768922e-22	1.653803322428416e-12	6.316904021333759e-12	1.4635411677702754e-11
49200000	0.004998570984171784	1.6140112538155745e-49	8.940809978738744e-68	2.410539511301193e-9	1.989224096011226e-15	2.8531879693018376e-6	-1.604878410903806e-21	7.36819020768922e-22	1.653803322428416e-12	6.316904021333759e-12	1.4635411677702754e-11
49300000	0.004998570984171784	1.6140112538155745e-49	8.940809978738744e-68	2.410539511301193e-9	1.989224096011226e-15	2.8531879693018376e-6	-1.6048783912668076e-21	7.36819020768922e-22	1.653803322428416e-12	6.316904021333759e-12	1.4635411677702754e-11
49400000	0.004998570984171784	1.6140112538155745e-49	8.940809978738744e-68	2.410539511301193e-9	1.989224096011226e-15	2.8531879693018376e-6	-1.6048783716298093e-21	7.36819020768922e-22	1.653803322428416e-12	6.316904021333759e-12	1.4635411677702754e-11
49500000	0.004998570984171784	1.6140112538155745e-49	8.940809978738744e-68	2.410539511301193e-9	1.989224096011226e-15	2.8531879693018376e-6	-1.6048783519928107e-21	7.36819020768922e-22	1.653803322428416e-12	6.316904021333759e-12	1.4635411677702754e-11
49600000	0.004998570984171784	1.6140112538155745e-49	8.940809978738744e-68	2.410539511301193e-9	1.989224096011226e-15	2.8531879693018376e-6	-1.6048783323558123e-21	7.36819020768922e-22	1.653803322428416e-12	6.316904021333759e-12	1.4635411677702754e-11
49700000	0.004998570984171784	1.6140112538155745e-49	8.940809978738744e-68	2.410539511301193e-9	1.989224096011226e-15	2.8531879693018376e-6	-1.604878312718814e-21	7.36819020768922e-22	1.653803322428416e-12	6.316904021333759e-12	1.4635411677702754e-11
49800000	0.004998570984171784	1.6140112538155745e-49	8.940809978738744e-68	2.410539511301193e-9	1.989224096011226e-15	2.8531879693018376e-6	-1.6048782930818154e-21	7.36819020768922e-22	1.653803322428416e-12	6.316904021333759e-12	1.4635411677702754e-11
49900000	0.004998570984171784	1.6140112538155745e-49	8.940809978738744e-68	2.410539511301193e-9	1.989224096011226e-15	2.8531879693018376e-6	-1.604878273444817e-21	7.36819020768922e-22	1.653803322428416e-12	6.316904021333759e-12	1.4635411677702754e-11
50000000	0.004998570984171784	1.6140112538155745e-49	8.940809978738744e-68	2.410539511301193e-9	1.989224096011226e-15	2.8531879693018376e-6	-1.6048782538078186e-21	7.36819020768922e-22	1.653803322428416e-12	6.316904021333759e-12	1.4635411677702754e-11
50100000	0.004998570984171784	1.6140112538155745e-49	8.940809978738744e-68	2.410539511301193e-9	1.989224096011226e-15	2.8531879693018376e-6	-1.60487823417082e-21	7.36819020768922e-22	1.653803322428416e-12	6.316904021333759e-12	1.4635411677702754e-11
50200000	0.004998570984171784	1.6140112538155745e-49	8.940809978738744e-68	2.410539511301193e-9	1.989224096011226e-15	2.8531879693018376e-6	-1.6048782145338217e-21	7.36819020768922e-22	1.653803322428416e-12	6.316904021333759e-12	1.4635411677702754e-11
50300000	0.004998570984171784	1.6140112538155745e-49	8.940809978738744e-68	2.410539511301193e-9	1.989224096011226e-15	2.8531879693018376e-6	-1.604878194896823e-21	7.36819020768922e-22	1.653803322428416e-12	6.316904021333759e-12	1.4635411677702754e-11
50400000	0.004998570984171784	1.6140112538155745e-49	8.940809978738744e-68	2.410539511301193e-9	1.989224096011226e-15	2.8531879693018376e-6	-1.6048781752598247e-21	7.36819020768922e-22	1.653803322428416e-12	6.316904021333759e-12	1.4635411677702754e-11
50500000	0.004998570984171784	1.6140112538155745e-49	8.940809978738744e-68	2.410539511301193e-9	1.989224096011226e-15	2.8531879693018376e-6	-1.6048781556228263e-21	7.36819020768922e-22	1.653803322428416e-12	6.316904021333759e-12	1.4635411677702754e-11
50600000	0.004998570984171784	1.6140112538155745e-49	8.940809978738744e-68	2.410539511301193e-9	1.989224096011226e-15	2.8531879693018376e-6	-1.6048781359858278e-21	7.36819020768922e-22	1.653803322428416e-12	6.316904021333759e-12	1.4635411677702754e-11
50700000	0.004998570984171784	1.6140112538155745e-49	8.940809978738744e-68	2.410539511301193e-9	1.989224096011226e-15	2.8531879693018376e-6	-1.6048781163488294e-21	7.36819020768922e-22	1.653803322428416e-12	6.316904021333759e-12	1.4635411677702754e-11
50800000	0.004998570984171784	1.6140112538155745e-49	8.940809978738744e-68	2.410539511301193e-9	1.989224096011226e-15	2.8531879693018376e-6	-1.604878096711831e-21	7.36819020768922e-22	1.653803322428416e-12	6.316904021333759e-12	1.4635411677702754e-11
50900000	0.004998570984171784	1.6140112538155745e-49	8.940809978738744e-68	2.410539511301193e-9	1.989224096011226e-15	2.8531879693018376e-6	-1.6048780770748324e-21	7.36819020768922e-22	1.653803322428416e-12	6.316904021333759e-12	1.4635411677702754e-11
51000000	0.004998570984171784	1.6140112538155745e-49	8.940809978738744e-68	2.410539511301193e-9	1.989224096011226e-15	2.8531879693018376e-6	-1.604878057437834e-21	7.36819020768922e-22	1.653803322428416e-12	6.316904021333759e-12	1.4635411677702754e-11
51100000	0.004998570984171784	1.6140112538155745e-49	8.940809978738744e-68	2.410539511301193e-9	1.989224096011226e-15	2.8531879693018376e-6	-1.6048780378008357e-21	7.36819020768922e-22	1.653803322428416e-12	6.316904021333759e-12	1.4635411677702754e-11
51200000	0.004998570984171784	1.6140112538155745e-49	8.940809978738744e-68	2.410539511301193e-9	1.989224096011226e-15	2.8531879693018376e-6	-1.6048780181638371e-21	7.36819020768922e-22	1.653803322428416e-12	6.316904021333759e-12	1.4635411677702754e-11
51300000	0.004998570984171784	1.6140112538155745e-49	8.940809978738744e-68	2.410539511301193e-9	1.989224096011226e-15	2.8531879693018376e-6	-1.6048779985268387e-21	7.36819020768922e-22	1.653803322428416e-12	6.316904021333759e-12	1.4635411677702754e-11
51400000	0.004998570984171784	1.6140112538155745e-49	8.940809978738744e-68	2.410539511301193e-9	1.989224096011226e-15	2.8531879693018376e-6	-1.6048779788898402e-21	7.36819020768922e-22	1.653803322428416e-12	6.316904021333759e-12	1.4635411677702754e-11
51500000	0.004998570984171784	1.6140112538155745e-49	8.940809978738744e-68	2.410539511301193e-9	1.989224096011226e-15	2.8531879693018376e-6	-1.6048779592528418e-21	7.36819020768922e-22	1.653803322428416e-12	6.316904021333759e-12	1.4635411677702754e-11
51600000	0.004998570984171784	1.6140112538155745e-49	8.940809978738744e-68	2.410539511301193e-9	1.989224096011226e-15	2.8531879693018376e-6	-1.6048779396158434e-21	7.36819020768922e-22	1.653803322428416e-12	6.316904021333759e-12	1.4635411677702754e-11
51700000	0.004998570984171784	1.6140112538155745e-49	8.940809978738744e-68	2.410539511301193e-9	1.989224096011226e-15	2.8531879693018376e-6	-1.6048779199788448e-21	7.36819020768922e-22	1.653803322428416e-12	6.316904021333759e-12	1.4635411677702754e-11
51800000	0.004998570984171784	1.6140112538155745e-49	8.940809978738744e-68	2.410539511301193e-9	1.989224096011226e-15	2.8531879693018376e-6	-1.6048779003418464e-21	7.36819020768922e-22	1.653803322428416e-12	6.316904021333759e-12	1.4635411677702754e-11
51900000	0.004998570984171784	1.6140112538155745e-49	8.940809978738744e-68	2.410539511301193e-9	1.989224096011226e-15	2.8531879693018376e-6	-1.604877880704848e-21	7.36819020768922e-22	1.653803322428416e-12	6.316904021333759e-12	1.4635411677702754e-11
52000000	0.004998570984171784	1.6140112538155745e-49	8.940809978738744e-68	2.410539511301193e-9	1.989224096011226e-15	2.8531879693018376e-6	-1.6048778610678495e-21	7.36819020768922e-22	1.653803322428416e-12	6.316904021333759e-12	1.4635411677702754e-11
52100000	0.004998570984171784	1.6140112538155745e-49	8.940809978738744e-68	2.410539511301193e-9	1.989224096011226e-15	2.8531879693018376e-6	-1.6048778414308511e-21	7.36819020768922e-22	1.653803322428416e-12	6.316904021333759e-12	1.4635411677702754e-11
52200000	0.004998570984171784	1.6140112538155745e-49	8.940809978738744e-68	2.410539511301193e-9	1.989224096011226e-15	2.8531879693018376e-6	-1.6048778217938527e-21	7.36819020768922e-22	1.653803322428416e-12	6.316904021333759e-12	1.4635411677702754e-11
52300000	0.004998570984171784	1.6140112538155745e-49	8.940809978738744e-68	2.410539511301193e-9	1.989224096011226e-15	2.8531879693018376e-6	-1.6048778021568542e-21	7.36819020768922e-22	1.653803322428416e-12	6.316904021333759e-12	1.4635411677702754e-11
52400000	0.004998570984171784	1.6140112538155745e-49	8.940809978738744e-68	2.410539511301193e-9	1.989224096011226e-15	2.8531879693018376e-6	-1.6048777825198558e-21	7.36819020768922e-22	1.653803322428416e-12	6.316904021333759e-12	1.4635411677702754e-11
52500000	0.004998570984171784	1.6140112538155745e-49	8.940809978738744e-68	2.410539511301193e-9	1.989224096011226e-15	2.8531879693018376e-6	-1.6048777628828574e-21	7.36819020768922e-22	1.653803322428416e-12	6.316904021333759e-12	1.4635411677702754e-11
52600000	0.004998570984171784	1.6140112538155745e-49	8.940809978738744e-68	2.410539511301193e-9	1.989224096011226e-15	2.8531879693018376e-6	-1.6048777432458588e-21	7.36819020768922e-22	1.653803322428416e-12	6.316904021333759e-12	1.4635411677702754e-11
52700000	0.004998570984171784	1.6140112538155745e-49	8.940809978738744e-68	2.410539511301193e-9	1.989224096011226e-15	2.8531879693018376e-6	-1.6048777236088605e-21	7.36819020768922e-22	1.653803322428416e-12	6.316904021333759e-12	1.4635411677702754e-11
52800000	0.004998570984171784	1.6140112538155745e-49	8.940809978738744e-68	2.410539511301193e-9	1.989224096011226e-15	2.8531879693018376e-6	-1.6048777039718619e-21	7.36819020768922e-22	1.653803322428416e-12	6.316904021333759e-12	1.4635411677702754e-11
52900000	0.004998570984171784	1.6140112538155745e-49	8.940809978738744e-68	2.410539511301193e-9	1.989224096011226e-15	2.8531879693018376e-6	-1.6048776843348635e-21	7.36819020768922e-22	1.653803322428416e-12	6.316904021333759e-12	1.4635411677702754e-11
53000000	0.004998570984171784	1.6140112538155745e-49	8.940809978738744e-68	2.410539511301193e-9	1.989224096011226e-15	2.8531879693018376e-6	-1.6048776646978651e-21	7.36819020768922e-22	1.653803322428416e-12	6.316904021333759e-12	1.4635411677702754e-11
53100000	0.004998570984171784	1.6140112538155745e-49	8.940809978738744e-68	2.410539511301193e-9	1.989224096011226e-15	2.8531879693018376e-6	-1.6048776450608666e-21	7.36819020768922e-22	1.653803322428416e-12	6.316904021333759e-12	1.4635411677702754e-11
53200000	0.004998570984171784	1.6140112538155745e-49	8.940809978738744e-68	2.410539511301193e-9	1.989224096011226e-15	2.8531879693018376e-6	-1.6048776254238682e-21	7.36819020768922e-22	1.653803322428416e-12	6.316904021333759e-12	1.4635411677702754e-11
53300000	0.004998570984171784	1.6140112538155745e-49	8.940809978738744e-68	2.410539511301193e-9	1.989224096011226e-15	2.8531879693018376e-6	-1.6048776057868698e-21	7.36819020768922e-22	1.653803322428416e-12	6.316904021333759e-12	1.4635411677702754e-11
53400000	0.004998570984171784	1.6140112538155745e-49	8.940809978738744e-68	2.410539511301193e-9	1.989224096011226e-15	2.8531879693018376e-6	-1.6048775861498712e-21	7.36819020768922e-22	1.653803322428416e-12	6.316904021333759e-12	1.4635411677702754e-11
53500000	0.004998570984171784	1.6140112538155745e-49	8.940809978738744e-68	2.410539511301193e-9	1.989224096011226e-15	2.8531879693018376e-6	-1.6048775665128729e-21	7.36819020768922e-22	1.653803322428416e-12	6.316904021333759e-12	1.4635411677702754e-11
53600000	0.004998570984171784	1.6140112538155745e-49	8.940809978738744e-68	2.410539511301193e-9	1.989224096011226e-15	2.8531879693018376e-6	-1.6048775468758745e-21	7.36819020768922e-22	1.653803322428416e-12	6.316904021333759e-12	1.4635411677702754e-11
53700000	0.004998570984171784	1.6140112538155745e-49	8.940809978738744e-68	2.410539511301193e-9	1.989224096011226e-15	2.8531879693018376e-6	-1.6048775272388759e-21	7.36819020768922e-22	1.653803322428416e-12	6.316904021333759e-12	1.4635411677702754e-11
53800000	0.004998570984171784	1.6140112538155745e-49	8.940809978738744e-68	2.410539511301193e-9	1.989224096011226e-15	2.8531879693018376e-6	-1.6048775076018775e-21	7.36819020768922e-22	1.653803322428416e-12	6.316904021333759e-12	1.4635411677702754e-11
53900000	0.004998570984171784	1.6140112538155745e-49	8.940809978738744e-68	2.410539511301193e-9	1.989224096011226e-15	2.8531879693018376e-6	-1.604877487964879e-21	7.36819020768922e-22	1.653803322428416e-12	6.316904021333759e-12	1.4635411677702754e-11
54000000	0.004998570984171784	1.6140112538155745e-49	8.940809978738744e-68	2.410539511301193e-9	1.989224096011226e-15	2.8531879693018376e-6	-1.6048774683278806e-21	7.36819020768922e-22	1.653803322428416e-12	6.316904021333759e-12	1.4635411677702754e-11
54100000	0.004998570984171784	1.6140112538155745e-49	8.940809978738744e-68	2.410539511301193e-9	1.989224096011226e-15	2.8531879693018376e-6	-1.6048774486908822e-21	7.36819020768922e-22	1.653803322428416e-12	6.316904021333759e-12	1.4635411677702754e-11
54200000	0.004998570984171784	1.6140112538155745e-49	8.940809978738744e-68	2.410539511301193e-9	1.989224096011226e-15	2.8531879693018376e-6	-1.6048774290538836e-21	7.36819020768922e-22	1.653803322428416e-12	6.316904021333759e-12	1.4635411677702754e-11
54300000	0.004998570984171784	1.6140112538155745e-49	8.940809978738744e-68	2.410539511301193e-9	1.989224096011226e-15	2.8531879693018376e-6	-1.6048774094168852e-21	7.36819020768922e-22	1.653803322428416e-12	6.316904021333759e-12	1.4635411677702754e-11
54400000	0.004998570984171784	1.6140112538155745e-49	8.940809978738744e-68	2.410539511301193e-9	1.989224096011226e-15	2.8531879693018376e-6	-1.6048773897798869e-21	7.36819020768922e-22	1.653803322428416e-12	6.316904021333759e-12	1.4635411677702754e-11
54500000	0.004998570984171784	1.6140112538155745e-49	8.940809978738744e-68	2.410539511301193e-9	1.989224096011226e-15	2.8531879693018376e-6	-1.6048773701428883e-21	7.36819020768922e-22	1.653803322428416e-12	6.316904021333759e-12	1.4635411677702754e-11
54600000	0.004998570984171784	1.6140112538155745e-49	8.940809978738744e-68	2.410539511301193e-9	1.989224096011226e-15	2.8531879693018376e-6	-1.60487735050589e-21	7.36819020768922e-22	1.653803322428416e-12	6.316904021333759e-12	1.4635411677702754e-11
54700000	0.004998570984171784	1.6140112538155745e-49	8.940809978738744e-68	2.410539511301193e-9	1.989224096011226e-15	2.8531879693018376e-6	-1.6048773308688915e-21	7.36819020768922e-22	1.653803322428416e-12	6.316904021333759e-12	1.4635411677702754e-11
54800000	0.004998570984171784	1.6140112538155745e-49	8.940809978738744e-68	2.410539511301193e-9	1.989224096011226e-15	2.8531879693018376e-6	-1.604877311231893e-21	7.36819020768922e-22	1.653803322428416e-12	6.316904021333759e-12	1.4635411677702754e-11
54900000	0.004998570984171784	1.6140112538155745e-49	8.940809978738744e-68	2.410539511301193e-9	1.989224096011226e-15	2.8531879693018376e-6	-1.6048772915948946e-21	7.36819020768922e-22	1.653803322428416e-12	6.316904021333759e-12	1.4635411677702754e-11
55000000	0.004998570984171784	1.6140112538155745e-49	8.940809978738744e-68	2.410539511301193e-9	1.989224096011226e-15	2.8531879693018376e-6	-1.6048772719578962e-21	7.36819020768922e-22	1.653803322428416e-12	6.316904021333759e-12	1.4635411677702754e-11
55100000	0.004998570984171784	1.6140112538155745e-49	8.940809978738744e-68	2.410539511301193e-9	1.989224096011226e-15	2.8531879693018376e-6	-1.6048772523208976e-21	7.36819020768922e-22	1.653803322428416e-12	6.316904021333759e-12	1.4635411677702754e-11
55200000	0.004998570984171784	1.6140112538155745e-49	8.940809978738742e-68	2.410539511301193e-9	1.989224096011226e-15	2.8531879693018376e-6	-1.6048772326838993e-21	7.36819020768922e-22	1.653803322428416e-12	6.316904021333759e-12	1.4635411677702754e-11
55300000	0.004998570984171784	1.6140112538155745e-49	8.940809978738742e-68	2.410539511301193e-9	1.989224096011226e-15	2.8531879693018376e-6	-1.6048772130469007e-21	7.36819020768922e-22	1.653803322428416e-12	6.316904021333759e-12	1.4635411677702754e-11
55400000	0.004998570984171784	1.6140112538155745e-49	8.940809978738742e-68	2.410539511301193e-9	1.989224096011226e-15	2.8531879693018376e-6	-1.6048771934099023e-21	7.36819020768922e-22	1.653803322428416e-12	6.316904021333759e-12	1.4635411677702754e-11
55500000	0.004998570984171784	1.6140112538155745e-49	8.940809978738742e-68	2.410539511301193e-9	1.989224096011226e-15	2.8531879693018376e-6	-1.604877173772904e-21	7.36819020768922e-22	1.653803322428416e-12	6.316904021333759e-12	1.4635411677702754e-11
55600000	0.004998570984171784	1.6140112538155745e-49	8.940809978738742e-68	2.410539511301193e-9	1.989224096011226e-15	2.8531879693018376e-6	-1.6048771541359054e-21	7.36819020768922e-22	1.653803322428416e-12	6.316904021333759e-12	1.4635411677702754e-11
55700000	0.004998570984171784	1.6140112538155745e-49	8.940809978738742e-68	2.410539511301193e-9	1.989224096011226e-15	2.8531879693018376e-6	-1.604877134498907e-21	7.36819020768922e-22	1.653803322428416e-12	6.316904021333759e-12	1.4635411677702754e-11
55800000	0.004998570984171784	1.6140112538155745e-49	8.940809978738742e-68	2.410539511301193e-9	1.989224096011226e-15	2.8531879693018376e-6	-1.6048771148619086e-21	7.36819020768922e-22	1.653803322428416e-12	6.316904021333759e-12	1.4635411677702754e-11
55900000	0.004998570984171784	1.6140112538155745e-49	8.940809978738742e-68	2.410539511301193e-9	1.989224096011226e-15	2.8531879693018376e-6	-1.60487709522491e-21	7.36819020768922e-22	1.653803322428416e-12	6.316904021333759e-12	1.4635411677702754e-11
56000000	0.004998570984171784	1.6140112538155745e-49	8.940809978738742e-68	2.410539511301193e-9	1.989224096011226e-15	2.8531879693018376e-6	-1.6048770755879117e-21	7.36819020768922e-22	1.653803322428416e-12	6.316904021333759e-12	1.4635411677702754e-11
56100000	0.004998570984171784	1.6140112538155745e-49	8.940809978738742e-68	2.410539511301193e-9	1.989224096011226e-15	2.8531879693018376e-6	-1.6048770559509133e-21	7.36819020768922e-22	1.653803322428416e-12	6.316904021333759e-12	1.4635411677702754e-11
56200000	0.004998570984171784	1.6140112538155745e-49	8.940809978738742e-68	2.410539511301193e-9	1.989224096011226e-15	2.8531879693018376e-6	-1.6048770363139147e-21	7.36819020768922e-22	1.653803322428416e-12	6.316904021333759e-12	1.4635411677702754e-11
56300000	0.004998570984171784	1.6140112538155745e-49	8.940809978738742e-68	2.410539511301193e-9	1.989224096011226e-15	2.8531879693018376e-6	-1.6048770166769163e-21	7.36819020768922e-22	1.653803322428416e-12	6.316904021333759e-12	1.4635411677702754e-11
56400000	0.004998570984171784	1.6140112538155745e-49	8.940809978738742e-68	2.410539511301193e-9	1.989224096011226e-15	2.8531879693018376e-6	-1.604876997039918e-21	7.36819020768922e-22	1.653803322428416e-12	6.316904021333759e-12	1.4635411677702754e-11
56500000	0.004998570984171784	1.6140112538155745e-49	8.940809978738742e-68	2.410539511301193e-9	1.989224096011226e-15	2.8531879693018376e-6	-1.6048769774029194e-21	7.36819020768922e-22	1.653803322428416e-12	6.316904021333759e-12	1.4635411677702754e-11
56600000	0.004998570984171784	1.6140112538155745e-49	8.940809978738742e-68	2.410539511301193e-9	1.989224096011226e-15	2.8531879693018376e-6	-1.604876957765921e-21	7.36819020768922e-22	1.653803322428416e-12	6.316904021333759e-12	1.4635411677702754e-11
56700000	0.004998570984171784	1.6140112538155745e-49	8.940809978738742e-68	2.410539511301193e-9	1.989224096011226e-15	2.8531879693018376e-6	-1.6048769381289224e-21	7.36819020768922e-22	1.653803322428416e-12	6.316904021333759e-12	1.4635411677702754e-11
56800000	0.004998570984171784	1.6140112538155745e-49	8.940809978738742e-68	2.410539511301193e-9	1.989224096011226e-15	2.8531879693018376e-6	-1.604876918491924e-21	7.36819020768922e-22	1.653803322428416e-12	6.316904021333759e-12	1.4635411677702754e-11
56900000	0.004998570984171784	1.6140112538155745e-49	8.940809978738742e-68	2.410539511301193e-9	1.989224096011226e-15	2.8531879693018376e-6	-1.6048768988549257e-21	7.36819020768922e-22	1.653803322428416e-12	6.316904021333758e-12	1.4635411677702754e-11
57000000	0.004998570984171784	1.6140112538155745e-49	8.940809978738742e-68	2.410539511301193e-9	1.989224096011226e-15	2.8531879693018376e-6	-1.6048768792179271e-21	7.36819020768922e-22	1.653803322428416e-12	6.316904021333758e-12	1.4635411677702754e-11
57100000	0.004998570984171784	1.6140112538155745e-49	8.940809978738742e-68	2.410539511301193e-9	1.989224096011226e-15	2.8531879693018376e-6	-1.6048768595809287e-21	7.36819020768922e-22	1.653803322428416e-12	6.316904021333758e-12	1.4635411677702754e-11
57200000	0.004998570984171783	1.6140112538155745e-49	8.940809978738742e-68	2.410539511301193e-9	1.989224096011226e-15	2.8531879693018376e-6	-1.6048768399439303e-21	7.36819020768922e-22	1.653803322428416e-12	6.316904021333758e-12	1.4635411677702754e-11
57300000	0.004998570984171783	1.6140112538155745e-49	8.940809978738742e-68	2.410539511301193e-9	1.989224096011226e-15	2.8531879693018376e-6	-1.6048768203069318e-21	7.36819020768922e-22	1.653803322428416e-12	6.316904021333758e-12	1.4635411677702754e-11
57400000	0.004998570984171783	1.6140112538155745e-49	8.940809978738742e-68	2.410539511301193e-9	1.989224096011226e-15	2.8531879693018376e-6	-1.6048768006699334e-21	7.368190207689219e-22	1.653803322428416e-12	6.316904021333758e-12	1.4635411677702754e-11
57500000	0.004998570984171783	1.6140112538155745e-49	8.940809978738742e-68	2.410539511301193e-9	1.989224096011226e-15	2.8531879693018376e-6	-1.604876781032935e-21	7.368190207689219e-22	1.653803322428416e-12	6.316904021333758e-12	1.4635411677702754e-11
57600000	0.004998570984171783	1.6140112538155745e-49	8.940809978738742e-68	2.410539511301193e-9	1.989224096011226e-15	2.853187969301837e-6	-1.6048767613959364e-21	7.368190207689219e-22	1.653803322428416e-12	6.316904021333758e-12	1.4635411677702754e-11
57700000	0.004998570984171783	1.6140112538155743e-49	8.940809978738742e-68	2.410539511301193e-9	1.989224096011226e-15	2.853187969301837e-6	-1.604876741758938e-21	7.368190207689219e-22	1.653803322428416e-12	6.316904021333758e-12	1.4635411677702754e-11
57800000	0.004998570984171783	1.6140112538155743e-49	8.940809978738742e-68	2.410539511301193e-9	1.989224096011226e-15	2.853187969301837e-6	-1.6048767221219395e-21	7.368190207689219e-22	1.653803322428416e-12	6.316904021333758e-12	1.4635411677702754e-11
57900000	0.004998570984171783	1.6140112538155743e-49	8.940809978738742e-68	2.410539511301193e-9	1.989224096011226e-15	2.853187969301837e-6	-1.6048767024849411e-21	7.368190207689219e-22	1.653803322428416e-12	6.316904021333758e-12	1.4635411677702754e-11
58000000	0.004998570984171783	1.6140112538155743e-49	8.940809978738742e-68	2.410539511301193e-9	1.989224096011226e-15	2.853187969301837e-6	-1.6048766828479427e-21	7.368190207689219e-22	1.653803322428416e-12	6.316904021333758e-12	1.4635411677702754e-11
58100000	0.004998570984171783	1.6140112538155743e-49	8.940809978738742e-68	2.410539511301193e-9	1.989224096011226e-15	2.853187969301837e-6	-1.6048766632109442e-21	7.368190207689219e-22	1.653803322428416e-12	6.316904021333758e-12	1.4635411677702754e-11
58200000	0.004998570984171783	1.6140112538155743e-49	8.940809978738742e-68	2.410539511301193e-9	1.989224096011226e-15	2.853187969301837e-6	-1.6048766435739458e-21	7.368190207689219e-22	1.653803322428416e-12	6.316904021333758e-12	1.4635411677702754e-11
58300000	0.004998570984171783	1.6140112538155743e-49	8.940809978738742e-68	2.410539511301193e-9	1.989224096011226e-15	2.853187969301837e-6	-1.6048766239369474e-21	7.368190207689219e-22	1.653803322428416e-12	6.316904021333758e-12	1.4635411677702754e-11
58400000	0.004998570984171783	1.6140112538155743e-49	8.940809978738742e-68	2.410539511301193e-9	1.989224096011226e-15	2.853187969301837e-6	-1.6048766042999488e-21	7.368190207689219e-22	1.653803322428416e-12	6.316904021333758e-12	1.4635411677702754e-11
58500000	0.004998570984171783	1.6140112538155743e-49	8.940809978738742e-68	2.410539511301193e-9	1.989224096011226e-15	2.853187969301837e-6	-1.6048765846629505e-21	7.368190207689219e-22	1.653803322428416e-12	6.316904021333758e-12	1.4635411677702754e-11
58600000	0.004998570984171783	1.6140112538155743e-49	8.940809978738742e-68	2.410539511301193e-9	1.989224096011226e-15	2.853187969301837e-6	-1.604876565025952e-21	7.368190207689219e-22	1.653803322428416e-12	6.316904021333758e-12	1.4635411677702754e-11
58700000	0.004998570984171783	1.6140112538155743e-49	8.940809978738742e-68	2.410539511301193e-9	1.989224096011226e-15	2.853187969301837e-6	-1.6048765453889535e-21	7.368190207689219e-22	1.653803322428416e-12	6.316904021333758e-12	1.4635411677702754e-11
58800000	0.004998570984171783	1.6140112538155743e-49	8.940809978738742e-68	2.410539511301193e-9	1.989224096011226e-15	2.853187969301837e-6	-1.6048765257519551e-21	7.368190207689219e-22	1.653803322428416e-12	6.316904021333758e-12	1.4635411677702754e-11
58900000	0.004998570984171783	1.6140112538155743e-49	8.940809978738742e-68	2.410539511301193e-9	1.989224096011226e-15	2.853187969301837e-6	-1.6048765061149568e-21	7.368190207689219e-22	1.653803322428416e-12	6.316904021333758e-12	1.4635411677702754e-11
59000000	0.004998570984171783	1.6140112538155743e-49	8.940809978738742e-68	2.410539511301193e-9	1.989224096011226e-15	2.853187969301837e-6	-1.6048764864779582e-21	7.368190207689219e-22	1.653803322428416e-12	6.316904021333758e-12	1.4635411677702754e-11
59100000	0.004998570984171783	1.6140112538155743e-49	8.940809978738742e-68	2.410539511301193e-9	1.989224096011226e-15	2.853187969301837e-6	-1.6048764668409598e-21	7.368190207689219e-22	1.653803322428416e-12	6.316904021333758e-12	1.4635411677702754e-11
59200000	0.004998570984171783	1.6140112538155743e-49	8.940809978738742e-68	2.410539511301193e-9	1.989224096011226e-15	2.853187969301837e-6	-1.6048764472039612e-21	7.368190207689219e-22	1.653803322428416e-12	6.316904021333758e-12	1.4635411677702754e-11
59300000	0.004998570984171783	1.6140112538155743e-49	8.940809978738742e-68	2.410539511301193e-9	1.989224096011226e-15	2.853187969301837e-6	-1.6048764275669629e-21	7.368190207689219e-22	1.653803322428416e-12	6.316904021333758e-12	1.4635411677702754e-11
59400000	0.004998570984171783	1.6140112538155743e-49	8.94080997873874e-68	2.410539511301193e-9	1.989224096011226e-15	2.853187969301837e-6	-1.6048764079299645e-21	7.368190207689219e-22	1.653803322428416e-12	6.316904021333758e-12	1.4635411677702754e-11
59500000	0.004998570984171783	1.6140112538155743e-49	8.94080997873874e-68	2.410539511301193e-9	1.989224096011226e-15	2.853187969301837e-6	-1.604876388292966e-21	7.368190207689219e-22	1.653803322428416e-12	6.316904021333758e-12	1.4635411677702754e-11
59600000	0.004998570984171783	1.6140112538155743e-49	8.94080997873874e-68	2.410539511301193e-9	1.989224096011226e-15	2.853187969301837e-6	-1.6048763686559675e-21	7.368190207689219e-22	1.653803322428416e-12	6.316904021333758e-12	1.4635411677702754e-11
59700000	0.004998570984171783	1.6140112538155743e-49	8.94080997873874e-68	2.410539511301193e-9	1.989224096011226e-15	2.853187969301837e-6	-1.6048763490189691e-21	7.368190207689219e-22	1.653803322428416e-12	6.316904021333758e-12	1.4635411677702754e-11
59800000	0.004998570984171783	1.6140112538155743e-49	8.94080997873874e-68	2.410539511301193e-9	1.989224096011226e-15	2.853187969301837e-6	-1.6048763293819706e-21	7.368190207689219e-22	1.653803322428416e-12	6.316904021333758e-12	1.4635411677702754e-11
59900000	0.004998570984171783	1.6140112538155743e-49	8.94080997873874e-68	2.410539511301193e-9	1.989224096011226e-15	2.853187969301837e-6	-1.6048763097449722e-21	7.368190207689219e-22	1.653803322428416e-12	6.316904021333758e-12	1.4635411677702754e-11
60000000	0.004998570984171783	1.6140112538155743e-49	8.94080997873874e-68	2.410539511301193e-9	1.989224096011226e-15	2.853187969301837e-6	-1.6048762901079738e-21	7.368190207689219e-22	1.653803322428416e-12	6.316904021333758e-12	1.4635411677702754e-11
60100000	0.004998570984171783	1.6140112538155743e-49	8.94080997873874e-68	2.410539511301193e-9	1.989224096011226e-15	2.853187969301837e-6	-1.6048762704709753e-21	7.368190207689219e-22	1.653803322428416e-12	6.316904021333758e-12	1.4635411677702754e-11
60200000	0.004998570984171783	1.6140112538155743e-49	8.94080997873874e-68	2.410539511301193e-9	1.989224096011226e-15	2.853187969301837e-6	-1.6048762508339769e-21	7.368190207689219e-22	1.653803322428416e-12	6.316904021333758e-12	1.4635411677702754e-11
60300000	0.004998570984171783	1.6140112538155743e-49	8.94080997873874e-68	2.410539511301193e-9	1.989224096011226e-15	2.853187969301837e-6	-1.6048762311969783e-21	7.368190207689219e-22	1.653803322428416e-12	6.316904021333758e-12	1.4635411677702754e-11
60400000	0.004998570984171783	1.6140112538155743e-49	8.94080997873874e-68	2.410539511301193e-9	1.989224096011226e-15	2.853187969301837e-6	-1.60487621155998e-21	7.368190207689219e-22	1.653803322428416e-12	6.316904021333758e-12	1.4635411677702754e-11
60500000	0.004998570984171783	1.6140112538155743e-49	8.94080997873874e-68	2.410539511301193e-9	1.989224096011226e-15	2.853187969301837e-6	-1.6048761919229815e-21	7.368190207689219e-22	1.653803322428416e-12	6.316904021333758e-12	1.4635411677702754e-11
60600000	0.004998570984171783	1.6140112538155743e-49	8.94080997873874e-68	2.410539511301193e-9	1.989224096011226e-15	2.853187969301837e-6	-1.604876172285983e-21	7.368190207689219e-22	1.653803322428416e-12	6.316904021333758e-12	1.4635411677702754e-11
60700000	0.004998570984171783	1.6140112538155743e-49	8.94080997873874e-68	2.410539511301193e-9	1.989224096011226e-15	2.853187969301837e-6	-1.6048761526489846e-21	7.368190207689219e-22	1.653803322428416e-12	6.316904021333758e-12	1.4635411677702754e-11
60800000	0.004998570984171783	1.6140112538155743e-49	8.94080997873874e-68	2.410539511301193e-9	1.989224096011226e-15	2.853187969301837e-6	-1.6048761330119862e-21	7.368190207689219e-22	1.653803322428416e-12	6.316904021333758e-12	1.4635411677702754e-11
60900000	0.004998570984171783	1.6140112538155743e-49	8.94080997873874e-68	2.410539511301193e-9	1.989224096011226e-15	2.853187969301837e-6	-1.6048761133749876e-21	7.368190207689219e-22	1.653803322428416e-12	6.316904021333758e-12	1.4635411677702754e-11
61000000	0.004998570984171783	1.6140112538155743e-49	8.94080997873874e-68	2.410539511301193e-9	1.989224096011226e-15	2.853187969301837e-6	-1.6048760937379893e-21	7.368190207689219e-22	1.653803322428416e-12	6.316904021333758e-12	1.4635411677702754e-11
61100000	0.004998570984171783	1.6140112538155743e-49	8.94080997873874e-68	2.410539511301193e-9	1.989224096011226e-15	2.853187969301837e-6	-1.6048760741009909e-21	7.368190207689219e-22	1.653803322428416e-12	6.316904021333758e-12	1.4635411677702754e-11
61200000	0.004998570984171783	1.6140112538155743e-49	8.94080997873874e-68	2.410539511301193e-9	1.989224096011226e-15	2.853187969301837e-6	-1.6048760544639923e-21	7.368190207689219e-22	1.653803322428416e-12	6.316904021333758e-12	1.4635411677702754e-11
61300000	0.004998570984171783	1.6140112538155743e-49	8.94080997873874e-68	2.410539511301193e-9	1.989224096011226e-15	2.853187969301837e-6	-1.604876034826994e-21	7.368190207689219e-22	1.653803322428416e-12	6.316904021333758e-12	1.4635411677702754e-11
61400000	0.004998570984171783	1.6140112538155743e-49	8.94080997873874e-68	2.410539511301193e-9	1.989224096011226e-15	2.853187969301837e-6	-1.6048760151899954e-21	7.368190207689219e-22	1.653803322428416e-12	6.316904021333758e-12	1.4635411677702754e-11
61500000	0.004998570984171783	1.6140112538155743e-49	8.94080997873874e-68	2.410539511301193e-9	1.989224096011226e-15	2.853187969301837e-6	-1.604875995552997e-21	7.368190207689219e-22	1.653803322428416e-12	6.316904021333758e-12	1.4635411677702754e-11
61600000	0.004998570984171783	1.6140112538155743e-49	8.94080997873874e-68	2.410539511301193e-9	1.989224096011226e-15	2.853187969301837e-6	-1.6048759759159986e-21	7.368190207689219e-22	1.653803322428416e-12	6.316904021333758e-12	1.4635411677702754e-11
61700000	0.004998570984171783	1.6140112538155743e-49	8.94080997873874e-68	2.410539511301193e-9	1.989224096011226e-15	2.853187969301837e-6	-1.604875956279e-21	7.368190207689219e-22	1.653803322428416e-12	6.316904021333758e-12	1.4635411677702754e-11
61800000	0.004998570984171783	1.6140112538155743e-49	8.94080997873874e-68	2.410539511301193e-9	1.989224096011226e-15	2.853187969301837e-6	-1.6048759366420017e-21	7.368190207689219e-22	1.653803322428416e-12	6.316904021333758e-12	1.4635411677702754e-11
61900000	0.004998570984171783	1.6140112538155743e-49	8.94080997873874e-68	2.410539511301193e-9	1.989224096011226e-15	2.853187969301837e-6	-1.6048759170050033e-21	7.368190207689219e-22	1.653803322428416e-12	6.316904021333758e-12	1.4635411677702754e-11
62000000	0.004998570984171783	1.6140112538155743e-49	8.94080997873874e-68	2.410539511301193e-9	1.989224096011226e-15	2.853187969301837e-6	-1.6048758973680047e-21	7.368190207689219e-22	1.653803322428416e-12	6.316904021333758e-12	1.4635411677702754e-11
62100000	0.004998570984171783	1.6140112538155743e-49	8.94080997873874e-68	2.410539511301193e-9	1.989224096011226e-15	2.853187969301837e-6	-1.6048758777310063e-21	7.368190207689219e-22	1.653803322428416e-12	6.316904021333758e-12	1.4635411677702754e-11
62200000	0.004998570984171783	1.6140112538155743e-49	8.94080997873874e-68	2.410539511301193e-9	1.989224096011226e-15	2.853187969301837e-6	-1.604875858094008e-21	7.368190207689219e-22	1.653803322428416e-12	6.316904021333758e-12	1.4635411677702754e-11
62300000	0.004998570984171783	1.6140112538155743e-49	8.94080997873874e-68	2.410539511301193e-9	1.989224096011226e-15	2.853187969301837e-6	-1.6048758384570094e-21	7.368190207689219e-22	1.653803322428416e-12	6.316904021333758e-12	1.4635411677702754e-11
62400000	0.004998570984171783	1.6140112538155743e-49	8.94080997873874e-68	2.410539511301193e-9	1.989224096011226e-15	2.853187969301837e-6	-1.604875818820011e-21	7.368190207689219e-22	1.653803322428416e-12	6.316904021333758e-12	1.4635411677702754e-11
62500000	0.004998570984171783	1.6140112538155743e-49	8.94080997873874e-68	2.410539511301193e-9	1.989224096011226e-15	2.853187969301837e-6	-1.6048757991830126e-21	7.368190207689219e-22	1.653803322428416e-12	6.316904021333758e-12	1.4635411677702754e-11
62600000	0.004998570984171783	1.6140112538155743e-49	8.94080997873874e-68	2.410539511301193e-9	1.989224096011226e-15	2.853187969301837e-6	-1.604875779546014e-21	7.368190207689219e-22	1.653803322428416e-12	6.316904021333758e-12	1.4635411677702754e-11
62700000	0.004998570984171783	1.6140112538155743e-49	8.94080997873874e-68	2.410539511301193e-9	1.989224096011226e-15	2.853187969301837e-6	-1.6048757599090157e-21	7.368190207689219e-22	1.653803322428416e-12	6.316904021333758e-12	1.4635411677702754e-11
62800000	0.004998570984171783	1.6140112538155743e-49	8.94080997873874e-68	2.410539511301193e-9	1.989224096011226e-15	2.853187969301837e-6	-1.6048757402720171e-21	7.368190207689219e-22	1.653803322428416e-12	6.316904021333758e-12	1.4635411677702754e-11
62900000	0.004998570984171783	1.6140112538155743e-49	8.94080997873874e-68	2.410539511301193e-9	1.989224096011226e-15	2.853187969301837e-6	-1.6048757206350187e-21	7.368190207689219e-22	1.653803322428416e-12	6.316904021333758e-12	1.4635411677702754e-11
63000000	0.004998570984171783	1.6140112538155743e-49	8.94080997873874e-68	2.410539511301193e-9	1.989224096011226e-15	2.853187969301837e-6	-1.6048757009980203e-21	7.368190207689219e-22	1.653803322428416e-12	6.316904021333758e-12	1.4635411677702754e-11
63100000	0.004998570984171783	1.6140112538155743e-49	8.94080997873874e-68	2.410539511301193e-9	1.989224096011226e-15	2.853187969301837e-6	-1.6048756813610218e-21	7.368190207689219e-22	1.653803322428416e-12	6.316904021333758e-12	1.4635411677702754e-11
63200000	0.004998570984171783	1.6140112538155743e-49	8.94080997873874e-68	2.410539511301193e-9	1.989224096011226e-15	2.853187969301837e-6	-1.6048756617240234e-21	7.368190207689219e-22	1.653803322428416e-12	6.316904021333758e-12	1.4635411677702754e-11
63300000	0.004998570984171783	1.6140112538155743e-49	8.94080997873874e-68	2.410539511301193e-9	1.989224096011226e-15	2.853187969301837e-6	-1.604875642087025e-21	7.368190207689219e-22	1.653803322428416e-12	6.316904021333758e-12	1.4635411677702754e-11
63400000	0.004998570984171783	1.6140112538155743e-49	8.94080997873874e-68	2.410539511301193e-9	1.989224096011226e-15	2.853187969301837e-6	-1.6048756224500265e-21	7.368190207689219e-22	1.653803322428416e-12	6.316904021333758e-12	1.4635411677702754e-11
63500000	0.004998570984171783	1.6140112538155743e-49	8.94080997873874e-68	2.410539511301193e-9	1.989224096011226e-15	2.853187969301837e-6	-1.604875602813028e-21	7.368190207689219e-22	1.653803322428416e-12	6.316904021333758e-12	1.4635411677702754e-11
63600000	0.004998570984171783	1.6140112538155743e-49	8.94080997873874e-68	2.410539511301193e-9	1.989224096011226e-15	2.853187969301837e-6	-1.6048755831760297e-21	7.368190207689219e-22	1.653803322428416e-12	6.316904021333758e-12	1.4635411677702754e-11
63700000	0.004998570984171783	1.6140112538155743e-49	8.94080997873874e-68	2.410539511301193e-9	1.989224096011226e-15	2.853187969301837e-6	-1.6048755635390311e-21	7.368190207689219e-22	1.653803322428416e-12	6.316904021333758e-12	1.4635411677702754e-11
63800000	0.004998570984171783	1.6140112538155743e-49	8.94080997873874e-68	2.410539511301193e-9	1.989224096011226e-15	2.853187969301837e-6	-1.6048755439020327e-21	7.368190207689219e-22	1.653803322428416e-12	6.316904021333758e-12	1.4635411677702754e-11
63900000	0.004998570984171783	1.6140112538155743e-49	8.94080997873874e-68	2.410539511301193e-9	1.989224096011226e-15	2.853187969301837e-6	-1.6048755242650342e-21	7.368190207689219e-22	1.653803322428416e-12	6.316904021333758e-12	1.4635411677702754e-11
64000000	0.004998570984171783	1.614011253815574e-49	8.94080997873874e-68	2.410539511301193e-9	1.989224096011226e-15	2.853187969301837e-6	-1.6048755046280358e-21	7.368190207689219e-22	1.653803322428416e-12	6.316904021333758e-12	1.4635411677702754e-11
64100000	0.004998570984171783	1.614011253815574e-49	8.94080997873874e-68	2.410539511301193e-9	1.989224096011226e-15	2.853187969301837e-6	-1.6048754849910374e-21	7.368190207689219e-22	1.653803322428416e-12	6.316904021333758e-12	1.4635411677702754e-11
64200000	0.004998570984171783	1.614011253815574e-49	8.94080997873874e-68	2.410539511301193e-9	1.989224096011226e-15	2.853187969301837e-6	-1.6048754653540388e-21	7.368190207689219e-22	1.653803322428416e-12	6.316904021333758e-12	1.4635411677702754e-11
64300000	0.004998570984171783	1.614011253815574e-49	8.94080997873874e-68	2.410539511301193e-9	1.989224096011226e-15	2.853187969301837e-6	-1.6048754457170405e-21	7.368190207689219e-22	1.653803322428416e-12	6.316904021333758e-12	1.4635411677702754e-11
64400000	0.004998570984171783	1.614011253815574e-49	8.94080997873874e-68	2.410539511301193e-9	1.989224096011226e-15	2.853187969301837e-6	-1.604875426080042e-21	7.368190207689219e-22	1.653803322428416e-12	6.316904021333758e-12	1.4635411677702754e-11
64500000	0.004998570984171783	1.614011253815574e-49	8.94080997873874e-68	2.410539511301193e-9	1.989224096011226e-15	2.853187969301837e-6	-1.6048754064430435e-21	7.368190207689219e-22	1.653803322428416e-12	6.316904021333758e-12	1.4635411677702754e-11
64600000	0.004998570984171783	1.614011253815574e-49	8.94080997873874e-68	2.410539511301193e-9	1.989224096011226e-15	2.853187969301837e-6	-1.6048753868060451e-21	7.368190207689219e-22	1.653803322428416e-12	6.316904021333758e-12	1.4635411677702754e-11
64700000	0.004998570984171783	1.614011253815574e-49	8.94080997873874e-68	2.410539511301193e-9	1.989224096011226e-15	2.853187969301837e-6	-1.6048753671690468e-21	7.368190207689219e-22	1.653803322428416e-12	6.316904021333758e-12	1.4635411677702754e-11
64800000	0.004998570984171783	1.614011253815574e-49	8.94080997873874e-68	2.410539511301193e-9	1.989224096011226e-15	2.853187969301837e-6	-1.6048753475320482e-21	7.368190207689219e-22	1.653803322428416e-12	6.316904021333758e-12	1.4635411677702754e-11
64900000	0.004998570984171783	1.614011253815574e-49	8.94080997873874e-68	2.410539511301193e-9	1.989224096011226e-15	2.853187969301837e-6	-1.6048753278950498e-21	7.368190207689219e-22	1.653803322428416e-12	6.316904021333758e-12	1.4635411677702754e-11
65000000	0.004998570984171783	1.614011253815574e-49	8.94080997873874e-68	2.410539511301193e-9	1.989224096011226e-15	2.853187969301837e-6	-1.6048753082580514e-21	7.368190207689219e-22	1.653803322428416e-12	6.316904021333758e-12	1.4635411677702754e-11
65100000	0.004998570984171783	1.614011253815574e-49	8.94080997873874e-68	2.410539511301193e-9	1.989224096011226e-15	2.853187969301837e-6	-1.6048752886210529e-21	7.368190207689219e-22	1.653803322428416e-12	6.316904021333758e-12	1.4635411677702754e-11
65200000	0.004998570984171783	1.614011253815574e-49	8.94080997873874e-68	2.410539511301193e-9	1.989224096011226e-15	2.853187969301837e-6	-1.6048752689840545e-21	7.368190207689219e-22	1.653803322428416e-12	6.316904021333758e-12	1.4635411677702754e-11
65300000	0.004998570984171783	1.614011253815574e-49	8.94080997873874e-68	2.410539511301193e-9	1.989224096011226e-15	2.853187969301837e-6	-1.604875249347056e-21	7.368190207689219e-22	1.653803322428416e-12	6.316904021333758e-12	1.4635411677702754e-11
65400000	0.004998570984171783	1.614011253815574e-49	8.94080997873874e-68	2.410539511301193e-9	1.989224096011226e-15	2.853187969301837e-6	-1.6048752297100575e-21	7.368190207689219e-22	1.653803322428416e-12	6.316904021333758e-12	1.4635411677702754e-11
65500000	0.004998570984171783	1.614011253815574e-49	8.94080997873874e-68	2.410539511301193e-9	1.989224096011226e-15	2.853187969301837e-6	-1.6048752100730592e-21	7.368190207689219e-22	1.653803322428416e-12	6.316904021333758e-12	1.4635411677702754e-11
65600000	0.004998570984171783	1.614011253815574e-49	8.94080997873874e-68	2.410539511301193e-9	1.989224096011226e-15	2.853187969301837e-6	-1.6048751904360606e-21	7.368190207689219e-22	1.653803322428416e-12	6.316904021333758e-12	1.4635411677702754e-11
65700000	0.004998570984171783	1.614011253815574e-49	8.94080997873874e-68	2.410539511301193e-9	1.989224096011226e-15	2.853187969301837e-6	-1.6048751707990622e-21	7.368190207689219e-22	1.653803322428416e-12	6.316904021333758e-12	1.4635411677702754e-11
65800000	0.004998570984171783	1.614011253815574e-49	8.94080997873874e-68	2.410539511301193e-9	1.989224096011226e-15	2.853187969301837e-6	-1.6048751511620638e-21	7.368190207689219e-22	1.653803322428416e-12	6.316904021333758e-12	1.4635411677702754e-11
65900000	0.004998570984171783	1.614011253815574e-49	8.94080997873874e-68	2.410539511301193e-9	1.989224096011226e-15	2.853187969301837e-6	-1.6048751315250653e-21	7.368190207689219e-22	1.653803322428416e-12	6.316904021333758e-12	1.4635411677702754e-11
66000000	0.004998570984171783	1.614011253815574e-49	8.94080997873874e-68	2.410539511301193e-9	1.989224096011226e-15	2.853187969301837e-6	-1.6048751118880669e-21	7.368190207689219e-22	1.653803322428416e-12	6.316904021333758e-12	1.4635411677702754e-11
66100000	0.004998570984171783	1.614011253815574e-49	8.94080997873874e-68	2.410539511301193e-9	1.989224096011226e-15	2.853187969301837e-6	-1.6048750922510685e-21	7.368190207689219e-22	1.653803322428416e-12	6.316904021333758e-12	1.4635411677702754e-11
66200000	0.004998570984171783	1.614011253815574e-49	8.94080997873874e-68	2.410539511301193e-9	1.989224096011226e-15	2.853187969301837e-6	-1.60487507261407e-21	7.368190207689219e-22	1.653803322428416e-12	6.316904021333758e-12	1.4635411677702754e-11
66300000	0.004998570984171783	1.614011253815574e-49	8.94080997873874e-68	2.410539511301193e-9	1.989224096011226e-15	2.853187969301837e-6	-1.6048750529770715e-21	7.368190207689219e-22	1.653803322428416e-12	6.316904021333758e-12	1.4635411677702754e-11
66400000	0.004998570984171783	1.614011253815574e-49	8.94080997873874e-68	2.410539511301193e-9	1.989224096011226e-15	2.853187969301837e-6	-1.6048750333400732e-21	7.368190207689219e-22	1.653803322428416e-12	6.316904021333758e-12	1.4635411677702754e-11
66500000	0.004998570984171783	1.614011253815574e-49	8.94080997873874e-68	2.410539511301193e-9	1.989224096011226e-15	2.853187969301837e-6	-1.6048750137030746e-21	7.368190207689219e-22	1.653803322428416e-12	6.316904021333758e-12	1.4635411677702754e-11
66600000	0.004998570984171783	1.614011253815574e-49	8.94080997873874e-68	2.410539511301193e-9	1.989224096011226e-15	2.853187969301837e-6	-1.6048749940660762e-21	7.368190207689219e-22	1.653803322428416e-12	6.316904021333758e-12	1.4635411677702754e-11
66700000	0.004998570984171783	1.614011253815574e-49	8.94080997873874e-68	2.410539511301193e-9	1.989224096011226e-15	2.853187969301837e-6	-1.6048749744290777e-21	7.368190207689219e-22	1.653803322428416e-12	6.316904021333758e-12	1.4635411677702754e-11
66800000	0.004998570984171783	1.614011253815574e-49	8.94080997873874e-68	2.410539511301193e-9	1.989224096011226e-15	2.853187969301837e-6	-1.6048749547920793e-21	7.368190207689219e-22	1.653803322428416e-12	6.316904021333758e-12	1.4635411677702754e-11
66900000	0.004998570984171783	1.614011253815574e-49	8.94080997873874e-68	2.410539511301193e-9	1.989224096011226e-15	2.853187969301837e-6	-1.6048749351550809e-21	7.368190207689219e-22	1.653803322428416e-12	6.316904021333758e-12	1.4635411677702754e-11
67000000	0.004998570984171783	1.614011253815574e-49	8.94080997873874e-68	2.410539511301193e-9	1.989224096011226e-15	2.853187969301837e-6	-1.6048749155180823e-21	7.368190207689219e-22	1.653803322428416e-12	6.316904021333758e-12	1.4635411677702754e-11
67100000	0.004998570984171783	1.614011253815574e-49	8.94080997873874e-68	2.410539511301193e-9	1.989224096011226e-15	2.853187969301837e-6	-1.604874895881084e-21	7.368190207689219e-22	1.653803322428416e-12	6.316904021333758e-12	1.4635411677702754e-11
67200000	0.004998570984171783	1.6140112538155739e-49	8.94080997873874e-68	2.410539511301193e-9	1.989224096011226e-15	2.853187969301837e-6	-1.6048748762440856e-21	7.368190207689219e-22	1.653803322428416e-12	6.316904021333758e-12	1.4635411677702754e-11
67300000	0.004998570984171783	1.6140112538155739e-49	8.94080997873874e-68	2.410539511301193e-9	1.989224096011226e-15	2.853187969301837e-6	-1.604874856607087e-21	7.368190207689219e-22	1.653803322428416e-12	6.316904021333758e-12	1.4635411677702754e-11
67400000	0.004998570984171783	1.6140112538155739e-49	8.94080997873874e-68	2.410539511301193e-9	1.989224096011226e-15	2.853187969301837e-6	-1.6048748369700886e-21	7.368190207689219e-22	1.653803322428416e-12	6.316904021333759e-12	1.4635411677702754e-11
67500000	0.004998570984171783	1.6140112538155739e-49	8.94080997873874e-68	2.410539511301193e-9	1.989224096011226e-15	2.853187969301837e-6	-1.6048748173330902e-21	7.368190207689219e-22	1.653803322428416e-12	6.316904021333759e-12	1.4635411677702754e-11
67600000	0.004998570984171783	1.6140112538155739e-49	8.94080997873874e-68	2.410539511301193e-9	1.989224096011226e-15	2.853187969301837e-6	-1.6048747976960917e-21	7.368190207689219e-22	1.653803322428416e-12	6.316904021333759e-12	1.4635411677702754e-11
67700000	0.004998570984171783	1.6140112538155739e-49	8.94080997873874e-68	2.410539511301193e-9	1.989224096011226e-15	2.853187969301837e-6	-1.6048747780590933e-21	7.368190207689219e-22	1.653803322428416e-12	6.316904021333759e-12	1.4635411677702754e-11
67800000	0.004998570984171783	1.6140112538155739e-49	8.94080997873874e-68	2.410539511301193e-9	1.989224096011226e-15	2.8531879693018376e-6	-1.6048747584220947e-21	7.368190207689219e-22	1.653803322428416e-12	6.316904021333759e-12	1.4635411677702754e-11
67900000	0.004998570984171783	1.6140112538155739e-49	8.94080997873874e-68	2.410539511301193e-9	1.989224096011226e-15	2.8531879693018376e-6	-1.6048747387850963e-21	7.368190207689219e-22	1.653803322428416e-12	6.316904021333759e-12	1.4635411677702754e-11
68000000	0.004998570984171784	1.6140112538155739e-49	8.94080997873874e-68	2.410539511301193e-9	1.989224096011226e-15	2.8531879693018376e-6	-1.604874719148098e-21	7.368190207689219e-22	1.653803322428416e-12	6.316904021333759e-12	1.4635411677702754e-11
68100000	0.004998570984171784	1.6140112538155739e-49	8.94080997873874e-68	2.410539511301193e-9	1.989224096011226e-15	2.8531879693018376e-6	-1.6048746995110994e-21	7.368190207689219e-22	1.653803322428416e-12	6.316904021333759e-12	1.4635411677702754e-11
68200000	0.004998570984171784	1.6140112538155739e-49	8.94080997873874e-68	2.410539511301193e-9	1.989224096011226e-15	2.8531879693018376e-6	-1.604874679874101e-21	7.368190207689219e-22	1.653803322428416e-12	6.316904021333759e-12	1.4635411677702754e-11
68300000	0.004998570984171784	1.6140112538155739e-49	8.94080997873874e-68	2.410539511301193e-9	1.989224096011226e-15	2.8531879693018376e-6	-1.6048746602371026e-21	7.368190207689219e-22	1.653803322428416e-12	6.316904021333759e-12	1.4635411677702754e-11
68400000	0.004998570984171784	1.6140112538155739e-49	8.94080997873874e-68	2.410539511301193e-9	1.989224096011226e-15	2.8531879693018376e-6	-1.604874640600104e-21	7.368190207689219e-22	1.653803322428416e-12	6.316904021333759e-12	1.4635411677702754e-11
68500000	0.004998570984171784	1.6140112538155739e-49	8.940809978738742e-68	2.410539511301193e-9	1.989224096011226e-15	2.8531879693018376e-6	-1.6048746209631057e-21	7.368190207689219e-22	1.653803322428416e-12	6.316904021333759e-12	1.4635411677702754e-11
68600000	0.004998570984171784	1.6140112538155739e-49	8.940809978738742e-68	2.410539511301193e-9	1.989224096011226e-15	2.8531879693018376e-6	-1.6048746013261073e-21	7.368190207689219e-22	1.653803322428416e-12	6.316904021333759e-12	1.4635411677702754e-11
68700000	0.004998570984171784	1.6140112538155739e-49	8.940809978738742e-68	2.410539511301193e-9	1.989224096011226e-15	2.8531879693018376e-6	-1.6048745816891087e-21	7.368190207689219e-22	1.653803322428416e-12	6.316904021333759e-12	1.4635411677702754e-11
68800000	0.004998570984171784	1.6140112538155739e-49	8.940809978738742e-68	2.410539511301193e-9	1.989224096011226e-15	2.8531879693018376e-6	-1.6048745620521104e-21	7.368190207689219e-22	1.653803322428416e-12	6.316904021333759e-12	1.4635411677702754e-11
68900000	0.004998570984171784	1.6140112538155739e-49	8.940809978738742e-68	2.410539511301193e-9	1.989224096011226e-15	2.8531879693018376e-6	-1.604874542415112e-21	7.368190207689219e-22	1.653803322428416e-12	6.316904021333759e-12	1.4635411677702754e-11
69000000	0.004998570984171784	1.6140112538155739e-49	8.940809978738742e-68	2.410539511301193e-9	1.989224096011226e-15	2.8531879693018376e-6	-1.6048745227781134e-21	7.368190207689219e-22	1.653803322428416e-12	6.316904021333759e-12	1.4635411677702754e-11
69100000	0.004998570984171784	1.6140112538155739e-49	8.940809978738742e-68	2.410539511301193e-9	1.989224096011226e-15	2.8531879693018376e-6	-1.604874503141115e-21	7.368190207689219e-22	1.653803322428416e-12	6.316904021333759e-12	1.4635411677702754e-11
69200000	0.004998570984171784	1.6140112538155739e-49	8.940809978738742e-68	2.410539511301193e-9	1.989224096011226e-15	2.8531879693018376e-6	-1.6048744835041165e-21	7.368190207689219e-22	1.653803322428416e-12	6.316904021333759e-12	1.4635411677702754e-11
69300000	0.004998570984171784	1.6140112538155739e-49	8.940809978738742e-68	2.410539511301193e-9	1.989224096011226e-15	2.8531879693018376e-6	-1.604874463867118e-21	7.368190207689219e-22	1.653803322428416e-12	6.316904021333759e-12	1.4635411677702754e-11
69400000	0.004998570984171784	1.6140112538155739e-49	8.940809978738742e-68	2.410539511301193e-9	1.989224096011226e-15	2.8531879693018376e-6	-1.6048744442301197e-21	7.368190207689219e-22	1.653803322428416e-12	6.316904021333759e-12	1.4635411677702754e-11
69500000	0.004998570984171784	1.6140112538155739e-49	8.940809978738742e-68	2.410539511301193e-9	1.989224096011226e-15	2.8531879693018376e-6	-1.6048744245931211e-21	7.368190207689219e-22	1.653803322428416e-12	6.316904021333759e-12	1.4635411677702754e-11
69600000	0.004998570984171784	1.6140112538155739e-49	8.940809978738742e-68	2.410539511301193e-9	1.989224096011226e-15	2.8531879693018376e-6	-1.6048744049561227e-21	7.368190207689219e-22	1.653803322428416e-12	6.316904021333759e-12	1.4635411677702754e-11
69700000	0.004998570984171784	1.6140112538155739e-49	8.940809978738742e-68	2.410539511301193e-9	1.989224096011226e-15	2.8531879693018376e-6	-1.6048743853191244e-21	7.368190207689219e-22	1.653803322428416e-12	6.316904021333759e-12	1.4635411677702754e-11
69800000	0.004998570984171784	1.6140112538155739e-49	8.940809978738742e-68	2.410539511301193e-9	1.989224096011226e-15	2.8531879693018376e-6	-1.6048743656821258e-21	7.368190207689219e-22	1.653803322428416e-12	6.316904021333759e-12	1.4635411677702754e-11
69900000	0.004998570984171784	1.6140112538155737e-49	8.940809978738742e-68	2.410539511301193e-9	1.989224096011226e-15	2.8531879693018376e-6	-1.6048743460451274e-21	7.368190207689219e-22	1.653803322428416e-12	6.316904021333759e-12	1.4635411677702754e-11
70000000	0.004998570984171784	1.6140112538155737e-49	8.940809978738742e-68	2.410539511301193e-9	1.989224096011226e-15	2.8531879693018376e-6	-1.604874326408129e-21	7.368190207689219e-22	1.653803322428416e-12	6.316904021333759e-12	1.4635411677702754e-11
70100000	0.004998570984171784	1.6140112538155737e-49	8.940809978738742e-68	2.410539511301193e-9	1.989224096011226e-15	2.8531879693018376e-6	-1.6048743067711305e-21	7.368190207689219e-22	1.653803322428416e-12	6.316904021333759e-12	1.4635411677702754e-11
70200000	0.004998570984171784	1.6140112538155737e-49	8.940809978738742e-68	2.410539511301193e-9	1.989224096011226e-15	2.8531879693018376e-6	-1.604874287134132e-21	7.368190207689219e-22	1.653803322428416e-12	6.316904021333759e-12	1.4635411677702754e-11
70300000	0.004998570984171784	1.6140112538155737e-49	8.940809978738742e-68	2.410539511301193e-9	1.989224096011226e-15	2.8531879693018376e-6	-1.6048742674971335e-21	7.368190207689219e-22	1.653803322428416e-12	6.316904021333759e-12	1.4635411677702754e-11
70400000	0.004998570984171784	1.6140112538155737e-49	8.940809978738742e-68	2.410539511301193e-9	1.989224096011226e-15	2.8531879693018376e-6	-1.6048742478601351e-21	7.368190207689219e-22	1.653803322428416e-12	6.316904021333759e-12	1.4635411677702754e-11
70500000	0.004998570984171784	1.6140112538155737e-49	8.940809978738742e-68	2.410539511301193e-9	1.989224096011226e-15	2.8531879693018376e-6	-1.6048742282231368e-21	7.368190207689219e-22	1.653803322428416e-12	6.316904021333759e-12	1.4635411677702754e-11
70600000	0.004998570984171784	1.6140112538155737e-49	8.940809978738742e-68	2.410539511301193e-9	1.989224096011226e-15	2.8531879693018376e-6	-1.6048742085861382e-21	7.368190207689219e-22	1.653803322428416e-12	6.316904021333759e-12	1.4635411677702754e-11
70700000	0.004998570984171784	1.6140112538155737e-49	8.940809978738742e-68	2.410539511301193e-9	1.989224096011226e-15	2.8531879693018376e-6	-1.6048741889491398e-21	7.368190207689219e-22	1.653803322428416e-12	6.316904021333759e-12	1.4635411677702754e-11
70800000	0.004998570984171784	1.6140112538155737e-49	8.940809978738742e-68	2.410539511301193e-9	1.989224096011226e-15	2.8531879693018376e-6	-1.6048741693121414e-21	7.368190207689219e-22	1.653803322428416e-12	6.316904021333759e-12	1.4635411677702754e-11
70900000	0.004998570984171784	1.6140112538155737e-49	8.940809978738742e-68	2.410539511301193e-9	1.989224096011226e-15	2.8531879693018376e-6	-1.6048741496751429e-21	7.368190207689219e-22	1.653803322428416e-12	6.316904021333759e-12	1.4635411677702754e-11
71000000	0.004998570984171784	1.6140112538155737e-49	8.940809978738742e-68	2.410539511301193e-9	1.989224096011226e-15	2.8531879693018376e-6	-1.6048741300381445e-21	7.368190207689219e-22	1.653803322428416e-12	6.316904021333759e-12	1.4635411677702754e-11
71100000	0.004998570984171784	1.6140112538155737e-49	8.940809978738742e-68	2.410539511301193e-9	1.989224096011226e-15	2.8531879693018376e-6	-1.6048741104011461e-21	7.368190207689219e-22	1.653803322428416e-12	6.316904021333759e-12	1.4635411677702754e-11
71200000	0.004998570984171784	1.6140112538155737e-49	8.940809978738742e-68	2.410539511301193e-9	1.989224096011226e-15	2.8531879693018376e-6	-1.6048740907641475e-21	7.368190207689219e-22	1.653803322428416e-12	6.316904021333759e-12	1.4635411677702754e-11
71300000	0.004998570984171784	1.6140112538155737e-49	8.940809978738742e-68	2.410539511301193e-9	1.989224096011226e-15	2.8531879693018376e-6	-1.6048740711271492e-21	7.368190207689219e-22	1.653803322428416e-12	6.316904021333759e-12	1.4635411677702754e-11
71400000	0.004998570984171784	1.6140112538155737e-49	8.940809978738742e-68	2.410539511301193e-9	1.989224096011226e-15	2.8531879693018376e-6	-1.6048740514901506e-21	7.368190207689219e-22	1.653803322428416e-12	6.316904021333759e-12	1.4635411677702754e-11
71500000	0.004998570984171784	1.6140112538155737e-49	8.940809978738742e-68	2.410539511301193e-9	1.989224096011226e-15	2.8531879693018376e-6	-1.6048740318531522e-21	7.368190207689219e-22	1.653803322428416e-12	6.316904021333759e-12	1.4635411677702754e-11
71600000	0.004998570984171784	1.6140112538155737e-49	8.940809978738742e-68	2.410539511301193e-9	1.989224096011226e-15	2.8531879693018376e-6	-1.6048740122161538e-21	7.368190207689219e-22	1.653803322428416e-12	6.316904021333759e-12	1.4635411677702754e-11
71700000	0.004998570984171784	1.6140112538155737e-49	8.940809978738742e-68	2.410539511301193e-9	1.989224096011226e-15	2.8531879693018376e-6	-1.6048739925791553e-21	7.368190207689219e-22	1.653803322428416e-12	6.316904021333759e-12	1.4635411677702754e-11
71800000	0.004998570984171784	1.6140112538155737e-49	8.940809978738742e-68	2.410539511301193e-9	1.989224096011226e-15	2.8531879693018376e-6	-1.6048739729421569e-21	7.368190207689219e-22	1.653803322428416e-12	6.316904021333759e-12	1.4635411677702754e-11
71900000	0.004998570984171784	1.6140112538155737e-49	8.940809978738742e-68	2.410539511301193e-9	1.989224096011226e-15	2.8531879693018376e-6	-1.6048739533051585e-21	7.368190207689219e-22	1.653803322428416e-12	6.316904021333759e-12	1.4635411677702754e-11
72000000	0.004998570984171784	1.6140112538155737e-49	8.940809978738742e-68	2.410539511301193e-9	1.989224096011226e-15	2.8531879693018376e-6	-1.60487393366816e-21	7.368190207689219e-22	1.653803322428416e-12	6.316904021333759e-12	1.4635411677702754e-11
72100000	0.004998570984171784	1.6140112538155737e-49	8.940809978738742e-68	2.410539511301193e-9	1.989224096011226e-15	2.8531879693018376e-6	-1.6048739140311616e-21	7.368190207689219e-22	1.653803322428416e-12	6.316904021333759e-12	1.4635411677702754e-11
72200000	0.004998570984171784	1.6140112538155737e-49	8.940809978738742e-68	2.410539511301193e-9	1.989224096011226e-15	2.8531879693018376e-6	-1.6048738943941632e-21	7.368190207689219e-22	1.653803322428416e-12	6.316904021333759e-12	1.4635411677702754e-11
72300000	0.004998570984171784	1.6140112538155737e-49	8.940809978738742e-68	2.410539511301193e-9	1.989224096011226e-15	2.8531879693018376e-6	-1.6048738747571646e-21	7.368190207689219e-22	1.653803322428416e-12	6.316904021333759e-12	1.4635411677702754e-11
72400000	0.004998570984171784	1.6140112538155737e-49	8.940809978738742e-68	2.410539511301193e-9	1.989224096011226e-15	2.8531879693018376e-6	-1.6048738551201662e-21	7.368190207689219e-22	1.653803322428416e-12	6.316904021333759e-12	1.4635411677702754e-11
72500000	0.004998570984171784	1.6140112538155737e-49	8.940809978738742e-68	2.410539511301193e-9	1.989224096011226e-15	2.8531879693018376e-6	-1.6048738354831678e-21	7.368190207689219e-22	1.653803322428416e-12	6.316904021333759e-12	1.4635411677702754e-11
72600000	0.004998570984171784	1.6140112538155737e-49	8.940809978738742e-68	2.410539511301193e-9	1.989224096011226e-15	2.8531879693018376e-6	-1.6048738158461693e-21	7.368190207689219e-22	1.653803322428416e-12	6.316904021333759e-12	1.4635411677702754e-11
72700000	0.004998570984171784	1.6140112538155737e-49	8.940809978738742e-68	2.410539511301193e-9	1.989224096011226e-15	2.8531879693018376e-6	-1.6048737962091709e-21	7.368190207689219e-22	1.653803322428416e-12	6.316904021333759e-12	1.4635411677702754e-11
72800000	0.004998570984171784	1.6140112538155737e-49	8.940809978738742e-68	2.410539511301193e-9	1.989224096011226e-15	2.8531879693018376e-6	-1.6048737765721723e-21	7.368190207689219e-22	1.653803322428416e-12	6.316904021333759e-12	1.4635411677702754e-11
72900000	0.004998570984171784	1.6140112538155737e-49	8.940809978738742e-68	2.410539511301193e-9	1.989224096011226e-15	2.8531879693018376e-6	-1.604873756935174e-21	7.368190207689219e-22	1.653803322428416e-12	6.316904021333759e-12	1.4635411677702754e-11
73000000	0.004998570984171784	1.6140112538155737e-49	8.940809978738742e-68	2.410539511301193e-9	1.989224096011226e-15	2.8531879693018376e-6	-1.6048737372981756e-21	7.368190207689219e-22	1.653803322428416e-12	6.316904021333759e-12	1.4635411677702754e-11
73100000	0.004998570984171784	1.6140112538155737e-49	8.940809978738742e-68	2.410539511301193e-9	1.989224096011226e-15	2.8531879693018376e-6	-1.604873717661177e-21	7.368190207689219e-22	1.653803322428416e-12	6.316904021333759e-12	1.4635411677702754e-11
73200000	0.004998570984171784	1.6140112538155737e-49	8.940809978738742e-68	2.410539511301193e-9	1.989224096011226e-15	2.8531879693018376e-6	-1.6048736980241786e-21	7.368190207689219e-22	1.653803322428416e-12	6.316904021333759e-12	1.4635411677702754e-11
73300000	0.004998570984171784	1.6140112538155737e-49	8.940809978738742e-68	2.410539511301193e-9	1.989224096011226e-15	2.8531879693018376e-6	-1.6048736783871802e-21	7.368190207689219e-22	1.653803322428416e-12	6.316904021333759e-12	1.4635411677702754e-11
73400000	0.004998570984171784	1.6140112538155737e-49	8.940809978738742e-68	2.410539511301193e-9	1.989224096011226e-15	2.8531879693018376e-6	-1.6048736587501817e-21	7.368190207689219e-22	1.653803322428416e-12	6.316904021333759e-12	1.4635411677702754e-11
73500000	0.004998570984171784	1.6140112538155737e-49	8.940809978738742e-68	2.410539511301193e-9	1.989224096011226e-15	2.8531879693018376e-6	-1.6048736391131833e-21	7.368190207689219e-22	1.653803322428416e-12	6.316904021333759e-12	1.4635411677702754e-11
73600000	0.004998570984171784	1.6140112538155737e-49	8.940809978738742e-68	2.410539511301193e-9	1.989224096011226e-15	2.8531879693018376e-6	-1.604873619476185e-21	7.368190207689219e-22	1.653803322428416e-12	6.316904021333759e-12	1.4635411677702754e-11
73700000	0.004998570984171784	1.6140112538155737e-49	8.940809978738742e-68	2.410539511301193e-9	1.989224096011226e-15	2.8531879693018376e-6	-1.6048735998391863e-21	7.368190207689219e-22	1.653803322428416e-12	6.316904021333759e-12	1.4635411677702754e-11
73800000	0.004998570984171784	1.6140112538155737e-49	8.940809978738742e-68	2.410539511301193e-9	1.989224096011226e-15	2.8531879693018376e-6	-1.604873580202188e-21	7.368190207689219e-22	1.653803322428416e-12	6.316904021333759e-12	1.4635411677702754e-11
73900000	0.004998570984171784	1.6140112538155737e-49	8.940809978738742e-68	2.410539511301193e-9	1.989224096011226e-15	2.8531879693018376e-6	-1.6048735605651894e-21	7.368190207689219e-22	1.653803322428416e-12	6.316904021333759e-12	1.4635411677702754e-11
74000000	0.004998570984171784	1.6140112538155737e-49	8.940809978738742e-68	2.410539511301193e-9	1.989224096011226e-15	2.8531879693018376e-6	-1.604873540928191e-21	7.368190207689219e-22	1.653803322428416e-12	6.316904021333759e-12	1.4635411677702754e-11
74100000	0.004998570984171784	1.6140112538155737e-49	8.940809978738742e-68	2.410539511301193e-9	1.989224096011226e-15	2.8531879693018376e-6	-1.6048735212911926e-21	7.368190207689219e-22	1.653803322428416e-12	6.316904021333759e-12	1.4635411677702754e-11
74200000	0.004998570984171784	1.6140112538155737e-49	8.940809978738742e-68	2.410539511301193e-9	1.989224096011226e-15	2.8531879693018376e-6	-1.604873501654194e-21	7.368190207689219e-22	1.653803322428416e-12	6.316904021333759e-12	1.4635411677702754e-11
74300000	0.004998570984171784	1.6140112538155737e-49	8.940809978738742e-68	2.410539511301193e-9	1.989224096011226e-15	2.8531879693018376e-6	-1.6048734820171957e-21	7.368190207689219e-22	1.653803322428416e-12	6.316904021333759e-12	1.4635411677702754e-11
74400000	0.004998570984171784	1.6140112538155737e-49	8.940809978738742e-68	2.410539511301193e-9	1.989224096011226e-15	2.8531879693018376e-6	-1.6048734623801973e-21	7.368190207689219e-22	1.653803322428416e-12	6.316904021333759e-12	1.4635411677702754e-11
74500000	0.004998570984171784	1.6140112538155737e-49	8.940809978738742e-68	2.410539511301193e-9	1.989224096011226e-15	2.8531879693018376e-6	-1.6048734427431987e-21	7.368190207689219e-22	1.653803322428416e-12	6.316904021333759e-12	1.4635411677702754e-11
74600000	0.004998570984171784	1.6140112538155737e-49	8.940809978738742e-68	2.410539511301193e-9	1.989224096011226e-15	2.8531879693018376e-6	-1.6048734231062004e-21	7.368190207689219e-22	1.653803322428416e-12	6.316904021333759e-12	1.4635411677702754e-11
74700000	0.004998570984171784	1.6140112538155737e-49	8.940809978738742e-68	2.410539511301193e-9	1.989224096011226e-15	2.8531879693018376e-6	-1.604873403469202e-21	7.368190207689219e-22	1.653803322428416e-12	6.316904021333759e-12	1.4635411677702754e-11
74800000	0.004998570984171784	1.6140112538155737e-49	8.940809978738742e-68	2.410539511301193e-9	1.989224096011226e-15	2.8531879693018376e-6	-1.6048733838322034e-21	7.368190207689219e-22	1.653803322428416e-12	6.316904021333759e-12	1.4635411677702754e-11
74900000	0.004998570984171784	1.6140112538155737e-49	8.940809978738742e-68	2.410539511301193e-9	1.989224096011226e-15	2.8531879693018376e-6	-1.604873364195205e-21	7.368190207689219e-22	1.653803322428416e-12	6.316904021333759e-12	1.4635411677702754e-11
75000000	0.004998570984171784	1.6140112538155737e-49	8.940809978738742e-68	2.410539511301193e-9	1.989224096011226e-15	2.8531879693018376e-6	-1.6048733445582067e-21	7.368190207689219e-22	1.653803322428416e-12	6.316904021333759e-12	1.4635411677702754e-11
75100000	0.004998570984171784	1.6140112538155737e-49	8.940809978738742e-68	2.410539511301193e-9	1.989224096011226e-15	2.8531879693018376e-6	-1.604873324921208e-21	7.368190207689219e-22	1.653803322428416e-12	6.316904021333759e-12	1.4635411677702754e-11
75200000	0.004998570984171784	1.6140112538155737e-49	8.940809978738742e-68	2.410539511301193e-9	1.989224096011226e-15	2.8531879693018376e-6	-1.6048733052842097e-21	7.368190207689219e-22	1.653803322428416e-12	6.316904021333759e-12	1.4635411677702754e-11
75300000	0.004998570984171784	1.6140112538155737e-49	8.940809978738742e-68	2.410539511301193e-9	1.989224096011226e-15	2.8531879693018376e-6	-1.6048732856472111e-21	7.368190207689219e-22	1.653803322428416e-12	6.316904021333759e-12	1.4635411677702754e-11
75400000	0.004998570984171784	1.6140112538155737e-49	8.940809978738742e-68	2.410539511301193e-9	1.989224096011226e-15	2.8531879693018376e-6	-1.6048732660102128e-21	7.368190207689219e-22	1.653803322428416e-12	6.316904021333759e-12	1.4635411677702754e-11
75500000	0.004998570984171784	1.6140112538155737e-49	8.940809978738742e-68	2.410539511301193e-9	1.989224096011226e-15	2.8531879693018376e-6	-1.6048732463732144e-21	7.368190207689219e-22	1.653803322428416e-12	6.316904021333759e-12	1.4635411677702754e-11
75600000	0.004998570984171784	1.6140112538155737e-49	8.940809978738742e-68	2.410539511301193e-9	1.989224096011226e-15	2.8531879693018376e-6	-1.6048732267362158e-21	7.368190207689219e-22	1.653803322428416e-12	6.316904021333759e-12	1.4635411677702754e-11
75700000	0.004998570984171784	1.6140112538155737e-49	8.940809978738742e-68	2.410539511301193e-9	1.989224096011226e-15	2.8531879693018376e-6	-1.6048732070992174e-21	7.368190207689219e-22	1.653803322428416e-12	6.316904021333759e-12	1.4635411677702754e-11
75800000	0.004998570984171784	1.6140112538155737e-49	8.940809978738742e-68	2.410539511301193e-9	1.989224096011226e-15	2.8531879693018376e-6	-1.604873187462219e-21	7.368190207689219e-22	1.653803322428416e-12	6.316904021333759e-12	1.4635411677702754e-11
75900000	0.004998570984171784	1.6140112538155737e-49	8.940809978738742e-68	2.410539511301193e-9	1.989224096011226e-15	2.8531879693018376e-6	-1.6048731678252205e-21	7.368190207689219e-22	1.653803322428416e-12	6.316904021333759e-12	1.4635411677702754e-11
76000000	0.004998570984171784	1.6140112538155737e-49	8.940809978738742e-68	2.410539511301193e-9	1.989224096011226e-15	2.8531879693018376e-6	-1.6048731481882221e-21	7.368190207689219e-22	1.653803322428416e-12	6.316904021333759e-12	1.4635411677702754e-11
76100000	0.004998570984171784	1.6140112538155737e-49	8.940809978738742e-68	2.410539511301193e-9	1.989224096011226e-15	2.8531879693018376e-6	-1.6048731285512237e-21	7.368190207689219e-22	1.653803322428416e-12	6.316904021333759e-12	1.4635411677702754e-11
76200000	0.004998570984171784	1.6140112538155737e-49	8.940809978738742e-68	2.410539511301193e-9	1.989224096011226e-15	2.8531879693018376e-6	-1.6048731089142251e-21	7.368190207689219e-22	1.653803322428416e-12	6.316904021333759e-12	1.4635411677702754e-11
76300000	0.004998570984171784	1.6140112538155737e-49	8.940809978738742e-68	2.410539511301193e-9	1.989224096011226e-15	2.8531879693018376e-6	-1.6048730892772268e-21	7.368190207689219e-22	1.653803322428416e-12	6.316904021333759e-12	1.4635411677702754e-11
76400000	0.004998570984171784	1.6140112538155737e-49	8.940809978738742e-68	2.410539511301193e-9	1.989224096011226e-15	2.8531879693018376e-6	-1.6048730696402284e-21	7.368190207689219e-22	1.653803322428416e-12	6.316904021333759e-12	1.4635411677702754e-11
76500000	0.004998570984171784	1.6140112538155737e-49	8.940809978738742e-68	2.410539511301193e-9	1.989224096011226e-15	2.8531879693018376e-6	-1.6048730500032298e-21	7.368190207689219e-22	1.653803322428416e-12	6.316904021333759e-12	1.4635411677702754e-11
76600000	0.004998570984171784	1.6140112538155737e-49	8.940809978738742e-68	2.410539511301193e-9	1.989224096011226e-15	2.8531879693018376e-6	-1.6048730303662314e-21	7.368190207689219e-22	1.653803322428416e-12	6.316904021333759e-12	1.4635411677702754e-11
76700000	0.004998570984171784	1.6140112538155737e-49	8.940809978738742e-68	2.410539511301193e-9	1.989224096011226e-15	2.8531879693018376e-6	-1.6048730107292329e-21	7.368190207689219e-22	1.653803322428416e-12	6.316904021333759e-12	1.4635411677702754e-11
76800000	0.004998570984171784	1.6140112538155739e-49	8.940809978738742e-68	2.410539511301193e-9	1.989224096011226e-15	2.8531879693018376e-6	-1.6048729910922345e-21	7.368190207689219e-22	1.653803322428416e-12	6.316904021333759e-12	1.4635411677702754e-11
76900000	0.004998570984171784	1.6140112538155739e-49	8.940809978738742e-68	2.410539511301193e-9	1.989224096011226e-15	2.8531879693018376e-6	-1.6048729714552361e-21	7.368190207689219e-22	1.653803322428416e-12	6.316904021333759e-12	1.4635411677702754e-11
77000000	0.004998570984171784	1.6140112538155739e-49	8.940809978738742e-68	2.410539511301193e-9	1.989224096011226e-15	2.8531879693018376e-6	-1.6048729518182375e-21	7.368190207689219e-22	1.653803322428416e-12	6.316904021333759e-12	1.4635411677702754e-11
77100000	0.004998570984171784	1.6140112538155739e-49	8.940809978738742e-68	2.410539511301193e-9	1.989224096011226e-15	2.8531879693018376e-6	-1.6048729321812392e-21	7.368190207689219e-22	1.653803322428416e-12	6.316904021333759e-12	1.4635411677702754e-11
77200000	0.004998570984171784	1.6140112538155739e-49	8.940809978738742e-68	2.410539511301193e-9	1.989224096011226e-15	2.8531879693018376e-6	-1.6048729125442408e-21	7.368190207689219e-22	1.653803322428416e-12	6.316904021333759e-12	1.4635411677702754e-11
77300000	0.004998570984171784	1.6140112538155739e-49	8.940809978738742e-68	2.410539511301193e-9	1.989224096011226e-15	2.8531879693018376e-6	-1.6048728929072422e-21	7.368190207689219e-22	1.653803322428416e-12	6.316904021333759e-12	1.4635411677702754e-11
77400000	0.004998570984171784	1.6140112538155739e-49	8.940809978738742e-68	2.410539511301193e-9	1.989224096011226e-15	2.8531879693018376e-6	-1.6048728732702438e-21	7.368190207689219e-22	1.653803322428416e-12	6.316904021333759e-12	1.4635411677702754e-11
77500000	0.004998570984171784	1.6140112538155739e-49	8.940809978738742e-68	2.410539511301193e-9	1.989224096011226e-15	2.853187969301837e-6	-1.6048728536332455e-21	7.368190207689219e-22	1.653803322428416e-12	6.316904021333759e-12	1.4635411677702754e-11
77600000	0.004998570984171784	1.6140112538155739e-49	8.940809978738742e-68	2.410539511301193e-9	1.989224096011226e-15	2.853187969301837e-6	-1.6048728339962469e-21	7.368190207689219e-22	1.653803322428416e-12	6.316904021333759e-12	1.4635411677702754e-11
77700000	0.004998570984171783	1.6140112538155739e-49	8.940809978738742e-68	2.410539511301193e-9	1.989224096011226e-15	2.853187969301837e-6	-1.6048728143592485e-21	7.368190207689219e-22	1.653803322428416e-12	6.316904021333758e-12	1.4635411677702754e-11
77800000	0.004998570984171783	1.6140112538155739e-49	8.940809978738742e-68	2.410539511301193e-9	1.989224096011226e-15	2.853187969301837e-6	-1.60487279472225e-21	7.368190207689219e-22	1.653803322428416e-12	6.316904021333758e-12	1.4635411677702754e-11
77900000	0.004998570984171783	1.6140112538155739e-49	8.940809978738742e-68	2.410539511301193e-9	1.989224096011226e-15	2.853187969301837e-6	-1.6048727750852516e-21	7.368190207689219e-22	1.653803322428416e-12	6.316904021333758e-12	1.4635411677702754e-11
78000000	0.004998570984171783	1.6140112538155739e-49	8.940809978738742e-68	2.410539511301193e-9	1.989224096011226e-15	2.853187969301837e-6	-1.6048727554482532e-21	7.368190207689219e-22	1.653803322428416e-12	6.316904021333758e-12	1.4635411677702754e-11
78100000	0.004998570984171783	1.6140112538155739e-49	8.940809978738742e-68	2.410539511301193e-9	1.989224096011226e-15	2.853187969301837e-6	-1.6048727358112546e-21	7.368190207689219e-22	1.653803322428416e-12	6.316904021333758e-12	1.4635411677702754e-11
78200000	0.004998570984171783	1.6140112538155739e-49	8.940809978738742e-68	2.410539511301193e-9	1.989224096011226e-15	2.853187969301837e-6	-1.6048727161742562e-21	7.368190207689219e-22	1.653803322428416e-12	6.316904021333758e-12	1.4635411677702754e-11
78300000	0.004998570984171783	1.6140112538155739e-49	8.940809978738742e-68	2.410539511301193e-9	1.989224096011226e-15	2.853187969301837e-6	-1.6048726965372579e-21	7.368190207689219e-22	1.653803322428416e-12	6.316904021333758e-12	1.4635411677702754e-11
78400000	0.004998570984171783	1.6140112538155739e-49	8.940809978738742e-68	2.410539511301193e-9	1.989224096011226e-15	2.853187969301837e-6	-1.6048726769002593e-21	7.368190207689219e-22	1.653803322428416e-12	6.316904021333758e-12	1.4635411677702754e-11
78500000	0.004998570984171783	1.6140112538155739e-49	8.940809978738742e-68	2.410539511301193e-9	1.989224096011226e-15	2.853187969301837e-6	-1.6048726572632609e-21	7.368190207689219e-22	1.653803322428416e-12	6.316904021333758e-12	1.4635411677702754e-11
78600000	0.004998570984171783	1.6140112538155739e-49	8.940809978738742e-68	2.410539511301193e-9	1.989224096011226e-15	2.853187969301837e-6	-1.6048726376262625e-21	7.368190207689219e-22	1.653803322428416e-12	6.316904021333758e-12	1.4635411677702754e-11
78700000	0.004998570984171783	1.6140112538155739e-49	8.940809978738742e-68	2.410539511301193e-9	1.989224096011226e-15	2.853187969301837e-6	-1.604872617989264e-21	7.368190207689219e-22	1.653803322428416e-12	6.316904021333758e-12	1.4635411677702754e-11
78800000	0.004998570984171783	1.6140112538155739e-49	8.940809978738742e-68	2.410539511301193e-9	1.989224096011226e-15	2.853187969301837e-6	-1.6048725983522656e-21	7.368190207689219e-22	1.653803322428416e-12	6.316904021333758e-12	1.4635411677702754e-11
78900000	0.004998570984171783	1.6140112538155739e-49	8.940809978738742e-68	2.410539511301193e-9	1.989224096011226e-15	2.853187969301837e-6	-1.6048725787152672e-21	7.368190207689219e-22	1.653803322428416e-12	6.316904021333758e-12	1.4635411677702754e-11
79000000	0.004998570984171783	1.6140112538155739e-49	8.940809978738742e-68	2.410539511301193e-9	1.989224096011226e-15	2.853187969301837e-6	-1.6048725590782686e-21	7.368190207689219e-22	1.653803322428416e-12	6.316904021333758e-12	1.4635411677702754e-11
79100000	0.004998570984171783	1.6140112538155739e-49	8.940809978738742e-68	2.410539511301193e-9	1.989224096011226e-15	2.853187969301837e-6	-1.6048725394412702e-21	7.368190207689219e-22	1.653803322428416e-12	6.316904021333758e-12	1.4635411677702754e-11
79200000	0.004998570984171783	1.6140112538155739e-49	8.940809978738742e-68	2.410539511301193e-9	1.989224096011226e-15	2.853187969301837e-6	-1.6048725198042717e-21	7.368190207689219e-22	1.653803322428416e-12	6.316904021333758e-12	1.4635411677702754e-11
79300000	0.004998570984171783	1.6140112538155739e-49	8.940809978738742e-68	2.410539511301193e-9	1.989224096011226e-15	2.853187969301837e-6	-1.6048725001672733e-21	7.368190207689219e-22	1.653803322428416e-12	6.316904021333758e-12	1.4635411677702754e-11
79400000	0.004998570984171783	1.6140112538155739e-49	8.940809978738742e-68	2.410539511301193e-9	1.989224096011226e-15	2.853187969301837e-6	-1.604872480530275e-21	7.368190207689219e-22	1.653803322428416e-12	6.316904021333758e-12	1.4635411677702754e-11
79500000	0.004998570984171783	1.614011253815574e-49	8.940809978738742e-68	2.410539511301193e-9	1.989224096011226e-15	2.853187969301837e-6	-1.6048724608932763e-21	7.368190207689219e-22	1.653803322428416e-12	6.316904021333758e-12	1.4635411677702754e-11
79600000	0.004998570984171783	1.614011253815574e-49	8.940809978738742e-68	2.410539511301193e-9	1.989224096011226e-15	2.853187969301837e-6	-1.604872441256278e-21	7.368190207689219e-22	1.653803322428416e-12	6.316904021333758e-12	1.4635411677702754e-11
79700000	0.004998570984171783	1.614011253815574e-49	8.940809978738742e-68	2.410539511301193e-9	1.989224096011226e-15	2.853187969301837e-6	-1.6048724216192796e-21	7.368190207689219e-22	1.653803322428416e-12	6.316904021333758e-12	1.4635411677702754e-11
79800000	0.004998570984171783	1.614011253815574e-49	8.940809978738742e-68	2.410539511301193e-9	1.989224096011226e-15	2.853187969301837e-6	-1.604872401982281e-21	7.368190207689219e-22	1.653803322428416e-12	6.316904021333758e-12	1.4635411677702754e-11
79900000	0.004998570984171783	1.614011253815574e-49	8.940809978738742e-68	2.410539511301193e-9	1.989224096011226e-15	2.853187969301837e-6	-1.6048723823452826e-21	7.368190207689219e-22	1.653803322428416e-12	6.316904021333758e-12	1.4635411677702754e-11
80000000	0.004998570984171783	1.614011253815574e-49	8.940809978738742e-68	2.410539511301193e-9	1.989224096011226e-15	2.853187969301837e-6	-1.6048723627082843e-21	7.368190207689219e-22	1.653803322428416e-12	6.316904021333758e-12	1.4635411677702754e-11
80100000	0.004998570984171783	1.614011253815574e-49	8.940809978738742e-68	2.410539511301193e-9	1.989224096011226e-15	2.853187969301837e-6	-1.6048723430712857e-21	7.368190207689219e-22	1.653803322428416e-12	6.316904021333758e-12	1.4635411677702754e-11
80200000	0.004998570984171783	1.614011253815574e-49	8.940809978738742e-68	2.410539511301193e-9	1.989224096011226e-15	2.853187969301837e-6	-1.6048723234342873e-21	7.368190207689219e-22	1.653803322428416e-12	6.316904021333758e-12	1.4635411677702754e-11
80300000	0.004998570984171783	1.614011253815574e-49	8.940809978738742e-68	2.410539511301193e-9	1.989224096011226e-15	2.853187969301837e-6	-1.6048723037972887e-21	7.368190207689219e-22	1.653803322428416e-12	6.316904021333758e-12	1.4635411677702754e-11
80400000	0.004998570984171783	1.614011253815574e-49	8.940809978738742e-68	2.410539511301193e-9	1.989224096011226e-15	2.853187969301837e-6	-1.6048722841602904e-21	7.368190207689219e-22	1.653803322428416e-12	6.316904021333758e-12	1.4635411677702754e-11
80500000	0.004998570984171783	1.614011253815574e-49	8.940809978738742e-68	2.410539511301193e-9	1.989224096011226e-15	2.853187969301837e-6	-1.604872264523292e-21	7.368190207689219e-22	1.653803322428416e-12	6.316904021333758e-12	1.4635411677702754e-11
80600000	0.004998570984171783	1.614011253815574e-49	8.940809978738742e-68	2.410539511301193e-9	1.989224096011226e-15	2.853187969301837e-6	-1.6048722448862934e-21	7.368190207689219e-22	1.653803322428416e-12	6.316904021333758e-12	1.4635411677702754e-11
80700000	0.004998570984171783	1.614011253815574e-49	8.940809978738742e-68	2.410539511301193e-9	1.989224096011226e-15	2.853187969301837e-6	-1.604872225249295e-21	7.368190207689219e-22	1.653803322428416e-12	6.316904021333758e-12	1.4635411677702754e-11
80800000	0.004998570984171783	1.614011253815574e-49	8.940809978738742e-68	2.410539511301193e-9	1.989224096011226e-15	2.853187969301837e-6	-1.6048722056122967e-21	7.368190207689219e-22	1.653803322428416e-12	6.316904021333758e-12	1.4635411677702754e-11
80900000	0.004998570984171783	1.614011253815574e-49	8.940809978738742e-68	2.410539511301193e-9	1.989224096011226e-15	2.853187969301837e-6	-1.604872185975298e-21	7.368190207689219e-22	1.653803322428416e-12	6.316904021333758e-12	1.4635411677702754e-11
81000000	0.004998570984171783	1.614011253815574e-49	8.940809978738742e-68	2.410539511301193e-9	1.989224096011226e-15	2.853187969301837e-6	-1.6048721663382997e-21	7.368190207689219e-22	1.653803322428416e-12	6.316904021333758e-12	1.4635411677702754e-11
81100000	0.004998570984171783	1.614011253815574e-49	8.940809978738742e-68	2.410539511301193e-9	1.989224096011226e-15	2.853187969301837e-6	-1.6048721467013013e-21	7.368190207689219e-22	1.653803322428416e-12	6.316904021333758e-12	1.4635411677702754e-11
81200000	0.004998570984171783	1.614011253815574e-49	8.940809978738742e-68	2.410539511301193e-9	1.989224096011226e-15	2.853187969301837e-6	-1.6048721270643028e-21	7.368190207689219e-22	1.653803322428416e-12	6.316904021333758e-12	1.4635411677702754e-11
81300000	0.004998570984171783	1.614011253815574e-49	8.940809978738742e-68	2.410539511301193e-9	1.989224096011226e-15	2.853187969301837e-6	-1.6048721074273044e-21	7.368190207689219e-22	1.653803322428416e-12	6.316904021333758e-12	1.4635411677702754e-11
81400000	0.004998570984171783	1.614011253815574e-49	8.940809978738742e-68	2.410539511301193e-9	1.989224096011226e-15	2.853187969301837e-6	-1.6048720877903058e-21	7.368190207689219e-22	1.653803322428416e-12	6.316904021333758e-12	1.4635411677702754e-11
81500000	0.004998570984171783	1.614011253815574e-49	8.940809978738742e-68	2.410539511301193e-9	1.989224096011226e-15	2.853187969301837e-6	-1.6048720681533074e-21	7.368190207689219e-22	1.653803322428416e-12	6.316904021333758e-12	1.4635411677702754e-11
81600000	0.004998570984171783	1.614011253815574e-49	8.940809978738742e-68	2.410539511301193e-9	1.989224096011226e-15	2.853187969301837e-6	-1.604872048516309e-21	7.368190207689219e-22	1.653803322428416e-12	6.316904021333758e-12	1.4635411677702754e-11
81700000	0.004998570984171783	1.614011253815574e-49	8.940809978738742e-68	2.410539511301193e-9	1.989224096011226e-15	2.853187969301837e-6	-1.6048720288793105e-21	7.368190207689219e-22	1.653803322428416e-12	6.316904021333758e-12	1.4635411677702754e-11
81800000	0.004998570984171783	1.614011253815574e-49	8.940809978738742e-68	2.410539511301193e-9	1.989224096011226e-15	2.853187969301837e-6	-1.6048720092423121e-21	7.368190207689219e-22	1.653803322428416e-12	6.316904021333758e-12	1.4635411677702754e-11
81900000	0.004998570984171783	1.614011253815574e-49	8.940809978738742e-68	2.410539511301193e-9	1.989224096011226e-15	2.853187969301837e-6	-1.6048719896053137e-21	7.368190207689219e-22	1.653803322428416e-12	6.316904021333758e-12	1.4635411677702754e-11
82000000	0.004998570984171783	1.614011253815574e-49	8.940809978738742e-68	2.410539511301193e-9	1.989224096011226e-15	2.853187969301837e-6	-1.6048719699683152e-21	7.368190207689219e-22	1.653803322428416e-12	6.316904021333758e-12	1.4635411677702754e-11
82100000	0.004998570984171783	1.614011253815574e-49	8.940809978738742e-68	2.410539511301193e-9	1.989224096011226e-15	2.853187969301837e-6	-1.6048719503313168e-21	7.368190207689219e-22	1.653803322428416e-12	6.316904021333758e-12	1.4635411677702754e-11
82200000	0.004998570984171783	1.614011253815574e-49	8.940809978738742e-68	2.410539511301193e-9	1.989224096011226e-15	2.853187969301837e-6	-1.6048719306943184e-21	7.368190207689219e-22	1.653803322428416e-12	6.316904021333758e-12	1.4635411677702754e-11
82300000	0.004998570984171783	1.614011253815574e-49	8.940809978738742e-68	2.410539511301193e-9	1.989224096011226e-15	2.853187969301837e-6	-1.6048719110573198e-21	7.368190207689219e-22	1.653803322428416e-12	6.316904021333758e-12	1.4635411677702754e-11
82400000	0.004998570984171783	1.614011253815574e-49	8.940809978738742e-68	2.410539511301193e-9	1.989224096011226e-15	2.853187969301837e-6	-1.6048718914203214e-21	7.368190207689219e-22	1.653803322428416e-12	6.316904021333758e-12	1.4635411677702754e-11
82500000	0.004998570984171783	1.614011253815574e-49	8.940809978738742e-68	2.410539511301193e-9	1.989224096011226e-15	2.853187969301837e-6	-1.604871871783323e-21	7.368190207689219e-22	1.653803322428416e-12	6.316904021333758e-12	1.4635411677702754e-11
82600000	0.004998570984171783	1.614011253815574e-49	8.940809978738742e-68	2.410539511301193e-9	1.989224096011226e-15	2.853187969301837e-6	-1.6048718521463245e-21	7.368190207689219e-22	1.653803322428416e-12	6.316904021333758e-12	1.4635411677702754e-11
82700000	0.004998570984171783	1.614011253815574e-49	8.940809978738742e-68	2.410539511301193e-9	1.989224096011226e-15	2.853187969301837e-6	-1.6048718325093261e-21	7.368190207689219e-22	1.653803322428416e-12	6.316904021333758e-12	1.4635411677702754e-11
82800000	0.004998570984171783	1.614011253815574e-49	8.940809978738742e-68	2.410539511301193e-9	1.989224096011226e-15	2.853187969301837e-6	-1.6048718128723275e-21	7.368190207689219e-22	1.653803322428416e-12	6.316904021333758e-12	1.4635411677702754e-11
82900000	0.004998570984171783	1.614011253815574e-49	8.940809978738742e-68	2.410539511301193e-9	1.989224096011226e-15	2.853187969301837e-6	-1.6048717932353292e-21	7.368190207689219e-22	1.653803322428416e-12	6.316904021333758e-12	1.4635411677702754e-11
83000000	0.004998570984171783	1.614011253815574e-49	8.940809978738742e-68	2.410539511301193e-9	1.989224096011226e-15	2.853187969301837e-6	-1.6048717735983308e-21	7.368190207689219e-22	1.653803322428416e-12	6.316904021333758e-12	1.4635411677702754e-11
83100000	0.004998570984171783	1.614011253815574e-49	8.940809978738742e-68	2.410539511301193e-9	1.989224096011226e-15	2.853187969301837e-6	-1.6048717539613322e-21	7.368190207689219e-22	1.653803322428416e-12	6.316904021333758e-12	1.4635411677702754e-11
83200000	0.004998570984171783	1.614011253815574e-49	8.940809978738742e-68	2.410539511301193e-9	1.989224096011226e-15	2.853187969301837e-6	-1.6048717343243338e-21	7.368190207689219e-22	1.653803322428416e-12	6.316904021333758e-12	1.4635411677702754e-11
83300000	0.004998570984171783	1.614011253815574e-49	8.940809978738742e-68	2.410539511301193e-9	1.989224096011226e-15	2.853187969301837e-6	-1.6048717146873355e-21	7.368190207689219e-22	1.653803322428416e-12	6.316904021333758e-12	1.4635411677702754e-11
83400000	0.004998570984171783	1.614011253815574e-49	8.940809978738742e-68	2.410539511301193e-9	1.989224096011226e-15	2.853187969301837e-6	-1.6048716950503369e-21	7.368190207689219e-22	1.653803322428416e-12	6.316904021333758e-12	1.4635411677702754e-11
83500000	0.004998570984171783	1.614011253815574e-49	8.940809978738742e-68	2.410539511301193e-9	1.989224096011226e-15	2.853187969301837e-6	-1.6048716754133385e-21	7.368190207689219e-22	1.653803322428416e-12	6.316904021333758e-12	1.4635411677702754e-11
83600000	0.004998570984171783	1.614011253815574e-49	8.940809978738742e-68	2.410539511301193e-9	1.989224096011226e-15	2.853187969301837e-6	-1.6048716557763401e-21	7.368190207689219e-22	1.653803322428416e-12	6.316904021333758e-12	1.4635411677702754e-11
83700000	0.004998570984171783	1.614011253815574e-49	8.940809978738742e-68	2.410539511301193e-9	1.989224096011226e-15	2.853187969301837e-6	-1.6048716361393416e-21	7.368190207689219e-22	1.653803322428416e-12	6.316904021333758e-12	1.4635411677702754e-11
83800000	0.004998570984171783	1.614011253815574e-49	8.940809978738742e-68	2.410539511301193e-9	1.989224096011226e-15	2.853187969301837e-6	-1.6048716165023432e-21	7.368190207689219e-22	1.653803322428416e-12	6.316904021333758e-12	1.4635411677702754e-11
83900000	0.004998570984171783	1.614011253815574e-49	8.940809978738742e-68	2.410539511301193e-9	1.989224096011226e-15	2.853187969301837e-6	-1.6048715968653446e-21	7.368190207689219e-22	1.653803322428416e-12	6.316904021333758e-12	1.4635411677702754e-11
84000000	0.004998570984171783	1.614011253815574e-49	8.940809978738742e-68	2.410539511301193e-9	1.989224096011226e-15	2.853187969301837e-6	-1.6048715772283462e-21	7.368190207689219e-22	1.653803322428416e-12	6.316904021333758e-12	1.4635411677702754e-11
84100000	0.004998570984171783	1.614011253815574e-49	8.940809978738742e-68	2.410539511301193e-9	1.989224096011226e-15	2.853187969301837e-6	-1.6048715575913479e-21	7.368190207689219e-22	1.653803322428416e-12	6.316904021333758e-12	1.4635411677702754e-11
84200000	0.004998570984171783	1.614011253815574e-49	8.940809978738742e-68	2.410539511301193e-9	1.989224096011226e-15	2.853187969301837e-6	-1.6048715379543493e-21	7.368190207689219e-22	1.653803322428416e-12	6.316904021333758e-12	1.4635411677702754e-11
84300000	0.004998570984171783	1.614011253815574e-49	8.940809978738742e-68	2.410539511301193e-9	1.989224096011226e-15	2.853187969301837e-6	-1.604871518317351e-21	7.368190207689219e-22	1.653803322428416e-12	6.316904021333758e-12	1.4635411677702754e-11
84400000	0.004998570984171783	1.614011253815574e-49	8.940809978738742e-68	2.410539511301193e-9	1.989224096011226e-15	2.853187969301837e-6	-1.6048714986803525e-21	7.368190207689219e-22	1.653803322428416e-12	6.316904021333758e-12	1.4635411677702754e-11
84500000	0.004998570984171783	1.614011253815574e-49	8.940809978738742e-68	2.410539511301193e-9	1.989224096011226e-15	2.853187969301837e-6	-1.604871479043354e-21	7.368190207689219e-22	1.653803322428416e-12	6.316904021333758e-12	1.4635411677702754e-11
84600000	0.004998570984171783	1.614011253815574e-49	8.940809978738742e-68	2.410539511301193e-9	1.989224096011226e-15	2.853187969301837e-6	-1.6048714594063556e-21	7.368190207689219e-22	1.653803322428416e-12	6.316904021333758e-12	1.4635411677702754e-11
84700000	0.004998570984171783	1.614011253815574e-49	8.940809978738742e-68	2.410539511301193e-9	1.989224096011226e-15	2.853187969301837e-6	-1.6048714397693572e-21	7.368190207689219e-22	1.653803322428416e-12	6.316904021333758e-12	1.4635411677702754e-11
84800000	0.004998570984171783	1.614011253815574e-49	8.940809978738742e-68	2.410539511301193e-9	1.989224096011226e-15	2.853187969301837e-6	-1.6048714201323586e-21	7.368190207689219e-22	1.653803322428416e-12	6.316904021333758e-12	1.4635411677702754e-11
84900000	0.004998570984171783	1.614011253815574e-49	8.940809978738742e-68	2.410539511301193e-9	1.989224096011226e-15	2.853187969301837e-6	-1.6048714004953603e-21	7.368190207689219e-22	1.653803322428416e-12	6.316904021333758e-12	1.4635411677702754e-11
85000000	0.004998570984171783	1.614011253815574e-49	8.940809978738742e-68	2.410539511301193e-9	1.989224096011226e-15	2.853187969301837e-6	-1.6048713808583617e-21	7.368190207689219e-22	1.653803322428416e-12	6.316904021333758e-12	1.4635411677702754e-11
85100000	0.004998570984171783	1.614011253815574e-49	8.940809978738742e-68	2.410539511301193e-9	1.989224096011226e-15	2.853187969301837e-6	-1.6048713612213633e-21	7.368190207689219e-22	1.653803322428416e-12	6.316904021333758e-12	1.4635411677702754e-11
85200000	0.004998570984171783	1.614011253815574e-49	8.940809978738742e-68	2.410539511301193e-9	1.989224096011226e-15	2.853187969301837e-6	-1.604871341584365e-21	7.368190207689219e-22	1.653803322428416e-12	6.316904021333758e-12	1.4635411677702754e-11
85300000	0.004998570984171783	1.614011253815574e-49	8.940809978738742e-68	2.410539511301193e-9	1.989224096011226e-15	2.853187969301837e-6	-1.6048713219473664e-21	7.368190207689219e-22	1.653803322428416e-12	6.316904021333758e-12	1.4635411677702754e-11
85400000	0.004998570984171783	1.614011253815574e-49	8.940809978738742e-68	2.410539511301193e-9	1.989224096011226e-15	2.853187969301837e-6	-1.604871302310368e-21	7.368190207689219e-22	1.653803322428416e-12	6.316904021333758e-12	1.4635411677702754e-11
85500000	0.004998570984171783	1.614011253815574e-49	8.940809978738742e-68	2.410539511301193e-9	1.989224096011226e-15	2.853187969301837e-6	-1.6048712826733696e-21	7.368190207689219e-22	1.653803322428416e-12	6.316904021333758e-12	1.4635411677702754e-11
85600000	0.004998570984171783	1.614011253815574e-49	8.940809978738742e-68	2.410539511301193e-9	1.989224096011226e-15	2.853187969301837e-6	-1.604871263036371e-21	7.368190207689219e-22	1.653803322428416e-12	6.316904021333759e-12	1.4635411677702754e-11
85700000	0.004998570984171783	1.614011253815574e-49	8.940809978738742e-68	2.410539511301193e-9	1.989224096011226e-15	2.853187969301837e-6	-1.6048712433993726e-21	7.368190207689219e-22	1.653803322428416e-12	6.316904021333759e-12	1.4635411677702754e-11
85800000	0.004998570984171783	1.614011253815574e-49	8.940809978738742e-68	2.410539511301193e-9	1.989224096011226e-15	2.853187969301837e-6	-1.6048712237623743e-21	7.368190207689219e-22	1.653803322428416e-12	6.316904021333759e-12	1.4635411677702754e-11
85900000	0.004998570984171783	1.614011253815574e-49	8.940809978738742e-68	2.410539511301193e-9	1.989224096011226e-15	2.853187969301837e-6	-1.6048712041253757e-21	7.368190207689219e-22	1.653803322428416e-12	6.316904021333759e-12	1.4635411677702754e-11
86000000	0.004998570984171783	1.6140112538155739e-49	8.940809978738742e-68	2.410539511301193e-9	1.989224096011226e-15	2.853187969301837e-6	-1.6048711844883773e-21	7.368190207689219e-22	1.653803322428416e-12	6.316904021333759e-12	1.4635411677702754e-11
86100000	0.004998570984171783	1.6140112538155739e-49	8.940809978738742e-68	2.410539511301193e-9	1.989224096011226e-15	2.853187969301837e-6	-1.6048711648513787e-21	7.368190207689219e-22	1.653803322428416e-12	6.316904021333759e-12	1.4635411677702754e-11
86200000	0.004998570984171783	1.6140112538155739e-49	8.940809978738742e-68	2.410539511301193e-9	1.989224096011226e-15	2.853187969301837e-6	-1.6048711452143804e-21	7.368190207689219e-22	1.653803322428416e-12	6.316904021333759e-12	1.4635411677702754e-11
86300000	0.004998570984171783	1.6140112538155739e-49	8.940809978738742e-68	2.410539511301193e-9	1.989224096011226e-15	2.853187969301837e-6	-1.604871125577382e-21	7.368190207689219e-22	1.653803322428416e-12	6.316904021333759e-12	1.4635411677702754e-11
86400000	0.004998570984171783	1.6140112538155739e-49	8.940809978738742e-68	2.410539511301193e-9	1.989224096011226e-15	2.853187969301837e-6	-1.6048711059403834e-21	7.368190207689219e-22	1.653803322428416e-12	6.316904021333759e-12	1.4635411677702754e-11
86500000	0.004998570984171783	1.6140112538155739e-49	8.940809978738742e-68	2.410539511301193e-9	1.989224096011226e-15	2.853187969301837e-6	-1.604871086303385e-21	7.368190207689219e-22	1.653803322428416e-12	6.316904021333759e-12	1.4635411677702754e-11
86600000	0.004998570984171783	1.6140112538155739e-49	8.940809978738742e-68	2.410539511301193e-9	1.989224096011226e-15	2.853187969301837e-6	-1.6048710666663867e-21	7.368190207689219e-22	1.653803322428416e-12	6.316904021333759e-12	1.4635411677702754e-11
86700000	0.004998570984171783	1.6140112538155739e-49	8.940809978738742e-68	2.410539511301193e-9	1.989224096011226e-15	2.853187969301837e-6	-1.604871047029388e-21	7.368190207689219e-22	1.653803322428416e-12	6.316904021333759e-12	1.4635411677702754e-11
86800000	0.004998570984171783	1.6140112538155739e-49	8.940809978738742e-68	2.410539511301193e-9	1.989224096011226e-15	2.853187969301837e-6	-1.6048710273923897e-21	7.368190207689219e-22	1.653803322428416e-12	6.316904021333759e-12	1.4635411677702754e-11
86900000	0.004998570984171783	1.6140112538155739e-49	8.940809978738742e-68	2.410539511301193e-9	1.989224096011226e-15	2.853187969301837e-6	-1.6048710077553913e-21	7.368190207689219e-22	1.653803322428416e-12	6.316904021333759e-12	1.4635411677702754e-11
87000000	0.004998570984171783	1.6140112538155739e-49	8.940809978738742e-68	2.410539511301193e-9	1.989224096011226e-15	2.853187969301837e-6	-1.6048709881183928e-21	7.368190207689219e-22	1.653803322428416e-12	6.316904021333759e-12	1.4635411677702754e-11
87100000	0.004998570984171783	1.6140112538155739e-49	8.940809978738742e-68	2.410539511301193e-9	1.989224096011226e-15	2.853187969301837e-6	-1.6048709684813944e-21	7.368190207689219e-22	1.653803322428416e-12	6.316904021333759e-12	1.4635411677702754e-11
87200000	0.004998570984171783	1.6140112538155739e-49	8.940809978738742e-68	2.410539511301193e-9	1.989224096011226e-15	2.853187969301837e-6	-1.6048709488443958e-21	7.368190207689219e-22	1.653803322428416e-12	6.316904021333759e-12	1.4635411677702754e-11
87300000	0.004998570984171783	1.6140112538155739e-49	8.940809978738742e-68	2.410539511301193e-9	1.989224096011226e-15	2.853187969301837e-6	-1.6048709292073974e-21	7.368190207689219e-22	1.653803322428416e-12	6.316904021333759e-12	1.4635411677702754e-11
87400000	0.004998570984171783	1.6140112538155739e-49	8.940809978738742e-68	2.410539511301193e-9	1.989224096011226e-15	2.8531879693018376e-6	-1.604870909570399e-21	7.368190207689219e-22	1.653803322428416e-12	6.316904021333759e-12	1.4635411677702754e-11
87500000	0.004998570984171784	1.6140112538155739e-49	8.940809978738742e-68	2.410539511301193e-9	1.989224096011226e-15	2.8531879693018376e-6	-1.6048708899334005e-21	7.368190207689219e-22	1.653803322428416e-12	6.316904021333759e-12	1.4635411677702754e-11
87600000	0.004998570984171784	1.6140112538155739e-49	8.940809978738742e-68	2.410539511301193e-9	1.989224096011226e-15	2.8531879693018376e-6	-1.6048708702964021e-21	7.368190207689219e-22	1.653803322428416e-12	6.316904021333759e-12	1.4635411677702754e-11
87700000	0.004998570984171784	1.6140112538155739e-49	8.940809978738742e-68	2.410539511301193e-9	1.989224096011226e-15	2.8531879693018376e-6	-1.6048708506594037e-21	7.368190207689219e-22	1.653803322428416e-12	6.316904021333759e-12	1.4635411677702754e-11
87800000	0.004998570984171784	1.6140112538155739e-49	8.940809978738742e-68	2.410539511301193e-9	1.989224096011226e-15	2.8531879693018376e-6	-1.6048708310224052e-21	7.368190207689219e-22	1.653803322428416e-12	6.316904021333759e-12	1.4635411677702754e-11
87900000	0.004998570984171784	1.6140112538155739e-49	8.940809978738742e-68	2.410539511301193e-9	1.989224096011226e-15	2.8531879693018376e-6	-1.6048708113854068e-21	7.368190207689219e-22	1.653803322428416e-12	6.316904021333759e-12	1.4635411677702754e-11
88000000	0.004998570984171784	1.6140112538155739e-49	8.940809978738742e-68	2.410539511301193e-9	1.989224096011226e-15	2.8531879693018376e-6	-1.6048707917484084e-21	7.368190207689219e-22	1.653803322428416e-12	6.316904021333759e-12	1.4635411677702754e-11
88100000	0.004998570984171784	1.6140112538155739e-49	8.940809978738742e-68	2.410539511301193e-9	1.989224096011226e-15	2.8531879693018376e-6	-1.6048707721114098e-21	7.368190207689219e-22	1.653803322428416e-12	6.316904021333759e-12	1.4635411677702754e-11
88200000	0.004998570984171784	1.6140112538155739e-49	8.940809978738742e-68	2.410539511301193e-9	1.989224096011226e-15	2.8531879693018376e-6	-1.6048707524744115e-21	7.368190207689219e-22	1.653803322428416e-12	6.316904021333759e-12	1.4635411677702754e-11
88300000	0.004998570984171784	1.6140112538155739e-49	8.940809978738742e-68	2.410539511301193e-9	1.989224096011226e-15	2.8531879693018376e-6	-1.6048707328374129e-21	7.368190207689219e-22	1.653803322428416e-12	6.316904021333759e-12	1.4635411677702754e-11
88400000	0.004998570984171784	1.6140112538155739e-49	8.940809978738742e-68	2.410539511301193e-9	1.989224096011226e-15	2.8531879693018376e-6	-1.6048707132004145e-21	7.368190207689219e-22	1.653803322428416e-12	6.316904021333759e-12	1.4635411677702754e-11
88500000	0.004998570984171784	1.6140112538155739e-49	8.940809978738742e-68	2.410539511301193e-9	1.989224096011226e-15	2.8531879693018376e-6	-1.6048706935634161e-21	7.368190207689219e-22	1.653803322428416e-12	6.316904021333759e-12	1.4635411677702754e-11
88600000	0.004998570984171784	1.6140112538155739e-49	8.940809978738742e-68	2.410539511301193e-9	1.989224096011226e-15	2.8531879693018376e-6	-1.6048706739264176e-21	7.368190207689219e-22	1.653803322428416e-12	6.316904021333759e-12	1.4635411677702754e-11
88700000	0.004998570984171784	1.6140112538155739e-49	8.940809978738742e-68	2.410539511301193e-9	1.989224096011226e-15	2.8531879693018376e-6	-1.6048706542894192e-21	7.368190207689219e-22	1.653803322428416e-12	6.316904021333759e-12	1.4635411677702754e-11
88800000	0.004998570984171784	1.6140112538155739e-49	8.940809978738742e-68	2.410539511301193e-9	1.989224096011226e-15	2.8531879693018376e-6	-1.6048706346524208e-21	7.368190207689219e-22	1.653803322428416e-12	6.316904021333759e-12	1.4635411677702754e-11
88900000	0.004998570984171784	1.6140112538155739e-49	8.940809978738742e-68	2.410539511301193e-9	1.989224096011226e-15	2.8531879693018376e-6	-1.6048706150154222e-21	7.368190207689219e-22	1.653803322428416e-12	6.31690402133376e-12	1.4635411677702754e-11
89000000	0.004998570984171784	1.6140112538155737e-49	8.940809978738742e-68	2.410539511301193e-9	1.989224096011226e-15	2.8531879693018376e-6	-1.6048705953784238e-21	7.368190207689219e-22	1.653803322428416e-12	6.31690402133376e-12	1.4635411677702754e-11
89100000	0.004998570984171784	1.6140112538155737e-49	8.940809978738742e-68	2.410539511301193e-9	1.989224096011226e-15	2.8531879693018376e-6	-1.6048705757414255e-21	7.368190207689219e-22	1.653803322428416e-12	6.31690402133376e-12	1.4635411677702754e-11
89200000	0.004998570984171784	1.6140112538155737e-49	8.940809978738742e-68	2.410539511301193e-9	1.989224096011226e-15	2.8531879693018376e-6	-1.6048705561044269e-21	7.368190207689219e-22	1.653803322428416e-12	6.31690402133376e-12	1.4635411677702754e-11
89300000	0.004998570984171784	1.6140112538155737e-49	8.940809978738742e-68	2.410539511301193e-9	1.989224096011226e-15	2.8531879693018376e-6	-1.6048705364674285e-21	7.368190207689219e-22	1.653803322428416e-12	6.31690402133376e-12	1.4635411677702754e-11
89400000	0.004998570984171784	1.6140112538155737e-49	8.940809978738742e-68	2.410539511301193e-9	1.989224096011226e-15	2.8531879693018376e-6	-1.60487051683043e-21	7.368190207689219e-22	1.653803322428416e-12	6.31690402133376e-12	1.4635411677702754e-11
89500000	0.004998570984171784	1.6140112538155737e-49	8.940809978738742e-68	2.410539511301193e-9	1.989224096011226e-15	2.8531879693018376e-6	-1.6048704971934316e-21	7.368190207689219e-22	1.653803322428416e-12	6.31690402133376e-12	1.4635411677702754e-11
89600000	0.004998570984171784	1.6140112538155737e-49	8.940809978738742e-68	2.410539511301193e-9	1.989224096011226e-15	2.8531879693018376e-6	-1.6048704775564332e-21	7.368190207689219e-22	1.653803322428416e-12	6.31690402133376e-12	1.4635411677702754e-11
89700000	0.004998570984171784	1.6140112538155737e-49	8.940809978738742e-68	2.410539511301193e-9	1.989224096011226e-15	2.8531879693018376e-6	-1.6048704579194346e-21	7.368190207689219e-22	1.653803322428416e-12	6.31690402133376e-12	1.4635411677702754e-11
89800000	0.004998570984171784	1.6140112538155737e-49	8.940809978738742e-68	2.410539511301193e-9	1.989224096011226e-15	2.8531879693018376e-6	-1.6048704382824362e-21	7.368190207689219e-22	1.653803322428416e-12	6.31690402133376e-12	1.4635411677702754e-11
89900000	0.004998570984171784	1.6140112538155737e-49	8.940809978738742e-68	2.410539511301193e-9	1.989224096011226e-15	2.8531879693018376e-6	-1.6048704186454379e-21	7.368190207689219e-22	1.653803322428416e-12	6.31690402133376e-12	1.4635411677702754e-11
90000000	0.004998570984171784	1.6140112538155737e-49	8.940809978738742e-68	2.410539511301193e-9	1.989224096011226e-15	2.8531879693018376e-6	-1.6048703990084393e-21	7.368190207689219e-22	1.653803322428416e-12	6.31690402133376e-12	1.4635411677702754e-11
90100000	0.004998570984171784	1.6140112538155737e-49	8.940809978738742e-68	2.410539511301193e-9	1.989224096011226e-15	2.8531879693018376e-6	-1.604870379371441e-21	7.368190207689219e-22	1.653803322428416e-12	6.31690402133376e-12	1.4635411677702754e-11
90200000	0.004998570984171784	1.6140112538155737e-49	8.940809978738742e-68	2.410539511301193e-9	1.989224096011226e-15	2.8531879693018376e-6	-1.6048703597344425e-21	7.368190207689219e-22	1.653803322428416e-12	6.31690402133376e-12	1.4635411677702754e-11
90300000	0.004998570984171784	1.6140112538155737e-49	8.940809978738742e-68	2.410539511301193e-9	1.989224096011226e-15	2.8531879693018376e-6	-1.604870340097444e-21	7.368190207689219e-22	1.653803322428416e-12	6.31690402133376e-12	1.4635411677702754e-11
90400000	0.004998570984171784	1.6140112538155737e-49	8.940809978738742e-68	2.410539511301193e-9	1.989224096011226e-15	2.8531879693018376e-6	-1.6048703204604456e-21	7.368190207689219e-22	1.653803322428416e-12	6.31690402133376e-12	1.4635411677702754e-11
90500000	0.004998570984171784	1.6140112538155737e-49	8.940809978738742e-68	2.410539511301193e-9	1.989224096011226e-15	2.8531879693018376e-6	-1.604870300823447e-21	7.368190207689219e-22	1.653803322428416e-12	6.31690402133376e-12	1.4635411677702754e-11
90600000	0.004998570984171784	1.6140112538155737e-49	8.940809978738742e-68	2.410539511301193e-9	1.989224096011226e-15	2.8531879693018376e-6	-1.6048702811864486e-21	7.368190207689219e-22	1.653803322428416e-12	6.31690402133376e-12	1.4635411677702754e-11
90700000	0.004998570984171784	1.6140112538155737e-49	8.940809978738742e-68	2.410539511301193e-9	1.989224096011226e-15	2.8531879693018376e-6	-1.6048702615494503e-21	7.368190207689219e-22	1.653803322428416e-12	6.31690402133376e-12	1.4635411677702754e-11
90800000	0.004998570984171784	1.6140112538155737e-49	8.940809978738742e-68	2.410539511301193e-9	1.989224096011226e-15	2.8531879693018376e-6	-1.6048702419124517e-21	7.368190207689219e-22	1.653803322428416e-12	6.31690402133376e-12	1.4635411677702754e-11
90900000	0.004998570984171784	1.6140112538155737e-49	8.940809978738742e-68	2.410539511301193e-9	1.989224096011226e-15	2.8531879693018376e-6	-1.6048702222754533e-21	7.368190207689219e-22	1.653803322428416e-12	6.31690402133376e-12	1.4635411677702754e-11
91000000	0.004998570984171784	1.6140112538155737e-49	8.940809978738742e-68	2.410539511301193e-9	1.989224096011226e-15	2.8531879693018376e-6	-1.604870202638455e-21	7.368190207689219e-22	1.653803322428416e-12	6.31690402133376e-12	1.4635411677702754e-11
91100000	0.004998570984171784	1.6140112538155737e-49	8.940809978738742e-68	2.410539511301193e-9	1.989224096011226e-15	2.8531879693018376e-6	-1.6048701830014564e-21	7.368190207689219e-22	1.653803322428416e-12	6.31690402133376e-12	1.4635411677702754e-11
91200000	0.004998570984171784	1.6140112538155737e-49	8.940809978738742e-68	2.410539511301193e-9	1.989224096011226e-15	2.8531879693018376e-6	-1.604870163364458e-21	7.368190207689219e-22	1.653803322428416e-12	6.31690402133376e-12	1.4635411677702754e-11
91300000	0.004998570984171784	1.6140112538155737e-49	8.940809978738742e-68	2.410539511301193e-9	1.989224096011226e-15	2.8531879693018376e-6	-1.6048701437274596e-21	7.368190207689219e-22	1.653803322428416e-12	6.31690402133376e-12	1.4635411677702754e-11
91400000	0.004998570984171784	1.6140112538155737e-49	8.940809978738742e-68	2.410539511301193e-9	1.989224096011226e-15	2.8531879693018376e-6	-1.604870124090461e-21	7.368190207689219e-22	1.653803322428416e-12	6.31690402133376e-12	1.4635411677702754e-11
91500000	0.004998570984171784	1.6140112538155737e-49	8.940809978738742e-68	2.410539511301193e-9	1.989224096011226e-15	2.8531879693018376e-6	-1.6048701044534627e-21	7.368190207689219e-22	1.653803322428416e-12	6.31690402133376e-12	1.4635411677702754e-11
91600000	0.004998570984171784	1.6140112538155737e-49	8.940809978738742e-68	2.410539511301193e-9	1.989224096011226e-15	2.8531879693018376e-6	-1.604870084816464e-21	7.368190207689219e-22	1.653803322428416e-12	6.31690402133376e-12	1.4635411677702754e-11
91700000	0.004998570984171784	1.6140112538155737e-49	8.940809978738742e-68	2.410539511301193e-9	1.989224096011226e-15	2.8531879693018376e-6	-1.6048700651794657e-21	7.368190207689219e-22	1.653803322428416e-12	6.31690402133376e-12	1.4635411677702754e-11
91800000	0.004998570984171784	1.6140112538155737e-49	8.940809978738742e-68	2.410539511301193e-9	1.989224096011226e-15	2.8531879693018376e-6	-1.6048700455424673e-21	7.368190207689219e-22	1.653803322428416e-12	6.31690402133376e-12	1.4635411677702754e-11
91900000	0.004998570984171784	1.6140112538155737e-49	8.940809978738742e-68	2.410539511301193e-9	1.989224096011226e-15	2.8531879693018376e-6	-1.6048700259054688e-21	7.368190207689219e-22	1.653803322428416e-12	6.31690402133376e-12	1.4635411677702754e-11
92000000	0.004998570984171784	1.6140112538155737e-49	8.940809978738742e-68	2.410539511301193e-9	1.989224096011226e-15	2.8531879693018376e-6	-1.6048700062684704e-21	7.368190207689219e-22	1.653803322428416e-12	6.31690402133376e-12	1.4635411677702754e-11
92100000	0.004998570984171784	1.6140112538155737e-49	8.940809978738742e-68	2.410539511301193e-9	1.989224096011226e-15	2.8531879693018376e-6	-1.604869986631472e-21	7.368190207689219e-22	1.653803322428416e-12	6.31690402133376e-12	1.4635411677702754e-11
92200000	0.004998570984171784	1.6140112538155737e-49	8.940809978738742e-68	2.410539511301193e-9	1.989224096011226e-15	2.8531879693018376e-6	-1.6048699669944734e-21	7.368190207689219e-22	1.653803322428416e-12	6.31690402133376e-12	1.4635411677702754e-11
92300000	0.004998570984171784	1.6140112538155737e-49	8.940809978738742e-68	2.410539511301193e-9	1.989224096011226e-15	2.8531879693018376e-6	-1.604869947357475e-21	7.368190207689219e-22	1.653803322428416e-12	6.31690402133376e-12	1.4635411677702754e-11
92400000	0.004998570984171784	1.6140112538155737e-49	8.940809978738742e-68	2.410539511301193e-9	1.989224096011226e-15	2.8531879693018376e-6	-1.6048699277204767e-21	7.368190207689219e-22	1.653803322428416e-12	6.31690402133376e-12	1.4635411677702754e-11
92500000	0.004998570984171784	1.6140112538155737e-49	8.940809978738742e-68	2.410539511301193e-9	1.989224096011226e-15	2.8531879693018376e-6	-1.6048699080834781e-21	7.368190207689219e-22	1.653803322428416e-12	6.31690402133376e-12	1.4635411677702754e-11
92600000	0.004998570984171784	1.6140112538155737e-49	8.940809978738742e-68	2.410539511301193e-9	1.989224096011226e-15	2.8531879693018376e-6	-1.6048698884464797e-21	7.368190207689219e-22	1.653803322428416e-12	6.31690402133376e-12	1.4635411677702754e-11
92700000	0.004998570984171784	1.6140112538155737e-49	8.940809978738742e-68	2.410539511301193e-9	1.989224096011226e-15	2.8531879693018376e-6	-1.6048698688094813e-21	7.368190207689219e-22	1.653803322428416e-12	6.31690402133376e-12	1.4635411677702754e-11
92800000	0.004998570984171784	1.6140112538155737e-49	8.940809978738742e-68	2.410539511301193e-9	1.989224096011226e-15	2.8531879693018376e-6	-1.6048698491724828e-21	7.368190207689219e-22	1.653803322428416e-12	6.31690402133376e-12	1.4635411677702754e-11
92900000	0.004998570984171784	1.6140112538155737e-49	8.940809978738742e-68	2.410539511301193e-9	1.989224096011226e-15	2.8531879693018376e-6	-1.6048698295354844e-21	7.368190207689219e-22	1.653803322428416e-12	6.31690402133376e-12	1.4635411677702754e-11
93000000	0.004998570984171784	1.6140112538155737e-49	8.940809978738742e-68	2.410539511301193e-9	1.989224096011226e-15	2.8531879693018376e-6	-1.6048698098984858e-21	7.368190207689219e-22	1.653803322428416e-12	6.31690402133376e-12	1.4635411677702754e-11
93100000	0.004998570984171784	1.6140112538155737e-49	8.940809978738742e-68	2.410539511301193e-9	1.989224096011226e-15	2.8531879693018376e-6	-1.6048697902614874e-21	7.368190207689219e-22	1.653803322428416e-12	6.31690402133376e-12	1.4635411677702754e-11
93200000	0.004998570984171784	1.6140112538155737e-49	8.940809978738742e-68	2.410539511301193e-9	1.989224096011226e-15	2.8531879693018376e-6	-1.604869770624489e-21	7.368190207689219e-22	1.653803322428416e-12	6.31690402133376e-12	1.4635411677702754e-11
93300000	0.004998570984171784	1.6140112538155737e-49	8.940809978738742e-68	2.410539511301193e-9	1.989224096011226e-15	2.8531879693018376e-6	-1.6048697509874905e-21	7.368190207689219e-22	1.653803322428416e-12	6.31690402133376e-12	1.4635411677702754e-11
93400000	0.004998570984171784	1.6140112538155737e-49	8.940809978738742e-68	2.410539511301193e-9	1.989224096011226e-15	2.8531879693018376e-6	-1.6048697313504921e-21	7.368190207689219e-22	1.653803322428416e-12	6.31690402133376e-12	1.4635411677702754e-11
93500000	0.004998570984171784	1.6140112538155737e-49	8.940809978738742e-68	2.410539511301193e-9	1.989224096011226e-15	2.8531879693018376e-6	-1.6048697117134937e-21	7.368190207689219e-22	1.653803322428416e-12	6.31690402133376e-12	1.4635411677702754e-11
93600000	0.004998570984171784	1.6140112538155737e-49	8.940809978738742e-68	2.410539511301193e-9	1.989224096011226e-15	2.8531879693018376e-6	-1.6048696920764952e-21	7.368190207689219e-22	1.653803322428416e-12	6.31690402133376e-12	1.4635411677702754e-11
93700000	0.004998570984171784	1.6140112538155737e-49	8.940809978738742e-68	2.410539511301193e-9	1.989224096011226e-15	2.8531879693018376e-6	-1.6048696724394968e-21	7.368190207689219e-22	1.653803322428416e-12	6.31690402133376e-12	1.4635411677702754e-11
93800000	0.004998570984171784	1.6140112538155737e-49	8.940809978738742e-68	2.410539511301193e-9	1.989224096011226e-15	2.8531879693018376e-6	-1.6048696528024984e-21	7.368190207689219e-22	1.653803322428416e-12	6.31690402133376e-12	1.4635411677702754e-11
93900000	0.004998570984171784	1.6140112538155737e-49	8.940809978738742e-68	2.410539511301193e-9	1.989224096011226e-15	2.8531879693018376e-6	-1.6048696331654998e-21	7.368190207689219e-22	1.653803322428416e-12	6.31690402133376e-12	1.4635411677702754e-11
94000000	0.004998570984171784	1.6140112538155737e-49	8.940809978738742e-68	2.410539511301193e-9	1.989224096011226e-15	2.8531879693018376e-6	-1.6048696135285015e-21	7.368190207689219e-22	1.653803322428416e-12	6.31690402133376e-12	1.4635411677702754e-11
94100000	0.004998570984171784	1.6140112538155737e-49	8.940809978738742e-68	2.410539511301193e-9	1.989224096011226e-15	2.8531879693018376e-6	-1.6048695938915029e-21	7.368190207689219e-22	1.653803322428416e-12	6.31690402133376e-12	1.4635411677702754e-11
94200000	0.004998570984171784	1.6140112538155737e-49	8.940809978738742e-68	2.410539511301193e-9	1.989224096011226e-15	2.8531879693018376e-6	-1.6048695742545045e-21	7.368190207689219e-22	1.653803322428416e-12	6.31690402133376e-12	1.4635411677702754e-11
94300000	0.004998570984171784	1.6140112538155737e-49	8.940809978738742e-68	2.410539511301193e-9	1.989224096011226e-15	2.8531879693018376e-6	-1.6048695546175061e-21	7.368190207689219e-22	1.653803322428416e-12	6.31690402133376e-12	1.4635411677702754e-11
94400000	0.004998570984171784	1.6140112538155737e-49	8.940809978738742e-68	2.410539511301193e-9	1.989224096011226e-15	2.8531879693018376e-6	-1.6048695349805076e-21	7.368190207689219e-22	1.653803322428416e-12	6.31690402133376e-12	1.4635411677702754e-11
94500000	0.004998570984171784	1.6140112538155737e-49	8.940809978738742e-68	2.410539511301193e-9	1.989224096011226e-15	2.8531879693018376e-6	-1.6048695153435092e-21	7.368190207689219e-22	1.653803322428416e-12	6.31690402133376e-12	1.4635411677702754e-11
94600000	0.004998570984171784	1.6140112538155737e-49	8.940809978738742e-68	2.410539511301193e-9	1.989224096011226e-15	2.8531879693018376e-6	-1.6048694957065108e-21	7.368190207689219e-22	1.653803322428416e-12	6.31690402133376e-12	1.4635411677702754e-11
94700000	0.004998570984171784	1.6140112538155737e-49	8.940809978738742e-68	2.410539511301193e-9	1.989224096011226e-15	2.8531879693018376e-6	-1.6048694760695122e-21	7.368190207689219e-22	1.653803322428416e-12	6.31690402133376e-12	1.4635411677702754e-11
94800000	0.004998570984171784	1.6140112538155737e-49	8.940809978738742e-68	2.410539511301193e-9	1.989224096011226e-15	2.8531879693018376e-6	-1.6048694564325139e-21	7.368190207689219e-22	1.653803322428416e-12	6.31690402133376e-12	1.4635411677702754e-11
94900000	0.004998570984171784	1.6140112538155737e-49	8.940809978738742e-68	2.410539511301193e-9	1.989224096011226e-15	2.8531879693018376e-6	-1.6048694367955155e-21	7.368190207689219e-22	1.653803322428416e-12	6.31690402133376e-12	1.4635411677702754e-11
95000000	0.004998570984171784	1.6140112538155737e-49	8.940809978738742e-68	2.410539511301193e-9	1.989224096011226e-15	2.8531879693018376e-6	-1.6048694171585169e-21	7.368190207689219e-22	1.653803322428416e-12	6.31690402133376e-12	1.4635411677702754e-11
95100000	0.004998570984171784	1.6140112538155737e-49	8.940809978738742e-68	2.410539511301193e-9	1.989224096011226e-15	2.8531879693018376e-6	-1.6048693975215185e-21	7.368190207689219e-22	1.653803322428416e-12	6.31690402133376e-12	1.4635411677702754e-11
95200000	0.004998570984171784	1.6140112538155737e-49	8.940809978738742e-68	2.410539511301193e-9	1.989224096011226e-15	2.8531879693018376e-6	-1.60486937788452e-21	7.368190207689219e-22	1.653803322428416e-12	6.31690402133376e-12	1.4635411677702754e-11
95300000	0.004998570984171784	1.6140112538155737e-49	8.940809978738742e-68	2.410539511301193e-9	1.989224096011226e-15	2.8531879693018376e-6	-1.6048693582475216e-21	7.368190207689219e-22	1.653803322428416e-12	6.31690402133376e-12	1.4635411677702754e-11
95400000	0.004998570984171784	1.6140112538155737e-49	8.940809978738742e-68	2.410539511301193e-9	1.989224096011226e-15	2.8531879693018376e-6	-1.6048693386105232e-21	7.368190207689219e-22	1.653803322428416e-12	6.31690402133376e-12	1.4635411677702754e-11
95500000	0.004998570984171784	1.6140112538155737e-49	8.940809978738742e-68	2.410539511301193e-9	1.989224096011226e-15	2.8531879693018376e-6	-1.6048693189735246e-21	7.368190207689219e-22	1.653803322428416e-12	6.31690402133376e-12	1.4635411677702754e-11
95600000	0.004998570984171784	1.6140112538155737e-49	8.940809978738742e-68	2.410539511301193e-9	1.989224096011226e-15	2.8531879693018376e-6	-1.6048692993365262e-21	7.368190207689219e-22	1.653803322428416e-12	6.31690402133376e-12	1.4635411677702754e-11
95700000	0.004998570984171784	1.6140112538155737e-49	8.940809978738742e-68	2.410539511301193e-9	1.989224096011226e-15	2.8531879693018376e-6	-1.6048692796995279e-21	7.368190207689219e-22	1.653803322428416e-12	6.31690402133376e-12	1.4635411677702754e-11
95800000	0.004998570984171784	1.6140112538155737e-49	8.940809978738742e-68	2.410539511301193e-9	1.989224096011226e-15	2.8531879693018376e-6	-1.6048692600625293e-21	7.368190207689219e-22	1.653803322428416e-12	6.31690402133376e-12	1.4635411677702754e-11
95900000	0.004998570984171784	1.6140112538155737e-49	8.940809978738742e-68	2.410539511301193e-9	1.989224096011226e-15	2.8531879693018376e-6	-1.604869240425531e-21	7.368190207689219e-22	1.653803322428416e-12	6.31690402133376e-12	1.4635411677702754e-11
96000000	0.004998570984171784	1.6140112538155737e-49	8.940809978738742e-68	2.410539511301193e-9	1.989224096011226e-15	2.8531879693018376e-6	-1.6048692207885325e-21	7.368190207689219e-22	1.653803322428416e-12	6.31690402133376e-12	1.4635411677702754e-11
96100000	0.004998570984171784	1.6140112538155737e-49	8.940809978738742e-68	2.410539511301193e-9	1.989224096011226e-15	2.8531879693018376e-6	-1.604869201151534e-21	7.368190207689219e-22	1.653803322428416e-12	6.31690402133376e-12	1.4635411677702754e-11
96200000	0.004998570984171784	1.6140112538155737e-49	8.940809978738742e-68	2.410539511301193e-9	1.989224096011226e-15	2.8531879693018376e-6	-1.6048691815145356e-21	7.368190207689219e-22	1.653803322428416e-12	6.31690402133376e-12	1.4635411677702754e-11
96300000	0.004998570984171784	1.6140112538155737e-49	8.940809978738742e-68	2.410539511301193e-9	1.989224096011226e-15	2.8531879693018376e-6	-1.604869161877537e-21	7.368190207689219e-22	1.653803322428416e-12	6.31690402133376e-12	1.4635411677702754e-11
96400000	0.004998570984171784	1.6140112538155737e-49	8.940809978738742e-68	2.410539511301193e-9	1.989224096011226e-15	2.8531879693018376e-6	-1.6048691422405386e-21	7.368190207689219e-22	1.653803322428416e-12	6.31690402133376e-12	1.4635411677702754e-11
96500000	0.004998570984171783	1.6140112538155737e-49	8.940809978738742e-68	2.410539511301193e-9	1.989224096011226e-15	2.8531879693018376e-6	-1.6048691226035403e-21	7.368190207689219e-22	1.653803322428416e-12	6.31690402133376e-12	1.4635411677702754e-11
96600000	0.004998570984171783	1.6140112538155737e-49	8.940809978738742e-68	2.410539511301193e-9	1.989224096011226e-15	2.8531879693018376e-6	-1.6048691029665417e-21	7.368190207689219e-22	1.653803322428416e-12	6.31690402133376e-12	1.4635411677702754e-11
96700000	0.004998570984171783	1.6140112538155737e-49	8.940809978738742e-68	2.410539511301193e-9	1.989224096011226e-15	2.8531879693018376e-6	-1.6048690833295433e-21	7.368190207689219e-22	1.653803322428416e-12	6.31690402133376e-12	1.4635411677702754e-11
96800000	0.004998570984171783	1.6140112538155737e-49	8.940809978738742e-68	2.410539511301193e-9	1.989224096011226e-15	2.8531879693018376e-6	-1.604869063692545e-21	7.368190207689219e-22	1.653803322428416e-12	6.31690402133376e-12	1.4635411677702754e-11
96900000	0.004998570984171783	1.6140112538155737e-49	8.940809978738742e-68	2.410539511301193e-9	1.989224096011226e-15	2.8531879693018376e-6	-1.6048690440555464e-21	7.368190207689219e-22	1.653803322428416e-12	6.31690402133376e-12	1.4635411677702754e-11
97000000	0.004998570984171783	1.6140112538155737e-49	8.940809978738742e-68	2.410539511301193e-9	1.989224096011226e-15	2.8531879693018376e-6	-1.604869024418548e-21	7.368190207689219e-22	1.653803322428416e-12	6.31690402133376e-12	1.4635411677702754e-11
97100000	0.004998570984171783	1.6140112538155737e-49	8.940809978738742e-68	2.410539511301193e-9	1.989224096011226e-15	2.8531879693018376e-6	-1.6048690047815496e-21	7.368190207689219e-22	1.653803322428416e-12	6.31690402133376e-12	1.4635411677702754e-11
97200000	0.004998570984171783	1.6140112538155737e-49	8.940809978738742e-68	2.410539511301193e-9	1.989224096011226e-15	2.8531879693018376e-6	-1.604868985144551e-21	7.368190207689219e-22	1.653803322428416e-12	6.31690402133376e-12	1.4635411677702754e-11
97300000	0.004998570984171783	1.6140112538155737e-49	8.940809978738742e-68	2.410539511301193e-9	1.989224096011226e-15	2.8531879693018376e-6	-1.6048689655075527e-21	7.368190207689219e-22	1.653803322428416e-12	6.31690402133376e-12	1.4635411677702754e-11
97400000	0.004998570984171783	1.6140112538155737e-49	8.940809978738742e-68	2.410539511301193e-9	1.989224096011226e-15	2.8531879693018376e-6	-1.604868945870554e-21	7.368190207689219e-22	1.653803322428416e-12	6.316904021333759e-12	1.4635411677702754e-11
97500000	0.004998570984171783	1.6140112538155737e-49	8.940809978738742e-68	2.410539511301193e-9	1.989224096011226e-15	2.8531879693018376e-6	-1.6048689262335557e-21	7.368190207689219e-22	1.653803322428416e-12	6.316904021333759e-12	1.4635411677702754e-11
97600000	0.004998570984171783	1.6140112538155737e-49	8.940809978738742e-68	2.410539511301193e-9	1.989224096011226e-15	2.8531879693018376e-6	-1.6048689065965573e-21	7.368190207689219e-22	1.653803322428416e-12	6.316904021333759e-12	1.4635411677702754e-11
97700000	0.004998570984171783	1.6140112538155737e-49	8.940809978738742e-68	2.410539511301193e-9	1.989224096011226e-15	2.8531879693018376e-6	-1.6048688869595588e-21	7.368190207689219e-22	1.653803322428416e-12	6.316904021333759e-12	1.4635411677702754e-11
97800000	0.004998570984171783	1.6140112538155737e-49	8.940809978738742e-68	2.410539511301193e-9	1.989224096011226e-15	2.8531879693018376e-6	-1.6048688673225604e-21	7.368190207689219e-22	1.653803322428416e-12	6.316904021333759e-12	1.4635411677702754e-11
97900000	0.004998570984171783	1.6140112538155737e-49	8.940809978738742e-68	2.410539511301193e-9	1.989224096011226e-15	2.8531879693018376e-6	-1.604868847685562e-21	7.368190207689219e-22	1.653803322428416e-12	6.316904021333759e-12	1.4635411677702754e-11
98000000	0.004998570984171783	1.6140112538155737e-49	8.940809978738742e-68	2.410539511301193e-9	1.989224096011226e-15	2.8531879693018376e-6	-1.6048688280485634e-21	7.368190207689219e-22	1.653803322428416e-12	6.316904021333759e-12	1.4635411677702754e-11
98100000	0.004998570984171783	1.6140112538155737e-49	8.940809978738742e-68	2.410539511301193e-9	1.989224096011226e-15	2.8531879693018376e-6	-1.604868808411565e-21	7.368190207689219e-22	1.653803322428416e-12	6.316904021333759e-12	1.4635411677702754e-11
98200000	0.004998570984171783	1.6140112538155737e-49	8.940809978738742e-68	2.410539511301193e-9	1.989224096011226e-15	2.8531879693018376e-6	-1.6048687887745667e-21	7.368190207689219e-22	1.653803322428416e-12	6.316904021333759e-12	1.4635411677702754e-11
98300000	0.004998570984171783	1.6140112538155737e-49	8.940809978738742e-68	2.410539511301193e-9	1.989224096011226e-15	2.8531879693018376e-6	-1.6048687691375681e-21	7.368190207689219e-22	1.653803322428416e-12	6.316904021333759e-12	1.4635411677702754e-11
98400000	0.004998570984171783	1.6140112538155737e-49	8.940809978738742e-68	2.410539511301193e-9	1.989224096011226e-15	2.8531879693018376e-6	-1.6048687495005697e-21	7.368190207689219e-22	1.653803322428416e-12	6.316904021333759e-12	1.4635411677702754e-11
98500000	0.004998570984171783	1.6140112538155737e-49	8.940809978738742e-68	2.410539511301193e-9	1.989224096011226e-15	2.8531879693018376e-6	-1.6048687298635712e-21	7.368190207689219e-22	1.653803322428416e-12	6.316904021333759e-12	1.4635411677702754e-11
98600000	0.004998570984171783	1.6140112538155737e-49	8.940809978738742e-68	2.410539511301193e-9	1.989224096011226e-15	2.8531879693018376e-6	-1.6048687102265728e-21	7.368190207689219e-22	1.653803322428416e-12	6.316904021333759e-12	1.4635411677702754e-11
98700000	0.004998570984171783	1.6140112538155737e-49	8.940809978738742e-68	2.410539511301193e-9	1.989224096011226e-15	2.8531879693018376e-6	-1.6048686905895744e-21	7.368190207689219e-22	1.653803322428416e-12	6.316904021333759e-12	1.4635411677702754e-11
98800000	0.004998570984171783	1.6140112538155737e-49	8.940809978738742e-68	2.410539511301193e-9	1.989224096011226e-15	2.8531879693018376e-6	-1.6048686709525758e-21	7.368190207689219e-22	1.653803322428416e-12	6.316904021333759e-12	1.4635411677702754e-11
98900000	0.004998570984171783	1.6140112538155737e-49	8.940809978738742e-68	2.410539511301193e-9	1.989224096011226e-15	2.8531879693018376e-6	-1.6048686513155774e-21	7.368190207689219e-22	1.653803322428416e-12	6.316904021333759e-12	1.4635411677702754e-11
99000000	0.004998570984171783	1.6140112538155737e-49	8.940809978738742e-68	2.410539511301193e-9	1.989224096011226e-15	2.8531879693018376e-6	-1.604868631678579e-21	7.368190207689219e-22	1.653803322428416e-12	6.316904021333759e-12	1.4635411677702754e-11
99100000	0.004998570984171783	1.6140112538155737e-49	8.940809978738742e-68	2.410539511301193e-9	1.989224096011226e-15	2.8531879693018376e-6	-1.6048686120415805e-21	7.368190207689219e-22	1.653803322428416e-12	6.316904021333759e-12	1.4635411677702754e-11
99200000	0.004998570984171783	1.6140112538155737e-49	8.940809978738742e-68	2.410539511301193e-9	1.989224096011226e-15	2.8531879693018376e-6	-1.6048685924045821e-21	7.368190207689219e-22	1.653803322428416e-12	6.316904021333759e-12	1.4635411677702754e-11
99300000	0.004998570984171783	1.6140112538155737e-49	8.940809978738742e-68	2.410539511301193e-9	1.989224096011226e-15	2.8531879693018376e-6	-1.6048685727675837e-21	7.368190207689219e-22	1.653803322428416e-12	6.316904021333759e-12	1.4635411677702754e-11
99400000	0.004998570984171783	1.6140112538155737e-49	8.940809978738742e-68	2.410539511301193e-9	1.989224096011226e-15	2.8531879693018376e-6	-1.6048685531305852e-21	7.368190207689219e-22	1.653803322428416e-12	6.316904021333759e-12	1.4635411677702754e-11
99500000	0.004998570984171783	1.6140112538155737e-49	8.940809978738742e-68	2.410539511301193e-9	1.989224096011226e-15	2.8531879693018376e-6	-1.6048685334935868e-21	7.368190207689219e-22	1.653803322428416e-12	6.316904021333759e-12	1.4635411677702754e-11
99600000	0.004998570984171783	1.6140112538155737e-49	8.940809978738742e-68	2.410539511301193e-9	1.989224096011226e-15	2.8531879693018376e-6	-1.6048685138565882e-21	7.368190207689219e-22	1.653803322428416e-12	6.316904021333759e-12	1.4635411677702754e-11
99700000	0.004998570984171783	1.6140112538155737e-49	8.940809978738742e-68	2.410539511301193e-9	1.989224096011226e-15	2.8531879693018376e-6	-1.6048684942195898e-21	7.368190207689219e-22	1.653803322428416e-12	6.316904021333759e-12	1.4635411677702754e-11
99800000	0.004998570984171783	1.6140112538155737e-49	8.940809978738742e-68	2.410539511301193e-9	1.989224096011226e-15	2.8531879693018376e-6	-1.6048684745825915e-21	7.368190207689219e-22	1.653803322428416e-12	6.316904021333759e-12	1.4635411677702754e-11
99900000	0.004998570984171783	1.6140112538155737e-49	8.940809978738742e-68	2.410539511301193e-9	1.989224096011226e-15	2.8531879693018376e-6	-1.6048684549455929e-21	7.368190207689219e-22	1.653803322428416e-12	6.316904021333759e-12	1.4635411677702754e-11
100000000	0.004998570984171783	1.6140112538155737e-49	8.940809978738742e-68	2.410539511301193e-9	1.989224096011226e-15	2.8531879693018376e-6	-1.6048684353085945e-21	7.368190207689219e-22	1.653803322428416e-12	6.316904021333759e-12	1.4635411677702754e-11
