# Supplementary material for: Thermodynamics Underpinning the Microbial Community‐Level Nitrogen Energy Metabolism
Source: Environ Microbiol. 2025 Feb 16;27(2):e70055. doi: 10.1111/1462-2920.70055 (PMC11830459; doi:10.1111/1462-2920.70055)
Supplement: Supplementary file 1 — Data S1. [file EMI-27-e70055-s001.zip › SI/Nnetwork/Results/kdef_-10/Iin_-5/p_0.2/O2_-3.2_H_-12..csv]

time	N2	N2H4	N2H5	N2O	NH2OH	NH3	NH3OH	NH4	NO	NO2	NO3
0	0.00001	0.00001	0.00001	0.00001	0.00001	0.00001	0.00001	0.00001	0.00001	0.00001	0.00001
100000	0.004999889604849542	1.4329534798523437e-50	-1.755366343141987e-18	8.015085765019183e-8	1.2243739195628817e-16	4.522590474294049e-8	-5.935348216785102e-23	2.670413214864795e-25	2.2672967408700604e-10	3.986208989821537e-10	1.4637330179377175e-8
200000	0.004999889604849542	1.432953479852344e-50	-1.755366343141987e-18	8.015085765019182e-8	1.2243739195628812e-16	4.52259047429405e-8	-5.914545758126584e-23	2.68229340631471e-23	2.2672967408700607e-10	3.986208989821046e-10	1.4637330179377123e-8
300000	0.004999889604849542	1.4329534798523434e-50	-1.755366343141987e-18	8.015085765019183e-8	1.2243739195628817e-16	4.522590474294049e-8	-5.914545753449908e-23	5.0232714016387924e-23	2.2672967408700604e-10	3.9862089898216666e-10	1.463733017937719e-8
400000	0.004999889604849542	1.4329534798523432e-50	-1.755366343141987e-18	8.015085765019182e-8	1.2243739195628815e-16	4.522590474294049e-8	-5.914545734571102e-23	-1.8378136111677522e-24	2.2672967408700602e-10	3.986208989821674e-10	1.4637330179377191e-8
500000	0.004999889604849542	1.432953479852343e-50	-1.755366343141987e-18	8.015085765019182e-8	1.2243739195628815e-16	4.522590474294049e-8	-5.914545720744458e-23	-2.705753435228327e-23	2.2672967408700602e-10	3.9862089898216733e-10	1.4637330179377193e-8
600000	0.0049998896048495415	1.432953479852343e-50	-1.755366343141987e-18	8.015085765019182e-8	1.2243739195628812e-16	4.522590474294049e-8	-5.914545710437581e-23	-3.3570676326767003e-23	2.26729674087006e-10	3.986208989821673e-10	1.4637330179377193e-8
700000	0.0049998896048495415	1.4329534798523427e-50	-1.755366343141987e-18	8.015085765019182e-8	1.2243739195628812e-16	4.522590474294049e-8	-5.914545703223687e-23	-2.3645493634839166e-23	2.26729674087006e-10	3.986208989821673e-10	1.4637330179377195e-8
800000	0.0049998896048495415	1.4329534798523427e-50	-1.755366343141987e-18	8.015085765019182e-8	1.2243739195628812e-16	4.522590474294049e-8	-5.914545698675989e-23	4.497596232805054e-25	2.26729674087006e-10	3.986208989821673e-10	1.4637330179377195e-8
900000	0.0049998896048495415	1.4329534798523427e-50	-1.755366343141987e-18	8.015085765019182e-8	1.2243739195628812e-16	4.522590474294049e-8	-5.914545696367697e-23	3.6446829347371615e-23	2.26729674087006e-10	3.986208989821673e-10	1.4637330179377195e-8
1000000	0.0049998896048495415	1.4329534798523427e-50	-1.755366343141987e-18	8.015085765019182e-8	1.2243739195628812e-16	4.522590474294049e-8	-5.914545695872025e-23	8.207746143721405e-23	2.26729674087006e-10	3.986208989821673e-10	1.4637330179377195e-8
1100000	0.0049998896048495415	1.432953479852343e-50	-1.755366343141987e-18	8.015085765019182e-8	1.2243739195628812e-16	4.522590474294049e-8	-5.914545696762185e-23	1.350734017925877e-22	2.2672967408700602e-10	3.986208989821673e-10	1.4637330179377193e-8
1200000	0.0049998896048495415	1.432953479852343e-50	-1.755366343141987e-18	8.015085765019183e-8	1.2243739195628815e-16	4.522590474294049e-8	-5.914545698611391e-23	1.9316639631327252e-22	2.2672967408700602e-10	3.986208989821673e-10	1.4637330179377193e-8
1300000	0.0049998896048495415	1.432953479852343e-50	-1.755366343141987e-18	8.015085765019183e-8	1.2243739195628815e-16	4.522590474294049e-8	-5.914545700992855e-23	2.540881908990483e-22	2.2672967408700602e-10	3.9862089898216733e-10	1.4637330179377193e-8
1400000	0.004999889604849542	1.432953479852343e-50	-1.755366343141987e-18	8.015085765019183e-8	1.2243739195628815e-16	4.522590474294049e-8	-5.914545703479789e-23	3.1557053144969493e-22	2.2672967408700602e-10	3.9862089898216733e-10	1.4637330179377193e-8
1500000	0.004999889604849542	1.4329534798523432e-50	-1.755366343141987e-18	8.015085765019183e-8	1.2243739195628815e-16	4.522590474294049e-8	-5.914545705645407e-23	3.753451638649923e-22	2.2672967408700604e-10	3.9862089898216733e-10	1.4637330179377191e-8
1600000	0.004999889604849542	1.4329534798523432e-50	-1.755366343141987e-18	8.015085765019185e-8	1.2243739195628817e-16	4.522590474294049e-8	-5.91454570706292e-23	4.311438340447203e-22	2.2672967408700604e-10	3.986208989821674e-10	1.4637330179377191e-8
1700000	0.004999889604849542	1.4329534798523432e-50	-1.755366343141987e-18	8.015085765019185e-8	1.2243739195628817e-16	4.522590474294049e-8	-5.914545707305541e-23	4.8069828788865885e-22	2.2672967408700604e-10	3.986208989821674e-10	1.4637330179377191e-8
1800000	0.004999889604849542	1.4329534798523432e-50	-1.755366343141987e-18	8.015085765019185e-8	1.2243739195628817e-16	4.522590474294049e-8	-5.914545705937831e-23	5.216942829758168e-22	2.2672967408700604e-10	3.986208989821674e-10	1.4637330179377191e-8
1900000	0.004999889604849542	1.4329534798523432e-50	-1.755366343141987e-18	8.015085765019185e-8	1.2243739195628817e-16	4.522590474294049e-8	-5.914545701549653e-23	5.4663743391551385e-22	2.2672967408700604e-10	3.986208989821674e-10	1.4637330179377191e-8
2000000	0.004999889604849542	1.4329534798523432e-50	-1.755366343141987e-18	8.015085765019185e-8	1.2243739195628817e-16	4.522590474294049e-8	-5.914545693641759e-23	5.528744327194428e-22	2.2672967408700604e-10	3.986208989821674e-10	1.4637330179377191e-8
2100000	0.004999889604849542	1.4329534798523434e-50	-1.755366343141987e-18	8.015085765019185e-8	1.2243739195628817e-16	4.522590474294049e-8	-5.914545682642093e-23	5.426796538538042e-22	2.2672967408700604e-10	3.986208989821674e-10	1.4637330179377191e-8
2200000	0.004999889604849542	1.4329534798523434e-50	-1.755366343141987e-18	8.015085765019185e-8	1.2243739195628817e-16	4.522590474294049e-8	-5.914545668978595e-23	5.18327471784799e-22	2.2672967408700604e-10	3.986208989821674e-10	1.4637330179377191e-8
2300000	0.004999889604849542	1.4329534798523437e-50	-1.755366343141987e-18	8.015085765019185e-8	1.2243739195628817e-16	4.522590474294049e-8	-5.91454565307921e-23	4.8209226097862815e-22	2.2672967408700607e-10	3.986208989821674e-10	1.4637330179377191e-8
2400000	0.004999889604849542	1.432953479852344e-50	-1.755366343141987e-18	8.015085765019185e-8	1.2243739195628817e-16	4.522590474294049e-8	-5.914545635371877e-23	4.362483959014925e-22	2.2672967408700607e-10	3.9862089898216743e-10	1.4637330179377191e-8
2500000	0.004999889604849542	1.432953479852344e-50	-1.755366343141987e-18	8.015085765019183e-8	1.2243739195628817e-16	4.522590474294049e-8	-5.914545616284539e-23	3.8307025101959283e-22	2.2672967408700607e-10	3.9862089898216743e-10	1.4637330179377191e-8
2600000	0.004999889604849542	1.4329534798523441e-50	-1.755366343141987e-18	8.015085765019183e-8	1.2243739195628817e-16	4.522590474294049e-8	-5.914545596245139e-23	3.2483220079912997e-22	2.2672967408700607e-10	3.9862089898216743e-10	1.4637330179377191e-8
2700000	0.004999889604849542	1.4329534798523444e-50	-1.755366343141987e-18	8.015085765019183e-8	1.2243739195628817e-16	4.522590474294049e-8	-5.914545575681618e-23	2.6380861970630487e-22	2.2672967408700607e-10	3.9862089898216743e-10	1.4637330179377191e-8
2800000	0.004999889604849542	1.4329534798523446e-50	-1.755366343141987e-18	8.015085765019183e-8	1.2243739195628815e-16	4.522590474294049e-8	-5.914545555021919e-23	2.022738822073183e-22	2.2672967408700607e-10	3.9862089898216743e-10	1.4637330179377191e-8
2900000	0.004999889604849542	1.4329534798523448e-50	-1.755366343141987e-18	8.015085765019183e-8	1.2243739195628815e-16	4.522590474294049e-8	-5.914545534693985e-23	1.4250236276837113e-22	2.267296740870061e-10	3.986208989821675e-10	1.4637330179377191e-8
3000000	0.004999889604849542	1.432953479852345e-50	-1.755366343141987e-18	8.015085765019182e-8	1.2243739195628815e-16	4.522590474294049e-8	-5.914545515125756e-23	8.676843585566422e-23	2.267296740870061e-10	3.986208989821675e-10	1.4637330179377191e-8
3100000	0.004999889604849542	1.432953479852345e-50	-1.755366343141987e-18	8.015085765019182e-8	1.2243739195628815e-16	4.522590474294049e-8	-5.914545496745175e-23	3.734647593539842e-23	2.267296740870061e-10	3.986208989821675e-10	1.4637330179377191e-8
3200000	0.004999889604849542	1.4329534798523453e-50	-1.755366343141987e-18	8.015085765019182e-8	1.2243739195628815e-16	4.522590474294049e-8	-5.914545479970671e-23	-3.539708703736432e-24	2.267296740870061e-10	3.986208989821675e-10	1.4637330179377191e-8
3300000	0.004999889604849542	1.4329534798523456e-50	-1.755366343141987e-18	8.015085765019182e-8	1.2243739195628815e-16	4.522590474294049e-8	-5.914545464287906e-23	-3.862364690872967e-23	2.267296740870061e-10	3.986208989821675e-10	1.4637330179377191e-8
3400000	0.004999889604849542	1.4329534798523456e-50	-1.755366343141987e-18	8.015085765019182e-8	1.2243739195628815e-16	4.522590474294049e-8	-5.91454544919221e-23	-7.058750555707093e-23	2.267296740870061e-10	3.986208989821675e-10	1.4637330179377191e-8
3500000	0.004999889604849542	1.4329534798523458e-50	-1.755366343141987e-18	8.015085765019182e-8	1.2243739195628815e-16	4.522590474294049e-8	-5.914545434673964e-23	-9.948239656432957e-23	2.267296740870061e-10	3.986208989821675e-10	1.4637330179377191e-8
3600000	0.004999889604849542	1.4329534798523458e-50	-1.755366343141987e-18	8.01508576501918e-8	1.2243739195628815e-16	4.522590474294049e-8	-5.914545420723553e-23	-1.2535943184607122e-22	2.267296740870061e-10	3.9862089898216753e-10	1.4637330179377191e-8
3700000	0.004999889604849542	1.432953479852346e-50	-1.755366343141987e-18	8.01508576501918e-8	1.2243739195628815e-16	4.522590474294049e-8	-5.91454540733136e-23	-1.4826972331786372e-22	2.267296740870061e-10	3.9862089898216753e-10	1.4637330179377191e-8
3800000	0.004999889604849542	1.432953479852346e-50	-1.755366343141987e-18	8.01508576501918e-8	1.2243739195628815e-16	4.522590474294049e-8	-5.914545394487765e-23	-1.682643828952757e-22	2.2672967408700612e-10	3.9862089898216753e-10	1.4637330179377191e-8
3900000	0.004999889604849542	1.4329534798523463e-50	-1.755366343141987e-18	8.01508576501918e-8	1.2243739195628815e-16	4.522590474294049e-8	-5.914545382183155e-23	-1.8539452249387352e-22	2.2672967408700612e-10	3.9862089898216753e-10	1.4637330179377191e-8
4000000	0.004999889604849542	1.4329534798523463e-50	-1.755366343141987e-18	8.01508576501918e-8	1.2243739195628815e-16	4.522590474294049e-8	-5.914545370407909e-23	-1.9971125402922504e-22	2.2672967408700612e-10	3.9862089898216753e-10	1.4637330179377191e-8
4100000	0.004999889604849542	1.4329534798523465e-50	-1.755366343141987e-18	8.01508576501918e-8	1.2243739195628815e-16	4.522590474294049e-8	-5.914545359152412e-23	-2.1126568941689887e-22	2.2672967408700612e-10	3.9862089898216753e-10	1.4637330179377191e-8
4200000	0.004999889604849542	1.4329534798523465e-50	-1.755366343141987e-18	8.01508576501918e-8	1.2243739195628815e-16	4.522590474294049e-8	-5.914545348407046e-23	-2.201089405724614e-22	2.2672967408700612e-10	3.9862089898216753e-10	1.4637330179377191e-8
4300000	0.004999889604849542	1.4329534798523465e-50	-1.755366343141987e-18	8.01508576501918e-8	1.2243739195628812e-16	4.522590474294049e-8	-5.914545338162195e-23	-2.262921194114812e-22	2.2672967408700612e-10	3.9862089898216753e-10	1.4637330179377191e-8
4400000	0.004999889604849542	1.4329534798523467e-50	-1.755366343141987e-18	8.01508576501918e-8	1.2243739195628812e-16	4.522590474294049e-8	-5.914545328408241e-23	-2.298663378495254e-22	2.2672967408700612e-10	3.9862089898216753e-10	1.4637330179377191e-8
4500000	0.004999889604849542	1.4329534798523467e-50	-1.755366343141987e-18	8.01508576501918e-8	1.2243739195628812e-16	4.522590474294049e-8	-5.914545319135567e-23	-2.3088270780216113e-22	2.2672967408700612e-10	3.9862089898216753e-10	1.4637330179377191e-8
4600000	0.004999889604849542	1.4329534798523467e-50	-1.755366343141987e-18	8.01508576501918e-8	1.2243739195628812e-16	4.522590474294049e-8	-5.914545310334556e-23	-2.293923411849555e-22	2.2672967408700612e-10	3.9862089898216753e-10	1.4637330179377191e-8
4700000	0.004999889604849542	1.4329534798523467e-50	-1.755366343141987e-18	8.015085765019179e-8	1.2243739195628812e-16	4.522590474294049e-8	-5.914545301995591e-23	-2.2544634991347785e-22	2.2672967408700612e-10	3.9862089898216753e-10	1.4637330179377191e-8
4800000	0.004999889604849542	1.432953479852347e-50	-1.755366343141987e-18	8.015085765019179e-8	1.2243739195628812e-16	4.522590474294049e-8	-5.914545294109055e-23	-2.190958459032953e-22	2.2672967408700612e-10	3.9862089898216753e-10	1.4637330179377191e-8
4900000	0.004999889604849542	1.432953479852347e-50	-1.755366343141987e-18	8.015085765019179e-8	1.2243739195628812e-16	4.522590474294049e-8	-5.91454528666533e-23	-2.103919410699735e-22	2.2672967408700612e-10	3.9862089898216753e-10	1.4637330179377191e-8
5000000	0.004999889604849542	1.432953479852347e-50	-1.755366343141987e-18	8.015085765019179e-8	1.2243739195628812e-16	4.522590474294049e-8	-5.914545279654799e-23	-1.9938574732908252e-22	2.2672967408700612e-10	3.9862089898216753e-10	1.4637330179377191e-8
5100000	0.004999889604849542	1.432953479852347e-50	-1.755366343141987e-18	8.015085765019179e-8	1.2243739195628812e-16	4.522590474294049e-8	-5.914545273067846e-23	-1.8612837659618799e-22	2.2672967408700612e-10	3.9862089898216753e-10	1.4637330179377191e-8
5200000	0.004999889604849542	1.432953479852347e-50	-1.755366343141987e-18	8.015085765019179e-8	1.2243739195628812e-16	4.522590474294049e-8	-5.914545266894852e-23	-1.7067094078685927e-22	2.2672967408700612e-10	3.9862089898216753e-10	1.4637330179377191e-8
5300000	0.004999889604849542	1.432953479852347e-50	-1.755366343141987e-18	8.015085765019179e-8	1.2243739195628812e-16	4.522590474294049e-8	-5.914545261126203e-23	-1.5306455181666273e-22	2.2672967408700612e-10	3.9862089898216753e-10	1.4637330179377191e-8
5400000	0.004999889604849542	1.432953479852347e-50	-1.755366343141987e-18	8.015085765019179e-8	1.2243739195628812e-16	4.522590474294049e-8	-5.914545255752279e-23	-1.3336032160116622e-22	2.2672967408700612e-10	3.9862089898216753e-10	1.4637330179377191e-8
5500000	0.004999889604849542	1.432953479852347e-50	-1.755366343141987e-18	8.015085765019179e-8	1.2243739195628812e-16	4.522590474294049e-8	-5.914545250763463e-23	-1.1160936205593762e-22	2.2672967408700612e-10	3.9862089898216753e-10	1.4637330179377191e-8
5600000	0.004999889604849542	1.4329534798523472e-50	-1.755366343141987e-18	8.015085765019179e-8	1.2243739195628812e-16	4.522590474294049e-8	-5.914545246150139e-23	-8.786278509654403e-23	2.2672967408700612e-10	3.9862089898216753e-10	1.4637330179377191e-8
5700000	0.004999889604849542	1.4329534798523472e-50	-1.755366343141987e-18	8.015085765019179e-8	1.2243739195628812e-16	4.522590474294049e-8	-5.914545241902691e-23	-6.217170263855257e-23	2.2672967408700612e-10	3.9862089898216753e-10	1.4637330179377191e-8
5800000	0.004999889604849542	1.4329534798523472e-50	-1.755366343141987e-18	8.015085765019179e-8	1.2243739195628812e-16	4.522590474294049e-8	-5.9145452380115e-23	-3.4587226597532605e-23	2.2672967408700612e-10	3.9862089898216753e-10	1.4637330179377191e-8
5900000	0.004999889604849542	1.432953479852347e-50	-1.755366343141987e-18	8.015085765019179e-8	1.2243739195628812e-16	4.522590474294049e-8	-5.914545234466948e-23	-5.16046888904899e-24	2.2672967408700612e-10	3.9862089898216753e-10	1.4637330179377191e-8
6000000	0.004999889604849542	1.432953479852347e-50	-1.755366343141987e-18	8.015085765019179e-8	1.2243739195628812e-16	4.522590474294049e-8	-5.91454523125942e-23	2.6057458571327402e-23	2.2672967408700612e-10	3.9862089898216753e-10	1.4637330179377191e-8
6100000	0.004999889604849542	1.432953479852347e-50	-1.755366343141987e-18	8.015085765019179e-8	1.2243739195628812e-16	4.522590474294049e-8	-5.914545228379299e-23	5.901544386803096e-23	2.2672967408700612e-10	3.9862089898216753e-10	1.4637330179377191e-8
6200000	0.004999889604849542	1.432953479852347e-50	-1.755366343141987e-18	8.015085765019179e-8	1.2243739195628812e-16	4.522590474294049e-8	-5.914545225816966e-23	9.366237508549496e-23	2.2672967408700612e-10	3.9862089898216753e-10	1.4637330179377191e-8
6300000	0.004999889604849542	1.432953479852347e-50	-1.755366343141987e-18	8.015085765019179e-8	1.2243739195628812e-16	4.522590474294049e-8	-5.914545223562805e-23	1.2994714030815002e-22	2.2672967408700612e-10	3.9862089898216753e-10	1.4637330179377191e-8
6400000	0.004999889604849542	1.432953479852347e-50	-1.755366343141987e-18	8.015085765019179e-8	1.2243739195628812e-16	4.522590474294049e-8	-5.914545221607198e-23	1.678186276204294e-22	2.2672967408700612e-10	3.9862089898216753e-10	1.4637330179377191e-8
6500000	0.004999889604849542	1.432953479852347e-50	-1.755366343141987e-18	8.015085765019179e-8	1.2243739195628812e-16	4.522590474294049e-8	-5.91454521994053e-23	2.0722572510676488e-22	2.2672967408700612e-10	3.9862089898216753e-10	1.4637330179377191e-8
6600000	0.004999889604849542	1.432953479852347e-50	-1.755366343141987e-18	8.015085765019179e-8	1.2243739195628812e-16	4.522590474294049e-8	-5.914545218553182e-23	2.481173208515897e-22	2.2672967408700612e-10	3.9862089898216753e-10	1.4637330179377191e-8
6700000	0.004999889604849542	1.432953479852347e-50	-1.755366343141987e-18	8.015085765019179e-8	1.2243739195628812e-16	4.522590474294049e-8	-5.914545217435536e-23	2.90442302939336e-22	2.2672967408700612e-10	3.9862089898216753e-10	1.4637330179377191e-8
6800000	0.004999889604849542	1.4329534798523467e-50	-1.755366343141987e-18	8.015085765019179e-8	1.2243739195628812e-16	4.522590474294049e-8	-5.914545216577978e-23	3.3414955945443634e-22	2.2672967408700612e-10	3.9862089898216753e-10	1.4637330179377191e-8
6900000	0.004999889604849542	1.4329534798523467e-50	-1.755366343141987e-18	8.015085765019179e-8	1.2243739195628812e-16	4.522590474294049e-8	-5.914545215970888e-23	3.791879784813224e-22	2.2672967408700612e-10	3.9862089898216753e-10	1.4637330179377191e-8
7000000	0.004999889604849542	1.4329534798523467e-50	-1.755366343141987e-18	8.015085765019179e-8	1.2243739195628812e-16	4.522590474294049e-8	-5.91454521560465e-23	4.255064481044275e-22	2.2672967408700612e-10	3.9862089898216753e-10	1.4637330179377191e-8
7100000	0.004999889604849542	1.4329534798523467e-50	-1.755366343141987e-18	8.015085765019179e-8	1.2243739195628812e-16	4.522590474294049e-8	-5.914545215469647e-23	4.730538564081838e-22	2.2672967408700612e-10	3.9862089898216753e-10	1.4637330179377191e-8
7200000	0.004999889604849542	1.4329534798523467e-50	-1.755366343141987e-18	8.015085765019179e-8	1.2243739195628815e-16	4.522590474294049e-8	-5.914545215556263e-23	5.217790914770241e-22	2.2672967408700612e-10	3.9862089898216753e-10	1.4637330179377191e-8
7300000	0.004999889604849542	1.4329534798523465e-50	-1.755366343141987e-18	8.015085765019179e-8	1.2243739195628815e-16	4.522590474294049e-8	-5.914545215854878e-23	5.716310413953798e-22	2.267296740870061e-10	3.9862089898216753e-10	1.4637330179377191e-8
7400000	0.004999889604849542	1.4329534798523465e-50	-1.755366343141987e-18	8.015085765019179e-8	1.2243739195628815e-16	4.522590474294049e-8	-5.914545216355876e-23	6.225585942476843e-22	2.267296740870061e-10	3.9862089898216753e-10	1.4637330179377191e-8
7500000	0.004999889604849542	1.4329534798523465e-50	-1.755366343141987e-18	8.015085765019179e-8	1.2243739195628815e-16	4.522590474294049e-8	-5.914545217049642e-23	6.745106381183691e-22	2.267296740870061e-10	3.9862089898216753e-10	1.4637330179377191e-8
7600000	0.004999889604849542	1.4329534798523465e-50	-1.755366343141987e-18	8.015085765019179e-8	1.2243739195628815e-16	4.522590474294049e-8	-5.914545217926556e-23	7.274360610918674e-22	2.267296740870061e-10	3.9862089898216753e-10	1.4637330179377191e-8
7700000	0.004999889604849542	1.4329534798523463e-50	-1.755366343141987e-18	8.01508576501918e-8	1.2243739195628815e-16	4.522590474294049e-8	-5.914545218977003e-23	7.812837512526111e-22	2.267296740870061e-10	3.9862089898216753e-10	1.4637330179377191e-8
7800000	0.004999889604849542	1.4329534798523463e-50	-1.755366343141987e-18	8.01508576501918e-8	1.2243739195628815e-16	4.522590474294049e-8	-5.914545220191365e-23	8.3600259668503355e-22	2.267296740870061e-10	3.986208989821675e-10	1.4637330179377191e-8
7900000	0.004999889604849542	1.4329534798523463e-50	-1.755366343141987e-18	8.01508576501918e-8	1.2243739195628815e-16	4.522590474294049e-8	-5.914545221560024e-23	8.915414854735658e-22	2.267296740870061e-10	3.986208989821675e-10	1.4637330179377191e-8
8000000	0.004999889604849542	1.432953479852346e-50	-1.755366343141987e-18	8.01508576501918e-8	1.2243739195628815e-16	4.522590474294049e-8	-5.914545223073364e-23	9.478493057026417e-22	2.267296740870061e-10	3.986208989821675e-10	1.4637330179377191e-8
8100000	0.004999889604849542	1.432953479852346e-50	-1.755366343141987e-18	8.01508576501918e-8	1.2243739195628815e-16	4.522590474294049e-8	-5.914545224721767e-23	1.0048749454566925e-21	2.267296740870061e-10	3.986208989821675e-10	1.4637330179377191e-8
8200000	0.004999889604849542	1.432953479852346e-50	-1.755366343141987e-18	8.01508576501918e-8	1.2243739195628815e-16	4.522590474294049e-8	-5.914545226495617e-23	1.0625672928201513e-21	2.267296740870061e-10	3.986208989821675e-10	1.4637330179377191e-8
8300000	0.004999889604849542	1.432953479852346e-50	-1.755366343141987e-18	8.01508576501918e-8	1.2243739195628815e-16	4.522590474294049e-8	-5.914545228385298e-23	1.1208752358774499e-21	2.267296740870061e-10	3.986208989821675e-10	1.4637330179377191e-8
8400000	0.004999889604849542	1.4329534798523458e-50	-1.755366343141987e-18	8.01508576501918e-8	1.2243739195628815e-16	4.522590474294049e-8	-5.914545230381189e-23	1.1797476627130219e-21	2.267296740870061e-10	3.986208989821675e-10	1.4637330179377191e-8
8500000	0.004999889604849542	1.4329534798523458e-50	-1.755366343141987e-18	8.01508576501918e-8	1.2243739195628815e-16	4.522590474294049e-8	-5.914545232473676e-23	1.2391334614112984e-21	2.267296740870061e-10	3.986208989821675e-10	1.4637330179377191e-8
8600000	0.004999889604849542	1.4329534798523458e-50	-1.755366343141987e-18	8.01508576501918e-8	1.2243739195628815e-16	4.522590474294049e-8	-5.914545234653142e-23	1.2989815200567125e-21	2.267296740870061e-10	3.986208989821675e-10	1.4637330179377191e-8
8700000	0.004999889604849542	1.4329534798523456e-50	-1.755366343141987e-18	8.01508576501918e-8	1.2243739195628815e-16	4.522590474294049e-8	-5.914545236909967e-23	1.3592407267336966e-21	2.267296740870061e-10	3.986208989821675e-10	1.4637330179377191e-8
8800000	0.004999889604849542	1.4329534798523456e-50	-1.755366343141987e-18	8.01508576501918e-8	1.2243739195628815e-16	4.522590474294049e-8	-5.914545239234536e-23	1.419859969526683e-21	2.2672967408700607e-10	3.986208989821675e-10	1.4637330179377191e-8
8900000	0.004999889604849542	1.4329534798523453e-50	-1.755366343141987e-18	8.01508576501918e-8	1.2243739195628815e-16	4.522590474294049e-8	-5.914545241617232e-23	1.4807881365201042e-21	2.2672967408700607e-10	3.986208989821675e-10	1.4637330179377191e-8
9000000	0.004999889604849542	1.4329534798523453e-50	-1.755366343141987e-18	8.01508576501918e-8	1.2243739195628815e-16	4.522590474294049e-8	-5.914545244048438e-23	1.5419741157983925e-21	2.2672967408700607e-10	3.986208989821675e-10	1.4637330179377191e-8
9100000	0.004999889604849542	1.4329534798523453e-50	-1.755366343141987e-18	8.01508576501918e-8	1.2243739195628815e-16	4.522590474294049e-8	-5.914545246518536e-23	1.6033667954459799e-21	2.2672967408700607e-10	3.9862089898216743e-10	1.4637330179377191e-8
9200000	0.004999889604849542	1.432953479852345e-50	-1.755366343141987e-18	8.01508576501918e-8	1.2243739195628815e-16	4.522590474294049e-8	-5.914545249017908e-23	1.6649150635473e-21	2.2672967408700607e-10	3.9862089898216743e-10	1.4637330179377191e-8
9300000	0.004999889604849542	1.432953479852345e-50	-1.755366343141987e-18	8.01508576501918e-8	1.2243739195628815e-16	4.522590474294049e-8	-5.91454525153694e-23	1.7265678081867844e-21	2.2672967408700607e-10	3.9862089898216743e-10	1.4637330179377191e-8
9400000	0.004999889604849542	1.432953479852345e-50	-1.755366343141987e-18	8.01508576501918e-8	1.2243739195628815e-16	4.522590474294049e-8	-5.914545254066012e-23	1.7882739174488658e-21	2.2672967408700607e-10	3.9862089898216743e-10	1.4637330179377191e-8
9500000	0.004999889604849542	1.4329534798523448e-50	-1.755366343141987e-18	8.015085765019182e-8	1.2243739195628815e-16	4.522590474294049e-8	-5.914545256595508e-23	1.8499822794179764e-21	2.2672967408700607e-10	3.9862089898216743e-10	1.4637330179377191e-8
9600000	0.004999889604849542	1.4329534798523448e-50	-1.755366343141987e-18	8.015085765019182e-8	1.2243739195628815e-16	4.522590474294049e-8	-5.914545259115811e-23	1.9116417821785487e-21	2.2672967408700607e-10	3.9862089898216743e-10	1.4637330179377191e-8
9700000	0.004999889604849542	1.4329534798523448e-50	-1.755366343141987e-18	8.015085765019182e-8	1.2243739195628815e-16	4.522590474294049e-8	-5.914545261617303e-23	1.973201313815015e-21	2.2672967408700607e-10	3.9862089898216743e-10	1.4637330179377191e-8
9800000	0.004999889604849542	1.4329534798523446e-50	-1.755366343141987e-18	8.015085765019182e-8	1.2243739195628815e-16	4.522590474294049e-8	-5.914545264090368e-23	2.0346097624118077e-21	2.2672967408700607e-10	3.9862089898216743e-10	1.4637330179377191e-8
9900000	0.004999889604849542	1.4329534798523446e-50	-1.755366343141987e-18	8.015085765019182e-8	1.2243739195628815e-16	4.522590474294049e-8	-5.91454526652539e-23	2.0958160160533598e-21	2.2672967408700607e-10	3.9862089898216743e-10	1.4637330179377191e-8
10000000	0.004999889604849542	1.4329534798523446e-50	-1.755366343141987e-18	8.015085765019182e-8	1.2243739195628815e-16	4.522590474294049e-8	-5.914545268912748e-23	2.156768962824103e-21	2.2672967408700604e-10	3.9862089898216743e-10	1.4637330179377191e-8
10100000	0.004999889604849542	1.4329534798523444e-50	-1.755366343141987e-18	8.015085765019182e-8	1.2243739195628815e-16	4.522590474294049e-8	-5.914545271242827e-23	2.2174174908084702e-21	2.2672967408700604e-10	3.9862089898216743e-10	1.4637330179377191e-8
10200000	0.004999889604849542	1.4329534798523444e-50	-1.755366343141987e-18	8.015085765019182e-8	1.2243739195628815e-16	4.522590474294049e-8	-5.914545273506011e-23	2.2777104880908936e-21	2.2672967408700604e-10	3.986208989821674e-10	1.4637330179377191e-8
10300000	0.004999889604849542	1.4329534798523441e-50	-1.755366343141987e-18	8.015085765019182e-8	1.2243739195628817e-16	4.522590474294049e-8	-5.914545275692682e-23	2.337596842755806e-21	2.2672967408700604e-10	3.986208989821674e-10	1.4637330179377191e-8
10400000	0.004999889604849542	1.4329534798523441e-50	-1.755366343141987e-18	8.015085765019182e-8	1.2243739195628817e-16	4.522590474294049e-8	-5.914545277793222e-23	2.3970254428876392e-21	2.2672967408700604e-10	3.986208989821674e-10	1.4637330179377191e-8
10500000	0.004999889604849542	1.4329534798523441e-50	-1.755366343141987e-18	8.015085765019182e-8	1.2243739195628817e-16	4.522590474294049e-8	-5.914545279798015e-23	2.4559451765708257e-21	2.2672967408700604e-10	3.986208989821674e-10	1.4637330179377191e-8
10600000	0.004999889604849542	1.432953479852344e-50	-1.755366343141987e-18	8.015085765019182e-8	1.2243739195628817e-16	4.522590474294049e-8	-5.914545281697443e-23	2.5143049318897987e-21	2.2672967408700604e-10	3.986208989821674e-10	1.4637330179377191e-8
10700000	0.004999889604849542	1.432953479852344e-50	-1.755366343141987e-18	8.015085765019182e-8	1.2243739195628817e-16	4.522590474294049e-8	-5.91454528348189e-23	2.57205359692899e-21	2.2672967408700604e-10	3.986208989821674e-10	1.4637330179377191e-8
10800000	0.004999889604849542	1.432953479852344e-50	-1.755366343141987e-18	8.015085765019182e-8	1.2243739195628817e-16	4.522590474294049e-8	-5.914545285141738e-23	2.6291400597728317e-21	2.2672967408700604e-10	3.986208989821674e-10	1.4637330179377191e-8
10900000	0.004999889604849542	1.432953479852344e-50	-1.755366343141987e-18	8.015085765019182e-8	1.2243739195628817e-16	4.522590474294049e-8	-5.91454528666737e-23	2.6855132085057568e-21	2.2672967408700604e-10	3.986208989821674e-10	1.4637330179377191e-8
11000000	0.004999889604849542	1.4329534798523437e-50	-1.755366343141987e-18	8.015085765019182e-8	1.2243739195628817e-16	4.522590474294049e-8	-5.91454528804917e-23	2.7411219312121976e-21	2.2672967408700604e-10	3.986208989821674e-10	1.4637330179377191e-8
11100000	0.004999889604849542	1.4329534798523437e-50	-1.755366343141987e-18	8.015085765019183e-8	1.2243739195628817e-16	4.522590474294049e-8	-5.914545289277519e-23	2.7959151159765864e-21	2.2672967408700604e-10	3.986208989821674e-10	1.4637330179377191e-8
11200000	0.004999889604849542	1.4329534798523437e-50	-1.755366343141987e-18	8.015085765019183e-8	1.2243739195628817e-16	4.522590474294049e-8	-5.9145452903428e-23	2.849841650883356e-21	2.2672967408700604e-10	3.986208989821674e-10	1.4637330179377191e-8
11300000	0.004999889604849542	1.4329534798523434e-50	-1.755366343141987e-18	8.015085765019183e-8	1.2243739195628817e-16	4.522590474294049e-8	-5.914545291235398e-23	2.9028504240169382e-21	2.2672967408700604e-10	3.986208989821674e-10	1.4637330179377191e-8
11400000	0.004999889604849542	1.4329534798523434e-50	-1.755366343141987e-18	8.015085765019183e-8	1.2243739195628817e-16	4.522590474294049e-8	-5.914545291945694e-23	2.9548903234617656e-21	2.2672967408700604e-10	3.986208989821674e-10	1.4637330179377191e-8
11500000	0.004999889604849542	1.4329534798523434e-50	-1.755366343141987e-18	8.015085765019183e-8	1.2243739195628817e-16	4.522590474294049e-8	-5.914545292464071e-23	3.005910237302271e-21	2.2672967408700602e-10	3.9862089898216733e-10	1.4637330179377191e-8
11600000	0.004999889604849542	1.4329534798523434e-50	-1.755366343141987e-18	8.015085765019183e-8	1.2243739195628817e-16	4.522590474294049e-8	-5.914545292780913e-23	3.0558590536228864e-21	2.2672967408700602e-10	3.9862089898216733e-10	1.4637330179377191e-8
11700000	0.004999889604849542	1.4329534798523432e-50	-1.755366343141987e-18	8.015085765019183e-8	1.2243739195628817e-16	4.522590474294049e-8	-5.914545292886602e-23	3.1046856605080447e-21	2.2672967408700602e-10	3.9862089898216733e-10	1.4637330179377191e-8
11800000	0.004999889604849542	1.4329534798523432e-50	-1.755366343141987e-18	8.015085765019183e-8	1.2243739195628817e-16	4.522590474294049e-8	-5.914545292771521e-23	3.1523389460421778e-21	2.2672967408700602e-10	3.9862089898216733e-10	1.4637330179377191e-8
11900000	0.004999889604849542	1.4329534798523432e-50	-1.755366343141987e-18	8.015085765019183e-8	1.2243739195628817e-16	4.522590474294049e-8	-5.914545292426052e-23	3.1987677983097184e-21	2.2672967408700602e-10	3.9862089898216733e-10	1.4637330179377191e-8
12000000	0.004999889604849542	1.4329534798523432e-50	-1.755366343141987e-18	8.015085765019183e-8	1.2243739195628817e-16	4.522590474294049e-8	-5.91454529184058e-23	3.2439211053950988e-21	2.2672967408700602e-10	3.9862089898216733e-10	1.4637330179377191e-8
12100000	0.004999889604849542	1.4329534798523432e-50	-1.755366343141987e-18	8.015085765019183e-8	1.2243739195628817e-16	4.522590474294049e-8	-5.914545291005486e-23	3.2877477553827518e-21	2.2672967408700602e-10	3.9862089898216733e-10	1.4637330179377191e-8
12200000	0.004999889604849542	1.432953479852343e-50	-1.755366343141987e-18	8.015085765019183e-8	1.2243739195628817e-16	4.522590474294049e-8	-5.914545289911154e-23	3.330196636357109e-21	2.2672967408700602e-10	3.9862089898216733e-10	1.4637330179377191e-8
12300000	0.004999889604849542	1.432953479852343e-50	-1.755366343141987e-18	8.015085765019183e-8	1.2243739195628817e-16	4.522590474294049e-8	-5.914545288547966e-23	3.3712166364026038e-21	2.2672967408700602e-10	3.9862089898216733e-10	1.4637330179377191e-8
12400000	0.004999889604849542	1.432953479852343e-50	-1.755366343141987e-18	8.015085765019183e-8	1.2243739195628817e-16	4.522590474294049e-8	-5.914545286906305e-23	3.410756643603668e-21	2.2672967408700602e-10	3.9862089898216733e-10	1.4637330179377191e-8
12500000	0.004999889604849542	1.432953479852343e-50	-1.755366343141987e-18	8.015085765019183e-8	1.2243739195628817e-16	4.522590474294049e-8	-5.914545284976554e-23	3.448765546044734e-21	2.2672967408700602e-10	3.9862089898216733e-10	1.4637330179377191e-8
12600000	0.004999889604849542	1.432953479852343e-50	-1.755366343141987e-18	8.015085765019183e-8	1.2243739195628817e-16	4.522590474294049e-8	-5.914545282636608e-23	3.484594352682248e-21	2.2672967408700602e-10	3.9862089898216733e-10	1.4637330179377191e-8
12700000	0.004999889604849542	1.432953479852343e-50	-1.755366343141987e-18	8.015085765019183e-8	1.2243739195628817e-16	4.522590474294049e-8	-5.91454527970961e-23	3.517303069632753e-21	2.2672967408700602e-10	3.9862089898216733e-10	1.4637330179377191e-8
12800000	0.004999889604849542	1.432953479852343e-50	-1.755366343141987e-18	8.015085765019183e-8	1.2243739195628817e-16	4.522590474294049e-8	-5.914545276202867e-23	3.5469305368393696e-21	2.2672967408700602e-10	3.9862089898216733e-10	1.4637330179377191e-8
12900000	0.004999889604849542	1.432953479852343e-50	-1.755366343141987e-18	8.015085765019183e-8	1.2243739195628817e-16	4.522590474294049e-8	-5.914545272125997e-23	3.573527866315817e-21	2.2672967408700602e-10	3.9862089898216733e-10	1.4637330179377191e-8
13000000	0.004999889604849542	1.432953479852343e-50	-1.755366343141987e-18	8.015085765019183e-8	1.2243739195628817e-16	4.522590474294049e-8	-5.914545267488617e-23	3.597146170075817e-21	2.2672967408700602e-10	3.9862089898216733e-10	1.4637330179377191e-8
13100000	0.004999889604849542	1.432953479852343e-50	-1.755366343141987e-18	8.015085765019183e-8	1.2243739195628817e-16	4.522590474294049e-8	-5.914545262300343e-23	3.617836560133091e-21	2.2672967408700602e-10	3.9862089898216733e-10	1.4637330179377191e-8
13200000	0.004999889604849542	1.432953479852343e-50	-1.755366343141987e-18	8.015085765019183e-8	1.2243739195628817e-16	4.522590474294049e-8	-5.914545256570793e-23	3.635650148501362e-21	2.2672967408700602e-10	3.9862089898216733e-10	1.4637330179377191e-8
13300000	0.004999889604849542	1.432953479852343e-50	-1.755366343141987e-18	8.015085765019183e-8	1.2243739195628817e-16	4.522590474294049e-8	-5.914545250309583e-23	3.6506380471943485e-21	2.2672967408700602e-10	3.9862089898216733e-10	1.4637330179377191e-8
13400000	0.004999889604849542	1.432953479852343e-50	-1.755366343141987e-18	8.015085765019183e-8	1.2243739195628817e-16	4.522590474294049e-8	-5.914545243526329e-23	3.662851368225774e-21	2.2672967408700602e-10	3.9862089898216733e-10	1.4637330179377191e-8
13500000	0.004999889604849542	1.432953479852343e-50	-1.755366343141987e-18	8.015085765019183e-8	1.2243739195628817e-16	4.522590474294049e-8	-5.914545236230649e-23	3.672341223609359e-21	2.2672967408700602e-10	3.9862089898216733e-10	1.4637330179377191e-8
13600000	0.004999889604849542	1.432953479852343e-50	-1.755366343141987e-18	8.015085765019183e-8	1.2243739195628817e-16	4.522590474294049e-8	-5.91454522843216e-23	3.6791587253588245e-21	2.2672967408700602e-10	3.9862089898216733e-10	1.4637330179377191e-8
13700000	0.004999889604849542	1.432953479852343e-50	-1.755366343141987e-18	8.015085765019183e-8	1.2243739195628817e-16	4.522590474294049e-8	-5.914545220140478e-23	3.683354985487892e-21	2.2672967408700602e-10	3.9862089898216733e-10	1.4637330179377191e-8
13800000	0.004999889604849542	1.4329534798523432e-50	-1.755366343141987e-18	8.015085765019183e-8	1.2243739195628817e-16	4.522590474294049e-8	-5.91454521136522e-23	3.6849811160102845e-21	2.2672967408700602e-10	3.9862089898216733e-10	1.4637330179377191e-8
13900000	0.004999889604849542	1.4329534798523432e-50	-1.755366343141987e-18	8.015085765019183e-8	1.2243739195628817e-16	4.522590474294049e-8	-5.914545202116003e-23	3.6840882289397205e-21	2.2672967408700602e-10	3.9862089898216733e-10	1.4637330179377191e-8
14000000	0.004999889604849542	1.4329534798523432e-50	-1.755366343141987e-18	8.015085765019183e-8	1.2243739195628817e-16	4.522590474294049e-8	-5.914545192402444e-23	3.680727436289923e-21	2.2672967408700602e-10	3.9862089898216733e-10	1.4637330179377191e-8
14100000	0.004999889604849542	1.4329534798523432e-50	-1.755366343141987e-18	8.015085765019183e-8	1.2243739195628817e-16	4.522590474294049e-8	-5.914545182234161e-23	3.674949850074613e-21	2.2672967408700604e-10	3.9862089898216733e-10	1.4637330179377191e-8
14200000	0.004999889604849542	1.4329534798523432e-50	-1.755366343141987e-18	8.015085765019183e-8	1.2243739195628817e-16	4.522590474294049e-8	-5.914545171620769e-23	3.666806582307512e-21	2.2672967408700604e-10	3.986208989821674e-10	1.4637330179377191e-8
14300000	0.004999889604849542	1.4329534798523434e-50	-1.755366343141987e-18	8.015085765019183e-8	1.2243739195628817e-16	4.522590474294049e-8	-5.914545160571885e-23	3.656348745002341e-21	2.2672967408700604e-10	3.986208989821674e-10	1.4637330179377191e-8
14400000	0.004999889604849542	1.4329534798523434e-50	-1.755366343141987e-18	8.015085765019183e-8	1.2243739195628817e-16	4.522590474294049e-8	-5.914545149097127e-23	3.643627450172821e-21	2.2672967408700604e-10	3.986208989821674e-10	1.4637330179377191e-8
14500000	0.004999889604849542	1.4329534798523434e-50	-1.755366343141987e-18	8.015085765019183e-8	1.2243739195628817e-16	4.522590474294049e-8	-5.91454513720611e-23	3.628693809832674e-21	2.2672967408700604e-10	3.986208989821674e-10	1.4637330179377191e-8
14600000	0.004999889604849542	1.4329534798523437e-50	-1.755366343141987e-18	8.015085765019183e-8	1.2243739195628817e-16	4.522590474294049e-8	-5.914545124908454e-23	3.611598935995621e-21	2.2672967408700604e-10	3.986208989821674e-10	1.4637330179377191e-8
14700000	0.004999889604849542	1.4329534798523437e-50	-1.755366343141987e-18	8.015085765019183e-8	1.2243739195628817e-16	4.522590474294049e-8	-5.914545112213772e-23	3.592393940675384e-21	2.2672967408700604e-10	3.986208989821674e-10	1.4637330179377191e-8
14800000	0.004999889604849542	1.4329534798523437e-50	-1.755366343141987e-18	8.015085765019183e-8	1.2243739195628817e-16	4.522590474294049e-8	-5.914545099131684e-23	3.571129935885683e-21	2.2672967408700604e-10	3.986208989821674e-10	1.4637330179377191e-8
14900000	0.004999889604849542	1.432953479852344e-50	-1.755366343141987e-18	8.015085765019183e-8	1.2243739195628817e-16	4.522590474294049e-8	-5.914545085671805e-23	3.547858033640241e-21	2.2672967408700604e-10	3.986208989821674e-10	1.4637330179377191e-8
15000000	0.004999889604849542	1.432953479852344e-50	-1.755366343141987e-18	8.015085765019183e-8	1.2243739195628817e-16	4.522590474294049e-8	-5.914545071843752e-23	3.522629345952777e-21	2.2672967408700607e-10	3.986208989821674e-10	1.4637330179377191e-8
15100000	0.004999889604849542	1.432953479852344e-50	-1.755366343141987e-18	8.015085765019183e-8	1.2243739195628817e-16	4.522590474294049e-8	-5.914545057657142e-23	3.4954949848370155e-21	2.2672967408700607e-10	3.9862089898216743e-10	1.4637330179377191e-8
15200000	0.004999889604849542	1.4329534798523441e-50	-1.755366343141987e-18	8.015085765019183e-8	1.2243739195628817e-16	4.522590474294049e-8	-5.914545043121593e-23	3.466506062306675e-21	2.2672967408700607e-10	3.9862089898216743e-10	1.4637330179377191e-8
15300000	0.004999889604849542	1.4329534798523441e-50	-1.755366343141987e-18	8.015085765019183e-8	1.2243739195628817e-16	4.522590474294049e-8	-5.91454502824672e-23	3.4357136903754775e-21	2.2672967408700607e-10	3.9862089898216743e-10	1.4637330179377191e-8
15400000	0.004999889604849542	1.4329534798523444e-50	-1.755366343141987e-18	8.015085765019183e-8	1.2243739195628817e-16	4.522590474294049e-8	-5.914545013042142e-23	3.4031689810571456e-21	2.2672967408700607e-10	3.9862089898216743e-10	1.4637330179377191e-8
15500000	0.004999889604849542	1.4329534798523444e-50	-1.755366343141987e-18	8.015085765019183e-8	1.2243739195628817e-16	4.522590474294049e-8	-5.914544997517474e-23	3.3689230463653994e-21	2.2672967408700607e-10	3.9862089898216743e-10	1.4637330179377191e-8
15600000	0.004999889604849542	1.4329534798523446e-50	-1.755366343141987e-18	8.015085765019183e-8	1.2243739195628817e-16	4.522590474294049e-8	-5.914544981682333e-23	3.3330269983139602e-21	2.267296740870061e-10	3.9862089898216743e-10	1.4637330179377191e-8
15700000	0.004999889604849542	1.4329534798523446e-50	-1.755366343141987e-18	8.015085765019183e-8	1.2243739195628817e-16	4.522590474294049e-8	-5.914544965546336e-23	3.29553194891655e-21	2.267296740870061e-10	3.9862089898216743e-10	1.4637330179377191e-8
15800000	0.004999889604849542	1.4329534798523448e-50	-1.755366343141987e-18	8.015085765019183e-8	1.2243739195628817e-16	4.522590474294049e-8	-5.9145449491191e-23	3.256489010186889e-21	2.267296740870061e-10	3.986208989821675e-10	1.4637330179377191e-8
15900000	0.004999889604849542	1.4329534798523448e-50	-1.755366343141987e-18	8.015085765019183e-8	1.2243739195628817e-16	4.522590474294049e-8	-5.914544932410242e-23	3.2159492941387e-21	2.267296740870061e-10	3.986208989821675e-10	1.4637330179377191e-8
16000000	0.004999889604849542	1.432953479852345e-50	-1.755366343141987e-18	8.015085765019183e-8	1.2243739195628817e-16	4.522590474294049e-8	-5.91454491542938e-23	3.1739639127857037e-21	2.267296740870061e-10	3.986208989821675e-10	1.4637330179377191e-8
16100000	0.004999889604849542	1.432953479852345e-50	-1.755366343141987e-18	8.015085765019183e-8	1.2243739195628817e-16	4.522590474294049e-8	-5.914544898186128e-23	3.1305839781416208e-21	2.267296740870061e-10	3.986208989821675e-10	1.4637330179377191e-8
16200000	0.004999889604849542	1.4329534798523453e-50	-1.755366343141987e-18	8.015085765019183e-8	1.2243739195628817e-16	4.522590474294049e-8	-5.914544880690106e-23	3.0858606022201733e-21	2.2672967408700612e-10	3.986208989821675e-10	1.4637330179377191e-8
16300000	0.004999889604849542	1.4329534798523453e-50	-1.755366343141987e-18	8.015085765019183e-8	1.2243739195628817e-16	4.522590474294049e-8	-5.914544862950929e-23	3.0398448970350828e-21	2.2672967408700612e-10	3.986208989821675e-10	1.4637330179377191e-8
16400000	0.004999889604849542	1.4329534798523456e-50	-1.755366343141987e-18	8.015085765019183e-8	1.2243739195628817e-16	4.522590474294049e-8	-5.914544844978214e-23	2.9925879746000698e-21	2.2672967408700612e-10	3.9862089898216753e-10	1.4637330179377191e-8
16500000	0.004999889604849542	1.4329534798523456e-50	-1.755366343141987e-18	8.015085765019183e-8	1.2243739195628817e-16	4.522590474294049e-8	-5.914544826781578e-23	2.9441409469288563e-21	2.2672967408700612e-10	3.9862089898216753e-10	1.4637330179377191e-8
16600000	0.004999889604849542	1.4329534798523458e-50	-1.755366343141987e-18	8.015085765019183e-8	1.2243739195628817e-16	4.522590474294049e-8	-5.914544808370637e-23	2.8945549260351633e-21	2.2672967408700612e-10	3.9862089898216753e-10	1.4637330179377191e-8
16700000	0.004999889604849542	1.432953479852346e-50	-1.755366343141987e-18	8.015085765019183e-8	1.2243739195628817e-16	4.522590474294049e-8	-5.914544789755009e-23	2.843881023932712e-21	2.2672967408700615e-10	3.9862089898216753e-10	1.4637330179377191e-8
16800000	0.004999889604849542	1.432953479852346e-50	-1.755366343141987e-18	8.015085765019183e-8	1.2243739195628817e-16	4.522590474294049e-8	-5.914544770944311e-23	2.792170352635224e-21	2.2672967408700615e-10	3.9862089898216753e-10	1.4637330179377191e-8
16900000	0.004999889604849542	1.4329534798523463e-50	-1.755366343141987e-18	8.015085765019183e-8	1.2243739195628817e-16	4.522590474294049e-8	-5.914544751948159e-23	2.739474024156421e-21	2.2672967408700615e-10	3.986208989821676e-10	1.4637330179377191e-8
17000000	0.004999889604849542	1.4329534798523463e-50	-1.755366343141987e-18	8.015085765019183e-8	1.2243739195628817e-16	4.522590474294049e-8	-5.91454473277617e-23	2.6858431505100226e-21	2.2672967408700615e-10	3.986208989821676e-10	1.4637330179377191e-8
17100000	0.004999889604849542	1.4329534798523465e-50	-1.755366343141987e-18	8.015085765019183e-8	1.2243739195628817e-16	4.522590474294049e-8	-5.914544713437961e-23	2.6313288437097525e-21	2.2672967408700615e-10	3.986208989821676e-10	1.4637330179377191e-8
17200000	0.004999889604849542	1.4329534798523467e-50	-1.755366343141987e-18	8.015085765019183e-8	1.2243739195628817e-16	4.522590474294049e-8	-5.91454469394315e-23	2.5759822157693306e-21	2.2672967408700617e-10	3.986208989821676e-10	1.4637330179377191e-8
17300000	0.004999889604849542	1.4329534798523467e-50	-1.755366343141987e-18	8.015085765019183e-8	1.2243739195628817e-16	4.522590474294049e-8	-5.914544674301352e-23	2.5198543787024782e-21	2.2672967408700617e-10	3.986208989821676e-10	1.4637330179377191e-8
17400000	0.004999889604849542	1.432953479852347e-50	-1.755366343141987e-18	8.015085765019183e-8	1.2243739195628817e-16	4.522590474294049e-8	-5.914544654522184e-23	2.4629964445229172e-21	2.2672967408700617e-10	3.9862089898216764e-10	1.4637330179377191e-8
17500000	0.004999889604849542	1.4329534798523472e-50	-1.755366343141987e-18	8.015085765019183e-8	1.2243739195628817e-16	4.522590474294049e-8	-5.914544634615265e-23	2.4054595252443684e-21	2.2672967408700617e-10	3.9862089898216764e-10	1.4637330179377191e-8
17600000	0.004999889604849542	1.4329534798523472e-50	-1.755366343141987e-18	8.015085765019183e-8	1.2243739195628817e-16	4.522590474294049e-8	-5.914544614590209e-23	2.3472947328805534e-21	2.267296740870062e-10	3.9862089898216764e-10	1.4637330179377191e-8
17700000	0.004999889604849542	1.4329534798523475e-50	-1.755366343141987e-18	8.015085765019183e-8	1.2243739195628817e-16	4.522590474294049e-8	-5.914544594456634e-23	2.288553179445194e-21	2.267296740870062e-10	3.9862089898216764e-10	1.4637330179377191e-8
17800000	0.004999889604849542	1.4329534798523477e-50	-1.755366343141987e-18	8.015085765019183e-8	1.2243739195628817e-16	4.522590474294049e-8	-5.914544574224157e-23	2.2292859769520104e-21	2.267296740870062e-10	3.986208989821677e-10	1.4637330179377191e-8
17900000	0.004999889604849542	1.4329534798523477e-50	-1.755366343141987e-18	8.015085765019183e-8	1.2243739195628817e-16	4.522590474294049e-8	-5.914544553902395e-23	2.169544237414725e-21	2.267296740870062e-10	3.986208989821677e-10	1.4637330179377191e-8
18000000	0.004999889604849542	1.432953479852348e-50	-1.755366343141987e-18	8.015085765019183e-8	1.2243739195628817e-16	4.522590474294049e-8	-5.914544533500966e-23	2.1093790728470584e-21	2.2672967408700622e-10	3.986208989821677e-10	1.4637330179377191e-8
18100000	0.004999889604849542	1.4329534798523482e-50	-1.755366343141987e-18	8.015085765019183e-8	1.2243739195628817e-16	4.522590474294049e-8	-5.914544513029483e-23	2.048841595262732e-21	2.2672967408700622e-10	3.986208989821677e-10	1.4637330179377191e-8
18200000	0.004999889604849542	1.4329534798523482e-50	-1.755366343141987e-18	8.015085765019183e-8	1.2243739195628817e-16	4.522590474294049e-8	-5.914544492497567e-23	1.9879829166754674e-21	2.2672967408700622e-10	3.986208989821677e-10	1.4637330179377191e-8
18300000	0.004999889604849542	1.4329534798523484e-50	-1.755366343141987e-18	8.015085765019183e-8	1.2243739195628817e-16	4.522590474294049e-8	-5.914544471914832e-23	1.9268541490989863e-21	2.2672967408700622e-10	3.9862089898216774e-10	1.4637330179377191e-8
18400000	0.004999889604849542	1.4329534798523486e-50	-1.755366343141987e-18	8.015085765019183e-8	1.2243739195628817e-16	4.522590474294049e-8	-5.914544451290897e-23	1.8655064045470092e-21	2.2672967408700622e-10	3.9862089898216774e-10	1.4637330179377191e-8
18500000	0.004999889604849542	1.4329534798523486e-50	-1.755366343141987e-18	8.015085765019183e-8	1.2243739195628817e-16	4.522590474294049e-8	-5.914544430635378e-23	1.803990795033258e-21	2.2672967408700625e-10	3.9862089898216774e-10	1.4637330179377191e-8
18600000	0.004999889604849542	1.432953479852349e-50	-1.755366343141987e-18	8.015085765019183e-8	1.2243739195628817e-16	4.522590474294049e-8	-5.91454440995789e-23	1.7423584325714534e-21	2.2672967408700625e-10	3.9862089898216774e-10	1.4637330179377191e-8
18700000	0.004999889604849542	1.4329534798523491e-50	-1.755366343141987e-18	8.015085765019183e-8	1.2243739195628817e-16	4.522590474294049e-8	-5.914544389268053e-23	1.680660429175317e-21	2.2672967408700625e-10	3.986208989821678e-10	1.4637330179377191e-8
18800000	0.004999889604849542	1.4329534798523491e-50	-1.755366343141987e-18	8.015085765019183e-8	1.2243739195628815e-16	4.522590474294049e-8	-5.914544368575482e-23	1.6189478968585708e-21	2.2672967408700625e-10	3.986208989821678e-10	1.4637330179377191e-8
18900000	0.004999889604849542	1.4329534798523494e-50	-1.755366343141987e-18	8.015085765019183e-8	1.2243739195628815e-16	4.522590474294049e-8	-5.914544347889794e-23	1.5572719476349355e-21	2.2672967408700628e-10	3.986208989821678e-10	1.4637330179377191e-8
19000000	0.004999889604849542	1.4329534798523496e-50	-1.755366343141987e-18	8.015085765019183e-8	1.2243739195628815e-16	4.522590474294049e-8	-5.914544327220607e-23	1.4956836935181322e-21	2.2672967408700628e-10	3.986208989821678e-10	1.4637330179377191e-8
19100000	0.004999889604849542	1.4329534798523496e-50	-1.755366343141987e-18	8.015085765019183e-8	1.2243739195628815e-16	4.522590474294049e-8	-5.914544306577535e-23	1.4342342465218826e-21	2.2672967408700628e-10	3.986208989821678e-10	1.4637330179377191e-8
19200000	0.004999889604849542	1.4329534798523498e-50	-1.755366343141987e-18	8.015085765019183e-8	1.2243739195628815e-16	4.522590474294049e-8	-5.914544285970198e-23	1.372974718659908e-21	2.2672967408700628e-10	3.9862089898216784e-10	1.4637330179377191e-8
19300000	0.004999889604849542	1.43295347985235e-50	-1.755366343141987e-18	8.015085765019183e-8	1.2243739195628815e-16	4.522590474294049e-8	-5.914544265408212e-23	1.3119562219459296e-21	2.267296740870063e-10	3.9862089898216784e-10	1.4637330179377191e-8
19400000	0.004999889604849542	1.43295347985235e-50	-1.755366343141987e-18	8.015085765019183e-8	1.2243739195628815e-16	4.522590474294049e-8	-5.914544244901192e-23	1.2512298683936688e-21	2.267296740870063e-10	3.9862089898216784e-10	1.4637330179377191e-8
19500000	0.004999889604849542	1.4329534798523503e-50	-1.755366343141987e-18	8.015085765019183e-8	1.2243739195628815e-16	4.522590474294049e-8	-5.914544224458756e-23	1.1908467700168469e-21	2.267296740870063e-10	3.9862089898216784e-10	1.4637330179377191e-8
19600000	0.004999889604849542	1.4329534798523505e-50	-1.755366343141987e-18	8.015085765019183e-8	1.2243739195628815e-16	4.522590474294049e-8	-5.914544204090523e-23	1.130858038829185e-21	2.267296740870063e-10	3.986208989821679e-10	1.4637330179377191e-8
19700000	0.004999889604849542	1.4329534798523505e-50	-1.755366343141987e-18	8.015085765019183e-8	1.2243739195628815e-16	4.522590474294049e-8	-5.914544183806106e-23	1.0713147868444051e-21	2.2672967408700633e-10	3.986208989821679e-10	1.4637330179377191e-8
19800000	0.004999889604849542	1.4329534798523508e-50	-1.755366343141987e-18	8.015085765019183e-8	1.2243739195628815e-16	4.522590474294049e-8	-5.914544163615125e-23	1.0122681260762278e-21	2.2672967408700633e-10	3.986208989821679e-10	1.4637330179377191e-8
19900000	0.004999889604849542	1.432953479852351e-50	-1.755366343141987e-18	8.015085765019183e-8	1.2243739195628815e-16	4.522590474294049e-8	-5.914544143527196e-23	9.537691685383746e-22	2.2672967408700633e-10	3.986208989821679e-10	1.4637330179377191e-8
20000000	0.004999889604849542	1.432953479852351e-50	-1.755366343141987e-18	8.015085765019183e-8	1.2243739195628815e-16	4.522590474294049e-8	-5.914544123551935e-23	8.95869026244567e-22	2.2672967408700633e-10	3.986208989821679e-10	1.4637330179377191e-8
20100000	0.004999889604849542	1.4329534798523513e-50	-1.755366343141987e-18	8.015085765019183e-8	1.2243739195628815e-16	4.522590474294049e-8	-5.914544103698959e-23	8.386188112085263e-22	2.2672967408700633e-10	3.9862089898216795e-10	1.4637330179377191e-8
20200000	0.004999889604849542	1.4329534798523515e-50	-1.755366343141987e-18	8.015085765019183e-8	1.2243739195628815e-16	4.522590474294049e-8	-5.914544083977885e-23	7.820696354439737e-22	2.2672967408700635e-10	3.9862089898216795e-10	1.4637330179377191e-8
20300000	0.004999889604849542	1.4329534798523515e-50	-1.755366343141987e-18	8.015085765019183e-8	1.2243739195628815e-16	4.522590474294049e-8	-5.91454406439833e-23	7.262726109646305e-22	2.2672967408700635e-10	3.9862089898216795e-10	1.4637330179377191e-8
20400000	0.004999889604849542	1.4329534798523517e-50	-1.755366343141987e-18	8.015085765019183e-8	1.2243739195628815e-16	4.522590474294049e-8	-5.914544044969911e-23	6.712788497842182e-22	2.2672967408700635e-10	3.9862089898216795e-10	1.4637330179377191e-8
20500000	0.004999889604849542	1.432953479852352e-50	-1.755366343141987e-18	8.015085765019183e-8	1.2243739195628815e-16	4.522590474294049e-8	-5.914544025702244e-23	6.17139463916458e-22	2.2672967408700635e-10	3.98620898982168e-10	1.4637330179377191e-8
20600000	0.004999889604849542	1.432953479852352e-50	-1.755366343141987e-18	8.015085765019183e-8	1.2243739195628815e-16	4.522590474294049e-8	-5.914544006604948e-23	5.639055653750712e-22	2.2672967408700638e-10	3.98620898982168e-10	1.4637330179377191e-8
20700000	0.004999889604849542	1.4329534798523522e-50	-1.755366343141987e-18	8.015085765019183e-8	1.2243739195628815e-16	4.522590474294049e-8	-5.914543987687637e-23	5.116282661737792e-22	2.2672967408700638e-10	3.98620898982168e-10	1.4637330179377191e-8
20800000	0.004999889604849542	1.4329534798523522e-50	-1.755366343141987e-18	8.015085765019183e-8	1.2243739195628815e-16	4.522590474294049e-8	-5.91454396895993e-23	4.603586783263034e-22	2.2672967408700638e-10	3.98620898982168e-10	1.4637330179377191e-8
20900000	0.004999889604849542	1.4329534798523524e-50	-1.755366343141987e-18	8.015085765019183e-8	1.2243739195628815e-16	4.522590474294049e-8	-5.914543950431443e-23	4.101479138463649e-22	2.2672967408700638e-10	3.98620898982168e-10	1.4637330179377191e-8
21000000	0.004999889604849542	1.4329534798523527e-50	-1.755366343141987e-18	8.015085765019183e-8	1.2243739195628815e-16	4.522590474294049e-8	-5.914543932111793e-23	3.6104708474768514e-22	2.2672967408700638e-10	3.9862089898216805e-10	1.4637330179377191e-8
21100000	0.004999889604849542	1.4329534798523527e-50	-1.755366343141987e-18	8.015085765019183e-8	1.2243739195628815e-16	4.522590474294049e-8	-5.914543914010595e-23	3.1310730304398545e-22	2.267296740870064e-10	3.9862089898216805e-10	1.4637330179377191e-8
21200000	0.004999889604849542	1.432953479852353e-50	-1.755366343141987e-18	8.015085765019183e-8	1.2243739195628815e-16	4.522590474294049e-8	-5.914543896137469e-23	2.6637968074898716e-22	2.267296740870064e-10	3.9862089898216805e-10	1.4637330179377191e-8
21300000	0.004999889604849542	1.432953479852353e-50	-1.755366343141987e-18	8.015085765019183e-8	1.2243739195628815e-16	4.522590474294049e-8	-5.91454387850203e-23	2.2091532987641154e-22	2.267296740870064e-10	3.9862089898216805e-10	1.4637330179377191e-8
21400000	0.004999889604849542	1.4329534798523532e-50	-1.755366343141987e-18	8.015085765019183e-8	1.2243739195628815e-16	4.522590474294049e-8	-5.914543861113896e-23	1.7676536243997999e-22	2.267296740870064e-10	3.9862089898216805e-10	1.4637330179377191e-8
21500000	0.004999889604849542	1.4329534798523532e-50	-1.755366343141987e-18	8.015085765019183e-8	1.2243739195628815e-16	4.522590474294049e-8	-5.914543843982682e-23	1.3398089045341375e-22	2.267296740870064e-10	3.9862089898216805e-10	1.4637330179377191e-8
21600000	0.004999889604849542	1.4329534798523534e-50	-1.755366343141987e-18	8.015085765019183e-8	1.2243739195628815e-16	4.522590474294049e-8	-5.914543827118007e-23	9.261302593043419e-23	2.2672967408700643e-10	3.986208989821681e-10	1.4637330179377191e-8
21700000	0.004999889604849542	1.4329534798523534e-50	-1.755366343141987e-18	8.015085765019183e-8	1.2243739195628815e-16	4.522590474294049e-8	-5.914543810529486e-23	5.2712880884762616e-23	2.2672967408700643e-10	3.986208989821681e-10	1.4637330179377191e-8
21800000	0.004999889604849542	1.4329534798523536e-50	-1.755366343141987e-18	8.015085765019183e-8	1.2243739195628815e-16	4.522590474294049e-8	-5.914543794226737e-23	1.4331567330120364e-23	2.2672967408700643e-10	3.986208989821681e-10	1.4637330179377191e-8
21900000	0.004999889604849542	1.4329534798523536e-50	-1.755366343141987e-18	8.015085765019183e-8	1.2243739195628815e-16	4.522590474294049e-8	-5.914543778158584e-23	-2.2802890862132082e-23	2.2672967408700643e-10	3.986208989821681e-10	1.4637330179377191e-8
22000000	0.004999889604849542	1.4329534798523539e-50	-1.755366343141987e-18	8.015085765019183e-8	1.2243739195628815e-16	4.522590474294049e-8	-5.914543762110232e-23	-5.983204646166806e-23	2.2672967408700643e-10	3.986208989821681e-10	1.4637330179377191e-8
22100000	0.004999889604849542	1.4329534798523539e-50	-1.755366343141987e-18	8.015085765019183e-8	1.2243739195628815e-16	4.522590474294049e-8	-5.914543746061924e-23	-9.686089406431539e-23	2.2672967408700643e-10	3.986208989821681e-10	1.4637330179377191e-8
22200000	0.004999889604849542	1.4329534798523539e-50	-1.755366343141987e-18	8.015085765019183e-8	1.2243739195628815e-16	4.522590474294049e-8	-5.914543730013662e-23	-1.3388943840622921e-22	2.2672967408700646e-10	3.9862089898216816e-10	1.4637330179377191e-8
22300000	0.004999889604849542	1.432953479852354e-50	-1.755366343141987e-18	8.015085765019183e-8	1.2243739195628815e-16	4.522590474294049e-8	-5.914543713965442e-23	-1.7091768422356617e-22	2.2672967408700646e-10	3.9862089898216816e-10	1.4637330179377191e-8
22400000	0.004999889604849542	1.432953479852354e-50	-1.755366343141987e-18	8.015085765019183e-8	1.2243739195628815e-16	4.522590474294049e-8	-5.914543697917267e-23	-2.079456362524829e-22	2.2672967408700646e-10	3.9862089898216816e-10	1.4637330179377191e-8
22500000	0.004999889604849542	1.432953479852354e-50	-1.755366343141987e-18	8.015085765019183e-8	1.2243739195628815e-16	4.522590474294049e-8	-5.914543681869133e-23	-2.449732992291338e-22	2.2672967408700646e-10	3.9862089898216816e-10	1.4637330179377191e-8
22600000	0.004999889604849542	1.4329534798523543e-50	-1.755366343141987e-18	8.015085765019183e-8	1.2243739195628815e-16	4.522590474294049e-8	-5.914543665821041e-23	-2.82000677889677e-22	2.2672967408700646e-10	3.9862089898216816e-10	1.4637330179377191e-8
22700000	0.004999889604849542	1.4329534798523543e-50	-1.755366343141987e-18	8.015085765019183e-8	1.2243739195628815e-16	4.522590474294049e-8	-5.914543649772991e-23	-3.190277769702665e-22	2.2672967408700646e-10	3.9862089898216816e-10	1.4637330179377191e-8
22800000	0.004999889604849542	1.4329534798523543e-50	-1.755366343141987e-18	8.015085765019183e-8	1.2243739195628815e-16	4.522590474294049e-8	-5.91454363372498e-23	-3.5605460120705936e-22	2.2672967408700646e-10	3.9862089898216816e-10	1.4637330179377191e-8
22900000	0.004999889604849542	1.4329534798523543e-50	-1.755366343141987e-18	8.015085765019183e-8	1.2243739195628815e-16	4.522590474294049e-8	-5.91454361767701e-23	-3.9308115533621218e-22	2.2672967408700646e-10	3.9862089898216816e-10	1.4637330179377191e-8
23000000	0.004999889604849542	1.4329534798523543e-50	-1.755366343141987e-18	8.015085765019183e-8	1.2243739195628815e-16	4.522590474294049e-8	-5.914543601629078e-23	-4.301074440938801e-22	2.2672967408700646e-10	3.9862089898216816e-10	1.4637330179377191e-8
23100000	0.004999889604849542	1.4329534798523543e-50	-1.755366343141987e-18	8.015085765019183e-8	1.2243739195628815e-16	4.522590474294049e-8	-5.914543585581184e-23	-4.671334722162198e-22	2.2672967408700646e-10	3.9862089898216816e-10	1.4637330179377191e-8
23200000	0.004999889604849542	1.4329534798523543e-50	-1.755366343141987e-18	8.015085765019183e-8	1.2243739195628815e-16	4.522590474294049e-8	-5.914543569533328e-23	-5.041592444393867e-22	2.2672967408700646e-10	3.9862089898216816e-10	1.4637330179377191e-8
23300000	0.004999889604849542	1.4329534798523543e-50	-1.755366343141987e-18	8.015085765019183e-8	1.2243739195628815e-16	4.522590474294049e-8	-5.91454355348551e-23	-5.411847654995379e-22	2.2672967408700646e-10	3.9862089898216816e-10	1.4637330179377191e-8
23400000	0.004999889604849542	1.4329534798523543e-50	-1.755366343141987e-18	8.015085765019183e-8	1.2243739195628815e-16	4.522590474294049e-8	-5.914543537437727e-23	-5.782100401328282e-22	2.2672967408700646e-10	3.9862089898216816e-10	1.4637330179377191e-8
23500000	0.004999889604849542	1.4329534798523543e-50	-1.755366343141987e-18	8.015085765019183e-8	1.2243739195628815e-16	4.522590474294049e-8	-5.914543521389979e-23	-6.152350730754145e-22	2.2672967408700646e-10	3.9862089898216816e-10	1.4637330179377191e-8
23600000	0.004999889604849542	1.4329534798523543e-50	-1.755366343141987e-18	8.015085765019183e-8	1.2243739195628815e-16	4.522590474294049e-8	-5.914543505342267e-23	-6.522598690634528e-22	2.2672967408700646e-10	3.9862089898216816e-10	1.4637330179377191e-8
23700000	0.004999889604849542	1.4329534798523543e-50	-1.755366343141987e-18	8.015085765019183e-8	1.2243739195628815e-16	4.522590474294049e-8	-5.914543489294587e-23	-6.892844328330989e-22	2.2672967408700646e-10	3.9862089898216816e-10	1.4637330179377191e-8
23800000	0.004999889604849542	1.4329534798523543e-50	-1.755366343141987e-18	8.015085765019183e-8	1.2243739195628815e-16	4.522590474294049e-8	-5.914543473246942e-23	-7.263087691205087e-22	2.2672967408700646e-10	3.9862089898216816e-10	1.4637330179377191e-8
23900000	0.004999889604849542	1.432953479852354e-50	-1.755366343141987e-18	8.015085765019183e-8	1.2243739195628815e-16	4.522590474294049e-8	-5.914543457199329e-23	-7.633328826618389e-22	2.2672967408700646e-10	3.9862089898216816e-10	1.4637330179377191e-8
24000000	0.004999889604849542	1.432953479852354e-50	-1.755366343141987e-18	8.015085765019183e-8	1.2243739195628815e-16	4.522590474294049e-8	-5.914543441151749e-23	-8.003567781932454e-22	2.2672967408700646e-10	3.9862089898216816e-10	1.4637330179377191e-8
24100000	0.004999889604849542	1.432953479852354e-50	-1.755366343141987e-18	8.015085765019183e-8	1.2243739195628815e-16	4.522590474294049e-8	-5.914543425104199e-23	-8.37380460450884e-22	2.2672967408700646e-10	3.9862089898216816e-10	1.4637330179377191e-8
24200000	0.004999889604849542	1.432953479852354e-50	-1.755366343141987e-18	8.015085765019183e-8	1.2243739195628815e-16	4.522590474294049e-8	-5.91454340905668e-23	-8.744039341709106e-22	2.2672967408700646e-10	3.9862089898216816e-10	1.4637330179377191e-8
24300000	0.004999889604849542	1.4329534798523539e-50	-1.755366343141987e-18	8.015085765019183e-8	1.2243739195628815e-16	4.522590474294049e-8	-5.914543393009191e-23	-9.114272040894819e-22	2.2672967408700646e-10	3.9862089898216816e-10	1.4637330179377191e-8
24400000	0.004999889604849542	1.4329534798523539e-50	-1.755366343141987e-18	8.015085765019183e-8	1.2243739195628815e-16	4.522590474294049e-8	-5.914543376961732e-23	-9.48450274942753e-22	2.2672967408700643e-10	3.986208989821681e-10	1.4637330179377191e-8
24500000	0.004999889604849542	1.4329534798523539e-50	-1.755366343141987e-18	8.015085765019183e-8	1.2243739195628815e-16	4.522590474294049e-8	-5.914543360914301e-23	-9.85473151466881e-22	2.2672967408700643e-10	3.986208989821681e-10	1.4637330179377191e-8
24600000	0.004999889604849542	1.4329534798523536e-50	-1.755366343141987e-18	8.015085765019183e-8	1.2243739195628815e-16	4.522590474294049e-8	-5.914543344866898e-23	-1.0224958383980212e-21	2.2672967408700643e-10	3.986208989821681e-10	1.4637330179377191e-8
24700000	0.004999889604849542	1.4329534798523536e-50	-1.755366343141987e-18	8.015085765019183e-8	1.2243739195628815e-16	4.522590474294049e-8	-5.914543328819521e-23	-1.0595183404723305e-21	2.2672967408700643e-10	3.986208989821681e-10	1.4637330179377191e-8
24800000	0.004999889604849542	1.4329534798523536e-50	-1.755366343141987e-18	8.015085765019183e-8	1.2243739195628815e-16	4.522590474294049e-8	-5.914543312772171e-23	-1.0965406624259643e-21	2.2672967408700643e-10	3.986208989821681e-10	1.4637330179377191e-8
24900000	0.004999889604849542	1.4329534798523534e-50	-1.755366343141987e-18	8.015085765019183e-8	1.2243739195628815e-16	4.522590474294049e-8	-5.914543296724848e-23	-1.1335628089950784e-21	2.2672967408700643e-10	3.986208989821681e-10	1.4637330179377191e-8
25000000	0.004999889604849542	1.4329534798523534e-50	-1.755366343141987e-18	8.015085765019183e-8	1.2243739195628815e-16	4.522590474294049e-8	-5.914543280677548e-23	-1.1705847849158296e-21	2.2672967408700643e-10	3.986208989821681e-10	1.4637330179377191e-8
25100000	0.004999889604849542	1.4329534798523532e-50	-1.755366343141987e-18	8.015085765019183e-8	1.2243739195628815e-16	4.522590474294049e-8	-5.914543264630274e-23	-1.2076065949243733e-21	2.2672967408700643e-10	3.986208989821681e-10	1.4637330179377191e-8
25200000	0.004999889604849542	1.4329534798523532e-50	-1.755366343141987e-18	8.015085765019183e-8	1.2243739195628815e-16	4.522590474294049e-8	-5.914543248583022e-23	-1.2446282437568662e-21	2.267296740870064e-10	3.9862089898216805e-10	1.4637330179377191e-8
25300000	0.004999889604849542	1.432953479852353e-50	-1.755366343141987e-18	8.015085765019183e-8	1.2243739195628815e-16	4.522590474294049e-8	-5.914543232535795e-23	-1.2816497361494642e-21	2.267296740870064e-10	3.9862089898216805e-10	1.4637330179377191e-8
25400000	0.004999889604849542	1.432953479852353e-50	-1.755366343141987e-18	8.015085765019183e-8	1.2243739195628815e-16	4.522590474294049e-8	-5.914543216488589e-23	-1.318671076838323e-21	2.267296740870064e-10	3.9862089898216805e-10	1.4637330179377191e-8
25500000	0.004999889604849542	1.4329534798523527e-50	-1.755366343141987e-18	8.015085765019183e-8	1.2243739195628815e-16	4.522590474294049e-8	-5.914543200441404e-23	-1.3556922705595992e-21	2.267296740870064e-10	3.9862089898216805e-10	1.4637330179377191e-8
25600000	0.004999889604849542	1.4329534798523527e-50	-1.755366343141987e-18	8.015085765019183e-8	1.2243739195628815e-16	4.522590474294049e-8	-5.914543184394241e-23	-1.3927133220494485e-21	2.267296740870064e-10	3.9862089898216805e-10	1.4637330179377191e-8
25700000	0.004999889604849542	1.4329534798523524e-50	-1.755366343141987e-18	8.015085765019183e-8	1.2243739195628815e-16	4.522590474294049e-8	-5.914543168347097e-23	-1.4297342360440267e-21	2.2672967408700638e-10	3.98620898982168e-10	1.4637330179377191e-8
25800000	0.004999889604849542	1.4329534798523522e-50	-1.755366343141987e-18	8.015085765019183e-8	1.2243739195628815e-16	4.522590474294049e-8	-5.914543152299973e-23	-1.4667550172794906e-21	2.2672967408700638e-10	3.98620898982168e-10	1.4637330179377191e-8
25900000	0.004999889604849542	1.4329534798523522e-50	-1.755366343141987e-18	8.015085765019183e-8	1.2243739195628815e-16	4.522590474294049e-8	-5.914543136252869e-23	-1.5037756704919957e-21	2.2672967408700638e-10	3.98620898982168e-10	1.4637330179377191e-8
26000000	0.004999889604849542	1.432953479852352e-50	-1.755366343141987e-18	8.015085765019183e-8	1.2243739195628815e-16	4.522590474294049e-8	-5.914543120205782e-23	-1.5407962004176982e-21	2.2672967408700638e-10	3.98620898982168e-10	1.4637330179377191e-8
26100000	0.004999889604849542	1.4329534798523517e-50	-1.755366343141987e-18	8.015085765019183e-8	1.2243739195628815e-16	4.522590474294049e-8	-5.914543104158712e-23	-1.5778166117927543e-21	2.2672967408700638e-10	3.98620898982168e-10	1.4637330179377191e-8
26200000	0.004999889604849542	1.4329534798523517e-50	-1.755366343141987e-18	8.015085765019183e-8	1.2243739195628815e-16	4.522590474294049e-8	-5.914543088111659e-23	-1.6148369093533197e-21	2.2672967408700635e-10	3.9862089898216795e-10	1.4637330179377191e-8
26300000	0.004999889604849542	1.4329534798523515e-50	-1.755366343141987e-18	8.015085765019183e-8	1.2243739195628815e-16	4.522590474294049e-8	-5.914543072064622e-23	-1.6518570978355509e-21	2.2672967408700635e-10	3.9862089898216795e-10	1.4637330179377191e-8
26400000	0.004999889604849542	1.4329534798523513e-50	-1.755366343141987e-18	8.015085765019183e-8	1.2243739195628815e-16	4.522590474294049e-8	-5.914543056017601e-23	-1.6888771819756038e-21	2.2672967408700635e-10	3.9862089898216795e-10	1.4637330179377191e-8
26500000	0.004999889604849542	1.4329534798523513e-50	-1.755366343141987e-18	8.015085765019183e-8	1.2243739195628815e-16	4.522590474294049e-8	-5.914543039970594e-23	-1.7258971665096347e-21	2.2672967408700635e-10	3.9862089898216795e-10	1.463733017937719e-8
26600000	0.004999889604849542	1.432953479852351e-50	-1.755366343141987e-18	8.015085765019182e-8	1.2243739195628815e-16	4.522590474294049e-8	-5.914543023923601e-23	-1.762917056173799e-21	2.2672967408700633e-10	3.9862089898216795e-10	1.463733017937719e-8
26700000	0.004999889604849542	1.4329534798523508e-50	-1.755366343141987e-18	8.015085765019182e-8	1.2243739195628815e-16	4.522590474294049e-8	-5.91454300787662e-23	-1.7999368557042537e-21	2.2672967408700633e-10	3.986208989821679e-10	1.463733017937719e-8
26800000	0.004999889604849542	1.4329534798523508e-50	-1.755366343141987e-18	8.015085765019182e-8	1.2243739195628815e-16	4.522590474294049e-8	-5.914542991829653e-23	-1.836956569837154e-21	2.2672967408700633e-10	3.986208989821679e-10	1.463733017937719e-8
26900000	0.004999889604849542	1.4329534798523505e-50	-1.755366343141987e-18	8.015085765019182e-8	1.2243739195628815e-16	4.522590474294049e-8	-5.914542975782698e-23	-1.8739762033086565e-21	2.2672967408700633e-10	3.986208989821679e-10	1.463733017937719e-8
27000000	0.004999889604849542	1.4329534798523503e-50	-1.755366343141987e-18	8.015085765019182e-8	1.2243739195628815e-16	4.522590474294049e-8	-5.914542959735754e-23	-1.910995760854917e-21	2.267296740870063e-10	3.986208989821679e-10	1.463733017937719e-8
27100000	0.004999889604849542	1.43295347985235e-50	-1.755366343141987e-18	8.015085765019182e-8	1.2243739195628815e-16	4.522590474294049e-8	-5.91454294368882e-23	-1.9480152472120916e-21	2.267296740870063e-10	3.9862089898216784e-10	1.463733017937719e-8
27200000	0.004999889604849542	1.43295347985235e-50	-1.755366343141987e-18	8.015085765019182e-8	1.2243739195628815e-16	4.522590474294049e-8	-5.914542927641896e-23	-1.9850346671163364e-21	2.267296740870063e-10	3.9862089898216784e-10	1.463733017937719e-8
27300000	0.0049998896048495415	1.4329534798523498e-50	-1.755366343141987e-18	8.015085765019182e-8	1.2243739195628815e-16	4.522590474294049e-8	-5.914542911594982e-23	-2.0220540253038078e-21	2.267296740870063e-10	3.9862089898216784e-10	1.463733017937719e-8
27400000	0.0049998896048495415	1.4329534798523496e-50	-1.755366343141987e-18	8.015085765019182e-8	1.2243739195628815e-16	4.522590474294049e-8	-5.914542895548074e-23	-2.0590733265106613e-21	2.2672967408700628e-10	3.9862089898216784e-10	1.463733017937719e-8
27500000	0.0049998896048495415	1.4329534798523494e-50	-1.755366343141987e-18	8.015085765019182e-8	1.2243739195628815e-16	4.522590474294049e-8	-5.914542879501175e-23	-2.0960925754730532e-21	2.2672967408700628e-10	3.986208989821678e-10	1.463733017937719e-8
27600000	0.0049998896048495415	1.4329534798523491e-50	-1.755366343141987e-18	8.015085765019182e-8	1.2243739195628815e-16	4.522590474294049e-8	-5.914542863454283e-23	-2.1331117769271394e-21	2.2672967408700628e-10	3.986208989821678e-10	1.463733017937719e-8
27700000	0.0049998896048495415	1.4329534798523491e-50	-1.755366343141987e-18	8.015085765019182e-8	1.2243739195628815e-16	4.522590474294049e-8	-5.914542847407397e-23	-2.1701309356090764e-21	2.2672967408700625e-10	3.986208989821678e-10	1.463733017937719e-8
27800000	0.0049998896048495415	1.432953479852349e-50	-1.755366343141987e-18	8.015085765019182e-8	1.2243739195628815e-16	4.522590474294049e-8	-5.914542831360517e-23	-2.2071500562550203e-21	2.2672967408700625e-10	3.986208989821678e-10	1.463733017937719e-8
27900000	0.0049998896048495415	1.4329534798523486e-50	-1.755366343141987e-18	8.015085765019182e-8	1.2243739195628815e-16	4.522590474294049e-8	-5.914542815313642e-23	-2.2441691436011265e-21	2.2672967408700625e-10	3.9862089898216774e-10	1.463733017937719e-8
28000000	0.0049998896048495415	1.4329534798523484e-50	-1.755366343141987e-18	8.015085765019182e-8	1.2243739195628815e-16	4.522590474294049e-8	-5.91454279926677e-23	-2.2811882023835513e-21	2.2672967408700625e-10	3.9862089898216774e-10	1.463733017937719e-8
28100000	0.0049998896048495415	1.4329534798523482e-50	-1.755366343141987e-18	8.015085765019182e-8	1.2243739195628815e-16	4.522590474294049e-8	-5.914542783219903e-23	-2.318207237338451e-21	2.2672967408700622e-10	3.9862089898216774e-10	1.463733017937719e-8
28200000	0.0049998896048495415	1.432953479852348e-50	-1.755366343141987e-18	8.015085765019182e-8	1.2243739195628815e-16	4.522590474294049e-8	-5.914542767173038e-23	-2.355226253201982e-21	2.2672967408700622e-10	3.986208989821677e-10	1.463733017937719e-8
28300000	0.0049998896048495415	1.432953479852348e-50	-1.755366343141987e-18	8.015085765019182e-8	1.2243739195628817e-16	4.522590474294049e-8	-5.914542751126175e-23	-2.3922452547102995e-21	2.2672967408700622e-10	3.986208989821677e-10	1.463733017937719e-8
28400000	0.0049998896048495415	1.4329534798523477e-50	-1.755366343141987e-18	8.015085765019182e-8	1.2243739195628817e-16	4.522590474294049e-8	-5.914542735079314e-23	-2.4292642465995605e-21	2.267296740870062e-10	3.986208989821677e-10	1.463733017937719e-8
28500000	0.0049998896048495415	1.4329534798523475e-50	-1.755366343141987e-18	8.015085765019182e-8	1.2243739195628817e-16	4.522590474294049e-8	-5.914542719032454e-23	-2.4662832336059204e-21	2.267296740870062e-10	3.986208989821677e-10	1.463733017937719e-8
28600000	0.0049998896048495415	1.4329534798523472e-50	-1.755366343141987e-18	8.015085765019182e-8	1.2243739195628817e-16	4.522590474294049e-8	-5.914542702985593e-23	-2.5033022204655352e-21	2.267296740870062e-10	3.9862089898216764e-10	1.463733017937719e-8
28700000	0.0049998896048495415	1.432953479852347e-50	-1.755366343141987e-18	8.015085765019182e-8	1.2243739195628817e-16	4.522590474294049e-8	-5.914542686938732e-23	-2.540321211914561e-21	2.267296740870062e-10	3.9862089898216764e-10	1.463733017937719e-8
28800000	0.0049998896048495415	1.432953479852347e-50	-1.755366343141987e-18	8.015085765019182e-8	1.2243739195628817e-16	4.522590474294049e-8	-5.914542670891869e-23	-2.5773402126891548e-21	2.2672967408700617e-10	3.9862089898216764e-10	1.463733017937719e-8
28900000	0.0049998896048495415	1.4329534798523467e-50	-1.755366343141987e-18	8.015085765019182e-8	1.2243739195628817e-16	4.522590474294049e-8	-5.914542654845004e-23	-2.6143592275254712e-21	2.2672967408700617e-10	3.9862089898216764e-10	1.463733017937719e-8
29000000	0.0049998896048495415	1.4329534798523465e-50	-1.755366343141987e-18	8.015085765019182e-8	1.2243739195628817e-16	4.522590474294049e-8	-5.914542638798137e-23	-2.6513782611596674e-21	2.2672967408700617e-10	3.986208989821676e-10	1.463733017937719e-8
29100000	0.0049998896048495415	1.4329534798523463e-50	-1.755366343141987e-18	8.015085765019182e-8	1.2243739195628817e-16	4.522590474294049e-8	-5.914542622751266e-23	-2.6883973183278992e-21	2.2672967408700615e-10	3.986208989821676e-10	1.463733017937719e-8
29200000	0.0049998896048495415	1.432953479852346e-50	-1.755366343141987e-18	8.015085765019182e-8	1.2243739195628817e-16	4.522590474294049e-8	-5.914542606704392e-23	-2.7254164037663222e-21	2.2672967408700615e-10	3.986208989821676e-10	1.463733017937719e-8
29300000	0.0049998896048495415	1.4329534798523458e-50	-1.755366343141987e-18	8.015085765019182e-8	1.2243739195628817e-16	4.522590474294049e-8	-5.914542590657511e-23	-2.762435522211093e-21	2.2672967408700615e-10	3.986208989821676e-10	1.463733017937719e-8
29400000	0.0049998896048495415	1.4329534798523458e-50	-1.755366343141987e-18	8.015085765019182e-8	1.2243739195628817e-16	4.522590474294049e-8	-5.914542574610626e-23	-2.7994546783983673e-21	2.2672967408700615e-10	3.9862089898216753e-10	1.463733017937719e-8
29500000	0.0049998896048495415	1.4329534798523456e-50	-1.755366343141987e-18	8.015085765019182e-8	1.2243739195628817e-16	4.522590474294049e-8	-5.914542558563734e-23	-2.8364738770643012e-21	2.2672967408700612e-10	3.9862089898216753e-10	1.463733017937719e-8
29600000	0.0049998896048495415	1.4329534798523453e-50	-1.755366343141987e-18	8.015085765019182e-8	1.2243739195628817e-16	4.522590474294049e-8	-5.914542542516835e-23	-2.8734931229450514e-21	2.2672967408700612e-10	3.9862089898216753e-10	1.463733017937719e-8
29700000	0.0049998896048495415	1.432953479852345e-50	-1.755366343141987e-18	8.015085765019182e-8	1.2243739195628817e-16	4.522590474294049e-8	-5.914542526469929e-23	-2.9105124207767732e-21	2.2672967408700612e-10	3.9862089898216753e-10	1.463733017937719e-8
29800000	0.0049998896048495415	1.4329534798523448e-50	-1.755366343141987e-18	8.015085765019182e-8	1.2243739195628817e-16	4.522590474294049e-8	-5.914542510423015e-23	-2.947531775295623e-21	2.2672967408700612e-10	3.986208989821675e-10	1.463733017937719e-8
29900000	0.0049998896048495415	1.4329534798523448e-50	-1.755366343141987e-18	8.015085765019182e-8	1.2243739195628817e-16	4.522590474294049e-8	-5.914542494376091e-23	-2.9845511912377567e-21	2.267296740870061e-10	3.986208989821675e-10	1.463733017937719e-8
30000000	0.0049998896048495415	1.4329534798523446e-50	-1.755366343141987e-18	8.015085765019182e-8	1.2243739195628817e-16	4.522590474294049e-8	-5.914542478329158e-23	-3.0215706733393305e-21	2.267296740870061e-10	3.986208989821675e-10	1.463733017937719e-8
30100000	0.0049998896048495415	1.4329534798523444e-50	-1.755366343141987e-18	8.015085765019182e-8	1.2243739195628817e-16	4.522590474294049e-8	-5.914542462282214e-23	-3.0585902263365003e-21	2.267296740870061e-10	3.986208989821675e-10	1.463733017937719e-8
30200000	0.0049998896048495415	1.4329534798523441e-50	-1.755366343141987e-18	8.015085765019182e-8	1.2243739195628817e-16	4.522590474294049e-8	-5.91454244623526e-23	-3.0956098549654224e-21	2.267296740870061e-10	3.9862089898216743e-10	1.463733017937719e-8
30300000	0.0049998896048495415	1.4329534798523441e-50	-1.755366343141987e-18	8.015085765019182e-8	1.2243739195628817e-16	4.522590474294049e-8	-5.914542430188294e-23	-3.1326295639622526e-21	2.2672967408700607e-10	3.9862089898216743e-10	1.463733017937719e-8
30400000	0.0049998896048495415	1.432953479852344e-50	-1.755366343141987e-18	8.015085765019182e-8	1.2243739195628817e-16	4.522590474294049e-8	-5.914542414141315e-23	-3.1696493580631477e-21	2.2672967408700607e-10	3.9862089898216743e-10	1.463733017937719e-8
30500000	0.0049998896048495415	1.4329534798523437e-50	-1.755366343141987e-18	8.015085765019182e-8	1.2243739195628817e-16	4.522590474294049e-8	-5.914542398094323e-23	-3.2066692420042627e-21	2.2672967408700607e-10	3.9862089898216743e-10	1.463733017937719e-8
30600000	0.0049998896048495415	1.4329534798523437e-50	-1.755366343141987e-18	8.015085765019182e-8	1.2243739195628817e-16	4.522590474294049e-8	-5.914542382047317e-23	-3.243689220521754e-21	2.2672967408700607e-10	3.986208989821674e-10	1.463733017937719e-8
30700000	0.0049998896048495415	1.4329534798523434e-50	-1.755366343141987e-18	8.015085765019182e-8	1.2243739195628817e-16	4.522590474294049e-8	-5.914542366000295e-23	-3.280709298351778e-21	2.2672967408700604e-10	3.986208989821674e-10	1.463733017937719e-8
30800000	0.0049998896048495415	1.4329534798523432e-50	-1.755366343141987e-18	8.015085765019182e-8	1.2243739195628817e-16	4.522590474294049e-8	-5.91454234995326e-23	-3.317729480230491e-21	2.2672967408700604e-10	3.986208989821674e-10	1.463733017937719e-8
30900000	0.0049998896048495415	1.432953479852343e-50	-1.755366343141987e-18	8.015085765019182e-8	1.2243739195628817e-16	4.522590474294049e-8	-5.914542333906208e-23	-3.354749770894048e-21	2.2672967408700604e-10	3.986208989821674e-10	1.463733017937719e-8
31000000	0.0049998896048495415	1.432953479852343e-50	-1.755366343141987e-18	8.015085765019182e-8	1.2243739195628817e-16	4.522590474294049e-8	-5.91454231785914e-23	-3.391770175078606e-21	2.2672967408700604e-10	3.986208989821674e-10	1.463733017937719e-8
31100000	0.0049998896048495415	1.4329534798523427e-50	-1.755366343141987e-18	8.015085765019182e-8	1.2243739195628817e-16	4.522590474294049e-8	-5.914542301812054e-23	-3.428790697520321e-21	2.2672967408700602e-10	3.9862089898216733e-10	1.463733017937719e-8
31200000	0.0049998896048495415	1.4329534798523427e-50	-1.755366343141987e-18	8.015085765019182e-8	1.2243739195628817e-16	4.522590474294049e-8	-5.91454228576495e-23	-3.465811342955349e-21	2.2672967408700602e-10	3.9862089898216733e-10	1.463733017937719e-8
31300000	0.0049998896048495415	1.4329534798523425e-50	-1.755366343141987e-18	8.015085765019182e-8	1.2243739195628817e-16	4.522590474294049e-8	-5.914542269717826e-23	-3.502832116119845e-21	2.2672967408700602e-10	3.9862089898216733e-10	1.463733017937719e-8
31400000	0.0049998896048495415	1.4329534798523422e-50	-1.755366343141987e-18	8.015085765019182e-8	1.2243739195628817e-16	4.522590474294049e-8	-5.914542253670685e-23	-3.539853021749966e-21	2.2672967408700602e-10	3.9862089898216733e-10	1.463733017937719e-8
31500000	0.0049998896048495415	1.4329534798523422e-50	-1.755366343141987e-18	8.015085765019182e-8	1.2243739195628817e-16	4.522590474294049e-8	-5.914542237623523e-23	-3.5768740645818694e-21	2.2672967408700602e-10	3.9862089898216733e-10	1.463733017937719e-8
31600000	0.0049998896048495415	1.432953479852342e-50	-1.755366343141987e-18	8.015085765019182e-8	1.2243739195628817e-16	4.522590474294049e-8	-5.914542221576339e-23	-3.613895249351709e-21	2.26729674087006e-10	3.986208989821673e-10	1.463733017937719e-8
31700000	0.0049998896048495415	1.432953479852342e-50	-1.755366343141987e-18	8.015085765019182e-8	1.2243739195628817e-16	4.522590474294049e-8	-5.914542205529135e-23	-3.650916580795642e-21	2.26729674087006e-10	3.986208989821673e-10	1.463733017937719e-8
31800000	0.0049998896048495415	1.4329534798523418e-50	-1.755366343141987e-18	8.015085765019182e-8	1.2243739195628817e-16	4.522590474294049e-8	-5.914542189481909e-23	-3.687938063649824e-21	2.26729674087006e-10	3.986208989821673e-10	1.463733017937719e-8
31900000	0.0049998896048495415	1.4329534798523418e-50	-1.755366343141987e-18	8.015085765019182e-8	1.2243739195628817e-16	4.522590474294049e-8	-5.914542173434676e-23	-3.72495960696493e-21	2.26729674087006e-10	3.986208989821673e-10	1.463733017937719e-8
32000000	0.0049998896048495415	1.4329534798523415e-50	-1.755366343141987e-18	8.015085765019182e-8	1.2243739195628817e-16	4.522590474294049e-8	-5.914542157387496e-23	-3.7619808690088975e-21	2.26729674087006e-10	3.986208989821673e-10	1.463733017937719e-8
32100000	0.0049998896048495415	1.4329534798523415e-50	-1.755366343141987e-18	8.015085765019182e-8	1.2243739195628817e-16	4.522590474294049e-8	-5.914542141340375e-23	-3.799001823088803e-21	2.26729674087006e-10	3.986208989821673e-10	1.463733017937719e-8
32200000	0.0049998896048495415	1.4329534798523413e-50	-1.755366343141987e-18	8.015085765019182e-8	1.2243739195628817e-16	4.522590474294049e-8	-5.91454212529331e-23	-3.836022473940299e-21	2.2672967408700597e-10	3.986208989821672e-10	1.463733017937719e-8
32300000	0.0049998896048495415	1.4329534798523413e-50	-1.755366343141987e-18	8.015085765019182e-8	1.2243739195628817e-16	4.522590474294049e-8	-5.914542109246301e-23	-3.8730428262990355e-21	2.2672967408700597e-10	3.986208989821672e-10	1.463733017937719e-8
32400000	0.0049998896048495415	1.4329534798523413e-50	-1.755366343141987e-18	8.015085765019182e-8	1.2243739195628817e-16	4.522590474294049e-8	-5.914542093199348e-23	-3.910062884900665e-21	2.2672967408700597e-10	3.986208989821672e-10	1.463733017937719e-8
32500000	0.0049998896048495415	1.432953479852341e-50	-1.755366343141987e-18	8.015085765019182e-8	1.2243739195628817e-16	4.522590474294049e-8	-5.914542077152449e-23	-3.947082654480839e-21	2.2672967408700597e-10	3.986208989821672e-10	1.463733017937719e-8
32600000	0.0049998896048495415	1.432953479852341e-50	-1.755366343141987e-18	8.015085765019182e-8	1.2243739195628817e-16	4.522590474294049e-8	-5.914542061105604e-23	-3.984102139775207e-21	2.2672967408700597e-10	3.986208989821672e-10	1.463733017937719e-8
32700000	0.0049998896048495415	1.432953479852341e-50	-1.755366343141987e-18	8.015085765019182e-8	1.2243739195628817e-16	4.522590474294049e-8	-5.914542045058811e-23	-4.021121345519421e-21	2.2672967408700597e-10	3.986208989821672e-10	1.463733017937719e-8
32800000	0.0049998896048495415	1.4329534798523408e-50	-1.755366343141987e-18	8.015085765019182e-8	1.2243739195628817e-16	4.522590474294049e-8	-5.91454202901207e-23	-4.058140276449134e-21	2.2672967408700597e-10	3.986208989821672e-10	1.463733017937719e-8
32900000	0.0049998896048495415	1.4329534798523408e-50	-1.755366343141987e-18	8.015085765019182e-8	1.2243739195628817e-16	4.522590474294049e-8	-5.914542012965379e-23	-4.095158937299995e-21	2.2672967408700597e-10	3.986208989821672e-10	1.463733017937719e-8
33000000	0.0049998896048495415	1.4329534798523408e-50	-1.755366343141987e-18	8.015085765019182e-8	1.2243739195628817e-16	4.522590474294049e-8	-5.914541996918739e-23	-4.132177332807656e-21	2.2672967408700597e-10	3.986208989821672e-10	1.463733017937719e-8
33100000	0.0049998896048495415	1.4329534798523408e-50	-1.755366343141987e-18	8.015085765019182e-8	1.2243739195628817e-16	4.522590474294049e-8	-5.914541980872148e-23	-4.1691954677077684e-21	2.2672967408700594e-10	3.986208989821672e-10	1.463733017937719e-8
33200000	0.0049998896048495415	1.4329534798523406e-50	-1.755366343141987e-18	8.015085765019182e-8	1.2243739195628817e-16	4.522590474294049e-8	-5.914541964825605e-23	-4.2062133467359844e-21	2.2672967408700594e-10	3.986208989821672e-10	1.463733017937719e-8
33300000	0.0049998896048495415	1.4329534798523406e-50	-1.755366343141987e-18	8.015085765019182e-8	1.2243739195628817e-16	4.522590474294049e-8	-5.914541948779109e-23	-4.2432309746279536e-21	2.2672967408700594e-10	3.9862089898216717e-10	1.463733017937719e-8
33400000	0.0049998896048495415	1.4329534798523406e-50	-1.755366343141987e-18	8.015085765019182e-8	1.2243739195628817e-16	4.522590474294049e-8	-5.91454193273266e-23	-4.2802483561193286e-21	2.2672967408700594e-10	3.9862089898216717e-10	1.463733017937719e-8
33500000	0.0049998896048495415	1.4329534798523406e-50	-1.755366343141987e-18	8.015085765019182e-8	1.2243739195628817e-16	4.522590474294049e-8	-5.914541916686256e-23	-4.317265495945759e-21	2.2672967408700594e-10	3.9862089898216717e-10	1.463733017937719e-8
33600000	0.0049998896048495415	1.4329534798523406e-50	-1.755366343141987e-18	8.015085765019182e-8	1.2243739195628817e-16	4.522590474294049e-8	-5.914541900639896e-23	-4.354282398842898e-21	2.2672967408700594e-10	3.9862089898216717e-10	1.463733017937719e-8
33700000	0.0049998896048495415	1.4329534798523406e-50	-1.755366343141987e-18	8.015085765019182e-8	1.2243739195628817e-16	4.522590474294049e-8	-5.91454188459358e-23	-4.391299069546395e-21	2.2672967408700594e-10	3.9862089898216717e-10	1.463733017937719e-8
33800000	0.0049998896048495415	1.4329534798523406e-50	-1.755366343141987e-18	8.015085765019182e-8	1.2243739195628817e-16	4.522590474294049e-8	-5.914541868547308e-23	-4.4283155127919036e-21	2.2672967408700594e-10	3.9862089898216717e-10	1.463733017937719e-8
33900000	0.0049998896048495415	1.4329534798523406e-50	-1.755366343141987e-18	8.015085765019182e-8	1.2243739195628817e-16	4.522590474294049e-8	-5.914541852501076e-23	-4.465331733315072e-21	2.2672967408700594e-10	3.9862089898216717e-10	1.463733017937719e-8
34000000	0.0049998896048495415	1.4329534798523403e-50	-1.755366343141987e-18	8.015085765019182e-8	1.2243739195628817e-16	4.522590474294049e-8	-5.914541836454886e-23	-4.502347735851555e-21	2.2672967408700594e-10	3.9862089898216717e-10	1.463733017937719e-8
34100000	0.0049998896048495415	1.4329534798523403e-50	-1.755366343141987e-18	8.015085765019182e-8	1.2243739195628817e-16	4.522590474294049e-8	-5.914541820408737e-23	-4.539363525137001e-21	2.2672967408700594e-10	3.9862089898216717e-10	1.463733017937719e-8
34200000	0.0049998896048495415	1.4329534798523403e-50	-1.755366343141987e-18	8.015085765019182e-8	1.2243739195628817e-16	4.522590474294049e-8	-5.914541804362626e-23	-4.576379105907062e-21	2.2672967408700594e-10	3.9862089898216717e-10	1.463733017937719e-8
34300000	0.0049998896048495415	1.4329534798523403e-50	-1.755366343141987e-18	8.015085765019182e-8	1.2243739195628817e-16	4.522590474294049e-8	-5.914541788316554e-23	-4.61339448289739e-21	2.2672967408700594e-10	3.9862089898216717e-10	1.463733017937719e-8
34400000	0.0049998896048495415	1.4329534798523403e-50	-1.755366343141987e-18	8.015085765019182e-8	1.2243739195628817e-16	4.522590474294049e-8	-5.914541772270519e-23	-4.6504096608436355e-21	2.2672967408700594e-10	3.9862089898216717e-10	1.463733017937719e-8
34500000	0.0049998896048495415	1.4329534798523406e-50	-1.755366343141987e-18	8.015085765019182e-8	1.2243739195628817e-16	4.522590474294049e-8	-5.91454175622452e-23	-4.68742464448145e-21	2.2672967408700594e-10	3.9862089898216717e-10	1.463733017937719e-8
34600000	0.0049998896048495415	1.4329534798523406e-50	-1.755366343141987e-18	8.015085765019182e-8	1.2243739195628817e-16	4.522590474294049e-8	-5.914541740178558e-23	-4.7244394385464854e-21	2.2672967408700594e-10	3.9862089898216717e-10	1.463733017937719e-8
34700000	0.0049998896048495415	1.4329534798523406e-50	-1.755366343141987e-18	8.015085765019182e-8	1.2243739195628817e-16	4.522590474294049e-8	-5.91454172413263e-23	-4.761454047774392e-21	2.2672967408700594e-10	3.9862089898216717e-10	1.463733017937719e-8
34800000	0.0049998896048495415	1.4329534798523406e-50	-1.755366343141987e-18	8.015085765019182e-8	1.2243739195628817e-16	4.522590474294049e-8	-5.914541708086736e-23	-4.798468476900821e-21	2.2672967408700594e-10	3.9862089898216717e-10	1.463733017937719e-8
34900000	0.0049998896048495415	1.4329534798523406e-50	-1.755366343141987e-18	8.015085765019182e-8	1.2243739195628817e-16	4.522590474294049e-8	-5.914541692040875e-23	-4.835482730661425e-21	2.2672967408700594e-10	3.9862089898216717e-10	1.463733017937719e-8
35000000	0.0049998896048495415	1.4329534798523406e-50	-1.755366343141987e-18	8.015085765019182e-8	1.2243739195628817e-16	4.522590474294049e-8	-5.914541675995047e-23	-4.8724968137918536e-21	2.2672967408700594e-10	3.9862089898216717e-10	1.463733017937719e-8
35100000	0.0049998896048495415	1.4329534798523406e-50	-1.755366343141987e-18	8.015085765019182e-8	1.2243739195628817e-16	4.522590474294049e-8	-5.914541659949249e-23	-4.9095107310277595e-21	2.2672967408700594e-10	3.9862089898216717e-10	1.463733017937719e-8
35200000	0.0049998896048495415	1.4329534798523406e-50	-1.755366343141987e-18	8.015085765019182e-8	1.2243739195628817e-16	4.522590474294049e-8	-5.914541643903482e-23	-4.946524487104792e-21	2.2672967408700594e-10	3.9862089898216717e-10	1.463733017937719e-8
35300000	0.0049998896048495415	1.4329534798523406e-50	-1.755366343141987e-18	8.015085765019182e-8	1.2243739195628817e-16	4.522590474294049e-8	-5.914541627857743e-23	-4.983538086758605e-21	2.2672967408700594e-10	3.9862089898216717e-10	1.463733017937719e-8
35400000	0.0049998896048495415	1.4329534798523406e-50	-1.755366343141987e-18	8.015085765019182e-8	1.2243739195628817e-16	4.522590474294049e-8	-5.914541611812035e-23	-5.020551534724848e-21	2.2672967408700594e-10	3.9862089898216717e-10	1.463733017937719e-8
35500000	0.0049998896048495415	1.4329534798523408e-50	-1.755366343141987e-18	8.015085765019182e-8	1.2243739195628817e-16	4.522590474294049e-8	-5.914541595766352e-23	-5.057564835739173e-21	2.2672967408700594e-10	3.9862089898216717e-10	1.463733017937719e-8
35600000	0.0049998896048495415	1.4329534798523408e-50	-1.755366343141987e-18	8.015085765019182e-8	1.2243739195628817e-16	4.522590474294049e-8	-5.914541579720698e-23	-5.09457799453723e-21	2.2672967408700594e-10	3.9862089898216717e-10	1.463733017937719e-8
35700000	0.0049998896048495415	1.4329534798523408e-50	-1.755366343141987e-18	8.015085765019182e-8	1.2243739195628817e-16	4.522590474294049e-8	-5.914541563675069e-23	-5.131591015854672e-21	2.2672967408700594e-10	3.986208989821672e-10	1.4637330179377191e-8
35800000	0.0049998896048495415	1.4329534798523408e-50	-1.755366343141987e-18	8.015085765019182e-8	1.2243739195628817e-16	4.522590474294049e-8	-5.914541547629465e-23	-5.168603904427149e-21	2.2672967408700597e-10	3.986208989821672e-10	1.4637330179377191e-8
35900000	0.0049998896048495415	1.4329534798523408e-50	-1.755366343141987e-18	8.015085765019182e-8	1.2243739195628817e-16	4.522590474294049e-8	-5.914541531583885e-23	-5.205616664990313e-21	2.2672967408700597e-10	3.986208989821672e-10	1.4637330179377191e-8
36000000	0.0049998896048495415	1.432953479852341e-50	-1.755366343141987e-18	8.015085765019182e-8	1.2243739195628817e-16	4.522590474294049e-8	-5.914541515538328e-23	-5.2426293022798155e-21	2.2672967408700597e-10	3.986208989821672e-10	1.4637330179377191e-8
36100000	0.0049998896048495415	1.432953479852341e-50	-1.755366343141987e-18	8.015085765019182e-8	1.2243739195628817e-16	4.522590474294049e-8	-5.914541499492793e-23	-5.2796418210313065e-21	2.2672967408700597e-10	3.986208989821672e-10	1.4637330179377191e-8
36200000	0.0049998896048495415	1.432953479852341e-50	-1.755366343141987e-18	8.015085765019182e-8	1.2243739195628817e-16	4.522590474294049e-8	-5.914541483447279e-23	-5.316654225980438e-21	2.2672967408700597e-10	3.986208989821672e-10	1.4637330179377191e-8
36300000	0.0049998896048495415	1.432953479852341e-50	-1.755366343141987e-18	8.015085765019182e-8	1.2243739195628817e-16	4.522590474294049e-8	-5.914541467401787e-23	-5.3536665218628616e-21	2.2672967408700597e-10	3.986208989821672e-10	1.4637330179377191e-8
36400000	0.0049998896048495415	1.4329534798523413e-50	-1.755366343141987e-18	8.015085765019182e-8	1.2243739195628817e-16	4.522590474294049e-8	-5.914541451356314e-23	-5.390678713414228e-21	2.2672967408700597e-10	3.986208989821672e-10	1.4637330179377191e-8
36500000	0.0049998896048495415	1.4329534798523413e-50	-1.755366343141987e-18	8.015085765019182e-8	1.2243739195628817e-16	4.522590474294049e-8	-5.91454143531086e-23	-5.427690805370189e-21	2.2672967408700597e-10	3.986208989821672e-10	1.4637330179377191e-8
36600000	0.0049998896048495415	1.4329534798523413e-50	-1.755366343141987e-18	8.015085765019182e-8	1.2243739195628817e-16	4.522590474294049e-8	-5.914541419265424e-23	-5.4647028024663956e-21	2.2672967408700597e-10	3.986208989821672e-10	1.4637330179377191e-8
36700000	0.0049998896048495415	1.4329534798523415e-50	-1.755366343141987e-18	8.015085765019182e-8	1.2243739195628817e-16	4.522590474294049e-8	-5.914541403220005e-23	-5.5017147094384984e-21	2.2672967408700597e-10	3.986208989821672e-10	1.4637330179377191e-8
36800000	0.0049998896048495415	1.4329534798523415e-50	-1.755366343141987e-18	8.015085765019182e-8	1.2243739195628817e-16	4.522590474294049e-8	-5.914541387174601e-23	-5.53872653102215e-21	2.2672967408700597e-10	3.986208989821672e-10	1.4637330179377191e-8
36900000	0.0049998896048495415	1.4329534798523415e-50	-1.755366343141987e-18	8.015085765019182e-8	1.2243739195628817e-16	4.522590474294049e-8	-5.914541371129213e-23	-5.575738271953e-21	2.2672967408700597e-10	3.986208989821672e-10	1.4637330179377191e-8
37000000	0.0049998896048495415	1.4329534798523415e-50	-1.755366343141987e-18	8.015085765019182e-8	1.2243739195628817e-16	4.522590474294049e-8	-5.914541355083839e-23	-5.612749936966701e-21	2.26729674087006e-10	3.986208989821672e-10	1.4637330179377191e-8
37100000	0.0049998896048495415	1.4329534798523418e-50	-1.755366343141987e-18	8.015085765019182e-8	1.2243739195628817e-16	4.522590474294049e-8	-5.914541339038479e-23	-5.6497615307989044e-21	2.26729674087006e-10	3.986208989821672e-10	1.4637330179377191e-8
37200000	0.0049998896048495415	1.4329534798523418e-50	-1.755366343141987e-18	8.015085765019182e-8	1.2243739195628817e-16	4.522590474294049e-8	-5.91454132299313e-23	-5.68677305818526e-21	2.26729674087006e-10	3.986208989821673e-10	1.4637330179377191e-8
37300000	0.0049998896048495415	1.4329534798523418e-50	-1.755366343141987e-18	8.015085765019182e-8	1.2243739195628817e-16	4.522590474294049e-8	-5.914541306947795e-23	-5.7237845238614205e-21	2.26729674087006e-10	3.986208989821673e-10	1.4637330179377191e-8
37400000	0.0049998896048495415	1.432953479852342e-50	-1.755366343141987e-18	8.015085765019183e-8	1.2243739195628817e-16	4.522590474294049e-8	-5.914541290902468e-23	-5.760795932563037e-21	2.26729674087006e-10	3.986208989821673e-10	1.4637330179377191e-8
37500000	0.0049998896048495415	1.432953479852342e-50	-1.755366343141987e-18	8.015085765019183e-8	1.2243739195628817e-16	4.522590474294049e-8	-5.914541274857153e-23	-5.79780728902576e-21	2.26729674087006e-10	3.986208989821673e-10	1.4637330179377191e-8
37600000	0.0049998896048495415	1.432953479852342e-50	-1.755366343141987e-18	8.015085765019183e-8	1.2243739195628817e-16	4.522590474294049e-8	-5.914541258811846e-23	-5.8348185979852405e-21	2.26729674087006e-10	3.986208989821673e-10	1.4637330179377191e-8
37700000	0.0049998896048495415	1.4329534798523422e-50	-1.755366343141987e-18	8.015085765019183e-8	1.2243739195628817e-16	4.522590474294049e-8	-5.914541242766547e-23	-5.871829864177132e-21	2.26729674087006e-10	3.986208989821673e-10	1.4637330179377191e-8
37800000	0.0049998896048495415	1.4329534798523422e-50	-1.755366343141987e-18	8.015085765019183e-8	1.2243739195628817e-16	4.522590474294049e-8	-5.914541226721255e-23	-5.908841092337083e-21	2.26729674087006e-10	3.986208989821673e-10	1.4637330179377191e-8
37900000	0.0049998896048495415	1.4329534798523422e-50	-1.755366343141987e-18	8.015085765019183e-8	1.2243739195628817e-16	4.522590474294049e-8	-5.91454121067597e-23	-5.945852287200746e-21	2.26729674087006e-10	3.986208989821673e-10	1.4637330179377191e-8
38000000	0.0049998896048495415	1.4329534798523425e-50	-1.755366343141987e-18	8.015085765019183e-8	1.2243739195628817e-16	4.522590474294049e-8	-5.91454119463069e-23	-5.982863453503773e-21	2.2672967408700602e-10	3.986208989821673e-10	1.4637330179377191e-8
38100000	0.0049998896048495415	1.4329534798523425e-50	-1.755366343141987e-18	8.015085765019183e-8	1.2243739195628817e-16	4.522590474294049e-8	-5.914541178585415e-23	-6.0198745959818134e-21	2.2672967408700602e-10	3.986208989821673e-10	1.4637330179377191e-8
38200000	0.004999889604849542	1.4329534798523425e-50	-1.755366343141987e-18	8.015085765019183e-8	1.2243739195628817e-16	4.522590474294049e-8	-5.914541162540143e-23	-6.05688571937052e-21	2.2672967408700602e-10	3.986208989821673e-10	1.4637330179377191e-8
38300000	0.004999889604849542	1.4329534798523427e-50	-1.755366343141987e-18	8.015085765019183e-8	1.2243739195628817e-16	4.522590474294049e-8	-5.914541146494873e-23	-6.093896828405544e-21	2.2672967408700602e-10	3.986208989821673e-10	1.4637330179377191e-8
38400000	0.004999889604849542	1.4329534798523427e-50	-1.755366343141987e-18	8.015085765019183e-8	1.2243739195628817e-16	4.522590474294049e-8	-5.914541130449605e-23	-6.130907927822536e-21	2.2672967408700602e-10	3.9862089898216733e-10	1.4637330179377191e-8
38500000	0.004999889604849542	1.432953479852343e-50	-1.755366343141987e-18	8.015085765019183e-8	1.2243739195628817e-16	4.522590474294049e-8	-5.914541114404339e-23	-6.1679190223571476e-21	2.2672967408700602e-10	3.9862089898216733e-10	1.4637330179377191e-8
38600000	0.004999889604849542	1.432953479852343e-50	-1.755366343141987e-18	8.015085765019183e-8	1.2243739195628817e-16	4.522590474294049e-8	-5.914541098359073e-23	-6.20493011674503e-21	2.2672967408700602e-10	3.9862089898216733e-10	1.4637330179377191e-8
38700000	0.004999889604849542	1.432953479852343e-50	-1.755366343141987e-18	8.015085765019183e-8	1.2243739195628817e-16	4.522590474294049e-8	-5.914541082313805e-23	-6.2419412157218335e-21	2.2672967408700602e-10	3.9862089898216733e-10	1.4637330179377191e-8
38800000	0.004999889604849542	1.4329534798523432e-50	-1.755366343141987e-18	8.015085765019183e-8	1.2243739195628817e-16	4.522590474294049e-8	-5.914541066268537e-23	-6.2789523240232114e-21	2.2672967408700602e-10	3.9862089898216733e-10	1.4637330179377191e-8
38900000	0.004999889604849542	1.4329534798523432e-50	-1.755366343141987e-18	8.015085765019183e-8	1.2243739195628817e-16	4.522590474294049e-8	-5.914541050223264e-23	-6.315963446384814e-21	2.2672967408700604e-10	3.9862089898216733e-10	1.4637330179377191e-8
39000000	0.004999889604849542	1.4329534798523432e-50	-1.755366343141987e-18	8.015085765019183e-8	1.2243739195628817e-16	4.522590474294049e-8	-5.914541034177989e-23	-6.352974587542292e-21	2.2672967408700604e-10	3.9862089898216733e-10	1.4637330179377191e-8
39100000	0.004999889604849542	1.4329534798523434e-50	-1.755366343141987e-18	8.015085765019183e-8	1.2243739195628817e-16	4.522590474294049e-8	-5.91454101813271e-23	-6.389985752231297e-21	2.2672967408700604e-10	3.9862089898216733e-10	1.4637330179377191e-8
39200000	0.004999889604849542	1.4329534798523434e-50	-1.755366343141987e-18	8.015085765019183e-8	1.2243739195628817e-16	4.522590474294049e-8	-5.914541002087424e-23	-6.426996945187481e-21	2.2672967408700604e-10	3.9862089898216733e-10	1.4637330179377191e-8
39300000	0.004999889604849542	1.4329534798523434e-50	-1.755366343141987e-18	8.015085765019183e-8	1.2243739195628817e-16	4.522590474294049e-8	-5.914540986042133e-23	-6.4640081711464935e-21	2.2672967408700604e-10	3.9862089898216733e-10	1.4637330179377191e-8
39400000	0.004999889604849542	1.4329534798523437e-50	-1.755366343141987e-18	8.015085765019183e-8	1.2243739195628817e-16	4.522590474294049e-8	-5.914540969996834e-23	-6.5010194348439875e-21	2.2672967408700604e-10	3.9862089898216733e-10	1.4637330179377191e-8
39500000	0.004999889604849542	1.4329534798523437e-50	-1.755366343141987e-18	8.015085765019183e-8	1.2243739195628817e-16	4.522590474294049e-8	-5.914540953951528e-23	-6.538030741015613e-21	2.2672967408700604e-10	3.986208989821674e-10	1.4637330179377193e-8
39600000	0.004999889604849542	1.4329534798523437e-50	-1.755366343141987e-18	8.015085765019183e-8	1.2243739195628817e-16	4.522590474294049e-8	-5.914540937906213e-23	-6.5750420943970226e-21	2.2672967408700604e-10	3.986208989821674e-10	1.4637330179377193e-8
39700000	0.004999889604849542	1.432953479852344e-50	-1.755366343141987e-18	8.015085765019183e-8	1.2243739195628817e-16	4.522590474294049e-8	-5.914540921860888e-23	-6.612053499723867e-21	2.2672967408700604e-10	3.986208989821674e-10	1.4637330179377193e-8
39800000	0.004999889604849542	1.432953479852344e-50	-1.755366343141987e-18	8.015085765019183e-8	1.2243739195628817e-16	4.522590474294049e-8	-5.914540905815553e-23	-6.649064961731797e-21	2.2672967408700604e-10	3.986208989821674e-10	1.4637330179377193e-8
39900000	0.004999889604849542	1.432953479852344e-50	-1.755366343141987e-18	8.015085765019183e-8	1.2243739195628817e-16	4.522590474294049e-8	-5.914540889770205e-23	-6.6860764851564644e-21	2.2672967408700607e-10	3.986208989821674e-10	1.4637330179377193e-8
40000000	0.004999889604849542	1.4329534798523441e-50	-1.755366343141987e-18	8.015085765019183e-8	1.2243739195628817e-16	4.522590474294049e-8	-5.914540873724846e-23	-6.7230880747335204e-21	2.2672967408700607e-10	3.986208989821674e-10	1.4637330179377193e-8
40100000	0.004999889604849542	1.4329534798523441e-50	-1.755366343141987e-18	8.015085765019183e-8	1.2243739195628817e-16	4.522590474294049e-8	-5.914540857679473e-23	-6.760099735198615e-21	2.2672967408700607e-10	3.986208989821674e-10	1.4637330179377193e-8
40200000	0.004999889604849542	1.4329534798523441e-50	-1.755366343141987e-18	8.015085765019183e-8	1.2243739195628817e-16	4.522590474294049e-8	-5.914540841634085e-23	-6.797111471287402e-21	2.2672967408700607e-10	3.986208989821674e-10	1.4637330179377193e-8
40300000	0.004999889604849542	1.4329534798523444e-50	-1.755366343141987e-18	8.015085765019183e-8	1.2243739195628817e-16	4.522590474294049e-8	-5.914540825588683e-23	-6.834123287735531e-21	2.2672967408700607e-10	3.986208989821674e-10	1.4637330179377193e-8
40400000	0.004999889604849542	1.4329534798523444e-50	-1.755366343141987e-18	8.015085765019183e-8	1.2243739195628817e-16	4.522590474294049e-8	-5.914540809543265e-23	-6.871135189278653e-21	2.2672967408700607e-10	3.986208989821674e-10	1.4637330179377193e-8
40500000	0.004999889604849542	1.4329534798523444e-50	-1.755366343141987e-18	8.015085765019183e-8	1.2243739195628817e-16	4.522590474294049e-8	-5.914540793497829e-23	-6.908147180652419e-21	2.2672967408700607e-10	3.986208989821674e-10	1.4637330179377193e-8
40600000	0.004999889604849542	1.4329534798523444e-50	-1.755366343141987e-18	8.015085765019183e-8	1.2243739195628817e-16	4.522590474294049e-8	-5.914540777452376e-23	-6.945159266592483e-21	2.2672967408700607e-10	3.986208989821674e-10	1.4637330179377193e-8
40700000	0.004999889604849542	1.4329534798523446e-50	-1.755366343141987e-18	8.015085765019183e-8	1.2243739195628817e-16	4.522590474294049e-8	-5.914540761406904e-23	-6.982171451834492e-21	2.2672967408700607e-10	3.986208989821674e-10	1.4637330179377193e-8
40800000	0.004999889604849542	1.4329534798523446e-50	-1.755366343141987e-18	8.015085765019183e-8	1.2243739195628817e-16	4.522590474294049e-8	-5.914540745361413e-23	-7.019183741114101e-21	2.2672967408700607e-10	3.9862089898216743e-10	1.4637330179377193e-8
40900000	0.004999889604849542	1.4329534798523446e-50	-1.755366343141987e-18	8.015085765019183e-8	1.2243739195628817e-16	4.522590474294049e-8	-5.914540729315901e-23	-7.05619613916696e-21	2.2672967408700607e-10	3.9862089898216743e-10	1.4637330179377193e-8
41000000	0.004999889604849542	1.4329534798523446e-50	-1.755366343141987e-18	8.015085765019183e-8	1.2243739195628817e-16	4.522590474294049e-8	-5.914540713270368e-23	-7.09320865072872e-21	2.267296740870061e-10	3.9862089898216743e-10	1.4637330179377193e-8
41100000	0.004999889604849542	1.4329534798523448e-50	-1.755366343141987e-18	8.015085765019183e-8	1.2243739195628817e-16	4.522590474294049e-8	-5.914540697224812e-23	-7.130221280535031e-21	2.267296740870061e-10	3.9862089898216743e-10	1.4637330179377193e-8
41200000	0.004999889604849542	1.4329534798523448e-50	-1.755366343141987e-18	8.015085765019183e-8	1.2243739195628817e-16	4.522590474294049e-8	-5.914540681179235e-23	-7.167234033321546e-21	2.267296740870061e-10	3.9862089898216743e-10	1.4637330179377193e-8
41300000	0.004999889604849542	1.4329534798523448e-50	-1.755366343141987e-18	8.015085765019183e-8	1.2243739195628817e-16	4.522590474294049e-8	-5.914540665133632e-23	-7.204246913823916e-21	2.267296740870061e-10	3.9862089898216743e-10	1.4637330179377193e-8
41400000	0.004999889604849542	1.4329534798523448e-50	-1.755366343141987e-18	8.015085765019183e-8	1.2243739195628817e-16	4.522590474294049e-8	-5.914540649088004e-23	-7.241259926777794e-21	2.267296740870061e-10	3.9862089898216743e-10	1.4637330179377193e-8
41500000	0.004999889604849542	1.4329534798523448e-50	-1.755366343141987e-18	8.015085765019183e-8	1.2243739195628817e-16	4.522590474294049e-8	-5.914540633042351e-23	-7.278273076918828e-21	2.267296740870061e-10	3.9862089898216743e-10	1.4637330179377193e-8
41600000	0.004999889604849542	1.432953479852345e-50	-1.755366343141987e-18	8.015085765019183e-8	1.2243739195628817e-16	4.522590474294049e-8	-5.91454061699667e-23	-7.315286368982669e-21	2.267296740870061e-10	3.9862089898216743e-10	1.4637330179377193e-8
41700000	0.004999889604849542	1.432953479852345e-50	-1.755366343141987e-18	8.015085765019183e-8	1.2243739195628817e-16	4.522590474294049e-8	-5.914540600950963e-23	-7.352299807704972e-21	2.267296740870061e-10	3.9862089898216743e-10	1.4637330179377193e-8
41800000	0.004999889604849542	1.432953479852345e-50	-1.755366343141987e-18	8.015085765019183e-8	1.2243739195628817e-16	4.522590474294049e-8	-5.914540584905227e-23	-7.389313397821386e-21	2.267296740870061e-10	3.9862089898216743e-10	1.4637330179377193e-8
41900000	0.004999889604849542	1.432953479852345e-50	-1.755366343141987e-18	8.015085765019183e-8	1.2243739195628817e-16	4.522590474294049e-8	-5.91454056885948e-23	-7.42632704839228e-21	2.267296740870061e-10	3.9862089898216743e-10	1.4637330179377193e-8
42000000	0.004999889604849542	1.432953479852345e-50	-1.755366343141987e-18	8.015085765019183e-8	1.2243739195628817e-16	4.522590474294049e-8	-5.914540552813784e-23	-7.463340417722013e-21	2.267296740870061e-10	3.9862089898216743e-10	1.4637330179377193e-8
42100000	0.004999889604849542	1.432953479852345e-50	-1.755366343141987e-18	8.015085765019183e-8	1.2243739195628817e-16	4.522590474294049e-8	-5.914540536768148e-23	-7.50035347912051e-21	2.267296740870061e-10	3.9862089898216743e-10	1.4637330179377193e-8
42200000	0.004999889604849542	1.432953479852345e-50	-1.755366343141987e-18	8.015085765019183e-8	1.2243739195628817e-16	4.522590474294049e-8	-5.914540520722569e-23	-7.537366237322916e-21	2.267296740870061e-10	3.9862089898216743e-10	1.4637330179377193e-8
42300000	0.004999889604849542	1.4329534798523453e-50	-1.755366343141987e-18	8.015085765019183e-8	1.2243739195628817e-16	4.522590474294049e-8	-5.914540504677045e-23	-7.574378697064377e-21	2.267296740870061e-10	3.9862089898216743e-10	1.4637330179377193e-8
42400000	0.004999889604849542	1.4329534798523453e-50	-1.755366343141987e-18	8.015085765019183e-8	1.2243739195628817e-16	4.522590474294049e-8	-5.914540488631577e-23	-7.611390863080043e-21	2.267296740870061e-10	3.9862089898216743e-10	1.4637330179377193e-8
42500000	0.004999889604849542	1.4329534798523453e-50	-1.755366343141987e-18	8.015085765019183e-8	1.2243739195628817e-16	4.522590474294049e-8	-5.914540472586163e-23	-7.648402740105057e-21	2.267296740870061e-10	3.9862089898216743e-10	1.4637330179377193e-8
42600000	0.004999889604849542	1.4329534798523453e-50	-1.755366343141987e-18	8.015085765019183e-8	1.2243739195628817e-16	4.522590474294049e-8	-5.914540456540803e-23	-7.685414332874568e-21	2.267296740870061e-10	3.9862089898216743e-10	1.4637330179377193e-8
42700000	0.004999889604849542	1.4329534798523453e-50	-1.755366343141987e-18	8.015085765019183e-8	1.2243739195628817e-16	4.522590474294049e-8	-5.914540440495495e-23	-7.72242564612372e-21	2.267296740870061e-10	3.9862089898216743e-10	1.4637330179377193e-8
42800000	0.004999889604849542	1.4329534798523453e-50	-1.755366343141987e-18	8.015085765019183e-8	1.2243739195628817e-16	4.522590474294049e-8	-5.91454042445024e-23	-7.75943668458766e-21	2.267296740870061e-10	3.9862089898216743e-10	1.4637330179377193e-8
42900000	0.004999889604849542	1.4329534798523453e-50	-1.755366343141987e-18	8.015085765019183e-8	1.2243739195628817e-16	4.522590474294049e-8	-5.914540408405035e-23	-7.796447453001536e-21	2.267296740870061e-10	3.9862089898216743e-10	1.4637330179377193e-8
43000000	0.004999889604849542	1.4329534798523453e-50	-1.755366343141987e-18	8.015085765019183e-8	1.2243739195628817e-16	4.522590474294049e-8	-5.914540392359879e-23	-7.833457956100495e-21	2.267296740870061e-10	3.9862089898216743e-10	1.4637330179377193e-8
43100000	0.004999889604849542	1.4329534798523453e-50	-1.755366343141987e-18	8.015085765019183e-8	1.2243739195628817e-16	4.522590474294049e-8	-5.914540376314772e-23	-7.870468198619681e-21	2.267296740870061e-10	3.9862089898216743e-10	1.4637330179377193e-8
43200000	0.004999889604849542	1.4329534798523453e-50	-1.755366343141987e-18	8.015085765019183e-8	1.2243739195628817e-16	4.522590474294049e-8	-5.914540360269715e-23	-7.907478185294241e-21	2.267296740870061e-10	3.9862089898216743e-10	1.4637330179377193e-8
43300000	0.004999889604849542	1.4329534798523453e-50	-1.755366343141987e-18	8.015085765019183e-8	1.2243739195628817e-16	4.522590474294049e-8	-5.914540344224704e-23	-7.944487920859325e-21	2.267296740870061e-10	3.9862089898216743e-10	1.4637330179377193e-8
43400000	0.004999889604849542	1.4329534798523453e-50	-1.755366343141987e-18	8.015085765019183e-8	1.2243739195628817e-16	4.522590474294049e-8	-5.91454032817974e-23	-7.981497410050075e-21	2.267296740870061e-10	3.9862089898216743e-10	1.4637330179377193e-8
43500000	0.004999889604849542	1.4329534798523453e-50	-1.755366343141987e-18	8.015085765019183e-8	1.2243739195628817e-16	4.522590474294049e-8	-5.91454031213482e-23	-8.01850665760164e-21	2.267296740870061e-10	3.9862089898216743e-10	1.4637330179377193e-8
43600000	0.004999889604849542	1.4329534798523453e-50	-1.755366343141987e-18	8.015085765019183e-8	1.2243739195628817e-16	4.522590474294049e-8	-5.914540296089945e-23	-8.055515668249164e-21	2.267296740870061e-10	3.9862089898216743e-10	1.4637330179377193e-8
43700000	0.004999889604849542	1.4329534798523453e-50	-1.755366343141987e-18	8.015085765019183e-8	1.2243739195628817e-16	4.522590474294049e-8	-5.914540280045115e-23	-8.092524446727798e-21	2.267296740870061e-10	3.9862089898216743e-10	1.4637330179377193e-8
43800000	0.004999889604849542	1.4329534798523453e-50	-1.755366343141987e-18	8.015085765019183e-8	1.2243739195628817e-16	4.522590474294049e-8	-5.914540264000327e-23	-8.129532997772684e-21	2.267296740870061e-10	3.9862089898216743e-10	1.4637330179377193e-8
43900000	0.004999889604849542	1.4329534798523453e-50	-1.755366343141987e-18	8.015085765019183e-8	1.2243739195628817e-16	4.522590474294049e-8	-5.914540247955582e-23	-8.166541326118972e-21	2.267296740870061e-10	3.9862089898216743e-10	1.4637330179377193e-8
44000000	0.004999889604849542	1.4329534798523453e-50	-1.755366343141987e-18	8.015085765019183e-8	1.2243739195628817e-16	4.522590474294049e-8	-5.914540231910876e-23	-8.203549436501806e-21	2.267296740870061e-10	3.9862089898216743e-10	1.4637330179377193e-8
44100000	0.004999889604849542	1.4329534798523453e-50	-1.755366343141987e-18	8.015085765019183e-8	1.2243739195628817e-16	4.522590474294049e-8	-5.914540215866212e-23	-8.240557333656333e-21	2.267296740870061e-10	3.9862089898216743e-10	1.4637330179377193e-8
44200000	0.004999889604849542	1.4329534798523453e-50	-1.755366343141987e-18	8.015085765019183e-8	1.2243739195628817e-16	4.522590474294049e-8	-5.914540199821586e-23	-8.277565022317701e-21	2.267296740870061e-10	3.9862089898216743e-10	1.4637330179377193e-8
44300000	0.004999889604849542	1.4329534798523453e-50	-1.755366343141987e-18	8.015085765019183e-8	1.2243739195628817e-16	4.522590474294049e-8	-5.914540183776998e-23	-8.314572507221055e-21	2.267296740870061e-10	3.9862089898216743e-10	1.4637330179377193e-8
44400000	0.004999889604849542	1.4329534798523453e-50	-1.755366343141987e-18	8.015085765019183e-8	1.2243739195628817e-16	4.522590474294049e-8	-5.914540167732449e-23	-8.351579793101541e-21	2.267296740870061e-10	3.9862089898216743e-10	1.4637330179377193e-8
44500000	0.004999889604849542	1.4329534798523453e-50	-1.755366343141987e-18	8.015085765019183e-8	1.2243739195628817e-16	4.522590474294049e-8	-5.914540151687935e-23	-8.388586884694308e-21	2.267296740870061e-10	3.9862089898216743e-10	1.4637330179377193e-8
44600000	0.004999889604849542	1.4329534798523453e-50	-1.755366343141987e-18	8.015085765019183e-8	1.2243739195628817e-16	4.522590474294049e-8	-5.914540135643457e-23	-8.4255937867345e-21	2.267296740870061e-10	3.9862089898216743e-10	1.4637330179377193e-8
44700000	0.004999889604849542	1.4329534798523453e-50	-1.755366343141987e-18	8.015085765019183e-8	1.2243739195628817e-16	4.522590474294049e-8	-5.914540119599015e-23	-8.462600503957265e-21	2.267296740870061e-10	3.9862089898216743e-10	1.4637330179377193e-8
44800000	0.004999889604849542	1.4329534798523453e-50	-1.755366343141987e-18	8.015085765019183e-8	1.2243739195628817e-16	4.522590474294049e-8	-5.914540103554605e-23	-8.499607041097749e-21	2.267296740870061e-10	3.9862089898216743e-10	1.4637330179377193e-8
44900000	0.004999889604849542	1.4329534798523453e-50	-1.755366343141987e-18	8.015085765019183e-8	1.2243739195628817e-16	4.522590474294049e-8	-5.914540087510229e-23	-8.536613402891097e-21	2.267296740870061e-10	3.9862089898216743e-10	1.4637330179377193e-8
45000000	0.004999889604849542	1.4329534798523453e-50	-1.755366343141987e-18	8.015085765019183e-8	1.2243739195628817e-16	4.522590474294049e-8	-5.914540071465885e-23	-8.573619594072458e-21	2.267296740870061e-10	3.9862089898216743e-10	1.4637330179377193e-8
45100000	0.004999889604849542	1.4329534798523453e-50	-1.755366343141987e-18	8.015085765019183e-8	1.2243739195628817e-16	4.522590474294049e-8	-5.914540055421572e-23	-8.610625619376978e-21	2.267296740870061e-10	3.9862089898216743e-10	1.4637330179377193e-8
45200000	0.004999889604849542	1.4329534798523453e-50	-1.755366343141987e-18	8.015085765019183e-8	1.2243739195628817e-16	4.522590474294049e-8	-5.91454003937729e-23	-8.647631483539802e-21	2.267296740870061e-10	3.9862089898216743e-10	1.4637330179377193e-8
45300000	0.004999889604849542	1.4329534798523453e-50	-1.755366343141987e-18	8.015085765019183e-8	1.2243739195628817e-16	4.522590474294049e-8	-5.914540023333037e-23	-8.684637191296079e-21	2.267296740870061e-10	3.9862089898216743e-10	1.4637330179377193e-8
45400000	0.004999889604849542	1.4329534798523453e-50	-1.755366343141987e-18	8.015085765019183e-8	1.2243739195628817e-16	4.522590474294049e-8	-5.914540007288813e-23	-8.721642747380953e-21	2.267296740870061e-10	3.9862089898216743e-10	1.4637330179377193e-8
45500000	0.004999889604849542	1.4329534798523453e-50	-1.755366343141987e-18	8.015085765019183e-8	1.2243739195628817e-16	4.522590474294049e-8	-5.914539991244615e-23	-8.758648156529573e-21	2.267296740870061e-10	3.9862089898216743e-10	1.4637330179377191e-8
45600000	0.004999889604849542	1.432953479852345e-50	-1.755366343141987e-18	8.015085765019183e-8	1.2243739195628817e-16	4.522590474294049e-8	-5.914539975200446e-23	-8.795653423477082e-21	2.267296740870061e-10	3.9862089898216743e-10	1.4637330179377191e-8
45700000	0.004999889604849542	1.432953479852345e-50	-1.755366343141987e-18	8.015085765019183e-8	1.2243739195628817e-16	4.522590474294049e-8	-5.914539959156302e-23	-8.83265855295863e-21	2.267296740870061e-10	3.9862089898216743e-10	1.4637330179377191e-8
45800000	0.004999889604849542	1.432953479852345e-50	-1.755366343141987e-18	8.015085765019183e-8	1.2243739195628817e-16	4.522590474294049e-8	-5.914539943112182e-23	-8.86966354970936e-21	2.267296740870061e-10	3.9862089898216743e-10	1.4637330179377191e-8
45900000	0.004999889604849542	1.432953479852345e-50	-1.755366343141987e-18	8.015085765019183e-8	1.2243739195628817e-16	4.522590474294049e-8	-5.914539927068088e-23	-8.906668418464423e-21	2.267296740870061e-10	3.9862089898216743e-10	1.4637330179377191e-8
46000000	0.004999889604849542	1.432953479852345e-50	-1.755366343141987e-18	8.015085765019183e-8	1.2243739195628817e-16	4.522590474294049e-8	-5.914539911024016e-23	-8.943673163958963e-21	2.267296740870061e-10	3.9862089898216743e-10	1.4637330179377191e-8
46100000	0.004999889604849542	1.432953479852345e-50	-1.755366343141987e-18	8.015085765019183e-8	1.2243739195628817e-16	4.522590474294049e-8	-5.914539894979966e-23	-8.980677790928126e-21	2.267296740870061e-10	3.9862089898216743e-10	1.4637330179377191e-8
46200000	0.004999889604849542	1.432953479852345e-50	-1.755366343141987e-18	8.015085765019183e-8	1.2243739195628817e-16	4.522590474294049e-8	-5.914539878935937e-23	-9.017682304107059e-21	2.267296740870061e-10	3.9862089898216743e-10	1.4637330179377191e-8
46300000	0.004999889604849542	1.432953479852345e-50	-1.755366343141987e-18	8.015085765019183e-8	1.2243739195628817e-16	4.522590474294049e-8	-5.91453986289193e-23	-9.054686708230909e-21	2.267296740870061e-10	3.9862089898216743e-10	1.4637330179377191e-8
46400000	0.004999889604849542	1.432953479852345e-50	-1.755366343141987e-18	8.015085765019183e-8	1.2243739195628817e-16	4.522590474294049e-8	-5.914539846847941e-23	-9.091691008034822e-21	2.267296740870061e-10	3.9862089898216743e-10	1.4637330179377191e-8
46500000	0.004999889604849542	1.432953479852345e-50	-1.755366343141987e-18	8.015085765019183e-8	1.2243739195628817e-16	4.522590474294049e-8	-5.914539830803973e-23	-9.128695208253945e-21	2.267296740870061e-10	3.9862089898216743e-10	1.4637330179377191e-8
46600000	0.004999889604849542	1.4329534798523448e-50	-1.755366343141987e-18	8.015085765019183e-8	1.2243739195628817e-16	4.522590474294049e-8	-5.914539814760021e-23	-9.165699313623423e-21	2.267296740870061e-10	3.9862089898216743e-10	1.4637330179377191e-8
46700000	0.004999889604849542	1.4329534798523448e-50	-1.755366343141987e-18	8.015085765019183e-8	1.2243739195628817e-16	4.522590474294049e-8	-5.914539798716086e-23	-9.202703328878405e-21	2.267296740870061e-10	3.9862089898216743e-10	1.4637330179377191e-8
46800000	0.004999889604849542	1.4329534798523448e-50	-1.755366343141987e-18	8.015085765019183e-8	1.2243739195628817e-16	4.522590474294049e-8	-5.914539782672168e-23	-9.239707258754036e-21	2.267296740870061e-10	3.9862089898216743e-10	1.4637330179377191e-8
46900000	0.004999889604849542	1.4329534798523448e-50	-1.755366343141987e-18	8.015085765019183e-8	1.2243739195628815e-16	4.522590474294049e-8	-5.914539766628264e-23	-9.276711107985462e-21	2.267296740870061e-10	3.9862089898216743e-10	1.4637330179377191e-8
47000000	0.004999889604849542	1.4329534798523448e-50	-1.755366343141987e-18	8.015085765019183e-8	1.2243739195628815e-16	4.522590474294049e-8	-5.914539750584376e-23	-9.313714881307831e-21	2.267296740870061e-10	3.9862089898216743e-10	1.4637330179377191e-8
47100000	0.004999889604849542	1.4329534798523448e-50	-1.755366343141987e-18	8.015085765019183e-8	1.2243739195628815e-16	4.522590474294049e-8	-5.9145397345405e-23	-9.350718583456289e-21	2.267296740870061e-10	3.9862089898216743e-10	1.4637330179377191e-8
47200000	0.004999889604849542	1.4329534798523448e-50	-1.755366343141987e-18	8.015085765019183e-8	1.2243739195628815e-16	4.522590474294049e-8	-5.914539718496637e-23	-9.387722219165981e-21	2.267296740870061e-10	3.9862089898216743e-10	1.4637330179377191e-8
47300000	0.004999889604849542	1.4329534798523448e-50	-1.755366343141987e-18	8.015085765019183e-8	1.2243739195628815e-16	4.522590474294049e-8	-5.914539702452786e-23	-9.424725793172056e-21	2.267296740870061e-10	3.9862089898216743e-10	1.4637330179377191e-8
47400000	0.004999889604849542	1.4329534798523446e-50	-1.755366343141987e-18	8.015085765019183e-8	1.2243739195628815e-16	4.522590474294049e-8	-5.914539686408945e-23	-9.46172931020966e-21	2.267296740870061e-10	3.9862089898216743e-10	1.4637330179377191e-8
47500000	0.004999889604849542	1.4329534798523446e-50	-1.755366343141987e-18	8.015085765019182e-8	1.2243739195628815e-16	4.522590474294049e-8	-5.914539670365114e-23	-9.498732775013937e-21	2.2672967408700607e-10	3.9862089898216743e-10	1.4637330179377191e-8
47600000	0.004999889604849542	1.4329534798523446e-50	-1.755366343141987e-18	8.015085765019182e-8	1.2243739195628815e-16	4.522590474294049e-8	-5.914539654321292e-23	-9.535736192320036e-21	2.2672967408700607e-10	3.9862089898216743e-10	1.4637330179377191e-8
47700000	0.004999889604849542	1.4329534798523446e-50	-1.755366343141987e-18	8.015085765019182e-8	1.2243739195628815e-16	4.522590474294049e-8	-5.914539638277479e-23	-9.572739566863101e-21	2.2672967408700607e-10	3.9862089898216743e-10	1.4637330179377191e-8
47800000	0.004999889604849542	1.4329534798523446e-50	-1.755366343141987e-18	8.015085765019182e-8	1.2243739195628815e-16	4.522590474294049e-8	-5.914539622233671e-23	-9.609742903378283e-21	2.2672967408700607e-10	3.9862089898216743e-10	1.4637330179377191e-8
47900000	0.004999889604849542	1.4329534798523446e-50	-1.755366343141987e-18	8.015085765019182e-8	1.2243739195628815e-16	4.522590474294049e-8	-5.91453960618987e-23	-9.646746206600725e-21	2.2672967408700607e-10	3.9862089898216743e-10	1.463733017937719e-8
48000000	0.004999889604849542	1.4329534798523446e-50	-1.755366343141987e-18	8.015085765019182e-8	1.2243739195628815e-16	4.522590474294049e-8	-5.914539590146076e-23	-9.683749481265574e-21	2.2672967408700607e-10	3.9862089898216743e-10	1.463733017937719e-8
48100000	0.004999889604849542	1.4329534798523444e-50	-1.755366343141987e-18	8.015085765019182e-8	1.2243739195628815e-16	4.522590474294049e-8	-5.914539574102285e-23	-9.720752732107977e-21	2.2672967408700607e-10	3.9862089898216743e-10	1.463733017937719e-8
48200000	0.004999889604849542	1.4329534798523444e-50	-1.755366343141987e-18	8.015085765019182e-8	1.2243739195628815e-16	4.522590474294049e-8	-5.914539558058497e-23	-9.757755963863082e-21	2.2672967408700607e-10	3.9862089898216743e-10	1.463733017937719e-8
48300000	0.004999889604849542	1.4329534798523444e-50	-1.755366343141987e-18	8.015085765019182e-8	1.2243739195628815e-16	4.522590474294049e-8	-5.914539542014713e-23	-9.794759181266031e-21	2.2672967408700607e-10	3.9862089898216743e-10	1.463733017937719e-8
48400000	0.004999889604849542	1.4329534798523444e-50	-1.755366343141987e-18	8.015085765019182e-8	1.2243739195628815e-16	4.522590474294049e-8	-5.91453952597093e-23	-9.831762389051976e-21	2.2672967408700607e-10	3.9862089898216743e-10	1.463733017937719e-8
48500000	0.004999889604849542	1.4329534798523444e-50	-1.755366343141987e-18	8.015085765019182e-8	1.2243739195628815e-16	4.522590474294049e-8	-5.914539509927149e-23	-9.86876559195606e-21	2.2672967408700607e-10	3.9862089898216743e-10	1.463733017937719e-8
48600000	0.004999889604849542	1.4329534798523444e-50	-1.755366343141987e-18	8.015085765019182e-8	1.2243739195628815e-16	4.522590474294049e-8	-5.914539493883367e-23	-9.90576879471343e-21	2.2672967408700607e-10	3.9862089898216743e-10	1.463733017937719e-8
48700000	0.004999889604849542	1.4329534798523444e-50	-1.755366343141987e-18	8.015085765019182e-8	1.2243739195628815e-16	4.522590474294049e-8	-5.914539477839585e-23	-9.942772002059232e-21	2.2672967408700607e-10	3.9862089898216743e-10	1.463733017937719e-8
48800000	0.004999889604849542	1.4329534798523441e-50	-1.755366343141987e-18	8.015085765019182e-8	1.2243739195628815e-16	4.522590474294049e-8	-5.9145394617958e-23	-9.979775218728615e-21	2.2672967408700607e-10	3.9862089898216743e-10	1.463733017937719e-8
48900000	0.004999889604849542	1.4329534798523441e-50	-1.755366343141987e-18	8.015085765019182e-8	1.2243739195628815e-16	4.522590474294049e-8	-5.914539445752014e-23	-1.0016778449456724e-20	2.2672967408700607e-10	3.9862089898216743e-10	1.463733017937719e-8
49000000	0.004999889604849542	1.4329534798523441e-50	-1.755366343141987e-18	8.015085765019182e-8	1.2243739195628815e-16	4.522590474294049e-8	-5.914539429708223e-23	-1.0053781698978705e-20	2.2672967408700607e-10	3.986208989821674e-10	1.463733017937719e-8
49100000	0.0049998896048495415	1.4329534798523441e-50	-1.755366343141987e-18	8.015085765019182e-8	1.2243739195628815e-16	4.522590474294049e-8	-5.914539413664428e-23	-1.0090784972029704e-20	2.2672967408700607e-10	3.986208989821674e-10	1.463733017937719e-8
49200000	0.0049998896048495415	1.4329534798523441e-50	-1.755366343141987e-18	8.015085765019182e-8	1.2243739195628815e-16	4.522590474294049e-8	-5.914539397620628e-23	-1.012778827334487e-20	2.2672967408700607e-10	3.986208989821674e-10	1.463733017937719e-8
49300000	0.0049998896048495415	1.4329534798523441e-50	-1.755366343141987e-18	8.015085765019182e-8	1.2243739195628815e-16	4.522590474294049e-8	-5.914539381576821e-23	-1.0164791607659348e-20	2.2672967408700607e-10	3.986208989821674e-10	1.463733017937719e-8
49400000	0.0049998896048495415	1.4329534798523441e-50	-1.755366343141987e-18	8.015085765019182e-8	1.2243739195628815e-16	4.522590474294049e-8	-5.914539365533008e-23	-1.0201794979708283e-20	2.2672967408700607e-10	3.986208989821674e-10	1.463733017937719e-8
49500000	0.0049998896048495415	1.4329534798523441e-50	-1.755366343141987e-18	8.015085765019182e-8	1.2243739195628815e-16	4.522590474294049e-8	-5.914539349489186e-23	-1.0238798394226824e-20	2.2672967408700607e-10	3.986208989821674e-10	1.463733017937719e-8
49600000	0.0049998896048495415	1.432953479852344e-50	-1.755366343141987e-18	8.015085765019182e-8	1.2243739195628815e-16	4.522590474294049e-8	-5.914539333445356e-23	-1.0275801855950116e-20	2.2672967408700607e-10	3.986208989821674e-10	1.463733017937719e-8
49700000	0.0049998896048495415	1.432953479852344e-50	-1.755366343141987e-18	8.015085765019182e-8	1.2243739195628815e-16	4.522590474294049e-8	-5.914539317401516e-23	-1.0312805369613307e-20	2.2672967408700607e-10	3.986208989821674e-10	1.463733017937719e-8
49800000	0.0049998896048495415	1.432953479852344e-50	-1.755366343141987e-18	8.015085765019182e-8	1.2243739195628815e-16	4.522590474294049e-8	-5.914539301357665e-23	-1.0349808939951543e-20	2.2672967408700607e-10	3.986208989821674e-10	1.463733017937719e-8
49900000	0.0049998896048495415	1.432953479852344e-50	-1.755366343141987e-18	8.015085765019182e-8	1.2243739195628815e-16	4.522590474294049e-8	-5.914539285313803e-23	-1.0386812571699968e-20	2.2672967408700607e-10	3.986208989821674e-10	1.463733017937719e-8
50000000	0.0049998896048495415	1.432953479852344e-50	-1.755366343141987e-18	8.015085765019182e-8	1.2243739195628815e-16	4.522590474294049e-8	-5.914539269269929e-23	-1.0423816269593731e-20	2.2672967408700604e-10	3.986208989821674e-10	1.463733017937719e-8
50100000	0.0049998896048495415	1.432953479852344e-50	-1.755366343141987e-18	8.015085765019182e-8	1.2243739195628815e-16	4.522590474294049e-8	-5.91453925322604e-23	-1.046082003836798e-20	2.2672967408700604e-10	3.986208989821674e-10	1.463733017937719e-8
50200000	0.0049998896048495415	1.432953479852344e-50	-1.755366343141987e-18	8.015085765019182e-8	1.2243739195628815e-16	4.522590474294049e-8	-5.914539237182138e-23	-1.0497823882757859e-20	2.2672967408700604e-10	3.986208989821674e-10	1.463733017937719e-8
50300000	0.0049998896048495415	1.4329534798523437e-50	-1.755366343141987e-18	8.015085765019182e-8	1.2243739195628815e-16	4.522590474294049e-8	-5.914539221138221e-23	-1.0534827807498515e-20	2.2672967408700604e-10	3.986208989821674e-10	1.4637330179377188e-8
50400000	0.0049998896048495415	1.4329534798523437e-50	-1.755366343141987e-18	8.015085765019182e-8	1.2243739195628815e-16	4.522590474294049e-8	-5.914539205094287e-23	-1.0571831817325093e-20	2.2672967408700604e-10	3.986208989821674e-10	1.4637330179377188e-8
50500000	0.0049998896048495415	1.4329534798523437e-50	-1.755366343141987e-18	8.015085765019182e-8	1.2243739195628815e-16	4.522590474294049e-8	-5.914539189050336e-23	-1.0608835916972742e-20	2.2672967408700604e-10	3.986208989821674e-10	1.4637330179377188e-8
50600000	0.0049998896048495415	1.4329534798523437e-50	-1.755366343141987e-18	8.015085765019182e-8	1.2243739195628815e-16	4.522590474294049e-8	-5.914539173006368e-23	-1.0645840111176609e-20	2.2672967408700604e-10	3.986208989821674e-10	1.4637330179377188e-8
50700000	0.0049998896048495415	1.4329534798523437e-50	-1.755366343141987e-18	8.015085765019182e-8	1.2243739195628815e-16	4.522590474294049e-8	-5.914539156962382e-23	-1.0682844404671838e-20	2.2672967408700604e-10	3.986208989821674e-10	1.4637330179377188e-8
50800000	0.0049998896048495415	1.4329534798523437e-50	-1.755366343141987e-18	8.015085765019182e-8	1.2243739195628815e-16	4.522590474294049e-8	-5.914539140918375e-23	-1.0719848802193576e-20	2.2672967408700604e-10	3.986208989821674e-10	1.4637330179377188e-8
50900000	0.0049998896048495415	1.4329534798523437e-50	-1.755366343141987e-18	8.015085765019182e-8	1.2243739195628815e-16	4.522590474294049e-8	-5.914539124874348e-23	-1.0756853308476971e-20	2.2672967408700604e-10	3.986208989821674e-10	1.4637330179377188e-8
51000000	0.0049998896048495415	1.4329534798523437e-50	-1.755366343141987e-18	8.015085765019182e-8	1.2243739195628815e-16	4.522590474294049e-8	-5.9145391088303e-23	-1.079385792825717e-20	2.2672967408700604e-10	3.986208989821674e-10	1.4637330179377188e-8
51100000	0.0049998896048495415	1.4329534798523437e-50	-1.755366343141987e-18	8.015085765019182e-8	1.2243739195628815e-16	4.522590474294049e-8	-5.914539092786229e-23	-1.0830862666269315e-20	2.2672967408700604e-10	3.986208989821674e-10	1.4637330179377188e-8
51200000	0.0049998896048495415	1.4329534798523437e-50	-1.755366343141987e-18	8.015085765019182e-8	1.2243739195628815e-16	4.522590474294049e-8	-5.914539076742136e-23	-1.0867867527248559e-20	2.2672967408700604e-10	3.986208989821674e-10	1.4637330179377188e-8
51300000	0.0049998896048495415	1.4329534798523434e-50	-1.755366343141987e-18	8.015085765019182e-8	1.2243739195628815e-16	4.522590474294049e-8	-5.914539060698018e-23	-1.0904872515930043e-20	2.2672967408700604e-10	3.986208989821674e-10	1.4637330179377188e-8
51400000	0.0049998896048495415	1.4329534798523434e-50	-1.755366343141987e-18	8.015085765019182e-8	1.2243739195628815e-16	4.522590474294049e-8	-5.914539044653875e-23	-1.0941877637048918e-20	2.2672967408700604e-10	3.986208989821674e-10	1.4637330179377188e-8
51500000	0.0049998896048495415	1.4329534798523434e-50	-1.755366343141987e-18	8.015085765019182e-8	1.2243739195628815e-16	4.522590474294049e-8	-5.914539028609707e-23	-1.0978882895340326e-20	2.2672967408700604e-10	3.986208989821674e-10	1.4637330179377188e-8
51600000	0.0049998896048495415	1.4329534798523434e-50	-1.755366343141987e-18	8.015085765019182e-8	1.2243739195628815e-16	4.522590474294049e-8	-5.914539012565511e-23	-1.1015888295539417e-20	2.2672967408700604e-10	3.986208989821674e-10	1.4637330179377188e-8
51700000	0.0049998896048495415	1.4329534798523434e-50	-1.755366343141987e-18	8.015085765019182e-8	1.2243739195628815e-16	4.522590474294049e-8	-5.914538996521289e-23	-1.1052893842381335e-20	2.2672967408700604e-10	3.986208989821674e-10	1.4637330179377188e-8
51800000	0.0049998896048495415	1.4329534798523434e-50	-1.755366343141987e-18	8.015085765019182e-8	1.2243739195628815e-16	4.522590474294049e-8	-5.914538980477038e-23	-1.1089899540601228e-20	2.2672967408700604e-10	3.986208989821674e-10	1.4637330179377188e-8
51900000	0.0049998896048495415	1.4329534798523434e-50	-1.755366343141987e-18	8.015085765019182e-8	1.2243739195628815e-16	4.522590474294049e-8	-5.914538964432776e-23	-1.1126905299269159e-20	2.2672967408700604e-10	3.986208989821674e-10	1.4637330179377188e-8
52000000	0.0049998896048495415	1.4329534798523434e-50	-1.755366343141987e-18	8.015085765019182e-8	1.2243739195628815e-16	4.522590474294049e-8	-5.914538948388566e-23	-1.1163910776725905e-20	2.2672967408700604e-10	3.986208989821674e-10	1.4637330179377188e-8
52100000	0.0049998896048495415	1.4329534798523434e-50	-1.755366343141987e-18	8.015085765019182e-8	1.2243739195628815e-16	4.522590474294049e-8	-5.914538932344414e-23	-1.1200915946284236e-20	2.2672967408700604e-10	3.986208989821674e-10	1.4637330179377188e-8
52200000	0.0049998896048495415	1.4329534798523434e-50	-1.755366343141987e-18	8.015085765019182e-8	1.2243739195628815e-16	4.522590474294049e-8	-5.91453891630032e-23	-1.1237920812678792e-20	2.2672967408700604e-10	3.986208989821674e-10	1.4637330179377188e-8
52300000	0.0049998896048495415	1.4329534798523434e-50	-1.755366343141987e-18	8.015085765019182e-8	1.2243739195628815e-16	4.522590474294049e-8	-5.914538900256281e-23	-1.1274925380644214e-20	2.2672967408700604e-10	3.986208989821674e-10	1.4637330179377188e-8
52400000	0.0049998896048495415	1.4329534798523434e-50	-1.755366343141987e-18	8.015085765019182e-8	1.2243739195628815e-16	4.522590474294049e-8	-5.914538884212298e-23	-1.1311929654915149e-20	2.2672967408700604e-10	3.986208989821674e-10	1.4637330179377188e-8
52500000	0.0049998896048495415	1.4329534798523434e-50	-1.755366343141987e-18	8.015085765019182e-8	1.2243739195628815e-16	4.522590474294049e-8	-5.914538868168368e-23	-1.1348933640226232e-20	2.2672967408700604e-10	3.986208989821674e-10	1.4637330179377188e-8
52600000	0.0049998896048495415	1.4329534798523434e-50	-1.755366343141987e-18	8.015085765019182e-8	1.2243739195628815e-16	4.522590474294049e-8	-5.914538852124494e-23	-1.1385937341312112e-20	2.2672967408700604e-10	3.986208989821674e-10	1.4637330179377188e-8
52700000	0.0049998896048495415	1.4329534798523434e-50	-1.755366343141987e-18	8.015085765019182e-8	1.2243739195628815e-16	4.522590474294049e-8	-5.91453883608067e-23	-1.1422940762907423e-20	2.2672967408700604e-10	3.986208989821674e-10	1.4637330179377188e-8
52800000	0.0049998896048495415	1.4329534798523434e-50	-1.755366343141987e-18	8.015085765019182e-8	1.2243739195628815e-16	4.522590474294049e-8	-5.914538820036899e-23	-1.1459943909746812e-20	2.2672967408700604e-10	3.986208989821674e-10	1.4637330179377188e-8
52900000	0.0049998896048495415	1.4329534798523432e-50	-1.755366343141987e-18	8.015085765019182e-8	1.2243739195628815e-16	4.522590474294049e-8	-5.914538803993179e-23	-1.1496946786564922e-20	2.2672967408700604e-10	3.986208989821674e-10	1.4637330179377188e-8
53000000	0.0049998896048495415	1.4329534798523432e-50	-1.755366343141987e-18	8.015085765019182e-8	1.2243739195628815e-16	4.522590474294049e-8	-5.914538787949508e-23	-1.1533949398096389e-20	2.2672967408700604e-10	3.986208989821674e-10	1.4637330179377188e-8
53100000	0.0049998896048495415	1.4329534798523432e-50	-1.755366343141987e-18	8.015085765019182e-8	1.2243739195628815e-16	4.522590474294049e-8	-5.914538771905888e-23	-1.157095174907586e-20	2.2672967408700604e-10	3.986208989821674e-10	1.4637330179377188e-8
53200000	0.0049998896048495415	1.4329534798523432e-50	-1.755366343141987e-18	8.015085765019182e-8	1.2243739195628815e-16	4.522590474294049e-8	-5.914538755862314e-23	-1.1607953844237976e-20	2.2672967408700604e-10	3.986208989821674e-10	1.4637330179377188e-8
53300000	0.0049998896048495415	1.4329534798523432e-50	-1.755366343141987e-18	8.015085765019182e-8	1.2243739195628815e-16	4.522590474294049e-8	-5.914538739818787e-23	-1.1644955688317377e-20	2.2672967408700604e-10	3.986208989821674e-10	1.4637330179377188e-8
53400000	0.0049998896048495415	1.4329534798523432e-50	-1.755366343141987e-18	8.015085765019182e-8	1.2243739195628815e-16	4.522590474294049e-8	-5.914538723775308e-23	-1.1681957286048704e-20	2.2672967408700604e-10	3.986208989821674e-10	1.4637330179377188e-8
53500000	0.0049998896048495415	1.4329534798523432e-50	-1.755366343141987e-18	8.015085765019182e-8	1.2243739195628815e-16	4.522590474294049e-8	-5.914538707731874e-23	-1.1718958642166602e-20	2.2672967408700604e-10	3.986208989821674e-10	1.4637330179377188e-8
53600000	0.0049998896048495415	1.4329534798523432e-50	-1.755366343141987e-18	8.015085765019182e-8	1.2243739195628815e-16	4.522590474294049e-8	-5.914538691688484e-23	-1.1755959761405712e-20	2.2672967408700604e-10	3.986208989821674e-10	1.4637330179377188e-8
53700000	0.0049998896048495415	1.4329534798523432e-50	-1.755366343141987e-18	8.015085765019182e-8	1.2243739195628815e-16	4.522590474294049e-8	-5.914538675645138e-23	-1.1792960648500674e-20	2.2672967408700604e-10	3.986208989821674e-10	1.4637330179377188e-8
53800000	0.0049998896048495415	1.4329534798523432e-50	-1.755366343141987e-18	8.015085765019182e-8	1.2243739195628815e-16	4.522590474294049e-8	-5.914538659601835e-23	-1.182996130818613e-20	2.2672967408700604e-10	3.986208989821674e-10	1.4637330179377188e-8
53900000	0.0049998896048495415	1.4329534798523432e-50	-1.755366343141987e-18	8.015085765019182e-8	1.2243739195628815e-16	4.522590474294049e-8	-5.914538643558574e-23	-1.1866961745196725e-20	2.2672967408700604e-10	3.986208989821674e-10	1.4637330179377188e-8
54000000	0.0049998896048495415	1.4329534798523432e-50	-1.755366343141987e-18	8.015085765019182e-8	1.2243739195628815e-16	4.522590474294049e-8	-5.914538627515353e-23	-1.1903961964267097e-20	2.2672967408700604e-10	3.986208989821674e-10	1.4637330179377188e-8
54100000	0.0049998896048495415	1.4329534798523432e-50	-1.755366343141987e-18	8.015085765019182e-8	1.2243739195628815e-16	4.522590474294049e-8	-5.914538611472173e-23	-1.1940961970131891e-20	2.2672967408700604e-10	3.986208989821674e-10	1.4637330179377188e-8
54200000	0.0049998896048495415	1.4329534798523432e-50	-1.755366343141987e-18	8.015085765019182e-8	1.2243739195628815e-16	4.522590474294049e-8	-5.914538595429032e-23	-1.1977961767525746e-20	2.2672967408700604e-10	3.986208989821674e-10	1.4637330179377188e-8
54300000	0.0049998896048495415	1.4329534798523432e-50	-1.755366343141987e-18	8.015085765019182e-8	1.2243739195628815e-16	4.522590474294049e-8	-5.91453857938593e-23	-1.2014961361183304e-20	2.2672967408700604e-10	3.986208989821674e-10	1.4637330179377188e-8
54400000	0.0049998896048495415	1.4329534798523432e-50	-1.755366343141987e-18	8.015085765019182e-8	1.2243739195628815e-16	4.522590474294049e-8	-5.914538563342866e-23	-1.205196075583921e-20	2.2672967408700604e-10	3.986208989821674e-10	1.4637330179377188e-8
54500000	0.0049998896048495415	1.4329534798523432e-50	-1.755366343141987e-18	8.015085765019182e-8	1.2243739195628815e-16	4.522590474294049e-8	-5.914538547299836e-23	-1.2088959956228102e-20	2.2672967408700604e-10	3.986208989821674e-10	1.4637330179377188e-8
54600000	0.0049998896048495415	1.4329534798523432e-50	-1.755366343141987e-18	8.015085765019182e-8	1.2243739195628815e-16	4.522590474294049e-8	-5.914538531256843e-23	-1.2125958967084624e-20	2.2672967408700604e-10	3.986208989821674e-10	1.4637330179377188e-8
54700000	0.0049998896048495415	1.4329534798523432e-50	-1.755366343141987e-18	8.015085765019182e-8	1.2243739195628815e-16	4.522590474294049e-8	-5.914538515213886e-23	-1.2162957793143417e-20	2.2672967408700604e-10	3.986208989821674e-10	1.4637330179377188e-8
54800000	0.0049998896048495415	1.4329534798523432e-50	-1.755366343141987e-18	8.015085765019182e-8	1.2243739195628815e-16	4.522590474294049e-8	-5.914538499170961e-23	-1.2199956439139125e-20	2.2672967408700604e-10	3.986208989821674e-10	1.4637330179377188e-8
54900000	0.0049998896048495415	1.4329534798523432e-50	-1.755366343141987e-18	8.015085765019182e-8	1.2243739195628815e-16	4.522590474294049e-8	-5.91453848312807e-23	-1.2236954909806386e-20	2.2672967408700604e-10	3.986208989821674e-10	1.4637330179377188e-8
55000000	0.0049998896048495415	1.4329534798523434e-50	-1.755366343141987e-18	8.015085765019182e-8	1.2243739195628815e-16	4.522590474294049e-8	-5.91453846708521e-23	-1.2273953209879844e-20	2.2672967408700604e-10	3.986208989821674e-10	1.4637330179377188e-8
55100000	0.0049998896048495415	1.4329534798523434e-50	-1.755366343141987e-18	8.015085765019182e-8	1.2243739195628815e-16	4.522590474294049e-8	-5.914538451042383e-23	-1.231095134409414e-20	2.2672967408700604e-10	3.986208989821674e-10	1.4637330179377188e-8
55200000	0.0049998896048495415	1.4329534798523434e-50	-1.755366343141987e-18	8.015085765019182e-8	1.2243739195628815e-16	4.522590474294049e-8	-5.914538434999585e-23	-1.2347949317183917e-20	2.2672967408700604e-10	3.986208989821674e-10	1.4637330179377188e-8
55300000	0.0049998896048495415	1.4329534798523434e-50	-1.755366343141987e-18	8.015085765019182e-8	1.2243739195628815e-16	4.522590474294049e-8	-5.914538418956817e-23	-1.2384947133883817e-20	2.2672967408700604e-10	3.986208989821674e-10	1.4637330179377188e-8
55400000	0.0049998896048495415	1.4329534798523434e-50	-1.755366343141987e-18	8.015085765019182e-8	1.2243739195628815e-16	4.522590474294049e-8	-5.914538402914077e-23	-1.2421944798928479e-20	2.2672967408700604e-10	3.986208989821674e-10	1.4637330179377188e-8
55500000	0.0049998896048495415	1.4329534798523434e-50	-1.755366343141987e-18	8.015085765019182e-8	1.2243739195628815e-16	4.522590474294049e-8	-5.914538386871365e-23	-1.2458942317052548e-20	2.2672967408700604e-10	3.986208989821674e-10	1.4637330179377188e-8
55600000	0.0049998896048495415	1.4329534798523434e-50	-1.755366343141987e-18	8.015085765019182e-8	1.2243739195628815e-16	4.522590474294049e-8	-5.91453837082868e-23	-1.2495939692990665e-20	2.2672967408700604e-10	3.986208989821674e-10	1.4637330179377188e-8
55700000	0.0049998896048495415	1.4329534798523434e-50	-1.755366343141987e-18	8.015085765019182e-8	1.2243739195628815e-16	4.522590474294049e-8	-5.914538354786021e-23	-1.2532936931477471e-20	2.2672967408700604e-10	3.986208989821674e-10	1.4637330179377188e-8
55800000	0.0049998896048495415	1.4329534798523434e-50	-1.755366343141987e-18	8.015085765019182e-8	1.2243739195628815e-16	4.522590474294049e-8	-5.914538338743386e-23	-1.2569934037247608e-20	2.2672967408700604e-10	3.986208989821674e-10	1.4637330179377188e-8
55900000	0.0049998896048495415	1.4329534798523434e-50	-1.755366343141987e-18	8.015085765019182e-8	1.2243739195628815e-16	4.522590474294049e-8	-5.914538322700775e-23	-1.2606931015035718e-20	2.2672967408700604e-10	3.986208989821674e-10	1.4637330179377188e-8
56000000	0.0049998896048495415	1.4329534798523434e-50	-1.755366343141987e-18	8.015085765019182e-8	1.2243739195628815e-16	4.522590474294049e-8	-5.914538306658188e-23	-1.2643927869576443e-20	2.2672967408700604e-10	3.986208989821674e-10	1.4637330179377188e-8
56100000	0.0049998896048495415	1.4329534798523434e-50	-1.755366343141987e-18	8.015085765019182e-8	1.2243739195628815e-16	4.522590474294049e-8	-5.914538290615623e-23	-1.2680924605604425e-20	2.2672967408700604e-10	3.986208989821674e-10	1.4637330179377188e-8
56200000	0.0049998896048495415	1.4329534798523434e-50	-1.755366343141987e-18	8.015085765019182e-8	1.2243739195628815e-16	4.522590474294049e-8	-5.91453827457308e-23	-1.2717921227854305e-20	2.2672967408700604e-10	3.986208989821674e-10	1.4637330179377188e-8
56300000	0.0049998896048495415	1.4329534798523434e-50	-1.755366343141987e-18	8.015085765019182e-8	1.2243739195628815e-16	4.522590474294049e-8	-5.914538258530556e-23	-1.2754917741060726e-20	2.2672967408700604e-10	3.986208989821674e-10	1.4637330179377188e-8
56400000	0.0049998896048495415	1.4329534798523434e-50	-1.755366343141987e-18	8.015085765019182e-8	1.2243739195628815e-16	4.522590474294049e-8	-5.914538242488054e-23	-1.279191414995833e-20	2.2672967408700604e-10	3.986208989821674e-10	1.4637330179377188e-8
56500000	0.0049998896048495415	1.4329534798523434e-50	-1.755366343141987e-18	8.015085765019182e-8	1.2243739195628815e-16	4.522590474294049e-8	-5.914538226445569e-23	-1.2828910459281755e-20	2.2672967408700604e-10	3.986208989821674e-10	1.4637330179377188e-8
56600000	0.0049998896048495415	1.4329534798523434e-50	-1.755366343141987e-18	8.015085765019182e-8	1.2243739195628815e-16	4.522590474294049e-8	-5.914538210403102e-23	-1.2865906673765647e-20	2.2672967408700604e-10	3.986208989821674e-10	1.4637330179377188e-8
56700000	0.0049998896048495415	1.4329534798523434e-50	-1.755366343141987e-18	8.015085765019182e-8	1.2243739195628815e-16	4.522590474294049e-8	-5.914538194360652e-23	-1.2902902798144647e-20	2.2672967408700604e-10	3.986208989821674e-10	1.4637330179377188e-8
56800000	0.004999889604849542	1.4329534798523434e-50	-1.755366343141987e-18	8.015085765019182e-8	1.2243739195628815e-16	4.522590474294049e-8	-5.914538178318218e-23	-1.2939898837153397e-20	2.2672967408700604e-10	3.986208989821674e-10	1.4637330179377188e-8
56900000	0.004999889604849542	1.4329534798523434e-50	-1.755366343141987e-18	8.015085765019182e-8	1.2243739195628815e-16	4.522590474294049e-8	-5.9145381622758e-23	-1.2976894795526537e-20	2.2672967408700604e-10	3.986208989821674e-10	1.463733017937719e-8
57000000	0.004999889604849542	1.4329534798523434e-50	-1.755366343141987e-18	8.015085765019182e-8	1.2243739195628815e-16	4.522590474294049e-8	-5.914538146233396e-23	-1.301389067799871e-20	2.2672967408700604e-10	3.986208989821674e-10	1.463733017937719e-8
57100000	0.004999889604849542	1.4329534798523434e-50	-1.755366343141987e-18	8.015085765019182e-8	1.2243739195628815e-16	4.522590474294049e-8	-5.914538130191005e-23	-1.3050886489304559e-20	2.2672967408700604e-10	3.986208989821674e-10	1.463733017937719e-8
57200000	0.004999889604849542	1.4329534798523437e-50	-1.755366343141987e-18	8.015085765019182e-8	1.2243739195628815e-16	4.522590474294049e-8	-5.914538114148627e-23	-1.3087882234178724e-20	2.2672967408700604e-10	3.986208989821674e-10	1.463733017937719e-8
57300000	0.004999889604849542	1.4329534798523437e-50	-1.755366343141987e-18	8.015085765019182e-8	1.2243739195628815e-16	4.522590474294049e-8	-5.914538098106259e-23	-1.3124877917355848e-20	2.2672967408700604e-10	3.986208989821674e-10	1.463733017937719e-8
57400000	0.004999889604849542	1.4329534798523437e-50	-1.755366343141987e-18	8.015085765019182e-8	1.2243739195628815e-16	4.522590474294049e-8	-5.914538082063903e-23	-1.3161873543570572e-20	2.2672967408700604e-10	3.986208989821674e-10	1.463733017937719e-8
57500000	0.004999889604849542	1.4329534798523437e-50	-1.755366343141987e-18	8.015085765019182e-8	1.2243739195628815e-16	4.522590474294049e-8	-5.914538066021557e-23	-1.3198869117557538e-20	2.2672967408700604e-10	3.986208989821674e-10	1.463733017937719e-8
57600000	0.004999889604849542	1.4329534798523437e-50	-1.755366343141987e-18	8.015085765019182e-8	1.2243739195628815e-16	4.522590474294049e-8	-5.91453804997922e-23	-1.3235864644051388e-20	2.2672967408700604e-10	3.986208989821674e-10	1.463733017937719e-8
57700000	0.004999889604849542	1.4329534798523437e-50	-1.755366343141987e-18	8.015085765019182e-8	1.2243739195628815e-16	4.522590474294049e-8	-5.91453803393689e-23	-1.3272860127786763e-20	2.2672967408700604e-10	3.986208989821674e-10	1.463733017937719e-8
57800000	0.004999889604849542	1.4329534798523437e-50	-1.755366343141987e-18	8.015085765019182e-8	1.2243739195628815e-16	4.522590474294049e-8	-5.914538017894568e-23	-1.3309855573498307e-20	2.2672967408700604e-10	3.986208989821674e-10	1.463733017937719e-8
57900000	0.004999889604849542	1.4329534798523437e-50	-1.755366343141987e-18	8.015085765019182e-8	1.2243739195628815e-16	4.522590474294049e-8	-5.914538001852252e-23	-1.3346850985920659e-20	2.2672967408700604e-10	3.986208989821674e-10	1.463733017937719e-8
58000000	0.004999889604849542	1.4329534798523437e-50	-1.755366343141987e-18	8.015085765019182e-8	1.2243739195628815e-16	4.522590474294049e-8	-5.914537985809943e-23	-1.3383846369788462e-20	2.2672967408700604e-10	3.986208989821674e-10	1.463733017937719e-8
58100000	0.004999889604849542	1.4329534798523437e-50	-1.755366343141987e-18	8.015085765019182e-8	1.2243739195628815e-16	4.522590474294049e-8	-5.914537969767636e-23	-1.3420841729836358e-20	2.2672967408700604e-10	3.986208989821674e-10	1.463733017937719e-8
58200000	0.004999889604849542	1.4329534798523437e-50	-1.755366343141987e-18	8.015085765019182e-8	1.2243739195628815e-16	4.522590474294049e-8	-5.914537953725333e-23	-1.345783707079899e-20	2.2672967408700604e-10	3.986208989821674e-10	1.463733017937719e-8
58300000	0.004999889604849542	1.4329534798523437e-50	-1.755366343141987e-18	8.015085765019182e-8	1.2243739195628815e-16	4.522590474294049e-8	-5.914537937683034e-23	-1.3494832397410998e-20	2.2672967408700604e-10	3.986208989821674e-10	1.463733017937719e-8
58400000	0.004999889604849542	1.4329534798523437e-50	-1.755366343141987e-18	8.015085765019182e-8	1.2243739195628815e-16	4.522590474294049e-8	-5.914537921640736e-23	-1.3531827714407024e-20	2.2672967408700604e-10	3.986208989821674e-10	1.463733017937719e-8
58500000	0.004999889604849542	1.4329534798523437e-50	-1.755366343141987e-18	8.015085765019182e-8	1.2243739195628817e-16	4.522590474294049e-8	-5.914537905598439e-23	-1.3568823026521712e-20	2.2672967408700604e-10	3.986208989821674e-10	1.463733017937719e-8
58600000	0.004999889604849542	1.4329534798523437e-50	-1.755366343141987e-18	8.015085765019182e-8	1.2243739195628817e-16	4.522590474294049e-8	-5.914537889556142e-23	-1.36058183384897e-20	2.2672967408700604e-10	3.986208989821674e-10	1.463733017937719e-8
58700000	0.004999889604849542	1.4329534798523437e-50	-1.755366343141987e-18	8.015085765019182e-8	1.2243739195628817e-16	4.522590474294049e-8	-5.914537873513845e-23	-1.3642813655045632e-20	2.2672967408700604e-10	3.986208989821674e-10	1.463733017937719e-8
58800000	0.004999889604849542	1.4329534798523437e-50	-1.755366343141987e-18	8.015085765019182e-8	1.2243739195628817e-16	4.522590474294049e-8	-5.914537857471545e-23	-1.367980898092415e-20	2.2672967408700604e-10	3.986208989821674e-10	1.463733017937719e-8
58900000	0.004999889604849542	1.432953479852344e-50	-1.755366343141987e-18	8.015085765019182e-8	1.2243739195628817e-16	4.522590474294049e-8	-5.914537841429242e-23	-1.3716804320859898e-20	2.2672967408700604e-10	3.986208989821674e-10	1.463733017937719e-8
59000000	0.004999889604849542	1.432953479852344e-50	-1.755366343141987e-18	8.015085765019182e-8	1.2243739195628817e-16	4.522590474294049e-8	-5.914537825386937e-23	-1.3753799679587513e-20	2.2672967408700604e-10	3.986208989821674e-10	1.463733017937719e-8
59100000	0.004999889604849542	1.432953479852344e-50	-1.755366343141987e-18	8.015085765019182e-8	1.2243739195628817e-16	4.522590474294049e-8	-5.914537809344627e-23	-1.3790795061841638e-20	2.2672967408700604e-10	3.986208989821674e-10	1.463733017937719e-8
59200000	0.004999889604849542	1.432953479852344e-50	-1.755366343141987e-18	8.015085765019182e-8	1.2243739195628817e-16	4.522590474294049e-8	-5.914537793302311e-23	-1.3827790472356917e-20	2.2672967408700604e-10	3.986208989821674e-10	1.463733017937719e-8
59300000	0.004999889604849542	1.432953479852344e-50	-1.755366343141987e-18	8.015085765019182e-8	1.2243739195628817e-16	4.522590474294049e-8	-5.91453777725999e-23	-1.3864785915867992e-20	2.2672967408700604e-10	3.986208989821674e-10	1.463733017937719e-8
59400000	0.004999889604849542	1.432953479852344e-50	-1.755366343141987e-18	8.015085765019182e-8	1.2243739195628817e-16	4.522590474294049e-8	-5.914537761217661e-23	-1.3901781397109503e-20	2.2672967408700604e-10	3.986208989821674e-10	1.463733017937719e-8
59500000	0.004999889604849542	1.432953479852344e-50	-1.755366343141987e-18	8.015085765019182e-8	1.2243739195628817e-16	4.522590474294049e-8	-5.914537745175324e-23	-1.393877692081609e-20	2.2672967408700604e-10	3.986208989821674e-10	1.463733017937719e-8
59600000	0.004999889604849542	1.432953479852344e-50	-1.755366343141987e-18	8.015085765019182e-8	1.2243739195628817e-16	4.522590474294049e-8	-5.914537729132979e-23	-1.39757724917224e-20	2.2672967408700604e-10	3.986208989821674e-10	1.463733017937719e-8
59700000	0.004999889604849542	1.432953479852344e-50	-1.755366343141987e-18	8.015085765019182e-8	1.2243739195628817e-16	4.522590474294049e-8	-5.914537713090623e-23	-1.401276811456307e-20	2.2672967408700604e-10	3.986208989821674e-10	1.463733017937719e-8
59800000	0.004999889604849542	1.432953479852344e-50	-1.755366343141987e-18	8.015085765019182e-8	1.2243739195628817e-16	4.522590474294049e-8	-5.914537697048257e-23	-1.4049763794072746e-20	2.2672967408700604e-10	3.986208989821674e-10	1.463733017937719e-8
59900000	0.004999889604849543	1.432953479852344e-50	-1.755366343141987e-18	8.015085765019182e-8	1.2243739195628817e-16	4.522590474294049e-8	-5.914537681005878e-23	-1.4086759534986067e-20	2.2672967408700604e-10	3.986208989821674e-10	1.4637330179377191e-8
60000000	0.004999889604849543	1.432953479852344e-50	-1.755366343141987e-18	8.015085765019182e-8	1.2243739195628817e-16	4.522590474294049e-8	-5.914537664963489e-23	-1.4123755342037677e-20	2.2672967408700604e-10	3.986208989821674e-10	1.4637330179377191e-8
60100000	0.004999889604849543	1.432953479852344e-50	-1.755366343141987e-18	8.015085765019182e-8	1.2243739195628817e-16	4.522590474294049e-8	-5.914537648921086e-23	-1.4160751219962214e-20	2.2672967408700604e-10	3.986208989821674e-10	1.4637330179377191e-8
60200000	0.004999889604849543	1.432953479852344e-50	-1.755366343141987e-18	8.015085765019182e-8	1.2243739195628817e-16	4.522590474294049e-8	-5.914537632878668e-23	-1.4197747173494322e-20	2.2672967408700604e-10	3.986208989821674e-10	1.4637330179377191e-8
60300000	0.004999889604849543	1.432953479852344e-50	-1.755366343141987e-18	8.015085765019182e-8	1.2243739195628817e-16	4.522590474294049e-8	-5.914537616836235e-23	-1.4234743207368644e-20	2.2672967408700604e-10	3.986208989821674e-10	1.4637330179377191e-8
60400000	0.004999889604849543	1.432953479852344e-50	-1.755366343141987e-18	8.015085765019182e-8	1.2243739195628817e-16	4.522590474294049e-8	-5.914537600793786e-23	-1.427173932631982e-20	2.2672967408700604e-10	3.986208989821674e-10	1.4637330179377191e-8
60500000	0.004999889604849543	1.432953479852344e-50	-1.755366343141987e-18	8.015085765019182e-8	1.2243739195628817e-16	4.522590474294049e-8	-5.91453758475132e-23	-1.4308735535082493e-20	2.2672967408700604e-10	3.986208989821674e-10	1.4637330179377191e-8
60600000	0.004999889604849543	1.4329534798523441e-50	-1.755366343141987e-18	8.015085765019182e-8	1.2243739195628817e-16	4.522590474294049e-8	-5.914537568708837e-23	-1.4345731838391303e-20	2.2672967408700604e-10	3.986208989821674e-10	1.4637330179377191e-8
60700000	0.004999889604849543	1.4329534798523441e-50	-1.755366343141987e-18	8.015085765019182e-8	1.2243739195628817e-16	4.522590474294049e-8	-5.914537552666335e-23	-1.4382728240980895e-20	2.2672967408700604e-10	3.986208989821674e-10	1.4637330179377191e-8
60800000	0.004999889604849543	1.4329534798523441e-50	-1.755366343141987e-18	8.015085765019182e-8	1.2243739195628817e-16	4.522590474294049e-8	-5.914537536623813e-23	-1.4419724747585908e-20	2.2672967408700604e-10	3.986208989821674e-10	1.4637330179377191e-8
60900000	0.004999889604849543	1.4329534798523441e-50	-1.755366343141987e-18	8.015085765019182e-8	1.2243739195628817e-16	4.522590474294049e-8	-5.914537520581271e-23	-1.4456721362940983e-20	2.2672967408700604e-10	3.986208989821674e-10	1.4637330179377191e-8
61000000	0.004999889604849543	1.4329534798523441e-50	-1.755366343141987e-18	8.015085765019182e-8	1.2243739195628817e-16	4.522590474294049e-8	-5.914537504538707e-23	-1.4493718091780767e-20	2.2672967408700604e-10	3.986208989821674e-10	1.4637330179377191e-8
61100000	0.004999889604849543	1.4329534798523441e-50	-1.755366343141987e-18	8.015085765019182e-8	1.2243739195628817e-16	4.522590474294049e-8	-5.914537488496122e-23	-1.4530714938839896e-20	2.2672967408700604e-10	3.986208989821674e-10	1.4637330179377191e-8
61200000	0.004999889604849543	1.4329534798523441e-50	-1.755366343141987e-18	8.015085765019182e-8	1.2243739195628817e-16	4.522590474294049e-8	-5.914537472453512e-23	-1.4567711908853018e-20	2.2672967408700604e-10	3.986208989821674e-10	1.4637330179377191e-8
61300000	0.004999889604849543	1.4329534798523441e-50	-1.755366343141987e-18	8.015085765019182e-8	1.2243739195628817e-16	4.522590474294049e-8	-5.91453745641088e-23	-1.4604709006554768e-20	2.2672967408700604e-10	3.986208989821674e-10	1.4637330179377191e-8
61400000	0.004999889604849543	1.4329534798523441e-50	-1.755366343141987e-18	8.015085765019182e-8	1.2243739195628817e-16	4.522590474294049e-8	-5.914537440368222e-23	-1.464170623667979e-20	2.2672967408700604e-10	3.986208989821674e-10	1.4637330179377191e-8
61500000	0.004999889604849543	1.4329534798523441e-50	-1.755366343141987e-18	8.015085765019182e-8	1.2243739195628817e-16	4.522590474294049e-8	-5.914537424325538e-23	-1.467870360396273e-20	2.2672967408700604e-10	3.986208989821674e-10	1.4637330179377191e-8
61600000	0.004999889604849543	1.4329534798523441e-50	-1.755366343141987e-18	8.015085765019182e-8	1.2243739195628817e-16	4.522590474294049e-8	-5.914537408282828e-23	-1.4715701113138223e-20	2.2672967408700604e-10	3.986208989821674e-10	1.4637330179377191e-8
61700000	0.004999889604849543	1.4329534798523441e-50	-1.755366343141987e-18	8.015085765019182e-8	1.2243739195628817e-16	4.522590474294049e-8	-5.91453739224009e-23	-1.4752698768940915e-20	2.2672967408700604e-10	3.986208989821674e-10	1.4637330179377191e-8
61800000	0.004999889604849543	1.4329534798523441e-50	-1.755366343141987e-18	8.015085765019182e-8	1.2243739195628817e-16	4.522590474294049e-8	-5.914537376197324e-23	-1.4789696576105447e-20	2.2672967408700604e-10	3.986208989821674e-10	1.4637330179377191e-8
61900000	0.004999889604849543	1.4329534798523441e-50	-1.755366343141987e-18	8.015085765019182e-8	1.2243739195628817e-16	4.522590474294049e-8	-5.914537360154546e-23	-1.4826694443711574e-20	2.2672967408700604e-10	3.986208989821674e-10	1.4637330179377191e-8
62000000	0.004999889604849543	1.4329534798523441e-50	-1.755366343141987e-18	8.015085765019182e-8	1.2243739195628817e-16	4.522590474294049e-8	-5.914537344111821e-23	-1.4863692030136492e-20	2.2672967408700604e-10	3.986208989821674e-10	1.4637330179377191e-8
62100000	0.004999889604849543	1.4329534798523441e-50	-1.755366343141987e-18	8.015085765019182e-8	1.2243739195628817e-16	4.522590474294049e-8	-5.914537328069154e-23	-1.4900689308695808e-20	2.2672967408700604e-10	3.986208989821674e-10	1.4637330179377191e-8
62200000	0.004999889604849543	1.4329534798523441e-50	-1.755366343141987e-18	8.015085765019182e-8	1.2243739195628817e-16	4.522590474294049e-8	-5.914537312026544e-23	-1.4937686284123663e-20	2.2672967408700604e-10	3.986208989821674e-10	1.4637330179377191e-8
62300000	0.004999889604849543	1.4329534798523441e-50	-1.755366343141987e-18	8.015085765019182e-8	1.2243739195628817e-16	4.522590474294049e-8	-5.91453729598399e-23	-1.4974682961154195e-20	2.2672967408700604e-10	3.986208989821674e-10	1.4637330179377191e-8
62400000	0.004999889604849543	1.4329534798523441e-50	-1.755366343141987e-18	8.015085765019182e-8	1.2243739195628817e-16	4.522590474294049e-8	-5.914537279941492e-23	-1.5011679344521538e-20	2.2672967408700604e-10	3.986208989821674e-10	1.4637330179377191e-8
62500000	0.004999889604849543	1.4329534798523441e-50	-1.755366343141987e-18	8.015085765019182e-8	1.2243739195628817e-16	4.522590474294049e-8	-5.914537263899048e-23	-1.5048675438959833e-20	2.2672967408700604e-10	3.986208989821674e-10	1.4637330179377191e-8
62600000	0.004999889604849543	1.4329534798523441e-50	-1.755366343141987e-18	8.015085765019182e-8	1.2243739195628817e-16	4.522590474294049e-8	-5.914537247856657e-23	-1.5085671249203217e-20	2.2672967408700604e-10	3.986208989821674e-10	1.4637330179377191e-8
62700000	0.004999889604849543	1.4329534798523441e-50	-1.755366343141987e-18	8.015085765019182e-8	1.2243739195628817e-16	4.522590474294049e-8	-5.914537231814318e-23	-1.512266677998582e-20	2.2672967408700604e-10	3.986208989821674e-10	1.4637330179377191e-8
62800000	0.004999889604849543	1.4329534798523441e-50	-1.755366343141987e-18	8.015085765019182e-8	1.2243739195628817e-16	4.522590474294049e-8	-5.914537215772032e-23	-1.515966203604179e-20	2.2672967408700604e-10	3.986208989821674e-10	1.4637330179377191e-8
62900000	0.004999889604849543	1.4329534798523441e-50	-1.755366343141987e-18	8.015085765019182e-8	1.2243739195628817e-16	4.522590474294049e-8	-5.914537199729796e-23	-1.5196657022105258e-20	2.2672967408700604e-10	3.986208989821674e-10	1.4637330179377191e-8
63000000	0.004999889604849543	1.4329534798523441e-50	-1.755366343141987e-18	8.015085765019182e-8	1.2243739195628817e-16	4.522590474294049e-8	-5.914537183687611e-23	-1.523365174291036e-20	2.2672967408700604e-10	3.986208989821674e-10	1.4637330179377191e-8
63100000	0.004999889604849543	1.4329534798523441e-50	-1.755366343141987e-18	8.015085765019182e-8	1.2243739195628817e-16	4.522590474294049e-8	-5.914537167645474e-23	-1.5270646203191238e-20	2.2672967408700604e-10	3.986208989821674e-10	1.4637330179377191e-8
63200000	0.004999889604849543	1.4329534798523441e-50	-1.755366343141987e-18	8.015085765019182e-8	1.2243739195628817e-16	4.522590474294049e-8	-5.914537151603386e-23	-1.5307640407682023e-20	2.2672967408700604e-10	3.986208989821674e-10	1.4637330179377191e-8
63300000	0.004999889604849543	1.4329534798523441e-50	-1.755366343141987e-18	8.015085765019182e-8	1.2243739195628817e-16	4.522590474294049e-8	-5.914537135561344e-23	-1.5344634361116856e-20	2.2672967408700604e-10	3.986208989821674e-10	1.4637330179377191e-8
63400000	0.004999889604849543	1.4329534798523441e-50	-1.755366343141987e-18	8.015085765019182e-8	1.2243739195628817e-16	4.522590474294049e-8	-5.914537119519349e-23	-1.5381628068229878e-20	2.2672967408700604e-10	3.986208989821674e-10	1.4637330179377191e-8
63500000	0.004999889604849543	1.4329534798523441e-50	-1.755366343141987e-18	8.015085765019182e-8	1.2243739195628817e-16	4.522590474294049e-8	-5.9145371034774e-23	-1.5418621533755216e-20	2.2672967408700604e-10	3.986208989821674e-10	1.4637330179377191e-8
63600000	0.004999889604849543	1.4329534798523441e-50	-1.755366343141987e-18	8.015085765019182e-8	1.2243739195628817e-16	4.522590474294049e-8	-5.914537087435494e-23	-1.5455614762427018e-20	2.2672967408700604e-10	3.986208989821674e-10	1.4637330179377191e-8
63700000	0.004999889604849543	1.4329534798523441e-50	-1.755366343141987e-18	8.015085765019182e-8	1.2243739195628817e-16	4.522590474294049e-8	-5.914537071393633e-23	-1.5492607758979414e-20	2.2672967408700604e-10	3.986208989821674e-10	1.4637330179377191e-8
63800000	0.004999889604849543	1.4329534798523441e-50	-1.755366343141987e-18	8.015085765019182e-8	1.2243739195628817e-16	4.522590474294049e-8	-5.914537055351815e-23	-1.5529600528146543e-20	2.2672967408700604e-10	3.986208989821674e-10	1.4637330179377191e-8
63900000	0.004999889604849543	1.4329534798523441e-50	-1.755366343141987e-18	8.015085765019182e-8	1.2243739195628817e-16	4.522590474294049e-8	-5.914537039310039e-23	-1.5566593074662544e-20	2.2672967408700604e-10	3.986208989821674e-10	1.4637330179377191e-8
64000000	0.004999889604849543	1.4329534798523441e-50	-1.755366343141987e-18	8.015085765019182e-8	1.2243739195628817e-16	4.522590474294049e-8	-5.914537023268302e-23	-1.560358540326155e-20	2.2672967408700604e-10	3.986208989821674e-10	1.4637330179377191e-8
64100000	0.004999889604849543	1.4329534798523441e-50	-1.755366343141987e-18	8.015085765019182e-8	1.2243739195628817e-16	4.522590474294049e-8	-5.914537007226607e-23	-1.5640577518677703e-20	2.2672967408700604e-10	3.986208989821674e-10	1.4637330179377191e-8
64200000	0.004999889604849543	1.4329534798523441e-50	-1.755366343141987e-18	8.015085765019182e-8	1.2243739195628817e-16	4.522590474294049e-8	-5.914536991184951e-23	-1.567756942564514e-20	2.2672967408700604e-10	3.986208989821674e-10	1.4637330179377191e-8
64300000	0.004999889604849543	1.4329534798523441e-50	-1.755366343141987e-18	8.015085765019182e-8	1.2243739195628817e-16	4.522590474294049e-8	-5.914536975143333e-23	-1.5714561128897993e-20	2.2672967408700604e-10	3.986208989821674e-10	1.4637330179377191e-8
64400000	0.004999889604849543	1.4329534798523441e-50	-1.755366343141987e-18	8.015085765019182e-8	1.2243739195628817e-16	4.522590474294049e-8	-5.914536959101752e-23	-1.5751552633170405e-20	2.2672967408700604e-10	3.986208989821674e-10	1.4637330179377191e-8
64500000	0.004999889604849543	1.4329534798523441e-50	-1.755366343141987e-18	8.015085765019182e-8	1.2243739195628817e-16	4.522590474294049e-8	-5.914536943060209e-23	-1.578854394319651e-20	2.2672967408700604e-10	3.986208989821674e-10	1.4637330179377191e-8
64600000	0.004999889604849543	1.4329534798523441e-50	-1.755366343141987e-18	8.015085765019182e-8	1.2243739195628817e-16	4.522590474294049e-8	-5.9145369270187e-23	-1.5825535063710444e-20	2.2672967408700604e-10	3.986208989821674e-10	1.4637330179377191e-8
64700000	0.004999889604849543	1.4329534798523441e-50	-1.755366343141987e-18	8.015085765019182e-8	1.2243739195628817e-16	4.522590474294049e-8	-5.914536910977227e-23	-1.5862525999446347e-20	2.2672967408700604e-10	3.986208989821674e-10	1.4637330179377191e-8
64800000	0.004999889604849543	1.4329534798523441e-50	-1.755366343141987e-18	8.015085765019182e-8	1.2243739195628817e-16	4.522590474294049e-8	-5.914536894935787e-23	-1.5899516755138355e-20	2.2672967408700604e-10	3.986208989821674e-10	1.4637330179377191e-8
64900000	0.004999889604849543	1.4329534798523441e-50	-1.755366343141987e-18	8.015085765019182e-8	1.2243739195628817e-16	4.522590474294049e-8	-5.91453687889438e-23	-1.5936507335520605e-20	2.2672967408700604e-10	3.986208989821674e-10	1.4637330179377191e-8
65000000	0.004999889604849543	1.4329534798523441e-50	-1.755366343141987e-18	8.015085765019182e-8	1.2243739195628817e-16	4.522590474294049e-8	-5.914536862853006e-23	-1.5973497745327234e-20	2.2672967408700604e-10	3.986208989821674e-10	1.4637330179377191e-8
65100000	0.004999889604849543	1.4329534798523441e-50	-1.755366343141987e-18	8.015085765019182e-8	1.2243739195628817e-16	4.522590474294049e-8	-5.914536846811662e-23	-1.6010487989292382e-20	2.2672967408700604e-10	3.986208989821674e-10	1.4637330179377191e-8
65200000	0.004999889604849543	1.4329534798523441e-50	-1.755366343141987e-18	8.015085765019182e-8	1.2243739195628817e-16	4.522590474294049e-8	-5.91453683077035e-23	-1.6047478072150185e-20	2.2672967408700604e-10	3.986208989821674e-10	1.4637330179377191e-8
65300000	0.004999889604849543	1.4329534798523441e-50	-1.755366343141987e-18	8.015085765019182e-8	1.2243739195628817e-16	4.522590474294049e-8	-5.914536814729066e-23	-1.6084467998634776e-20	2.2672967408700604e-10	3.986208989821674e-10	1.4637330179377191e-8
65400000	0.004999889604849543	1.4329534798523441e-50	-1.755366343141987e-18	8.015085765019182e-8	1.2243739195628817e-16	4.522590474294049e-8	-5.914536798687811e-23	-1.6121457773480294e-20	2.2672967408700604e-10	3.986208989821674e-10	1.4637330179377191e-8
65500000	0.004999889604849543	1.4329534798523441e-50	-1.755366343141987e-18	8.015085765019182e-8	1.2243739195628817e-16	4.522590474294049e-8	-5.914536782646584e-23	-1.6158447401420878e-20	2.2672967408700604e-10	3.986208989821674e-10	1.4637330179377191e-8
65600000	0.004999889604849543	1.4329534798523441e-50	-1.755366343141987e-18	8.015085765019182e-8	1.2243739195628817e-16	4.522590474294049e-8	-5.914536766605383e-23	-1.6195436887190668e-20	2.2672967408700604e-10	3.986208989821674e-10	1.4637330179377191e-8
65700000	0.004999889604849543	1.4329534798523441e-50	-1.755366343141987e-18	8.015085765019182e-8	1.2243739195628817e-16	4.522590474294049e-8	-5.914536750564208e-23	-1.6232426235523794e-20	2.2672967408700604e-10	3.986208989821674e-10	1.4637330179377191e-8
65800000	0.004999889604849543	1.4329534798523441e-50	-1.755366343141987e-18	8.015085765019182e-8	1.2243739195628817e-16	4.522590474294049e-8	-5.914536734523058e-23	-1.62694154511544e-20	2.2672967408700604e-10	3.986208989821674e-10	1.4637330179377191e-8
65900000	0.004999889604849543	1.4329534798523441e-50	-1.755366343141987e-18	8.015085765019182e-8	1.2243739195628817e-16	4.522590474294049e-8	-5.914536718481932e-23	-1.6306404538816618e-20	2.2672967408700604e-10	3.986208989821674e-10	1.4637330179377191e-8
66000000	0.004999889604849543	1.4329534798523441e-50	-1.755366343141987e-18	8.015085765019182e-8	1.2243739195628817e-16	4.522590474294049e-8	-5.91453670244083e-23	-1.6343393503244586e-20	2.2672967408700604e-10	3.986208989821674e-10	1.4637330179377191e-8
66100000	0.004999889604849543	1.4329534798523441e-50	-1.755366343141987e-18	8.015085765019182e-8	1.2243739195628817e-16	4.522590474294049e-8	-5.91453668639975e-23	-1.6380382349172444e-20	2.2672967408700604e-10	3.986208989821674e-10	1.4637330179377191e-8
66200000	0.004999889604849543	1.4329534798523441e-50	-1.755366343141987e-18	8.015085765019182e-8	1.2243739195628817e-16	4.522590474294049e-8	-5.91453667035869e-23	-1.6417371081334327e-20	2.2672967408700604e-10	3.986208989821674e-10	1.4637330179377191e-8
66300000	0.004999889604849543	1.4329534798523441e-50	-1.755366343141987e-18	8.015085765019182e-8	1.2243739195628817e-16	4.522590474294049e-8	-5.914536654317652e-23	-1.6454359704464374e-20	2.2672967408700604e-10	3.986208989821674e-10	1.4637330179377191e-8
66400000	0.004999889604849543	1.432953479852344e-50	-1.755366343141987e-18	8.015085765019182e-8	1.2243739195628817e-16	4.522590474294049e-8	-5.914536638276633e-23	-1.649134822329672e-20	2.2672967408700604e-10	3.986208989821674e-10	1.4637330179377191e-8
66500000	0.004999889604849543	1.432953479852344e-50	-1.755366343141987e-18	8.015085765019182e-8	1.2243739195628817e-16	4.522590474294049e-8	-5.914536622235633e-23	-1.6528336642565502e-20	2.2672967408700604e-10	3.986208989821674e-10	1.4637330179377191e-8
66600000	0.004999889604849543	1.432953479852344e-50	-1.755366343141987e-18	8.015085765019182e-8	1.2243739195628817e-16	4.522590474294049e-8	-5.914536606194651e-23	-1.6565324967004862e-20	2.2672967408700604e-10	3.986208989821674e-10	1.4637330179377191e-8
66700000	0.004999889604849542	1.432953479852344e-50	-1.755366343141987e-18	8.015085765019182e-8	1.2243739195628817e-16	4.522590474294049e-8	-5.914536590153686e-23	-1.660231320134893e-20	2.2672967408700604e-10	3.986208989821674e-10	1.4637330179377191e-8
66800000	0.004999889604849542	1.432953479852344e-50	-1.755366343141987e-18	8.015085765019182e-8	1.2243739195628817e-16	4.522590474294049e-8	-5.914536574112737e-23	-1.6639301350331846e-20	2.2672967408700604e-10	3.986208989821674e-10	1.4637330179377191e-8
66900000	0.004999889604849542	1.432953479852344e-50	-1.755366343141987e-18	8.015085765019182e-8	1.2243739195628817e-16	4.522590474294049e-8	-5.914536558071803e-23	-1.667628941868775e-20	2.2672967408700604e-10	3.986208989821674e-10	1.4637330179377191e-8
67000000	0.004999889604849542	1.432953479852344e-50	-1.755366343141987e-18	8.015085765019182e-8	1.2243739195628817e-16	4.522590474294049e-8	-5.914536542030883e-23	-1.6713277411150775e-20	2.2672967408700604e-10	3.986208989821674e-10	1.4637330179377191e-8
67100000	0.004999889604849542	1.432953479852344e-50	-1.755366343141987e-18	8.015085765019182e-8	1.2243739195628817e-16	4.522590474294049e-8	-5.914536525989977e-23	-1.6750265332455062e-20	2.2672967408700604e-10	3.986208989821674e-10	1.4637330179377191e-8
67200000	0.004999889604849542	1.432953479852344e-50	-1.755366343141987e-18	8.015085765019182e-8	1.2243739195628817e-16	4.522590474294049e-8	-5.914536509949083e-23	-1.6787253187334745e-20	2.2672967408700604e-10	3.986208989821674e-10	1.4637330179377191e-8
67300000	0.004999889604849542	1.432953479852344e-50	-1.755366343141987e-18	8.015085765019182e-8	1.2243739195628817e-16	4.522590474294049e-8	-5.9145364939082e-23	-1.6824240980523964e-20	2.2672967408700604e-10	3.986208989821674e-10	1.4637330179377191e-8
67400000	0.004999889604849542	1.432953479852344e-50	-1.755366343141987e-18	8.015085765019182e-8	1.2243739195628817e-16	4.522590474294049e-8	-5.914536477867329e-23	-1.6861228716756852e-20	2.2672967408700604e-10	3.986208989821674e-10	1.4637330179377191e-8
67500000	0.004999889604849542	1.432953479852344e-50	-1.755366343141987e-18	8.015085765019182e-8	1.2243739195628817e-16	4.522590474294049e-8	-5.914536461826468e-23	-1.6898216400767552e-20	2.2672967408700604e-10	3.986208989821674e-10	1.4637330179377191e-8
67600000	0.004999889604849542	1.432953479852344e-50	-1.755366343141987e-18	8.015085765019182e-8	1.2243739195628817e-16	4.522590474294049e-8	-5.914536445785614e-23	-1.6935204037290197e-20	2.2672967408700604e-10	3.986208989821674e-10	1.4637330179377191e-8
67700000	0.004999889604849542	1.432953479852344e-50	-1.755366343141987e-18	8.015085765019182e-8	1.2243739195628817e-16	4.522590474294049e-8	-5.91453642974477e-23	-1.6972191631058924e-20	2.2672967408700604e-10	3.986208989821674e-10	1.4637330179377191e-8
67800000	0.004999889604849542	1.432953479852344e-50	-1.755366343141987e-18	8.015085765019182e-8	1.2243739195628817e-16	4.522590474294049e-8	-5.914536413703933e-23	-1.700917918680787e-20	2.2672967408700604e-10	3.986208989821674e-10	1.4637330179377191e-8
67900000	0.004999889604849542	1.432953479852344e-50	-1.755366343141987e-18	8.015085765019182e-8	1.2243739195628817e-16	4.522590474294049e-8	-5.9145363976631e-23	-1.7046166709271176e-20	2.2672967408700604e-10	3.986208989821674e-10	1.4637330179377191e-8
68000000	0.004999889604849542	1.432953479852344e-50	-1.755366343141987e-18	8.015085765019182e-8	1.2243739195628817e-16	4.522590474294049e-8	-5.914536381622275e-23	-1.7083154203182975e-20	2.2672967408700604e-10	3.986208989821674e-10	1.4637330179377191e-8
68100000	0.004999889604849542	1.432953479852344e-50	-1.755366343141987e-18	8.015085765019182e-8	1.2243739195628817e-16	4.522590474294049e-8	-5.914536365581454e-23	-1.7120141673277407e-20	2.2672967408700604e-10	3.986208989821674e-10	1.4637330179377191e-8
68200000	0.004999889604849542	1.432953479852344e-50	-1.755366343141987e-18	8.015085765019182e-8	1.2243739195628817e-16	4.522590474294049e-8	-5.914536349540636e-23	-1.715712912428861e-20	2.2672967408700604e-10	3.986208989821674e-10	1.4637330179377191e-8
68300000	0.004999889604849542	1.432953479852344e-50	-1.755366343141987e-18	8.015085765019182e-8	1.2243739195628817e-16	4.522590474294049e-8	-5.91453633349982e-23	-1.7194116560950714e-20	2.2672967408700604e-10	3.986208989821674e-10	1.4637330179377191e-8
68400000	0.004999889604849542	1.432953479852344e-50	-1.755366343141987e-18	8.015085765019182e-8	1.2243739195628817e-16	4.522590474294049e-8	-5.914536317459007e-23	-1.7231103987997864e-20	2.2672967408700604e-10	3.986208989821674e-10	1.4637330179377191e-8
68500000	0.004999889604849542	1.432953479852344e-50	-1.755366343141987e-18	8.015085765019182e-8	1.2243739195628815e-16	4.522590474294049e-8	-5.914536301418195e-23	-1.7268091410164196e-20	2.2672967408700604e-10	3.986208989821674e-10	1.4637330179377191e-8
68600000	0.004999889604849542	1.4329534798523437e-50	-1.755366343141987e-18	8.015085765019182e-8	1.2243739195628815e-16	4.522590474294049e-8	-5.914536285377382e-23	-1.7305078832183844e-20	2.2672967408700602e-10	3.986208989821674e-10	1.4637330179377191e-8
68700000	0.004999889604849542	1.4329534798523437e-50	-1.755366343141987e-18	8.015085765019182e-8	1.2243739195628815e-16	4.522590474294049e-8	-5.91453626933657e-23	-1.734206625879095e-20	2.2672967408700602e-10	3.986208989821674e-10	1.4637330179377191e-8
68800000	0.004999889604849542	1.4329534798523437e-50	-1.755366343141987e-18	8.015085765019182e-8	1.2243739195628815e-16	4.522590474294049e-8	-5.914536253295754e-23	-1.7379053694719643e-20	2.2672967408700602e-10	3.986208989821674e-10	1.4637330179377191e-8
68900000	0.004999889604849542	1.4329534798523437e-50	-1.755366343141987e-18	8.015085765019182e-8	1.2243739195628815e-16	4.522590474294049e-8	-5.914536237254937e-23	-1.7416041144704068e-20	2.2672967408700602e-10	3.986208989821674e-10	1.4637330179377191e-8
69000000	0.004999889604849542	1.4329534798523437e-50	-1.755366343141987e-18	8.015085765019182e-8	1.2243739195628815e-16	4.522590474294049e-8	-5.914536221214115e-23	-1.745302861347836e-20	2.2672967408700602e-10	3.986208989821674e-10	1.4637330179377191e-8
69100000	0.004999889604849542	1.4329534798523437e-50	-1.755366343141987e-18	8.015085765019182e-8	1.2243739195628815e-16	4.522590474294049e-8	-5.91453620517329e-23	-1.7490016105776653e-20	2.2672967408700602e-10	3.986208989821674e-10	1.4637330179377191e-8
69200000	0.004999889604849542	1.4329534798523437e-50	-1.755366343141987e-18	8.015085765019182e-8	1.2243739195628815e-16	4.522590474294049e-8	-5.914536189132459e-23	-1.752700362633309e-20	2.2672967408700602e-10	3.986208989821674e-10	1.4637330179377191e-8
69300000	0.004999889604849542	1.4329534798523437e-50	-1.755366343141987e-18	8.015085765019182e-8	1.2243739195628815e-16	4.522590474294049e-8	-5.914536173091622e-23	-1.7563991179881802e-20	2.2672967408700602e-10	3.986208989821674e-10	1.4637330179377191e-8
69400000	0.004999889604849542	1.4329534798523437e-50	-1.755366343141987e-18	8.015085765019182e-8	1.2243739195628815e-16	4.522590474294049e-8	-5.914536157050778e-23	-1.7600978771156932e-20	2.2672967408700602e-10	3.986208989821674e-10	1.4637330179377191e-8
69500000	0.004999889604849542	1.4329534798523437e-50	-1.755366343141987e-18	8.015085765019182e-8	1.2243739195628815e-16	4.522590474294049e-8	-5.914536141009925e-23	-1.7637966404892612e-20	2.2672967408700602e-10	3.986208989821674e-10	1.4637330179377191e-8
69600000	0.004999889604849542	1.4329534798523437e-50	-1.755366343141987e-18	8.015085765019182e-8	1.2243739195628815e-16	4.522590474294049e-8	-5.914536124969065e-23	-1.7674954085822982e-20	2.2672967408700602e-10	3.986208989821674e-10	1.4637330179377191e-8
69700000	0.004999889604849542	1.4329534798523437e-50	-1.755366343141987e-18	8.015085765019182e-8	1.2243739195628815e-16	4.522590474294049e-8	-5.914536108928193e-23	-1.7711941818682177e-20	2.2672967408700602e-10	3.986208989821674e-10	1.4637330179377191e-8
69800000	0.0049998896048495415	1.4329534798523437e-50	-1.755366343141987e-18	8.015085765019182e-8	1.2243739195628815e-16	4.522590474294049e-8	-5.914536092887312e-23	-1.7748929608204338e-20	2.2672967408700602e-10	3.986208989821674e-10	1.4637330179377191e-8
69900000	0.0049998896048495415	1.4329534798523437e-50	-1.755366343141987e-18	8.015085765019182e-8	1.2243739195628815e-16	4.522590474294049e-8	-5.914536076846418e-23	-1.7785917459123598e-20	2.2672967408700602e-10	3.986208989821674e-10	1.4637330179377191e-8
70000000	0.0049998896048495415	1.4329534798523437e-50	-1.755366343141987e-18	8.015085765019182e-8	1.2243739195628815e-16	4.522590474294049e-8	-5.914536060805513e-23	-1.78229053761741e-20	2.2672967408700602e-10	3.986208989821674e-10	1.4637330179377191e-8
70100000	0.0049998896048495415	1.4329534798523437e-50	-1.755366343141987e-18	8.015085765019182e-8	1.2243739195628815e-16	4.522590474294049e-8	-5.914536044764595e-23	-1.7859893364089972e-20	2.2672967408700602e-10	3.986208989821674e-10	1.4637330179377191e-8
70200000	0.0049998896048495415	1.4329534798523437e-50	-1.755366343141987e-18	8.015085765019182e-8	1.2243739195628815e-16	4.522590474294049e-8	-5.914536028723661e-23	-1.789688142760536e-20	2.2672967408700602e-10	3.986208989821674e-10	1.4637330179377191e-8
70300000	0.0049998896048495415	1.4329534798523437e-50	-1.755366343141987e-18	8.015085765019182e-8	1.2243739195628815e-16	4.522590474294049e-8	-5.914536012682713e-23	-1.7933869571454397e-20	2.2672967408700602e-10	3.986208989821674e-10	1.4637330179377191e-8
70400000	0.0049998896048495415	1.4329534798523437e-50	-1.755366343141987e-18	8.015085765019182e-8	1.2243739195628815e-16	4.522590474294049e-8	-5.914535996641749e-23	-1.797085780037122e-20	2.2672967408700602e-10	3.986208989821674e-10	1.4637330179377191e-8
70500000	0.0049998896048495415	1.4329534798523437e-50	-1.755366343141987e-18	8.015085765019182e-8	1.2243739195628815e-16	4.522590474294049e-8	-5.914535980600768e-23	-1.8007846119089967e-20	2.2672967408700602e-10	3.986208989821674e-10	1.4637330179377191e-8
70600000	0.0049998896048495415	1.4329534798523437e-50	-1.755366343141987e-18	8.015085765019182e-8	1.2243739195628815e-16	4.522590474294049e-8	-5.914535964559769e-23	-1.8044834532344777e-20	2.2672967408700602e-10	3.986208989821674e-10	1.4637330179377191e-8
70700000	0.0049998896048495415	1.4329534798523434e-50	-1.755366343141987e-18	8.015085765019182e-8	1.2243739195628815e-16	4.522590474294049e-8	-5.914535948518751e-23	-1.8081823044869784e-20	2.2672967408700602e-10	3.986208989821674e-10	1.4637330179377191e-8
70800000	0.0049998896048495415	1.4329534798523434e-50	-1.755366343141987e-18	8.015085765019182e-8	1.2243739195628815e-16	4.522590474294049e-8	-5.914535932477714e-23	-1.8118811661399124e-20	2.2672967408700602e-10	3.986208989821674e-10	1.4637330179377191e-8
70900000	0.0049998896048495415	1.4329534798523434e-50	-1.755366343141987e-18	8.015085765019182e-8	1.2243739195628815e-16	4.522590474294049e-8	-5.914535916436656e-23	-1.8155800386666942e-20	2.2672967408700602e-10	3.986208989821674e-10	1.4637330179377191e-8
71000000	0.0049998896048495415	1.4329534798523434e-50	-1.755366343141987e-18	8.015085765019182e-8	1.2243739195628815e-16	4.522590474294049e-8	-5.914535900395578e-23	-1.8192789225407365e-20	2.2672967408700602e-10	3.986208989821674e-10	1.4637330179377191e-8
71100000	0.0049998896048495415	1.4329534798523434e-50	-1.755366343141987e-18	8.015085765019182e-8	1.2243739195628815e-16	4.522590474294049e-8	-5.914535884354476e-23	-1.8229778182354537e-20	2.2672967408700602e-10	3.986208989821674e-10	1.4637330179377191e-8
71200000	0.0049998896048495415	1.4329534798523434e-50	-1.755366343141987e-18	8.015085765019182e-8	1.2243739195628815e-16	4.522590474294049e-8	-5.914535868313353e-23	-1.8266767262242592e-20	2.2672967408700602e-10	3.986208989821674e-10	1.4637330179377191e-8
71300000	0.0049998896048495415	1.4329534798523434e-50	-1.755366343141987e-18	8.015085765019182e-8	1.2243739195628815e-16	4.522590474294049e-8	-5.914535852272204e-23	-1.8303756469805672e-20	2.2672967408700602e-10	3.986208989821674e-10	1.4637330179377191e-8
71400000	0.0049998896048495415	1.4329534798523434e-50	-1.755366343141987e-18	8.015085765019182e-8	1.2243739195628815e-16	4.522590474294049e-8	-5.914535836231031e-23	-1.8340745809777906e-20	2.2672967408700602e-10	3.986208989821674e-10	1.4637330179377191e-8
71500000	0.0049998896048495415	1.4329534798523434e-50	-1.755366343141987e-18	8.015085765019182e-8	1.2243739195628815e-16	4.522590474294049e-8	-5.914535820189832e-23	-1.837773528689344e-20	2.2672967408700602e-10	3.986208989821674e-10	1.4637330179377191e-8
71600000	0.0049998896048495415	1.4329534798523434e-50	-1.755366343141987e-18	8.015085765019182e-8	1.2243739195628815e-16	4.522590474294049e-8	-5.914535804148605e-23	-1.8414724905886402e-20	2.2672967408700602e-10	3.986208989821674e-10	1.4637330179377191e-8
71700000	0.0049998896048495415	1.4329534798523434e-50	-1.755366343141987e-18	8.015085765019182e-8	1.2243739195628815e-16	4.522590474294049e-8	-5.914535788107352e-23	-1.845171467149094e-20	2.2672967408700602e-10	3.986208989821674e-10	1.4637330179377191e-8
71800000	0.0049998896048495415	1.4329534798523434e-50	-1.755366343141987e-18	8.015085765019182e-8	1.2243739195628815e-16	4.522590474294049e-8	-5.914535772066071e-23	-1.848870458844118e-20	2.2672967408700602e-10	3.986208989821674e-10	1.4637330179377191e-8
71900000	0.0049998896048495415	1.4329534798523434e-50	-1.755366343141987e-18	8.015085765019182e-8	1.2243739195628815e-16	4.522590474294049e-8	-5.914535756024777e-23	-1.8525694565826574e-20	2.2672967408700602e-10	3.986208989821674e-10	1.4637330179377191e-8
72000000	0.0049998896048495415	1.4329534798523434e-50	-1.755366343141987e-18	8.015085765019182e-8	1.2243739195628815e-16	4.522590474294049e-8	-5.914535739983536e-23	-1.8562684262060724e-20	2.2672967408700602e-10	3.986208989821674e-10	1.4637330179377191e-8
72100000	0.0049998896048495415	1.4329534798523434e-50	-1.755366343141987e-18	8.015085765019182e-8	1.2243739195628815e-16	4.522590474294049e-8	-5.914535723942355e-23	-1.8599673650462092e-20	2.2672967408700602e-10	3.986208989821674e-10	1.4637330179377191e-8
72200000	0.0049998896048495415	1.4329534798523434e-50	-1.755366343141987e-18	8.015085765019182e-8	1.2243739195628815e-16	4.522590474294049e-8	-5.914535707901229e-23	-1.8636662735764306e-20	2.2672967408700602e-10	3.986208989821674e-10	1.4637330179377191e-8
72300000	0.0049998896048495415	1.4329534798523434e-50	-1.755366343141987e-18	8.015085765019182e-8	1.2243739195628815e-16	4.522590474294049e-8	-5.91453569186016e-23	-1.8673651522701002e-20	2.2672967408700602e-10	3.986208989821674e-10	1.4637330179377191e-8
72400000	0.0049998896048495415	1.4329534798523434e-50	-1.755366343141987e-18	8.015085765019182e-8	1.2243739195628815e-16	4.522590474294049e-8	-5.914535675819145e-23	-1.8710640016005812e-20	2.2672967408700602e-10	3.986208989821674e-10	1.4637330179377191e-8
72500000	0.0049998896048495415	1.4329534798523434e-50	-1.755366343141987e-18	8.015085765019182e-8	1.2243739195628815e-16	4.522590474294049e-8	-5.914535659778186e-23	-1.8747628220412364e-20	2.2672967408700602e-10	3.986208989821674e-10	1.4637330179377191e-8
72600000	0.0049998896048495415	1.4329534798523434e-50	-1.755366343141987e-18	8.015085765019182e-8	1.2243739195628815e-16	4.522590474294049e-8	-5.91453564373728e-23	-1.87846161406543e-20	2.2672967408700602e-10	3.986208989821674e-10	1.4637330179377191e-8
72700000	0.0049998896048495415	1.4329534798523434e-50	-1.755366343141987e-18	8.015085765019182e-8	1.2243739195628815e-16	4.522590474294049e-8	-5.914535627696426e-23	-1.8821603781465244e-20	2.2672967408700602e-10	3.986208989821674e-10	1.4637330179377191e-8
72800000	0.0049998896048495415	1.4329534798523434e-50	-1.755366343141987e-18	8.015085765019182e-8	1.2243739195628815e-16	4.522590474294049e-8	-5.914535611655624e-23	-1.885859114757883e-20	2.2672967408700602e-10	3.986208989821674e-10	1.4637330179377191e-8
72900000	0.0049998896048495415	1.4329534798523434e-50	-1.755366343141987e-18	8.015085765019182e-8	1.2243739195628815e-16	4.522590474294049e-8	-5.914535595614873e-23	-1.8895578243728694e-20	2.2672967408700602e-10	3.986208989821674e-10	1.4637330179377191e-8
73000000	0.0049998896048495415	1.4329534798523434e-50	-1.755366343141987e-18	8.015085765019182e-8	1.2243739195628815e-16	4.522590474294049e-8	-5.914535579574173e-23	-1.8932565074648466e-20	2.2672967408700602e-10	3.986208989821674e-10	1.4637330179377191e-8
73100000	0.0049998896048495415	1.4329534798523434e-50	-1.755366343141987e-18	8.015085765019182e-8	1.2243739195628815e-16	4.522590474294049e-8	-5.91453556353352e-23	-1.896955164507178e-20	2.2672967408700602e-10	3.986208989821674e-10	1.4637330179377191e-8
73200000	0.0049998896048495415	1.4329534798523434e-50	-1.755366343141987e-18	8.015085765019182e-8	1.2243739195628815e-16	4.522590474294049e-8	-5.914535547492916e-23	-1.9006537959732266e-20	2.2672967408700602e-10	3.986208989821674e-10	1.4637330179377191e-8
73300000	0.0049998896048495415	1.4329534798523434e-50	-1.755366343141987e-18	8.015085765019182e-8	1.2243739195628815e-16	4.522590474294049e-8	-5.91453553145236e-23	-1.9043524023363558e-20	2.2672967408700602e-10	3.986208989821674e-10	1.4637330179377191e-8
73400000	0.0049998896048495415	1.4329534798523434e-50	-1.755366343141987e-18	8.015085765019182e-8	1.2243739195628815e-16	4.522590474294049e-8	-5.914535515411849e-23	-1.9080509840699292e-20	2.2672967408700602e-10	3.986208989821674e-10	1.4637330179377191e-8
73500000	0.0049998896048495415	1.4329534798523434e-50	-1.755366343141987e-18	8.015085765019182e-8	1.2243739195628815e-16	4.522590474294049e-8	-5.914535499371384e-23	-1.9117495416473095e-20	2.2672967408700602e-10	3.986208989821674e-10	1.4637330179377191e-8
73600000	0.0049998896048495415	1.4329534798523434e-50	-1.755366343141987e-18	8.015085765019182e-8	1.2243739195628815e-16	4.522590474294049e-8	-5.914535483330964e-23	-1.9154480755418604e-20	2.2672967408700602e-10	3.986208989821674e-10	1.4637330179377191e-8
73700000	0.0049998896048495415	1.4329534798523434e-50	-1.755366343141987e-18	8.015085765019182e-8	1.2243739195628815e-16	4.522590474294049e-8	-5.914535467290587e-23	-1.919146586226945e-20	2.2672967408700602e-10	3.986208989821674e-10	1.4637330179377191e-8
73800000	0.0049998896048495415	1.4329534798523434e-50	-1.755366343141987e-18	8.015085765019182e-8	1.2243739195628815e-16	4.522590474294049e-8	-5.914535451250253e-23	-1.9228450741759263e-20	2.2672967408700602e-10	3.986208989821674e-10	1.4637330179377191e-8
73900000	0.0049998896048495415	1.4329534798523434e-50	-1.755366343141987e-18	8.015085765019182e-8	1.2243739195628815e-16	4.522590474294049e-8	-5.914535435209961e-23	-1.9265435398621677e-20	2.2672967408700602e-10	3.986208989821674e-10	1.4637330179377191e-8
74000000	0.0049998896048495415	1.4329534798523434e-50	-1.755366343141987e-18	8.015085765019182e-8	1.2243739195628815e-16	4.522590474294049e-8	-5.914535419169709e-23	-1.930241983759033e-20	2.2672967408700602e-10	3.986208989821674e-10	1.4637330179377191e-8
74100000	0.0049998896048495415	1.4329534798523434e-50	-1.755366343141987e-18	8.015085765019182e-8	1.2243739195628815e-16	4.522590474294049e-8	-5.914535403129499e-23	-1.9339404063398847e-20	2.2672967408700602e-10	3.986208989821674e-10	1.4637330179377191e-8
74200000	0.0049998896048495415	1.4329534798523434e-50	-1.755366343141987e-18	8.015085765019182e-8	1.2243739195628815e-16	4.522590474294049e-8	-5.914535387089327e-23	-1.9376388080780864e-20	2.2672967408700602e-10	3.986208989821674e-10	1.4637330179377191e-8
74300000	0.0049998896048495415	1.4329534798523434e-50	-1.755366343141987e-18	8.015085765019182e-8	1.2243739195628815e-16	4.522590474294049e-8	-5.914535371049193e-23	-1.9413371894470014e-20	2.2672967408700602e-10	3.986208989821674e-10	1.4637330179377191e-8
74400000	0.0049998896048495415	1.4329534798523434e-50	-1.755366343141987e-18	8.015085765019182e-8	1.2243739195628815e-16	4.522590474294049e-8	-5.914535355009096e-23	-1.9450355509199927e-20	2.2672967408700602e-10	3.986208989821674e-10	1.4637330179377191e-8
74500000	0.0049998896048495415	1.4329534798523434e-50	-1.755366343141987e-18	8.015085765019182e-8	1.2243739195628815e-16	4.522590474294049e-8	-5.914535338969038e-23	-1.948733892970424e-20	2.2672967408700602e-10	3.986208989821674e-10	1.4637330179377191e-8
74600000	0.0049998896048495415	1.4329534798523434e-50	-1.755366343141987e-18	8.015085765019182e-8	1.2243739195628815e-16	4.522590474294049e-8	-5.914535322929014e-23	-1.9524322160716582e-20	2.2672967408700602e-10	3.986208989821674e-10	1.4637330179377191e-8
74700000	0.0049998896048495415	1.4329534798523434e-50	-1.755366343141987e-18	8.015085765019182e-8	1.2243739195628815e-16	4.522590474294049e-8	-5.914535306889024e-23	-1.9561305206970587e-20	2.2672967408700602e-10	3.986208989821674e-10	1.4637330179377191e-8
74800000	0.0049998896048495415	1.4329534798523434e-50	-1.755366343141987e-18	8.015085765019182e-8	1.2243739195628815e-16	4.522590474294049e-8	-5.914535290849069e-23	-1.9598288073199885e-20	2.2672967408700602e-10	3.986208989821674e-10	1.4637330179377191e-8
74900000	0.0049998896048495415	1.4329534798523434e-50	-1.755366343141987e-18	8.015085765019182e-8	1.2243739195628815e-16	4.522590474294049e-8	-5.914535274809148e-23	-1.9635270764138112e-20	2.2672967408700602e-10	3.986208989821674e-10	1.4637330179377191e-8
75000000	0.0049998896048495415	1.4329534798523434e-50	-1.755366343141987e-18	8.015085765019182e-8	1.2243739195628815e-16	4.522590474294049e-8	-5.914535258769257e-23	-1.9672253284518902e-20	2.2672967408700602e-10	3.986208989821674e-10	1.4637330179377191e-8
75100000	0.0049998896048495415	1.4329534798523434e-50	-1.755366343141987e-18	8.015085765019182e-8	1.2243739195628815e-16	4.522590474294049e-8	-5.914535242729398e-23	-1.970923563907588e-20	2.2672967408700602e-10	3.986208989821674e-10	1.4637330179377191e-8
75200000	0.0049998896048495415	1.4329534798523434e-50	-1.755366343141987e-18	8.015085765019182e-8	1.2243739195628815e-16	4.522590474294049e-8	-5.914535226689569e-23	-1.9746217832542686e-20	2.2672967408700602e-10	3.986208989821674e-10	1.4637330179377191e-8
75300000	0.0049998896048495415	1.4329534798523434e-50	-1.755366343141987e-18	8.015085765019182e-8	1.2243739195628815e-16	4.522590474294049e-8	-5.91453521064977e-23	-1.978319986965295e-20	2.2672967408700602e-10	3.986208989821674e-10	1.4637330179377191e-8
75400000	0.0049998896048495415	1.4329534798523434e-50	-1.755366343141987e-18	8.015085765019182e-8	1.2243739195628815e-16	4.522590474294049e-8	-5.914535194609999e-23	-1.9820181755140305e-20	2.2672967408700602e-10	3.986208989821674e-10	1.4637330179377191e-8
75500000	0.0049998896048495415	1.4329534798523434e-50	-1.755366343141987e-18	8.015085765019182e-8	1.2243739195628815e-16	4.522590474294049e-8	-5.914535178570257e-23	-1.9857163493738382e-20	2.2672967408700602e-10	3.986208989821674e-10	1.4637330179377191e-8
75600000	0.0049998896048495415	1.4329534798523434e-50	-1.755366343141987e-18	8.015085765019182e-8	1.2243739195628815e-16	4.522590474294049e-8	-5.91453516253054e-23	-1.9894145090180817e-20	2.2672967408700602e-10	3.986208989821674e-10	1.4637330179377191e-8
75700000	0.0049998896048495415	1.4329534798523434e-50	-1.755366343141987e-18	8.015085765019182e-8	1.2243739195628815e-16	4.522590474294049e-8	-5.91453514649085e-23	-1.9931126549201238e-20	2.2672967408700602e-10	3.986208989821674e-10	1.4637330179377191e-8
75800000	0.0049998896048495415	1.4329534798523434e-50	-1.755366343141987e-18	8.015085765019182e-8	1.2243739195628815e-16	4.522590474294049e-8	-5.914535130451184e-23	-1.9968107875533283e-20	2.2672967408700602e-10	3.986208989821674e-10	1.4637330179377191e-8
75900000	0.0049998896048495415	1.4329534798523434e-50	-1.755366343141987e-18	8.015085765019182e-8	1.2243739195628815e-16	4.522590474294049e-8	-5.914535114411543e-23	-2.0005089073910578e-20	2.2672967408700602e-10	3.986208989821674e-10	1.4637330179377191e-8
76000000	0.0049998896048495415	1.4329534798523434e-50	-1.755366343141987e-18	8.015085765019182e-8	1.2243739195628815e-16	4.522590474294049e-8	-5.914535098371924e-23	-2.004207014906676e-20	2.2672967408700602e-10	3.986208989821674e-10	1.4637330179377191e-8
76100000	0.0049998896048495415	1.4329534798523434e-50	-1.755366343141987e-18	8.015085765019182e-8	1.2243739195628815e-16	4.522590474294049e-8	-5.914535082332329e-23	-2.0079051105735463e-20	2.2672967408700602e-10	3.986208989821674e-10	1.4637330179377191e-8
76200000	0.0049998896048495415	1.4329534798523434e-50	-1.755366343141987e-18	8.015085765019182e-8	1.2243739195628815e-16	4.522590474294049e-8	-5.914535066292754e-23	-2.0116031948650317e-20	2.2672967408700602e-10	3.986208989821674e-10	1.4637330179377191e-8
76300000	0.0049998896048495415	1.4329534798523434e-50	-1.755366343141987e-18	8.015085765019182e-8	1.2243739195628815e-16	4.522590474294049e-8	-5.9145350502532e-23	-2.0153012682544954e-20	2.2672967408700602e-10	3.986208989821674e-10	1.4637330179377191e-8
76400000	0.0049998896048495415	1.4329534798523434e-50	-1.755366343141987e-18	8.015085765019182e-8	1.2243739195628815e-16	4.522590474294049e-8	-5.914535034213666e-23	-2.0189993312153006e-20	2.2672967408700602e-10	3.986208989821674e-10	1.4637330179377191e-8
76500000	0.0049998896048495415	1.4329534798523434e-50	-1.755366343141987e-18	8.015085765019182e-8	1.2243739195628815e-16	4.522590474294049e-8	-5.91453501817415e-23	-2.022697384220811e-20	2.2672967408700602e-10	3.986208989821674e-10	1.4637330179377191e-8
76600000	0.0049998896048495415	1.4329534798523434e-50	-1.755366343141987e-18	8.015085765019182e-8	1.2243739195628815e-16	4.522590474294049e-8	-5.914535002134653e-23	-2.0263954277443894e-20	2.2672967408700602e-10	3.986208989821674e-10	1.4637330179377191e-8
76700000	0.0049998896048495415	1.4329534798523434e-50	-1.755366343141987e-18	8.015085765019182e-8	1.2243739195628815e-16	4.522590474294049e-8	-5.914534986095171e-23	-2.030093462259399e-20	2.2672967408700602e-10	3.986208989821674e-10	1.4637330179377191e-8
76800000	0.004999889604849542	1.4329534798523434e-50	-1.755366343141987e-18	8.015085765019182e-8	1.2243739195628815e-16	4.522590474294049e-8	-5.914534970055707e-23	-2.0337914882392037e-20	2.2672967408700602e-10	3.986208989821674e-10	1.4637330179377191e-8
76900000	0.004999889604849542	1.4329534798523434e-50	-1.755366343141987e-18	8.015085765019182e-8	1.2243739195628815e-16	4.522590474294049e-8	-5.914534954016257e-23	-2.037489506157166e-20	2.2672967408700602e-10	3.986208989821674e-10	1.4637330179377191e-8
77000000	0.004999889604849542	1.4329534798523434e-50	-1.755366343141987e-18	8.015085765019182e-8	1.2243739195628815e-16	4.522590474294049e-8	-5.914534937976822e-23	-2.0411875164866496e-20	2.2672967408700602e-10	3.986208989821674e-10	1.4637330179377191e-8
77100000	0.004999889604849542	1.4329534798523434e-50	-1.755366343141987e-18	8.015085765019182e-8	1.2243739195628815e-16	4.522590474294049e-8	-5.9145349219374e-23	-2.0448855197010178e-20	2.2672967408700602e-10	3.986208989821674e-10	1.4637330179377191e-8
77200000	0.004999889604849542	1.4329534798523434e-50	-1.755366343141987e-18	8.015085765019182e-8	1.2243739195628815e-16	4.522590474294049e-8	-5.914534905897991e-23	-2.0485835162736336e-20	2.2672967408700602e-10	3.986208989821674e-10	1.4637330179377191e-8
77300000	0.004999889604849542	1.4329534798523434e-50	-1.755366343141987e-18	8.015085765019182e-8	1.2243739195628815e-16	4.522590474294049e-8	-5.914534889858593e-23	-2.0522815066778602e-20	2.2672967408700602e-10	3.986208989821674e-10	1.4637330179377191e-8
77400000	0.004999889604849542	1.4329534798523434e-50	-1.755366343141987e-18	8.015085765019182e-8	1.2243739195628815e-16	4.522590474294049e-8	-5.914534873819205e-23	-2.0559794913870615e-20	2.2672967408700602e-10	3.986208989821674e-10	1.4637330179377191e-8
77500000	0.004999889604849542	1.4329534798523437e-50	-1.755366343141987e-18	8.015085765019182e-8	1.2243739195628815e-16	4.522590474294049e-8	-5.914534857779828e-23	-2.0596774708746e-20	2.2672967408700602e-10	3.986208989821674e-10	1.4637330179377191e-8
77600000	0.004999889604849542	1.4329534798523437e-50	-1.755366343141987e-18	8.015085765019182e-8	1.2243739195628815e-16	4.522590474294049e-8	-5.91453484174046e-23	-2.0633754456138392e-20	2.2672967408700602e-10	3.986208989821674e-10	1.4637330179377191e-8
77700000	0.004999889604849542	1.4329534798523437e-50	-1.755366343141987e-18	8.015085765019182e-8	1.2243739195628815e-16	4.522590474294049e-8	-5.9145348257011e-23	-2.0670734160781425e-20	2.2672967408700602e-10	3.986208989821674e-10	1.4637330179377191e-8
77800000	0.004999889604849542	1.4329534798523437e-50	-1.755366343141987e-18	8.015085765019182e-8	1.2243739195628815e-16	4.522590474294049e-8	-5.914534809661746e-23	-2.070771382740873e-20	2.2672967408700602e-10	3.986208989821674e-10	1.4637330179377191e-8
77900000	0.004999889604849542	1.4329534798523437e-50	-1.755366343141987e-18	8.015085765019182e-8	1.2243739195628815e-16	4.522590474294049e-8	-5.9145347936224e-23	-2.074469346075394e-20	2.2672967408700602e-10	3.986208989821674e-10	1.4637330179377191e-8
78000000	0.004999889604849542	1.4329534798523437e-50	-1.755366343141987e-18	8.015085765019182e-8	1.2243739195628815e-16	4.522590474294049e-8	-5.914534777583058e-23	-2.078167306555069e-20	2.2672967408700602e-10	3.986208989821674e-10	1.4637330179377191e-8
78100000	0.004999889604849542	1.4329534798523437e-50	-1.755366343141987e-18	8.015085765019182e-8	1.2243739195628815e-16	4.522590474294049e-8	-5.91453476154372e-23	-2.0818652646532607e-20	2.2672967408700602e-10	3.986208989821674e-10	1.4637330179377191e-8
78200000	0.004999889604849542	1.4329534798523437e-50	-1.755366343141987e-18	8.015085765019182e-8	1.2243739195628815e-16	4.522590474294049e-8	-5.914534745504387e-23	-2.0855632208433328e-20	2.2672967408700602e-10	3.986208989821674e-10	1.4637330179377191e-8
78300000	0.004999889604849542	1.4329534798523437e-50	-1.755366343141987e-18	8.015085765019182e-8	1.2243739195628815e-16	4.522590474294049e-8	-5.914534729465057e-23	-2.089261175598649e-20	2.2672967408700602e-10	3.986208989821674e-10	1.4637330179377191e-8
78400000	0.004999889604849542	1.4329534798523437e-50	-1.755366343141987e-18	8.015085765019182e-8	1.2243739195628817e-16	4.522590474294049e-8	-5.914534713425728e-23	-2.0929591293925713e-20	2.2672967408700604e-10	3.986208989821674e-10	1.4637330179377191e-8
78500000	0.004999889604849542	1.4329534798523437e-50	-1.755366343141987e-18	8.015085765019182e-8	1.2243739195628817e-16	4.522590474294049e-8	-5.914534697386399e-23	-2.096657082698464e-20	2.2672967408700604e-10	3.986208989821674e-10	1.4637330179377191e-8
78600000	0.004999889604849542	1.4329534798523437e-50	-1.755366343141987e-18	8.015085765019182e-8	1.2243739195628817e-16	4.522590474294049e-8	-5.914534681347071e-23	-2.10035503598969e-20	2.2672967408700604e-10	3.986208989821674e-10	1.4637330179377191e-8
78700000	0.004999889604849542	1.4329534798523437e-50	-1.755366343141987e-18	8.015085765019182e-8	1.2243739195628817e-16	4.522590474294049e-8	-5.914534665307742e-23	-2.1040529897396124e-20	2.2672967408700604e-10	3.986208989821674e-10	1.4637330179377191e-8
78800000	0.004999889604849542	1.4329534798523437e-50	-1.755366343141987e-18	8.015085765019182e-8	1.2243739195628817e-16	4.522590474294049e-8	-5.914534649268412e-23	-2.1077509444215948e-20	2.2672967408700604e-10	3.986208989821674e-10	1.4637330179377191e-8
78900000	0.004999889604849542	1.4329534798523437e-50	-1.755366343141987e-18	8.015085765019182e-8	1.2243739195628817e-16	4.522590474294049e-8	-5.914534633229079e-23	-2.1114489005090004e-20	2.2672967408700604e-10	3.986208989821674e-10	1.4637330179377191e-8
79000000	0.004999889604849542	1.4329534798523437e-50	-1.755366343141987e-18	8.015085765019182e-8	1.2243739195628817e-16	4.522590474294049e-8	-5.914534617189742e-23	-2.1151468584751922e-20	2.2672967408700604e-10	3.986208989821674e-10	1.4637330179377191e-8
79100000	0.004999889604849542	1.4329534798523437e-50	-1.755366343141987e-18	8.015085765019182e-8	1.2243739195628817e-16	4.522590474294049e-8	-5.914534601150401e-23	-2.1188448187935337e-20	2.2672967408700604e-10	3.986208989821674e-10	1.4637330179377191e-8
79200000	0.004999889604849542	1.4329534798523437e-50	-1.755366343141987e-18	8.015085765019182e-8	1.2243739195628817e-16	4.522590474294049e-8	-5.914534585111055e-23	-2.1225427819373883e-20	2.2672967408700604e-10	3.986208989821674e-10	1.4637330179377191e-8
79300000	0.004999889604849542	1.4329534798523437e-50	-1.755366343141987e-18	8.015085765019182e-8	1.2243739195628817e-16	4.522590474294049e-8	-5.914534569071701e-23	-2.1262407483801187e-20	2.2672967408700604e-10	3.986208989821674e-10	1.4637330179377191e-8
79400000	0.004999889604849542	1.4329534798523437e-50	-1.755366343141987e-18	8.015085765019182e-8	1.2243739195628817e-16	4.522590474294049e-8	-5.914534553032341e-23	-2.1299387185950886e-20	2.2672967408700604e-10	3.986208989821674e-10	1.4637330179377191e-8
79500000	0.004999889604849542	1.4329534798523437e-50	-1.755366343141987e-18	8.015085765019182e-8	1.2243739195628817e-16	4.522590474294049e-8	-5.914534536992974e-23	-2.1336366930556613e-20	2.2672967408700604e-10	3.986208989821674e-10	1.4637330179377191e-8
79600000	0.004999889604849542	1.4329534798523437e-50	-1.755366343141987e-18	8.015085765019182e-8	1.2243739195628817e-16	4.522590474294049e-8	-5.914534520953597e-23	-2.1373346722352e-20	2.2672967408700604e-10	3.986208989821674e-10	1.4637330179377191e-8
79700000	0.004999889604849542	1.4329534798523437e-50	-1.755366343141987e-18	8.015085765019182e-8	1.2243739195628817e-16	4.522590474294049e-8	-5.91453450491421e-23	-2.1410326566070675e-20	2.2672967408700604e-10	3.986208989821674e-10	1.4637330179377191e-8
79800000	0.004999889604849542	1.4329534798523437e-50	-1.755366343141987e-18	8.015085765019182e-8	1.2243739195628817e-16	4.522590474294049e-8	-5.914534488874813e-23	-2.1447306466446275e-20	2.2672967408700604e-10	3.986208989821674e-10	1.4637330179377191e-8
79900000	0.004999889604849542	1.4329534798523437e-50	-1.755366343141987e-18	8.015085765019182e-8	1.2243739195628817e-16	4.522590474294049e-8	-5.914534472835404e-23	-2.1484286428212432e-20	2.2672967408700604e-10	3.986208989821674e-10	1.4637330179377191e-8
80000000	0.004999889604849543	1.4329534798523437e-50	-1.755366343141987e-18	8.015085765019182e-8	1.2243739195628817e-16	4.522590474294049e-8	-5.914534456795984e-23	-2.1521266456102782e-20	2.2672967408700604e-10	3.986208989821674e-10	1.4637330179377191e-8
80100000	0.004999889604849543	1.4329534798523437e-50	-1.755366343141987e-18	8.015085765019182e-8	1.2243739195628817e-16	4.522590474294049e-8	-5.914534440756549e-23	-2.155824655485095e-20	2.2672967408700604e-10	3.986208989821674e-10	1.4637330179377191e-8
80200000	0.004999889604849543	1.432953479852344e-50	-1.755366343141987e-18	8.015085765019182e-8	1.2243739195628817e-16	4.522590474294049e-8	-5.9145344247171e-23	-2.1595226729190575e-20	2.2672967408700604e-10	3.986208989821674e-10	1.4637330179377191e-8
80300000	0.004999889604849543	1.432953479852344e-50	-1.755366343141987e-18	8.015085765019182e-8	1.2243739195628817e-16	4.522590474294049e-8	-5.914534408677636e-23	-2.1632206983855288e-20	2.2672967408700604e-10	3.986208989821674e-10	1.4637330179377191e-8
80400000	0.004999889604849543	1.432953479852344e-50	-1.755366343141987e-18	8.015085765019182e-8	1.2243739195628817e-16	4.522590474294049e-8	-5.914534392638157e-23	-2.1669187323578718e-20	2.2672967408700604e-10	3.986208989821674e-10	1.4637330179377191e-8
80500000	0.004999889604849543	1.432953479852344e-50	-1.755366343141987e-18	8.015085765019182e-8	1.2243739195628817e-16	4.522590474294049e-8	-5.91453437659866e-23	-2.1706167753094502e-20	2.2672967408700604e-10	3.986208989821674e-10	1.4637330179377191e-8
80600000	0.004999889604849543	1.432953479852344e-50	-1.755366343141987e-18	8.015085765019182e-8	1.2243739195628817e-16	4.522590474294049e-8	-5.914534360559145e-23	-2.174314827713627e-20	2.2672967408700604e-10	3.986208989821674e-10	1.4637330179377191e-8
80700000	0.004999889604849543	1.432953479852344e-50	-1.755366343141987e-18	8.015085765019182e-8	1.2243739195628817e-16	4.522590474294049e-8	-5.914534344519612e-23	-2.1780128900437658e-20	2.2672967408700604e-10	3.986208989821674e-10	1.4637330179377191e-8
80800000	0.004999889604849543	1.432953479852344e-50	-1.755366343141987e-18	8.015085765019182e-8	1.2243739195628817e-16	4.522590474294049e-8	-5.91453432848006e-23	-2.1817109627732293e-20	2.2672967408700604e-10	3.986208989821674e-10	1.4637330179377191e-8
80900000	0.004999889604849543	1.432953479852344e-50	-1.755366343141987e-18	8.015085765019182e-8	1.2243739195628817e-16	4.522590474294049e-8	-5.914534312440486e-23	-2.1854090463753813e-20	2.2672967408700604e-10	3.986208989821674e-10	1.4637330179377191e-8
81000000	0.004999889604849543	1.432953479852344e-50	-1.755366343141987e-18	8.015085765019182e-8	1.2243739195628817e-16	4.522590474294049e-8	-5.914534296400892e-23	-2.1891071413235848e-20	2.2672967408700604e-10	3.986208989821674e-10	1.4637330179377191e-8
81100000	0.004999889604849543	1.432953479852344e-50	-1.755366343141987e-18	8.015085765019182e-8	1.2243739195628817e-16	4.522590474294049e-8	-5.914534280361275e-23	-2.1928052480912032e-20	2.2672967408700604e-10	3.986208989821674e-10	1.4637330179377191e-8
81200000	0.004999889604849543	1.432953479852344e-50	-1.755366343141987e-18	8.015085765019182e-8	1.2243739195628817e-16	4.522590474294049e-8	-5.914534264321635e-23	-2.1965033671515993e-20	2.2672967408700604e-10	3.986208989821674e-10	1.4637330179377191e-8
81300000	0.004999889604849543	1.432953479852344e-50	-1.755366343141987e-18	8.015085765019182e-8	1.2243739195628817e-16	4.522590474294049e-8	-5.914534248281972e-23	-2.200201498978137e-20	2.2672967408700604e-10	3.986208989821674e-10	1.4637330179377191e-8
81400000	0.004999889604849543	1.432953479852344e-50	-1.755366343141987e-18	8.015085765019182e-8	1.2243739195628817e-16	4.522590474294049e-8	-5.914534232242282e-23	-2.203899644044179e-20	2.2672967408700604e-10	3.986208989821674e-10	1.4637330179377191e-8
81500000	0.004999889604849543	1.432953479852344e-50	-1.755366343141987e-18	8.015085765019182e-8	1.2243739195628817e-16	4.522590474294049e-8	-5.914534216202567e-23	-2.2075978028230892e-20	2.2672967408700604e-10	3.986208989821674e-10	1.4637330179377191e-8
81600000	0.004999889604849543	1.432953479852344e-50	-1.755366343141987e-18	8.015085765019182e-8	1.2243739195628817e-16	4.522590474294049e-8	-5.914534200162826e-23	-2.2112959757882303e-20	2.2672967408700604e-10	3.986208989821674e-10	1.4637330179377191e-8
81700000	0.004999889604849543	1.432953479852344e-50	-1.755366343141987e-18	8.015085765019182e-8	1.2243739195628817e-16	4.522590474294049e-8	-5.914534184123057e-23	-2.2149941634129657e-20	2.2672967408700604e-10	3.986208989821674e-10	1.4637330179377191e-8
81800000	0.004999889604849543	1.432953479852344e-50	-1.755366343141987e-18	8.015085765019182e-8	1.2243739195628817e-16	4.522590474294049e-8	-5.914534168083259e-23	-2.218692366170659e-20	2.2672967408700604e-10	3.986208989821674e-10	1.4637330179377191e-8
81900000	0.004999889604849543	1.432953479852344e-50	-1.755366343141987e-18	8.015085765019182e-8	1.2243739195628817e-16	4.522590474294049e-8	-5.914534152043452e-23	-2.2223905743309407e-20	2.2672967408700604e-10	3.986208989821674e-10	1.4637330179377191e-8
82000000	0.004999889604849543	1.432953479852344e-50	-1.755366343141987e-18	8.015085765019182e-8	1.2243739195628817e-16	4.522590474294049e-8	-5.914534136003704e-23	-2.2260887514652473e-20	2.2672967408700604e-10	3.986208989821674e-10	1.4637330179377191e-8
82100000	0.004999889604849543	1.432953479852344e-50	-1.755366343141987e-18	8.015085765019182e-8	1.2243739195628817e-16	4.522590474294049e-8	-5.914534119964017e-23	-2.2297868947937264e-20	2.2672967408700604e-10	3.986208989821674e-10	1.4637330179377191e-8
82200000	0.004999889604849543	1.432953479852344e-50	-1.755366343141987e-18	8.015085765019182e-8	1.2243739195628817e-16	4.522590474294049e-8	-5.914534103924395e-23	-2.233485004890238e-20	2.2672967408700604e-10	3.986208989821674e-10	1.4637330179377191e-8
82300000	0.004999889604849543	1.432953479852344e-50	-1.755366343141987e-18	8.015085765019182e-8	1.2243739195628817e-16	4.522590474294049e-8	-5.914534087884833e-23	-2.237183082328642e-20	2.2672967408700604e-10	3.986208989821674e-10	1.4637330179377191e-8
82400000	0.004999889604849543	1.432953479852344e-50	-1.755366343141987e-18	8.015085765019182e-8	1.2243739195628817e-16	4.522590474294049e-8	-5.914534071845331e-23	-2.2408811276827982e-20	2.2672967408700604e-10	3.986208989821674e-10	1.4637330179377191e-8
82500000	0.004999889604849543	1.432953479852344e-50	-1.755366343141987e-18	8.015085765019182e-8	1.2243739195628817e-16	4.522590474294049e-8	-5.91453405580589e-23	-2.2445791415265666e-20	2.2672967408700604e-10	3.986208989821674e-10	1.4637330179377191e-8
82600000	0.004999889604849543	1.432953479852344e-50	-1.755366343141987e-18	8.015085765019182e-8	1.2243739195628817e-16	4.522590474294049e-8	-5.914534039766506e-23	-2.248277124433807e-20	2.2672967408700604e-10	3.986208989821674e-10	1.4637330179377191e-8
82700000	0.004999889604849543	1.432953479852344e-50	-1.755366343141987e-18	8.015085765019182e-8	1.2243739195628817e-16	4.522590474294049e-8	-5.91453402372718e-23	-2.25197507697838e-20	2.2672967408700604e-10	3.986208989821674e-10	1.4637330179377191e-8
82800000	0.004999889604849543	1.432953479852344e-50	-1.755366343141987e-18	8.015085765019182e-8	1.2243739195628817e-16	4.522590474294049e-8	-5.914534007687909e-23	-2.2556729997341445e-20	2.2672967408700604e-10	3.986208989821674e-10	1.4637330179377191e-8
82900000	0.004999889604849543	1.432953479852344e-50	-1.755366343141987e-18	8.015085765019182e-8	1.2243739195628817e-16	4.522590474294049e-8	-5.914533991648694e-23	-2.259370893274961e-20	2.2672967408700604e-10	3.986208989821674e-10	1.4637330179377191e-8
83000000	0.004999889604849543	1.432953479852344e-50	-1.755366343141987e-18	8.015085765019182e-8	1.2243739195628817e-16	4.522590474294049e-8	-5.914533975609532e-23	-2.2630687581746894e-20	2.2672967408700604e-10	3.986208989821674e-10	1.4637330179377191e-8
83100000	0.004999889604849543	1.432953479852344e-50	-1.755366343141987e-18	8.015085765019182e-8	1.2243739195628817e-16	4.522590474294049e-8	-5.914533959570423e-23	-2.26676659500719e-20	2.2672967408700604e-10	3.986208989821674e-10	1.4637330179377191e-8
83200000	0.004999889604849543	1.432953479852344e-50	-1.755366343141987e-18	8.015085765019182e-8	1.2243739195628817e-16	4.522590474294049e-8	-5.914533943531365e-23	-2.270464404346322e-20	2.2672967408700604e-10	3.986208989821674e-10	1.4637330179377191e-8
83300000	0.004999889604849543	1.432953479852344e-50	-1.755366343141987e-18	8.015085765019182e-8	1.2243739195628817e-16	4.522590474294049e-8	-5.914533927492359e-23	-2.2741621867659457e-20	2.2672967408700604e-10	3.986208989821674e-10	1.4637330179377191e-8
83400000	0.004999889604849543	1.432953479852344e-50	-1.755366343141987e-18	8.015085765019182e-8	1.2243739195628817e-16	4.522590474294049e-8	-5.914533911453402e-23	-2.277859942839921e-20	2.2672967408700604e-10	3.986208989821674e-10	1.4637330179377191e-8
83500000	0.004999889604849543	1.432953479852344e-50	-1.755366343141987e-18	8.015085765019182e-8	1.2243739195628817e-16	4.522590474294049e-8	-5.914533895414494e-23	-2.281557673142108e-20	2.2672967408700604e-10	3.986208989821674e-10	1.4637330179377191e-8
83600000	0.004999889604849543	1.432953479852344e-50	-1.755366343141987e-18	8.015085765019182e-8	1.2243739195628817e-16	4.522590474294049e-8	-5.914533879375633e-23	-2.2852553782463665e-20	2.2672967408700604e-10	3.986208989821674e-10	1.4637330179377191e-8
83700000	0.004999889604849543	1.432953479852344e-50	-1.755366343141987e-18	8.015085765019182e-8	1.2243739195628817e-16	4.522590474294049e-8	-5.914533863336818e-23	-2.2889530587265562e-20	2.2672967408700604e-10	3.986208989821674e-10	1.4637330179377191e-8
83800000	0.004999889604849543	1.432953479852344e-50	-1.755366343141987e-18	8.015085765019182e-8	1.2243739195628817e-16	4.522590474294049e-8	-5.914533847298049e-23	-2.2926507151565375e-20	2.2672967408700604e-10	3.986208989821674e-10	1.4637330179377191e-8
83900000	0.004999889604849543	1.432953479852344e-50	-1.755366343141987e-18	8.015085765019182e-8	1.2243739195628817e-16	4.522590474294049e-8	-5.914533831259323e-23	-2.29634834811017e-20	2.2672967408700604e-10	3.986208989821674e-10	1.4637330179377191e-8
84000000	0.004999889604849543	1.432953479852344e-50	-1.755366343141987e-18	8.015085765019182e-8	1.2243739195628817e-16	4.522590474294049e-8	-5.914533815220642e-23	-2.3000459581613138e-20	2.2672967408700604e-10	3.986208989821674e-10	1.4637330179377191e-8
84100000	0.004999889604849543	1.432953479852344e-50	-1.755366343141987e-18	8.015085765019182e-8	1.2243739195628817e-16	4.522590474294049e-8	-5.914533799182e-23	-2.3037435458838285e-20	2.2672967408700604e-10	3.986208989821674e-10	1.4637330179377191e-8
84200000	0.004999889604849543	1.432953479852344e-50	-1.755366343141987e-18	8.015085765019182e-8	1.2243739195628817e-16	4.522590474294049e-8	-5.914533783143401e-23	-2.3074411118515746e-20	2.2672967408700604e-10	3.986208989821674e-10	1.4637330179377191e-8
84300000	0.004999889604849543	1.432953479852344e-50	-1.755366343141987e-18	8.015085765019182e-8	1.2243739195628817e-16	4.522590474294049e-8	-5.914533767104842e-23	-2.3111386566384114e-20	2.2672967408700604e-10	3.986208989821674e-10	1.4637330179377191e-8
84400000	0.004999889604849543	1.432953479852344e-50	-1.755366343141987e-18	8.015085765019182e-8	1.2243739195628817e-16	4.522590474294049e-8	-5.914533751066321e-23	-2.3148361808181995e-20	2.2672967408700604e-10	3.986208989821674e-10	1.4637330179377191e-8
84500000	0.004999889604849543	1.432953479852344e-50	-1.755366343141987e-18	8.015085765019182e-8	1.2243739195628817e-16	4.522590474294049e-8	-5.914533735027839e-23	-2.3185336849647983e-20	2.2672967408700604e-10	3.986208989821674e-10	1.4637330179377191e-8
84600000	0.004999889604849543	1.432953479852344e-50	-1.755366343141987e-18	8.015085765019182e-8	1.2243739195628817e-16	4.522590474294049e-8	-5.914533718989392e-23	-2.322231169652068e-20	2.2672967408700604e-10	3.986208989821674e-10	1.4637330179377191e-8
84700000	0.004999889604849543	1.432953479852344e-50	-1.755366343141987e-18	8.015085765019182e-8	1.2243739195628817e-16	4.522590474294049e-8	-5.914533702950982e-23	-2.3259286354538683e-20	2.2672967408700604e-10	3.986208989821674e-10	1.4637330179377191e-8
84800000	0.004999889604849543	1.432953479852344e-50	-1.755366343141987e-18	8.015085765019182e-8	1.2243739195628817e-16	4.522590474294049e-8	-5.914533686912605e-23	-2.3296260829440595e-20	2.2672967408700604e-10	3.986208989821674e-10	1.4637330179377191e-8
84900000	0.004999889604849543	1.432953479852344e-50	-1.755366343141987e-18	8.015085765019182e-8	1.2243739195628817e-16	4.522590474294049e-8	-5.914533670874262e-23	-2.3333235126965012e-20	2.2672967408700604e-10	3.986208989821674e-10	1.4637330179377191e-8
85000000	0.004999889604849543	1.432953479852344e-50	-1.755366343141987e-18	8.015085765019182e-8	1.2243739195628817e-16	4.522590474294049e-8	-5.914533654835951e-23	-2.3370209252850537e-20	2.2672967408700604e-10	3.986208989821674e-10	1.4637330179377191e-8
85100000	0.004999889604849543	1.432953479852344e-50	-1.755366343141987e-18	8.015085765019182e-8	1.2243739195628817e-16	4.522590474294049e-8	-5.914533638797672e-23	-2.3407183212835765e-20	2.2672967408700604e-10	3.986208989821674e-10	1.4637330179377191e-8
85200000	0.004999889604849543	1.432953479852344e-50	-1.755366343141987e-18	8.015085765019182e-8	1.2243739195628817e-16	4.522590474294049e-8	-5.914533622759424e-23	-2.3444157012659296e-20	2.2672967408700604e-10	3.986208989821674e-10	1.4637330179377191e-8
85300000	0.004999889604849543	1.432953479852344e-50	-1.755366343141987e-18	8.015085765019182e-8	1.2243739195628817e-16	4.522590474294049e-8	-5.914533606721203e-23	-2.3481130658059732e-20	2.2672967408700604e-10	3.986208989821674e-10	1.4637330179377191e-8
85400000	0.004999889604849543	1.432953479852344e-50	-1.755366343141987e-18	8.015085765019182e-8	1.2243739195628817e-16	4.522590474294049e-8	-5.914533590683011e-23	-2.351810415477567e-20	2.2672967408700604e-10	3.986208989821674e-10	1.4637330179377191e-8
85500000	0.004999889604849543	1.432953479852344e-50	-1.755366343141987e-18	8.015085765019182e-8	1.2243739195628817e-16	4.522590474294049e-8	-5.914533574644846e-23	-2.3555077508545713e-20	2.2672967408700604e-10	3.986208989821674e-10	1.4637330179377191e-8
85600000	0.004999889604849543	1.432953479852344e-50	-1.755366343141987e-18	8.015085765019182e-8	1.2243739195628817e-16	4.522590474294049e-8	-5.914533558606705e-23	-2.3592050725108456e-20	2.2672967408700604e-10	3.986208989821674e-10	1.4637330179377191e-8
85700000	0.004999889604849543	1.432953479852344e-50	-1.755366343141987e-18	8.015085765019182e-8	1.2243739195628817e-16	4.522590474294049e-8	-5.914533542568591e-23	-2.3629023810202502e-20	2.2672967408700604e-10	3.986208989821674e-10	1.4637330179377191e-8
85800000	0.004999889604849543	1.432953479852344e-50	-1.755366343141987e-18	8.015085765019182e-8	1.2243739195628817e-16	4.522590474294049e-8	-5.9145335265305e-23	-2.3665996769566446e-20	2.2672967408700604e-10	3.986208989821674e-10	1.4637330179377191e-8
85900000	0.004999889604849543	1.432953479852344e-50	-1.755366343141987e-18	8.015085765019182e-8	1.2243739195628817e-16	4.522590474294049e-8	-5.914533510492431e-23	-2.370296960893889e-20	2.2672967408700604e-10	3.986208989821674e-10	1.4637330179377191e-8
86000000	0.004999889604849543	1.432953479852344e-50	-1.755366343141987e-18	8.015085765019182e-8	1.2243739195628817e-16	4.522590474294049e-8	-5.914533494454384e-23	-2.3739942334058432e-20	2.2672967408700604e-10	3.986208989821674e-10	1.4637330179377191e-8
86100000	0.004999889604849543	1.432953479852344e-50	-1.755366343141987e-18	8.015085765019183e-8	1.2243739195628817e-16	4.522590474294049e-8	-5.914533478416358e-23	-2.3776914950663673e-20	2.2672967408700604e-10	3.986208989821674e-10	1.4637330179377191e-8
86200000	0.004999889604849543	1.432953479852344e-50	-1.755366343141987e-18	8.015085765019183e-8	1.2243739195628817e-16	4.522590474294049e-8	-5.91453346237835e-23	-2.3813887464493212e-20	2.2672967408700604e-10	3.986208989821674e-10	1.4637330179377191e-8
86300000	0.004999889604849543	1.432953479852344e-50	-1.755366343141987e-18	8.015085765019183e-8	1.2243739195628817e-16	4.522590474294049e-8	-5.914533446340362e-23	-2.385085988128565e-20	2.2672967408700604e-10	3.986208989821674e-10	1.4637330179377191e-8
86400000	0.004999889604849543	1.4329534798523437e-50	-1.755366343141987e-18	8.015085765019183e-8	1.2243739195628817e-16	4.522590474294049e-8	-5.914533430302389e-23	-2.3887832206779582e-20	2.2672967408700604e-10	3.986208989821674e-10	1.4637330179377191e-8
86500000	0.004999889604849543	1.4329534798523437e-50	-1.755366343141987e-18	8.015085765019183e-8	1.2243739195628817e-16	4.522590474294049e-8	-5.914533414264433e-23	-2.392480444671361e-20	2.2672967408700604e-10	3.986208989821674e-10	1.4637330179377191e-8
86600000	0.004999889604849543	1.4329534798523437e-50	-1.755366343141987e-18	8.015085765019183e-8	1.2243739195628817e-16	4.522590474294049e-8	-5.914533398226493e-23	-2.3961776606826332e-20	2.2672967408700604e-10	3.986208989821674e-10	1.4637330179377191e-8
86700000	0.004999889604849543	1.4329534798523437e-50	-1.755366343141987e-18	8.015085765019183e-8	1.2243739195628817e-16	4.522590474294049e-8	-5.914533382188566e-23	-2.3998748692856353e-20	2.2672967408700604e-10	3.986208989821674e-10	1.4637330179377191e-8
86800000	0.004999889604849543	1.4329534798523437e-50	-1.755366343141987e-18	8.015085765019183e-8	1.2243739195628817e-16	4.522590474294049e-8	-5.914533366150651e-23	-2.4035720710542264e-20	2.2672967408700604e-10	3.986208989821674e-10	1.4637330179377191e-8
86900000	0.004999889604849543	1.4329534798523437e-50	-1.755366343141987e-18	8.015085765019183e-8	1.2243739195628817e-16	4.522590474294049e-8	-5.91453335011275e-23	-2.407269266562267e-20	2.2672967408700604e-10	3.986208989821674e-10	1.4637330179377191e-8
87000000	0.004999889604849543	1.4329534798523437e-50	-1.755366343141987e-18	8.015085765019183e-8	1.2243739195628817e-16	4.522590474294049e-8	-5.914533334074858e-23	-2.4109664563836164e-20	2.2672967408700604e-10	3.986208989821674e-10	1.4637330179377191e-8
87100000	0.004999889604849543	1.4329534798523437e-50	-1.755366343141987e-18	8.015085765019183e-8	1.2243739195628817e-16	4.522590474294049e-8	-5.914533318036976e-23	-2.4146636410921353e-20	2.2672967408700604e-10	3.986208989821674e-10	1.4637330179377191e-8
87200000	0.004999889604849543	1.4329534798523437e-50	-1.755366343141987e-18	8.015085765019183e-8	1.2243739195628817e-16	4.522590474294049e-8	-5.914533301999103e-23	-2.4183608212616833e-20	2.2672967408700604e-10	3.986208989821674e-10	1.4637330179377191e-8
87300000	0.004999889604849543	1.4329534798523437e-50	-1.755366343141987e-18	8.015085765019183e-8	1.2243739195628817e-16	4.522590474294049e-8	-5.914533285961237e-23	-2.4220579974661203e-20	2.2672967408700604e-10	3.986208989821674e-10	1.4637330179377191e-8
87400000	0.004999889604849543	1.4329534798523437e-50	-1.755366343141987e-18	8.015085765019183e-8	1.2243739195628817e-16	4.522590474294049e-8	-5.914533269923378e-23	-2.4257551702793066e-20	2.2672967408700604e-10	3.986208989821674e-10	1.4637330179377191e-8
87500000	0.004999889604849543	1.4329534798523437e-50	-1.755366343141987e-18	8.015085765019183e-8	1.2243739195628817e-16	4.522590474294049e-8	-5.914533253885523e-23	-2.4294523402751013e-20	2.2672967408700604e-10	3.986208989821674e-10	1.4637330179377191e-8
87600000	0.004999889604849543	1.4329534798523437e-50	-1.755366343141987e-18	8.015085765019183e-8	1.2243739195628817e-16	4.522590474294049e-8	-5.914533237847674e-23	-2.4331495080273653e-20	2.2672967408700604e-10	3.986208989821674e-10	1.4637330179377191e-8
87700000	0.004999889604849543	1.4329534798523437e-50	-1.755366343141987e-18	8.015085765019183e-8	1.2243739195628817e-16	4.522590474294049e-8	-5.914533221809826e-23	-2.4368466741099578e-20	2.2672967408700604e-10	3.986208989821674e-10	1.4637330179377191e-8
87800000	0.004999889604849543	1.4329534798523437e-50	-1.755366343141987e-18	8.015085765019183e-8	1.2243739195628817e-16	4.522590474294049e-8	-5.914533205771982e-23	-2.440543839096739e-20	2.2672967408700602e-10	3.986208989821674e-10	1.4637330179377191e-8
87900000	0.004999889604849543	1.4329534798523437e-50	-1.755366343141987e-18	8.015085765019183e-8	1.2243739195628815e-16	4.522590474294049e-8	-5.914533189734138e-23	-2.444241003561569e-20	2.2672967408700602e-10	3.986208989821674e-10	1.4637330179377191e-8
88000000	0.004999889604849543	1.4329534798523437e-50	-1.755366343141987e-18	8.015085765019183e-8	1.2243739195628815e-16	4.522590474294049e-8	-5.914533173696295e-23	-2.4479381680783072e-20	2.2672967408700602e-10	3.986208989821674e-10	1.4637330179377191e-8
88100000	0.004999889604849543	1.4329534798523437e-50	-1.755366343141987e-18	8.015085765019183e-8	1.2243739195628815e-16	4.522590474294049e-8	-5.914533157658449e-23	-2.4516353332208142e-20	2.2672967408700602e-10	3.986208989821674e-10	1.4637330179377191e-8
88200000	0.004999889604849543	1.4329534798523437e-50	-1.755366343141987e-18	8.015085765019183e-8	1.2243739195628815e-16	4.522590474294049e-8	-5.914533141620601e-23	-2.4553324995629498e-20	2.2672967408700602e-10	3.986208989821674e-10	1.4637330179377191e-8
88300000	0.004999889604849542	1.4329534798523437e-50	-1.755366343141987e-18	8.015085765019183e-8	1.2243739195628815e-16	4.522590474294049e-8	-5.914533125582751e-23	-2.4590296676785735e-20	2.2672967408700602e-10	3.986208989821674e-10	1.4637330179377191e-8
88400000	0.004999889604849542	1.4329534798523437e-50	-1.755366343141987e-18	8.015085765019183e-8	1.2243739195628815e-16	4.522590474294049e-8	-5.914533109544897e-23	-2.4627268381415456e-20	2.2672967408700602e-10	3.986208989821674e-10	1.4637330179377191e-8
88500000	0.004999889604849542	1.4329534798523437e-50	-1.755366343141987e-18	8.015085765019183e-8	1.2243739195628815e-16	4.522590474294049e-8	-5.914533093507036e-23	-2.466424011525726e-20	2.2672967408700602e-10	3.986208989821674e-10	1.4637330179377191e-8
88600000	0.004999889604849542	1.4329534798523437e-50	-1.755366343141987e-18	8.015085765019183e-8	1.2243739195628815e-16	4.522590474294049e-8	-5.914533077469168e-23	-2.4701211884049748e-20	2.2672967408700602e-10	3.986208989821674e-10	1.4637330179377191e-8
88700000	0.004999889604849542	1.4329534798523437e-50	-1.755366343141987e-18	8.015085765019183e-8	1.2243739195628815e-16	4.522590474294049e-8	-5.914533061431293e-23	-2.4738183693531513e-20	2.2672967408700602e-10	3.986208989821674e-10	1.4637330179377191e-8
88800000	0.004999889604849542	1.4329534798523437e-50	-1.755366343141987e-18	8.015085765019183e-8	1.2243739195628815e-16	4.522590474294049e-8	-5.91453304539341e-23	-2.4775155549441162e-20	2.2672967408700602e-10	3.986208989821674e-10	1.4637330179377191e-8
88900000	0.004999889604849542	1.4329534798523437e-50	-1.755366343141987e-18	8.015085765019183e-8	1.2243739195628815e-16	4.522590474294049e-8	-5.914533029355517e-23	-2.4812127457517287e-20	2.2672967408700602e-10	3.986208989821674e-10	1.4637330179377191e-8
89000000	0.004999889604849542	1.4329534798523437e-50	-1.755366343141987e-18	8.015085765019183e-8	1.2243739195628815e-16	4.522590474294049e-8	-5.914533013317612e-23	-2.4849099423498494e-20	2.2672967408700602e-10	3.986208989821674e-10	1.4637330179377191e-8
89100000	0.004999889604849542	1.4329534798523437e-50	-1.755366343141987e-18	8.015085765019183e-8	1.2243739195628815e-16	4.522590474294049e-8	-5.914532997279696e-23	-2.488607145312338e-20	2.2672967408700602e-10	3.986208989821674e-10	1.4637330179377191e-8
89200000	0.004999889604849542	1.4329534798523434e-50	-1.755366343141987e-18	8.015085765019183e-8	1.2243739195628815e-16	4.522590474294049e-8	-5.914532981241768e-23	-2.4923043552130543e-20	2.2672967408700602e-10	3.986208989821674e-10	1.4637330179377191e-8
89300000	0.004999889604849542	1.4329534798523434e-50	-1.755366343141987e-18	8.015085765019183e-8	1.2243739195628815e-16	4.522590474294049e-8	-5.914532965203823e-23	-2.4960015726258582e-20	2.2672967408700602e-10	3.986208989821674e-10	1.4637330179377191e-8
89400000	0.004999889604849542	1.4329534798523434e-50	-1.755366343141987e-18	8.015085765019183e-8	1.2243739195628815e-16	4.522590474294049e-8	-5.914532949165865e-23	-2.49969879812461e-20	2.2672967408700602e-10	3.986208989821674e-10	1.4637330179377191e-8
89500000	0.004999889604849542	1.4329534798523434e-50	-1.755366343141987e-18	8.015085765019183e-8	1.2243739195628815e-16	4.522590474294049e-8	-5.91453293312789e-23	-2.5033960322831692e-20	2.2672967408700602e-10	3.986208989821674e-10	1.4637330179377191e-8
89600000	0.004999889604849542	1.4329534798523434e-50	-1.755366343141987e-18	8.015085765019183e-8	1.2243739195628815e-16	4.522590474294049e-8	-5.914532917089898e-23	-2.507093275675396e-20	2.2672967408700602e-10	3.986208989821674e-10	1.4637330179377191e-8
89700000	0.004999889604849542	1.4329534798523434e-50	-1.755366343141987e-18	8.015085765019183e-8	1.2243739195628815e-16	4.522590474294049e-8	-5.914532901051887e-23	-2.5107905288751502e-20	2.2672967408700602e-10	3.986208989821674e-10	1.4637330179377191e-8
89800000	0.004999889604849542	1.4329534798523434e-50	-1.755366343141987e-18	8.015085765019183e-8	1.2243739195628815e-16	4.522590474294049e-8	-5.914532885013857e-23	-2.514487792456292e-20	2.2672967408700602e-10	3.986208989821674e-10	1.4637330179377191e-8
89900000	0.004999889604849542	1.4329534798523434e-50	-1.755366343141987e-18	8.015085765019183e-8	1.2243739195628815e-16	4.522590474294049e-8	-5.914532868975806e-23	-2.5181850669926808e-20	2.2672967408700602e-10	3.986208989821674e-10	1.4637330179377191e-8
90000000	0.004999889604849542	1.4329534798523434e-50	-1.755366343141987e-18	8.015085765019183e-8	1.2243739195628815e-16	4.522590474294049e-8	-5.914532852937733e-23	-2.521882353058177e-20	2.2672967408700602e-10	3.986208989821674e-10	1.4637330179377191e-8
90100000	0.004999889604849542	1.4329534798523434e-50	-1.755366343141987e-18	8.015085765019183e-8	1.2243739195628815e-16	4.522590474294049e-8	-5.914532836899638e-23	-2.5255796512266404e-20	2.2672967408700602e-10	3.986208989821674e-10	1.4637330179377191e-8
90200000	0.004999889604849542	1.4329534798523434e-50	-1.755366343141987e-18	8.015085765019183e-8	1.2243739195628815e-16	4.522590474294049e-8	-5.914532820861518e-23	-2.529276962071931e-20	2.2672967408700602e-10	3.986208989821674e-10	1.4637330179377191e-8
90300000	0.004999889604849542	1.4329534798523434e-50	-1.755366343141987e-18	8.015085765019183e-8	1.2243739195628815e-16	4.522590474294049e-8	-5.914532804823374e-23	-2.5329742861679087e-20	2.2672967408700602e-10	3.986208989821674e-10	1.4637330179377191e-8
90400000	0.004999889604849542	1.4329534798523434e-50	-1.755366343141987e-18	8.015085765019183e-8	1.2243739195628815e-16	4.522590474294049e-8	-5.914532788785205e-23	-2.5366716240884332e-20	2.2672967408700602e-10	3.986208989821674e-10	1.4637330179377191e-8
90500000	0.004999889604849542	1.4329534798523434e-50	-1.755366343141987e-18	8.015085765019183e-8	1.2243739195628815e-16	4.522590474294049e-8	-5.914532772747008e-23	-2.5403689764073647e-20	2.2672967408700602e-10	3.986208989821674e-10	1.4637330179377191e-8
90600000	0.004999889604849542	1.4329534798523434e-50	-1.755366343141987e-18	8.015085765019183e-8	1.2243739195628815e-16	4.522590474294049e-8	-5.914532756708781e-23	-2.544066343698563e-20	2.2672967408700602e-10	3.986208989821674e-10	1.4637330179377191e-8
90700000	0.004999889604849542	1.4329534798523434e-50	-1.755366343141987e-18	8.015085765019183e-8	1.2243739195628815e-16	4.522590474294049e-8	-5.914532740670527e-23	-2.5477637265358882e-20	2.2672967408700602e-10	3.986208989821674e-10	1.4637330179377191e-8
90800000	0.004999889604849542	1.4329534798523434e-50	-1.755366343141987e-18	8.015085765019183e-8	1.2243739195628815e-16	4.522590474294049e-8	-5.914532724632242e-23	-2.5514611254932e-20	2.2672967408700602e-10	3.986208989821674e-10	1.4637330179377191e-8
90900000	0.004999889604849542	1.4329534798523434e-50	-1.755366343141987e-18	8.015085765019183e-8	1.2243739195628815e-16	4.522590474294049e-8	-5.914532708593926e-23	-2.5551585411443585e-20	2.2672967408700602e-10	3.986208989821674e-10	1.4637330179377191e-8
91000000	0.004999889604849542	1.4329534798523434e-50	-1.755366343141987e-18	8.015085765019183e-8	1.2243739195628815e-16	4.522590474294049e-8	-5.914532692555609e-23	-2.558855956634945e-20	2.2672967408700602e-10	3.986208989821674e-10	1.4637330179377191e-8
91100000	0.004999889604849542	1.4329534798523434e-50	-1.755366343141987e-18	8.015085765019183e-8	1.2243739195628815e-16	4.522590474294049e-8	-5.914532676517356e-23	-2.562553338718632e-20	2.2672967408700602e-10	3.986208989821674e-10	1.4637330179377191e-8
91200000	0.004999889604849542	1.4329534798523434e-50	-1.755366343141987e-18	8.015085765019183e-8	1.2243739195628815e-16	4.522590474294049e-8	-5.914532660479166e-23	-2.566250687104617e-20	2.2672967408700602e-10	3.986208989821674e-10	1.4637330179377191e-8
91300000	0.004999889604849542	1.4329534798523434e-50	-1.755366343141987e-18	8.015085765019183e-8	1.2243739195628815e-16	4.522590474294049e-8	-5.914532644441039e-23	-2.5699480023666987e-20	2.2672967408700602e-10	3.986208989821674e-10	1.4637330179377191e-8
91400000	0.004999889604849542	1.4329534798523434e-50	-1.755366343141987e-18	8.015085765019183e-8	1.2243739195628815e-16	4.522590474294049e-8	-5.914532628402972e-23	-2.5736452850786762e-20	2.2672967408700602e-10	3.986208989821674e-10	1.4637330179377191e-8
91500000	0.004999889604849542	1.4329534798523434e-50	-1.755366343141987e-18	8.015085765019183e-8	1.2243739195628815e-16	4.522590474294049e-8	-5.914532612364967e-23	-2.577342535814348e-20	2.2672967408700602e-10	3.986208989821674e-10	1.4637330179377191e-8
91600000	0.004999889604849542	1.4329534798523434e-50	-1.755366343141987e-18	8.015085765019183e-8	1.2243739195628815e-16	4.522590474294049e-8	-5.914532596327019e-23	-2.581039755147513e-20	2.2672967408700602e-10	3.986208989821674e-10	1.4637330179377191e-8
91700000	0.004999889604849542	1.4329534798523434e-50	-1.755366343141987e-18	8.015085765019183e-8	1.2243739195628815e-16	4.522590474294049e-8	-5.91453258028913e-23	-2.5847369436519698e-20	2.2672967408700602e-10	3.986208989821674e-10	1.4637330179377191e-8
91800000	0.004999889604849542	1.4329534798523434e-50	-1.755366343141987e-18	8.015085765019183e-8	1.2243739195628815e-16	4.522590474294049e-8	-5.914532564251299e-23	-2.5884341019015175e-20	2.2672967408700602e-10	3.986208989821674e-10	1.4637330179377191e-8
91900000	0.004999889604849542	1.4329534798523434e-50	-1.755366343141987e-18	8.015085765019183e-8	1.2243739195628815e-16	4.522590474294049e-8	-5.914532548213522e-23	-2.5921312304699546e-20	2.2672967408700602e-10	3.986208989821674e-10	1.4637330179377191e-8
92000000	0.004999889604849542	1.4329534798523434e-50	-1.755366343141987e-18	8.015085765019183e-8	1.2243739195628815e-16	4.522590474294049e-8	-5.914532532175801e-23	-2.59582832993108e-20	2.2672967408700602e-10	3.986208989821674e-10	1.4637330179377191e-8
92100000	0.004999889604849542	1.4329534798523434e-50	-1.755366343141987e-18	8.015085765019183e-8	1.2243739195628815e-16	4.522590474294049e-8	-5.914532516138133e-23	-2.5995254008586923e-20	2.2672967408700602e-10	3.986208989821674e-10	1.4637330179377191e-8
92200000	0.004999889604849542	1.4329534798523434e-50	-1.755366343141987e-18	8.015085765019183e-8	1.2243739195628815e-16	4.522590474294049e-8	-5.914532500100518e-23	-2.6032224438265905e-20	2.2672967408700602e-10	3.986208989821674e-10	1.4637330179377191e-8
92300000	0.004999889604849542	1.4329534798523434e-50	-1.755366343141987e-18	8.015085765019183e-8	1.2243739195628815e-16	4.522590474294049e-8	-5.914532484062954e-23	-2.6069194594085728e-20	2.2672967408700602e-10	3.986208989821674e-10	1.4637330179377191e-8
92400000	0.004999889604849542	1.4329534798523434e-50	-1.755366343141987e-18	8.015085765019183e-8	1.2243739195628815e-16	4.522590474294049e-8	-5.914532468025441e-23	-2.610616448178439e-20	2.2672967408700602e-10	3.986208989821674e-10	1.4637330179377191e-8
92500000	0.004999889604849542	1.4329534798523434e-50	-1.755366343141987e-18	8.015085765019183e-8	1.2243739195628815e-16	4.522590474294049e-8	-5.914532451987977e-23	-2.614313410709987e-20	2.2672967408700602e-10	3.986208989821674e-10	1.4637330179377191e-8
92600000	0.004999889604849542	1.4329534798523434e-50	-1.755366343141987e-18	8.015085765019183e-8	1.2243739195628815e-16	4.522590474294049e-8	-5.914532435950561e-23	-2.618010347577016e-20	2.2672967408700602e-10	3.986208989821674e-10	1.4637330179377191e-8
92700000	0.004999889604849542	1.4329534798523434e-50	-1.755366343141987e-18	8.015085765019183e-8	1.2243739195628815e-16	4.522590474294049e-8	-5.914532419913193e-23	-2.6217072593533244e-20	2.2672967408700602e-10	3.986208989821674e-10	1.4637330179377191e-8
92800000	0.004999889604849542	1.4329534798523434e-50	-1.755366343141987e-18	8.015085765019183e-8	1.2243739195628815e-16	4.522590474294049e-8	-5.914532403875871e-23	-2.6254041466127112e-20	2.2672967408700602e-10	3.986208989821674e-10	1.4637330179377191e-8
92900000	0.004999889604849542	1.4329534798523434e-50	-1.755366343141987e-18	8.015085765019183e-8	1.2243739195628815e-16	4.522590474294049e-8	-5.914532387838594e-23	-2.6291010099289753e-20	2.2672967408700602e-10	3.986208989821674e-10	1.4637330179377191e-8
93000000	0.004999889604849542	1.4329534798523434e-50	-1.755366343141987e-18	8.015085765019183e-8	1.2243739195628815e-16	4.522590474294049e-8	-5.914532371801361e-23	-2.6327978498759154e-20	2.2672967408700602e-10	3.986208989821674e-10	1.4637330179377191e-8
93100000	0.004999889604849542	1.4329534798523434e-50	-1.755366343141987e-18	8.015085765019183e-8	1.2243739195628815e-16	4.522590474294049e-8	-5.91453235576417e-23	-2.63649466702733e-20	2.2672967408700602e-10	3.986208989821674e-10	1.4637330179377191e-8
93200000	0.004999889604849542	1.4329534798523434e-50	-1.755366343141987e-18	8.015085765019183e-8	1.2243739195628815e-16	4.522590474294049e-8	-5.914532339727022e-23	-2.6401914619570183e-20	2.2672967408700602e-10	3.986208989821674e-10	1.4637330179377191e-8
93300000	0.004999889604849542	1.4329534798523434e-50	-1.755366343141987e-18	8.015085765019183e-8	1.2243739195628815e-16	4.522590474294049e-8	-5.914532323689914e-23	-2.6438882352387787e-20	2.2672967408700602e-10	3.986208989821674e-10	1.4637330179377191e-8
93400000	0.004999889604849542	1.4329534798523434e-50	-1.755366343141987e-18	8.015085765019183e-8	1.2243739195628815e-16	4.522590474294049e-8	-5.914532307652846e-23	-2.64758498744641e-20	2.2672967408700602e-10	3.986208989821674e-10	1.4637330179377191e-8
93500000	0.004999889604849542	1.4329534798523434e-50	-1.755366343141987e-18	8.015085765019183e-8	1.2243739195628815e-16	4.522590474294049e-8	-5.914532291615817e-23	-2.651281719153711e-20	2.2672967408700602e-10	3.986208989821674e-10	1.4637330179377191e-8
93600000	0.004999889604849542	1.4329534798523434e-50	-1.755366343141987e-18	8.015085765019183e-8	1.2243739195628815e-16	4.522590474294049e-8	-5.914532275578825e-23	-2.654978430934481e-20	2.2672967408700602e-10	3.986208989821674e-10	1.4637330179377191e-8
93700000	0.004999889604849542	1.4329534798523434e-50	-1.755366343141987e-18	8.015085765019183e-8	1.2243739195628815e-16	4.522590474294049e-8	-5.914532259541869e-23	-2.658675123362518e-20	2.2672967408700602e-10	3.986208989821674e-10	1.4637330179377191e-8
93800000	0.004999889604849542	1.4329534798523434e-50	-1.755366343141987e-18	8.015085765019183e-8	1.2243739195628815e-16	4.522590474294049e-8	-5.914532243504949e-23	-2.6623717970116208e-20	2.2672967408700602e-10	3.986208989821674e-10	1.4637330179377191e-8
93900000	0.004999889604849542	1.4329534798523434e-50	-1.755366343141987e-18	8.015085765019183e-8	1.2243739195628815e-16	4.522590474294049e-8	-5.914532227468063e-23	-2.6660684524555887e-20	2.2672967408700602e-10	3.986208989821674e-10	1.4637330179377191e-8
94000000	0.004999889604849542	1.4329534798523434e-50	-1.755366343141987e-18	8.015085765019183e-8	1.2243739195628815e-16	4.522590474294049e-8	-5.91453221143121e-23	-2.6697650902682204e-20	2.2672967408700602e-10	3.986208989821674e-10	1.4637330179377191e-8
94100000	0.004999889604849542	1.4329534798523434e-50	-1.755366343141987e-18	8.015085765019183e-8	1.2243739195628815e-16	4.522590474294049e-8	-5.914532195394389e-23	-2.6734617110233143e-20	2.2672967408700602e-10	3.986208989821674e-10	1.4637330179377191e-8
94200000	0.004999889604849542	1.4329534798523434e-50	-1.755366343141987e-18	8.015085765019183e-8	1.2243739195628815e-16	4.522590474294049e-8	-5.914532179357599e-23	-2.6771583152946693e-20	2.2672967408700602e-10	3.986208989821674e-10	1.4637330179377191e-8
94300000	0.004999889604849542	1.4329534798523434e-50	-1.755366343141987e-18	8.015085765019183e-8	1.2243739195628815e-16	4.522590474294049e-8	-5.91453216332084e-23	-2.6808549036560844e-20	2.2672967408700602e-10	3.986208989821674e-10	1.4637330179377191e-8
94400000	0.004999889604849542	1.4329534798523434e-50	-1.755366343141987e-18	8.015085765019183e-8	1.2243739195628815e-16	4.522590474294049e-8	-5.914532147284109e-23	-2.684551476681358e-20	2.2672967408700602e-10	3.986208989821674e-10	1.4637330179377191e-8
94500000	0.004999889604849542	1.4329534798523434e-50	-1.755366343141987e-18	8.015085765019183e-8	1.2243739195628815e-16	4.522590474294049e-8	-5.914532131247405e-23	-2.6882480349442892e-20	2.2672967408700602e-10	3.986208989821674e-10	1.4637330179377191e-8
94600000	0.004999889604849542	1.4329534798523434e-50	-1.755366343141987e-18	8.015085765019183e-8	1.2243739195628815e-16	4.522590474294049e-8	-5.914532115210729e-23	-2.6919445790186768e-20	2.2672967408700602e-10	3.986208989821674e-10	1.4637330179377191e-8
94700000	0.004999889604849542	1.4329534798523434e-50	-1.755366343141987e-18	8.015085765019183e-8	1.2243739195628815e-16	4.522590474294049e-8	-5.914532099174078e-23	-2.6956411094783192e-20	2.2672967408700602e-10	3.986208989821674e-10	1.4637330179377191e-8
94800000	0.004999889604849542	1.4329534798523434e-50	-1.755366343141987e-18	8.015085765019183e-8	1.2243739195628815e-16	4.522590474294049e-8	-5.914532083137452e-23	-2.699337626897015e-20	2.2672967408700602e-10	3.986208989821674e-10	1.4637330179377191e-8
94900000	0.004999889604849542	1.4329534798523434e-50	-1.755366343141987e-18	8.015085765019183e-8	1.2243739195628815e-16	4.522590474294049e-8	-5.914532067100849e-23	-2.703034131848564e-20	2.2672967408700602e-10	3.986208989821674e-10	1.4637330179377191e-8
95000000	0.004999889604849542	1.4329534798523434e-50	-1.755366343141987e-18	8.015085765019183e-8	1.2243739195628815e-16	4.522590474294049e-8	-5.914532051064268e-23	-2.706730624906764e-20	2.2672967408700602e-10	3.986208989821674e-10	1.4637330179377191e-8
95100000	0.004999889604849542	1.4329534798523434e-50	-1.755366343141987e-18	8.015085765019183e-8	1.2243739195628815e-16	4.522590474294049e-8	-5.914532035027709e-23	-2.710427106645414e-20	2.2672967408700602e-10	3.986208989821674e-10	1.4637330179377191e-8
95200000	0.004999889604849542	1.4329534798523434e-50	-1.755366343141987e-18	8.015085765019183e-8	1.2243739195628815e-16	4.522590474294049e-8	-5.91453201899117e-23	-2.714123577638313e-20	2.2672967408700602e-10	3.986208989821674e-10	1.4637330179377191e-8
95300000	0.004999889604849542	1.4329534798523437e-50	-1.755366343141987e-18	8.015085765019183e-8	1.2243739195628815e-16	4.522590474294049e-8	-5.91453200295465e-23	-2.71782003845926e-20	2.2672967408700602e-10	3.986208989821674e-10	1.4637330179377191e-8
95400000	0.004999889604849542	1.4329534798523437e-50	-1.755366343141987e-18	8.015085765019183e-8	1.2243739195628815e-16	4.522590474294049e-8	-5.914531986918149e-23	-2.7215164896820526e-20	2.2672967408700602e-10	3.986208989821674e-10	1.4637330179377191e-8
95500000	0.004999889604849542	1.4329534798523437e-50	-1.755366343141987e-18	8.015085765019183e-8	1.2243739195628815e-16	4.522590474294049e-8	-5.914531970881664e-23	-2.725212931880491e-20	2.2672967408700602e-10	3.986208989821674e-10	1.4637330179377191e-8
95600000	0.004999889604849542	1.4329534798523437e-50	-1.755366343141987e-18	8.015085765019183e-8	1.2243739195628815e-16	4.522590474294049e-8	-5.914531954845195e-23	-2.7289093656283727e-20	2.2672967408700602e-10	3.986208989821674e-10	1.4637330179377191e-8
95700000	0.004999889604849542	1.4329534798523437e-50	-1.755366343141987e-18	8.015085765019183e-8	1.2243739195628815e-16	4.522590474294049e-8	-5.914531938808741e-23	-2.732605791499497e-20	2.2672967408700602e-10	3.986208989821674e-10	1.4637330179377191e-8
95800000	0.004999889604849542	1.4329534798523437e-50	-1.755366343141987e-18	8.015085765019183e-8	1.2243739195628815e-16	4.522590474294049e-8	-5.9145319227723e-23	-2.7363022100676633e-20	2.2672967408700602e-10	3.986208989821674e-10	1.4637330179377191e-8
95900000	0.004999889604849542	1.4329534798523437e-50	-1.755366343141987e-18	8.015085765019183e-8	1.2243739195628815e-16	4.522590474294049e-8	-5.914531906735873e-23	-2.73999862190667e-20	2.2672967408700602e-10	3.986208989821674e-10	1.4637330179377191e-8
96000000	0.004999889604849542	1.4329534798523437e-50	-1.755366343141987e-18	8.015085765019183e-8	1.2243739195628815e-16	4.522590474294049e-8	-5.914531890699457e-23	-2.743695027590315e-20	2.2672967408700602e-10	3.986208989821674e-10	1.4637330179377191e-8
96100000	0.004999889604849542	1.4329534798523437e-50	-1.755366343141987e-18	8.015085765019183e-8	1.2243739195628815e-16	4.522590474294049e-8	-5.914531874663051e-23	-2.747391427692398e-20	2.2672967408700602e-10	3.986208989821674e-10	1.4637330179377191e-8
96200000	0.004999889604849542	1.4329534798523437e-50	-1.755366343141987e-18	8.015085765019183e-8	1.2243739195628815e-16	4.522590474294049e-8	-5.914531858626655e-23	-2.751087822786718e-20	2.2672967408700602e-10	3.986208989821674e-10	1.4637330179377191e-8
96300000	0.004999889604849542	1.4329534798523437e-50	-1.755366343141987e-18	8.015085765019183e-8	1.2243739195628815e-16	4.522590474294049e-8	-5.914531842590267e-23	-2.754784213447073e-20	2.2672967408700602e-10	3.986208989821674e-10	1.4637330179377191e-8
96400000	0.004999889604849542	1.4329534798523437e-50	-1.755366343141987e-18	8.015085765019183e-8	1.2243739195628815e-16	4.522590474294049e-8	-5.914531826553887e-23	-2.758480600247262e-20	2.2672967408700602e-10	3.986208989821674e-10	1.4637330179377191e-8
96500000	0.004999889604849542	1.4329534798523437e-50	-1.755366343141987e-18	8.015085765019183e-8	1.2243739195628815e-16	4.522590474294049e-8	-5.914531810517512e-23	-2.762176983761084e-20	2.2672967408700602e-10	3.986208989821674e-10	1.4637330179377191e-8
96600000	0.004999889604849542	1.4329534798523437e-50	-1.755366343141987e-18	8.015085765019183e-8	1.2243739195628815e-16	4.522590474294049e-8	-5.914531794481143e-23	-2.7658733645623373e-20	2.2672967408700602e-10	3.986208989821674e-10	1.4637330179377191e-8
96700000	0.004999889604849542	1.4329534798523437e-50	-1.755366343141987e-18	8.015085765019183e-8	1.2243739195628817e-16	4.522590474294049e-8	-5.914531778444777e-23	-2.769569743224821e-20	2.2672967408700602e-10	3.986208989821674e-10	1.4637330179377191e-8
96800000	0.004999889604849542	1.4329534798523437e-50	-1.755366343141987e-18	8.015085765019183e-8	1.2243739195628817e-16	4.522590474294049e-8	-5.914531762408415e-23	-2.773266120322334e-20	2.2672967408700604e-10	3.986208989821674e-10	1.4637330179377191e-8
96900000	0.004999889604849542	1.4329534798523437e-50	-1.755366343141987e-18	8.015085765019183e-8	1.2243739195628817e-16	4.522590474294049e-8	-5.914531746372054e-23	-2.7769624964286754e-20	2.2672967408700604e-10	3.986208989821674e-10	1.4637330179377191e-8
97000000	0.004999889604849542	1.4329534798523437e-50	-1.755366343141987e-18	8.015085765019183e-8	1.2243739195628817e-16	4.522590474294049e-8	-5.914531730335695e-23	-2.780658872117643e-20	2.2672967408700604e-10	3.986208989821674e-10	1.4637330179377191e-8
97100000	0.004999889604849542	1.4329534798523437e-50	-1.755366343141987e-18	8.015085765019183e-8	1.2243739195628817e-16	4.522590474294049e-8	-5.914531714299335e-23	-2.7843552479630357e-20	2.2672967408700604e-10	3.986208989821674e-10	1.4637330179377191e-8
97200000	0.004999889604849542	1.4329534798523437e-50	-1.755366343141987e-18	8.015085765019183e-8	1.2243739195628817e-16	4.522590474294049e-8	-5.914531698262975e-23	-2.788051624538653e-20	2.2672967408700604e-10	3.986208989821674e-10	1.4637330179377191e-8
97300000	0.004999889604849542	1.4329534798523437e-50	-1.755366343141987e-18	8.015085765019183e-8	1.2243739195628817e-16	4.522590474294049e-8	-5.91453168222661e-23	-2.791748002418293e-20	2.2672967408700604e-10	3.986208989821674e-10	1.4637330179377191e-8
97400000	0.004999889604849542	1.4329534798523437e-50	-1.755366343141987e-18	8.015085765019183e-8	1.2243739195628817e-16	4.522590474294049e-8	-5.914531666190242e-23	-2.795444382175755e-20	2.2672967408700604e-10	3.986208989821674e-10	1.4637330179377191e-8
97500000	0.004999889604849542	1.4329534798523437e-50	-1.755366343141987e-18	8.015085765019183e-8	1.2243739195628817e-16	4.522590474294049e-8	-5.914531650153871e-23	-2.799140764384838e-20	2.2672967408700604e-10	3.986208989821674e-10	1.4637330179377191e-8
97600000	0.004999889604849542	1.4329534798523437e-50	-1.755366343141987e-18	8.015085765019183e-8	1.2243739195628817e-16	4.522590474294049e-8	-5.914531634117494e-23	-2.80283714961934e-20	2.2672967408700604e-10	3.986208989821674e-10	1.4637330179377191e-8
97700000	0.004999889604849542	1.4329534798523437e-50	-1.755366343141987e-18	8.015085765019183e-8	1.2243739195628817e-16	4.522590474294049e-8	-5.914531618081108e-23	-2.80653353845306e-20	2.2672967408700604e-10	3.986208989821674e-10	1.4637330179377191e-8
97800000	0.004999889604849542	1.4329534798523437e-50	-1.755366343141987e-18	8.015085765019183e-8	1.2243739195628817e-16	4.522590474294049e-8	-5.914531602044717e-23	-2.810229931459797e-20	2.2672967408700604e-10	3.986208989821674e-10	1.4637330179377191e-8
97900000	0.004999889604849542	1.4329534798523437e-50	-1.755366343141987e-18	8.015085765019183e-8	1.2243739195628817e-16	4.522590474294049e-8	-5.914531586008315e-23	-2.813926329213349e-20	2.2672967408700604e-10	3.986208989821674e-10	1.4637330179377191e-8
98000000	0.004999889604849542	1.4329534798523437e-50	-1.755366343141987e-18	8.015085765019183e-8	1.2243739195628817e-16	4.522590474294049e-8	-5.914531569971904e-23	-2.8176227322875155e-20	2.2672967408700604e-10	3.986208989821674e-10	1.4637330179377191e-8
98100000	0.004999889604849542	1.4329534798523437e-50	-1.755366343141987e-18	8.015085765019183e-8	1.2243739195628817e-16	4.522590474294049e-8	-5.914531553935482e-23	-2.8213191412560957e-20	2.2672967408700604e-10	3.986208989821674e-10	1.4637330179377191e-8
98200000	0.004999889604849542	1.432953479852344e-50	-1.755366343141987e-18	8.015085765019183e-8	1.2243739195628817e-16	4.522590474294049e-8	-5.914531537899047e-23	-2.8250155566928875e-20	2.2672967408700604e-10	3.986208989821674e-10	1.4637330179377191e-8
98300000	0.004999889604849542	1.432953479852344e-50	-1.755366343141987e-18	8.015085765019183e-8	1.2243739195628817e-16	4.522590474294049e-8	-5.9145315218626e-23	-2.82871197917169e-20	2.2672967408700604e-10	3.986208989821674e-10	1.4637330179377191e-8
98400000	0.004999889604849542	1.432953479852344e-50	-1.755366343141987e-18	8.015085765019183e-8	1.2243739195628817e-16	4.522590474294049e-8	-5.914531505826137e-23	-2.832408409266302e-20	2.2672967408700604e-10	3.986208989821674e-10	1.4637330179377191e-8
98500000	0.004999889604849542	1.432953479852344e-50	-1.755366343141987e-18	8.015085765019183e-8	1.2243739195628817e-16	4.522590474294049e-8	-5.91453148978966e-23	-2.836104847550522e-20	2.2672967408700604e-10	3.986208989821674e-10	1.4637330179377191e-8
98600000	0.004999889604849542	1.432953479852344e-50	-1.755366343141987e-18	8.015085765019183e-8	1.2243739195628817e-16	4.522590474294049e-8	-5.914531473753167e-23	-2.839801294598149e-20	2.2672967408700604e-10	3.986208989821674e-10	1.4637330179377191e-8
98700000	0.004999889604849542	1.432953479852344e-50	-1.755366343141987e-18	8.015085765019183e-8	1.2243739195628817e-16	4.522590474294049e-8	-5.914531457716655e-23	-2.843497750982982e-20	2.2672967408700604e-10	3.986208989821674e-10	1.4637330179377191e-8
98800000	0.004999889604849542	1.432953479852344e-50	-1.755366343141987e-18	8.015085765019183e-8	1.2243739195628817e-16	4.522590474294049e-8	-5.914531441680125e-23	-2.84719421727882e-20	2.2672967408700604e-10	3.986208989821674e-10	1.4637330179377191e-8
98900000	0.004999889604849542	1.432953479852344e-50	-1.755366343141987e-18	8.015085765019183e-8	1.2243739195628817e-16	4.522590474294049e-8	-5.914531425643575e-23	-2.85089069405946e-20	2.2672967408700604e-10	3.986208989821674e-10	1.4637330179377191e-8
99000000	0.004999889604849542	1.432953479852344e-50	-1.755366343141987e-18	8.015085765019183e-8	1.2243739195628817e-16	4.522590474294049e-8	-5.914531409607004e-23	-2.854587181898703e-20	2.2672967408700604e-10	3.986208989821674e-10	1.4637330179377191e-8
99100000	0.004999889604849542	1.432953479852344e-50	-1.755366343141987e-18	8.015085765019183e-8	1.2243739195628817e-16	4.522590474294049e-8	-5.914531393570412e-23	-2.8582836813703465e-20	2.2672967408700604e-10	3.986208989821674e-10	1.4637330179377191e-8
99200000	0.004999889604849542	1.432953479852344e-50	-1.755366343141987e-18	8.015085765019183e-8	1.2243739195628817e-16	4.522590474294049e-8	-5.914531377533796e-23	-2.86198019304819e-20	2.2672967408700604e-10	3.986208989821674e-10	1.4637330179377191e-8
99300000	0.004999889604849542	1.432953479852344e-50	-1.755366343141987e-18	8.015085765019183e-8	1.2243739195628817e-16	4.522590474294049e-8	-5.914531361497157e-23	-2.865676717506032e-20	2.2672967408700604e-10	3.986208989821674e-10	1.4637330179377191e-8
99400000	0.004999889604849542	1.432953479852344e-50	-1.755366343141987e-18	8.015085765019183e-8	1.2243739195628817e-16	4.522590474294049e-8	-5.914531345460493e-23	-2.86937325531767e-20	2.2672967408700604e-10	3.986208989821674e-10	1.4637330179377191e-8
99500000	0.004999889604849542	1.432953479852344e-50	-1.755366343141987e-18	8.015085765019183e-8	1.2243739195628817e-16	4.522590474294049e-8	-5.914531329423802e-23	-2.873069807056905e-20	2.2672967408700604e-10	3.986208989821674e-10	1.4637330179377191e-8
99600000	0.004999889604849542	1.432953479852344e-50	-1.755366343141987e-18	8.015085765019183e-8	1.2243739195628817e-16	4.522590474294049e-8	-5.914531313387083e-23	-2.876766373297534e-20	2.2672967408700604e-10	3.986208989821674e-10	1.4637330179377191e-8
99700000	0.004999889604849542	1.432953479852344e-50	-1.755366343141987e-18	8.015085765019183e-8	1.2243739195628817e-16	4.522590474294049e-8	-5.914531297350337e-23	-2.880462954613357e-20	2.2672967408700604e-10	3.986208989821674e-10	1.4637330179377191e-8
99800000	0.004999889604849542	1.432953479852344e-50	-1.755366343141987e-18	8.015085765019183e-8	1.2243739195628817e-16	4.522590474294049e-8	-5.91453128131356e-23	-2.884159551578172e-20	2.2672967408700604e-10	3.986208989821674e-10	1.4637330179377191e-8
99900000	0.004999889604849542	1.432953479852344e-50	-1.755366343141987e-18	8.015085765019183e-8	1.2243739195628817e-16	4.522590474294049e-8	-5.914531265276754e-23	-2.887856164765778e-20	2.2672967408700604e-10	3.986208989821674e-10	1.4637330179377191e-8
100000000	0.004999889604849542	1.432953479852344e-50	-1.755366343141987e-18	8.015085765019183e-8	1.2243739195628817e-16	4.522590474294049e-8	-5.914531249239916e-23	-2.891552794749974e-20	2.2672967408700604e-10	3.986208989821674e-10	1.4637330179377191e-8
