# Supplementary material for: Thermodynamics Underpinning the Microbial Community‐Level Nitrogen Energy Metabolism
Source: Environ Microbiol. 2025 Feb 16;27(2):e70055. doi: 10.1111/1462-2920.70055 (PMC11830459; doi:10.1111/1462-2920.70055)
Supplement: Supplementary file 1 — Data S1. [file EMI-27-e70055-s001.zip › SI/Nnetwork/Results/kdef_-10/Iin_-5/p_0.2/O2_-8.2_H_-3.5.csv]

time	N2	N2H4	N2H5	N2O	NH2OH	NH3	NH3OH	NH4	NO	NO2	NO3
0	0.00001	0.00001	0.00001	0.00001	0.00001	0.00001	0.00001	0.00001	0.00001	0.00001	0.00001
100000	0.0048744432060611655	1.9183131213043896e-49	-5.762201354703435e-39	2.2254653271981692e-11	8.781484023716037e-15	0.00025111354268483454	-4.356954189345223e-21	6.484937315818572e-13	4.392354112574694e-15	2.1856307577365826e-14	5.8610843831525386e-18
200000	0.0048744432060611655	1.9183131213043782e-49	-1.7295625666531685e-38	2.225465327198169e-11	8.781484023691499e-15	0.0002511135426848345	-3.49144314460946e-21	6.484937315666581e-13	4.392354112574688e-15	2.1856307577365826e-14	5.86108438315254e-18
300000	0.0048744432060611655	1.918313121304378e-49	-2.882904963892415e-38	2.225465327198169e-11	8.781484023691791e-15	0.00025111354268483443	-2.672026456670973e-21	6.484937315668406e-13	4.392354112574688e-15	2.185630757736583e-14	5.86108438315254e-18
400000	0.004874443206061165	1.9183131213043786e-49	-4.0362473496421947e-38	2.225465327198169e-11	8.781484023691714e-15	0.00025111354268483443	-1.890170212064545e-21	6.484937315667923e-13	4.392354112574688e-15	2.185630757736583e-14	5.86108438315254e-18
500000	0.004874443206061165	1.9183131213043797e-49	-5.189589730173429e-38	2.2254653271981692e-11	8.781484023691469e-15	0.0002511135426848345	-1.1253740161502979e-21	6.484937315666394e-13	4.392354112574688e-15	2.185630757736583e-14	5.861084383152539e-18
600000	0.004874443206061165	1.9183131213043805e-49	-6.342932111757041e-38	2.2254653271981695e-11	8.781484023691258e-15	0.0002511135426848345	-3.5713747428835553e-22	6.484937315665074e-13	4.392354112574689e-15	2.1856307577365826e-14	5.861084383152539e-18
700000	0.004874443206061165	1.9183131213043816e-49	-7.496274496159858e-38	2.2254653271981695e-11	8.781484023691228e-15	0.0002511135426848345	3.3959676223452517e-22	6.484937315664889e-13	4.392354112574689e-15	2.1856307577365826e-14	5.861084383152539e-18
800000	0.004874443206061165	1.9183131213043843e-49	-8.649616866781069e-38	2.2254653271981695e-11	8.78148402369123e-15	0.0002511135426848345	5.714904680416761e-22	6.484937315664892e-13	4.39235411257469e-15	2.1856307577365836e-14	5.861084383152542e-18
900000	0.004874443206061165	1.9183131213043885e-49	-9.80295922669699e-38	2.2254653271981695e-11	8.78148402369123e-15	0.0002511135426848345	4.636434517883241e-22	6.484937315664891e-13	4.392354112574693e-15	2.1856307577365845e-14	5.861084383152544e-18
1000000	0.0048744432060611655	1.918313121304393e-49	-1.0956301582178545e-37	2.2254653271981695e-11	8.781484023691228e-15	0.00025111354268483454	2.1506831314623434e-22	6.484937315664888e-13	4.392354112574696e-15	2.185630757736586e-14	5.861084383152548e-18
1100000	0.0048744432060611655	1.9183131213043976e-49	-1.2109643939496653e-37	2.2254653271981695e-11	8.781484023691228e-15	0.00025111354268483454	2.4777651787171976e-23	6.484937315664886e-13	4.392354112574698e-15	2.1856307577365874e-14	5.861084383152551e-18
1200000	0.0048744432060611655	1.918313121304401e-49	-1.3262986301966406e-37	2.2254653271981695e-11	8.781484023691228e-15	0.00025111354268483454	9.690780455321554e-24	6.484937315664886e-13	4.3923541125747005e-15	2.1856307577365883e-14	5.861084383152553e-18
1300000	0.0048744432060611655	1.9183131213044033e-49	-1.4416328663455304e-37	2.2254653271981695e-11	8.781484023691228e-15	0.00025111354268483454	1.0885095146465472e-23	6.484937315664886e-13	4.392354112574701e-15	2.185630757736589e-14	5.861084383152555e-18
1400000	0.0048744432060611655	1.9183131213044048e-49	-1.5569671023496047e-37	2.2254653271981695e-11	8.781484023691228e-15	0.00025111354268483454	1.175320214456773e-23	6.484937315664886e-13	4.392354112574703e-15	2.1856307577365896e-14	5.8610843831525555e-18
1500000	0.0048744432060611655	1.918313121304405e-49	-1.6723013382239734e-37	2.2254653271981695e-11	8.781484023691228e-15	0.00025111354268483454	1.2329136879888258e-23	6.484937315664886e-13	4.392354112574703e-15	2.1856307577365896e-14	5.861084383152556e-18
1600000	0.0048744432060611655	1.9183131213044048e-49	-1.7876355739837462e-37	2.2254653271981692e-11	8.781484023691228e-15	0.00025111354268483454	1.2646934782686987e-23	6.484937315664886e-13	4.392354112574703e-15	2.1856307577365896e-14	5.861084383152556e-18
1700000	0.0048744432060611655	1.918313121304404e-49	-1.9029698096440326e-37	2.2254653271981692e-11	8.781484023691228e-15	0.00025111354268483454	1.2740631283223848e-23	6.484937315664886e-13	4.392354112574702e-15	2.1856307577365892e-14	5.8610843831525555e-18
1800000	0.0048744432060611655	1.9183131213044025e-49	-2.018304045219941e-37	2.2254653271981692e-11	8.781484023691228e-15	0.00025111354268483454	1.264426181175877e-23	6.484937315664886e-13	4.392354112574701e-15	2.185630757736589e-14	5.861084383152555e-18
1900000	0.0048744432060611655	1.9183131213044006e-49	-2.1336382807265827e-37	2.2254653271981692e-11	8.781484023691228e-15	0.00025111354268483454	1.2391861798551688e-23	6.484937315664886e-13	4.3923541125747005e-15	2.1856307577365883e-14	5.861084383152553e-18
2000000	0.0048744432060611655	1.9183131213043983e-49	-2.2489725161790663e-37	2.2254653271981692e-11	8.781484023691228e-15	0.00025111354268483454	1.2017466673862529e-23	6.484937315664886e-13	4.392354112574699e-15	2.1856307577365877e-14	5.861084383152552e-18
2100000	0.0048744432060611655	1.9183131213043957e-49	-2.364306751592501e-37	2.2254653271981692e-11	8.781484023691226e-15	0.00025111354268483454	1.1555111867951227e-23	6.484937315664886e-13	4.392354112574697e-15	2.185630757736587e-14	5.86108438315255e-18
2200000	0.0048744432060611655	1.918313121304393e-49	-2.4796409869819976e-37	2.2254653271981692e-11	8.781484023691226e-15	0.00025111354268483454	1.103883281107771e-23	6.484937315664886e-13	4.392354112574696e-15	2.185630757736586e-14	5.861084383152548e-18
2300000	0.0048744432060611655	1.9183131213043904e-49	-2.5949752223626644e-37	2.2254653271981692e-11	8.781484023691226e-15	0.0002511135426848345	1.0502664933501911e-23	6.484937315664886e-13	4.392354112574694e-15	2.1856307577365855e-14	5.861084383152546e-18
2400000	0.0048744432060611655	1.9183131213043873e-49	-2.7103094577496113e-37	2.2254653271981692e-11	8.781484023691226e-15	0.0002511135426848345	9.980643665483757e-24	6.484937315664885e-13	4.392354112574693e-15	2.1856307577365845e-14	5.861084383152545e-18
2500000	0.0048744432060611655	1.9183131213043847e-49	-2.8256436931579482e-37	2.2254653271981692e-11	8.781484023691226e-15	0.0002511135426848345	9.506804437283184e-24	6.484937315664885e-13	4.392354112574692e-15	2.185630757736584e-14	5.8610843831525424e-18
2600000	0.0048744432060611655	1.9183131213043824e-49	-2.9409779286027843e-37	2.2254653271981692e-11	8.781484023691226e-15	0.0002511135426848345	9.11518267916012e-24	6.484937315664885e-13	4.39235411257469e-15	2.185630757736583e-14	5.861084383152541e-18
2700000	0.0048744432060611655	1.9183131213043805e-49	-3.056312164099229e-37	2.2254653271981692e-11	8.781484023691226e-15	0.0002511135426848345	8.839813821374496e-24	6.484937315664885e-13	4.392354112574689e-15	2.1856307577365826e-14	5.86108438315254e-18
2800000	0.0048744432060611655	1.918313121304379e-49	-3.171646399662392e-37	2.2254653271981692e-11	8.781484023691226e-15	0.0002511135426848345	8.714733294186245e-24	6.484937315664885e-13	4.392354112574688e-15	2.185630757736582e-14	5.8610843831525386e-18
2900000	0.0048744432060611655	1.918313121304378e-49	-3.286980635227899e-37	2.2254653271981692e-11	8.781484023691226e-15	0.0002511135426848345	8.711434164298848e-24	6.484937315664885e-13	4.392354112574687e-15	2.1856307577365817e-14	5.861084383152538e-18
3000000	0.0048744432060611655	1.918313121304377e-49	-3.4023148706409675e-37	2.2254653271981692e-11	8.781484023691226e-15	0.0002511135426848345	8.71211758872808e-24	6.484937315664885e-13	4.392354112574687e-15	2.1856307577365814e-14	5.861084383152538e-18
3100000	0.0048744432060611655	1.9183131213043763e-49	-3.517649105911059e-37	2.2254653271981692e-11	8.781484023691226e-15	0.0002511135426848345	8.712610076379892e-24	6.484937315664885e-13	4.392354112574686e-15	2.1856307577365814e-14	5.861084383152537e-18
3200000	0.0048744432060611655	1.918313121304376e-49	-3.632983341053283e-37	2.2254653271981692e-11	8.781484023691226e-15	0.0002511135426848345	8.712931805048095e-24	6.484937315664885e-13	4.392354112574686e-15	2.1856307577365814e-14	5.861084383152536e-18
3300000	0.0048744432060611655	1.918313121304376e-49	-3.748317576082748e-37	2.2254653271981692e-11	8.781484023691226e-15	0.0002511135426848345	8.713102952526496e-24	6.484937315664885e-13	4.392354112574686e-15	2.185630757736581e-14	5.861084383152536e-18
3400000	0.0048744432060611655	1.918313121304376e-49	-3.8636518110145654e-37	2.2254653271981692e-11	8.781484023691226e-15	0.0002511135426848345	8.713143696608906e-24	6.484937315664885e-13	4.392354112574686e-15	2.185630757736581e-14	5.861084383152536e-18
3500000	0.0048744432060611655	1.918313121304376e-49	-3.978986045863843e-37	2.2254653271981692e-11	8.781484023691226e-15	0.0002511135426848345	8.713074215089132e-24	6.484937315664885e-13	4.392354112574686e-15	2.185630757736581e-14	5.861084383152536e-18
3600000	0.0048744432060611655	1.9183131213043763e-49	-4.09432028064569e-37	2.2254653271981692e-11	8.781484023691226e-15	0.0002511135426848345	8.712914685760983e-24	6.484937315664885e-13	4.392354112574686e-15	2.1856307577365814e-14	5.861084383152536e-18
3700000	0.0048744432060611655	1.9183131213043767e-49	-4.2096545153752186e-37	2.2254653271981692e-11	8.781484023691226e-15	0.0002511135426848345	8.712685286418268e-24	6.484937315664885e-13	4.392354112574686e-15	2.1856307577365814e-14	5.861084383152536e-18
3800000	0.0048744432060611655	1.918313121304377e-49	-4.324988750067536e-37	2.2254653271981692e-11	8.781484023691228e-15	0.00025111354268483454	8.712406194854795e-24	6.484937315664885e-13	4.392354112574686e-15	2.1856307577365814e-14	5.861084383152536e-18
3900000	0.0048744432060611655	1.9183131213043774e-49	-4.440322984737752e-37	2.2254653271981695e-11	8.781484023691228e-15	0.00025111354268483454	8.712097588864372e-24	6.484937315664886e-13	4.392354112574687e-15	2.1856307577365817e-14	5.861084383152536e-18
4000000	0.0048744432060611655	1.9183131213043782e-49	-4.555657219400978e-37	2.2254653271981695e-11	8.781484023691228e-15	0.00025111354268483454	8.711779646240808e-24	6.484937315664886e-13	4.392354112574687e-15	2.1856307577365817e-14	5.861084383152536e-18
4100000	0.0048744432060611655	1.9183131213043786e-49	-4.670991454072321e-37	2.2254653271981695e-11	8.781484023691228e-15	0.00025111354268483454	8.711472544777912e-24	6.484937315664886e-13	4.392354112574687e-15	2.1856307577365817e-14	5.861084383152536e-18
4200000	0.0048744432060611655	1.918313121304379e-49	-4.786325688766891e-37	2.2254653271981695e-11	8.781484023691228e-15	0.00025111354268483454	8.711196462269492e-24	6.484937315664886e-13	4.392354112574688e-15	2.185630757736582e-14	5.861084383152536e-18
4300000	0.0048744432060611655	1.9183131213043793e-49	-4.901659923499798e-37	2.2254653271981695e-11	8.781484023691228e-15	0.00025111354268483454	8.710971576509358e-24	6.484937315664886e-13	4.392354112574688e-15	2.185630757736582e-14	5.861084383152536e-18
4400000	0.0048744432060611655	1.9183131213043797e-49	-5.016994158286153e-37	2.2254653271981695e-11	8.781484023691228e-15	0.00025111354268483454	8.710818065291318e-24	6.484937315664886e-13	4.392354112574688e-15	2.185630757736582e-14	5.861084383152536e-18
4500000	0.0048744432060611655	1.9183131213043797e-49	-5.132328393141064e-37	2.2254653271981695e-11	8.781484023691228e-15	0.00025111354268483454	8.710756106409179e-24	6.484937315664886e-13	4.392354112574688e-15	2.185630757736582e-14	5.861084383152536e-18
4600000	0.0048744432060611655	1.9183131213043797e-49	-5.247662628040445e-37	2.2254653271981695e-11	8.781484023691228e-15	0.00025111354268483454	8.71075620053562e-24	6.484937315664886e-13	4.392354112574688e-15	2.185630757736582e-14	5.861084383152536e-18
4700000	0.0048744432060611655	1.9183131213043797e-49	-5.362996862935404e-37	2.2254653271981695e-11	8.781484023691228e-15	0.00025111354268483454	8.710756718720163e-24	6.484937315664886e-13	4.392354112574688e-15	2.185630757736582e-14	5.861084383152536e-18
4800000	0.0048744432060611655	1.9183131213043797e-49	-5.478331097825657e-37	2.2254653271981695e-11	8.781484023691228e-15	0.00025111354268483454	8.710757215583337e-24	6.484937315664886e-13	4.392354112574688e-15	2.185630757736582e-14	5.861084383152536e-18
4900000	0.0048744432060611655	1.91831312130438e-49	-5.59366533271128e-37	2.2254653271981695e-11	8.781484023691228e-15	0.00025111354268483454	8.710757691454406e-24	6.484937315664886e-13	4.392354112574688e-15	2.185630757736582e-14	5.8610843831525355e-18
5000000	0.0048744432060611655	1.91831312130438e-49	-5.708999567592344e-37	2.2254653271981695e-11	8.781484023691228e-15	0.00025111354268483454	8.710758146662627e-24	6.484937315664886e-13	4.392354112574688e-15	2.185630757736582e-14	5.8610843831525355e-18
5100000	0.0048744432060611655	1.91831312130438e-49	-5.824333802468917e-37	2.2254653271981695e-11	8.781484023691228e-15	0.00025111354268483454	8.710758581537259e-24	6.484937315664886e-13	4.392354112574688e-15	2.185630757736582e-14	5.8610843831525355e-18
5200000	0.0048744432060611655	1.91831312130438e-49	-5.939668037341081e-37	2.2254653271981695e-11	8.781484023691228e-15	0.00025111354268483454	8.710758996407563e-24	6.484937315664886e-13	4.392354112574688e-15	2.185630757736582e-14	5.8610843831525355e-18
5300000	0.0048744432060611655	1.91831312130438e-49	-6.0550022722089e-37	2.2254653271981695e-11	8.781484023691228e-15	0.00025111354268483454	8.710759391602797e-24	6.484937315664886e-13	4.392354112574688e-15	2.185630757736582e-14	5.8610843831525355e-18
5400000	0.0048744432060611655	1.91831312130438e-49	-6.170336507072454e-37	2.2254653271981698e-11	8.781484023691228e-15	0.00025111354268483454	8.710759767452222e-24	6.484937315664886e-13	4.392354112574688e-15	2.185630757736582e-14	5.8610843831525355e-18
5500000	0.0048744432060611655	1.91831312130438e-49	-6.28567074193181e-37	2.2254653271981698e-11	8.781484023691228e-15	0.00025111354268483454	8.710760124285096e-24	6.484937315664886e-13	4.392354112574688e-15	2.185630757736582e-14	5.8610843831525355e-18
5600000	0.0048744432060611655	1.9183131213043805e-49	-6.401004976787042e-37	2.2254653271981698e-11	8.781484023691228e-15	0.00025111354268483454	8.710760462430679e-24	6.484937315664886e-13	4.392354112574688e-15	2.185630757736582e-14	5.8610843831525355e-18
5700000	0.0048744432060611655	1.9183131213043805e-49	-6.516339211638224e-37	2.2254653271981698e-11	8.781484023691228e-15	0.00025111354268483454	8.710760782218231e-24	6.484937315664886e-13	4.392354112574688e-15	2.185630757736582e-14	5.8610843831525355e-18
5800000	0.0048744432060611655	1.9183131213043805e-49	-6.6316734464854275e-37	2.2254653271981698e-11	8.781484023691228e-15	0.00025111354268483454	8.710761083977011e-24	6.484937315664886e-13	4.392354112574688e-15	2.185630757736582e-14	5.8610843831525355e-18
5900000	0.0048744432060611655	1.9183131213043805e-49	-6.747007681328727e-37	2.2254653271981698e-11	8.781484023691228e-15	0.00025111354268483454	8.71076136803628e-24	6.484937315664886e-13	4.392354112574688e-15	2.185630757736582e-14	5.861084383152535e-18
6000000	0.0048744432060611655	1.9183131213043805e-49	-6.862341916168191e-37	2.2254653271981698e-11	8.781484023691228e-15	0.00025111354268483454	8.710761634725296e-24	6.484937315664886e-13	4.392354112574688e-15	2.185630757736582e-14	5.861084383152535e-18
6100000	0.0048744432060611655	1.9183131213043805e-49	-6.977676151003898e-37	2.2254653271981698e-11	8.781484023691228e-15	0.00025111354268483454	8.710761884373319e-24	6.484937315664886e-13	4.392354112574688e-15	2.185630757736582e-14	5.861084383152535e-18
6200000	0.0048744432060611655	1.9183131213043805e-49	-7.093010385835915e-37	2.2254653271981698e-11	8.781484023691228e-15	0.00025111354268483454	8.710762117309608e-24	6.484937315664886e-13	4.392354112574688e-15	2.185630757736582e-14	5.861084383152535e-18
6300000	0.0048744432060611655	1.9183131213043805e-49	-7.208344620664321e-37	2.2254653271981698e-11	8.781484023691228e-15	0.00025111354268483454	8.710762333863424e-24	6.484937315664886e-13	4.392354112574688e-15	2.185630757736582e-14	5.861084383152535e-18
6400000	0.0048744432060611655	1.9183131213043805e-49	-7.3236788554891815e-37	2.2254653271981698e-11	8.781484023691228e-15	0.00025111354268483454	8.710762534364025e-24	6.484937315664886e-13	4.392354112574688e-15	2.185630757736582e-14	5.861084383152535e-18
6500000	0.004874443206061165	1.9183131213043805e-49	-7.439013090310573e-37	2.2254653271981698e-11	8.781484023691228e-15	0.00025111354268483454	8.710762719140671e-24	6.484937315664886e-13	4.392354112574688e-15	2.185630757736582e-14	5.861084383152535e-18
6600000	0.004874443206061165	1.9183131213043805e-49	-7.554347325128568e-37	2.2254653271981698e-11	8.781484023691228e-15	0.00025111354268483454	8.710762888522622e-24	6.484937315664886e-13	4.392354112574688e-15	2.185630757736582e-14	5.861084383152535e-18
6700000	0.004874443206061165	1.9183131213043805e-49	-7.669681559943239e-37	2.2254653271981698e-11	8.781484023691228e-15	0.00025111354268483454	8.710763042839137e-24	6.484937315664886e-13	4.392354112574688e-15	2.185630757736582e-14	5.861084383152535e-18
6800000	0.004874443206061165	1.918313121304381e-49	-7.785015794754657e-37	2.2254653271981698e-11	8.781484023691228e-15	0.00025111354268483454	8.710763182419474e-24	6.484937315664886e-13	4.392354112574689e-15	2.185630757736582e-14	5.861084383152535e-18
6900000	0.004874443206061165	1.918313121304381e-49	-7.900350029562898e-37	2.2254653271981698e-11	8.781484023691228e-15	0.00025111354268483454	8.710763307592895e-24	6.484937315664886e-13	4.392354112574689e-15	2.185630757736582e-14	5.861084383152535e-18
7000000	0.004874443206061165	1.918313121304381e-49	-8.015684264368032e-37	2.2254653271981698e-11	8.781484023691228e-15	0.00025111354268483454	8.710763418688659e-24	6.484937315664886e-13	4.392354112574689e-15	2.185630757736582e-14	5.861084383152535e-18
7100000	0.004874443206061165	1.918313121304381e-49	-8.131018499170133e-37	2.2254653271981698e-11	8.781484023691228e-15	0.00025111354268483454	8.710763516036026e-24	6.484937315664886e-13	4.392354112574689e-15	2.185630757736582e-14	5.861084383152535e-18
7200000	0.004874443206061165	1.918313121304381e-49	-8.246352733969271e-37	2.2254653271981698e-11	8.781484023691228e-15	0.00025111354268483454	8.710763599964254e-24	6.484937315664886e-13	4.392354112574689e-15	2.185630757736582e-14	5.861084383152535e-18
7300000	0.004874443206061165	1.918313121304381e-49	-8.361686968765524e-37	2.2254653271981698e-11	8.781484023691228e-15	0.00025111354268483454	8.710763670802602e-24	6.484937315664886e-13	4.392354112574689e-15	2.185630757736582e-14	5.861084383152535e-18
7400000	0.004874443206061165	1.918313121304381e-49	-8.47702120355896e-37	2.2254653271981698e-11	8.781484023691228e-15	0.00025111354268483454	8.710763728880331e-24	6.484937315664886e-13	4.392354112574689e-15	2.185630757736582e-14	5.861084383152535e-18
7500000	0.004874443206061165	1.918313121304381e-49	-8.592355438349652e-37	2.2254653271981698e-11	8.781484023691228e-15	0.00025111354268483454	8.710763774526702e-24	6.484937315664886e-13	4.392354112574689e-15	2.185630757736582e-14	5.861084383152535e-18
7600000	0.004874443206061165	1.918313121304381e-49	-8.707689673137674e-37	2.2254653271981698e-11	8.781484023691228e-15	0.00025111354268483454	8.710763808070971e-24	6.484937315664886e-13	4.392354112574689e-15	2.185630757736582e-14	5.861084383152535e-18
7700000	0.004874443206061165	1.918313121304381e-49	-8.8230239079231e-37	2.2254653271981698e-11	8.781484023691228e-15	0.00025111354268483454	8.710763829842401e-24	6.484937315664886e-13	4.392354112574689e-15	2.185630757736582e-14	5.861084383152535e-18
7800000	0.004874443206061165	1.918313121304381e-49	-8.938358142706e-37	2.2254653271981698e-11	8.781484023691228e-15	0.00025111354268483454	8.710763840170249e-24	6.484937315664886e-13	4.392354112574689e-15	2.185630757736582e-14	5.861084383152535e-18
7900000	0.004874443206061165	1.918313121304381e-49	-9.053692377486446e-37	2.2254653271981698e-11	8.781484023691228e-15	0.00025111354268483454	8.710763839383774e-24	6.484937315664886e-13	4.392354112574689e-15	2.185630757736582e-14	5.861084383152535e-18
8000000	0.004874443206061165	1.918313121304381e-49	-9.169026612264515e-37	2.2254653271981698e-11	8.781484023691228e-15	0.00025111354268483454	8.710763827812238e-24	6.484937315664886e-13	4.392354112574689e-15	2.185630757736582e-14	5.861084383152535e-18
8100000	0.004874443206061165	1.918313121304381e-49	-9.284360847040273e-37	2.2254653271981698e-11	8.781484023691228e-15	0.00025111354268483454	8.7107638057849e-24	6.484937315664886e-13	4.392354112574689e-15	2.185630757736582e-14	5.861084383152535e-18
8200000	0.004874443206061165	1.918313121304381e-49	-9.3996950818138e-37	2.2254653271981698e-11	8.781484023691228e-15	0.00025111354268483454	8.710763773631018e-24	6.484937315664886e-13	4.392354112574689e-15	2.185630757736582e-14	5.861084383152535e-18
8300000	0.004874443206061165	1.918313121304381e-49	-9.515029316585164e-37	2.2254653271981698e-11	8.781484023691228e-15	0.00025111354268483454	8.710763731679853e-24	6.484937315664886e-13	4.392354112574689e-15	2.185630757736582e-14	5.861084383152535e-18
8400000	0.004874443206061165	1.918313121304381e-49	-9.63036355135444e-37	2.2254653271981698e-11	8.781484023691228e-15	0.00025111354268483454	8.710763680260664e-24	6.484937315664886e-13	4.392354112574689e-15	2.185630757736582e-14	5.861084383152535e-18
8500000	0.004874443206061165	1.918313121304381e-49	-9.745697786121699e-37	2.2254653271981698e-11	8.781484023691228e-15	0.00025111354268483454	8.71076361970271e-24	6.484937315664886e-13	4.392354112574689e-15	2.185630757736582e-14	5.861084383152535e-18
8600000	0.004874443206061165	1.918313121304381e-49	-9.861032020887014e-37	2.2254653271981698e-11	8.781484023691228e-15	0.00025111354268483454	8.710763550335251e-24	6.484937315664886e-13	4.392354112574689e-15	2.185630757736582e-14	5.8610843831525355e-18
8700000	0.004874443206061165	1.918313121304381e-49	-9.976366255650458e-37	2.2254653271981698e-11	8.781484023691228e-15	0.00025111354268483454	8.710763472487547e-24	6.484937315664886e-13	4.392354112574689e-15	2.185630757736582e-14	5.8610843831525355e-18
8800000	0.004874443206061165	1.918313121304381e-49	-1.0091700490412101e-36	2.2254653271981698e-11	8.781484023691228e-15	0.00025111354268483454	8.710763386488858e-24	6.484937315664886e-13	4.392354112574689e-15	2.185630757736582e-14	5.8610843831525355e-18
8900000	0.004874443206061165	1.918313121304381e-49	-1.0207034725172022e-36	2.2254653271981698e-11	8.781484023691228e-15	0.00025111354268483454	8.710763292668441e-24	6.484937315664886e-13	4.392354112574688e-15	2.185630757736582e-14	5.8610843831525355e-18
9000000	0.0048744432060611655	1.918313121304381e-49	-1.0322368959930289e-36	2.2254653271981698e-11	8.781484023691228e-15	0.00025111354268483454	8.710763191355557e-24	6.484937315664886e-13	4.392354112574688e-15	2.185630757736582e-14	5.8610843831525355e-18
9100000	0.0048744432060611655	1.918313121304381e-49	-1.0437703194686974e-36	2.2254653271981698e-11	8.781484023691228e-15	0.00025111354268483454	8.710763082879466e-24	6.484937315664886e-13	4.392354112574688e-15	2.185630757736582e-14	5.8610843831525355e-18
9200000	0.0048744432060611655	1.918313121304381e-49	-1.0553037429442153e-36	2.2254653271981698e-11	8.781484023691228e-15	0.00025111354268483454	8.710762967569428e-24	6.484937315664886e-13	4.392354112574688e-15	2.185630757736582e-14	5.8610843831525355e-18
9300000	0.0048744432060611655	1.918313121304381e-49	-1.0668371664195894e-36	2.2254653271981698e-11	8.781484023691228e-15	0.00025111354268483454	8.7107628457547e-24	6.484937315664886e-13	4.392354112574688e-15	2.185630757736582e-14	5.8610843831525355e-18
9400000	0.0048744432060611655	1.918313121304381e-49	-1.0783705898948273e-36	2.2254653271981698e-11	8.781484023691228e-15	0.00025111354268483454	8.710762717764545e-24	6.484937315664886e-13	4.392354112574688e-15	2.185630757736582e-14	5.8610843831525355e-18
9500000	0.0048744432060611655	1.918313121304381e-49	-1.0899040133699362e-36	2.2254653271981695e-11	8.781484023691228e-15	0.00025111354268483454	8.71076258392822e-24	6.484937315664886e-13	4.392354112574688e-15	2.185630757736582e-14	5.8610843831525355e-18
9600000	0.0048744432060611655	1.918313121304381e-49	-1.1014374368449235e-36	2.2254653271981695e-11	8.781484023691228e-15	0.00025111354268483454	8.710762444574985e-24	6.484937315664886e-13	4.392354112574688e-15	2.185630757736582e-14	5.8610843831525355e-18
9700000	0.0048744432060611655	1.918313121304381e-49	-1.1129708603197964e-36	2.2254653271981695e-11	8.781484023691228e-15	0.00025111354268483454	8.7107623000341e-24	6.484937315664886e-13	4.392354112574688e-15	2.185630757736582e-14	5.8610843831525355e-18
9800000	0.0048744432060611655	1.9183131213043805e-49	-1.124504283794562e-36	2.2254653271981695e-11	8.781484023691228e-15	0.00025111354268483454	8.710762150634825e-24	6.484937315664886e-13	4.392354112574688e-15	2.185630757736582e-14	5.8610843831525355e-18
9900000	0.0048744432060611655	1.9183131213043805e-49	-1.1360377072692276e-36	2.2254653271981695e-11	8.781484023691228e-15	0.00025111354268483454	8.710761996706417e-24	6.484937315664886e-13	4.392354112574688e-15	2.185630757736582e-14	5.8610843831525355e-18
10000000	0.0048744432060611655	1.9183131213043805e-49	-1.1475711307438006e-36	2.2254653271981695e-11	8.781484023691228e-15	0.00025111354268483454	8.71076183857814e-24	6.484937315664886e-13	4.392354112574688e-15	2.185630757736582e-14	5.8610843831525355e-18
10100000	0.0048744432060611655	1.9183131213043805e-49	-1.1591045542182881e-36	2.2254653271981695e-11	8.781484023691228e-15	0.00025111354268483454	8.710761676579249e-24	6.484937315664886e-13	4.392354112574688e-15	2.185630757736582e-14	5.861084383152536e-18
10200000	0.0048744432060611655	1.9183131213043805e-49	-1.1706379776926977e-36	2.2254653271981695e-11	8.781484023691228e-15	0.00025111354268483454	8.710761511039005e-24	6.484937315664886e-13	4.392354112574688e-15	2.185630757736582e-14	5.861084383152536e-18
10300000	0.0048744432060611655	1.9183131213043805e-49	-1.1821714011670362e-36	2.2254653271981695e-11	8.781484023691228e-15	0.00025111354268483454	8.710761342286668e-24	6.484937315664886e-13	4.392354112574688e-15	2.185630757736582e-14	5.861084383152536e-18
10400000	0.0048744432060611655	1.9183131213043805e-49	-1.193704824641311e-36	2.2254653271981695e-11	8.781484023691228e-15	0.00025111354268483454	8.710761170651498e-24	6.484937315664886e-13	4.392354112574688e-15	2.185630757736582e-14	5.861084383152536e-18
10500000	0.0048744432060611655	1.9183131213043805e-49	-1.2052382481155298e-36	2.2254653271981695e-11	8.781484023691228e-15	0.00025111354268483454	8.710760996462754e-24	6.484937315664886e-13	4.392354112574688e-15	2.185630757736582e-14	5.861084383152536e-18
10600000	0.0048744432060611655	1.9183131213043805e-49	-1.2167716715896992e-36	2.2254653271981695e-11	8.781484023691228e-15	0.00025111354268483454	8.710760820049696e-24	6.484937315664886e-13	4.392354112574688e-15	2.185630757736582e-14	5.861084383152536e-18
10700000	0.0048744432060611655	1.9183131213043805e-49	-1.2283050950638269e-36	2.2254653271981695e-11	8.781484023691228e-15	0.00025111354268483454	8.710760641741582e-24	6.484937315664886e-13	4.392354112574688e-15	2.185630757736582e-14	5.861084383152536e-18
10800000	0.0048744432060611655	1.9183131213043805e-49	-1.2398385185379201e-36	2.2254653271981695e-11	8.781484023691228e-15	0.00025111354268483454	8.710760461867673e-24	6.484937315664886e-13	4.392354112574688e-15	2.185630757736582e-14	5.861084383152536e-18
10900000	0.0048744432060611655	1.9183131213043805e-49	-1.251371942011986e-36	2.2254653271981695e-11	8.781484023691228e-15	0.00025111354268483454	8.710760280757228e-24	6.484937315664886e-13	4.392354112574688e-15	2.185630757736582e-14	5.861084383152536e-18
11000000	0.0048744432060611655	1.9183131213043805e-49	-1.2629053654860318e-36	2.2254653271981695e-11	8.781484023691228e-15	0.00025111354268483454	8.710760098739507e-24	6.484937315664886e-13	4.392354112574688e-15	2.185630757736582e-14	5.861084383152536e-18
11100000	0.0048744432060611655	1.9183131213043805e-49	-1.274438788960065e-36	2.2254653271981695e-11	8.781484023691228e-15	0.00025111354268483454	8.710759916143769e-24	6.484937315664886e-13	4.392354112574688e-15	2.185630757736582e-14	5.861084383152536e-18
11200000	0.0048744432060611655	1.9183131213043805e-49	-1.2859722124340927e-36	2.2254653271981695e-11	8.781484023691228e-15	0.00025111354268483454	8.710759733299272e-24	6.484937315664886e-13	4.392354112574688e-15	2.185630757736582e-14	5.861084383152537e-18
11300000	0.0048744432060611655	1.9183131213043805e-49	-1.297505635908122e-36	2.2254653271981695e-11	8.781484023691228e-15	0.00025111354268483454	8.710759550535278e-24	6.484937315664886e-13	4.392354112574688e-15	2.185630757736582e-14	5.861084383152537e-18
11400000	0.0048744432060611655	1.9183131213043805e-49	-1.3090390593821605e-36	2.2254653271981695e-11	8.781484023691228e-15	0.00025111354268483454	8.710759368181047e-24	6.484937315664886e-13	4.392354112574688e-15	2.185630757736582e-14	5.861084383152537e-18
11500000	0.0048744432060611655	1.9183131213043805e-49	-1.3205724828562151e-36	2.2254653271981695e-11	8.781484023691228e-15	0.00025111354268483454	8.710759186565835e-24	6.484937315664886e-13	4.392354112574688e-15	2.185630757736582e-14	5.861084383152537e-18
11600000	0.0048744432060611655	1.9183131213043805e-49	-1.3321059063302935e-36	2.2254653271981695e-11	8.781484023691228e-15	0.00025111354268483454	8.710759006018906e-24	6.484937315664886e-13	4.392354112574688e-15	2.185630757736582e-14	5.861084383152537e-18
11700000	0.0048744432060611655	1.9183131213043805e-49	-1.3436393298044027e-36	2.2254653271981695e-11	8.781484023691228e-15	0.00025111354268483454	8.710758826869516e-24	6.484937315664886e-13	4.392354112574688e-15	2.185630757736582e-14	5.861084383152537e-18
11800000	0.0048744432060611655	1.9183131213043805e-49	-1.35517275327855e-36	2.2254653271981695e-11	8.781484023691228e-15	0.00025111354268483454	8.710758649446925e-24	6.484937315664886e-13	4.392354112574688e-15	2.185630757736582e-14	5.861084383152537e-18
11900000	0.0048744432060611655	1.9183131213043805e-49	-1.3667061767527425e-36	2.2254653271981695e-11	8.781484023691228e-15	0.00025111354268483454	8.710758474080395e-24	6.484937315664886e-13	4.392354112574688e-15	2.185630757736582e-14	5.861084383152537e-18
12000000	0.0048744432060611655	1.9183131213043805e-49	-1.3782396002269878e-36	2.2254653271981695e-11	8.781484023691228e-15	0.00025111354268483454	8.710758301099182e-24	6.484937315664886e-13	4.392354112574688e-15	2.185630757736582e-14	5.861084383152537e-18
12100000	0.0048744432060611655	1.91831312130438e-49	-1.389773023701293e-36	2.2254653271981695e-11	8.781484023691228e-15	0.00025111354268483454	8.710758130832549e-24	6.484937315664886e-13	4.392354112574688e-15	2.185630757736582e-14	5.861084383152537e-18
12200000	0.0048744432060611655	1.91831312130438e-49	-1.4013064471756653e-36	2.2254653271981695e-11	8.781484023691228e-15	0.00025111354268483454	8.710757963609752e-24	6.484937315664886e-13	4.392354112574688e-15	2.185630757736582e-14	5.861084383152537e-18
12300000	0.0048744432060611655	1.91831312130438e-49	-1.412839870650112e-36	2.2254653271981692e-11	8.781484023691228e-15	0.00025111354268483454	8.710757799760055e-24	6.484937315664886e-13	4.392354112574688e-15	2.185630757736582e-14	5.861084383152538e-18
12400000	0.0048744432060611655	1.91831312130438e-49	-1.4243732941246404e-36	2.2254653271981692e-11	8.781484023691228e-15	0.00025111354268483454	8.710757639612713e-24	6.484937315664886e-13	4.392354112574688e-15	2.185630757736582e-14	5.861084383152538e-18
12500000	0.0048744432060611655	1.91831312130438e-49	-1.4359067175992579e-36	2.2254653271981692e-11	8.781484023691228e-15	0.00025111354268483454	8.710757483496988e-24	6.484937315664886e-13	4.392354112574688e-15	2.185630757736582e-14	5.861084383152538e-18
12600000	0.0048744432060611655	1.91831312130438e-49	-1.4474401410739715e-36	2.2254653271981692e-11	8.781484023691228e-15	0.00025111354268483454	8.710757331742138e-24	6.484937315664886e-13	4.392354112574688e-15	2.185630757736582e-14	5.861084383152538e-18
12700000	0.0048744432060611655	1.91831312130438e-49	-1.4589735645487885e-36	2.2254653271981692e-11	8.781484023691228e-15	0.00025111354268483454	8.710757184677425e-24	6.484937315664886e-13	4.392354112574688e-15	2.185630757736582e-14	5.861084383152538e-18
12800000	0.0048744432060611655	1.91831312130438e-49	-1.4705069880237165e-36	2.2254653271981692e-11	8.781484023691228e-15	0.00025111354268483454	8.710757042632106e-24	6.484937315664886e-13	4.392354112574688e-15	2.185630757736582e-14	5.861084383152538e-18
12900000	0.0048744432060611655	1.91831312130438e-49	-1.4820404114987622e-36	2.2254653271981692e-11	8.781484023691228e-15	0.00025111354268483454	8.710756905935441e-24	6.484937315664886e-13	4.392354112574688e-15	2.185630757736582e-14	5.861084383152538e-18
13000000	0.0048744432060611655	1.91831312130438e-49	-1.4935738349739334e-36	2.2254653271981692e-11	8.781484023691228e-15	0.00025111354268483454	8.710756774916691e-24	6.484937315664886e-13	4.392354112574688e-15	2.185630757736582e-14	5.861084383152538e-18
13100000	0.0048744432060611655	1.91831312130438e-49	-1.505107258449237e-36	2.2254653271981692e-11	8.781484023691228e-15	0.00025111354268483454	8.710756649905115e-24	6.484937315664886e-13	4.392354112574688e-15	2.185630757736582e-14	5.861084383152538e-18
13200000	0.0048744432060611655	1.91831312130438e-49	-1.5166406819246808e-36	2.2254653271981692e-11	8.781484023691228e-15	0.00025111354268483454	8.71075653122997e-24	6.484937315664886e-13	4.392354112574688e-15	2.185630757736582e-14	5.861084383152538e-18
13300000	0.0048744432060611655	1.91831312130438e-49	-1.528174105400271e-36	2.2254653271981692e-11	8.781484023691228e-15	0.00025111354268483454	8.71075641922052e-24	6.484937315664886e-13	4.392354112574688e-15	2.185630757736582e-14	5.861084383152538e-18
13400000	0.0048744432060611655	1.91831312130438e-49	-1.5397075288760162e-36	2.2254653271981692e-11	8.781484023691228e-15	0.00025111354268483454	8.71075631420602e-24	6.484937315664886e-13	4.392354112574688e-15	2.185630757736582e-14	5.861084383152538e-18
13500000	0.0048744432060611655	1.91831312130438e-49	-1.551240952351923e-36	2.2254653271981692e-11	8.781484023691228e-15	0.00025111354268483454	8.710756216515733e-24	6.484937315664886e-13	4.392354112574688e-15	2.185630757736582e-14	5.861084383152538e-18
13600000	0.0048744432060611655	1.91831312130438e-49	-1.5627743758279983e-36	2.2254653271981692e-11	8.781484023691228e-15	0.00025111354268483454	8.710756126478917e-24	6.484937315664886e-13	4.392354112574688e-15	2.185630757736582e-14	5.8610843831525386e-18
13700000	0.0048744432060611655	1.91831312130438e-49	-1.57430779930425e-36	2.2254653271981692e-11	8.781484023691228e-15	0.00025111354268483454	8.710756044424831e-24	6.484937315664886e-13	4.392354112574688e-15	2.185630757736582e-14	5.8610843831525386e-18
13800000	0.0048744432060611655	1.91831312130438e-49	-1.5858412227806848e-36	2.2254653271981692e-11	8.781484023691228e-15	0.00025111354268483454	8.710755970682737e-24	6.484937315664886e-13	4.392354112574688e-15	2.185630757736582e-14	5.8610843831525386e-18
13900000	0.0048744432060611655	1.91831312130438e-49	-1.59737464625731e-36	2.2254653271981692e-11	8.781484023691228e-15	0.00025111354268483454	8.71075590558189e-24	6.484937315664886e-13	4.392354112574688e-15	2.185630757736582e-14	5.8610843831525386e-18
14000000	0.0048744432060611655	1.91831312130438e-49	-1.608908069734134e-36	2.2254653271981692e-11	8.781484023691228e-15	0.00025111354268483454	8.710755849451555e-24	6.484937315664886e-13	4.392354112574688e-15	2.185630757736582e-14	5.8610843831525386e-18
14100000	0.0048744432060611655	1.91831312130438e-49	-1.6204414932111626e-36	2.2254653271981692e-11	8.781484023691228e-15	0.00025111354268483454	8.710755802620987e-24	6.484937315664886e-13	4.392354112574688e-15	2.185630757736582e-14	5.8610843831525386e-18
14200000	0.0048744432060611655	1.91831312130438e-49	-1.631974916688404e-36	2.2254653271981692e-11	8.781484023691228e-15	0.00025111354268483454	8.710755765419447e-24	6.484937315664886e-13	4.392354112574688e-15	2.185630757736582e-14	5.8610843831525386e-18
14300000	0.0048744432060611655	1.91831312130438e-49	-1.643508340165865e-36	2.2254653271981692e-11	8.781484023691228e-15	0.00025111354268483454	8.710755738176196e-24	6.484937315664886e-13	4.392354112574688e-15	2.185630757736582e-14	5.8610843831525386e-18
14400000	0.0048744432060611655	1.91831312130438e-49	-1.6550417636435528e-36	2.2254653271981692e-11	8.781484023691228e-15	0.00025111354268483454	8.710755721220492e-24	6.484937315664886e-13	4.392354112574688e-15	2.185630757736582e-14	5.8610843831525386e-18
14500000	0.0048744432060611655	1.91831312130438e-49	-1.666575187121475e-36	2.2254653271981692e-11	8.781484023691228e-15	0.00025111354268483454	8.710755714881595e-24	6.484937315664886e-13	4.392354112574688e-15	2.185630757736582e-14	5.8610843831525386e-18
14600000	0.0048744432060611655	1.91831312130438e-49	-1.678108610599337e-36	2.2254653271981692e-11	8.781484023691228e-15	0.00025111354268483454	8.710755714890442e-24	6.484937315664886e-13	4.392354112574688e-15	2.185630757736582e-14	5.8610843831525386e-18
14700000	0.0048744432060611655	1.91831312130438e-49	-1.6896420340767244e-36	2.2254653271981692e-11	8.781484023691228e-15	0.00025111354268483454	8.710755714940478e-24	6.484937315664886e-13	4.392354112574688e-15	2.185630757736582e-14	5.8610843831525386e-18
14800000	0.0048744432060611655	1.91831312130438e-49	-1.7011754575536415e-36	2.2254653271981692e-11	8.781484023691228e-15	0.00025111354268483454	8.710755714988458e-24	6.484937315664886e-13	4.392354112574688e-15	2.185630757736582e-14	5.8610843831525386e-18
14900000	0.0048744432060611655	1.91831312130438e-49	-1.7127088810300948e-36	2.2254653271981692e-11	8.781484023691228e-15	0.00025111354268483454	8.710755715034408e-24	6.484937315664886e-13	4.392354112574688e-15	2.185630757736582e-14	5.8610843831525386e-18
15000000	0.0048744432060611655	1.91831312130438e-49	-1.7242423045060927e-36	2.2254653271981692e-11	8.781484023691228e-15	0.00025111354268483454	8.710755715078364e-24	6.484937315664886e-13	4.392354112574688e-15	2.185630757736582e-14	5.8610843831525386e-18
15100000	0.0048744432060611655	1.91831312130438e-49	-1.735775727981642e-36	2.2254653271981692e-11	8.781484023691228e-15	0.00025111354268483454	8.710755715120355e-24	6.484937315664886e-13	4.392354112574688e-15	2.185630757736582e-14	5.8610843831525386e-18
15200000	0.0048744432060611655	1.91831312130438e-49	-1.7473091514567495e-36	2.2254653271981692e-11	8.781484023691228e-15	0.00025111354268483454	8.710755715160416e-24	6.484937315664886e-13	4.392354112574688e-15	2.185630757736582e-14	5.8610843831525386e-18
15300000	0.0048744432060611655	1.91831312130438e-49	-1.758842574931423e-36	2.2254653271981692e-11	8.781484023691228e-15	0.00025111354268483454	8.710755715198577e-24	6.484937315664886e-13	4.392354112574688e-15	2.185630757736582e-14	5.8610843831525386e-18
15400000	0.0048744432060611655	1.91831312130438e-49	-1.7703759984056697e-36	2.2254653271981692e-11	8.781484023691228e-15	0.00025111354268483454	8.710755715234869e-24	6.484937315664886e-13	4.392354112574688e-15	2.185630757736582e-14	5.8610843831525386e-18
15500000	0.0048744432060611655	1.91831312130438e-49	-1.7819094218794967e-36	2.2254653271981692e-11	8.781484023691228e-15	0.00025111354268483454	8.710755715269326e-24	6.484937315664886e-13	4.392354112574688e-15	2.185630757736582e-14	5.8610843831525386e-18
15600000	0.0048744432060611655	1.91831312130438e-49	-1.7934428453529117e-36	2.2254653271981692e-11	8.781484023691228e-15	0.00025111354268483454	8.710755715301978e-24	6.484937315664886e-13	4.392354112574688e-15	2.185630757736582e-14	5.8610843831525386e-18
15700000	0.0048744432060611655	1.91831312130438e-49	-1.8049762688259212e-36	2.2254653271981692e-11	8.781484023691228e-15	0.00025111354268483454	8.710755715332857e-24	6.484937315664886e-13	4.392354112574688e-15	2.185630757736582e-14	5.8610843831525386e-18
15800000	0.0048744432060611655	1.91831312130438e-49	-1.816509692298533e-36	2.2254653271981692e-11	8.781484023691228e-15	0.00025111354268483454	8.710755715361996e-24	6.484937315664886e-13	4.392354112574688e-15	2.185630757736582e-14	5.8610843831525386e-18
15900000	0.0048744432060611655	1.91831312130438e-49	-1.8280431157707547e-36	2.2254653271981692e-11	8.781484023691228e-15	0.00025111354268483454	8.710755715389425e-24	6.484937315664886e-13	4.392354112574688e-15	2.185630757736582e-14	5.8610843831525386e-18
16000000	0.0048744432060611655	1.91831312130438e-49	-1.8395765392425925e-36	2.2254653271981692e-11	8.781484023691228e-15	0.00025111354268483454	8.710755715415177e-24	6.484937315664886e-13	4.392354112574688e-15	2.185630757736582e-14	5.8610843831525386e-18
16100000	0.0048744432060611655	1.91831312130438e-49	-1.8511099627140548e-36	2.2254653271981692e-11	8.781484023691228e-15	0.00025111354268483454	8.710755715439283e-24	6.484937315664886e-13	4.392354112574688e-15	2.185630757736582e-14	5.8610843831525386e-18
16200000	0.0048744432060611655	1.91831312130438e-49	-1.862643386185148e-36	2.2254653271981692e-11	8.781484023691228e-15	0.00025111354268483454	8.710755715461776e-24	6.484937315664886e-13	4.392354112574688e-15	2.185630757736582e-14	5.8610843831525386e-18
16300000	0.0048744432060611655	1.91831312130438e-49	-1.8741768096558798e-36	2.2254653271981692e-11	8.781484023691228e-15	0.00025111354268483454	8.710755715482687e-24	6.484937315664886e-13	4.392354112574688e-15	2.185630757736582e-14	5.861084383152539e-18
16400000	0.0048744432060611655	1.91831312130438e-49	-1.8857102331262572e-36	2.2254653271981692e-11	8.781484023691228e-15	0.00025111354268483454	8.710755715502047e-24	6.484937315664886e-13	4.392354112574688e-15	2.185630757736582e-14	5.861084383152539e-18
16500000	0.0048744432060611655	1.91831312130438e-49	-1.897243656596288e-36	2.2254653271981692e-11	8.781484023691228e-15	0.00025111354268483454	8.71075571551989e-24	6.484937315664886e-13	4.392354112574688e-15	2.185630757736582e-14	5.861084383152539e-18
16600000	0.0048744432060611655	1.91831312130438e-49	-1.9087770800659788e-36	2.2254653271981692e-11	8.781484023691228e-15	0.00025111354268483454	8.710755715536247e-24	6.484937315664886e-13	4.392354112574688e-15	2.185630757736582e-14	5.861084383152539e-18
16700000	0.0048744432060611655	1.91831312130438e-49	-1.9203105035353372e-36	2.2254653271981692e-11	8.781484023691228e-15	0.00025111354268483454	8.710755715551148e-24	6.484937315664886e-13	4.392354112574688e-15	2.185630757736582e-14	5.861084383152539e-18
16800000	0.0048744432060611655	1.91831312130438e-49	-1.931843927004371e-36	2.2254653271981692e-11	8.781484023691228e-15	0.00025111354268483454	8.710755715564626e-24	6.484937315664886e-13	4.392354112574688e-15	2.185630757736582e-14	5.861084383152539e-18
16900000	0.0048744432060611655	1.91831312130438e-49	-1.9433773504730866e-36	2.2254653271981692e-11	8.781484023691228e-15	0.00025111354268483454	8.710755715576713e-24	6.484937315664886e-13	4.392354112574688e-15	2.185630757736582e-14	5.861084383152539e-18
17000000	0.0048744432060611655	1.91831312130438e-49	-1.9549107739414915e-36	2.2254653271981692e-11	8.781484023691228e-15	0.00025111354268483454	8.710755715587441e-24	6.484937315664886e-13	4.392354112574688e-15	2.185630757736582e-14	5.861084383152539e-18
17100000	0.0048744432060611655	1.9183131213043797e-49	-1.9664441974095928e-36	2.2254653271981692e-11	8.781484023691228e-15	0.00025111354268483454	8.71075571559684e-24	6.484937315664886e-13	4.392354112574688e-15	2.185630757736582e-14	5.861084383152539e-18
17200000	0.0048744432060611655	1.9183131213043797e-49	-1.9779776208773984e-36	2.2254653271981692e-11	8.781484023691228e-15	0.00025111354268483454	8.710755715604946e-24	6.484937315664886e-13	4.392354112574688e-15	2.185630757736582e-14	5.861084383152539e-18
17300000	0.0048744432060611655	1.9183131213043797e-49	-1.989511044344915e-36	2.2254653271981692e-11	8.781484023691228e-15	0.00025111354268483454	8.710755715611786e-24	6.484937315664886e-13	4.392354112574688e-15	2.185630757736582e-14	5.861084383152539e-18
17400000	0.0048744432060611655	1.9183131213043797e-49	-2.00104446781215e-36	2.2254653271981692e-11	8.781484023691228e-15	0.00025111354268483454	8.710755715617394e-24	6.484937315664886e-13	4.392354112574688e-15	2.185630757736582e-14	5.861084383152539e-18
17500000	0.0048744432060611655	1.9183131213043797e-49	-2.0125778912791106e-36	2.2254653271981692e-11	8.781484023691228e-15	0.00025111354268483454	8.710755715621802e-24	6.484937315664886e-13	4.392354112574688e-15	2.185630757736582e-14	5.861084383152539e-18
17600000	0.0048744432060611655	1.9183131213043797e-49	-2.0241113147458043e-36	2.2254653271981692e-11	8.781484023691228e-15	0.00025111354268483454	8.71075571562504e-24	6.484937315664886e-13	4.392354112574688e-15	2.185630757736582e-14	5.861084383152539e-18
17700000	0.0048744432060611655	1.9183131213043797e-49	-2.0356447382122384e-36	2.2254653271981692e-11	8.781484023691228e-15	0.00025111354268483454	8.710755715627143e-24	6.484937315664886e-13	4.392354112574688e-15	2.185630757736582e-14	5.861084383152539e-18
17800000	0.0048744432060611655	1.9183131213043797e-49	-2.0471781616784196e-36	2.2254653271981692e-11	8.781484023691228e-15	0.00025111354268483454	8.710755715628141e-24	6.484937315664886e-13	4.392354112574688e-15	2.185630757736582e-14	5.861084383152539e-18
17900000	0.0048744432060611655	1.9183131213043797e-49	-2.0587115851443562e-36	2.2254653271981692e-11	8.781484023691228e-15	0.00025111354268483454	8.710755715628065e-24	6.484937315664886e-13	4.392354112574688e-15	2.185630757736582e-14	5.861084383152539e-18
18000000	0.0048744432060611655	1.9183131213043797e-49	-2.0702450086100543e-36	2.2254653271981692e-11	8.781484023691228e-15	0.00025111354268483454	8.710755715626948e-24	6.484937315664886e-13	4.392354112574688e-15	2.185630757736582e-14	5.861084383152539e-18
18100000	0.0048744432060611655	1.9183131213043797e-49	-2.081778432075522e-36	2.2254653271981692e-11	8.781484023691228e-15	0.00025111354268483454	8.710755715624822e-24	6.484937315664886e-13	4.392354112574688e-15	2.185630757736582e-14	5.861084383152539e-18
18200000	0.0048744432060611655	1.9183131213043797e-49	-2.0933118555407657e-36	2.2254653271981692e-11	8.781484023691228e-15	0.00025111354268483454	8.710755715621717e-24	6.484937315664886e-13	4.392354112574688e-15	2.185630757736582e-14	5.861084383152539e-18
18300000	0.0048744432060611655	1.9183131213043797e-49	-2.104845279005794e-36	2.2254653271981692e-11	8.781484023691228e-15	0.00025111354268483454	8.710755715617666e-24	6.484937315664886e-13	4.392354112574688e-15	2.185630757736582e-14	5.861084383152539e-18
18400000	0.0048744432060611655	1.9183131213043797e-49	-2.1163787024706127e-36	2.2254653271981692e-11	8.781484023691228e-15	0.00025111354268483454	8.710755715612701e-24	6.484937315664886e-13	4.392354112574688e-15	2.185630757736582e-14	5.861084383152539e-18
18500000	0.0048744432060611655	1.9183131213043797e-49	-2.12791212593523e-36	2.2254653271981692e-11	8.781484023691228e-15	0.00025111354268483454	8.710755715606853e-24	6.484937315664886e-13	4.392354112574688e-15	2.185630757736582e-14	5.861084383152539e-18
18600000	0.0048744432060611655	1.9183131213043797e-49	-2.1394455493996532e-36	2.2254653271981692e-11	8.781484023691228e-15	0.00025111354268483454	8.710755715600155e-24	6.484937315664886e-13	4.392354112574688e-15	2.185630757736582e-14	5.861084383152539e-18
18700000	0.0048744432060611655	1.9183131213043797e-49	-2.150978972863889e-36	2.2254653271981692e-11	8.781484023691228e-15	0.00025111354268483454	8.710755715592638e-24	6.484937315664886e-13	4.392354112574688e-15	2.185630757736582e-14	5.861084383152539e-18
18800000	0.0048744432060611655	1.9183131213043793e-49	-2.162512396327945e-36	2.2254653271981692e-11	8.781484023691228e-15	0.00025111354268483454	8.710755715584335e-24	6.484937315664886e-13	4.392354112574688e-15	2.185630757736582e-14	5.861084383152539e-18
18900000	0.0048744432060611655	1.9183131213043793e-49	-2.1740458197918283e-36	2.2254653271981692e-11	8.781484023691228e-15	0.00025111354268483454	8.710755715575276e-24	6.484937315664886e-13	4.392354112574688e-15	2.185630757736582e-14	5.861084383152539e-18
19000000	0.0048744432060611655	1.9183131213043793e-49	-2.1855792432555465e-36	2.2254653271981692e-11	8.781484023691228e-15	0.00025111354268483454	8.710755715565493e-24	6.484937315664886e-13	4.392354112574688e-15	2.185630757736582e-14	5.861084383152539e-18
19100000	0.0048744432060611655	1.9183131213043793e-49	-2.1971126667191064e-36	2.2254653271981692e-11	8.781484023691228e-15	0.00025111354268483454	8.710755715555018e-24	6.484937315664886e-13	4.392354112574688e-15	2.185630757736582e-14	5.861084383152539e-18
19200000	0.0048744432060611655	1.9183131213043793e-49	-2.2086460901825156e-36	2.2254653271981692e-11	8.781484023691228e-15	0.00025111354268483454	8.710755715543885e-24	6.484937315664886e-13	4.392354112574688e-15	2.185630757736582e-14	5.861084383152539e-18
19300000	0.0048744432060611655	1.9183131213043793e-49	-2.2201795136457815e-36	2.2254653271981692e-11	8.781484023691228e-15	0.00025111354268483454	8.710755715532122e-24	6.484937315664886e-13	4.392354112574688e-15	2.185630757736582e-14	5.861084383152539e-18
19400000	0.0048744432060611655	1.9183131213043793e-49	-2.2317129371089108e-36	2.2254653271981692e-11	8.781484023691228e-15	0.00025111354268483454	8.710755715519763e-24	6.484937315664886e-13	4.392354112574688e-15	2.185630757736582e-14	5.861084383152539e-18
19500000	0.0048744432060611655	1.9183131213043793e-49	-2.2432463605719114e-36	2.2254653271981692e-11	8.781484023691228e-15	0.00025111354268483454	8.71075571550684e-24	6.484937315664886e-13	4.392354112574688e-15	2.185630757736582e-14	5.861084383152539e-18
19600000	0.0048744432060611655	1.9183131213043793e-49	-2.25477978403479e-36	2.2254653271981692e-11	8.781484023691228e-15	0.00025111354268483454	8.710755715493384e-24	6.484937315664886e-13	4.392354112574688e-15	2.185630757736582e-14	5.861084383152539e-18
19700000	0.0048744432060611655	1.9183131213043793e-49	-2.2663132074975545e-36	2.2254653271981692e-11	8.781484023691228e-15	0.00025111354268483454	8.710755715479426e-24	6.484937315664886e-13	4.392354112574688e-15	2.185630757736582e-14	5.861084383152539e-18
19800000	0.0048744432060611655	1.9183131213043793e-49	-2.2778466309602113e-36	2.2254653271981692e-11	8.781484023691228e-15	0.00025111354268483454	8.710755715465002e-24	6.484937315664886e-13	4.392354112574688e-15	2.185630757736582e-14	5.861084383152539e-18
19900000	0.0048744432060611655	1.9183131213043793e-49	-2.2893800544227686e-36	2.2254653271981692e-11	8.781484023691228e-15	0.00025111354268483454	8.710755715450137e-24	6.484937315664886e-13	4.392354112574688e-15	2.185630757736582e-14	5.861084383152539e-18
20000000	0.0048744432060611655	1.9183131213043793e-49	-2.300913477885233e-36	2.2254653271981692e-11	8.781484023691228e-15	0.0002511135426848345	8.710755715434869e-24	6.484937315664886e-13	4.392354112574687e-15	2.185630757736582e-14	5.861084383152539e-18
20100000	0.0048744432060611655	1.918313121304379e-49	-2.312446901347612e-36	2.2254653271981692e-11	8.781484023691228e-15	0.0002511135426848345	8.710755715419226e-24	6.484937315664886e-13	4.392354112574687e-15	2.185630757736582e-14	5.861084383152539e-18
20200000	0.0048744432060611655	1.918313121304379e-49	-2.323980324809913e-36	2.2254653271981692e-11	8.781484023691228e-15	0.0002511135426848345	8.710755715403241e-24	6.484937315664886e-13	4.392354112574687e-15	2.185630757736582e-14	5.861084383152539e-18
20300000	0.0048744432060611655	1.918313121304379e-49	-2.335513748272143e-36	2.2254653271981692e-11	8.781484023691228e-15	0.0002511135426848345	8.710755715386947e-24	6.484937315664886e-13	4.392354112574687e-15	2.185630757736582e-14	5.861084383152539e-18
20400000	0.0048744432060611655	1.918313121304379e-49	-2.3470471717343094e-36	2.2254653271981692e-11	8.781484023691228e-15	0.0002511135426848345	8.710755715370374e-24	6.484937315664886e-13	4.392354112574687e-15	2.185630757736582e-14	5.861084383152539e-18
20500000	0.0048744432060611655	1.918313121304379e-49	-2.3585805951964197e-36	2.2254653271981692e-11	8.781484023691228e-15	0.0002511135426848345	8.710755715353554e-24	6.484937315664886e-13	4.392354112574687e-15	2.185630757736582e-14	5.861084383152539e-18
20600000	0.0048744432060611655	1.918313121304379e-49	-2.3701140186584805e-36	2.2254653271981692e-11	8.781484023691228e-15	0.0002511135426848345	8.71075571533652e-24	6.484937315664885e-13	4.392354112574687e-15	2.185630757736582e-14	5.861084383152539e-18
20700000	0.0048744432060611655	1.918313121304379e-49	-2.3816474421205e-36	2.2254653271981692e-11	8.781484023691228e-15	0.0002511135426848345	8.710755715319302e-24	6.484937315664885e-13	4.392354112574687e-15	2.185630757736582e-14	5.861084383152539e-18
20800000	0.0048744432060611655	1.918313121304379e-49	-2.393180865582484e-36	2.2254653271981692e-11	8.781484023691228e-15	0.0002511135426848345	8.710755715301934e-24	6.484937315664885e-13	4.392354112574687e-15	2.185630757736582e-14	5.861084383152539e-18
20900000	0.0048744432060611655	1.918313121304379e-49	-2.4047142890444417e-36	2.2254653271981692e-11	8.781484023691226e-15	0.0002511135426848345	8.710755715284446e-24	6.484937315664885e-13	4.392354112574687e-15	2.185630757736582e-14	5.861084383152539e-18
21000000	0.0048744432060611655	1.918313121304379e-49	-2.4162477125063793e-36	2.2254653271981692e-11	8.781484023691226e-15	0.0002511135426848345	8.710755715266869e-24	6.484937315664885e-13	4.392354112574687e-15	2.185630757736582e-14	5.861084383152539e-18
21100000	0.0048744432060611655	1.918313121304379e-49	-2.4277811359683037e-36	2.2254653271981692e-11	8.781484023691226e-15	0.0002511135426848345	8.710755715249238e-24	6.484937315664885e-13	4.392354112574687e-15	2.185630757736582e-14	5.861084383152539e-18
21200000	0.0048744432060611655	1.918313121304379e-49	-2.439314559430223e-36	2.2254653271981692e-11	8.781484023691226e-15	0.0002511135426848345	8.710755715231582e-24	6.484937315664885e-13	4.392354112574687e-15	2.185630757736582e-14	5.861084383152539e-18
21300000	0.0048744432060611655	1.9183131213043786e-49	-2.4508479828921437e-36	2.2254653271981692e-11	8.781484023691226e-15	0.0002511135426848345	8.710755715213935e-24	6.484937315664885e-13	4.392354112574687e-15	2.185630757736582e-14	5.861084383152539e-18
21400000	0.0048744432060611655	1.9183131213043786e-49	-2.4623814063540736e-36	2.2254653271981692e-11	8.781484023691226e-15	0.0002511135426848345	8.710755715196326e-24	6.484937315664885e-13	4.392354112574687e-15	2.185630757736582e-14	5.861084383152539e-18
21500000	0.0048744432060611655	1.9183131213043786e-49	-2.4739148298160198e-36	2.2254653271981692e-11	8.781484023691226e-15	0.0002511135426848345	8.710755715178789e-24	6.484937315664885e-13	4.392354112574687e-15	2.185630757736582e-14	5.861084383152539e-18
21600000	0.0048744432060611655	1.9183131213043786e-49	-2.4854482532779897e-36	2.2254653271981692e-11	8.781484023691226e-15	0.0002511135426848345	8.710755715161357e-24	6.484937315664885e-13	4.392354112574687e-15	2.185630757736582e-14	5.861084383152539e-18
21700000	0.0048744432060611655	1.9183131213043786e-49	-2.49698167673999e-36	2.2254653271981692e-11	8.781484023691226e-15	0.0002511135426848345	8.710755715144058e-24	6.484937315664885e-13	4.392354112574687e-15	2.185630757736582e-14	5.861084383152539e-18
21800000	0.0048744432060611655	1.9183131213043786e-49	-2.5085151002020288e-36	2.2254653271981692e-11	8.781484023691226e-15	0.0002511135426848345	8.710755715126925e-24	6.484937315664885e-13	4.392354112574687e-15	2.185630757736582e-14	5.861084383152539e-18
21900000	0.0048744432060611655	1.9183131213043786e-49	-2.520048523664113e-36	2.2254653271981692e-11	8.781484023691226e-15	0.0002511135426848345	8.710755715109992e-24	6.484937315664885e-13	4.392354112574687e-15	2.185630757736582e-14	5.861084383152539e-18
22000000	0.0048744432060611655	1.9183131213043786e-49	-2.5315819471262496e-36	2.2254653271981692e-11	8.781484023691226e-15	0.0002511135426848345	8.71075571509329e-24	6.484937315664885e-13	4.392354112574687e-15	2.185630757736582e-14	5.861084383152539e-18
22100000	0.0048744432060611655	1.9183131213043786e-49	-2.5431153705884464e-36	2.2254653271981692e-11	8.781484023691226e-15	0.0002511135426848345	8.710755715076847e-24	6.484937315664885e-13	4.392354112574687e-15	2.185630757736582e-14	5.861084383152539e-18
22200000	0.0048744432060611655	1.9183131213043786e-49	-2.55464879405071e-36	2.2254653271981692e-11	8.781484023691226e-15	0.0002511135426848345	8.7107557150607e-24	6.484937315664885e-13	4.392354112574687e-15	2.185630757736582e-14	5.861084383152539e-18
22300000	0.0048744432060611655	1.9183131213043786e-49	-2.5661822175130485e-36	2.2254653271981692e-11	8.781484023691226e-15	0.0002511135426848345	8.71075571504488e-24	6.484937315664885e-13	4.392354112574687e-15	2.185630757736582e-14	5.861084383152539e-18
22400000	0.0048744432060611655	1.9183131213043786e-49	-2.5777156409754684e-36	2.2254653271981692e-11	8.781484023691226e-15	0.0002511135426848345	8.710755715029416e-24	6.484937315664885e-13	4.392354112574687e-15	2.185630757736582e-14	5.861084383152539e-18
22500000	0.0048744432060611655	1.9183131213043782e-49	-2.5892490644379772e-36	2.2254653271981692e-11	8.781484023691226e-15	0.0002511135426848345	8.710755715014342e-24	6.484937315664885e-13	4.392354112574687e-15	2.185630757736582e-14	5.861084383152539e-18
22600000	0.0048744432060611655	1.9183131213043782e-49	-2.6007824879005823e-36	2.2254653271981692e-11	8.781484023691226e-15	0.0002511135426848345	8.710755714999688e-24	6.484937315664885e-13	4.392354112574687e-15	2.185630757736582e-14	5.861084383152539e-18
22700000	0.0048744432060611655	1.9183131213043782e-49	-2.612315911363291e-36	2.2254653271981692e-11	8.781484023691226e-15	0.0002511135426848345	8.710755714985488e-24	6.484937315664885e-13	4.392354112574687e-15	2.185630757736582e-14	5.861084383152539e-18
22800000	0.0048744432060611655	1.9183131213043782e-49	-2.62384933482611e-36	2.2254653271981692e-11	8.781484023691226e-15	0.0002511135426848345	8.710755714971771e-24	6.484937315664885e-13	4.392354112574687e-15	2.185630757736582e-14	5.861084383152539e-18
22900000	0.0048744432060611655	1.9183131213043782e-49	-2.6353827582890476e-36	2.2254653271981692e-11	8.781484023691226e-15	0.0002511135426848345	8.710755714958572e-24	6.484937315664885e-13	4.392354112574687e-15	2.185630757736582e-14	5.861084383152539e-18
23000000	0.0048744432060611655	1.9183131213043782e-49	-2.64691618175211e-36	2.2254653271981692e-11	8.781484023691226e-15	0.0002511135426848345	8.710755714945921e-24	6.484937315664885e-13	4.392354112574687e-15	2.185630757736582e-14	5.861084383152539e-18
23100000	0.0048744432060611655	1.9183131213043782e-49	-2.6584496052153054e-36	2.2254653271981692e-11	8.781484023691226e-15	0.0002511135426848345	8.71075571493385e-24	6.484937315664885e-13	4.392354112574687e-15	2.185630757736582e-14	5.861084383152539e-18
23200000	0.0048744432060611655	1.9183131213043782e-49	-2.6699830286786405e-36	2.2254653271981692e-11	8.781484023691226e-15	0.0002511135426848345	8.71075571492239e-24	6.484937315664885e-13	4.392354112574687e-15	2.185630757736582e-14	5.861084383152539e-18
23300000	0.0048744432060611655	1.9183131213043782e-49	-2.6815164521421225e-36	2.2254653271981692e-11	8.781484023691226e-15	0.0002511135426848345	8.710755714911574e-24	6.484937315664885e-13	4.392354112574687e-15	2.185630757736582e-14	5.861084383152539e-18
23400000	0.0048744432060611655	1.9183131213043782e-49	-2.693049875605759e-36	2.2254653271981692e-11	8.781484023691226e-15	0.0002511135426848345	8.710755714901434e-24	6.484937315664885e-13	4.392354112574687e-15	2.185630757736582e-14	5.861084383152539e-18
23500000	0.0048744432060611655	1.9183131213043782e-49	-2.704583299069557e-36	2.2254653271981692e-11	8.781484023691226e-15	0.0002511135426848345	8.710755714892002e-24	6.484937315664885e-13	4.392354112574687e-15	2.185630757736582e-14	5.861084383152539e-18
23600000	0.0048744432060611655	1.9183131213043782e-49	-2.716116722533524e-36	2.2254653271981692e-11	8.781484023691226e-15	0.0002511135426848345	8.710755714883308e-24	6.484937315664885e-13	4.392354112574687e-15	2.185630757736582e-14	5.861084383152539e-18
23700000	0.0048744432060611655	1.9183131213043782e-49	-2.7276501459976667e-36	2.2254653271981692e-11	8.781484023691226e-15	0.0002511135426848345	8.710755714875385e-24	6.484937315664885e-13	4.392354112574687e-15	2.185630757736582e-14	5.861084383152539e-18
23800000	0.0048744432060611655	1.918313121304378e-49	-2.7391835694619934e-36	2.2254653271981692e-11	8.781484023691226e-15	0.0002511135426848345	8.710755714868265e-24	6.484937315664885e-13	4.392354112574687e-15	2.185630757736582e-14	5.861084383152539e-18
23900000	0.0048744432060611655	1.918313121304378e-49	-2.7507169929265104e-36	2.2254653271981692e-11	8.781484023691226e-15	0.0002511135426848345	8.710755714861979e-24	6.484937315664885e-13	4.392354112574687e-15	2.185630757736582e-14	5.861084383152539e-18
24000000	0.0048744432060611655	1.918313121304378e-49	-2.7622504163912253e-36	2.2254653271981692e-11	8.781484023691226e-15	0.0002511135426848345	8.710755714856558e-24	6.484937315664885e-13	4.392354112574687e-15	2.185630757736582e-14	5.861084383152539e-18
24100000	0.0048744432060611655	1.918313121304378e-49	-2.7737838398561456e-36	2.2254653271981692e-11	8.781484023691226e-15	0.0002511135426848345	8.710755714852037e-24	6.484937315664885e-13	4.392354112574687e-15	2.185630757736582e-14	5.861084383152539e-18
24200000	0.0048744432060611655	1.918313121304378e-49	-2.7853172633212785e-36	2.2254653271981692e-11	8.781484023691226e-15	0.0002511135426848345	8.710755714848444e-24	6.484937315664885e-13	4.392354112574687e-15	2.185630757736582e-14	5.861084383152539e-18
24300000	0.0048744432060611655	1.918313121304378e-49	-2.7968506867866308e-36	2.2254653271981692e-11	8.781484023691226e-15	0.0002511135426848345	8.710755714845814e-24	6.484937315664885e-13	4.392354112574687e-15	2.185630757736582e-14	5.861084383152539e-18
24400000	0.0048744432060611655	1.918313121304378e-49	-2.8083841102522103e-36	2.2254653271981692e-11	8.781484023691226e-15	0.0002511135426848345	8.710755714844177e-24	6.484937315664885e-13	4.392354112574687e-15	2.185630757736582e-14	5.861084383152539e-18
24500000	0.0048744432060611655	1.918313121304378e-49	-2.819917533718024e-36	2.2254653271981692e-11	8.781484023691226e-15	0.0002511135426848345	8.710755714843566e-24	6.484937315664885e-13	4.392354112574687e-15	2.185630757736582e-14	5.861084383152539e-18
24600000	0.0048744432060611655	1.918313121304378e-49	-2.8314509571837775e-36	2.2254653271981692e-11	8.781484023691226e-15	0.0002511135426848345	8.710755714843566e-24	6.484937315664885e-13	4.392354112574687e-15	2.185630757736582e-14	5.861084383152539e-18
24700000	0.0048744432060611655	1.918313121304378e-49	-2.8429843806490564e-36	2.2254653271981692e-11	8.781484023691226e-15	0.0002511135426848345	8.710755714843572e-24	6.484937315664885e-13	4.392354112574687e-15	2.185630757736582e-14	5.861084383152539e-18
24800000	0.0048744432060611655	1.918313121304378e-49	-2.8545178041138648e-36	2.2254653271981692e-11	8.781484023691226e-15	0.0002511135426848345	8.710755714843576e-24	6.484937315664885e-13	4.392354112574687e-15	2.185630757736582e-14	5.861084383152539e-18
24900000	0.0048744432060611655	1.918313121304378e-49	-2.8660512275782098e-36	2.2254653271981692e-11	8.781484023691226e-15	0.0002511135426848345	8.710755714843581e-24	6.484937315664885e-13	4.392354112574687e-15	2.185630757736582e-14	5.861084383152539e-18
25000000	0.0048744432060611655	1.918313121304378e-49	-2.877584651042099e-36	2.2254653271981692e-11	8.781484023691226e-15	0.0002511135426848345	8.710755714843585e-24	6.484937315664885e-13	4.392354112574687e-15	2.185630757736582e-14	5.861084383152539e-18
25100000	0.0048744432060611655	1.918313121304378e-49	-2.8891180745055394e-36	2.2254653271981692e-11	8.781484023691226e-15	0.0002511135426848345	8.71075571484359e-24	6.484937315664885e-13	4.392354112574687e-15	2.185630757736582e-14	5.861084383152539e-18
25200000	0.0048744432060611655	1.918313121304378e-49	-2.9006514979685387e-36	2.2254653271981692e-11	8.781484023691226e-15	0.0002511135426848345	8.710755714843594e-24	6.484937315664885e-13	4.392354112574687e-15	2.185630757736582e-14	5.861084383152539e-18
25300000	0.0048744432060611655	1.918313121304378e-49	-2.9121849214311036e-36	2.2254653271981692e-11	8.781484023691226e-15	0.0002511135426848345	8.710755714843597e-24	6.484937315664885e-13	4.392354112574687e-15	2.185630757736582e-14	5.861084383152539e-18
25400000	0.0048744432060611655	1.918313121304378e-49	-2.9237183448932423e-36	2.2254653271981692e-11	8.781484023691226e-15	0.0002511135426848345	8.710755714843601e-24	6.484937315664885e-13	4.392354112574687e-15	2.185630757736582e-14	5.861084383152539e-18
25500000	0.0048744432060611655	1.918313121304378e-49	-2.9352517683549606e-36	2.2254653271981692e-11	8.781484023691226e-15	0.0002511135426848345	8.710755714843604e-24	6.484937315664885e-13	4.392354112574687e-15	2.185630757736582e-14	5.861084383152539e-18
25600000	0.0048744432060611655	1.918313121304378e-49	-2.9467851918162667e-36	2.2254653271981692e-11	8.781484023691226e-15	0.0002511135426848345	8.710755714843607e-24	6.484937315664885e-13	4.392354112574687e-15	2.185630757736582e-14	5.861084383152539e-18
25700000	0.0048744432060611655	1.918313121304378e-49	-2.958318615277168e-36	2.2254653271981692e-11	8.781484023691226e-15	0.0002511135426848345	8.71075571484361e-24	6.484937315664885e-13	4.392354112574687e-15	2.185630757736582e-14	5.861084383152539e-18
25800000	0.0048744432060611655	1.918313121304378e-49	-2.9698520387376715e-36	2.2254653271981692e-11	8.781484023691226e-15	0.0002511135426848345	8.710755714843613e-24	6.484937315664885e-13	4.392354112574687e-15	2.185630757736582e-14	5.861084383152539e-18
25900000	0.0048744432060611655	1.9183131213043774e-49	-2.981385462197784e-36	2.2254653271981692e-11	8.781484023691226e-15	0.0002511135426848345	8.710755714843616e-24	6.484937315664885e-13	4.392354112574687e-15	2.185630757736582e-14	5.861084383152539e-18
26000000	0.0048744432060611655	1.9183131213043774e-49	-2.9929188856575136e-36	2.2254653271981692e-11	8.781484023691226e-15	0.0002511135426848345	8.710755714843619e-24	6.484937315664885e-13	4.392354112574687e-15	2.185630757736582e-14	5.861084383152539e-18
26100000	0.0048744432060611655	1.9183131213043774e-49	-3.0044523091168673e-36	2.2254653271981692e-11	8.781484023691226e-15	0.0002511135426848345	8.710755714843622e-24	6.484937315664885e-13	4.392354112574687e-15	2.185630757736582e-14	5.861084383152539e-18
26200000	0.0048744432060611655	1.9183131213043774e-49	-3.015985732575852e-36	2.2254653271981692e-11	8.781484023691226e-15	0.0002511135426848345	8.710755714843623e-24	6.484937315664885e-13	4.392354112574687e-15	2.185630757736582e-14	5.861084383152539e-18
26300000	0.0048744432060611655	1.9183131213043774e-49	-3.027519156034475e-36	2.2254653271981692e-11	8.781484023691226e-15	0.0002511135426848345	8.710755714843626e-24	6.484937315664885e-13	4.392354112574687e-15	2.185630757736582e-14	5.861084383152539e-18
26400000	0.0048744432060611655	1.9183131213043774e-49	-3.039052579492744e-36	2.2254653271981692e-11	8.781484023691226e-15	0.0002511135426848345	8.710755714843628e-24	6.484937315664885e-13	4.392354112574687e-15	2.185630757736582e-14	5.861084383152539e-18
26500000	0.0048744432060611655	1.9183131213043774e-49	-3.0505860029506665e-36	2.2254653271981692e-11	8.781484023691226e-15	0.0002511135426848345	8.71075571484363e-24	6.484937315664885e-13	4.392354112574687e-15	2.185630757736582e-14	5.861084383152539e-18
26600000	0.0048744432060611655	1.9183131213043774e-49	-3.062119426408249e-36	2.2254653271981692e-11	8.781484023691226e-15	0.0002511135426848345	8.710755714843631e-24	6.484937315664885e-13	4.392354112574687e-15	2.185630757736582e-14	5.861084383152539e-18
26700000	0.0048744432060611655	1.9183131213043774e-49	-3.073652849865499e-36	2.2254653271981692e-11	8.781484023691226e-15	0.0002511135426848345	8.710755714843632e-24	6.484937315664885e-13	4.392354112574687e-15	2.185630757736582e-14	5.861084383152539e-18
26800000	0.0048744432060611655	1.9183131213043774e-49	-3.085186273322424e-36	2.2254653271981692e-11	8.781484023691226e-15	0.0002511135426848345	8.710755714843634e-24	6.484937315664885e-13	4.392354112574687e-15	2.185630757736582e-14	5.861084383152539e-18
26900000	0.0048744432060611655	1.9183131213043774e-49	-3.096719696779031e-36	2.2254653271981692e-11	8.781484023691226e-15	0.0002511135426848345	8.710755714843635e-24	6.484937315664885e-13	4.392354112574687e-15	2.185630757736582e-14	5.861084383152539e-18
27000000	0.0048744432060611655	1.9183131213043774e-49	-3.108253120235327e-36	2.2254653271981692e-11	8.781484023691226e-15	0.0002511135426848345	8.710755714843637e-24	6.484937315664885e-13	4.392354112574687e-15	2.185630757736582e-14	5.861084383152539e-18
27100000	0.0048744432060611655	1.918313121304378e-49	-3.1197865436913204e-36	2.2254653271981692e-11	8.781484023691226e-15	0.0002511135426848345	8.710755714843637e-24	6.484937315664885e-13	4.392354112574687e-15	2.185630757736582e-14	5.861084383152539e-18
27200000	0.0048744432060611655	1.918313121304378e-49	-3.131319967147017e-36	2.2254653271981692e-11	8.781484023691226e-15	0.0002511135426848345	8.710755714843638e-24	6.484937315664885e-13	4.392354112574687e-15	2.185630757736582e-14	5.861084383152539e-18
27300000	0.0048744432060611655	1.918313121304378e-49	-3.1428533906024256e-36	2.2254653271981692e-11	8.781484023691226e-15	0.0002511135426848345	8.710755714843638e-24	6.484937315664885e-13	4.392354112574687e-15	2.185630757736582e-14	5.861084383152539e-18
27400000	0.0048744432060611655	1.918313121304378e-49	-3.154386814057552e-36	2.2254653271981692e-11	8.781484023691226e-15	0.0002511135426848345	8.71075571484364e-24	6.484937315664885e-13	4.392354112574687e-15	2.185630757736582e-14	5.861084383152539e-18
27500000	0.0048744432060611655	1.918313121304378e-49	-3.165920237512404e-36	2.2254653271981692e-11	8.781484023691226e-15	0.0002511135426848345	8.71075571484364e-24	6.484937315664885e-13	4.392354112574687e-15	2.185630757736582e-14	5.861084383152539e-18
27600000	0.0048744432060611655	1.918313121304378e-49	-3.177453660966989e-36	2.2254653271981692e-11	8.781484023691226e-15	0.0002511135426848345	8.71075571484364e-24	6.484937315664885e-13	4.392354112574687e-15	2.185630757736582e-14	5.861084383152539e-18
27700000	0.0048744432060611655	1.918313121304378e-49	-3.1889870844213145e-36	2.2254653271981692e-11	8.781484023691226e-15	0.0002511135426848345	8.71075571484364e-24	6.484937315664885e-13	4.392354112574687e-15	2.185630757736582e-14	5.861084383152539e-18
27800000	0.0048744432060611655	1.918313121304378e-49	-3.2005205078753874e-36	2.2254653271981692e-11	8.781484023691226e-15	0.0002511135426848345	8.710755714843641e-24	6.484937315664885e-13	4.392354112574687e-15	2.185630757736582e-14	5.861084383152539e-18
27900000	0.0048744432060611655	1.918313121304378e-49	-3.212053931329216e-36	2.2254653271981692e-11	8.781484023691226e-15	0.0002511135426848345	8.710755714843641e-24	6.484937315664885e-13	4.392354112574687e-15	2.185630757736582e-14	5.861084383152539e-18
28000000	0.0048744432060611655	1.918313121304378e-49	-3.223587354782805e-36	2.2254653271981692e-11	8.781484023691226e-15	0.0002511135426848345	8.71075571484364e-24	6.484937315664885e-13	4.392354112574687e-15	2.185630757736582e-14	5.861084383152539e-18
28100000	0.0048744432060611655	1.918313121304378e-49	-3.235120778236164e-36	2.2254653271981692e-11	8.781484023691226e-15	0.0002511135426848345	8.71075571484364e-24	6.484937315664885e-13	4.392354112574687e-15	2.185630757736582e-14	5.861084383152539e-18
28200000	0.0048744432060611655	1.918313121304378e-49	-3.2466542016893e-36	2.2254653271981692e-11	8.781484023691226e-15	0.0002511135426848345	8.71075571484364e-24	6.484937315664885e-13	4.392354112574687e-15	2.185630757736582e-14	5.861084383152539e-18
28300000	0.0048744432060611655	1.918313121304378e-49	-3.258187625142219e-36	2.2254653271981692e-11	8.781484023691226e-15	0.0002511135426848345	8.71075571484364e-24	6.484937315664885e-13	4.392354112574687e-15	2.185630757736582e-14	5.861084383152539e-18
28400000	0.0048744432060611655	1.918313121304378e-49	-3.26972104859493e-36	2.2254653271981692e-11	8.781484023691226e-15	0.0002511135426848345	8.710755714843638e-24	6.484937315664885e-13	4.392354112574687e-15	2.185630757736582e-14	5.861084383152539e-18
28500000	0.0048744432060611655	1.918313121304378e-49	-3.2812544720474384e-36	2.2254653271981692e-11	8.781484023691226e-15	0.0002511135426848345	8.710755714843638e-24	6.484937315664885e-13	4.392354112574687e-15	2.185630757736582e-14	5.861084383152539e-18
28600000	0.0048744432060611655	1.918313121304378e-49	-3.292787895499753e-36	2.2254653271981692e-11	8.781484023691226e-15	0.0002511135426848345	8.710755714843638e-24	6.484937315664885e-13	4.392354112574687e-15	2.185630757736582e-14	5.861084383152539e-18
28700000	0.0048744432060611655	1.918313121304378e-49	-3.3043213189518805e-36	2.2254653271981692e-11	8.781484023691226e-15	0.0002511135426848345	8.710755714843637e-24	6.484937315664885e-13	4.392354112574687e-15	2.185630757736582e-14	5.861084383152539e-18
28800000	0.0048744432060611655	1.918313121304378e-49	-3.315854742403828e-36	2.2254653271981692e-11	8.781484023691226e-15	0.0002511135426848345	8.710755714843637e-24	6.484937315664885e-13	4.392354112574687e-15	2.185630757736582e-14	5.861084383152539e-18
28900000	0.0048744432060611655	1.918313121304378e-49	-3.327388165855603e-36	2.2254653271981692e-11	8.781484023691226e-15	0.0002511135426848345	8.710755714843635e-24	6.484937315664885e-13	4.392354112574687e-15	2.185630757736582e-14	5.861084383152539e-18
29000000	0.0048744432060611655	1.918313121304378e-49	-3.338921589307212e-36	2.2254653271981692e-11	8.781484023691226e-15	0.0002511135426848345	8.710755714843634e-24	6.484937315664885e-13	4.392354112574687e-15	2.185630757736582e-14	5.861084383152539e-18
29100000	0.0048744432060611655	1.918313121304378e-49	-3.350455012758664e-36	2.2254653271981692e-11	8.781484023691226e-15	0.0002511135426848345	8.710755714843634e-24	6.484937315664885e-13	4.392354112574687e-15	2.185630757736582e-14	5.861084383152539e-18
29200000	0.0048744432060611655	1.918313121304378e-49	-3.3619884362099644e-36	2.2254653271981692e-11	8.781484023691226e-15	0.0002511135426848345	8.710755714843632e-24	6.484937315664885e-13	4.392354112574687e-15	2.185630757736582e-14	5.861084383152539e-18
29300000	0.0048744432060611655	1.918313121304378e-49	-3.373521859661122e-36	2.2254653271981692e-11	8.781484023691226e-15	0.0002511135426848345	8.710755714843631e-24	6.484937315664885e-13	4.392354112574687e-15	2.185630757736582e-14	5.861084383152539e-18
29400000	0.0048744432060611655	1.918313121304378e-49	-3.3850552831121426e-36	2.2254653271981692e-11	8.781484023691226e-15	0.0002511135426848345	8.71075571484363e-24	6.484937315664885e-13	4.392354112574687e-15	2.185630757736582e-14	5.861084383152539e-18
29500000	0.0048744432060611655	1.918313121304378e-49	-3.396588706563034e-36	2.2254653271981692e-11	8.781484023691226e-15	0.0002511135426848345	8.710755714843628e-24	6.484937315664885e-13	4.392354112574687e-15	2.185630757736582e-14	5.861084383152539e-18
29600000	0.0048744432060611655	1.918313121304378e-49	-3.408122130013805e-36	2.2254653271981692e-11	8.781484023691226e-15	0.0002511135426848345	8.710755714843626e-24	6.484937315664885e-13	4.392354112574687e-15	2.185630757736582e-14	5.861084383152539e-18
29700000	0.0048744432060611655	1.918313121304378e-49	-3.419655553464461e-36	2.2254653271981692e-11	8.781484023691226e-15	0.0002511135426848345	8.710755714843625e-24	6.484937315664885e-13	4.392354112574687e-15	2.185630757736582e-14	5.861084383152539e-18
29800000	0.0048744432060611655	1.9183131213043782e-49	-3.431188976915009e-36	2.2254653271981692e-11	8.781484023691226e-15	0.0002511135426848345	8.710755714843623e-24	6.484937315664885e-13	4.392354112574687e-15	2.185630757736582e-14	5.861084383152539e-18
29900000	0.0048744432060611655	1.9183131213043782e-49	-3.4427224003654576e-36	2.2254653271981692e-11	8.781484023691226e-15	0.0002511135426848345	8.710755714843622e-24	6.484937315664885e-13	4.392354112574687e-15	2.185630757736582e-14	5.861084383152539e-18
30000000	0.0048744432060611655	1.9183131213043782e-49	-3.4542558238158134e-36	2.2254653271981692e-11	8.781484023691226e-15	0.0002511135426848345	8.71075571484362e-24	6.484937315664885e-13	4.392354112574687e-15	2.185630757736582e-14	5.861084383152539e-18
30100000	0.0048744432060611655	1.9183131213043782e-49	-3.465789247266084e-36	2.2254653271981692e-11	8.781484023691226e-15	0.0002511135426848345	8.710755714843619e-24	6.484937315664885e-13	4.392354112574687e-15	2.185630757736582e-14	5.861084383152539e-18
30200000	0.0048744432060611655	1.9183131213043782e-49	-3.4773226707162763e-36	2.2254653271981692e-11	8.781484023691226e-15	0.0002511135426848345	8.710755714843618e-24	6.484937315664885e-13	4.392354112574687e-15	2.185630757736582e-14	5.861084383152539e-18
30300000	0.0048744432060611655	1.9183131213043782e-49	-3.488856094166398e-36	2.2254653271981692e-11	8.781484023691226e-15	0.0002511135426848345	8.710755714843616e-24	6.484937315664885e-13	4.392354112574687e-15	2.185630757736582e-14	5.861084383152539e-18
30400000	0.0048744432060611655	1.9183131213043782e-49	-3.500389517616456e-36	2.2254653271981692e-11	8.781484023691226e-15	0.0002511135426848345	8.710755714843615e-24	6.484937315664885e-13	4.392354112574687e-15	2.185630757736582e-14	5.8610843831525386e-18
30500000	0.0048744432060611655	1.9183131213043782e-49	-3.5119229410664576e-36	2.2254653271981692e-11	8.781484023691226e-15	0.0002511135426848345	8.710755714843613e-24	6.484937315664885e-13	4.392354112574688e-15	2.185630757736582e-14	5.8610843831525386e-18
30600000	0.0048744432060611655	1.9183131213043782e-49	-3.5234563645164105e-36	2.2254653271981692e-11	8.781484023691226e-15	0.0002511135426848345	8.710755714843612e-24	6.484937315664885e-13	4.392354112574688e-15	2.185630757736582e-14	5.8610843831525386e-18
30700000	0.0048744432060611655	1.9183131213043782e-49	-3.5349897879663206e-36	2.2254653271981692e-11	8.781484023691226e-15	0.0002511135426848345	8.710755714843609e-24	6.484937315664885e-13	4.392354112574688e-15	2.185630757736582e-14	5.8610843831525386e-18
30800000	0.0048744432060611655	1.9183131213043782e-49	-3.546523211416197e-36	2.2254653271981695e-11	8.781484023691226e-15	0.0002511135426848345	8.710755714843607e-24	6.484937315664885e-13	4.392354112574688e-15	2.185630757736582e-14	5.8610843831525386e-18
30900000	0.0048744432060611655	1.9183131213043782e-49	-3.558056634866046e-36	2.2254653271981695e-11	8.781484023691228e-15	0.0002511135426848345	8.710755714843606e-24	6.484937315664885e-13	4.392354112574688e-15	2.185630757736582e-14	5.8610843831525386e-18
31000000	0.0048744432060611655	1.9183131213043782e-49	-3.5695900583158744e-36	2.2254653271981695e-11	8.781484023691228e-15	0.0002511135426848345	8.710755714843604e-24	6.484937315664885e-13	4.392354112574688e-15	2.185630757736582e-14	5.8610843831525386e-18
31100000	0.0048744432060611655	1.9183131213043782e-49	-3.581123481765691e-36	2.2254653271981695e-11	8.781484023691228e-15	0.0002511135426848345	8.710755714843603e-24	6.484937315664885e-13	4.392354112574688e-15	2.185630757736582e-14	5.8610843831525386e-18
31200000	0.0048744432060611655	1.9183131213043782e-49	-3.5926569052155015e-36	2.2254653271981695e-11	8.781484023691228e-15	0.0002511135426848345	8.7107557148436e-24	6.484937315664885e-13	4.392354112574688e-15	2.185630757736582e-14	5.8610843831525386e-18
31300000	0.0048744432060611655	1.9183131213043782e-49	-3.604190328665313e-36	2.2254653271981695e-11	8.781484023691228e-15	0.0002511135426848345	8.710755714843598e-24	6.484937315664885e-13	4.392354112574688e-15	2.185630757736582e-14	5.8610843831525386e-18
31400000	0.0048744432060611655	1.9183131213043782e-49	-3.615723752115135e-36	2.2254653271981695e-11	8.781484023691228e-15	0.0002511135426848345	8.710755714843597e-24	6.484937315664885e-13	4.392354112574688e-15	2.185630757736582e-14	5.8610843831525386e-18
31500000	0.0048744432060611655	1.9183131213043786e-49	-3.6272571755649725e-36	2.2254653271981695e-11	8.781484023691228e-15	0.0002511135426848345	8.710755714843596e-24	6.484937315664885e-13	4.392354112574688e-15	2.185630757736582e-14	5.8610843831525386e-18
31600000	0.0048744432060611655	1.9183131213043786e-49	-3.638790599014834e-36	2.2254653271981695e-11	8.781484023691228e-15	0.0002511135426848345	8.710755714843594e-24	6.484937315664885e-13	4.392354112574688e-15	2.185630757736582e-14	5.8610843831525386e-18
31700000	0.0048744432060611655	1.9183131213043786e-49	-3.650324022464726e-36	2.2254653271981695e-11	8.781484023691228e-15	0.0002511135426848345	8.710755714843591e-24	6.484937315664885e-13	4.392354112574688e-15	2.185630757736582e-14	5.8610843831525386e-18
31800000	0.0048744432060611655	1.9183131213043786e-49	-3.6618574459146566e-36	2.2254653271981695e-11	8.781484023691228e-15	0.0002511135426848345	8.71075571484359e-24	6.484937315664885e-13	4.392354112574688e-15	2.185630757736582e-14	5.8610843831525386e-18
31900000	0.0048744432060611655	1.9183131213043786e-49	-3.673390869364632e-36	2.2254653271981695e-11	8.781484023691228e-15	0.0002511135426848345	8.710755714843588e-24	6.484937315664885e-13	4.392354112574688e-15	2.185630757736582e-14	5.8610843831525386e-18
32000000	0.0048744432060611655	1.9183131213043786e-49	-3.68492429281466e-36	2.2254653271981695e-11	8.781484023691228e-15	0.0002511135426848345	8.710755714843587e-24	6.484937315664885e-13	4.392354112574688e-15	2.185630757736582e-14	5.8610843831525386e-18
32100000	0.0048744432060611655	1.9183131213043786e-49	-3.6964577162647483e-36	2.2254653271981695e-11	8.781484023691228e-15	0.0002511135426848345	8.710755714843585e-24	6.484937315664885e-13	4.392354112574688e-15	2.185630757736582e-14	5.8610843831525386e-18
32200000	0.0048744432060611655	1.9183131213043786e-49	-3.7079911397149037e-36	2.2254653271981695e-11	8.781484023691228e-15	0.0002511135426848345	8.710755714843584e-24	6.484937315664885e-13	4.392354112574688e-15	2.185630757736582e-14	5.8610843831525386e-18
32300000	0.0048744432060611655	1.9183131213043786e-49	-3.719524563165133e-36	2.2254653271981695e-11	8.781484023691228e-15	0.0002511135426848345	8.710755714843582e-24	6.484937315664885e-13	4.392354112574688e-15	2.185630757736582e-14	5.8610843831525386e-18
32400000	0.0048744432060611655	1.9183131213043786e-49	-3.731057986615445e-36	2.2254653271981695e-11	8.781484023691228e-15	0.0002511135426848345	8.710755714843581e-24	6.484937315664885e-13	4.392354112574688e-15	2.185630757736582e-14	5.8610843831525386e-18
32500000	0.0048744432060611655	1.9183131213043786e-49	-3.742591410065845e-36	2.2254653271981695e-11	8.781484023691228e-15	0.0002511135426848345	8.71075571484358e-24	6.484937315664885e-13	4.392354112574688e-15	2.185630757736582e-14	5.8610843831525386e-18
32600000	0.0048744432060611655	1.9183131213043786e-49	-3.7541248335163414e-36	2.2254653271981695e-11	8.781484023691228e-15	0.0002511135426848345	8.710755714843578e-24	6.484937315664885e-13	4.392354112574688e-15	2.185630757736582e-14	5.8610843831525386e-18
32700000	0.0048744432060611655	1.9183131213043786e-49	-3.765658256966942e-36	2.2254653271981695e-11	8.781484023691228e-15	0.0002511135426848345	8.710755714843576e-24	6.484937315664885e-13	4.392354112574688e-15	2.185630757736582e-14	5.8610843831525386e-18
32800000	0.0048744432060611655	1.9183131213043786e-49	-3.777191680417652e-36	2.2254653271981695e-11	8.781484023691228e-15	0.0002511135426848345	8.710755714843575e-24	6.484937315664885e-13	4.392354112574688e-15	2.185630757736582e-14	5.8610843831525386e-18
32900000	0.0048744432060611655	1.9183131213043786e-49	-3.788725103868481e-36	2.2254653271981695e-11	8.781484023691228e-15	0.0002511135426848345	8.710755714843574e-24	6.484937315664885e-13	4.392354112574688e-15	2.185630757736582e-14	5.8610843831525386e-18
33000000	0.0048744432060611655	1.9183131213043786e-49	-3.8002585273194356e-36	2.2254653271981695e-11	8.781484023691228e-15	0.0002511135426848345	8.710755714843572e-24	6.484937315664885e-13	4.392354112574688e-15	2.185630757736582e-14	5.8610843831525386e-18
33100000	0.0048744432060611655	1.9183131213043786e-49	-3.8117919507705224e-36	2.2254653271981695e-11	8.781484023691228e-15	0.0002511135426848345	8.71075571484357e-24	6.484937315664885e-13	4.392354112574688e-15	2.185630757736582e-14	5.8610843831525386e-18
33200000	0.0048744432060611655	1.9183131213043786e-49	-3.823325374221749e-36	2.2254653271981695e-11	8.781484023691228e-15	0.0002511135426848345	8.710755714843569e-24	6.484937315664885e-13	4.392354112574688e-15	2.185630757736582e-14	5.8610843831525386e-18
33300000	0.0048744432060611655	1.918313121304379e-49	-3.834858797673122e-36	2.2254653271981695e-11	8.781484023691228e-15	0.0002511135426848345	8.710755714843569e-24	6.484937315664885e-13	4.392354112574688e-15	2.185630757736582e-14	5.8610843831525386e-18
33400000	0.0048744432060611655	1.918313121304379e-49	-3.84639222112465e-36	2.2254653271981695e-11	8.781484023691228e-15	0.0002511135426848345	8.710755714843568e-24	6.484937315664885e-13	4.392354112574688e-15	2.185630757736582e-14	5.8610843831525386e-18
33500000	0.0048744432060611655	1.918313121304379e-49	-3.8579256445763395e-36	2.2254653271981695e-11	8.781484023691228e-15	0.0002511135426848345	8.710755714843566e-24	6.484937315664885e-13	4.392354112574688e-15	2.185630757736582e-14	5.8610843831525386e-18
33600000	0.0048744432060611655	1.918313121304379e-49	-3.869459068028198e-36	2.2254653271981695e-11	8.781484023691228e-15	0.0002511135426848345	8.710755714843566e-24	6.484937315664885e-13	4.392354112574688e-15	2.185630757736582e-14	5.8610843831525386e-18
33700000	0.0048744432060611655	1.918313121304379e-49	-3.880992491480232e-36	2.2254653271981695e-11	8.781484023691228e-15	0.0002511135426848345	8.710755714843565e-24	6.484937315664885e-13	4.392354112574688e-15	2.185630757736582e-14	5.8610843831525386e-18
33800000	0.0048744432060611655	1.918313121304379e-49	-3.89252591493245e-36	2.2254653271981695e-11	8.781484023691228e-15	0.0002511135426848345	8.710755714843565e-24	6.484937315664885e-13	4.392354112574688e-15	2.185630757736582e-14	5.8610843831525386e-18
33900000	0.0048744432060611655	1.918313121304379e-49	-3.904059338384859e-36	2.2254653271981695e-11	8.781484023691228e-15	0.0002511135426848345	8.710755714843563e-24	6.484937315664885e-13	4.392354112574688e-15	2.185630757736582e-14	5.8610843831525386e-18
34000000	0.0048744432060611655	1.918313121304379e-49	-3.915592761837466e-36	2.2254653271981695e-11	8.781484023691228e-15	0.0002511135426848345	8.710755714843563e-24	6.484937315664885e-13	4.392354112574688e-15	2.185630757736582e-14	5.8610843831525386e-18
34100000	0.0048744432060611655	1.918313121304379e-49	-3.927126185290277e-36	2.2254653271981695e-11	8.781484023691228e-15	0.0002511135426848345	8.710755714843563e-24	6.484937315664885e-13	4.392354112574688e-15	2.185630757736582e-14	5.8610843831525386e-18
34200000	0.0048744432060611655	1.918313121304379e-49	-3.9386596087433016e-36	2.2254653271981695e-11	8.781484023691228e-15	0.0002511135426848345	8.710755714843562e-24	6.484937315664885e-13	4.392354112574688e-15	2.185630757736582e-14	5.8610843831525386e-18
34300000	0.0048744432060611655	1.918313121304379e-49	-3.950193032196545e-36	2.2254653271981695e-11	8.781484023691228e-15	0.0002511135426848345	8.710755714843562e-24	6.484937315664885e-13	4.392354112574688e-15	2.185630757736582e-14	5.8610843831525386e-18
34400000	0.0048744432060611655	1.918313121304379e-49	-3.961726455650016e-36	2.2254653271981695e-11	8.781484023691228e-15	0.0002511135426848345	8.710755714843562e-24	6.484937315664885e-13	4.392354112574688e-15	2.185630757736582e-14	5.8610843831525386e-18
34500000	0.0048744432060611655	1.918313121304379e-49	-3.9732598791037215e-36	2.2254653271981695e-11	8.781484023691228e-15	0.0002511135426848345	8.710755714843562e-24	6.484937315664885e-13	4.392354112574688e-15	2.185630757736582e-14	5.8610843831525386e-18
34600000	0.0048744432060611655	1.918313121304379e-49	-3.984793302557366e-36	2.2254653271981695e-11	8.781484023691228e-15	0.0002511135426848345	8.710755714843562e-24	6.484937315664885e-13	4.392354112574688e-15	2.185630757736582e-14	5.8610843831525386e-18
34700000	0.0048744432060611655	1.918313121304379e-49	-3.996326726010537e-36	2.2254653271981695e-11	8.781484023691228e-15	0.0002511135426848345	8.710755714843562e-24	6.484937315664885e-13	4.392354112574688e-15	2.185630757736582e-14	5.8610843831525386e-18
34800000	0.0048744432060611655	1.918313121304379e-49	-4.007860149463237e-36	2.2254653271981695e-11	8.781484023691228e-15	0.0002511135426848345	8.710755714843562e-24	6.484937315664885e-13	4.392354112574688e-15	2.185630757736582e-14	5.8610843831525386e-18
34900000	0.0048744432060611655	1.918313121304379e-49	-4.019393572915473e-36	2.2254653271981695e-11	8.781484023691228e-15	0.0002511135426848345	8.710755714843562e-24	6.484937315664885e-13	4.392354112574688e-15	2.185630757736582e-14	5.8610843831525386e-18
35000000	0.0048744432060611655	1.918313121304379e-49	-4.030926996367254e-36	2.2254653271981695e-11	8.781484023691228e-15	0.0002511135426848345	8.710755714843562e-24	6.484937315664885e-13	4.392354112574688e-15	2.185630757736582e-14	5.8610843831525386e-18
35100000	0.0048744432060611655	1.918313121304379e-49	-4.042460419818586e-36	2.2254653271981695e-11	8.781484023691228e-15	0.0002511135426848345	8.710755714843562e-24	6.484937315664885e-13	4.392354112574688e-15	2.185630757736582e-14	5.8610843831525386e-18
35200000	0.0048744432060611655	1.918313121304379e-49	-4.053993843269477e-36	2.2254653271981695e-11	8.781484023691228e-15	0.0002511135426848345	8.710755714843562e-24	6.484937315664885e-13	4.392354112574688e-15	2.185630757736582e-14	5.8610843831525386e-18
35300000	0.0048744432060611655	1.918313121304379e-49	-4.065527266719933e-36	2.2254653271981695e-11	8.781484023691228e-15	0.0002511135426848345	8.710755714843562e-24	6.484937315664885e-13	4.392354112574688e-15	2.185630757736582e-14	5.8610843831525386e-18
35400000	0.0048744432060611655	1.918313121304379e-49	-4.0770606901699625e-36	2.2254653271981695e-11	8.781484023691228e-15	0.0002511135426848345	8.710755714843562e-24	6.484937315664885e-13	4.392354112574688e-15	2.185630757736582e-14	5.8610843831525386e-18
35500000	0.0048744432060611655	1.918313121304379e-49	-4.0885941136195726e-36	2.2254653271981695e-11	8.781484023691228e-15	0.0002511135426848345	8.710755714843562e-24	6.484937315664885e-13	4.392354112574688e-15	2.185630757736582e-14	5.8610843831525386e-18
35600000	0.0048744432060611655	1.918313121304379e-49	-4.1001275370687704e-36	2.2254653271981695e-11	8.781484023691228e-15	0.0002511135426848345	8.710755714843562e-24	6.484937315664885e-13	4.392354112574688e-15	2.185630757736582e-14	5.8610843831525386e-18
35700000	0.0048744432060611655	1.918313121304379e-49	-4.111660960517563e-36	2.2254653271981695e-11	8.781484023691228e-15	0.0002511135426848345	8.710755714843562e-24	6.484937315664885e-13	4.392354112574688e-15	2.185630757736582e-14	5.8610843831525386e-18
35800000	0.0048744432060611655	1.918313121304379e-49	-4.123194383965958e-36	2.2254653271981695e-11	8.781484023691228e-15	0.0002511135426848345	8.710755714843562e-24	6.484937315664885e-13	4.392354112574688e-15	2.185630757736582e-14	5.8610843831525386e-18
35900000	0.0048744432060611655	1.918313121304379e-49	-4.134727807413962e-36	2.2254653271981695e-11	8.781484023691228e-15	0.0002511135426848345	8.710755714843562e-24	6.484937315664885e-13	4.392354112574688e-15	2.185630757736582e-14	5.8610843831525386e-18
36000000	0.0048744432060611655	1.918313121304379e-49	-4.146261230861583e-36	2.2254653271981695e-11	8.781484023691228e-15	0.0002511135426848345	8.710755714843562e-24	6.484937315664885e-13	4.392354112574688e-15	2.185630757736582e-14	5.8610843831525386e-18
36100000	0.0048744432060611655	1.918313121304379e-49	-4.1577946543088285e-36	2.2254653271981695e-11	8.781484023691228e-15	0.0002511135426848345	8.710755714843562e-24	6.484937315664885e-13	4.392354112574688e-15	2.185630757736582e-14	5.8610843831525386e-18
36200000	0.0048744432060611655	1.918313121304379e-49	-4.169328077755704e-36	2.2254653271981695e-11	8.781484023691228e-15	0.0002511135426848345	8.710755714843562e-24	6.484937315664885e-13	4.392354112574688e-15	2.185630757736582e-14	5.8610843831525386e-18
36300000	0.0048744432060611655	1.918313121304379e-49	-4.180861501202219e-36	2.2254653271981695e-11	8.781484023691228e-15	0.0002511135426848345	8.710755714843562e-24	6.484937315664885e-13	4.392354112574688e-15	2.185630757736582e-14	5.8610843831525386e-18
36400000	0.0048744432060611655	1.918313121304379e-49	-4.19239492464838e-36	2.2254653271981695e-11	8.781484023691228e-15	0.0002511135426848345	8.710755714843562e-24	6.484937315664885e-13	4.392354112574688e-15	2.185630757736582e-14	5.8610843831525386e-18
36500000	0.0048744432060611655	1.918313121304379e-49	-4.2039283480941936e-36	2.2254653271981695e-11	8.781484023691228e-15	0.0002511135426848345	8.710755714843562e-24	6.484937315664885e-13	4.392354112574688e-15	2.185630757736582e-14	5.8610843831525386e-18
36600000	0.0048744432060611655	1.918313121304379e-49	-4.2154617715396675e-36	2.2254653271981695e-11	8.781484023691228e-15	0.0002511135426848345	8.710755714843562e-24	6.484937315664885e-13	4.392354112574688e-15	2.185630757736582e-14	5.8610843831525386e-18
36700000	0.0048744432060611655	1.918313121304379e-49	-4.226995194984809e-36	2.2254653271981695e-11	8.781484023691228e-15	0.0002511135426848345	8.710755714843562e-24	6.484937315664885e-13	4.392354112574688e-15	2.185630757736582e-14	5.8610843831525386e-18
36800000	0.0048744432060611655	1.918313121304379e-49	-4.238528618429625e-36	2.2254653271981695e-11	8.781484023691228e-15	0.0002511135426848345	8.710755714843562e-24	6.484937315664885e-13	4.392354112574688e-15	2.185630757736582e-14	5.8610843831525386e-18
36900000	0.0048744432060611655	1.918313121304379e-49	-4.2500620418741236e-36	2.2254653271981695e-11	8.781484023691228e-15	0.0002511135426848345	8.710755714843562e-24	6.484937315664885e-13	4.392354112574688e-15	2.185630757736582e-14	5.8610843831525386e-18
37000000	0.0048744432060611655	1.918313121304379e-49	-4.261595465318312e-36	2.2254653271981695e-11	8.781484023691228e-15	0.0002511135426848345	8.710755714843562e-24	6.484937315664885e-13	4.392354112574688e-15	2.185630757736582e-14	5.8610843831525386e-18
37100000	0.0048744432060611655	1.918313121304379e-49	-4.273128888762196e-36	2.2254653271981695e-11	8.781484023691228e-15	0.0002511135426848345	8.710755714843562e-24	6.484937315664885e-13	4.392354112574688e-15	2.185630757736582e-14	5.8610843831525386e-18
37200000	0.0048744432060611655	1.918313121304379e-49	-4.2846623122057846e-36	2.2254653271981695e-11	8.781484023691228e-15	0.0002511135426848345	8.710755714843562e-24	6.484937315664885e-13	4.392354112574688e-15	2.185630757736582e-14	5.8610843831525386e-18
37300000	0.0048744432060611655	1.918313121304379e-49	-4.296195735649084e-36	2.2254653271981695e-11	8.781484023691228e-15	0.0002511135426848345	8.710755714843562e-24	6.484937315664885e-13	4.392354112574688e-15	2.185630757736582e-14	5.8610843831525386e-18
37400000	0.0048744432060611655	1.918313121304379e-49	-4.307729159092102e-36	2.2254653271981695e-11	8.781484023691228e-15	0.0002511135426848345	8.710755714843562e-24	6.484937315664885e-13	4.392354112574688e-15	2.185630757736582e-14	5.8610843831525386e-18
37500000	0.0048744432060611655	1.918313121304379e-49	-4.319262582534846e-36	2.2254653271981695e-11	8.781484023691228e-15	0.0002511135426848345	8.710755714843562e-24	6.484937315664885e-13	4.392354112574688e-15	2.185630757736582e-14	5.8610843831525386e-18
37600000	0.0048744432060611655	1.918313121304379e-49	-4.330796005977323e-36	2.2254653271981695e-11	8.781484023691228e-15	0.0002511135426848345	8.710755714843562e-24	6.484937315664885e-13	4.392354112574688e-15	2.185630757736582e-14	5.8610843831525386e-18
37700000	0.0048744432060611655	1.918313121304379e-49	-4.3423294294195394e-36	2.2254653271981695e-11	8.781484023691228e-15	0.0002511135426848345	8.710755714843562e-24	6.484937315664885e-13	4.392354112574688e-15	2.185630757736582e-14	5.8610843831525386e-18
37800000	0.0048744432060611655	1.918313121304379e-49	-4.353862852861504e-36	2.2254653271981695e-11	8.781484023691228e-15	0.0002511135426848345	8.710755714843562e-24	6.484937315664885e-13	4.392354112574688e-15	2.185630757736582e-14	5.8610843831525386e-18
37900000	0.0048744432060611655	1.918313121304379e-49	-4.365396276303223e-36	2.2254653271981695e-11	8.781484023691228e-15	0.0002511135426848345	8.710755714843562e-24	6.484937315664885e-13	4.392354112574688e-15	2.185630757736582e-14	5.8610843831525386e-18
38000000	0.0048744432060611655	1.918313121304379e-49	-4.376929699744704e-36	2.2254653271981695e-11	8.781484023691228e-15	0.0002511135426848345	8.710755714843562e-24	6.484937315664885e-13	4.392354112574688e-15	2.185630757736582e-14	5.8610843831525386e-18
38100000	0.0048744432060611655	1.918313121304379e-49	-4.3884631231859546e-36	2.2254653271981695e-11	8.781484023691228e-15	0.0002511135426848345	8.710755714843562e-24	6.484937315664885e-13	4.392354112574688e-15	2.185630757736582e-14	5.8610843831525386e-18
38200000	0.0048744432060611655	1.918313121304379e-49	-4.399996546626982e-36	2.2254653271981695e-11	8.781484023691228e-15	0.0002511135426848345	8.710755714843562e-24	6.484937315664885e-13	4.392354112574688e-15	2.185630757736582e-14	5.8610843831525386e-18
38300000	0.0048744432060611655	1.918313121304379e-49	-4.4115299700677924e-36	2.2254653271981695e-11	8.781484023691228e-15	0.0002511135426848345	8.710755714843562e-24	6.484937315664885e-13	4.392354112574688e-15	2.185630757736582e-14	5.8610843831525386e-18
38400000	0.0048744432060611655	1.918313121304379e-49	-4.4230633935083946e-36	2.2254653271981695e-11	8.781484023691228e-15	0.0002511135426848345	8.710755714843562e-24	6.484937315664885e-13	4.392354112574688e-15	2.185630757736582e-14	5.8610843831525386e-18
38500000	0.0048744432060611655	1.918313121304379e-49	-4.434596816948795e-36	2.2254653271981695e-11	8.781484023691228e-15	0.0002511135426848345	8.710755714843562e-24	6.484937315664885e-13	4.392354112574688e-15	2.185630757736582e-14	5.8610843831525386e-18
38600000	0.0048744432060611655	1.918313121304379e-49	-4.446130240389001e-36	2.2254653271981695e-11	8.781484023691228e-15	0.0002511135426848345	8.710755714843562e-24	6.484937315664885e-13	4.392354112574688e-15	2.185630757736582e-14	5.8610843831525386e-18
38700000	0.0048744432060611655	1.918313121304379e-49	-4.45766366382902e-36	2.2254653271981695e-11	8.781484023691228e-15	0.0002511135426848345	8.710755714843562e-24	6.484937315664885e-13	4.392354112574688e-15	2.185630757736582e-14	5.8610843831525386e-18
38800000	0.0048744432060611655	1.918313121304379e-49	-4.469197087268859e-36	2.2254653271981695e-11	8.781484023691228e-15	0.0002511135426848345	8.710755714843562e-24	6.484937315664885e-13	4.392354112574688e-15	2.185630757736582e-14	5.861084383152539e-18
38900000	0.0048744432060611655	1.918313121304379e-49	-4.480730510708525e-36	2.2254653271981695e-11	8.781484023691228e-15	0.0002511135426848345	8.710755714843562e-24	6.484937315664885e-13	4.392354112574688e-15	2.185630757736582e-14	5.861084383152539e-18
39000000	0.0048744432060611655	1.918313121304379e-49	-4.492263934148026e-36	2.2254653271981695e-11	8.781484023691228e-15	0.0002511135426848345	8.710755714843562e-24	6.484937315664885e-13	4.392354112574688e-15	2.185630757736582e-14	5.861084383152539e-18
39100000	0.0048744432060611655	1.918313121304379e-49	-4.503797357587369e-36	2.2254653271981695e-11	8.781484023691228e-15	0.0002511135426848345	8.710755714843562e-24	6.484937315664885e-13	4.392354112574688e-15	2.185630757736582e-14	5.861084383152539e-18
39200000	0.0048744432060611655	1.918313121304379e-49	-4.515330781026561e-36	2.2254653271981695e-11	8.781484023691228e-15	0.0002511135426848345	8.710755714843562e-24	6.484937315664885e-13	4.392354112574688e-15	2.185630757736582e-14	5.861084383152539e-18
39300000	0.0048744432060611655	1.918313121304379e-49	-4.52686420446561e-36	2.2254653271981695e-11	8.781484023691228e-15	0.0002511135426848345	8.710755714843562e-24	6.484937315664885e-13	4.392354112574688e-15	2.185630757736582e-14	5.861084383152539e-18
39400000	0.0048744432060611655	1.918313121304379e-49	-4.5383976279045225e-36	2.2254653271981695e-11	8.781484023691228e-15	0.0002511135426848345	8.710755714843562e-24	6.484937315664885e-13	4.392354112574688e-15	2.185630757736582e-14	5.861084383152539e-18
39500000	0.0048744432060611655	1.918313121304379e-49	-4.549931051343306e-36	2.2254653271981695e-11	8.781484023691228e-15	0.0002511135426848345	8.710755714843562e-24	6.484937315664885e-13	4.392354112574688e-15	2.185630757736582e-14	5.861084383152539e-18
39600000	0.0048744432060611655	1.918313121304379e-49	-4.5614644747819676e-36	2.2254653271981695e-11	8.781484023691228e-15	0.0002511135426848345	8.710755714843562e-24	6.484937315664885e-13	4.392354112574688e-15	2.185630757736582e-14	5.861084383152539e-18
39700000	0.0048744432060611655	1.918313121304379e-49	-4.5729978982205144e-36	2.2254653271981695e-11	8.781484023691228e-15	0.0002511135426848345	8.710755714843562e-24	6.484937315664885e-13	4.392354112574688e-15	2.185630757736582e-14	5.861084383152539e-18
39800000	0.0048744432060611655	1.918313121304379e-49	-4.584531321658955e-36	2.2254653271981695e-11	8.781484023691228e-15	0.0002511135426848345	8.710755714843562e-24	6.484937315664885e-13	4.392354112574688e-15	2.185630757736582e-14	5.861084383152539e-18
39900000	0.0048744432060611655	1.918313121304379e-49	-4.596064745097295e-36	2.2254653271981695e-11	8.781484023691228e-15	0.0002511135426848345	8.710755714843562e-24	6.484937315664885e-13	4.392354112574688e-15	2.185630757736582e-14	5.861084383152539e-18
40000000	0.0048744432060611655	1.918313121304379e-49	-4.607598168535542e-36	2.2254653271981695e-11	8.781484023691228e-15	0.0002511135426848345	8.710755714843562e-24	6.484937315664885e-13	4.392354112574688e-15	2.185630757736582e-14	5.861084383152539e-18
40100000	0.0048744432060611655	1.918313121304379e-49	-4.619131591973704e-36	2.2254653271981695e-11	8.781484023691228e-15	0.0002511135426848345	8.710755714843562e-24	6.484937315664885e-13	4.392354112574688e-15	2.185630757736582e-14	5.861084383152539e-18
40200000	0.0048744432060611655	1.918313121304379e-49	-4.630665015411788e-36	2.2254653271981695e-11	8.781484023691228e-15	0.0002511135426848345	8.710755714843562e-24	6.484937315664885e-13	4.392354112574688e-15	2.185630757736582e-14	5.861084383152539e-18
40300000	0.0048744432060611655	1.918313121304379e-49	-4.642198438849801e-36	2.2254653271981695e-11	8.781484023691228e-15	0.0002511135426848345	8.710755714843562e-24	6.484937315664885e-13	4.392354112574688e-15	2.185630757736582e-14	5.861084383152539e-18
40400000	0.0048744432060611655	1.918313121304379e-49	-4.65373186228775e-36	2.2254653271981695e-11	8.781484023691228e-15	0.0002511135426848345	8.710755714843562e-24	6.484937315664885e-13	4.392354112574688e-15	2.185630757736582e-14	5.861084383152539e-18
40500000	0.0048744432060611655	1.918313121304379e-49	-4.6652652857256436e-36	2.2254653271981695e-11	8.781484023691228e-15	0.0002511135426848345	8.710755714843562e-24	6.484937315664885e-13	4.392354112574688e-15	2.185630757736582e-14	5.861084383152539e-18
40600000	0.0048744432060611655	1.918313121304379e-49	-4.6767987091634875e-36	2.2254653271981695e-11	8.781484023691228e-15	0.0002511135426848345	8.710755714843562e-24	6.484937315664885e-13	4.392354112574688e-15	2.185630757736582e-14	5.861084383152539e-18
40700000	0.0048744432060611655	1.918313121304379e-49	-4.688332132601289e-36	2.2254653271981695e-11	8.781484023691228e-15	0.0002511135426848345	8.710755714843562e-24	6.484937315664885e-13	4.392354112574688e-15	2.185630757736582e-14	5.861084383152539e-18
40800000	0.0048744432060611655	1.918313121304379e-49	-4.699865556039057e-36	2.2254653271981692e-11	8.781484023691226e-15	0.0002511135426848345	8.710755714843562e-24	6.484937315664885e-13	4.392354112574688e-15	2.185630757736582e-14	5.861084383152539e-18
40900000	0.0048744432060611655	1.918313121304379e-49	-4.711398979476797e-36	2.2254653271981692e-11	8.781484023691226e-15	0.0002511135426848345	8.710755714843562e-24	6.484937315664885e-13	4.392354112574688e-15	2.185630757736582e-14	5.861084383152539e-18
41000000	0.0048744432060611655	1.918313121304379e-49	-4.7229324029145176e-36	2.2254653271981692e-11	8.781484023691226e-15	0.0002511135426848345	8.710755714843562e-24	6.484937315664885e-13	4.392354112574688e-15	2.1856307577365823e-14	5.861084383152539e-18
41100000	0.0048744432060611655	1.918313121304379e-49	-4.734465826352225e-36	2.2254653271981692e-11	8.781484023691226e-15	0.0002511135426848345	8.710755714843562e-24	6.484937315664885e-13	4.392354112574688e-15	2.1856307577365823e-14	5.861084383152539e-18
41200000	0.0048744432060611655	1.918313121304379e-49	-4.7459992497899274e-36	2.2254653271981692e-11	8.781484023691226e-15	0.0002511135426848345	8.710755714843562e-24	6.484937315664885e-13	4.392354112574688e-15	2.1856307577365823e-14	5.861084383152539e-18
41300000	0.0048744432060611655	1.918313121304379e-49	-4.757532673227631e-36	2.2254653271981692e-11	8.781484023691226e-15	0.0002511135426848345	8.710755714843562e-24	6.484937315664885e-13	4.392354112574688e-15	2.1856307577365823e-14	5.861084383152539e-18
41400000	0.0048744432060611655	1.918313121304379e-49	-4.769066096665344e-36	2.2254653271981692e-11	8.781484023691226e-15	0.0002511135426848345	8.710755714843562e-24	6.484937315664885e-13	4.392354112574688e-15	2.1856307577365823e-14	5.861084383152539e-18
41500000	0.0048744432060611655	1.918313121304379e-49	-4.7805995201030735e-36	2.2254653271981692e-11	8.781484023691226e-15	0.0002511135426848345	8.710755714843562e-24	6.484937315664885e-13	4.392354112574688e-15	2.1856307577365823e-14	5.861084383152539e-18
41600000	0.0048744432060611655	1.918313121304379e-49	-4.792132943540826e-36	2.2254653271981692e-11	8.781484023691226e-15	0.0002511135426848345	8.710755714843562e-24	6.484937315664885e-13	4.392354112574688e-15	2.1856307577365823e-14	5.861084383152539e-18
41700000	0.0048744432060611655	1.9183131213043786e-49	-4.8036663669786096e-36	2.2254653271981692e-11	8.781484023691226e-15	0.0002511135426848345	8.710755714843562e-24	6.484937315664885e-13	4.392354112574688e-15	2.1856307577365823e-14	5.861084383152539e-18
41800000	0.0048744432060611655	1.9183131213043786e-49	-4.8151997904164315e-36	2.2254653271981692e-11	8.781484023691226e-15	0.0002511135426848345	8.710755714843562e-24	6.484937315664885e-13	4.392354112574688e-15	2.1856307577365823e-14	5.861084383152539e-18
41900000	0.0048744432060611655	1.9183131213043786e-49	-4.826733213854298e-36	2.2254653271981692e-11	8.781484023691226e-15	0.0002511135426848345	8.710755714843562e-24	6.484937315664885e-13	4.392354112574688e-15	2.1856307577365823e-14	5.861084383152539e-18
42000000	0.0048744432060611655	1.9183131213043786e-49	-4.838266637292218e-36	2.2254653271981692e-11	8.781484023691226e-15	0.0002511135426848345	8.710755714843562e-24	6.484937315664885e-13	4.392354112574688e-15	2.1856307577365823e-14	5.861084383152539e-18
42100000	0.0048744432060611655	1.9183131213043786e-49	-4.8498000607301977e-36	2.2254653271981692e-11	8.781484023691226e-15	0.0002511135426848345	8.710755714843562e-24	6.484937315664885e-13	4.392354112574688e-15	2.1856307577365823e-14	5.861084383152539e-18
42200000	0.0048744432060611655	1.9183131213043786e-49	-4.861333484168245e-36	2.2254653271981692e-11	8.781484023691226e-15	0.0002511135426848345	8.710755714843562e-24	6.484937315664885e-13	4.392354112574688e-15	2.1856307577365823e-14	5.861084383152539e-18
42300000	0.0048744432060611655	1.9183131213043786e-49	-4.872866907606366e-36	2.2254653271981692e-11	8.781484023691226e-15	0.0002511135426848345	8.710755714843562e-24	6.484937315664885e-13	4.392354112574688e-15	2.1856307577365823e-14	5.861084383152539e-18
42400000	0.0048744432060611655	1.9183131213043786e-49	-4.8844003310445686e-36	2.2254653271981692e-11	8.781484023691226e-15	0.0002511135426848345	8.710755714843562e-24	6.484937315664885e-13	4.392354112574688e-15	2.1856307577365823e-14	5.861084383152539e-18
42500000	0.0048744432060611655	1.9183131213043786e-49	-4.89593375448286e-36	2.2254653271981692e-11	8.781484023691226e-15	0.0002511135426848345	8.710755714843562e-24	6.484937315664885e-13	4.392354112574688e-15	2.1856307577365823e-14	5.86108438315254e-18
42600000	0.0048744432060611655	1.9183131213043786e-49	-4.9074671779212486e-36	2.2254653271981692e-11	8.781484023691226e-15	0.0002511135426848345	8.710755714843562e-24	6.484937315664885e-13	4.392354112574688e-15	2.1856307577365823e-14	5.86108438315254e-18
42700000	0.0048744432060611655	1.9183131213043786e-49	-4.91900060135974e-36	2.2254653271981692e-11	8.781484023691226e-15	0.0002511135426848345	8.710755714843562e-24	6.484937315664885e-13	4.392354112574688e-15	2.1856307577365823e-14	5.86108438315254e-18
42800000	0.0048744432060611655	1.9183131213043786e-49	-4.930534024798342e-36	2.2254653271981692e-11	8.781484023691226e-15	0.0002511135426848345	8.710755714843562e-24	6.484937315664885e-13	4.392354112574688e-15	2.1856307577365823e-14	5.86108438315254e-18
42900000	0.0048744432060611655	1.9183131213043786e-49	-4.942067448237063e-36	2.2254653271981692e-11	8.781484023691226e-15	0.0002511135426848345	8.710755714843562e-24	6.484937315664885e-13	4.392354112574688e-15	2.1856307577365823e-14	5.86108438315254e-18
43000000	0.0048744432060611655	1.9183131213043786e-49	-4.953600871675908e-36	2.2254653271981692e-11	8.781484023691226e-15	0.0002511135426848345	8.710755714843562e-24	6.484937315664885e-13	4.392354112574688e-15	2.1856307577365823e-14	5.86108438315254e-18
43100000	0.0048744432060611655	1.9183131213043786e-49	-4.965134295114886e-36	2.2254653271981692e-11	8.781484023691226e-15	0.0002511135426848345	8.710755714843562e-24	6.484937315664885e-13	4.392354112574688e-15	2.1856307577365823e-14	5.86108438315254e-18
43200000	0.0048744432060611655	1.9183131213043786e-49	-4.976667718554004e-36	2.2254653271981692e-11	8.781484023691226e-15	0.0002511135426848345	8.710755714843562e-24	6.484937315664885e-13	4.392354112574688e-15	2.1856307577365823e-14	5.86108438315254e-18
43300000	0.0048744432060611655	1.9183131213043786e-49	-4.9882011419932694e-36	2.2254653271981692e-11	8.781484023691226e-15	0.0002511135426848345	8.710755714843562e-24	6.484937315664885e-13	4.392354112574688e-15	2.1856307577365823e-14	5.86108438315254e-18
43400000	0.0048744432060611655	1.9183131213043786e-49	-4.999734565432689e-36	2.2254653271981692e-11	8.781484023691226e-15	0.0002511135426848345	8.710755714843562e-24	6.484937315664885e-13	4.392354112574688e-15	2.1856307577365823e-14	5.86108438315254e-18
43500000	0.0048744432060611655	1.9183131213043786e-49	-5.0112679888722694e-36	2.2254653271981692e-11	8.781484023691226e-15	0.0002511135426848345	8.710755714843562e-24	6.484937315664885e-13	4.392354112574688e-15	2.1856307577365823e-14	5.86108438315254e-18
43600000	0.0048744432060611655	1.9183131213043786e-49	-5.0228014123120196e-36	2.2254653271981692e-11	8.781484023691226e-15	0.0002511135426848345	8.710755714843562e-24	6.484937315664885e-13	4.392354112574688e-15	2.1856307577365823e-14	5.86108438315254e-18
43700000	0.0048744432060611655	1.9183131213043786e-49	-5.0343348357519456e-36	2.2254653271981692e-11	8.781484023691226e-15	0.0002511135426848345	8.710755714843562e-24	6.484937315664885e-13	4.392354112574688e-15	2.1856307577365823e-14	5.86108438315254e-18
43800000	0.0048744432060611655	1.9183131213043786e-49	-5.0458682591920547e-36	2.2254653271981692e-11	8.781484023691226e-15	0.0002511135426848345	8.710755714843562e-24	6.484937315664885e-13	4.392354112574688e-15	2.1856307577365823e-14	5.86108438315254e-18
43900000	0.0048744432060611655	1.9183131213043786e-49	-5.057401682632355e-36	2.2254653271981692e-11	8.781484023691226e-15	0.0002511135426848345	8.710755714843562e-24	6.484937315664885e-13	4.392354112574688e-15	2.1856307577365823e-14	5.86108438315254e-18
44000000	0.0048744432060611655	1.9183131213043786e-49	-5.068935106072853e-36	2.2254653271981692e-11	8.781484023691226e-15	0.0002511135426848345	8.710755714843562e-24	6.484937315664885e-13	4.392354112574688e-15	2.1856307577365823e-14	5.86108438315254e-18
44100000	0.0048744432060611655	1.9183131213043786e-49	-5.080468529513556e-36	2.2254653271981692e-11	8.781484023691226e-15	0.0002511135426848345	8.710755714843562e-24	6.484937315664885e-13	4.392354112574688e-15	2.1856307577365823e-14	5.86108438315254e-18
44200000	0.0048744432060611655	1.9183131213043786e-49	-5.092001952954472e-36	2.2254653271981692e-11	8.781484023691226e-15	0.0002511135426848345	8.710755714843562e-24	6.484937315664885e-13	4.392354112574688e-15	2.1856307577365823e-14	5.86108438315254e-18
44300000	0.0048744432060611655	1.9183131213043786e-49	-5.1035353763956075e-36	2.2254653271981692e-11	8.781484023691226e-15	0.0002511135426848345	8.710755714843562e-24	6.484937315664885e-13	4.392354112574688e-15	2.1856307577365823e-14	5.86108438315254e-18
44400000	0.0048744432060611655	1.9183131213043786e-49	-5.1150687998369694e-36	2.2254653271981692e-11	8.781484023691226e-15	0.0002511135426848345	8.710755714843562e-24	6.484937315664885e-13	4.392354112574688e-15	2.1856307577365823e-14	5.86108438315254e-18
44500000	0.0048744432060611655	1.9183131213043786e-49	-5.1266022232785665e-36	2.2254653271981692e-11	8.781484023691226e-15	0.0002511135426848345	8.710755714843562e-24	6.484937315664885e-13	4.392354112574688e-15	2.1856307577365823e-14	5.86108438315254e-18
44600000	0.0048744432060611655	1.9183131213043786e-49	-5.138135646720103e-36	2.2254653271981692e-11	8.781484023691226e-15	0.0002511135426848345	8.710755714843562e-24	6.484937315664885e-13	4.392354112574688e-15	2.1856307577365823e-14	5.86108438315254e-18
44700000	0.0048744432060611655	1.9183131213043786e-49	-5.149669070161165e-36	2.2254653271981692e-11	8.781484023691226e-15	0.0002511135426848345	8.710755714843562e-24	6.484937315664885e-13	4.392354112574688e-15	2.1856307577365823e-14	5.86108438315254e-18
44800000	0.0048744432060611655	1.9183131213043786e-49	-5.1612024936017555e-36	2.2254653271981692e-11	8.781484023691226e-15	0.0002511135426848345	8.710755714843562e-24	6.484937315664885e-13	4.392354112574688e-15	2.1856307577365823e-14	5.86108438315254e-18
44900000	0.0048744432060611655	1.9183131213043786e-49	-5.172735917041884e-36	2.2254653271981692e-11	8.781484023691226e-15	0.0002511135426848345	8.710755714843562e-24	6.484937315664885e-13	4.392354112574688e-15	2.1856307577365823e-14	5.86108438315254e-18
45000000	0.0048744432060611655	1.9183131213043786e-49	-5.184269340481557e-36	2.2254653271981692e-11	8.781484023691226e-15	0.0002511135426848345	8.710755714843562e-24	6.484937315664885e-13	4.392354112574688e-15	2.1856307577365823e-14	5.86108438315254e-18
45100000	0.0048744432060611655	1.9183131213043786e-49	-5.19580276392078e-36	2.2254653271981692e-11	8.781484023691226e-15	0.0002511135426848345	8.710755714843562e-24	6.484937315664885e-13	4.392354112574688e-15	2.1856307577365823e-14	5.86108438315254e-18
45200000	0.0048744432060611655	1.9183131213043786e-49	-5.207336187359562e-36	2.2254653271981692e-11	8.781484023691226e-15	0.0002511135426848345	8.710755714843562e-24	6.484937315664885e-13	4.392354112574688e-15	2.1856307577365823e-14	5.86108438315254e-18
45300000	0.0048744432060611655	1.9183131213043786e-49	-5.2188696107979094e-36	2.2254653271981692e-11	8.781484023691226e-15	0.0002511135426848345	8.710755714843562e-24	6.484937315664885e-13	4.392354112574688e-15	2.1856307577365823e-14	5.86108438315254e-18
45400000	0.0048744432060611655	1.9183131213043786e-49	-5.230403034235831e-36	2.2254653271981692e-11	8.781484023691226e-15	0.0002511135426848345	8.710755714843562e-24	6.484937315664885e-13	4.392354112574688e-15	2.1856307577365823e-14	5.86108438315254e-18
45500000	0.0048744432060611655	1.9183131213043786e-49	-5.2419364576733326e-36	2.2254653271981692e-11	8.781484023691226e-15	0.0002511135426848345	8.710755714843562e-24	6.484937315664885e-13	4.392354112574688e-15	2.1856307577365823e-14	5.86108438315254e-18
45600000	0.0048744432060611655	1.9183131213043786e-49	-5.2534698811104215e-36	2.2254653271981692e-11	8.781484023691226e-15	0.0002511135426848345	8.710755714843562e-24	6.484937315664885e-13	4.392354112574688e-15	2.1856307577365823e-14	5.86108438315254e-18
45700000	0.0048744432060611655	1.9183131213043786e-49	-5.265003304547106e-36	2.2254653271981692e-11	8.781484023691226e-15	0.0002511135426848345	8.710755714843562e-24	6.484937315664885e-13	4.392354112574688e-15	2.1856307577365823e-14	5.86108438315254e-18
45800000	0.0048744432060611655	1.9183131213043786e-49	-5.2765367279833924e-36	2.2254653271981692e-11	8.781484023691226e-15	0.0002511135426848345	8.710755714843562e-24	6.484937315664885e-13	4.392354112574688e-15	2.1856307577365823e-14	5.86108438315254e-18
45900000	0.0048744432060611655	1.9183131213043786e-49	-5.288070151419288e-36	2.2254653271981692e-11	8.781484023691226e-15	0.0002511135426848345	8.710755714843562e-24	6.484937315664885e-13	4.392354112574688e-15	2.1856307577365823e-14	5.86108438315254e-18
46000000	0.0048744432060611655	1.9183131213043786e-49	-5.2996035748548004e-36	2.2254653271981692e-11	8.781484023691226e-15	0.0002511135426848345	8.710755714843562e-24	6.484937315664885e-13	4.392354112574688e-15	2.1856307577365823e-14	5.86108438315254e-18
46100000	0.0048744432060611655	1.9183131213043786e-49	-5.311136998289937e-36	2.2254653271981692e-11	8.781484023691226e-15	0.0002511135426848345	8.710755714843562e-24	6.484937315664885e-13	4.392354112574688e-15	2.1856307577365823e-14	5.86108438315254e-18
46200000	0.0048744432060611655	1.9183131213043786e-49	-5.322670421724705e-36	2.2254653271981692e-11	8.781484023691226e-15	0.0002511135426848345	8.710755714843562e-24	6.484937315664885e-13	4.392354112574688e-15	2.1856307577365823e-14	5.86108438315254e-18
46300000	0.0048744432060611655	1.9183131213043786e-49	-5.334203845159111e-36	2.2254653271981692e-11	8.781484023691226e-15	0.0002511135426848345	8.710755714843562e-24	6.484937315664885e-13	4.392354112574688e-15	2.1856307577365823e-14	5.86108438315254e-18
46400000	0.0048744432060611655	1.9183131213043786e-49	-5.345737268593163e-36	2.2254653271981692e-11	8.781484023691226e-15	0.0002511135426848345	8.710755714843562e-24	6.484937315664885e-13	4.392354112574688e-15	2.1856307577365823e-14	5.86108438315254e-18
46500000	0.0048744432060611655	1.9183131213043786e-49	-5.357270692026868e-36	2.2254653271981692e-11	8.781484023691226e-15	0.0002511135426848345	8.710755714843562e-24	6.484937315664885e-13	4.392354112574688e-15	2.1856307577365823e-14	5.86108438315254e-18
46600000	0.0048744432060611655	1.9183131213043786e-49	-5.368804115460234e-36	2.2254653271981692e-11	8.781484023691226e-15	0.0002511135426848345	8.710755714843562e-24	6.484937315664885e-13	4.392354112574688e-15	2.1856307577365823e-14	5.86108438315254e-18
46700000	0.0048744432060611655	1.9183131213043786e-49	-5.3803375388932666e-36	2.2254653271981692e-11	8.781484023691226e-15	0.0002511135426848345	8.710755714843562e-24	6.484937315664885e-13	4.392354112574688e-15	2.1856307577365823e-14	5.86108438315254e-18
46800000	0.0048744432060611655	1.9183131213043786e-49	-5.391870962325974e-36	2.2254653271981692e-11	8.781484023691226e-15	0.0002511135426848345	8.710755714843562e-24	6.484937315664885e-13	4.392354112574688e-15	2.1856307577365823e-14	5.86108438315254e-18
46900000	0.0048744432060611655	1.9183131213043786e-49	-5.403404385758364e-36	2.2254653271981692e-11	8.781484023691226e-15	0.0002511135426848345	8.710755714843562e-24	6.484937315664885e-13	4.392354112574688e-15	2.1856307577365823e-14	5.86108438315254e-18
47000000	0.0048744432060611655	1.9183131213043786e-49	-5.4149378091904436e-36	2.2254653271981692e-11	8.781484023691226e-15	0.0002511135426848345	8.710755714843562e-24	6.484937315664885e-13	4.392354112574688e-15	2.1856307577365823e-14	5.86108438315254e-18
47100000	0.0048744432060611655	1.9183131213043786e-49	-5.4264712326222197e-36	2.2254653271981692e-11	8.781484023691226e-15	0.0002511135426848345	8.710755714843562e-24	6.484937315664885e-13	4.392354112574688e-15	2.1856307577365823e-14	5.86108438315254e-18
47200000	0.0048744432060611655	1.9183131213043786e-49	-5.4380046560537e-36	2.2254653271981692e-11	8.781484023691226e-15	0.0002511135426848345	8.710755714843562e-24	6.484937315664885e-13	4.392354112574688e-15	2.1856307577365823e-14	5.86108438315254e-18
47300000	0.0048744432060611655	1.9183131213043786e-49	-5.4495380794848904e-36	2.2254653271981692e-11	8.781484023691226e-15	0.0002511135426848345	8.710755714843562e-24	6.484937315664885e-13	4.392354112574688e-15	2.1856307577365823e-14	5.86108438315254e-18
47400000	0.0048744432060611655	1.9183131213043786e-49	-5.4610715029158e-36	2.2254653271981692e-11	8.781484023691226e-15	0.0002511135426848345	8.710755714843562e-24	6.484937315664885e-13	4.392354112574688e-15	2.1856307577365823e-14	5.86108438315254e-18
47500000	0.0048744432060611655	1.9183131213043786e-49	-5.472604926346435e-36	2.2254653271981692e-11	8.781484023691226e-15	0.0002511135426848345	8.710755714843562e-24	6.484937315664885e-13	4.392354112574688e-15	2.1856307577365823e-14	5.86108438315254e-18
47600000	0.0048744432060611655	1.9183131213043786e-49	-5.4841383497768034e-36	2.2254653271981692e-11	8.781484023691226e-15	0.0002511135426848345	8.710755714843562e-24	6.484937315664885e-13	4.392354112574688e-15	2.1856307577365823e-14	5.86108438315254e-18
47700000	0.0048744432060611655	1.9183131213043786e-49	-5.4956717732069116e-36	2.2254653271981692e-11	8.781484023691226e-15	0.0002511135426848345	8.710755714843562e-24	6.484937315664885e-13	4.392354112574688e-15	2.1856307577365823e-14	5.86108438315254e-18
47800000	0.0048744432060611655	1.9183131213043786e-49	-5.507205196636767e-36	2.2254653271981692e-11	8.781484023691226e-15	0.0002511135426848345	8.710755714843562e-24	6.484937315664885e-13	4.392354112574688e-15	2.1856307577365823e-14	5.86108438315254e-18
47900000	0.0048744432060611655	1.9183131213043786e-49	-5.5187386200663784e-36	2.2254653271981692e-11	8.781484023691226e-15	0.0002511135426848345	8.710755714843562e-24	6.484937315664885e-13	4.392354112574688e-15	2.1856307577365823e-14	5.86108438315254e-18
48000000	0.0048744432060611655	1.9183131213043786e-49	-5.530272043495751e-36	2.2254653271981692e-11	8.781484023691226e-15	0.0002511135426848345	8.710755714843562e-24	6.484937315664885e-13	4.392354112574688e-15	2.1856307577365823e-14	5.861084383152539e-18
48100000	0.0048744432060611655	1.9183131213043786e-49	-5.541805466924893e-36	2.2254653271981692e-11	8.781484023691226e-15	0.0002511135426848345	8.710755714843562e-24	6.484937315664885e-13	4.392354112574688e-15	2.1856307577365823e-14	5.861084383152539e-18
48200000	0.0048744432060611655	1.9183131213043786e-49	-5.553338890353811e-36	2.2254653271981692e-11	8.781484023691226e-15	0.0002511135426848345	8.710755714843562e-24	6.484937315664885e-13	4.392354112574688e-15	2.1856307577365823e-14	5.861084383152539e-18
48300000	0.0048744432060611655	1.9183131213043786e-49	-5.5648723137825136e-36	2.2254653271981692e-11	8.781484023691226e-15	0.0002511135426848345	8.710755714843562e-24	6.484937315664885e-13	4.392354112574688e-15	2.1856307577365823e-14	5.861084383152539e-18
48400000	0.0048744432060611655	1.9183131213043786e-49	-5.5764057372110074e-36	2.2254653271981692e-11	8.781484023691226e-15	0.0002511135426848345	8.710755714843562e-24	6.484937315664885e-13	4.392354112574688e-15	2.1856307577365823e-14	5.861084383152539e-18
48500000	0.0048744432060611655	1.9183131213043786e-49	-5.587939160639299e-36	2.2254653271981692e-11	8.781484023691226e-15	0.0002511135426848345	8.710755714843562e-24	6.484937315664885e-13	4.392354112574688e-15	2.1856307577365823e-14	5.861084383152539e-18
48600000	0.0048744432060611655	1.9183131213043786e-49	-5.5994725840673965e-36	2.2254653271981692e-11	8.781484023691226e-15	0.0002511135426848345	8.710755714843562e-24	6.484937315664885e-13	4.392354112574688e-15	2.1856307577365823e-14	5.861084383152539e-18
48700000	0.0048744432060611655	1.9183131213043786e-49	-5.6110060074953064e-36	2.2254653271981692e-11	8.781484023691226e-15	0.0002511135426848345	8.710755714843562e-24	6.484937315664885e-13	4.392354112574688e-15	2.1856307577365823e-14	5.861084383152539e-18
48800000	0.0048744432060611655	1.9183131213043786e-49	-5.622539430923037e-36	2.2254653271981692e-11	8.781484023691226e-15	0.0002511135426848345	8.710755714843562e-24	6.484937315664885e-13	4.392354112574688e-15	2.1856307577365823e-14	5.861084383152539e-18
48900000	0.0048744432060611655	1.9183131213043786e-49	-5.634072854350595e-36	2.2254653271981692e-11	8.781484023691226e-15	0.0002511135426848345	8.710755714843562e-24	6.484937315664885e-13	4.392354112574688e-15	2.1856307577365823e-14	5.861084383152539e-18
49000000	0.0048744432060611655	1.918313121304379e-49	-5.645606277777988e-36	2.2254653271981692e-11	8.781484023691226e-15	0.0002511135426848345	8.710755714843562e-24	6.484937315664885e-13	4.392354112574688e-15	2.1856307577365823e-14	5.861084383152539e-18
49100000	0.0048744432060611655	1.918313121304379e-49	-5.657139701205222e-36	2.2254653271981692e-11	8.781484023691226e-15	0.0002511135426848345	8.710755714843562e-24	6.484937315664885e-13	4.392354112574688e-15	2.1856307577365823e-14	5.861084383152539e-18
49200000	0.0048744432060611655	1.918313121304379e-49	-5.668673124632306e-36	2.2254653271981692e-11	8.781484023691226e-15	0.0002511135426848345	8.710755714843562e-24	6.484937315664885e-13	4.392354112574688e-15	2.1856307577365823e-14	5.861084383152539e-18
49300000	0.0048744432060611655	1.918313121304379e-49	-5.680206548059246e-36	2.2254653271981692e-11	8.781484023691226e-15	0.0002511135426848345	8.710755714843562e-24	6.484937315664885e-13	4.392354112574688e-15	2.1856307577365823e-14	5.861084383152539e-18
49400000	0.0048744432060611655	1.918313121304379e-49	-5.69173997148605e-36	2.2254653271981692e-11	8.781484023691226e-15	0.0002511135426848345	8.710755714843562e-24	6.484937315664885e-13	4.392354112574688e-15	2.1856307577365823e-14	5.861084383152539e-18
49500000	0.0048744432060611655	1.918313121304379e-49	-5.703273394912725e-36	2.2254653271981692e-11	8.781484023691226e-15	0.0002511135426848345	8.710755714843562e-24	6.484937315664885e-13	4.392354112574688e-15	2.1856307577365823e-14	5.861084383152539e-18
49600000	0.0048744432060611655	1.918313121304379e-49	-5.7148068183392776e-36	2.2254653271981692e-11	8.781484023691226e-15	0.0002511135426848345	8.710755714843562e-24	6.484937315664885e-13	4.392354112574688e-15	2.1856307577365823e-14	5.861084383152539e-18
49700000	0.0048744432060611655	1.918313121304379e-49	-5.726340241765717e-36	2.2254653271981692e-11	8.781484023691226e-15	0.0002511135426848345	8.710755714843562e-24	6.484937315664885e-13	4.392354112574688e-15	2.1856307577365823e-14	5.861084383152539e-18
49800000	0.0048744432060611655	1.918313121304379e-49	-5.737873665192048e-36	2.2254653271981692e-11	8.781484023691226e-15	0.0002511135426848345	8.710755714843562e-24	6.484937315664885e-13	4.392354112574688e-15	2.1856307577365823e-14	5.861084383152539e-18
49900000	0.0048744432060611655	1.918313121304379e-49	-5.74940708861828e-36	2.2254653271981692e-11	8.781484023691226e-15	0.0002511135426848345	8.710755714843562e-24	6.484937315664885e-13	4.392354112574688e-15	2.1856307577365823e-14	5.861084383152539e-18
50000000	0.0048744432060611655	1.918313121304379e-49	-5.7609405120444183e-36	2.2254653271981692e-11	8.781484023691226e-15	0.0002511135426848345	8.710755714843562e-24	6.484937315664885e-13	4.392354112574688e-15	2.1856307577365823e-14	5.8610843831525386e-18
50100000	0.0048744432060611655	1.918313121304379e-49	-5.772473935470472e-36	2.2254653271981692e-11	8.781484023691226e-15	0.0002511135426848345	8.710755714843562e-24	6.484937315664886e-13	4.392354112574688e-15	2.1856307577365823e-14	5.8610843831525386e-18
50200000	0.0048744432060611655	1.918313121304379e-49	-5.7840073588964475e-36	2.2254653271981692e-11	8.781484023691226e-15	0.0002511135426848345	8.710755714843562e-24	6.484937315664886e-13	4.392354112574688e-15	2.1856307577365823e-14	5.8610843831525386e-18
50300000	0.0048744432060611655	1.918313121304379e-49	-5.7955407823223515e-36	2.2254653271981692e-11	8.781484023691226e-15	0.00025111354268483454	8.710755714843562e-24	6.484937315664886e-13	4.392354112574688e-15	2.1856307577365823e-14	5.8610843831525386e-18
50400000	0.0048744432060611655	1.918313121304379e-49	-5.8070742057481926e-36	2.2254653271981692e-11	8.781484023691226e-15	0.00025111354268483454	8.710755714843562e-24	6.484937315664886e-13	4.392354112574688e-15	2.1856307577365823e-14	5.8610843831525386e-18
50500000	0.0048744432060611655	1.918313121304379e-49	-5.818607629173977e-36	2.2254653271981692e-11	8.781484023691226e-15	0.00025111354268483454	8.710755714843562e-24	6.484937315664886e-13	4.392354112574688e-15	2.1856307577365823e-14	5.8610843831525386e-18
50600000	0.0048744432060611655	1.918313121304379e-49	-5.8301410525997126e-36	2.2254653271981692e-11	8.781484023691226e-15	0.00025111354268483454	8.710755714843562e-24	6.484937315664886e-13	4.392354112574688e-15	2.1856307577365823e-14	5.8610843831525386e-18
50700000	0.0048744432060611655	1.918313121304379e-49	-5.841674476025406e-36	2.2254653271981692e-11	8.781484023691226e-15	0.00025111354268483454	8.710755714843562e-24	6.484937315664886e-13	4.392354112574688e-15	2.1856307577365823e-14	5.8610843831525386e-18
50800000	0.0048744432060611655	1.918313121304379e-49	-5.8532078994510655e-36	2.2254653271981692e-11	8.781484023691226e-15	0.00025111354268483454	8.710755714843562e-24	6.484937315664886e-13	4.392354112574688e-15	2.1856307577365823e-14	5.8610843831525386e-18
50900000	0.0048744432060611655	1.918313121304379e-49	-5.864741322876697e-36	2.2254653271981692e-11	8.781484023691226e-15	0.00025111354268483454	8.710755714843562e-24	6.484937315664886e-13	4.392354112574688e-15	2.1856307577365823e-14	5.8610843831525386e-18
51000000	0.0048744432060611655	1.918313121304379e-49	-5.876274746302309e-36	2.2254653271981692e-11	8.781484023691228e-15	0.00025111354268483454	8.710755714843562e-24	6.484937315664886e-13	4.392354112574688e-15	2.1856307577365823e-14	5.8610843831525386e-18
51100000	0.0048744432060611655	1.918313121304379e-49	-5.887808169727908e-36	2.2254653271981692e-11	8.781484023691228e-15	0.00025111354268483454	8.710755714843562e-24	6.484937315664886e-13	4.392354112574688e-15	2.1856307577365823e-14	5.8610843831525386e-18
51200000	0.0048744432060611655	1.918313121304379e-49	-5.8993415931535014e-36	2.2254653271981692e-11	8.781484023691228e-15	0.00025111354268483454	8.710755714843562e-24	6.484937315664886e-13	4.392354112574688e-15	2.1856307577365823e-14	5.8610843831525386e-18
51300000	0.0048744432060611655	1.918313121304379e-49	-5.910875016579097e-36	2.2254653271981692e-11	8.781484023691228e-15	0.00025111354268483454	8.710755714843562e-24	6.484937315664886e-13	4.392354112574688e-15	2.1856307577365823e-14	5.8610843831525386e-18
51400000	0.0048744432060611655	1.918313121304379e-49	-5.922408440004701e-36	2.2254653271981695e-11	8.781484023691228e-15	0.00025111354268483454	8.710755714843562e-24	6.484937315664886e-13	4.392354112574688e-15	2.1856307577365823e-14	5.8610843831525386e-18
51500000	0.0048744432060611655	1.918313121304379e-49	-5.933941863430322e-36	2.2254653271981695e-11	8.781484023691228e-15	0.00025111354268483454	8.710755714843562e-24	6.484937315664886e-13	4.392354112574688e-15	2.1856307577365823e-14	5.8610843831525386e-18
51600000	0.0048744432060611655	1.918313121304379e-49	-5.945475286855966e-36	2.2254653271981695e-11	8.781484023691228e-15	0.00025111354268483454	8.710755714843562e-24	6.484937315664886e-13	4.392354112574688e-15	2.1856307577365823e-14	5.8610843831525386e-18
51700000	0.0048744432060611655	1.918313121304379e-49	-5.957008710281641e-36	2.2254653271981695e-11	8.781484023691228e-15	0.00025111354268483454	8.710755714843562e-24	6.484937315664886e-13	4.392354112574688e-15	2.1856307577365823e-14	5.861084383152538e-18
51800000	0.0048744432060611655	1.918313121304379e-49	-5.9685421337073544e-36	2.2254653271981695e-11	8.781484023691228e-15	0.00025111354268483454	8.710755714843562e-24	6.484937315664886e-13	4.392354112574688e-15	2.1856307577365823e-14	5.861084383152538e-18
51900000	0.0048744432060611655	1.918313121304379e-49	-5.980075557133113e-36	2.2254653271981695e-11	8.781484023691228e-15	0.00025111354268483454	8.710755714843562e-24	6.484937315664886e-13	4.392354112574688e-15	2.1856307577365823e-14	5.861084383152538e-18
52000000	0.0048744432060611655	1.918313121304379e-49	-5.991608980558924e-36	2.2254653271981695e-11	8.781484023691228e-15	0.00025111354268483454	8.710755714843562e-24	6.484937315664886e-13	4.392354112574688e-15	2.1856307577365823e-14	5.861084383152538e-18
52100000	0.0048744432060611655	1.918313121304379e-49	-6.003142403984795e-36	2.2254653271981695e-11	8.781484023691228e-15	0.00025111354268483454	8.710755714843562e-24	6.484937315664886e-13	4.392354112574688e-15	2.1856307577365823e-14	5.861084383152538e-18
52200000	0.0048744432060611655	1.918313121304379e-49	-6.014675827410733e-36	2.2254653271981695e-11	8.781484023691228e-15	0.00025111354268483454	8.710755714843562e-24	6.484937315664886e-13	4.392354112574688e-15	2.1856307577365823e-14	5.861084383152538e-18
52300000	0.0048744432060611655	1.918313121304379e-49	-6.026209250836745e-36	2.2254653271981695e-11	8.781484023691228e-15	0.00025111354268483454	8.710755714843562e-24	6.484937315664886e-13	4.392354112574688e-15	2.1856307577365823e-14	5.861084383152538e-18
52400000	0.0048744432060611655	1.918313121304379e-49	-6.03774267426284e-36	2.2254653271981695e-11	8.781484023691228e-15	0.00025111354268483454	8.710755714843562e-24	6.484937315664886e-13	4.392354112574688e-15	2.1856307577365823e-14	5.861084383152538e-18
52500000	0.0048744432060611655	1.9183131213043793e-49	-6.049276097689024e-36	2.2254653271981695e-11	8.781484023691228e-15	0.00025111354268483454	8.710755714843562e-24	6.484937315664886e-13	4.392354112574688e-15	2.1856307577365823e-14	5.861084383152538e-18
52600000	0.0048744432060611655	1.9183131213043793e-49	-6.060809521115303e-36	2.2254653271981695e-11	8.781484023691228e-15	0.00025111354268483454	8.710755714843562e-24	6.484937315664886e-13	4.392354112574688e-15	2.1856307577365823e-14	5.861084383152538e-18
52700000	0.0048744432060611655	1.9183131213043793e-49	-6.072342944541686e-36	2.2254653271981695e-11	8.781484023691228e-15	0.00025111354268483454	8.710755714843562e-24	6.484937315664886e-13	4.392354112574688e-15	2.1856307577365823e-14	5.861084383152538e-18
52800000	0.0048744432060611655	1.9183131213043793e-49	-6.08387636796818e-36	2.2254653271981695e-11	8.781484023691228e-15	0.00025111354268483454	8.710755714843562e-24	6.484937315664886e-13	4.392354112574688e-15	2.1856307577365823e-14	5.861084383152538e-18
52900000	0.0048744432060611655	1.9183131213043793e-49	-6.095409791394791e-36	2.2254653271981695e-11	8.781484023691228e-15	0.00025111354268483454	8.710755714843562e-24	6.484937315664886e-13	4.392354112574688e-15	2.1856307577365823e-14	5.861084383152538e-18
53000000	0.0048744432060611655	1.9183131213043793e-49	-6.106943214821528e-36	2.2254653271981695e-11	8.781484023691228e-15	0.00025111354268483454	8.710755714843562e-24	6.484937315664886e-13	4.392354112574688e-15	2.1856307577365823e-14	5.861084383152538e-18
53100000	0.0048744432060611655	1.9183131213043793e-49	-6.118476638248398e-36	2.2254653271981695e-11	8.781484023691228e-15	0.00025111354268483454	8.710755714843562e-24	6.484937315664886e-13	4.392354112574688e-15	2.1856307577365823e-14	5.861084383152538e-18
53200000	0.0048744432060611655	1.9183131213043793e-49	-6.130010061675408e-36	2.2254653271981695e-11	8.781484023691228e-15	0.00025111354268483454	8.710755714843562e-24	6.484937315664886e-13	4.392354112574688e-15	2.1856307577365823e-14	5.861084383152538e-18
53300000	0.0048744432060611655	1.9183131213043793e-49	-6.141543485102565e-36	2.2254653271981695e-11	8.781484023691228e-15	0.00025111354268483454	8.710755714843562e-24	6.484937315664886e-13	4.392354112574688e-15	2.1856307577365823e-14	5.861084383152538e-18
53400000	0.0048744432060611655	1.9183131213043793e-49	-6.153076908529875e-36	2.2254653271981695e-11	8.781484023691228e-15	0.00025111354268483454	8.710755714843562e-24	6.484937315664886e-13	4.392354112574688e-15	2.1856307577365823e-14	5.861084383152538e-18
53500000	0.0048744432060611655	1.9183131213043793e-49	-6.164610331957347e-36	2.2254653271981695e-11	8.781484023691228e-15	0.00025111354268483454	8.710755714843562e-24	6.484937315664886e-13	4.392354112574688e-15	2.1856307577365823e-14	5.861084383152537e-18
53600000	0.0048744432060611655	1.9183131213043793e-49	-6.176143755384989e-36	2.2254653271981695e-11	8.781484023691228e-15	0.00025111354268483454	8.710755714843562e-24	6.484937315664886e-13	4.392354112574688e-15	2.1856307577365823e-14	5.861084383152537e-18
53700000	0.0048744432060611655	1.9183131213043793e-49	-6.187677178812806e-36	2.2254653271981695e-11	8.781484023691228e-15	0.00025111354268483454	8.710755714843562e-24	6.484937315664886e-13	4.392354112574688e-15	2.1856307577365823e-14	5.861084383152537e-18
53800000	0.0048744432060611655	1.9183131213043793e-49	-6.199210602240808e-36	2.2254653271981695e-11	8.781484023691228e-15	0.00025111354268483454	8.710755714843562e-24	6.484937315664886e-13	4.392354112574688e-15	2.1856307577365823e-14	5.861084383152537e-18
53900000	0.0048744432060611655	1.9183131213043793e-49	-6.210744025668999e-36	2.2254653271981695e-11	8.781484023691228e-15	0.00025111354268483454	8.710755714843562e-24	6.484937315664886e-13	4.392354112574688e-15	2.1856307577365823e-14	5.861084383152537e-18
54000000	0.0048744432060611655	1.9183131213043793e-49	-6.222277449097388e-36	2.2254653271981695e-11	8.781484023691228e-15	0.00025111354268483454	8.710755714843562e-24	6.484937315664886e-13	4.392354112574688e-15	2.1856307577365823e-14	5.861084383152537e-18
54100000	0.0048744432060611655	1.9183131213043793e-49	-6.233810872525983e-36	2.2254653271981695e-11	8.781484023691228e-15	0.00025111354268483454	8.710755714843562e-24	6.484937315664886e-13	4.392354112574688e-15	2.1856307577365823e-14	5.861084383152537e-18
54200000	0.0048744432060611655	1.9183131213043793e-49	-6.24534429595479e-36	2.2254653271981695e-11	8.781484023691228e-15	0.00025111354268483454	8.710755714843562e-24	6.484937315664886e-13	4.392354112574688e-15	2.1856307577365823e-14	5.861084383152537e-18
54300000	0.0048744432060611655	1.9183131213043793e-49	-6.256877719383818e-36	2.2254653271981695e-11	8.781484023691228e-15	0.00025111354268483454	8.710755714843562e-24	6.484937315664886e-13	4.392354112574688e-15	2.1856307577365823e-14	5.861084383152537e-18
54400000	0.0048744432060611655	1.9183131213043793e-49	-6.268411142813071e-36	2.2254653271981695e-11	8.781484023691228e-15	0.00025111354268483454	8.710755714843562e-24	6.484937315664886e-13	4.392354112574688e-15	2.1856307577365823e-14	5.861084383152537e-18
54500000	0.0048744432060611655	1.9183131213043793e-49	-6.279944566242559e-36	2.2254653271981695e-11	8.781484023691228e-15	0.00025111354268483454	8.710755714843562e-24	6.484937315664886e-13	4.392354112574688e-15	2.1856307577365823e-14	5.861084383152537e-18
54600000	0.0048744432060611655	1.9183131213043793e-49	-6.291477989671988e-36	2.2254653271981695e-11	8.781484023691228e-15	0.00025111354268483454	8.710755714843562e-24	6.484937315664886e-13	4.392354112574688e-15	2.1856307577365823e-14	5.861084383152537e-18
54700000	0.0048744432060611655	1.9183131213043793e-49	-6.30301141310094e-36	2.2254653271981695e-11	8.781484023691228e-15	0.00025111354268483454	8.710755714843562e-24	6.484937315664886e-13	4.392354112574688e-15	2.1856307577365823e-14	5.861084383152537e-18
54800000	0.0048744432060611655	1.9183131213043793e-49	-6.314544836529423e-36	2.2254653271981695e-11	8.781484023691228e-15	0.00025111354268483454	8.710755714843562e-24	6.484937315664886e-13	4.392354112574688e-15	2.1856307577365823e-14	5.861084383152537e-18
54900000	0.0048744432060611655	1.9183131213043793e-49	-6.326078259957443e-36	2.2254653271981695e-11	8.781484023691228e-15	0.00025111354268483454	8.710755714843562e-24	6.484937315664886e-13	4.392354112574688e-15	2.1856307577365823e-14	5.861084383152537e-18
55000000	0.0048744432060611655	1.9183131213043793e-49	-6.337611683385006e-36	2.2254653271981695e-11	8.781484023691228e-15	0.00025111354268483454	8.710755714843562e-24	6.484937315664886e-13	4.392354112574688e-15	2.1856307577365823e-14	5.861084383152537e-18
55100000	0.0048744432060611655	1.9183131213043793e-49	-6.349145106812122e-36	2.2254653271981695e-11	8.781484023691228e-15	0.00025111354268483454	8.710755714843562e-24	6.484937315664886e-13	4.392354112574688e-15	2.1856307577365823e-14	5.861084383152537e-18
55200000	0.0048744432060611655	1.9183131213043793e-49	-6.360678530238795e-36	2.2254653271981695e-11	8.781484023691228e-15	0.00025111354268483454	8.710755714843562e-24	6.484937315664886e-13	4.392354112574688e-15	2.1856307577365823e-14	5.861084383152537e-18
55300000	0.0048744432060611655	1.9183131213043793e-49	-6.372211953665035e-36	2.2254653271981695e-11	8.781484023691228e-15	0.00025111354268483454	8.710755714843562e-24	6.484937315664886e-13	4.392354112574688e-15	2.1856307577365823e-14	5.861084383152537e-18
55400000	0.0048744432060611655	1.9183131213043793e-49	-6.383745377090847e-36	2.2254653271981695e-11	8.781484023691228e-15	0.00025111354268483454	8.710755714843562e-24	6.484937315664886e-13	4.392354112574688e-15	2.1856307577365823e-14	5.861084383152537e-18
55500000	0.0048744432060611655	1.9183131213043793e-49	-6.39527880051624e-36	2.2254653271981695e-11	8.781484023691228e-15	0.00025111354268483454	8.710755714843562e-24	6.484937315664886e-13	4.392354112574688e-15	2.1856307577365823e-14	5.861084383152537e-18
55600000	0.0048744432060611655	1.9183131213043793e-49	-6.406812223941221e-36	2.2254653271981695e-11	8.781484023691228e-15	0.00025111354268483454	8.710755714843562e-24	6.484937315664886e-13	4.392354112574688e-15	2.1856307577365823e-14	5.861084383152537e-18
55700000	0.0048744432060611655	1.9183131213043793e-49	-6.418345647365796e-36	2.2254653271981695e-11	8.781484023691228e-15	0.00025111354268483454	8.710755714843562e-24	6.484937315664886e-13	4.392354112574688e-15	2.1856307577365823e-14	5.861084383152537e-18
55800000	0.0048744432060611655	1.9183131213043793e-49	-6.429879070789974e-36	2.2254653271981695e-11	8.781484023691228e-15	0.00025111354268483454	8.710755714843562e-24	6.484937315664886e-13	4.392354112574688e-15	2.1856307577365823e-14	5.861084383152537e-18
55900000	0.0048744432060611655	1.9183131213043793e-49	-6.441412494213762e-36	2.2254653271981695e-11	8.781484023691228e-15	0.00025111354268483454	8.710755714843562e-24	6.484937315664886e-13	4.392354112574688e-15	2.1856307577365823e-14	5.861084383152537e-18
56000000	0.0048744432060611655	1.9183131213043793e-49	-6.452945917637165e-36	2.2254653271981695e-11	8.781484023691228e-15	0.00025111354268483454	8.710755714843562e-24	6.484937315664886e-13	4.392354112574688e-15	2.1856307577365823e-14	5.861084383152537e-18
56100000	0.0048744432060611655	1.9183131213043793e-49	-6.464479341060194e-36	2.2254653271981695e-11	8.781484023691228e-15	0.00025111354268483454	8.710755714843562e-24	6.484937315664886e-13	4.392354112574688e-15	2.1856307577365823e-14	5.861084383152537e-18
56200000	0.0048744432060611655	1.9183131213043793e-49	-6.476012764482852e-36	2.2254653271981695e-11	8.781484023691228e-15	0.00025111354268483454	8.710755714843562e-24	6.484937315664886e-13	4.392354112574688e-15	2.1856307577365823e-14	5.861084383152537e-18
56300000	0.0048744432060611655	1.9183131213043793e-49	-6.48754618790515e-36	2.2254653271981695e-11	8.781484023691228e-15	0.00025111354268483454	8.710755714843562e-24	6.484937315664886e-13	4.392354112574688e-15	2.1856307577365823e-14	5.861084383152537e-18
56400000	0.0048744432060611655	1.9183131213043793e-49	-6.499079611327094e-36	2.2254653271981695e-11	8.781484023691228e-15	0.00025111354268483454	8.710755714843562e-24	6.484937315664886e-13	4.392354112574688e-15	2.1856307577365823e-14	5.861084383152537e-18
56500000	0.0048744432060611655	1.9183131213043793e-49	-6.51061303474869e-36	2.2254653271981695e-11	8.781484023691228e-15	0.00025111354268483454	8.710755714843562e-24	6.484937315664886e-13	4.392354112574688e-15	2.1856307577365823e-14	5.861084383152537e-18
56600000	0.0048744432060611655	1.9183131213043793e-49	-6.522146458169948e-36	2.2254653271981695e-11	8.781484023691228e-15	0.00025111354268483454	8.710755714843562e-24	6.484937315664886e-13	4.392354112574688e-15	2.1856307577365823e-14	5.861084383152537e-18
56700000	0.0048744432060611655	1.9183131213043793e-49	-6.533679881590872e-36	2.2254653271981695e-11	8.781484023691228e-15	0.00025111354268483454	8.710755714843562e-24	6.484937315664886e-13	4.392354112574688e-15	2.1856307577365823e-14	5.861084383152537e-18
56800000	0.0048744432060611655	1.9183131213043793e-49	-6.545213305011471e-36	2.2254653271981695e-11	8.781484023691228e-15	0.00025111354268483454	8.710755714843562e-24	6.484937315664886e-13	4.392354112574688e-15	2.1856307577365823e-14	5.861084383152537e-18
56900000	0.0048744432060611655	1.9183131213043793e-49	-6.556746728431752e-36	2.2254653271981695e-11	8.781484023691228e-15	0.00025111354268483454	8.710755714843562e-24	6.484937315664886e-13	4.392354112574688e-15	2.1856307577365823e-14	5.861084383152537e-18
57000000	0.0048744432060611655	1.9183131213043793e-49	-6.568280151851723e-36	2.2254653271981695e-11	8.781484023691228e-15	0.00025111354268483454	8.710755714843562e-24	6.484937315664886e-13	4.392354112574688e-15	2.1856307577365823e-14	5.861084383152537e-18
57100000	0.0048744432060611655	1.9183131213043793e-49	-6.579813575271391e-36	2.2254653271981695e-11	8.781484023691228e-15	0.00025111354268483454	8.710755714843562e-24	6.484937315664886e-13	4.392354112574688e-15	2.1856307577365823e-14	5.861084383152537e-18
57200000	0.0048744432060611655	1.9183131213043793e-49	-6.591346998690762e-36	2.2254653271981695e-11	8.781484023691228e-15	0.00025111354268483454	8.710755714843562e-24	6.484937315664886e-13	4.392354112574688e-15	2.1856307577365823e-14	5.861084383152537e-18
57300000	0.0048744432060611655	1.9183131213043793e-49	-6.602880422109845e-36	2.2254653271981695e-11	8.781484023691228e-15	0.00025111354268483454	8.710755714843562e-24	6.484937315664886e-13	4.392354112574688e-15	2.1856307577365823e-14	5.861084383152537e-18
57400000	0.0048744432060611655	1.9183131213043793e-49	-6.614413845528645e-36	2.2254653271981695e-11	8.781484023691228e-15	0.00025111354268483454	8.710755714843562e-24	6.484937315664886e-13	4.392354112574688e-15	2.1856307577365823e-14	5.861084383152537e-18
57500000	0.0048744432060611655	1.9183131213043793e-49	-6.625947268947173e-36	2.2254653271981695e-11	8.781484023691228e-15	0.00025111354268483454	8.710755714843562e-24	6.484937315664886e-13	4.392354112574688e-15	2.1856307577365823e-14	5.861084383152537e-18
57600000	0.0048744432060611655	1.9183131213043793e-49	-6.637480692365432e-36	2.2254653271981695e-11	8.781484023691228e-15	0.00025111354268483454	8.710755714843562e-24	6.484937315664886e-13	4.392354112574688e-15	2.1856307577365823e-14	5.861084383152537e-18
57700000	0.0048744432060611655	1.9183131213043793e-49	-6.649014115783432e-36	2.2254653271981695e-11	8.781484023691228e-15	0.00025111354268483454	8.710755714843562e-24	6.484937315664886e-13	4.392354112574688e-15	2.1856307577365823e-14	5.861084383152537e-18
57800000	0.0048744432060611655	1.9183131213043793e-49	-6.660547539201179e-36	2.2254653271981695e-11	8.781484023691228e-15	0.00025111354268483454	8.710755714843562e-24	6.484937315664886e-13	4.392354112574688e-15	2.1856307577365823e-14	5.861084383152537e-18
57900000	0.0048744432060611655	1.9183131213043793e-49	-6.672080962618682e-36	2.2254653271981695e-11	8.781484023691228e-15	0.00025111354268483454	8.710755714843562e-24	6.484937315664886e-13	4.392354112574688e-15	2.1856307577365823e-14	5.861084383152537e-18
58000000	0.0048744432060611655	1.9183131213043793e-49	-6.683614386035946e-36	2.2254653271981695e-11	8.781484023691228e-15	0.00025111354268483454	8.710755714843562e-24	6.484937315664886e-13	4.392354112574688e-15	2.1856307577365823e-14	5.861084383152537e-18
58100000	0.0048744432060611655	1.9183131213043793e-49	-6.69514780945298e-36	2.2254653271981695e-11	8.781484023691228e-15	0.00025111354268483454	8.710755714843562e-24	6.484937315664886e-13	4.392354112574688e-15	2.1856307577365823e-14	5.861084383152537e-18
58200000	0.0048744432060611655	1.9183131213043793e-49	-6.706681232869789e-36	2.2254653271981695e-11	8.781484023691228e-15	0.00025111354268483454	8.710755714843562e-24	6.484937315664886e-13	4.392354112574688e-15	2.1856307577365823e-14	5.861084383152537e-18
58300000	0.0048744432060611655	1.9183131213043793e-49	-6.718214656286383e-36	2.2254653271981695e-11	8.781484023691228e-15	0.00025111354268483454	8.710755714843562e-24	6.484937315664886e-13	4.392354112574688e-15	2.1856307577365823e-14	5.861084383152537e-18
58400000	0.0048744432060611655	1.9183131213043793e-49	-6.729748079702768e-36	2.2254653271981695e-11	8.781484023691228e-15	0.00025111354268483454	8.710755714843562e-24	6.484937315664886e-13	4.392354112574688e-15	2.1856307577365823e-14	5.861084383152537e-18
58500000	0.0048744432060611655	1.9183131213043793e-49	-6.741281503118951e-36	2.2254653271981695e-11	8.781484023691228e-15	0.00025111354268483454	8.710755714843562e-24	6.484937315664886e-13	4.392354112574688e-15	2.1856307577365823e-14	5.861084383152537e-18
58600000	0.0048744432060611655	1.9183131213043793e-49	-6.75281492653494e-36	2.2254653271981695e-11	8.781484023691228e-15	0.00025111354268483454	8.710755714843562e-24	6.484937315664886e-13	4.392354112574688e-15	2.1856307577365823e-14	5.861084383152537e-18
58700000	0.0048744432060611655	1.9183131213043793e-49	-6.764348349950741e-36	2.2254653271981695e-11	8.781484023691228e-15	0.00025111354268483454	8.710755714843562e-24	6.484937315664886e-13	4.392354112574688e-15	2.1856307577365823e-14	5.861084383152537e-18
58800000	0.0048744432060611655	1.9183131213043793e-49	-6.775881773366364e-36	2.2254653271981695e-11	8.781484023691228e-15	0.00025111354268483454	8.710755714843562e-24	6.484937315664886e-13	4.392354112574688e-15	2.1856307577365823e-14	5.861084383152537e-18
58900000	0.0048744432060611655	1.9183131213043793e-49	-6.787415196781812e-36	2.2254653271981695e-11	8.781484023691228e-15	0.00025111354268483454	8.710755714843562e-24	6.484937315664886e-13	4.392354112574688e-15	2.1856307577365823e-14	5.861084383152537e-18
59000000	0.0048744432060611655	1.9183131213043793e-49	-6.798948620197097e-36	2.2254653271981695e-11	8.781484023691228e-15	0.00025111354268483454	8.710755714843562e-24	6.484937315664886e-13	4.392354112574688e-15	2.1856307577365823e-14	5.861084383152537e-18
59100000	0.0048744432060611655	1.9183131213043793e-49	-6.810482043612224e-36	2.2254653271981695e-11	8.781484023691228e-15	0.00025111354268483454	8.710755714843562e-24	6.484937315664886e-13	4.392354112574688e-15	2.1856307577365823e-14	5.861084383152537e-18
59200000	0.0048744432060611655	1.9183131213043793e-49	-6.822015467027198e-36	2.2254653271981695e-11	8.781484023691228e-15	0.00025111354268483454	8.710755714843562e-24	6.484937315664886e-13	4.392354112574688e-15	2.1856307577365823e-14	5.861084383152537e-18
59300000	0.0048744432060611655	1.9183131213043793e-49	-6.833548890442029e-36	2.2254653271981695e-11	8.781484023691228e-15	0.00025111354268483454	8.710755714843562e-24	6.484937315664886e-13	4.392354112574688e-15	2.1856307577365823e-14	5.861084383152537e-18
59400000	0.0048744432060611655	1.9183131213043793e-49	-6.845082313856726e-36	2.2254653271981695e-11	8.781484023691228e-15	0.00025111354268483454	8.710755714843562e-24	6.484937315664886e-13	4.392354112574688e-15	2.1856307577365823e-14	5.861084383152537e-18
59500000	0.0048744432060611655	1.9183131213043793e-49	-6.856615737271291e-36	2.2254653271981695e-11	8.781484023691228e-15	0.00025111354268483454	8.710755714843562e-24	6.484937315664886e-13	4.392354112574688e-15	2.1856307577365823e-14	5.861084383152537e-18
59600000	0.0048744432060611655	1.9183131213043793e-49	-6.868149160685736e-36	2.2254653271981695e-11	8.781484023691228e-15	0.00025111354268483454	8.710755714843562e-24	6.484937315664886e-13	4.392354112574688e-15	2.1856307577365823e-14	5.861084383152537e-18
59700000	0.0048744432060611655	1.9183131213043793e-49	-6.879682584100067e-36	2.2254653271981695e-11	8.781484023691228e-15	0.00025111354268483454	8.710755714843562e-24	6.484937315664886e-13	4.392354112574688e-15	2.1856307577365823e-14	5.861084383152537e-18
59800000	0.0048744432060611655	1.9183131213043793e-49	-6.89121600751429e-36	2.2254653271981695e-11	8.781484023691228e-15	0.00025111354268483454	8.710755714843562e-24	6.484937315664886e-13	4.392354112574688e-15	2.1856307577365823e-14	5.861084383152537e-18
59900000	0.0048744432060611655	1.9183131213043793e-49	-6.902749430928413e-36	2.2254653271981695e-11	8.781484023691228e-15	0.00025111354268483454	8.710755714843562e-24	6.484937315664886e-13	4.392354112574688e-15	2.1856307577365823e-14	5.861084383152537e-18
60000000	0.0048744432060611655	1.9183131213043793e-49	-6.914282854342443e-36	2.2254653271981695e-11	8.781484023691228e-15	0.00025111354268483454	8.710755714843562e-24	6.484937315664886e-13	4.392354112574688e-15	2.1856307577365823e-14	5.861084383152537e-18
60100000	0.0048744432060611655	1.9183131213043793e-49	-6.925816277756388e-36	2.2254653271981695e-11	8.781484023691228e-15	0.00025111354268483454	8.710755714843562e-24	6.484937315664886e-13	4.392354112574688e-15	2.1856307577365823e-14	5.861084383152537e-18
60200000	0.0048744432060611655	1.9183131213043793e-49	-6.937349701170254e-36	2.2254653271981695e-11	8.781484023691228e-15	0.00025111354268483454	8.710755714843562e-24	6.484937315664886e-13	4.392354112574688e-15	2.1856307577365823e-14	5.861084383152537e-18
60300000	0.0048744432060611655	1.9183131213043793e-49	-6.94888312458405e-36	2.2254653271981695e-11	8.781484023691228e-15	0.00025111354268483454	8.710755714843562e-24	6.484937315664886e-13	4.392354112574688e-15	2.1856307577365823e-14	5.861084383152537e-18
60400000	0.0048744432060611655	1.9183131213043793e-49	-6.960416547997783e-36	2.2254653271981695e-11	8.781484023691228e-15	0.00025111354268483454	8.710755714843563e-24	6.484937315664886e-13	4.392354112574688e-15	2.1856307577365823e-14	5.861084383152537e-18
60500000	0.0048744432060611655	1.9183131213043793e-49	-6.971949971411458e-36	2.2254653271981695e-11	8.781484023691228e-15	0.00025111354268483454	8.710755714843563e-24	6.484937315664886e-13	4.392354112574688e-15	2.1856307577365823e-14	5.861084383152537e-18
60600000	0.0048744432060611655	1.9183131213043793e-49	-6.983483394825086e-36	2.2254653271981695e-11	8.781484023691228e-15	0.00025111354268483454	8.710755714843563e-24	6.484937315664886e-13	4.392354112574688e-15	2.1856307577365823e-14	5.861084383152537e-18
60700000	0.0048744432060611655	1.9183131213043793e-49	-6.99501681823867e-36	2.2254653271981695e-11	8.781484023691228e-15	0.00025111354268483454	8.710755714843563e-24	6.484937315664886e-13	4.392354112574688e-15	2.1856307577365823e-14	5.861084383152537e-18
60800000	0.0048744432060611655	1.9183131213043793e-49	-7.006550241652221e-36	2.2254653271981695e-11	8.781484023691228e-15	0.00025111354268483454	8.710755714843563e-24	6.484937315664886e-13	4.392354112574688e-15	2.1856307577365823e-14	5.861084383152537e-18
60900000	0.0048744432060611655	1.9183131213043793e-49	-7.018083665065744e-36	2.2254653271981695e-11	8.781484023691228e-15	0.00025111354268483454	8.710755714843563e-24	6.484937315664886e-13	4.392354112574688e-15	2.185630757736582e-14	5.861084383152537e-18
61000000	0.0048744432060611655	1.9183131213043793e-49	-7.029617088479247e-36	2.2254653271981695e-11	8.781484023691228e-15	0.00025111354268483454	8.710755714843563e-24	6.484937315664886e-13	4.392354112574688e-15	2.185630757736582e-14	5.861084383152537e-18
61100000	0.0048744432060611655	1.9183131213043793e-49	-7.041150511892738e-36	2.2254653271981695e-11	8.781484023691228e-15	0.00025111354268483454	8.710755714843563e-24	6.484937315664886e-13	4.392354112574688e-15	2.185630757736582e-14	5.861084383152537e-18
61200000	0.0048744432060611655	1.9183131213043793e-49	-7.052683935306224e-36	2.2254653271981695e-11	8.781484023691228e-15	0.00025111354268483454	8.710755714843563e-24	6.484937315664886e-13	4.392354112574688e-15	2.185630757736582e-14	5.861084383152537e-18
61300000	0.0048744432060611655	1.9183131213043793e-49	-7.06421735871971e-36	2.2254653271981695e-11	8.781484023691228e-15	0.00025111354268483454	8.710755714843563e-24	6.484937315664886e-13	4.392354112574688e-15	2.185630757736582e-14	5.861084383152537e-18
61400000	0.0048744432060611655	1.9183131213043793e-49	-7.075750782133206e-36	2.2254653271981695e-11	8.781484023691228e-15	0.00025111354268483454	8.710755714843563e-24	6.484937315664886e-13	4.392354112574688e-15	2.185630757736582e-14	5.861084383152537e-18
61500000	0.0048744432060611655	1.9183131213043793e-49	-7.087284205546718e-36	2.2254653271981695e-11	8.781484023691228e-15	0.00025111354268483454	8.710755714843563e-24	6.484937315664886e-13	4.392354112574688e-15	2.185630757736582e-14	5.861084383152537e-18
61600000	0.0048744432060611655	1.9183131213043793e-49	-7.098817628960254e-36	2.2254653271981695e-11	8.781484023691228e-15	0.00025111354268483454	8.710755714843563e-24	6.484937315664886e-13	4.392354112574688e-15	2.185630757736582e-14	5.861084383152537e-18
61700000	0.0048744432060611655	1.9183131213043793e-49	-7.110351052373821e-36	2.2254653271981695e-11	8.781484023691228e-15	0.00025111354268483454	8.710755714843563e-24	6.484937315664886e-13	4.392354112574688e-15	2.185630757736582e-14	5.861084383152537e-18
61800000	0.0048744432060611655	1.9183131213043793e-49	-7.121884475787425e-36	2.2254653271981695e-11	8.781484023691228e-15	0.00025111354268483454	8.710755714843563e-24	6.484937315664886e-13	4.392354112574688e-15	2.185630757736582e-14	5.861084383152537e-18
61900000	0.0048744432060611655	1.9183131213043793e-49	-7.133417899201075e-36	2.2254653271981695e-11	8.781484023691228e-15	0.00025111354268483454	8.710755714843563e-24	6.484937315664886e-13	4.392354112574688e-15	2.185630757736582e-14	5.861084383152538e-18
62000000	0.0048744432060611655	1.9183131213043793e-49	-7.144951322614777e-36	2.2254653271981695e-11	8.781484023691228e-15	0.00025111354268483454	8.710755714843563e-24	6.484937315664886e-13	4.392354112574688e-15	2.185630757736582e-14	5.861084383152538e-18
62100000	0.0048744432060611655	1.9183131213043793e-49	-7.156484746028541e-36	2.2254653271981695e-11	8.781484023691228e-15	0.00025111354268483454	8.710755714843563e-24	6.484937315664886e-13	4.392354112574688e-15	2.185630757736582e-14	5.861084383152538e-18
62200000	0.0048744432060611655	1.9183131213043793e-49	-7.16801816944237e-36	2.2254653271981695e-11	8.781484023691228e-15	0.00025111354268483454	8.710755714843563e-24	6.484937315664886e-13	4.392354112574688e-15	2.185630757736582e-14	5.861084383152538e-18
62300000	0.0048744432060611655	1.9183131213043793e-49	-7.179551592856274e-36	2.2254653271981695e-11	8.781484023691228e-15	0.00025111354268483454	8.710755714843563e-24	6.484937315664886e-13	4.392354112574688e-15	2.185630757736582e-14	5.861084383152538e-18
62400000	0.0048744432060611655	1.9183131213043793e-49	-7.19108501627026e-36	2.2254653271981695e-11	8.781484023691228e-15	0.00025111354268483454	8.710755714843563e-24	6.484937315664886e-13	4.392354112574688e-15	2.185630757736582e-14	5.861084383152538e-18
62500000	0.0048744432060611655	1.9183131213043793e-49	-7.202618439684335e-36	2.2254653271981695e-11	8.781484023691228e-15	0.00025111354268483454	8.710755714843563e-24	6.484937315664886e-13	4.392354112574688e-15	2.185630757736582e-14	5.861084383152538e-18
62600000	0.0048744432060611655	1.9183131213043793e-49	-7.214151863098506e-36	2.2254653271981695e-11	8.781484023691228e-15	0.00025111354268483454	8.710755714843563e-24	6.484937315664886e-13	4.392354112574688e-15	2.185630757736582e-14	5.861084383152538e-18
62700000	0.0048744432060611655	1.9183131213043793e-49	-7.22568528651278e-36	2.2254653271981695e-11	8.781484023691228e-15	0.00025111354268483454	8.710755714843563e-24	6.484937315664886e-13	4.392354112574688e-15	2.185630757736582e-14	5.861084383152538e-18
62800000	0.0048744432060611655	1.9183131213043793e-49	-7.237218709927166e-36	2.2254653271981695e-11	8.781484023691228e-15	0.00025111354268483454	8.710755714843563e-24	6.484937315664886e-13	4.392354112574688e-15	2.185630757736582e-14	5.861084383152538e-18
62900000	0.0048744432060611655	1.9183131213043793e-49	-7.248752133341669e-36	2.2254653271981695e-11	8.781484023691228e-15	0.00025111354268483454	8.710755714843563e-24	6.484937315664886e-13	4.392354112574688e-15	2.185630757736582e-14	5.861084383152538e-18
63000000	0.0048744432060611655	1.9183131213043793e-49	-7.260285556756297e-36	2.2254653271981695e-11	8.781484023691228e-15	0.00025111354268483454	8.710755714843563e-24	6.484937315664886e-13	4.392354112574688e-15	2.185630757736582e-14	5.861084383152538e-18
63100000	0.0048744432060611655	1.9183131213043793e-49	-7.271818980171059e-36	2.2254653271981695e-11	8.781484023691228e-15	0.00025111354268483454	8.710755714843563e-24	6.484937315664886e-13	4.392354112574688e-15	2.185630757736582e-14	5.861084383152538e-18
63200000	0.0048744432060611655	1.9183131213043793e-49	-7.28335240358596e-36	2.2254653271981695e-11	8.781484023691228e-15	0.00025111354268483454	8.710755714843563e-24	6.484937315664886e-13	4.392354112574688e-15	2.185630757736582e-14	5.861084383152538e-18
63300000	0.0048744432060611655	1.9183131213043793e-49	-7.294885827001008e-36	2.2254653271981695e-11	8.781484023691228e-15	0.00025111354268483454	8.710755714843563e-24	6.484937315664886e-13	4.392354112574688e-15	2.185630757736582e-14	5.861084383152538e-18
63400000	0.0048744432060611655	1.9183131213043793e-49	-7.30641925041621e-36	2.2254653271981695e-11	8.781484023691228e-15	0.00025111354268483454	8.710755714843563e-24	6.484937315664886e-13	4.392354112574688e-15	2.185630757736582e-14	5.861084383152538e-18
63500000	0.0048744432060611655	1.9183131213043793e-49	-7.317952673831574e-36	2.2254653271981695e-11	8.781484023691228e-15	0.00025111354268483454	8.710755714843563e-24	6.484937315664886e-13	4.392354112574688e-15	2.185630757736582e-14	5.861084383152538e-18
63600000	0.0048744432060611655	1.9183131213043793e-49	-7.329486097247107e-36	2.2254653271981695e-11	8.781484023691228e-15	0.00025111354268483454	8.710755714843563e-24	6.484937315664886e-13	4.392354112574688e-15	2.185630757736582e-14	5.861084383152538e-18
63700000	0.0048744432060611655	1.9183131213043793e-49	-7.341019520662815e-36	2.2254653271981695e-11	8.781484023691228e-15	0.00025111354268483454	8.710755714843563e-24	6.484937315664886e-13	4.392354112574688e-15	2.185630757736582e-14	5.861084383152538e-18
63800000	0.0048744432060611655	1.9183131213043793e-49	-7.352552944078707e-36	2.2254653271981695e-11	8.781484023691228e-15	0.00025111354268483454	8.710755714843563e-24	6.484937315664886e-13	4.392354112574688e-15	2.185630757736582e-14	5.861084383152538e-18
63900000	0.0048744432060611655	1.9183131213043793e-49	-7.364086367494791e-36	2.2254653271981695e-11	8.781484023691228e-15	0.00025111354268483454	8.710755714843563e-24	6.484937315664886e-13	4.392354112574688e-15	2.185630757736582e-14	5.861084383152538e-18
64000000	0.0048744432060611655	1.9183131213043793e-49	-7.375619790911072e-36	2.2254653271981695e-11	8.781484023691228e-15	0.00025111354268483454	8.710755714843563e-24	6.484937315664886e-13	4.392354112574688e-15	2.185630757736582e-14	5.861084383152538e-18
64100000	0.0048744432060611655	1.9183131213043793e-49	-7.387153214327558e-36	2.2254653271981695e-11	8.781484023691228e-15	0.00025111354268483454	8.710755714843563e-24	6.484937315664886e-13	4.392354112574688e-15	2.185630757736582e-14	5.861084383152538e-18
64200000	0.0048744432060611655	1.9183131213043793e-49	-7.398686637744257e-36	2.2254653271981695e-11	8.781484023691228e-15	0.00025111354268483454	8.710755714843563e-24	6.484937315664886e-13	4.392354112574688e-15	2.185630757736582e-14	5.861084383152538e-18
64300000	0.0048744432060611655	1.9183131213043793e-49	-7.410220061161175e-36	2.2254653271981695e-11	8.781484023691228e-15	0.00025111354268483454	8.710755714843563e-24	6.484937315664886e-13	4.392354112574688e-15	2.185630757736582e-14	5.861084383152538e-18
64400000	0.0048744432060611655	1.9183131213043793e-49	-7.42175348457832e-36	2.2254653271981695e-11	8.781484023691228e-15	0.00025111354268483454	8.710755714843563e-24	6.484937315664886e-13	4.392354112574688e-15	2.185630757736582e-14	5.861084383152538e-18
64500000	0.0048744432060611655	1.9183131213043793e-49	-7.4332869079957e-36	2.2254653271981695e-11	8.781484023691228e-15	0.00025111354268483454	8.710755714843563e-24	6.484937315664886e-13	4.392354112574688e-15	2.185630757736582e-14	5.861084383152538e-18
64600000	0.0048744432060611655	1.9183131213043793e-49	-7.44482033141302e-36	2.2254653271981695e-11	8.781484023691228e-15	0.00025111354268483454	8.710755714843563e-24	6.484937315664886e-13	4.392354112574688e-15	2.185630757736582e-14	5.861084383152538e-18
64700000	0.0048744432060611655	1.9183131213043793e-49	-7.456353754829865e-36	2.2254653271981695e-11	8.781484023691228e-15	0.00025111354268483454	8.710755714843563e-24	6.484937315664886e-13	4.392354112574688e-15	2.185630757736582e-14	5.861084383152538e-18
64800000	0.0048744432060611655	1.9183131213043793e-49	-7.467887178246238e-36	2.2254653271981695e-11	8.781484023691228e-15	0.00025111354268483454	8.710755714843563e-24	6.484937315664886e-13	4.392354112574688e-15	2.185630757736582e-14	5.861084383152538e-18
64900000	0.0048744432060611655	1.9183131213043793e-49	-7.47942060166215e-36	2.2254653271981695e-11	8.781484023691228e-15	0.00025111354268483454	8.710755714843563e-24	6.484937315664886e-13	4.392354112574688e-15	2.185630757736582e-14	5.861084383152538e-18
65000000	0.0048744432060611655	1.9183131213043793e-49	-7.490954025077605e-36	2.2254653271981695e-11	8.781484023691228e-15	0.00025111354268483454	8.710755714843563e-24	6.484937315664886e-13	4.392354112574688e-15	2.185630757736582e-14	5.861084383152538e-18
65100000	0.0048744432060611655	1.9183131213043793e-49	-7.502487448492612e-36	2.2254653271981695e-11	8.781484023691228e-15	0.00025111354268483454	8.710755714843563e-24	6.484937315664886e-13	4.392354112574688e-15	2.185630757736582e-14	5.861084383152538e-18
65200000	0.0048744432060611655	1.9183131213043793e-49	-7.514020871907177e-36	2.2254653271981695e-11	8.781484023691228e-15	0.00025111354268483454	8.710755714843563e-24	6.484937315664886e-13	4.392354112574688e-15	2.185630757736582e-14	5.861084383152538e-18
65300000	0.0048744432060611655	1.9183131213043793e-49	-7.525554295321307e-36	2.2254653271981695e-11	8.781484023691228e-15	0.00025111354268483454	8.710755714843563e-24	6.484937315664886e-13	4.392354112574688e-15	2.185630757736582e-14	5.861084383152538e-18
65400000	0.0048744432060611655	1.9183131213043793e-49	-7.537087718735012e-36	2.2254653271981695e-11	8.781484023691228e-15	0.00025111354268483454	8.710755714843563e-24	6.484937315664886e-13	4.392354112574688e-15	2.185630757736582e-14	5.861084383152538e-18
65500000	0.0048744432060611655	1.9183131213043793e-49	-7.548621142148297e-36	2.2254653271981695e-11	8.781484023691228e-15	0.00025111354268483454	8.710755714843563e-24	6.484937315664886e-13	4.392354112574688e-15	2.185630757736582e-14	5.861084383152538e-18
65600000	0.0048744432060611655	1.9183131213043793e-49	-7.560154565561168e-36	2.2254653271981695e-11	8.781484023691228e-15	0.00025111354268483454	8.710755714843563e-24	6.484937315664886e-13	4.392354112574688e-15	2.185630757736582e-14	5.861084383152538e-18
65700000	0.0048744432060611655	1.9183131213043793e-49	-7.571687988973635e-36	2.2254653271981695e-11	8.781484023691228e-15	0.00025111354268483454	8.710755714843563e-24	6.484937315664886e-13	4.392354112574688e-15	2.185630757736582e-14	5.861084383152538e-18
65800000	0.0048744432060611655	1.9183131213043793e-49	-7.583221412385704e-36	2.2254653271981695e-11	8.781484023691228e-15	0.00025111354268483454	8.710755714843563e-24	6.484937315664886e-13	4.392354112574688e-15	2.185630757736582e-14	5.861084383152538e-18
65900000	0.0048744432060611655	1.9183131213043793e-49	-7.594754835797383e-36	2.2254653271981695e-11	8.781484023691228e-15	0.00025111354268483454	8.710755714843563e-24	6.484937315664886e-13	4.392354112574688e-15	2.185630757736582e-14	5.861084383152538e-18
66000000	0.0048744432060611655	1.9183131213043793e-49	-7.606288259208678e-36	2.2254653271981695e-11	8.781484023691228e-15	0.00025111354268483454	8.710755714843563e-24	6.484937315664886e-13	4.392354112574688e-15	2.185630757736582e-14	5.861084383152538e-18
66100000	0.0048744432060611655	1.9183131213043793e-49	-7.617821682619598e-36	2.2254653271981695e-11	8.781484023691228e-15	0.00025111354268483454	8.710755714843563e-24	6.484937315664886e-13	4.392354112574688e-15	2.185630757736582e-14	5.861084383152538e-18
66200000	0.0048744432060611655	1.9183131213043793e-49	-7.629355106030149e-36	2.2254653271981695e-11	8.781484023691228e-15	0.00025111354268483454	8.710755714843563e-24	6.484937315664886e-13	4.392354112574688e-15	2.185630757736582e-14	5.861084383152538e-18
66300000	0.0048744432060611655	1.9183131213043793e-49	-7.640888529440338e-36	2.2254653271981695e-11	8.781484023691228e-15	0.00025111354268483454	8.710755714843563e-24	6.484937315664886e-13	4.392354112574688e-15	2.185630757736582e-14	5.861084383152538e-18
66400000	0.0048744432060611655	1.9183131213043793e-49	-7.652421952850172e-36	2.2254653271981695e-11	8.781484023691228e-15	0.00025111354268483454	8.710755714843563e-24	6.484937315664886e-13	4.392354112574688e-15	2.185630757736582e-14	5.861084383152538e-18
66500000	0.0048744432060611655	1.9183131213043793e-49	-7.663955376259661e-36	2.2254653271981695e-11	8.781484023691228e-15	0.00025111354268483454	8.710755714843563e-24	6.484937315664886e-13	4.392354112574688e-15	2.185630757736582e-14	5.861084383152538e-18
66600000	0.0048744432060611655	1.9183131213043793e-49	-7.67548879966881e-36	2.2254653271981695e-11	8.781484023691228e-15	0.00025111354268483454	8.710755714843563e-24	6.484937315664886e-13	4.392354112574688e-15	2.185630757736582e-14	5.861084383152538e-18
66700000	0.0048744432060611655	1.9183131213043793e-49	-7.687022223077625e-36	2.2254653271981695e-11	8.781484023691228e-15	0.00025111354268483454	8.710755714843563e-24	6.484937315664886e-13	4.392354112574688e-15	2.185630757736582e-14	5.861084383152538e-18
66800000	0.0048744432060611655	1.9183131213043793e-49	-7.698555646486117e-36	2.2254653271981695e-11	8.781484023691228e-15	0.00025111354268483454	8.710755714843563e-24	6.484937315664886e-13	4.392354112574688e-15	2.185630757736582e-14	5.861084383152538e-18
66900000	0.0048744432060611655	1.9183131213043793e-49	-7.710089069894289e-36	2.2254653271981695e-11	8.781484023691228e-15	0.00025111354268483454	8.710755714843563e-24	6.484937315664886e-13	4.392354112574688e-15	2.185630757736582e-14	5.861084383152538e-18
67000000	0.0048744432060611655	1.9183131213043793e-49	-7.721622493302151e-36	2.2254653271981695e-11	8.781484023691228e-15	0.00025111354268483454	8.710755714843563e-24	6.484937315664886e-13	4.392354112574688e-15	2.185630757736582e-14	5.861084383152538e-18
67100000	0.0048744432060611655	1.9183131213043793e-49	-7.733155916709711e-36	2.2254653271981695e-11	8.781484023691228e-15	0.00025111354268483454	8.710755714843563e-24	6.484937315664886e-13	4.392354112574688e-15	2.185630757736582e-14	5.861084383152538e-18
67200000	0.0048744432060611655	1.918313121304379e-49	-7.744689340116973e-36	2.2254653271981695e-11	8.781484023691228e-15	0.00025111354268483454	8.710755714843563e-24	6.484937315664886e-13	4.392354112574688e-15	2.185630757736582e-14	5.861084383152538e-18
67300000	0.0048744432060611655	1.918313121304379e-49	-7.756222763523947e-36	2.2254653271981695e-11	8.781484023691228e-15	0.00025111354268483454	8.710755714843563e-24	6.484937315664886e-13	4.392354112574688e-15	2.185630757736582e-14	5.861084383152538e-18
67400000	0.0048744432060611655	1.918313121304379e-49	-7.76775618693064e-36	2.2254653271981695e-11	8.781484023691228e-15	0.00025111354268483454	8.710755714843563e-24	6.484937315664886e-13	4.392354112574688e-15	2.185630757736582e-14	5.861084383152538e-18
67500000	0.0048744432060611655	1.918313121304379e-49	-7.779289610337058e-36	2.2254653271981695e-11	8.781484023691228e-15	0.00025111354268483454	8.710755714843563e-24	6.484937315664886e-13	4.392354112574688e-15	2.185630757736582e-14	5.861084383152538e-18
67600000	0.0048744432060611655	1.918313121304379e-49	-7.790823033743209e-36	2.2254653271981695e-11	8.781484023691228e-15	0.00025111354268483454	8.710755714843563e-24	6.484937315664886e-13	4.392354112574688e-15	2.185630757736582e-14	5.861084383152538e-18
67700000	0.0048744432060611655	1.918313121304379e-49	-7.802356457149101e-36	2.2254653271981695e-11	8.781484023691228e-15	0.00025111354268483454	8.710755714843563e-24	6.484937315664886e-13	4.392354112574688e-15	2.185630757736582e-14	5.861084383152538e-18
67800000	0.0048744432060611655	1.918313121304379e-49	-7.81388988055474e-36	2.2254653271981695e-11	8.781484023691228e-15	0.00025111354268483454	8.710755714843563e-24	6.484937315664886e-13	4.392354112574688e-15	2.185630757736582e-14	5.861084383152538e-18
67900000	0.0048744432060611655	1.918313121304379e-49	-7.825423303960133e-36	2.2254653271981695e-11	8.781484023691228e-15	0.00025111354268483454	8.710755714843563e-24	6.484937315664886e-13	4.392354112574688e-15	2.185630757736582e-14	5.8610843831525386e-18
68000000	0.0048744432060611655	1.918313121304379e-49	-7.836956727365289e-36	2.2254653271981695e-11	8.781484023691228e-15	0.00025111354268483454	8.710755714843563e-24	6.484937315664886e-13	4.392354112574688e-15	2.185630757736582e-14	5.8610843831525386e-18
68100000	0.0048744432060611655	1.918313121304379e-49	-7.848490150770214e-36	2.2254653271981695e-11	8.781484023691228e-15	0.00025111354268483454	8.710755714843563e-24	6.484937315664886e-13	4.392354112574688e-15	2.185630757736582e-14	5.8610843831525386e-18
68200000	0.0048744432060611655	1.918313121304379e-49	-7.860023574174916e-36	2.2254653271981695e-11	8.781484023691228e-15	0.00025111354268483454	8.710755714843563e-24	6.484937315664886e-13	4.392354112574688e-15	2.185630757736582e-14	5.8610843831525386e-18
68300000	0.0048744432060611655	1.918313121304379e-49	-7.871556997579401e-36	2.2254653271981695e-11	8.781484023691228e-15	0.00025111354268483454	8.710755714843563e-24	6.484937315664886e-13	4.392354112574688e-15	2.185630757736582e-14	5.8610843831525386e-18
68400000	0.0048744432060611655	1.918313121304379e-49	-7.883090420983677e-36	2.2254653271981695e-11	8.781484023691228e-15	0.00025111354268483454	8.710755714843563e-24	6.484937315664886e-13	4.392354112574688e-15	2.185630757736582e-14	5.8610843831525386e-18
68500000	0.0048744432060611655	1.918313121304379e-49	-7.894623844387752e-36	2.2254653271981695e-11	8.781484023691228e-15	0.00025111354268483454	8.710755714843563e-24	6.484937315664886e-13	4.392354112574688e-15	2.185630757736582e-14	5.8610843831525386e-18
68600000	0.0048744432060611655	1.918313121304379e-49	-7.906157267791632e-36	2.2254653271981695e-11	8.781484023691228e-15	0.00025111354268483454	8.710755714843563e-24	6.484937315664886e-13	4.392354112574688e-15	2.185630757736582e-14	5.8610843831525386e-18
68700000	0.0048744432060611655	1.918313121304379e-49	-7.917690691195326e-36	2.2254653271981695e-11	8.781484023691228e-15	0.00025111354268483454	8.710755714843563e-24	6.484937315664886e-13	4.392354112574688e-15	2.185630757736582e-14	5.8610843831525386e-18
68800000	0.0048744432060611655	1.918313121304379e-49	-7.929224114598838e-36	2.2254653271981695e-11	8.781484023691228e-15	0.00025111354268483454	8.710755714843563e-24	6.484937315664886e-13	4.392354112574688e-15	2.185630757736582e-14	5.8610843831525386e-18
68900000	0.0048744432060611655	1.918313121304379e-49	-7.940757538002179e-36	2.2254653271981695e-11	8.781484023691228e-15	0.00025111354268483454	8.710755714843563e-24	6.484937315664886e-13	4.392354112574688e-15	2.185630757736582e-14	5.8610843831525386e-18
69000000	0.0048744432060611655	1.918313121304379e-49	-7.952290961405355e-36	2.2254653271981695e-11	8.781484023691228e-15	0.00025111354268483454	8.710755714843563e-24	6.484937315664886e-13	4.392354112574688e-15	2.185630757736582e-14	5.8610843831525386e-18
69100000	0.0048744432060611655	1.918313121304379e-49	-7.963824384808372e-36	2.2254653271981695e-11	8.781484023691228e-15	0.00025111354268483454	8.710755714843563e-24	6.484937315664886e-13	4.392354112574688e-15	2.185630757736582e-14	5.8610843831525386e-18
69200000	0.0048744432060611655	1.918313121304379e-49	-7.975357808211239e-36	2.2254653271981695e-11	8.781484023691228e-15	0.00025111354268483454	8.710755714843563e-24	6.484937315664886e-13	4.392354112574688e-15	2.185630757736582e-14	5.8610843831525386e-18
69300000	0.0048744432060611655	1.918313121304379e-49	-7.986891231613962e-36	2.2254653271981695e-11	8.781484023691228e-15	0.00025111354268483454	8.710755714843563e-24	6.484937315664886e-13	4.392354112574688e-15	2.185630757736582e-14	5.8610843831525386e-18
69400000	0.0048744432060611655	1.918313121304379e-49	-7.998424655016549e-36	2.2254653271981695e-11	8.781484023691228e-15	0.00025111354268483454	8.710755714843563e-24	6.484937315664886e-13	4.392354112574688e-15	2.185630757736582e-14	5.8610843831525386e-18
69500000	0.0048744432060611655	1.9183131213043786e-49	-8.009958078419007e-36	2.2254653271981695e-11	8.781484023691228e-15	0.00025111354268483454	8.710755714843563e-24	6.484937315664886e-13	4.392354112574688e-15	2.185630757736582e-14	5.8610843831525386e-18
69600000	0.0048744432060611655	1.9183131213043786e-49	-8.021491501821343e-36	2.2254653271981695e-11	8.781484023691228e-15	0.00025111354268483454	8.710755714843563e-24	6.484937315664886e-13	4.392354112574688e-15	2.185630757736582e-14	5.8610843831525386e-18
69700000	0.0048744432060611655	1.9183131213043786e-49	-8.033024925223564e-36	2.2254653271981695e-11	8.781484023691228e-15	0.00025111354268483454	8.710755714843563e-24	6.484937315664886e-13	4.392354112574688e-15	2.185630757736582e-14	5.8610843831525386e-18
69800000	0.0048744432060611655	1.9183131213043786e-49	-8.044558348625679e-36	2.2254653271981695e-11	8.781484023691228e-15	0.00025111354268483454	8.710755714843563e-24	6.484937315664886e-13	4.392354112574688e-15	2.185630757736582e-14	5.8610843831525386e-18
69900000	0.0048744432060611655	1.9183131213043786e-49	-8.056091772027694e-36	2.2254653271981695e-11	8.781484023691228e-15	0.00025111354268483454	8.710755714843563e-24	6.484937315664886e-13	4.392354112574688e-15	2.185630757736582e-14	5.8610843831525386e-18
70000000	0.0048744432060611655	1.9183131213043786e-49	-8.067625195429616e-36	2.2254653271981695e-11	8.781484023691228e-15	0.00025111354268483454	8.710755714843563e-24	6.484937315664886e-13	4.392354112574687e-15	2.185630757736582e-14	5.8610843831525386e-18
70100000	0.0048744432060611655	1.9183131213043786e-49	-8.079158618831453e-36	2.2254653271981695e-11	8.781484023691226e-15	0.0002511135426848345	8.710755714843563e-24	6.484937315664886e-13	4.392354112574687e-15	2.185630757736582e-14	5.8610843831525386e-18
70200000	0.0048744432060611655	1.9183131213043786e-49	-8.09069204223321e-36	2.2254653271981695e-11	8.781484023691226e-15	0.0002511135426848345	8.710755714843563e-24	6.484937315664886e-13	4.392354112574687e-15	2.185630757736582e-14	5.8610843831525386e-18
70300000	0.0048744432060611655	1.9183131213043786e-49	-8.102225465634898e-36	2.2254653271981695e-11	8.781484023691226e-15	0.0002511135426848345	8.710755714843563e-24	6.484937315664886e-13	4.392354112574687e-15	2.185630757736582e-14	5.8610843831525386e-18
70400000	0.0048744432060611655	1.9183131213043786e-49	-8.113758889036522e-36	2.2254653271981695e-11	8.781484023691226e-15	0.0002511135426848345	8.710755714843563e-24	6.484937315664885e-13	4.392354112574687e-15	2.185630757736582e-14	5.8610843831525386e-18
70500000	0.0048744432060611655	1.9183131213043786e-49	-8.12529231243809e-36	2.2254653271981692e-11	8.781484023691226e-15	0.0002511135426848345	8.710755714843563e-24	6.484937315664885e-13	4.392354112574687e-15	2.185630757736582e-14	5.8610843831525386e-18
70600000	0.0048744432060611655	1.9183131213043786e-49	-8.136825735839608e-36	2.2254653271981692e-11	8.781484023691226e-15	0.0002511135426848345	8.710755714843563e-24	6.484937315664885e-13	4.392354112574687e-15	2.185630757736582e-14	5.8610843831525386e-18
70700000	0.0048744432060611655	1.9183131213043786e-49	-8.148359159241084e-36	2.2254653271981692e-11	8.781484023691226e-15	0.0002511135426848345	8.710755714843563e-24	6.484937315664885e-13	4.392354112574687e-15	2.185630757736582e-14	5.8610843831525386e-18
70800000	0.0048744432060611655	1.9183131213043786e-49	-8.159892582642526e-36	2.2254653271981692e-11	8.781484023691226e-15	0.0002511135426848345	8.710755714843563e-24	6.484937315664885e-13	4.392354112574687e-15	2.185630757736582e-14	5.8610843831525386e-18
70900000	0.0048744432060611655	1.9183131213043786e-49	-8.171426006043941e-36	2.2254653271981692e-11	8.781484023691226e-15	0.0002511135426848345	8.710755714843563e-24	6.484937315664885e-13	4.392354112574687e-15	2.185630757736582e-14	5.8610843831525386e-18
71000000	0.0048744432060611655	1.9183131213043786e-49	-8.182959429445335e-36	2.2254653271981692e-11	8.781484023691226e-15	0.0002511135426848345	8.710755714843563e-24	6.484937315664885e-13	4.392354112574687e-15	2.185630757736582e-14	5.8610843831525386e-18
71100000	0.0048744432060611655	1.9183131213043786e-49	-8.194492852846718e-36	2.2254653271981692e-11	8.781484023691226e-15	0.0002511135426848345	8.710755714843563e-24	6.484937315664885e-13	4.392354112574687e-15	2.185630757736582e-14	5.8610843831525386e-18
71200000	0.0048744432060611655	1.9183131213043786e-49	-8.206026276248094e-36	2.2254653271981692e-11	8.781484023691226e-15	0.0002511135426848345	8.710755714843563e-24	6.484937315664885e-13	4.392354112574687e-15	2.185630757736582e-14	5.8610843831525386e-18
71300000	0.0048744432060611655	1.9183131213043786e-49	-8.217559699649472e-36	2.2254653271981692e-11	8.781484023691226e-15	0.0002511135426848345	8.710755714843563e-24	6.484937315664885e-13	4.392354112574687e-15	2.185630757736582e-14	5.8610843831525386e-18
71400000	0.0048744432060611655	1.9183131213043782e-49	-8.22909312305086e-36	2.2254653271981692e-11	8.781484023691226e-15	0.0002511135426848345	8.710755714843563e-24	6.484937315664885e-13	4.392354112574687e-15	2.185630757736582e-14	5.8610843831525386e-18
71500000	0.0048744432060611655	1.9183131213043782e-49	-8.240626546452264e-36	2.2254653271981692e-11	8.781484023691226e-15	0.0002511135426848345	8.710755714843562e-24	6.484937315664885e-13	4.392354112574687e-15	2.185630757736582e-14	5.8610843831525386e-18
71600000	0.0048744432060611655	1.9183131213043782e-49	-8.25215996985369e-36	2.2254653271981692e-11	8.781484023691226e-15	0.0002511135426848345	8.710755714843562e-24	6.484937315664885e-13	4.392354112574687e-15	2.185630757736582e-14	5.8610843831525386e-18
71700000	0.0048744432060611655	1.9183131213043782e-49	-8.263693393255149e-36	2.2254653271981692e-11	8.781484023691226e-15	0.0002511135426848345	8.710755714843562e-24	6.484937315664885e-13	4.392354112574687e-15	2.185630757736582e-14	5.8610843831525386e-18
71800000	0.0048744432060611655	1.9183131213043782e-49	-8.275226816656646e-36	2.2254653271981692e-11	8.781484023691226e-15	0.0002511135426848345	8.710755714843562e-24	6.484937315664885e-13	4.392354112574687e-15	2.185630757736582e-14	5.8610843831525386e-18
71900000	0.0048744432060611655	1.9183131213043782e-49	-8.286760240058187e-36	2.2254653271981692e-11	8.781484023691226e-15	0.0002511135426848345	8.710755714843562e-24	6.484937315664885e-13	4.392354112574687e-15	2.185630757736582e-14	5.8610843831525386e-18
72000000	0.0048744432060611655	1.9183131213043782e-49	-8.298293663459781e-36	2.2254653271981692e-11	8.781484023691226e-15	0.0002511135426848345	8.710755714843562e-24	6.484937315664885e-13	4.392354112574687e-15	2.185630757736582e-14	5.8610843831525386e-18
72100000	0.0048744432060611655	1.9183131213043782e-49	-8.309827086861435e-36	2.2254653271981692e-11	8.781484023691226e-15	0.0002511135426848345	8.710755714843562e-24	6.484937315664885e-13	4.392354112574687e-15	2.185630757736582e-14	5.8610843831525386e-18
72200000	0.0048744432060611655	1.9183131213043782e-49	-8.321360510263156e-36	2.2254653271981692e-11	8.781484023691226e-15	0.0002511135426848345	8.710755714843562e-24	6.484937315664885e-13	4.392354112574687e-15	2.185630757736582e-14	5.8610843831525386e-18
72300000	0.0048744432060611655	1.9183131213043782e-49	-8.332893933664951e-36	2.2254653271981692e-11	8.781484023691226e-15	0.0002511135426848345	8.710755714843562e-24	6.484937315664885e-13	4.392354112574687e-15	2.185630757736582e-14	5.861084383152539e-18
72400000	0.0048744432060611655	1.9183131213043782e-49	-8.344427357066829e-36	2.2254653271981692e-11	8.781484023691226e-15	0.0002511135426848345	8.710755714843562e-24	6.484937315664885e-13	4.392354112574687e-15	2.185630757736582e-14	5.861084383152539e-18
72500000	0.0048744432060611655	1.9183131213043782e-49	-8.355960780468795e-36	2.2254653271981692e-11	8.781484023691226e-15	0.0002511135426848345	8.710755714843562e-24	6.484937315664885e-13	4.392354112574687e-15	2.185630757736582e-14	5.861084383152539e-18
72600000	0.0048744432060611655	1.9183131213043782e-49	-8.367494203870857e-36	2.2254653271981692e-11	8.781484023691226e-15	0.0002511135426848345	8.710755714843562e-24	6.484937315664885e-13	4.392354112574687e-15	2.185630757736582e-14	5.861084383152539e-18
72700000	0.0048744432060611655	1.9183131213043782e-49	-8.379027627273024e-36	2.2254653271981692e-11	8.781484023691226e-15	0.0002511135426848345	8.710755714843562e-24	6.484937315664885e-13	4.392354112574687e-15	2.185630757736582e-14	5.861084383152539e-18
72800000	0.0048744432060611655	1.9183131213043782e-49	-8.390561050675301e-36	2.2254653271981692e-11	8.781484023691226e-15	0.0002511135426848345	8.710755714843562e-24	6.484937315664885e-13	4.392354112574687e-15	2.185630757736582e-14	5.861084383152539e-18
72900000	0.0048744432060611655	1.9183131213043782e-49	-8.402094474077695e-36	2.2254653271981692e-11	8.781484023691226e-15	0.0002511135426848345	8.710755714843562e-24	6.484937315664885e-13	4.392354112574687e-15	2.185630757736582e-14	5.861084383152539e-18
73000000	0.0048744432060611655	1.9183131213043782e-49	-8.413627897480215e-36	2.2254653271981692e-11	8.781484023691226e-15	0.0002511135426848345	8.710755714843562e-24	6.484937315664885e-13	4.392354112574687e-15	2.185630757736582e-14	5.861084383152539e-18
73100000	0.0048744432060611655	1.9183131213043782e-49	-8.425161320882868e-36	2.2254653271981692e-11	8.781484023691226e-15	0.0002511135426848345	8.710755714843562e-24	6.484937315664885e-13	4.392354112574687e-15	2.185630757736582e-14	5.861084383152539e-18
73200000	0.0048744432060611655	1.9183131213043782e-49	-8.43669474428566e-36	2.2254653271981692e-11	8.781484023691226e-15	0.0002511135426848345	8.710755714843562e-24	6.484937315664885e-13	4.392354112574687e-15	2.185630757736582e-14	5.861084383152539e-18
73300000	0.0048744432060611655	1.9183131213043782e-49	-8.448228167688599e-36	2.2254653271981692e-11	8.781484023691226e-15	0.0002511135426848345	8.710755714843562e-24	6.484937315664885e-13	4.392354112574687e-15	2.185630757736582e-14	5.861084383152539e-18
73400000	0.0048744432060611655	1.918313121304378e-49	-8.459761591091693e-36	2.2254653271981692e-11	8.781484023691226e-15	0.0002511135426848345	8.710755714843562e-24	6.484937315664885e-13	4.392354112574687e-15	2.185630757736582e-14	5.861084383152539e-18
73500000	0.0048744432060611655	1.918313121304378e-49	-8.471295014494949e-36	2.2254653271981692e-11	8.781484023691226e-15	0.0002511135426848345	8.710755714843562e-24	6.484937315664885e-13	4.392354112574687e-15	2.185630757736582e-14	5.861084383152539e-18
73600000	0.0048744432060611655	1.918313121304378e-49	-8.482828437898373e-36	2.2254653271981692e-11	8.781484023691226e-15	0.0002511135426848345	8.710755714843562e-24	6.484937315664885e-13	4.392354112574687e-15	2.185630757736582e-14	5.861084383152539e-18
73700000	0.0048744432060611655	1.918313121304378e-49	-8.494361861301973e-36	2.2254653271981692e-11	8.781484023691226e-15	0.0002511135426848345	8.710755714843562e-24	6.484937315664885e-13	4.392354112574687e-15	2.185630757736582e-14	5.861084383152539e-18
73800000	0.0048744432060611655	1.918313121304378e-49	-8.505895284705758e-36	2.2254653271981692e-11	8.781484023691226e-15	0.0002511135426848345	8.710755714843562e-24	6.484937315664885e-13	4.392354112574687e-15	2.185630757736582e-14	5.861084383152539e-18
73900000	0.0048744432060611655	1.918313121304378e-49	-8.517428708109733e-36	2.2254653271981692e-11	8.781484023691226e-15	0.0002511135426848345	8.710755714843562e-24	6.484937315664885e-13	4.392354112574687e-15	2.185630757736582e-14	5.861084383152539e-18
74000000	0.0048744432060611655	1.918313121304378e-49	-8.528962131513905e-36	2.2254653271981692e-11	8.781484023691226e-15	0.0002511135426848345	8.710755714843562e-24	6.484937315664885e-13	4.392354112574687e-15	2.185630757736582e-14	5.861084383152539e-18
74100000	0.0048744432060611655	1.918313121304378e-49	-8.540495554918282e-36	2.2254653271981692e-11	8.781484023691226e-15	0.0002511135426848345	8.710755714843562e-24	6.484937315664885e-13	4.392354112574687e-15	2.185630757736582e-14	5.861084383152539e-18
74200000	0.0048744432060611655	1.918313121304378e-49	-8.552028978322873e-36	2.2254653271981692e-11	8.781484023691226e-15	0.0002511135426848345	8.710755714843562e-24	6.484937315664885e-13	4.392354112574687e-15	2.185630757736582e-14	5.861084383152539e-18
74300000	0.0048744432060611655	1.918313121304378e-49	-8.563562401727682e-36	2.2254653271981692e-11	8.781484023691226e-15	0.0002511135426848345	8.710755714843562e-24	6.484937315664885e-13	4.392354112574687e-15	2.185630757736582e-14	5.861084383152539e-18
74400000	0.0048744432060611655	1.918313121304378e-49	-8.57509582513272e-36	2.2254653271981692e-11	8.781484023691226e-15	0.0002511135426848345	8.710755714843562e-24	6.484937315664885e-13	4.392354112574687e-15	2.185630757736582e-14	5.861084383152539e-18
74500000	0.0048744432060611655	1.918313121304378e-49	-8.58662924853799e-36	2.2254653271981692e-11	8.781484023691226e-15	0.0002511135426848345	8.710755714843562e-24	6.484937315664885e-13	4.392354112574687e-15	2.185630757736582e-14	5.861084383152539e-18
74600000	0.0048744432060611655	1.918313121304378e-49	-8.598162671943201e-36	2.2254653271981692e-11	8.781484023691226e-15	0.0002511135426848345	8.710755714843562e-24	6.484937315664885e-13	4.392354112574687e-15	2.185630757736582e-14	5.861084383152539e-18
74700000	0.0048744432060611655	1.918313121304378e-49	-8.609696095347937e-36	2.2254653271981692e-11	8.781484023691226e-15	0.0002511135426848345	8.710755714843562e-24	6.484937315664885e-13	4.392354112574687e-15	2.185630757736582e-14	5.861084383152539e-18
74800000	0.0048744432060611655	1.918313121304378e-49	-8.621229518752203e-36	2.2254653271981692e-11	8.781484023691226e-15	0.0002511135426848345	8.710755714843562e-24	6.484937315664885e-13	4.392354112574687e-15	2.185630757736582e-14	5.861084383152539e-18
74900000	0.0048744432060611655	1.918313121304378e-49	-8.632762942156006e-36	2.2254653271981692e-11	8.781484023691226e-15	0.0002511135426848345	8.710755714843562e-24	6.484937315664885e-13	4.392354112574687e-15	2.185630757736582e-14	5.861084383152539e-18
75000000	0.0048744432060611655	1.918313121304378e-49	-8.644296365559352e-36	2.2254653271981692e-11	8.781484023691226e-15	0.0002511135426848345	8.710755714843562e-24	6.484937315664885e-13	4.392354112574687e-15	2.185630757736582e-14	5.861084383152539e-18
75100000	0.0048744432060611655	1.918313121304378e-49	-8.655829788962251e-36	2.2254653271981692e-11	8.781484023691226e-15	0.0002511135426848345	8.710755714843562e-24	6.484937315664885e-13	4.392354112574687e-15	2.185630757736582e-14	5.861084383152539e-18
75200000	0.0048744432060611655	1.918313121304378e-49	-8.667363212364706e-36	2.2254653271981692e-11	8.781484023691226e-15	0.0002511135426848345	8.710755714843562e-24	6.484937315664885e-13	4.392354112574687e-15	2.185630757736582e-14	5.861084383152539e-18
75300000	0.0048744432060611655	1.918313121304378e-49	-8.67889663576673e-36	2.2254653271981692e-11	8.781484023691226e-15	0.0002511135426848345	8.710755714843562e-24	6.484937315664885e-13	4.392354112574687e-15	2.185630757736582e-14	5.861084383152539e-18
75400000	0.0048744432060611655	1.918313121304378e-49	-8.690430059168325e-36	2.2254653271981692e-11	8.781484023691226e-15	0.0002511135426848345	8.710755714843562e-24	6.484937315664885e-13	4.392354112574687e-15	2.185630757736582e-14	5.861084383152539e-18
75500000	0.0048744432060611655	1.918313121304378e-49	-8.7019634825695e-36	2.2254653271981692e-11	8.781484023691226e-15	0.0002511135426848345	8.710755714843562e-24	6.484937315664885e-13	4.392354112574687e-15	2.185630757736582e-14	5.861084383152539e-18
75600000	0.0048744432060611655	1.918313121304378e-49	-8.713496905970264e-36	2.2254653271981692e-11	8.781484023691226e-15	0.0002511135426848345	8.710755714843562e-24	6.484937315664885e-13	4.392354112574687e-15	2.185630757736582e-14	5.861084383152539e-18
75700000	0.0048744432060611655	1.918313121304378e-49	-8.725030329370623e-36	2.2254653271981692e-11	8.781484023691226e-15	0.0002511135426848345	8.710755714843562e-24	6.484937315664885e-13	4.392354112574687e-15	2.185630757736582e-14	5.861084383152539e-18
75800000	0.0048744432060611655	1.918313121304378e-49	-8.736563752770583e-36	2.2254653271981692e-11	8.781484023691226e-15	0.0002511135426848345	8.710755714843562e-24	6.484937315664885e-13	4.392354112574687e-15	2.185630757736582e-14	5.861084383152539e-18
75900000	0.0048744432060611655	1.918313121304378e-49	-8.748097176170153e-36	2.2254653271981692e-11	8.781484023691226e-15	0.0002511135426848345	8.710755714843562e-24	6.484937315664885e-13	4.392354112574687e-15	2.185630757736582e-14	5.861084383152539e-18
76000000	0.0048744432060611655	1.918313121304378e-49	-8.759630599569341e-36	2.2254653271981692e-11	8.781484023691226e-15	0.0002511135426848345	8.710755714843562e-24	6.484937315664885e-13	4.392354112574687e-15	2.185630757736582e-14	5.861084383152539e-18
76100000	0.0048744432060611655	1.918313121304378e-49	-8.771164022968152e-36	2.2254653271981692e-11	8.781484023691226e-15	0.0002511135426848345	8.710755714843562e-24	6.484937315664885e-13	4.392354112574687e-15	2.185630757736582e-14	5.861084383152539e-18
76200000	0.0048744432060611655	1.918313121304378e-49	-8.782697446366594e-36	2.2254653271981692e-11	8.781484023691226e-15	0.0002511135426848345	8.710755714843562e-24	6.484937315664885e-13	4.392354112574687e-15	2.185630757736582e-14	5.861084383152539e-18
76300000	0.0048744432060611655	1.918313121304378e-49	-8.794230869764675e-36	2.2254653271981692e-11	8.781484023691226e-15	0.0002511135426848345	8.710755714843562e-24	6.484937315664885e-13	4.392354112574687e-15	2.185630757736582e-14	5.861084383152539e-18
76400000	0.0048744432060611655	1.918313121304378e-49	-8.805764293162401e-36	2.2254653271981692e-11	8.781484023691226e-15	0.0002511135426848345	8.710755714843562e-24	6.484937315664885e-13	4.392354112574687e-15	2.185630757736582e-14	5.861084383152539e-18
76500000	0.0048744432060611655	1.918313121304378e-49	-8.81729771655978e-36	2.2254653271981692e-11	8.781484023691226e-15	0.0002511135426848345	8.710755714843562e-24	6.484937315664885e-13	4.392354112574687e-15	2.185630757736582e-14	5.861084383152539e-18
76600000	0.0048744432060611655	1.918313121304378e-49	-8.82883113995682e-36	2.2254653271981692e-11	8.781484023691226e-15	0.0002511135426848345	8.710755714843562e-24	6.484937315664885e-13	4.392354112574687e-15	2.185630757736582e-14	5.861084383152539e-18
76700000	0.0048744432060611655	1.918313121304378e-49	-8.840364563353528e-36	2.2254653271981692e-11	8.781484023691226e-15	0.0002511135426848345	8.710755714843562e-24	6.484937315664885e-13	4.392354112574687e-15	2.185630757736582e-14	5.861084383152539e-18
76800000	0.0048744432060611655	1.918313121304378e-49	-8.85189798674991e-36	2.2254653271981692e-11	8.781484023691226e-15	0.0002511135426848345	8.710755714843562e-24	6.484937315664885e-13	4.392354112574687e-15	2.185630757736582e-14	5.861084383152539e-18
76900000	0.0048744432060611655	1.918313121304378e-49	-8.863431410145975e-36	2.2254653271981692e-11	8.781484023691226e-15	0.0002511135426848345	8.710755714843562e-24	6.484937315664885e-13	4.392354112574687e-15	2.185630757736582e-14	5.861084383152539e-18
77000000	0.0048744432060611655	1.918313121304378e-49	-8.874964833541728e-36	2.2254653271981692e-11	8.781484023691226e-15	0.0002511135426848345	8.710755714843562e-24	6.484937315664885e-13	4.392354112574687e-15	2.185630757736582e-14	5.861084383152539e-18
77100000	0.0048744432060611655	1.918313121304378e-49	-8.886498256937179e-36	2.2254653271981692e-11	8.781484023691226e-15	0.0002511135426848345	8.710755714843562e-24	6.484937315664885e-13	4.392354112574687e-15	2.185630757736582e-14	5.861084383152539e-18
77200000	0.0048744432060611655	1.918313121304378e-49	-8.898031680332332e-36	2.2254653271981692e-11	8.781484023691226e-15	0.0002511135426848345	8.710755714843562e-24	6.484937315664885e-13	4.392354112574687e-15	2.185630757736582e-14	5.861084383152539e-18
77300000	0.0048744432060611655	1.918313121304378e-49	-8.909565103727198e-36	2.2254653271981692e-11	8.781484023691226e-15	0.0002511135426848345	8.710755714843562e-24	6.484937315664885e-13	4.392354112574687e-15	2.185630757736582e-14	5.861084383152539e-18
77400000	0.0048744432060611655	1.918313121304378e-49	-8.921098527121782e-36	2.2254653271981692e-11	8.781484023691226e-15	0.0002511135426848345	8.710755714843562e-24	6.484937315664885e-13	4.392354112574687e-15	2.185630757736582e-14	5.861084383152539e-18
77500000	0.0048744432060611655	1.918313121304378e-49	-8.932631950516092e-36	2.2254653271981692e-11	8.781484023691226e-15	0.0002511135426848345	8.710755714843562e-24	6.484937315664885e-13	4.392354112574687e-15	2.185630757736582e-14	5.861084383152539e-18
77600000	0.0048744432060611655	1.918313121304378e-49	-8.944165373910135e-36	2.2254653271981692e-11	8.781484023691226e-15	0.0002511135426848345	8.710755714843562e-24	6.484937315664885e-13	4.392354112574687e-15	2.185630757736582e-14	5.861084383152539e-18
77700000	0.0048744432060611655	1.918313121304378e-49	-8.955698797303918e-36	2.2254653271981692e-11	8.781484023691226e-15	0.0002511135426848345	8.710755714843562e-24	6.484937315664885e-13	4.392354112574687e-15	2.185630757736582e-14	5.861084383152539e-18
77800000	0.0048744432060611655	1.918313121304378e-49	-8.967232220697447e-36	2.2254653271981692e-11	8.781484023691226e-15	0.0002511135426848345	8.710755714843562e-24	6.484937315664885e-13	4.392354112574687e-15	2.185630757736582e-14	5.861084383152539e-18
77900000	0.0048744432060611655	1.918313121304378e-49	-8.978765644090734e-36	2.2254653271981692e-11	8.781484023691226e-15	0.0002511135426848345	8.710755714843562e-24	6.484937315664885e-13	4.392354112574687e-15	2.185630757736582e-14	5.861084383152539e-18
78000000	0.0048744432060611655	1.918313121304378e-49	-8.990299067483781e-36	2.2254653271981692e-11	8.781484023691226e-15	0.0002511135426848345	8.710755714843562e-24	6.484937315664885e-13	4.392354112574687e-15	2.185630757736582e-14	5.861084383152539e-18
78100000	0.0048744432060611655	1.918313121304378e-49	-9.001832490876597e-36	2.2254653271981692e-11	8.781484023691226e-15	0.0002511135426848345	8.710755714843562e-24	6.484937315664885e-13	4.392354112574687e-15	2.185630757736582e-14	5.861084383152539e-18
78200000	0.0048744432060611655	1.918313121304378e-49	-9.013365914269189e-36	2.2254653271981692e-11	8.781484023691226e-15	0.0002511135426848345	8.710755714843562e-24	6.484937315664885e-13	4.392354112574687e-15	2.185630757736582e-14	5.861084383152539e-18
78300000	0.0048744432060611655	1.918313121304378e-49	-9.024899337661567e-36	2.2254653271981692e-11	8.781484023691226e-15	0.0002511135426848345	8.710755714843562e-24	6.484937315664885e-13	4.392354112574687e-15	2.185630757736582e-14	5.861084383152539e-18
78400000	0.0048744432060611655	1.918313121304378e-49	-9.036432761053734e-36	2.2254653271981692e-11	8.781484023691226e-15	0.0002511135426848345	8.710755714843562e-24	6.484937315664885e-13	4.392354112574687e-15	2.185630757736582e-14	5.861084383152539e-18
78500000	0.0048744432060611655	1.918313121304378e-49	-9.0479661844457e-36	2.2254653271981692e-11	8.781484023691226e-15	0.0002511135426848345	8.710755714843562e-24	6.484937315664885e-13	4.392354112574687e-15	2.185630757736582e-14	5.861084383152539e-18
78600000	0.0048744432060611655	1.918313121304378e-49	-9.059499607837472e-36	2.2254653271981692e-11	8.781484023691226e-15	0.0002511135426848345	8.710755714843562e-24	6.484937315664885e-13	4.392354112574687e-15	2.185630757736582e-14	5.861084383152539e-18
78700000	0.0048744432060611655	1.9183131213043782e-49	-9.071033031229057e-36	2.2254653271981692e-11	8.781484023691226e-15	0.0002511135426848345	8.710755714843562e-24	6.484937315664885e-13	4.392354112574687e-15	2.185630757736582e-14	5.861084383152539e-18
78800000	0.0048744432060611655	1.9183131213043782e-49	-9.082566454620462e-36	2.2254653271981692e-11	8.781484023691226e-15	0.0002511135426848345	8.710755714843562e-24	6.484937315664885e-13	4.392354112574687e-15	2.185630757736582e-14	5.861084383152539e-18
78900000	0.0048744432060611655	1.9183131213043782e-49	-9.094099878011694e-36	2.2254653271981692e-11	8.781484023691226e-15	0.0002511135426848345	8.710755714843562e-24	6.484937315664885e-13	4.392354112574687e-15	2.185630757736582e-14	5.861084383152539e-18
79000000	0.0048744432060611655	1.9183131213043782e-49	-9.10563330140276e-36	2.2254653271981692e-11	8.781484023691226e-15	0.0002511135426848345	8.710755714843562e-24	6.484937315664885e-13	4.392354112574687e-15	2.185630757736582e-14	5.861084383152539e-18
79100000	0.0048744432060611655	1.9183131213043782e-49	-9.11716672479367e-36	2.2254653271981692e-11	8.781484023691226e-15	0.0002511135426848345	8.710755714843562e-24	6.484937315664885e-13	4.392354112574687e-15	2.185630757736582e-14	5.861084383152539e-18
79200000	0.0048744432060611655	1.9183131213043782e-49	-9.128700148184429e-36	2.2254653271981692e-11	8.781484023691226e-15	0.0002511135426848345	8.710755714843562e-24	6.484937315664885e-13	4.392354112574687e-15	2.185630757736582e-14	5.861084383152539e-18
79300000	0.0048744432060611655	1.9183131213043782e-49	-9.140233571575043e-36	2.2254653271981692e-11	8.781484023691226e-15	0.0002511135426848345	8.710755714843562e-24	6.484937315664885e-13	4.392354112574687e-15	2.185630757736582e-14	5.861084383152539e-18
79400000	0.0048744432060611655	1.9183131213043782e-49	-9.15176699496552e-36	2.2254653271981692e-11	8.781484023691226e-15	0.0002511135426848345	8.710755714843562e-24	6.484937315664885e-13	4.392354112574687e-15	2.185630757736582e-14	5.861084383152539e-18
79500000	0.0048744432060611655	1.9183131213043782e-49	-9.163300418355871e-36	2.2254653271981692e-11	8.781484023691226e-15	0.0002511135426848345	8.710755714843562e-24	6.484937315664885e-13	4.392354112574687e-15	2.185630757736582e-14	5.8610843831525386e-18
79600000	0.0048744432060611655	1.9183131213043782e-49	-9.174833841746098e-36	2.2254653271981692e-11	8.781484023691226e-15	0.0002511135426848345	8.710755714843562e-24	6.484937315664885e-13	4.392354112574687e-15	2.185630757736582e-14	5.8610843831525386e-18
79700000	0.0048744432060611655	1.9183131213043782e-49	-9.186367265136212e-36	2.2254653271981692e-11	8.781484023691226e-15	0.0002511135426848345	8.710755714843562e-24	6.484937315664885e-13	4.392354112574687e-15	2.185630757736582e-14	5.8610843831525386e-18
79800000	0.0048744432060611655	1.9183131213043782e-49	-9.197900688526217e-36	2.2254653271981692e-11	8.781484023691226e-15	0.0002511135426848345	8.710755714843562e-24	6.484937315664885e-13	4.392354112574687e-15	2.185630757736582e-14	5.8610843831525386e-18
79900000	0.0048744432060611655	1.9183131213043782e-49	-9.209434111916124e-36	2.2254653271981692e-11	8.781484023691226e-15	0.0002511135426848345	8.710755714843562e-24	6.484937315664885e-13	4.392354112574687e-15	2.185630757736582e-14	5.8610843831525386e-18
80000000	0.0048744432060611655	1.9183131213043782e-49	-9.220967535305937e-36	2.2254653271981692e-11	8.781484023691226e-15	0.0002511135426848345	8.710755714843562e-24	6.484937315664885e-13	4.392354112574687e-15	2.185630757736582e-14	5.8610843831525386e-18
80100000	0.0048744432060611655	1.9183131213043782e-49	-9.232500958695664e-36	2.2254653271981692e-11	8.781484023691226e-15	0.0002511135426848345	8.710755714843562e-24	6.484937315664885e-13	4.392354112574687e-15	2.185630757736582e-14	5.8610843831525386e-18
80200000	0.0048744432060611655	1.9183131213043782e-49	-9.244034382085314e-36	2.2254653271981692e-11	8.781484023691228e-15	0.0002511135426848345	8.710755714843562e-24	6.484937315664885e-13	4.392354112574687e-15	2.185630757736582e-14	5.8610843831525386e-18
80300000	0.0048744432060611655	1.9183131213043782e-49	-9.255567805474893e-36	2.2254653271981692e-11	8.781484023691228e-15	0.0002511135426848345	8.710755714843562e-24	6.484937315664885e-13	4.392354112574687e-15	2.185630757736582e-14	5.8610843831525386e-18
80400000	0.0048744432060611655	1.9183131213043782e-49	-9.267101228864408e-36	2.2254653271981692e-11	8.781484023691228e-15	0.0002511135426848345	8.710755714843562e-24	6.484937315664885e-13	4.392354112574687e-15	2.185630757736582e-14	5.8610843831525386e-18
80500000	0.0048744432060611655	1.9183131213043786e-49	-9.278634652253868e-36	2.2254653271981692e-11	8.781484023691228e-15	0.0002511135426848345	8.710755714843562e-24	6.484937315664885e-13	4.392354112574687e-15	2.185630757736582e-14	5.8610843831525386e-18
80600000	0.0048744432060611655	1.9183131213043786e-49	-9.290168075643277e-36	2.2254653271981692e-11	8.781484023691228e-15	0.0002511135426848345	8.710755714843562e-24	6.484937315664885e-13	4.392354112574687e-15	2.185630757736582e-14	5.8610843831525386e-18
80700000	0.0048744432060611655	1.9183131213043786e-49	-9.301701499032645e-36	2.2254653271981692e-11	8.781484023691228e-15	0.0002511135426848345	8.710755714843562e-24	6.484937315664885e-13	4.392354112574687e-15	2.185630757736582e-14	5.8610843831525386e-18
80800000	0.0048744432060611655	1.9183131213043786e-49	-9.313234922421979e-36	2.2254653271981692e-11	8.781484023691228e-15	0.0002511135426848345	8.710755714843562e-24	6.484937315664885e-13	4.392354112574687e-15	2.185630757736582e-14	5.8610843831525386e-18
80900000	0.0048744432060611655	1.9183131213043786e-49	-9.324768345811285e-36	2.2254653271981692e-11	8.781484023691228e-15	0.0002511135426848345	8.710755714843562e-24	6.484937315664885e-13	4.392354112574687e-15	2.185630757736582e-14	5.8610843831525386e-18
81000000	0.0048744432060611655	1.9183131213043786e-49	-9.336301769200572e-36	2.2254653271981692e-11	8.781484023691228e-15	0.0002511135426848345	8.710755714843562e-24	6.484937315664885e-13	4.392354112574687e-15	2.185630757736582e-14	5.8610843831525386e-18
81100000	0.0048744432060611655	1.9183131213043786e-49	-9.347835192589845e-36	2.2254653271981695e-11	8.781484023691228e-15	0.0002511135426848345	8.710755714843562e-24	6.484937315664885e-13	4.392354112574687e-15	2.185630757736582e-14	5.8610843831525386e-18
81200000	0.0048744432060611655	1.9183131213043786e-49	-9.359368615979112e-36	2.2254653271981695e-11	8.781484023691228e-15	0.0002511135426848345	8.710755714843562e-24	6.484937315664885e-13	4.392354112574687e-15	2.185630757736582e-14	5.8610843831525386e-18
81300000	0.0048744432060611655	1.9183131213043786e-49	-9.370902039368383e-36	2.2254653271981695e-11	8.781484023691228e-15	0.0002511135426848345	8.710755714843562e-24	6.484937315664885e-13	4.392354112574687e-15	2.185630757736582e-14	5.8610843831525386e-18
81400000	0.0048744432060611655	1.9183131213043786e-49	-9.382435462757661e-36	2.2254653271981695e-11	8.781484023691228e-15	0.0002511135426848345	8.710755714843562e-24	6.484937315664885e-13	4.392354112574687e-15	2.185630757736582e-14	5.8610843831525386e-18
81500000	0.0048744432060611655	1.9183131213043786e-49	-9.393968886146957e-36	2.2254653271981695e-11	8.781484023691228e-15	0.0002511135426848345	8.710755714843562e-24	6.484937315664885e-13	4.392354112574687e-15	2.185630757736582e-14	5.8610843831525386e-18
81600000	0.0048744432060611655	1.9183131213043786e-49	-9.405502309536275e-36	2.2254653271981695e-11	8.781484023691228e-15	0.0002511135426848345	8.710755714843562e-24	6.484937315664885e-13	4.392354112574687e-15	2.1856307577365817e-14	5.8610843831525386e-18
81700000	0.0048744432060611655	1.9183131213043786e-49	-9.417035732925625e-36	2.2254653271981695e-11	8.781484023691228e-15	0.0002511135426848345	8.710755714843562e-24	6.484937315664885e-13	4.392354112574687e-15	2.1856307577365817e-14	5.8610843831525386e-18
81800000	0.0048744432060611655	1.9183131213043786e-49	-9.428569156315013e-36	2.2254653271981695e-11	8.781484023691228e-15	0.0002511135426848345	8.710755714843562e-24	6.484937315664885e-13	4.392354112574688e-15	2.1856307577365817e-14	5.8610843831525386e-18
81900000	0.0048744432060611655	1.9183131213043786e-49	-9.440102579704445e-36	2.2254653271981695e-11	8.781484023691228e-15	0.0002511135426848345	8.710755714843562e-24	6.484937315664885e-13	4.392354112574688e-15	2.1856307577365817e-14	5.8610843831525386e-18
82000000	0.0048744432060611655	1.918313121304379e-49	-9.45163600309393e-36	2.2254653271981695e-11	8.781484023691228e-15	0.0002511135426848345	8.710755714843562e-24	6.484937315664885e-13	4.392354112574688e-15	2.1856307577365817e-14	5.8610843831525386e-18
82100000	0.0048744432060611655	1.918313121304379e-49	-9.463169426483476e-36	2.2254653271981695e-11	8.781484023691228e-15	0.0002511135426848345	8.710755714843562e-24	6.484937315664885e-13	4.392354112574688e-15	2.1856307577365817e-14	5.8610843831525386e-18
82200000	0.0048744432060611655	1.918313121304379e-49	-9.474702849873089e-36	2.2254653271981695e-11	8.781484023691228e-15	0.0002511135426848345	8.710755714843562e-24	6.484937315664885e-13	4.392354112574688e-15	2.1856307577365817e-14	5.8610843831525386e-18
82300000	0.0048744432060611655	1.918313121304379e-49	-9.486236273262776e-36	2.2254653271981695e-11	8.781484023691228e-15	0.0002511135426848345	8.710755714843562e-24	6.484937315664885e-13	4.392354112574688e-15	2.1856307577365817e-14	5.8610843831525386e-18
82400000	0.0048744432060611655	1.918313121304379e-49	-9.497769696652545e-36	2.2254653271981695e-11	8.781484023691228e-15	0.0002511135426848345	8.710755714843562e-24	6.484937315664885e-13	4.392354112574688e-15	2.1856307577365817e-14	5.8610843831525386e-18
82500000	0.0048744432060611655	1.918313121304379e-49	-9.509303120042403e-36	2.2254653271981695e-11	8.781484023691228e-15	0.0002511135426848345	8.710755714843562e-24	6.484937315664885e-13	4.392354112574688e-15	2.1856307577365817e-14	5.8610843831525386e-18
82600000	0.0048744432060611655	1.918313121304379e-49	-9.520836543432356e-36	2.2254653271981695e-11	8.781484023691228e-15	0.0002511135426848345	8.710755714843562e-24	6.484937315664885e-13	4.392354112574688e-15	2.1856307577365817e-14	5.8610843831525386e-18
82700000	0.0048744432060611655	1.918313121304379e-49	-9.532369966822414e-36	2.2254653271981695e-11	8.781484023691228e-15	0.0002511135426848345	8.710755714843562e-24	6.484937315664885e-13	4.392354112574688e-15	2.1856307577365817e-14	5.861084383152538e-18
82800000	0.0048744432060611655	1.918313121304379e-49	-9.543903390212582e-36	2.2254653271981695e-11	8.781484023691228e-15	0.0002511135426848345	8.710755714843562e-24	6.484937315664885e-13	4.392354112574688e-15	2.1856307577365817e-14	5.861084383152538e-18
82900000	0.0048744432060611655	1.918313121304379e-49	-9.555436813602869e-36	2.2254653271981695e-11	8.781484023691228e-15	0.0002511135426848345	8.710755714843562e-24	6.484937315664885e-13	4.392354112574688e-15	2.1856307577365817e-14	5.861084383152538e-18
83000000	0.0048744432060611655	1.918313121304379e-49	-9.56697023699328e-36	2.2254653271981695e-11	8.781484023691228e-15	0.0002511135426848345	8.710755714843562e-24	6.484937315664885e-13	4.392354112574688e-15	2.1856307577365817e-14	5.861084383152538e-18
83100000	0.0048744432060611655	1.918313121304379e-49	-9.578503660383824e-36	2.2254653271981695e-11	8.781484023691228e-15	0.0002511135426848345	8.710755714843562e-24	6.484937315664885e-13	4.392354112574688e-15	2.1856307577365817e-14	5.861084383152538e-18
83200000	0.0048744432060611655	1.918313121304379e-49	-9.590037083774508e-36	2.2254653271981695e-11	8.781484023691228e-15	0.0002511135426848345	8.710755714843562e-24	6.484937315664885e-13	4.392354112574688e-15	2.1856307577365817e-14	5.861084383152538e-18
83300000	0.0048744432060611655	1.918313121304379e-49	-9.601570507165338e-36	2.2254653271981695e-11	8.781484023691228e-15	0.0002511135426848345	8.710755714843562e-24	6.484937315664885e-13	4.392354112574688e-15	2.1856307577365817e-14	5.861084383152538e-18
83400000	0.0048744432060611655	1.918313121304379e-49	-9.613103930556325e-36	2.2254653271981695e-11	8.781484023691228e-15	0.0002511135426848345	8.710755714843562e-24	6.484937315664885e-13	4.392354112574688e-15	2.1856307577365817e-14	5.861084383152538e-18
83500000	0.0048744432060611655	1.918313121304379e-49	-9.624637353947471e-36	2.2254653271981695e-11	8.781484023691228e-15	0.0002511135426848345	8.710755714843562e-24	6.484937315664885e-13	4.392354112574688e-15	2.1856307577365817e-14	5.861084383152538e-18
83600000	0.0048744432060611655	1.9183131213043793e-49	-9.636170777338786e-36	2.2254653271981695e-11	8.781484023691228e-15	0.0002511135426848345	8.710755714843562e-24	6.484937315664885e-13	4.392354112574688e-15	2.1856307577365817e-14	5.861084383152538e-18
83700000	0.0048744432060611655	1.9183131213043793e-49	-9.647704200730279e-36	2.2254653271981695e-11	8.781484023691228e-15	0.0002511135426848345	8.710755714843562e-24	6.484937315664885e-13	4.392354112574688e-15	2.1856307577365817e-14	5.861084383152538e-18
83800000	0.0048744432060611655	1.9183131213043793e-49	-9.659237624121954e-36	2.2254653271981695e-11	8.781484023691228e-15	0.0002511135426848345	8.710755714843562e-24	6.484937315664885e-13	4.392354112574688e-15	2.1856307577365817e-14	5.861084383152538e-18
83900000	0.0048744432060611655	1.9183131213043793e-49	-9.670771047513821e-36	2.2254653271981695e-11	8.781484023691228e-15	0.0002511135426848345	8.710755714843562e-24	6.484937315664885e-13	4.392354112574688e-15	2.1856307577365817e-14	5.861084383152538e-18
84000000	0.0048744432060611655	1.9183131213043793e-49	-9.682304470905884e-36	2.2254653271981695e-11	8.781484023691228e-15	0.0002511135426848345	8.710755714843562e-24	6.484937315664885e-13	4.392354112574688e-15	2.1856307577365817e-14	5.861084383152538e-18
84100000	0.0048744432060611655	1.9183131213043793e-49	-9.693837894298153e-36	2.2254653271981695e-11	8.781484023691228e-15	0.0002511135426848345	8.710755714843562e-24	6.484937315664885e-13	4.392354112574688e-15	2.1856307577365817e-14	5.861084383152538e-18
84200000	0.0048744432060611655	1.9183131213043793e-49	-9.705371317690635e-36	2.2254653271981695e-11	8.781484023691228e-15	0.0002511135426848345	8.710755714843562e-24	6.484937315664885e-13	4.392354112574688e-15	2.1856307577365817e-14	5.861084383152538e-18
84300000	0.0048744432060611655	1.9183131213043793e-49	-9.716904741083336e-36	2.2254653271981695e-11	8.781484023691228e-15	0.0002511135426848345	8.710755714843562e-24	6.484937315664885e-13	4.392354112574688e-15	2.1856307577365817e-14	5.861084383152538e-18
84400000	0.0048744432060611655	1.9183131213043793e-49	-9.728438164476264e-36	2.2254653271981695e-11	8.781484023691228e-15	0.0002511135426848345	8.710755714843562e-24	6.484937315664885e-13	4.392354112574688e-15	2.1856307577365817e-14	5.861084383152538e-18
84500000	0.0048744432060611655	1.9183131213043793e-49	-9.739971587869427e-36	2.2254653271981695e-11	8.781484023691228e-15	0.0002511135426848345	8.710755714843562e-24	6.484937315664885e-13	4.392354112574688e-15	2.1856307577365817e-14	5.861084383152538e-18
84600000	0.0048744432060611655	1.9183131213043793e-49	-9.751505011262472e-36	2.2254653271981695e-11	8.781484023691228e-15	0.0002511135426848345	8.710755714843562e-24	6.484937315664885e-13	4.392354112574688e-15	2.1856307577365817e-14	5.861084383152538e-18
84700000	0.0048744432060611655	1.9183131213043793e-49	-9.763038434654905e-36	2.2254653271981695e-11	8.781484023691228e-15	0.0002511135426848345	8.710755714843562e-24	6.484937315664885e-13	4.392354112574688e-15	2.1856307577365817e-14	5.861084383152538e-18
84800000	0.0048744432060611655	1.9183131213043793e-49	-9.774571858046738e-36	2.2254653271981695e-11	8.781484023691228e-15	0.0002511135426848345	8.710755714843562e-24	6.484937315664885e-13	4.392354112574688e-15	2.1856307577365817e-14	5.861084383152538e-18
84900000	0.0048744432060611655	1.9183131213043793e-49	-9.786105281437979e-36	2.2254653271981695e-11	8.781484023691228e-15	0.0002511135426848345	8.710755714843562e-24	6.484937315664885e-13	4.392354112574688e-15	2.1856307577365817e-14	5.861084383152538e-18
85000000	0.0048744432060611655	1.9183131213043793e-49	-9.797638704828642e-36	2.2254653271981695e-11	8.781484023691228e-15	0.0002511135426848345	8.710755714843562e-24	6.484937315664885e-13	4.392354112574688e-15	2.1856307577365817e-14	5.861084383152538e-18
85100000	0.0048744432060611655	1.9183131213043793e-49	-9.80917212821874e-36	2.2254653271981695e-11	8.781484023691228e-15	0.0002511135426848345	8.710755714843562e-24	6.484937315664885e-13	4.392354112574688e-15	2.1856307577365817e-14	5.861084383152538e-18
85200000	0.0048744432060611655	1.9183131213043793e-49	-9.820705551608284e-36	2.2254653271981695e-11	8.781484023691228e-15	0.0002511135426848345	8.710755714843562e-24	6.484937315664885e-13	4.392354112574688e-15	2.1856307577365817e-14	5.861084383152538e-18
85300000	0.0048744432060611655	1.9183131213043793e-49	-9.832238974997286e-36	2.2254653271981695e-11	8.781484023691228e-15	0.0002511135426848345	8.710755714843562e-24	6.484937315664885e-13	4.392354112574688e-15	2.1856307577365817e-14	5.861084383152538e-18
85400000	0.0048744432060611655	1.9183131213043793e-49	-9.84377239838576e-36	2.2254653271981695e-11	8.781484023691228e-15	0.0002511135426848345	8.710755714843562e-24	6.484937315664885e-13	4.392354112574688e-15	2.1856307577365817e-14	5.861084383152538e-18
85500000	0.0048744432060611655	1.9183131213043793e-49	-9.855305821773715e-36	2.2254653271981695e-11	8.781484023691228e-15	0.0002511135426848345	8.710755714843562e-24	6.484937315664885e-13	4.392354112574688e-15	2.1856307577365817e-14	5.861084383152538e-18
85600000	0.0048744432060611655	1.9183131213043793e-49	-9.866839245161164e-36	2.2254653271981695e-11	8.781484023691228e-15	0.0002511135426848345	8.710755714843562e-24	6.484937315664885e-13	4.392354112574688e-15	2.1856307577365817e-14	5.861084383152538e-18
85700000	0.0048744432060611655	1.9183131213043793e-49	-9.878372668548121e-36	2.2254653271981695e-11	8.781484023691228e-15	0.0002511135426848345	8.710755714843562e-24	6.484937315664885e-13	4.392354112574688e-15	2.1856307577365817e-14	5.861084383152538e-18
85800000	0.0048744432060611655	1.9183131213043793e-49	-9.889906091934597e-36	2.2254653271981695e-11	8.781484023691228e-15	0.0002511135426848345	8.710755714843562e-24	6.484937315664885e-13	4.392354112574688e-15	2.1856307577365817e-14	5.861084383152538e-18
85900000	0.0048744432060611655	1.9183131213043793e-49	-9.901439515320604e-36	2.2254653271981695e-11	8.781484023691228e-15	0.0002511135426848345	8.710755714843562e-24	6.484937315664885e-13	4.392354112574688e-15	2.1856307577365817e-14	5.861084383152538e-18
86000000	0.0048744432060611655	1.9183131213043793e-49	-9.912972938706154e-36	2.2254653271981695e-11	8.781484023691228e-15	0.0002511135426848345	8.710755714843562e-24	6.484937315664885e-13	4.392354112574688e-15	2.1856307577365817e-14	5.861084383152538e-18
86100000	0.0048744432060611655	1.9183131213043793e-49	-9.92450636209126e-36	2.2254653271981695e-11	8.781484023691228e-15	0.0002511135426848345	8.710755714843562e-24	6.484937315664885e-13	4.392354112574688e-15	2.1856307577365817e-14	5.861084383152538e-18
86200000	0.0048744432060611655	1.9183131213043793e-49	-9.936039785475934e-36	2.2254653271981695e-11	8.781484023691228e-15	0.0002511135426848345	8.710755714843562e-24	6.484937315664885e-13	4.392354112574688e-15	2.1856307577365817e-14	5.861084383152538e-18
86300000	0.0048744432060611655	1.9183131213043793e-49	-9.947573208860185e-36	2.2254653271981695e-11	8.781484023691228e-15	0.0002511135426848345	8.710755714843562e-24	6.484937315664885e-13	4.392354112574688e-15	2.1856307577365817e-14	5.861084383152538e-18
86400000	0.0048744432060611655	1.9183131213043793e-49	-9.959106632244029e-36	2.2254653271981695e-11	8.781484023691228e-15	0.0002511135426848345	8.710755714843562e-24	6.484937315664885e-13	4.392354112574688e-15	2.1856307577365817e-14	5.861084383152538e-18
86500000	0.0048744432060611655	1.9183131213043793e-49	-9.970640055627476e-36	2.2254653271981695e-11	8.781484023691228e-15	0.0002511135426848345	8.710755714843562e-24	6.484937315664885e-13	4.392354112574688e-15	2.1856307577365817e-14	5.861084383152538e-18
86600000	0.0048744432060611655	1.9183131213043793e-49	-9.98217347901054e-36	2.2254653271981695e-11	8.781484023691228e-15	0.0002511135426848345	8.710755714843562e-24	6.484937315664885e-13	4.392354112574688e-15	2.1856307577365817e-14	5.861084383152538e-18
86700000	0.0048744432060611655	1.9183131213043793e-49	-9.993706902393231e-36	2.2254653271981695e-11	8.781484023691228e-15	0.0002511135426848345	8.710755714843562e-24	6.484937315664885e-13	4.392354112574688e-15	2.1856307577365817e-14	5.861084383152538e-18
86800000	0.0048744432060611655	1.9183131213043793e-49	-1.0005240325775562e-35	2.2254653271981695e-11	8.781484023691228e-15	0.0002511135426848345	8.710755714843562e-24	6.484937315664885e-13	4.392354112574688e-15	2.1856307577365817e-14	5.861084383152538e-18
86900000	0.0048744432060611655	1.9183131213043793e-49	-1.0016773749157545e-35	2.2254653271981695e-11	8.781484023691228e-15	0.0002511135426848345	8.710755714843562e-24	6.484937315664885e-13	4.392354112574688e-15	2.1856307577365817e-14	5.861084383152538e-18
87000000	0.0048744432060611655	1.9183131213043793e-49	-1.0028307172539193e-35	2.2254653271981695e-11	8.781484023691228e-15	0.0002511135426848345	8.710755714843562e-24	6.484937315664885e-13	4.392354112574688e-15	2.1856307577365817e-14	5.861084383152538e-18
87100000	0.0048744432060611655	1.9183131213043793e-49	-1.0039840595920517e-35	2.2254653271981695e-11	8.781484023691228e-15	0.0002511135426848345	8.710755714843562e-24	6.484937315664885e-13	4.392354112574688e-15	2.1856307577365817e-14	5.861084383152538e-18
87200000	0.0048744432060611655	1.9183131213043793e-49	-1.005137401930153e-35	2.2254653271981695e-11	8.781484023691228e-15	0.0002511135426848345	8.710755714843562e-24	6.484937315664885e-13	4.392354112574688e-15	2.1856307577365817e-14	5.861084383152538e-18
87300000	0.0048744432060611655	1.9183131213043793e-49	-1.0062907442682242e-35	2.2254653271981695e-11	8.781484023691228e-15	0.0002511135426848345	8.710755714843562e-24	6.484937315664885e-13	4.392354112574688e-15	2.1856307577365817e-14	5.861084383152538e-18
87400000	0.0048744432060611655	1.9183131213043793e-49	-1.0074440866062668e-35	2.2254653271981695e-11	8.781484023691228e-15	0.0002511135426848345	8.710755714843562e-24	6.484937315664885e-13	4.392354112574688e-15	2.1856307577365817e-14	5.861084383152538e-18
87500000	0.0048744432060611655	1.9183131213043793e-49	-1.0085974289442819e-35	2.2254653271981695e-11	8.781484023691228e-15	0.0002511135426848345	8.710755714843562e-24	6.484937315664885e-13	4.392354112574688e-15	2.1856307577365817e-14	5.861084383152538e-18
87600000	0.0048744432060611655	1.9183131213043793e-49	-1.0097507712822705e-35	2.2254653271981695e-11	8.781484023691228e-15	0.0002511135426848345	8.710755714843562e-24	6.484937315664885e-13	4.392354112574688e-15	2.1856307577365817e-14	5.861084383152538e-18
87700000	0.0048744432060611655	1.9183131213043793e-49	-1.0109041136202342e-35	2.2254653271981695e-11	8.781484023691228e-15	0.0002511135426848345	8.710755714843562e-24	6.484937315664885e-13	4.392354112574688e-15	2.1856307577365817e-14	5.861084383152538e-18
87800000	0.0048744432060611655	1.9183131213043793e-49	-1.012057455958174e-35	2.2254653271981695e-11	8.781484023691228e-15	0.0002511135426848345	8.710755714843562e-24	6.484937315664885e-13	4.392354112574688e-15	2.1856307577365817e-14	5.861084383152538e-18
87900000	0.0048744432060611655	1.9183131213043793e-49	-1.013210798296091e-35	2.2254653271981695e-11	8.781484023691228e-15	0.0002511135426848345	8.710755714843562e-24	6.484937315664885e-13	4.392354112574688e-15	2.1856307577365817e-14	5.861084383152538e-18
88000000	0.0048744432060611655	1.9183131213043793e-49	-1.0143641406339867e-35	2.2254653271981695e-11	8.781484023691228e-15	0.0002511135426848345	8.710755714843562e-24	6.484937315664885e-13	4.392354112574688e-15	2.1856307577365817e-14	5.861084383152538e-18
88100000	0.0048744432060611655	1.918313121304379e-49	-1.015517482971862e-35	2.2254653271981695e-11	8.781484023691228e-15	0.00025111354268483454	8.710755714843562e-24	6.484937315664885e-13	4.392354112574688e-15	2.1856307577365817e-14	5.861084383152538e-18
88200000	0.0048744432060611655	1.918313121304379e-49	-1.0166708253097183e-35	2.2254653271981695e-11	8.781484023691228e-15	0.00025111354268483454	8.710755714843562e-24	6.484937315664885e-13	4.392354112574688e-15	2.1856307577365817e-14	5.861084383152538e-18
88300000	0.0048744432060611655	1.918313121304379e-49	-1.0178241676475569e-35	2.2254653271981695e-11	8.781484023691228e-15	0.00025111354268483454	8.710755714843562e-24	6.484937315664885e-13	4.392354112574688e-15	2.1856307577365817e-14	5.861084383152538e-18
88400000	0.0048744432060611655	1.918313121304379e-49	-1.0189775099853787e-35	2.2254653271981695e-11	8.781484023691228e-15	0.00025111354268483454	8.710755714843562e-24	6.484937315664885e-13	4.392354112574688e-15	2.1856307577365817e-14	5.861084383152538e-18
88500000	0.0048744432060611655	1.918313121304379e-49	-1.020130852323185e-35	2.2254653271981695e-11	8.781484023691228e-15	0.00025111354268483454	8.710755714843562e-24	6.484937315664885e-13	4.392354112574688e-15	2.1856307577365817e-14	5.861084383152538e-18
88600000	0.0048744432060611655	1.918313121304379e-49	-1.0212841946609774e-35	2.2254653271981695e-11	8.781484023691228e-15	0.00025111354268483454	8.710755714843562e-24	6.484937315664885e-13	4.392354112574688e-15	2.1856307577365817e-14	5.861084383152538e-18
88700000	0.0048744432060611655	1.918313121304379e-49	-1.0224375369987566e-35	2.2254653271981695e-11	8.781484023691228e-15	0.00025111354268483454	8.710755714843562e-24	6.484937315664885e-13	4.392354112574688e-15	2.1856307577365817e-14	5.861084383152538e-18
88800000	0.0048744432060611655	1.918313121304379e-49	-1.023590879336524e-35	2.2254653271981695e-11	8.781484023691226e-15	0.00025111354268483454	8.710755714843562e-24	6.484937315664885e-13	4.392354112574688e-15	2.1856307577365817e-14	5.861084383152538e-18
88900000	0.0048744432060611655	1.918313121304379e-49	-1.024744221674281e-35	2.2254653271981695e-11	8.781484023691226e-15	0.00025111354268483454	8.710755714843562e-24	6.484937315664885e-13	4.392354112574688e-15	2.1856307577365817e-14	5.861084383152538e-18
89000000	0.0048744432060611655	1.918313121304379e-49	-1.0258975640120285e-35	2.2254653271981695e-11	8.781484023691226e-15	0.00025111354268483454	8.710755714843562e-24	6.484937315664885e-13	4.392354112574688e-15	2.1856307577365817e-14	5.861084383152538e-18
89100000	0.0048744432060611655	1.918313121304379e-49	-1.0270509063497679e-35	2.2254653271981695e-11	8.781484023691226e-15	0.00025111354268483454	8.710755714843562e-24	6.484937315664885e-13	4.392354112574688e-15	2.1856307577365817e-14	5.861084383152538e-18
89200000	0.0048744432060611655	1.918313121304379e-49	-1.0282042486875005e-35	2.2254653271981695e-11	8.781484023691226e-15	0.00025111354268483454	8.710755714843562e-24	6.484937315664885e-13	4.392354112574688e-15	2.1856307577365817e-14	5.861084383152538e-18
89300000	0.0048744432060611655	1.918313121304379e-49	-1.0293575910252272e-35	2.2254653271981695e-11	8.781484023691226e-15	0.00025111354268483454	8.710755714843562e-24	6.484937315664885e-13	4.392354112574688e-15	2.1856307577365817e-14	5.861084383152538e-18
89400000	0.0048744432060611655	1.918313121304379e-49	-1.0305109333629495e-35	2.2254653271981695e-11	8.781484023691226e-15	0.00025111354268483454	8.710755714843562e-24	6.484937315664885e-13	4.392354112574688e-15	2.185630757736582e-14	5.861084383152538e-18
89500000	0.0048744432060611655	1.918313121304379e-49	-1.0316642757006684e-35	2.2254653271981695e-11	8.781484023691226e-15	0.00025111354268483454	8.710755714843562e-24	6.484937315664885e-13	4.392354112574688e-15	2.185630757736582e-14	5.861084383152538e-18
89600000	0.0048744432060611655	1.918313121304379e-49	-1.0328176180383852e-35	2.2254653271981695e-11	8.781484023691226e-15	0.00025111354268483454	8.710755714843562e-24	6.484937315664885e-13	4.392354112574688e-15	2.185630757736582e-14	5.861084383152538e-18
89700000	0.0048744432060611655	1.9183131213043786e-49	-1.0339709603761013e-35	2.2254653271981695e-11	8.781484023691226e-15	0.00025111354268483454	8.710755714843562e-24	6.484937315664885e-13	4.392354112574688e-15	2.185630757736582e-14	5.861084383152538e-18
89800000	0.0048744432060611655	1.9183131213043786e-49	-1.0351243027138175e-35	2.2254653271981695e-11	8.781484023691226e-15	0.00025111354268483454	8.710755714843562e-24	6.484937315664885e-13	4.392354112574688e-15	2.185630757736582e-14	5.861084383152538e-18
89900000	0.0048744432060611655	1.9183131213043786e-49	-1.0362776450515354e-35	2.2254653271981695e-11	8.781484023691226e-15	0.00025111354268483454	8.710755714843562e-24	6.484937315664885e-13	4.392354112574688e-15	2.185630757736582e-14	5.861084383152538e-18
90000000	0.0048744432060611655	1.9183131213043786e-49	-1.037430987389256e-35	2.2254653271981695e-11	8.781484023691226e-15	0.00025111354268483454	8.710755714843562e-24	6.484937315664885e-13	4.392354112574688e-15	2.185630757736582e-14	5.861084383152538e-18
90100000	0.0048744432060611655	1.9183131213043786e-49	-1.0385843297269805e-35	2.2254653271981695e-11	8.781484023691226e-15	0.00025111354268483454	8.710755714843562e-24	6.484937315664885e-13	4.392354112574688e-15	2.185630757736582e-14	5.8610843831525386e-18
90200000	0.0048744432060611655	1.9183131213043786e-49	-1.0397376720647103e-35	2.2254653271981695e-11	8.781484023691226e-15	0.00025111354268483454	8.710755714843562e-24	6.484937315664885e-13	4.392354112574688e-15	2.185630757736582e-14	5.8610843831525386e-18
90300000	0.0048744432060611655	1.9183131213043786e-49	-1.0408910144024464e-35	2.2254653271981695e-11	8.781484023691226e-15	0.00025111354268483454	8.710755714843562e-24	6.484937315664885e-13	4.392354112574688e-15	2.185630757736582e-14	5.8610843831525386e-18
90400000	0.0048744432060611655	1.9183131213043786e-49	-1.0420443567401902e-35	2.2254653271981695e-11	8.781484023691226e-15	0.00025111354268483454	8.710755714843562e-24	6.484937315664885e-13	4.392354112574688e-15	2.185630757736582e-14	5.8610843831525386e-18
90500000	0.0048744432060611655	1.9183131213043786e-49	-1.0431976990779427e-35	2.2254653271981695e-11	8.781484023691226e-15	0.00025111354268483454	8.710755714843562e-24	6.484937315664885e-13	4.392354112574688e-15	2.185630757736582e-14	5.8610843831525386e-18
90600000	0.0048744432060611655	1.9183131213043786e-49	-1.0443510414157052e-35	2.2254653271981695e-11	8.781484023691226e-15	0.00025111354268483454	8.710755714843562e-24	6.484937315664885e-13	4.392354112574688e-15	2.185630757736582e-14	5.8610843831525386e-18
90700000	0.0048744432060611655	1.9183131213043786e-49	-1.045504383753479e-35	2.2254653271981695e-11	8.781484023691226e-15	0.00025111354268483454	8.710755714843562e-24	6.484937315664885e-13	4.392354112574688e-15	2.185630757736582e-14	5.8610843831525386e-18
90800000	0.0048744432060611655	1.9183131213043786e-49	-1.0466577260912652e-35	2.2254653271981695e-11	8.781484023691226e-15	0.00025111354268483454	8.710755714843562e-24	6.484937315664885e-13	4.392354112574688e-15	2.185630757736582e-14	5.8610843831525386e-18
90900000	0.0048744432060611655	1.9183131213043786e-49	-1.0478110684290652e-35	2.2254653271981695e-11	8.781484023691226e-15	0.00025111354268483454	8.710755714843562e-24	6.484937315664885e-13	4.392354112574688e-15	2.185630757736582e-14	5.8610843831525386e-18
91000000	0.0048744432060611655	1.9183131213043786e-49	-1.0489644107668798e-35	2.2254653271981695e-11	8.781484023691226e-15	0.00025111354268483454	8.710755714843562e-24	6.484937315664885e-13	4.392354112574688e-15	2.185630757736582e-14	5.8610843831525386e-18
91100000	0.0048744432060611655	1.9183131213043786e-49	-1.0501177531047107e-35	2.2254653271981695e-11	8.781484023691226e-15	0.00025111354268483454	8.710755714843562e-24	6.484937315664885e-13	4.392354112574688e-15	2.185630757736582e-14	5.8610843831525386e-18
91200000	0.0048744432060611655	1.9183131213043786e-49	-1.0512710954425588e-35	2.2254653271981695e-11	8.781484023691226e-15	0.00025111354268483454	8.710755714843562e-24	6.484937315664885e-13	4.392354112574688e-15	2.185630757736582e-14	5.8610843831525386e-18
91300000	0.0048744432060611655	1.9183131213043782e-49	-1.0524244377804254e-35	2.2254653271981695e-11	8.781484023691226e-15	0.00025111354268483454	8.710755714843562e-24	6.484937315664885e-13	4.392354112574688e-15	2.185630757736582e-14	5.8610843831525386e-18
91400000	0.0048744432060611655	1.9183131213043782e-49	-1.0535777801183117e-35	2.2254653271981695e-11	8.781484023691226e-15	0.00025111354268483454	8.710755714843562e-24	6.484937315664885e-13	4.392354112574688e-15	2.185630757736582e-14	5.8610843831525386e-18
91500000	0.0048744432060611655	1.9183131213043782e-49	-1.0547311224562189e-35	2.2254653271981695e-11	8.781484023691226e-15	0.00025111354268483454	8.710755714843562e-24	6.484937315664885e-13	4.392354112574688e-15	2.185630757736582e-14	5.8610843831525386e-18
91600000	0.0048744432060611655	1.9183131213043782e-49	-1.0558844647941482e-35	2.2254653271981695e-11	8.781484023691226e-15	0.00025111354268483454	8.710755714843562e-24	6.484937315664885e-13	4.392354112574688e-15	2.185630757736582e-14	5.8610843831525386e-18
91700000	0.0048744432060611655	1.9183131213043782e-49	-1.057037807132101e-35	2.2254653271981695e-11	8.781484023691226e-15	0.00025111354268483454	8.710755714843562e-24	6.484937315664885e-13	4.392354112574688e-15	2.185630757736582e-14	5.8610843831525386e-18
91800000	0.0048744432060611655	1.9183131213043782e-49	-1.0581911494700782e-35	2.2254653271981695e-11	8.781484023691226e-15	0.00025111354268483454	8.710755714843562e-24	6.484937315664885e-13	4.392354112574688e-15	2.185630757736582e-14	5.8610843831525386e-18
91900000	0.0048744432060611655	1.9183131213043782e-49	-1.0593444918080812e-35	2.2254653271981695e-11	8.781484023691226e-15	0.00025111354268483454	8.710755714843562e-24	6.484937315664885e-13	4.392354112574688e-15	2.185630757736582e-14	5.8610843831525386e-18
92000000	0.0048744432060611655	1.9183131213043782e-49	-1.0604978341461112e-35	2.2254653271981695e-11	8.781484023691226e-15	0.00025111354268483454	8.710755714843562e-24	6.484937315664885e-13	4.392354112574688e-15	2.185630757736582e-14	5.8610843831525386e-18
92100000	0.0048744432060611655	1.9183131213043782e-49	-1.0616511764841694e-35	2.2254653271981695e-11	8.781484023691226e-15	0.00025111354268483454	8.710755714843562e-24	6.484937315664885e-13	4.392354112574688e-15	2.185630757736582e-14	5.8610843831525386e-18
92200000	0.0048744432060611655	1.9183131213043782e-49	-1.062804518822257e-35	2.2254653271981695e-11	8.781484023691226e-15	0.00025111354268483454	8.710755714843562e-24	6.484937315664885e-13	4.392354112574688e-15	2.185630757736582e-14	5.8610843831525386e-18
92300000	0.0048744432060611655	1.9183131213043782e-49	-1.0639578611603654e-35	2.2254653271981695e-11	8.781484023691226e-15	0.00025111354268483454	8.710755714843562e-24	6.484937315664885e-13	4.392354112574688e-15	2.185630757736582e-14	5.8610843831525386e-18
92400000	0.0048744432060611655	1.9183131213043782e-49	-1.0651112034984257e-35	2.2254653271981695e-11	8.781484023691226e-15	0.00025111354268483454	8.710755714843562e-24	6.484937315664885e-13	4.392354112574688e-15	2.185630757736582e-14	5.8610843831525386e-18
92500000	0.0048744432060611655	1.9183131213043782e-49	-1.0662645458364253e-35	2.2254653271981695e-11	8.781484023691226e-15	0.00025111354268483454	8.710755714843562e-24	6.484937315664885e-13	4.392354112574688e-15	2.185630757736582e-14	5.8610843831525386e-18
92600000	0.0048744432060611655	1.9183131213043782e-49	-1.0674178881743654e-35	2.2254653271981695e-11	8.781484023691226e-15	0.00025111354268483454	8.710755714843562e-24	6.484937315664885e-13	4.392354112574688e-15	2.185630757736582e-14	5.8610843831525386e-18
92700000	0.0048744432060611655	1.9183131213043782e-49	-1.0685712305122471e-35	2.2254653271981695e-11	8.781484023691226e-15	0.00025111354268483454	8.710755714843562e-24	6.484937315664885e-13	4.392354112574688e-15	2.185630757736582e-14	5.8610843831525386e-18
92800000	0.0048744432060611655	1.9183131213043782e-49	-1.0697245728500717e-35	2.2254653271981695e-11	8.781484023691226e-15	0.00025111354268483454	8.710755714843562e-24	6.484937315664885e-13	4.392354112574688e-15	2.185630757736582e-14	5.8610843831525386e-18
92900000	0.0048744432060611655	1.9183131213043782e-49	-1.0708779151878402e-35	2.2254653271981695e-11	8.781484023691226e-15	0.00025111354268483454	8.710755714843562e-24	6.484937315664885e-13	4.392354112574688e-15	2.185630757736582e-14	5.8610843831525386e-18
93000000	0.0048744432060611655	1.9183131213043782e-49	-1.0720312575255542e-35	2.2254653271981695e-11	8.781484023691226e-15	0.00025111354268483454	8.710755714843562e-24	6.484937315664885e-13	4.392354112574688e-15	2.185630757736582e-14	5.8610843831525386e-18
93100000	0.0048744432060611655	1.9183131213043782e-49	-1.0731845998632146e-35	2.2254653271981695e-11	8.781484023691226e-15	0.00025111354268483454	8.710755714843562e-24	6.484937315664885e-13	4.392354112574688e-15	2.185630757736582e-14	5.8610843831525386e-18
93200000	0.0048744432060611655	1.9183131213043782e-49	-1.0743379422008226e-35	2.2254653271981695e-11	8.781484023691226e-15	0.00025111354268483454	8.710755714843562e-24	6.484937315664885e-13	4.392354112574688e-15	2.185630757736582e-14	5.8610843831525386e-18
93300000	0.0048744432060611655	1.9183131213043782e-49	-1.0754912845383798e-35	2.2254653271981695e-11	8.781484023691226e-15	0.00025111354268483454	8.710755714843562e-24	6.484937315664885e-13	4.392354112574688e-15	2.185630757736582e-14	5.8610843831525386e-18
93400000	0.0048744432060611655	1.9183131213043782e-49	-1.0766446268758869e-35	2.2254653271981695e-11	8.781484023691226e-15	0.00025111354268483454	8.710755714843562e-24	6.484937315664885e-13	4.392354112574688e-15	2.185630757736582e-14	5.8610843831525386e-18
93500000	0.0048744432060611655	1.9183131213043782e-49	-1.0777979692133454e-35	2.2254653271981695e-11	8.781484023691226e-15	0.00025111354268483454	8.710755714843562e-24	6.484937315664885e-13	4.392354112574688e-15	2.185630757736582e-14	5.8610843831525386e-18
93600000	0.0048744432060611655	1.9183131213043782e-49	-1.0789513115507564e-35	2.2254653271981695e-11	8.781484023691226e-15	0.00025111354268483454	8.710755714843562e-24	6.484937315664885e-13	4.392354112574688e-15	2.185630757736582e-14	5.8610843831525386e-18
93700000	0.0048744432060611655	1.918313121304378e-49	-1.0801046538881212e-35	2.2254653271981695e-11	8.781484023691226e-15	0.00025111354268483454	8.710755714843562e-24	6.484937315664885e-13	4.392354112574688e-15	2.185630757736582e-14	5.8610843831525386e-18
93800000	0.0048744432060611655	1.918313121304378e-49	-1.081257996225441e-35	2.2254653271981695e-11	8.781484023691226e-15	0.00025111354268483454	8.710755714843562e-24	6.484937315664885e-13	4.392354112574688e-15	2.185630757736582e-14	5.8610843831525386e-18
93900000	0.0048744432060611655	1.918313121304378e-49	-1.0824113385627171e-35	2.2254653271981695e-11	8.781484023691226e-15	0.00025111354268483454	8.710755714843562e-24	6.484937315664885e-13	4.392354112574688e-15	2.185630757736582e-14	5.8610843831525386e-18
94000000	0.0048744432060611655	1.918313121304378e-49	-1.0835646808999504e-35	2.2254653271981695e-11	8.781484023691226e-15	0.00025111354268483454	8.710755714843562e-24	6.484937315664885e-13	4.392354112574688e-15	2.185630757736582e-14	5.8610843831525386e-18
94100000	0.0048744432060611655	1.918313121304378e-49	-1.0847180232371424e-35	2.2254653271981695e-11	8.781484023691226e-15	0.00025111354268483454	8.710755714843562e-24	6.484937315664885e-13	4.392354112574688e-15	2.185630757736582e-14	5.8610843831525386e-18
94200000	0.0048744432060611655	1.918313121304378e-49	-1.0858713655742942e-35	2.2254653271981695e-11	8.781484023691226e-15	0.00025111354268483454	8.710755714843562e-24	6.484937315664885e-13	4.392354112574688e-15	2.185630757736582e-14	5.8610843831525386e-18
94300000	0.0048744432060611655	1.918313121304378e-49	-1.0870247079114071e-35	2.2254653271981695e-11	8.781484023691226e-15	0.00025111354268483454	8.710755714843562e-24	6.484937315664885e-13	4.392354112574688e-15	2.185630757736582e-14	5.8610843831525386e-18
94400000	0.0048744432060611655	1.918313121304378e-49	-1.088178050248482e-35	2.2254653271981695e-11	8.781484023691226e-15	0.00025111354268483454	8.710755714843562e-24	6.484937315664885e-13	4.392354112574688e-15	2.185630757736582e-14	5.8610843831525386e-18
94500000	0.0048744432060611655	1.918313121304378e-49	-1.0893313925855206e-35	2.2254653271981695e-11	8.781484023691226e-15	0.00025111354268483454	8.710755714843562e-24	6.484937315664885e-13	4.392354112574688e-15	2.185630757736582e-14	5.8610843831525386e-18
94600000	0.0048744432060611655	1.918313121304378e-49	-1.0904847349225238e-35	2.2254653271981695e-11	8.781484023691226e-15	0.00025111354268483454	8.710755714843562e-24	6.484937315664885e-13	4.392354112574688e-15	2.185630757736582e-14	5.8610843831525386e-18
94700000	0.0048744432060611655	1.918313121304378e-49	-1.0916380772594928e-35	2.2254653271981695e-11	8.781484023691226e-15	0.00025111354268483454	8.710755714843562e-24	6.484937315664885e-13	4.392354112574688e-15	2.185630757736582e-14	5.8610843831525386e-18
94800000	0.0048744432060611655	1.918313121304378e-49	-1.092791419596429e-35	2.2254653271981695e-11	8.781484023691226e-15	0.00025111354268483454	8.710755714843562e-24	6.484937315664885e-13	4.392354112574688e-15	2.185630757736582e-14	5.8610843831525386e-18
94900000	0.0048744432060611655	1.918313121304378e-49	-1.0939447619333335e-35	2.2254653271981695e-11	8.781484023691226e-15	0.00025111354268483454	8.710755714843562e-24	6.484937315664885e-13	4.392354112574688e-15	2.185630757736582e-14	5.8610843831525386e-18
95000000	0.0048744432060611655	1.918313121304378e-49	-1.0950981042702074e-35	2.2254653271981695e-11	8.781484023691226e-15	0.00025111354268483454	8.710755714843562e-24	6.484937315664885e-13	4.392354112574688e-15	2.185630757736582e-14	5.861084383152539e-18
95100000	0.0048744432060611655	1.918313121304378e-49	-1.0962514466070521e-35	2.2254653271981695e-11	8.781484023691226e-15	0.00025111354268483454	8.710755714843562e-24	6.484937315664885e-13	4.392354112574688e-15	2.185630757736582e-14	5.861084383152539e-18
95200000	0.0048744432060611655	1.918313121304378e-49	-1.0974047889438686e-35	2.2254653271981695e-11	8.781484023691226e-15	0.00025111354268483454	8.710755714843562e-24	6.484937315664885e-13	4.392354112574688e-15	2.185630757736582e-14	5.861084383152539e-18
95300000	0.0048744432060611655	1.918313121304378e-49	-1.0985581312806584e-35	2.2254653271981695e-11	8.781484023691226e-15	0.00025111354268483454	8.710755714843562e-24	6.484937315664885e-13	4.392354112574688e-15	2.185630757736582e-14	5.861084383152539e-18
95400000	0.0048744432060611655	1.918313121304378e-49	-1.0997114736174225e-35	2.2254653271981695e-11	8.781484023691226e-15	0.00025111354268483454	8.710755714843562e-24	6.484937315664885e-13	4.392354112574688e-15	2.185630757736582e-14	5.861084383152539e-18
95500000	0.0048744432060611655	1.918313121304378e-49	-1.1008648159541621e-35	2.2254653271981695e-11	8.781484023691226e-15	0.00025111354268483454	8.710755714843562e-24	6.484937315664885e-13	4.392354112574688e-15	2.185630757736582e-14	5.861084383152539e-18
95600000	0.0048744432060611655	1.918313121304378e-49	-1.1020181582908785e-35	2.2254653271981695e-11	8.781484023691226e-15	0.00025111354268483454	8.710755714843562e-24	6.484937315664885e-13	4.392354112574688e-15	2.185630757736582e-14	5.861084383152539e-18
95700000	0.0048744432060611655	1.918313121304378e-49	-1.1031715006275728e-35	2.2254653271981695e-11	8.781484023691226e-15	0.00025111354268483454	8.710755714843562e-24	6.484937315664885e-13	4.392354112574688e-15	2.185630757736582e-14	5.861084383152539e-18
95800000	0.004874443206061165	1.918313121304378e-49	-1.1043248429642465e-35	2.2254653271981695e-11	8.781484023691226e-15	0.00025111354268483454	8.710755714843562e-24	6.484937315664885e-13	4.392354112574688e-15	2.185630757736582e-14	5.861084383152539e-18
95900000	0.004874443206061165	1.918313121304378e-49	-1.1054781853009005e-35	2.2254653271981695e-11	8.781484023691226e-15	0.00025111354268483454	8.71075571484356e-24	6.484937315664885e-13	4.392354112574688e-15	2.185630757736582e-14	5.861084383152539e-18
96000000	0.004874443206061165	1.918313121304378e-49	-1.106631527637536e-35	2.2254653271981695e-11	8.781484023691226e-15	0.00025111354268483454	8.71075571484356e-24	6.484937315664885e-13	4.392354112574687e-15	2.185630757736582e-14	5.861084383152539e-18
96100000	0.004874443206061165	1.918313121304378e-49	-1.1077848699741545e-35	2.2254653271981695e-11	8.781484023691226e-15	0.00025111354268483454	8.71075571484356e-24	6.484937315664885e-13	4.392354112574687e-15	2.185630757736582e-14	5.861084383152539e-18
96200000	0.004874443206061165	1.918313121304378e-49	-1.1089382123107569e-35	2.2254653271981692e-11	8.781484023691226e-15	0.00025111354268483454	8.71075571484356e-24	6.484937315664885e-13	4.392354112574687e-15	2.185630757736582e-14	5.861084383152539e-18
96300000	0.004874443206061165	1.918313121304378e-49	-1.1100915546473446e-35	2.2254653271981692e-11	8.781484023691226e-15	0.00025111354268483454	8.71075571484356e-24	6.484937315664885e-13	4.392354112574687e-15	2.185630757736582e-14	5.861084383152539e-18
96400000	0.004874443206061165	1.918313121304378e-49	-1.1112448969839188e-35	2.2254653271981692e-11	8.781484023691226e-15	0.00025111354268483454	8.71075571484356e-24	6.484937315664885e-13	4.392354112574687e-15	2.185630757736582e-14	5.861084383152539e-18
96500000	0.004874443206061165	1.918313121304378e-49	-1.1123982393204807e-35	2.2254653271981692e-11	8.781484023691226e-15	0.00025111354268483454	8.71075571484356e-24	6.484937315664885e-13	4.392354112574687e-15	2.185630757736582e-14	5.861084383152539e-18
96600000	0.004874443206061165	1.918313121304378e-49	-1.1135515816570314e-35	2.2254653271981692e-11	8.781484023691226e-15	0.00025111354268483454	8.71075571484356e-24	6.484937315664885e-13	4.392354112574687e-15	2.185630757736582e-14	5.861084383152539e-18
96700000	0.004874443206061165	1.918313121304378e-49	-1.1147049239935722e-35	2.2254653271981692e-11	8.781484023691226e-15	0.00025111354268483454	8.71075571484356e-24	6.484937315664885e-13	4.392354112574687e-15	2.185630757736582e-14	5.861084383152539e-18
96800000	0.004874443206061165	1.918313121304378e-49	-1.1158582663301043e-35	2.2254653271981692e-11	8.781484023691226e-15	0.00025111354268483454	8.71075571484356e-24	6.484937315664885e-13	4.392354112574687e-15	2.185630757736582e-14	5.861084383152539e-18
96900000	0.004874443206061165	1.918313121304378e-49	-1.1170116086666289e-35	2.2254653271981692e-11	8.781484023691226e-15	0.00025111354268483454	8.71075571484356e-24	6.484937315664885e-13	4.392354112574687e-15	2.185630757736582e-14	5.861084383152539e-18
97000000	0.004874443206061165	1.918313121304378e-49	-1.1181649510031474e-35	2.2254653271981692e-11	8.781484023691226e-15	0.00025111354268483454	8.71075571484356e-24	6.484937315664885e-13	4.392354112574687e-15	2.185630757736582e-14	5.861084383152539e-18
97100000	0.004874443206061165	1.918313121304378e-49	-1.1193182933396606e-35	2.2254653271981692e-11	8.781484023691226e-15	0.00025111354268483454	8.71075571484356e-24	6.484937315664885e-13	4.392354112574687e-15	2.185630757736582e-14	5.861084383152539e-18
97200000	0.004874443206061165	1.918313121304378e-49	-1.12047163567617e-35	2.2254653271981692e-11	8.781484023691226e-15	0.00025111354268483454	8.71075571484356e-24	6.484937315664885e-13	4.392354112574687e-15	2.185630757736582e-14	5.861084383152539e-18
97300000	0.004874443206061165	1.918313121304378e-49	-1.1216249780126769e-35	2.2254653271981692e-11	8.781484023691226e-15	0.00025111354268483454	8.71075571484356e-24	6.484937315664885e-13	4.392354112574687e-15	2.185630757736582e-14	5.861084383152539e-18
97400000	0.004874443206061165	1.918313121304378e-49	-1.1227783203491823e-35	2.2254653271981692e-11	8.781484023691226e-15	0.00025111354268483454	8.71075571484356e-24	6.484937315664885e-13	4.392354112574687e-15	2.185630757736582e-14	5.861084383152539e-18
97500000	0.004874443206061165	1.918313121304378e-49	-1.1239316626856874e-35	2.2254653271981692e-11	8.781484023691226e-15	0.00025111354268483454	8.71075571484356e-24	6.484937315664885e-13	4.392354112574687e-15	2.185630757736582e-14	5.861084383152539e-18
97600000	0.004874443206061165	1.918313121304378e-49	-1.1250850050221936e-35	2.2254653271981692e-11	8.781484023691226e-15	0.00025111354268483454	8.71075571484356e-24	6.484937315664885e-13	4.392354112574687e-15	2.185630757736582e-14	5.861084383152539e-18
97700000	0.004874443206061165	1.918313121304378e-49	-1.1262383473587019e-35	2.2254653271981692e-11	8.781484023691226e-15	0.00025111354268483454	8.71075571484356e-24	6.484937315664885e-13	4.392354112574687e-15	2.185630757736582e-14	5.861084383152539e-18
97800000	0.004874443206061165	1.9183131213043774e-49	-1.1273916896952137e-35	2.2254653271981692e-11	8.781484023691226e-15	0.00025111354268483454	8.71075571484356e-24	6.484937315664885e-13	4.392354112574687e-15	2.185630757736582e-14	5.861084383152539e-18
97900000	0.004874443206061165	1.9183131213043774e-49	-1.12854503203173e-35	2.2254653271981692e-11	8.781484023691226e-15	0.00025111354268483454	8.71075571484356e-24	6.484937315664885e-13	4.392354112574687e-15	2.185630757736582e-14	5.861084383152539e-18
98000000	0.004874443206061165	1.9183131213043774e-49	-1.1296983743682522e-35	2.2254653271981692e-11	8.781484023691226e-15	0.00025111354268483454	8.71075571484356e-24	6.484937315664885e-13	4.392354112574687e-15	2.185630757736582e-14	5.861084383152539e-18
98100000	0.004874443206061165	1.9183131213043774e-49	-1.1308517167047815e-35	2.2254653271981692e-11	8.781484023691226e-15	0.00025111354268483454	8.71075571484356e-24	6.484937315664885e-13	4.392354112574687e-15	2.185630757736582e-14	5.861084383152539e-18
98200000	0.004874443206061165	1.9183131213043774e-49	-1.132005059041319e-35	2.2254653271981692e-11	8.781484023691226e-15	0.00025111354268483454	8.71075571484356e-24	6.484937315664885e-13	4.392354112574687e-15	2.185630757736582e-14	5.861084383152539e-18
98300000	0.004874443206061165	1.9183131213043774e-49	-1.1331584013778659e-35	2.2254653271981692e-11	8.781484023691226e-15	0.00025111354268483454	8.71075571484356e-24	6.484937315664885e-13	4.392354112574687e-15	2.185630757736582e-14	5.861084383152539e-18
98400000	0.004874443206061165	1.9183131213043774e-49	-1.1343117437144237e-35	2.2254653271981692e-11	8.781484023691226e-15	0.00025111354268483454	8.71075571484356e-24	6.484937315664885e-13	4.392354112574687e-15	2.185630757736582e-14	5.861084383152539e-18
98500000	0.004874443206061165	1.9183131213043774e-49	-1.1354650860509932e-35	2.2254653271981692e-11	8.781484023691226e-15	0.00025111354268483454	8.71075571484356e-24	6.484937315664885e-13	4.392354112574687e-15	2.185630757736582e-14	5.861084383152539e-18
98600000	0.004874443206061165	1.9183131213043774e-49	-1.1366184283875758e-35	2.2254653271981692e-11	8.781484023691226e-15	0.00025111354268483454	8.71075571484356e-24	6.484937315664885e-13	4.392354112574687e-15	2.185630757736582e-14	5.861084383152539e-18
98700000	0.004874443206061165	1.9183131213043774e-49	-1.1377717707241729e-35	2.2254653271981692e-11	8.781484023691226e-15	0.00025111354268483454	8.71075571484356e-24	6.484937315664885e-13	4.392354112574687e-15	2.185630757736582e-14	5.861084383152539e-18
98800000	0.004874443206061165	1.9183131213043774e-49	-1.1389251130607853e-35	2.2254653271981692e-11	8.781484023691226e-15	0.00025111354268483454	8.71075571484356e-24	6.484937315664885e-13	4.392354112574687e-15	2.185630757736582e-14	5.861084383152539e-18
98900000	0.004874443206061165	1.9183131213043774e-49	-1.1400784553974146e-35	2.2254653271981692e-11	8.781484023691226e-15	0.00025111354268483454	8.71075571484356e-24	6.484937315664885e-13	4.392354112574687e-15	2.185630757736582e-14	5.861084383152539e-18
99000000	0.004874443206061165	1.9183131213043774e-49	-1.1412317977340618e-35	2.2254653271981692e-11	8.781484023691226e-15	0.00025111354268483454	8.71075571484356e-24	6.484937315664885e-13	4.392354112574687e-15	2.185630757736582e-14	5.861084383152539e-18
99100000	0.004874443206061165	1.9183131213043774e-49	-1.142385140070728e-35	2.2254653271981692e-11	8.781484023691226e-15	0.00025111354268483454	8.71075571484356e-24	6.484937315664885e-13	4.392354112574687e-15	2.185630757736582e-14	5.861084383152539e-18
99200000	0.004874443206061165	1.9183131213043774e-49	-1.1435384824074148e-35	2.2254653271981692e-11	8.781484023691226e-15	0.00025111354268483454	8.71075571484356e-24	6.484937315664885e-13	4.392354112574687e-15	2.185630757736582e-14	5.861084383152539e-18
99300000	0.004874443206061165	1.9183131213043774e-49	-1.144691824744123e-35	2.2254653271981692e-11	8.781484023691226e-15	0.00025111354268483454	8.71075571484356e-24	6.484937315664885e-13	4.392354112574687e-15	2.185630757736582e-14	5.861084383152539e-18
99400000	0.004874443206061165	1.9183131213043774e-49	-1.1458451670808541e-35	2.2254653271981692e-11	8.781484023691226e-15	0.00025111354268483454	8.71075571484356e-24	6.484937315664885e-13	4.392354112574687e-15	2.185630757736582e-14	5.861084383152539e-18
99500000	0.004874443206061165	1.9183131213043774e-49	-1.1469985094176091e-35	2.2254653271981692e-11	8.781484023691226e-15	0.00025111354268483454	8.71075571484356e-24	6.484937315664885e-13	4.392354112574687e-15	2.185630757736582e-14	5.861084383152539e-18
99600000	0.004874443206061165	1.9183131213043774e-49	-1.1481518517543894e-35	2.2254653271981692e-11	8.781484023691226e-15	0.00025111354268483454	8.71075571484356e-24	6.484937315664885e-13	4.392354112574687e-15	2.185630757736582e-14	5.861084383152539e-18
99700000	0.004874443206061165	1.9183131213043774e-49	-1.1493051940911961e-35	2.2254653271981692e-11	8.781484023691226e-15	0.00025111354268483454	8.71075571484356e-24	6.484937315664885e-13	4.392354112574687e-15	2.185630757736582e-14	5.861084383152539e-18
99800000	0.004874443206061165	1.9183131213043774e-49	-1.1504585364280304e-35	2.2254653271981692e-11	8.781484023691226e-15	0.00025111354268483454	8.71075571484356e-24	6.484937315664885e-13	4.392354112574687e-15	2.185630757736582e-14	5.861084383152539e-18
99900000	0.004874443206061165	1.9183131213043774e-49	-1.1516118787648937e-35	2.2254653271981692e-11	8.781484023691226e-15	0.00025111354268483454	8.71075571484356e-24	6.484937315664885e-13	4.392354112574687e-15	2.185630757736582e-14	5.861084383152539e-18
100000000	0.004874443206061165	1.9183131213043774e-49	-1.1527652211017869e-35	2.2254653271981692e-11	8.781484023691226e-15	0.00025111354268483454	8.71075571484356e-24	6.484937315664885e-13	4.392354112574687e-15	2.185630757736582e-14	5.861084383152539e-18
