# Supplementary material for: Thermodynamics Underpinning the Microbial Community‐Level Nitrogen Energy Metabolism
Source: Environ Microbiol. 2025 Feb 16;27(2):e70055. doi: 10.1111/1462-2920.70055 (PMC11830459; doi:10.1111/1462-2920.70055)
Supplement: Supplementary file 1 — Data S1. [file EMI-27-e70055-s001.zip › SI/Nnetwork/Results/kdef_-10/Iin_-5/p_0.2/O2_-5.4_H_-11..csv]

time	N2	N2H4	N2H5	N2O	NH2OH	NH3	NH3OH	NH4	NO	NO2	NO3
0	0.00001	0.00001	0.00001	0.00001	0.00001	0.00001	0.00001	0.00001	0.00001	0.00001	0.00001
100000	0.004998986634627153	1.5231256000317896e-49	2.0411721673560648e-68	3.3534899182296914e-9	1.7706603443501084e-15	2.01998623062626e-6	-9.874826786095678e-21	-1.020774467851661e-20	2.5832897746310357e-12	8.923234588218389e-12	2.6026933185257948e-11
200000	0.004998986634627154	1.5231256000317896e-49	2.040327480803431e-68	3.3534899182296923e-9	1.770660344309631e-15	2.0199862306262597e-6	-9.862107105205452e-21	1.9907802027508193e-22	2.5832897746310357e-12	8.923234588203798e-12	2.6026933185257076e-11
300000	0.004998986634627154	1.5231256000317884e-49	2.040430457352856e-68	3.353489918229692e-9	1.7706603443093077e-15	2.0199862306262597e-6	-9.862107099703609e-21	3.9589929160963883e-22	2.5832897746310357e-12	8.923234588203682e-12	2.6026933185257066e-11
400000	0.004998986634627154	1.5231256000317879e-49	2.0401677722028923e-68	3.3534899182296923e-9	1.7706603443093077e-15	2.0199862306262597e-6	-9.862107094736404e-21	4.157441385245243e-21	2.583289774631035e-12	8.923234588203683e-12	2.6026933185257066e-11
500000	0.004998986634627154	1.5231256000317877e-49	2.0402321327269847e-68	3.353489918229692e-9	1.7706603443093075e-15	2.0199862306262597e-6	-9.862107089133414e-21	3.679853194976429e-21	2.5832897746310353e-12	8.923234588203683e-12	2.6026933185257066e-11
600000	0.004998986634627154	1.5231256000317877e-49	2.0403053631107186e-68	3.353489918229692e-9	1.7706603443093077e-15	2.0199862306262597e-6	-9.862107083430729e-21	2.5375624835350225e-21	2.5832897746310353e-12	8.923234588203682e-12	2.6026933185257066e-11
700000	0.004998986634627154	1.5231256000317877e-49	2.0403070649191186e-68	3.353489918229692e-9	1.7706603443093077e-15	2.0199862306262597e-6	-9.862107077905165e-21	2.5762096770003284e-21	2.5832897746310353e-12	8.923234588203682e-12	2.6026933185257066e-11
800000	0.004998986634627154	1.5231256000317877e-49	2.040390704638374e-68	3.353489918229692e-9	1.7706603443093075e-15	2.0199862306262597e-6	-9.862107072073973e-21	5.770941274591795e-22	2.5832897746310353e-12	8.923234588203682e-12	2.6026933185257066e-11
900000	0.004998986634627154	1.5231256000317888e-49	2.040478203713676e-68	3.353489918229692e-9	1.7706603443093075e-15	2.0199862306262597e-6	-9.862107066463422e-21	4.909240410426098e-23	2.5832897746310357e-12	8.923234588203682e-12	2.6026933185257063e-11
1000000	0.004998986634627154	1.5231256000317888e-49	2.0404539633643676e-68	3.353489918229692e-9	1.7706603443093075e-15	2.0199862306262597e-6	-9.862107061047445e-21	8.1841128062768795e-22	2.5832897746310357e-12	8.923234588203682e-12	2.6026933185257043e-11
1100000	0.004998986634627154	1.523125600031789e-49	2.0404256893028104e-68	3.353489918229692e-9	1.7706603443093075e-15	2.0199862306262597e-6	-9.862107055590393e-21	1.3138675650197809e-21	2.5832897746310357e-12	8.923234588203682e-12	2.6026933185257066e-11
1200000	0.004998986634627154	1.5231256000317888e-49	2.040300670224082e-68	3.3534899182296923e-9	1.7706603443093075e-15	2.0199862306262597e-6	-9.862107050016022e-21	1.0271234174446804e-21	2.5832897746310357e-12	8.923234588203683e-12	2.6026933185257063e-11
1300000	0.004998986634627154	1.5231256000317883e-49	2.040253585078992e-68	3.3534899182296923e-9	1.7706603443093077e-15	2.0199862306262597e-6	-9.862107044758054e-21	2.8499947343941585e-21	2.5832897746310353e-12	8.923234588203683e-12	2.6026933185257066e-11
1400000	0.004998986634627154	1.523125600031788e-49	2.0404281091762666e-68	3.353489918229692e-9	1.7706603443093075e-15	2.0199862306262597e-6	-9.862107038822258e-21	1.5342240900477899e-22	2.583289774631035e-12	8.923234588203682e-12	2.6026933185257066e-11
1500000	0.004998986634627154	1.5231256000317884e-49	2.040375233980942e-68	3.3534899182296923e-9	1.7706603443093075e-15	2.0199862306262597e-6	-9.862107033355633e-21	5.8504252481236775e-22	2.5832897746310357e-12	8.923234588203682e-12	2.6026933185257066e-11
1600000	0.004998986634627154	1.5231256000317879e-49	2.04037794720503e-68	3.353489918229692e-9	1.7706603443093075e-15	2.0199862306262597e-6	-9.862107027817097e-21	5.372251219600889e-22	2.5832897746310353e-12	8.923234588203682e-12	2.6026933185257066e-11
1700000	0.004998986634627154	1.5231256000317884e-49	2.0403265422606894e-68	3.353489918229692e-9	1.7706603443093077e-15	2.0199862306262597e-6	-9.862107022375248e-21	1.1340487114331922e-21	2.5832897746310357e-12	8.923234588203682e-12	2.6026933185257063e-11
1800000	0.004998986634627154	1.5231256000317884e-49	2.0403300699400864e-68	3.353489918229692e-9	1.7706603443093077e-15	2.0199862306262597e-6	-9.862107017059587e-21	2.5722463341349473e-21	2.5832897746310353e-12	8.923234588203682e-12	2.6026933185257066e-11
1900000	0.004998986634627154	1.5231256000317879e-49	2.040194506755961e-68	3.3534899182296923e-9	1.7706603443093075e-15	2.0199862306262597e-6	-9.862107011871988e-21	4.864307677831704e-21	2.5832897746310353e-12	8.923234588203683e-12	2.6026933185257066e-11
2000000	0.004998986634627154	1.5231256000317877e-49	2.0401754278351563e-68	3.3534899182296923e-9	1.7706603443093077e-15	2.0199862306262597e-6	-9.862107006420443e-21	5.3964930237738974e-21	2.5832897746310353e-12	8.923234588203683e-12	2.6026933185257066e-11
2100000	0.004998986634627154	1.523125600031788e-49	2.040257538123543e-68	3.353489918229692e-9	1.7706603443093075e-15	2.0199862306262597e-6	-9.862107000416939e-21	2.248458596549211e-21	2.583289774631035e-12	8.923234588203683e-12	2.6026933185257066e-11
2200000	0.004998986634627154	1.523125600031788e-49	2.0403843887244894e-68	3.353489918229692e-9	1.7706603443093075e-15	2.0199862306262597e-6	-9.862106994634448e-21	5.740691742113632e-22	2.5832897746310353e-12	8.923234588203682e-12	2.6026933185257066e-11
2300000	0.004998986634627154	1.5231256000317884e-49	2.0401335912535997e-68	3.353489918229692e-9	1.7706603443093075e-15	2.0199862306262597e-6	-9.862106989487802e-21	3.1391749964586803e-21	2.5832897746310357e-12	8.923234588203683e-12	2.6026933185257063e-11
2400000	0.004998986634627154	1.5231256000317886e-49	2.0401671281446324e-68	3.353489918229692e-9	1.7706603443093077e-15	2.0199862306262597e-6	-9.862106983929203e-21	2.9575708206410622e-21	2.5832897746310357e-12	8.923234588203683e-12	2.6026933185257063e-11
2500000	0.004998986634627154	1.5231256000317879e-49	2.0401570398907124e-68	3.3534899182296923e-9	1.7706603443093075e-15	2.0199862306262597e-6	-9.862106978421943e-21	3.118269575830554e-21	2.5832897746310353e-12	8.923234588203683e-12	2.6026933185257063e-11
2600000	0.004998986634627154	1.5231256000317884e-49	2.0403996146265276e-68	3.3534899182296923e-9	1.7706603443093075e-15	2.0199862306262597e-6	-9.862106972635076e-21	1.4146863435675027e-21	2.5832897746310357e-12	8.923234588203682e-12	2.6026933185257066e-11
2700000	0.004998986634627154	1.5231256000317884e-49	2.0401323714354973e-68	3.353489918229692e-9	1.7706603443093077e-15	2.0199862306262597e-6	-9.862106967707521e-21	5.4405771059059975e-21	2.5832897746310357e-12	8.923234588203683e-12	2.6026933185257063e-11
2800000	0.004998986634627154	1.5231256000317879e-49	2.040173480392385e-68	3.353489918229692e-9	1.7706603443093075e-15	2.0199862306262597e-6	-9.862106962124918e-21	5.098939114174885e-21	2.5832897746310353e-12	8.923234588203683e-12	2.6026933185257063e-11
2900000	0.004998986634627154	1.5231256000317879e-49	2.0401806050464064e-68	3.3534899182296923e-9	1.7706603443093077e-15	2.0199862306262597e-6	-9.86210695660309e-21	5.1625099374389034e-21	2.5832897746310353e-12	8.923234588203683e-12	2.6026933185257066e-11
3000000	0.004998986634627154	1.5231256000317884e-49	2.040316003058805e-68	3.353489918229692e-9	1.7706603443093077e-15	2.0199862306262597e-6	-9.862106950525362e-21	1.5195938000984093e-21	2.5832897746310353e-12	8.923234588203682e-12	2.6026933185257066e-11
3100000	0.004998986634627154	1.5231256000317886e-49	2.0402191402042954e-68	3.353489918229692e-9	1.7706603443093077e-15	2.0199862306262597e-6	-9.862106945093616e-21	2.183767159989978e-21	2.5832897746310357e-12	8.923234588203683e-12	2.6026933185257063e-11
3200000	0.004998986634627154	1.5231256000317884e-49	2.0404706000298933e-68	3.353489918229692e-9	1.7706603443093075e-15	2.0199862306262597e-6	-9.862106939244133e-21	6.267503868976922e-23	2.5832897746310357e-12	8.923234588203682e-12	2.6026933185257066e-11
3300000	0.004998986634627154	1.5231256000317884e-49	2.040488143457751e-68	3.353489918229692e-9	1.7706603443093075e-15	2.0199862306262597e-6	-9.862106933697714e-21	-3.7730279998144264e-23	2.5832897746310357e-12	8.923234588203682e-12	2.6026933185257066e-11
3400000	0.004998986634627154	1.5231256000317886e-49	2.0403553699412915e-68	3.353489918229692e-9	1.7706603443093077e-15	2.0199862306262597e-6	-9.862106928268397e-21	6.426638672965509e-22	2.5832897746310357e-12	8.923234588203682e-12	2.6026933185257066e-11
3500000	0.004998986634627154	1.5231256000317875e-49	2.0401316455036747e-68	3.3534899182296923e-9	1.7706603443093077e-15	2.0199862306262597e-6	-9.862106923333025e-21	4.616446637176835e-21	2.5832897746310353e-12	8.923234588203683e-12	2.6026933185257066e-11
3600000	0.004998986634627154	1.5231256000317879e-49	2.040319395248132e-68	3.353489918229692e-9	1.7706603443093075e-15	2.0199862306262597e-6	-9.862106917430506e-21	2.1417394434091924e-21	2.5832897746310353e-12	8.923234588203682e-12	2.6026933185257066e-11
3700000	0.004998986634627154	1.5231256000317879e-49	2.0403818090130703e-68	3.353489918229692e-9	1.7706603443093075e-15	2.0199862306262597e-6	-9.86210691173546e-21	1.050386443191801e-21	2.5832897746310353e-12	8.923234588203682e-12	2.6026933185257066e-11
3800000	0.004998986634627154	1.5231256000317877e-49	2.040380338140949e-68	3.3534899182296923e-9	1.7706603443093075e-15	2.0199862306262597e-6	-9.862106906207984e-21	1.076305570943437e-21	2.5832897746310353e-12	8.923234588203682e-12	2.6026933185257066e-11
3900000	0.004998986634627154	1.5231256000317883e-49	2.040186863958754e-68	3.353489918229692e-9	1.7706603443093077e-15	2.0199862306262597e-6	-9.862106900828127e-21	2.086464843113979e-21	2.5832897746310353e-12	8.923234588203683e-12	2.6026933185257063e-11
4000000	0.004998986634627154	1.5231256000317884e-49	2.0404829664573553e-68	3.353489918229692e-9	1.7706603443093075e-15	2.0199862306262597e-6	-9.86210689503209e-21	3.217200246730794e-22	2.5832897746310357e-12	8.923234588203682e-12	2.6026933185257063e-11
4100000	0.004998986634627154	1.5231256000317883e-49	2.040365750247163e-68	3.3534899182296923e-9	1.7706603443093075e-15	2.0199862306262597e-6	-9.862106889785655e-21	2.2214996643086833e-21	2.5832897746310353e-12	8.923234588203682e-12	2.6026933185257066e-11
4200000	0.004998986634627154	1.5231256000317883e-49	2.040332350726824e-68	3.353489918229692e-9	1.7706603443093075e-15	2.0199862306262597e-6	-9.862106884346368e-21	2.835417264182464e-21	2.5832897746310353e-12	8.923234588203682e-12	2.6026933185257066e-11
4300000	0.004998986634627154	1.5231256000317888e-49	2.040499940122509e-68	3.3534899182296923e-9	1.7706603443093075e-15	2.0199862306262597e-6	-9.862106878412731e-21	1.5323589030552258e-22	2.5832897746310357e-12	8.923234588203682e-12	2.6026933185257063e-11
4400000	0.004998986634627154	1.5231256000317877e-49	2.0403647039818106e-68	3.353489918229692e-9	1.7706603443093075e-15	2.0199862306262597e-6	-9.862106873046355e-21	1.253282908523727e-21	2.5832897746310353e-12	8.923234588203682e-12	2.6026933185257066e-11
4500000	0.004998986634627154	1.523125600031788e-49	2.040336283983886e-68	3.353489918229692e-9	1.7706603443093077e-15	2.0199862306262597e-6	-9.862106867479864e-21	1.0190553026100502e-21	2.5832897746310353e-12	8.923234588203682e-12	2.6026933185257066e-11
4600000	0.004998986634627154	1.5231256000317884e-49	2.0402411411188734e-68	3.3534899182296923e-9	1.7706603443093075e-15	2.0199862306262597e-6	-9.862106862109316e-21	2.0912923085486354e-21	2.5832897746310357e-12	8.923234588203683e-12	2.6026933185257063e-11
4700000	0.004998986634627154	1.5231256000317884e-49	2.0402498760469892e-68	3.3534899182296923e-9	1.7706603443093077e-15	2.0199862306262597e-6	-9.86210685656707e-21	2.0187219743591204e-21	2.5832897746310357e-12	8.923234588203683e-12	2.6026933185257063e-11
4800000	0.004998986634627154	1.5231256000317879e-49	2.0404846876674834e-68	3.353489918229692e-9	1.7706603443093077e-15	2.0199862306262597e-6	-9.862106850744775e-21	7.892839329238762e-23	2.5832897746310353e-12	8.923234588203682e-12	2.6026933185257063e-11
4900000	0.004998986634627154	1.523125600031788e-49	2.0402168981123252e-68	3.3534899182296923e-9	1.7706603443093077e-15	2.0199862306262597e-6	-9.862106845824879e-21	4.155865559315003e-21	2.5832897746310353e-12	8.923234588203683e-12	2.6026933185257066e-11
5000000	0.004998986634627154	1.5231256000317879e-49	2.040136222315779e-68	3.353489918229692e-9	1.7706603443093075e-15	2.0199862306262597e-6	-9.862106840550019e-21	5.866107104736193e-21	2.5832897746310353e-12	8.923234588203683e-12	2.6026933185257063e-11
5100000	0.004998986634627154	1.5231256000317879e-49	2.040132468216387e-68	3.3534899182296923e-9	1.7706603443093077e-15	2.0199862306262597e-6	-9.86210683506678e-21	6.186976642227591e-21	2.5832897746310353e-12	8.923234588203683e-12	2.6026933185257063e-11
5200000	0.004998986634627154	1.523125600031788e-49	2.0401318623747354e-68	3.3534899182296923e-9	1.7706603443093077e-15	2.0199862306262597e-6	-9.862106829106627e-21	3.327985864817482e-21	2.583289774631035e-12	8.923234588203683e-12	2.6026933185257066e-11
5300000	0.004998986634627154	1.5231256000317883e-49	2.0402215800709344e-68	3.3534899182296923e-9	1.7706603443093075e-15	2.0199862306262597e-6	-9.862106823390393e-21	2.095330895043194e-21	2.5832897746310357e-12	8.923234588203683e-12	2.6026933185257063e-11
5400000	0.004998986634627154	1.5231256000317886e-49	2.0402291104672506e-68	3.353489918229692e-9	1.7706603443093077e-15	2.0199862306262597e-6	-9.86210681788488e-21	2.267686618055416e-21	2.5832897746310357e-12	8.923234588203683e-12	2.6026933185257063e-11
5500000	0.004998986634627154	1.5231256000317886e-49	2.0403158505620684e-68	3.353489918229692e-9	1.7706603443093075e-15	2.0199862306262597e-6	-9.862106812240475e-21	1.513956052380829e-21	2.5832897746310357e-12	8.923234588203682e-12	2.6026933185257066e-11
5600000	0.004998986634627154	1.5231256000317886e-49	2.0402943659702334e-68	3.353489918229692e-9	1.7706603443093077e-15	2.0199862306262597e-6	-9.862106806745093e-21	1.7538536006560308e-21	2.5832897746310357e-12	8.923234588203683e-12	2.6026933185257066e-11
5700000	0.004998986634627154	1.5231256000317875e-49	2.040261593493086e-68	3.3534899182296923e-9	1.7706603443093075e-15	2.0199862306262597e-6	-9.862106801402474e-21	3.0123092667043735e-21	2.5832897746310353e-12	8.923234588203683e-12	2.6026933185257066e-11
5800000	0.004998986634627154	1.5231256000317879e-49	2.0401743550974877e-68	3.3534899182296923e-9	1.7706603443093077e-15	2.0199862306262597e-6	-9.8621067961224e-21	4.687764292027489e-21	2.5832897746310353e-12	8.923234588203683e-12	2.6026933185257066e-11
5900000	0.004998986634627154	1.5231256000317879e-49	2.04024579175094e-68	3.3534899182296923e-9	1.7706603443093075e-15	2.0199862306262597e-6	-9.862106790441607e-21	3.6914253061942325e-21	2.5832897746310353e-12	8.923234588203683e-12	2.6026933185257066e-11
6000000	0.004998986634627154	1.5231256000317879e-49	2.0402513177118543e-68	3.3534899182296923e-9	1.7706603443093077e-15	2.0199862306262597e-6	-9.862106784913646e-21	3.714108928221041e-21	2.5832897746310353e-12	8.923234588203683e-12	2.6026933185257066e-11
6100000	0.004998986634627154	1.5231256000317877e-49	2.0404472075152655e-68	3.353489918229692e-9	1.7706603443093077e-15	2.0199862306262597e-6	-9.862106778859303e-21	2.2711310376823904e-22	2.5832897746310353e-12	8.923234588203682e-12	2.6026933185257066e-11
6200000	0.004998986634627154	1.5231256000317884e-49	2.040403654800604e-68	3.353489918229692e-9	1.7706603443093075e-15	2.0199862306262597e-6	-9.862106773389172e-21	6.353586961506545e-22	2.5832897746310357e-12	8.923234588203682e-12	2.6026933185257066e-11
6300000	0.004998986634627154	1.5231256000317886e-49	2.040487463394978e-68	3.353489918229692e-9	1.7706603443093077e-15	2.0199862306262597e-6	-9.862106767790016e-21	1.8335041075135222e-22	2.5832897746310357e-12	8.923234588203682e-12	2.6026933185257066e-11
6400000	0.004998986634627154	1.5231256000317883e-49	2.0404714399598706e-68	3.353489918229692e-9	1.7706603443093077e-15	2.0199862306262597e-6	-9.862106762306539e-21	5.02632690438362e-22	2.5832897746310357e-12	8.923234588203682e-12	2.6026933185257066e-11
6500000	0.004998986634627154	1.5231256000317888e-49	2.040133728136978e-68	3.3534899182296923e-9	1.7706603443093077e-15	2.0199862306262597e-6	-9.862106756973642e-21	1.825915959891539e-21	2.5832897746310357e-12	8.923234588203683e-12	2.6026933185257063e-11
6600000	0.004998986634627154	1.5231256000317875e-49	2.0401841254159937e-68	3.3534899182296923e-9	1.7706603443093075e-15	2.0199862306262597e-6	-9.862106751745801e-21	3.84966231296741e-21	2.5832897746310353e-12	8.923234588203683e-12	2.6026933185257066e-11
6700000	0.004998986634627154	1.5231256000317879e-49	2.0404020566424275e-68	3.353489918229692e-9	1.7706603443093077e-15	2.0199862306262597e-6	-9.862106745740497e-21	6.8961771113507665e-22	2.5832897746310353e-12	8.923234588203682e-12	2.6026933185257066e-11
6800000	0.004998986634627154	1.5231256000317879e-49	2.040423453108981e-68	3.353489918229692e-9	1.7706603443093077e-15	2.0199862306262597e-6	-9.862106740127489e-21	1.452387073300065e-22	2.5832897746310353e-12	8.923234588203682e-12	2.6026933185257066e-11
6900000	0.004998986634627154	1.5231256000317879e-49	2.0404216599738706e-68	3.3534899182296923e-9	1.7706603443093077e-15	2.0199862306262597e-6	-9.86210673459571e-21	1.4244933885562932e-22	2.5832897746310353e-12	8.923234588203682e-12	2.6026933185257066e-11
7000000	0.004998986634627154	1.5231256000317879e-49	2.0401774321242917e-68	3.353489918229692e-9	1.7706603443093075e-15	2.0199862306262597e-6	-9.862106729368004e-21	2.167093328447408e-21	2.5832897746310353e-12	8.923234588203683e-12	2.6026933185257063e-11
7100000	0.004998986634627154	1.5231256000317883e-49	2.0404069815234935e-68	3.353489918229692e-9	1.7706603443093075e-15	2.0199862306262597e-6	-9.862106723735469e-21	1.4925084469217777e-21	2.5832897746310353e-12	8.923234588203682e-12	2.6026933185257066e-11
7200000	0.004998986634627154	1.5231256000317883e-49	2.040260151893172e-68	3.353489918229692e-9	1.7706603443093077e-15	2.0199862306262597e-6	-9.86210671855576e-21	3.837168834279075e-21	2.5832897746310353e-12	8.923234588203683e-12	2.6026933185257066e-11
7300000	0.004998986634627154	1.523125600031788e-49	2.040232703586175e-68	3.353489918229692e-9	1.7706603443093077e-15	2.0199862306262597e-6	-9.862106713114428e-21	4.437446235741208e-21	2.5832897746310353e-12	8.923234588203683e-12	2.6026933185257063e-11
7400000	0.004998986634627154	1.5231256000317883e-49	2.0403960349837865e-68	3.353489918229692e-9	1.7706603443093077e-15	2.0199862306262597e-6	-9.862106707088686e-21	1.1411500418481016e-21	2.5832897746310357e-12	8.923234588203682e-12	2.6026933185257063e-11
7500000	0.004998986634627154	1.5231256000317877e-49	2.0404368176524437e-68	3.3534899182296914e-9	1.7706603443093075e-15	2.0199862306262597e-6	-9.862106701412448e-21	1.7518816179058622e-22	2.5832897746310353e-12	8.923234588203682e-12	2.6026933185257066e-11
7600000	0.004998986634627154	1.5231256000317879e-49	2.04018909861905e-68	3.353489918229692e-9	1.7706603443093075e-15	2.0199862306262597e-6	-9.862106696241699e-21	2.5795940222466573e-21	2.5832897746310353e-12	8.923234588203683e-12	2.6026933185257063e-11
7700000	0.004998986634627154	1.5231256000317884e-49	2.040135279471814e-68	3.3534899182296923e-9	1.7706603443093077e-15	2.0199862306262597e-6	-9.862106690810954e-21	3.25046442286189e-21	2.5832897746310357e-12	8.923234588203683e-12	2.6026933185257063e-11
7800000	0.004998986634627154	1.5231256000317884e-49	2.0401386554321224e-68	3.353489918229692e-9	1.7706603443093075e-15	2.0199862306262597e-6	-9.862106685284047e-21	3.280166284418169e-21	2.5832897746310357e-12	8.923234588203683e-12	2.6026933185257063e-11
7900000	0.004998986634627154	1.5231256000317877e-49	2.0404716486757373e-68	3.353489918229692e-9	1.7706603443093077e-15	2.0199862306262597e-6	-9.862106679339545e-21	5.255487019019213e-22	2.5832897746310353e-12	8.923234588203682e-12	2.6026933185257063e-11
8000000	0.004998986634627154	1.523125600031788e-49	2.0401410307854076e-68	3.3534899182296923e-9	1.7706603443093077e-15	2.0199862306262597e-6	-9.862106674526255e-21	5.313297389651708e-21	2.5832897746310353e-12	8.923234588203683e-12	2.6026933185257066e-11
8100000	0.004998986634627154	1.523125600031788e-49	2.040141162629361e-68	3.353489918229692e-9	1.7706603443093075e-15	2.0199862306262597e-6	-9.86210666905842e-21	5.736863226968389e-21	2.5832897746310353e-12	8.923234588203683e-12	2.6026933185257066e-11
8200000	0.004998986634627154	1.5231256000317879e-49	2.040146440037968e-68	3.3534899182296923e-9	1.7706603443093075e-15	2.0199862306262597e-6	-9.862106663547061e-21	5.870246550081831e-21	2.5832897746310353e-12	8.923234588203683e-12	2.602693318525707e-11
8300000	0.004998986634627154	1.5231256000317883e-49	2.0402055704360217e-68	3.3534899182296923e-9	1.7706603443093075e-15	2.0199862306262597e-6	-9.862106657525148e-21	2.5994791634295763e-21	2.583289774631035e-12	8.923234588203683e-12	2.6026933185257066e-11
8400000	0.004998986634627154	1.5231256000317884e-49	2.0401370767334213e-68	3.353489918229692e-9	1.7706603443093077e-15	2.0199862306262597e-6	-9.862106652033985e-21	2.867497126779986e-21	2.5832897746310357e-12	8.923234588203683e-12	2.6026933185257063e-11
8500000	0.004998986634627154	1.5231256000317884e-49	2.0403976963447495e-68	3.353489918229692e-9	1.7706603443093077e-15	2.0199862306262597e-6	-9.862106646178682e-21	7.076222050810661e-22	2.5832897746310357e-12	8.923234588203682e-12	2.6026933185257066e-11
8600000	0.004998986634627154	1.5231256000317884e-49	2.0404520276743787e-68	3.353489918229692e-9	1.7706603443093077e-15	2.0199862306262597e-6	-9.862106640570956e-21	1.9845765297580152e-22	2.5832897746310357e-12	8.923234588203682e-12	2.6026933185257066e-11
8700000	0.004998986634627154	1.5231256000317888e-49	2.04043753538167e-68	3.353489918229692e-9	1.7706603443093077e-15	2.0199862306262597e-6	-9.862106635059294e-21	3.297957696891317e-22	2.5832897746310357e-12	8.923234588203682e-12	2.6026933185257066e-11
8800000	0.004998986634627154	1.5231256000317884e-49	2.0401513641027133e-68	3.353489918229692e-9	1.7706603443093075e-15	2.0199862306262597e-6	-9.862106630131483e-21	4.353989289271424e-21	2.5832897746310357e-12	8.923234588203683e-12	2.6026933185257063e-11
8900000	0.004998986634627154	1.5231256000317879e-49	2.040255388785464e-68	3.353489918229692e-9	1.7706603443093077e-15	2.0199862306262597e-6	-9.862106624436584e-21	3.2636014716090706e-21	2.5832897746310353e-12	8.923234588203683e-12	2.6026933185257063e-11
9000000	0.004998986634627154	1.5231256000317879e-49	2.040329047691368e-68	3.353489918229692e-9	1.7706603443093075e-15	2.0199862306262597e-6	-9.862106618727059e-21	2.0757061931085534e-21	2.5832897746310353e-12	8.923234588203682e-12	2.6026933185257066e-11
9100000	0.004998986634627154	1.5231256000317879e-49	2.0403304662872885e-68	3.3534899182296923e-9	1.7706603443093075e-15	2.0199862306262597e-6	-9.862106613198942e-21	2.097330820779062e-21	2.5832897746310353e-12	8.923234588203682e-12	2.6026933185257066e-11
9200000	0.004998986634627154	1.523125600031788e-49	2.0403319040321052e-68	3.353489918229692e-9	1.7706603443093075e-15	2.0199862306262597e-6	-9.862106607504467e-21	1.0097608525535335e-21	2.5832897746310353e-12	8.923234588203682e-12	2.6026933185257066e-11
9300000	0.004998986634627154	1.5231256000317884e-49	2.0404908676405875e-68	3.353489918229692e-9	1.7706603443093075e-15	2.0199862306262597e-6	-9.862106601822946e-21	8.577507615013313e-24	2.5832897746310357e-12	8.923234588203682e-12	2.6026933185257066e-11
9400000	0.004998986634627154	1.5231256000317883e-49	2.040430664384197e-68	3.353489918229692e-9	1.7706603443093075e-15	2.0199862306262597e-6	-9.862106596470817e-21	1.2036205337495906e-21	2.5832897746310353e-12	8.923234588203682e-12	2.6026933185257066e-11
9500000	0.004998986634627154	1.5231256000317883e-49	2.040399314574106e-68	3.353489918229692e-9	1.7706603443093075e-15	2.0199862306262597e-6	-9.862106591021722e-21	1.7521419722237087e-21	2.5832897746310353e-12	8.923234588203682e-12	2.6026933185257066e-11
9600000	0.004998986634627154	1.5231256000317884e-49	2.040400458565559e-68	3.353489918229692e-9	1.7706603443093075e-15	2.0199862306262597e-6	-9.862106585309802e-21	5.482611464105865e-22	2.5832897746310357e-12	8.923234588203682e-12	2.6026933185257063e-11
9700000	0.004998986634627154	1.5231256000317875e-49	2.040288278398526e-68	3.3534899182296923e-9	1.7706603443093075e-15	2.0199862306262597e-6	-9.862106580048898e-21	2.351553074348747e-21	2.5832897746310353e-12	8.923234588203682e-12	2.6026933185257066e-11
9800000	0.004998986634627154	1.5231256000317877e-49	2.0404134733572684e-68	3.3534899182296923e-9	1.7706603443093077e-15	2.0199862306262597e-6	-9.862106574202127e-21	2.485594965907088e-22	2.5832897746310353e-12	8.923234588203682e-12	2.6026933185257066e-11
9900000	0.004998986634627154	1.5231256000317879e-49	2.0403380509813587e-68	3.3534899182296914e-9	1.7706603443093077e-15	2.0199862306262597e-6	-9.862106568782429e-21	9.930943506715001e-22	2.5832897746310353e-12	8.923234588203682e-12	2.6026933185257066e-11
10000000	0.004998986634627154	1.523125600031788e-49	2.0403429936956586e-68	3.3534899182296923e-9	1.7706603443093075e-15	2.0199862306262597e-6	-9.862106563241642e-21	9.302401208196099e-22	2.5832897746310353e-12	8.923234588203682e-12	2.6026933185257066e-11
10100000	0.004998986634627154	1.5231256000317879e-49	2.0403947228176794e-68	3.353489918229692e-9	1.7706603443093075e-15	2.0199862306262597e-6	-9.862106557669991e-21	6.616237710774964e-22	2.5832897746310353e-12	8.923234588203682e-12	2.6026933185257063e-11
10200000	0.004998986634627154	1.523125600031788e-49	2.0402938404849997e-68	3.353489918229692e-9	1.7706603443093077e-15	2.0199862306262597e-6	-9.862106552500679e-21	3.0755931759620554e-21	2.5832897746310353e-12	8.923234588203682e-12	2.6026933185257063e-11
10300000	0.004998986634627154	1.5231256000317879e-49	2.0401705708989506e-68	3.353489918229692e-9	1.7706603443093077e-15	2.0199862306262597e-6	-9.862106547296529e-21	5.257302052754152e-21	2.5832897746310353e-12	8.923234588203683e-12	2.6026933185257063e-11
10400000	0.004998986634627154	1.523125600031788e-49	2.040155905351282e-68	3.3534899182296923e-9	1.7706603443093077e-15	2.0199862306262597e-6	-9.86210654183864e-21	5.74718518001117e-21	2.5832897746310353e-12	8.923234588203683e-12	2.6026933185257066e-11
10500000	0.004998986634627154	1.523125600031788e-49	2.040201113754252e-68	3.3534899182296923e-9	1.7706603443093075e-15	2.0199862306262597e-6	-9.86210653585152e-21	2.7083990256081423e-21	2.583289774631035e-12	8.923234588203683e-12	2.6026933185257066e-11
10600000	0.004998986634627154	1.523125600031788e-49	2.040338735512842e-68	3.353489918229692e-9	1.7706603443093075e-15	2.0199862306262597e-6	-9.862106530062989e-21	9.937062141219048e-22	2.5832897746310353e-12	8.923234588203682e-12	2.6026933185257066e-11
10700000	0.004998986634627154	1.5231256000317886e-49	2.040144889149255e-68	3.353489918229692e-9	1.7706603443093075e-15	2.0199862306262597e-6	-9.862106524838764e-21	3.041556372216386e-21	2.5832897746310357e-12	8.923234588203683e-12	2.6026933185257063e-11
10800000	0.004998986634627154	1.5231256000317886e-49	2.0402054129330177e-68	3.3534899182296923e-9	1.7706603443093077e-15	2.0199862306262597e-6	-9.86210651923934e-21	2.5877368482505887e-21	2.5832897746310357e-12	8.923234588203683e-12	2.6026933185257063e-11
10900000	0.004998986634627154	1.5231256000317888e-49	2.0401904228788522e-68	3.353489918229692e-9	1.7706603443093075e-15	2.0199862306262597e-6	-9.86210651373818e-21	2.7891099182492845e-21	2.5832897746310357e-12	8.923234588203683e-12	2.6026933185257063e-11
11000000	0.004998986634627154	1.523125600031788e-49	2.0403585935573835e-68	3.3534899182296923e-9	1.7706603443093075e-15	2.0199862306262597e-6	-9.862106508072458e-21	1.8932514610917015e-21	2.5832897746310353e-12	8.923234588203682e-12	2.6026933185257066e-11
11100000	0.004998986634627154	1.5231256000317875e-49	2.04013946280035e-68	3.3534899182296923e-9	1.7706603443093077e-15	2.0199862306262597e-6	-9.862106503053407e-21	5.309115983735925e-21	2.5832897746310353e-12	8.923234588203683e-12	2.602693318525707e-11
11200000	0.004998986634627154	1.5231256000317879e-49	2.040193335160235e-68	3.3534899182296923e-9	1.7706603443093075e-15	2.0199862306262597e-6	-9.862106497432367e-21	4.7111904855752604e-21	2.5832897746310353e-12	8.923234588203683e-12	2.6026933185257063e-11
11300000	0.004998986634627154	1.5231256000317877e-49	2.0402004074968038e-68	3.353489918229692e-9	1.7706603443093077e-15	2.0199862306262597e-6	-9.862106491907696e-21	4.755797489400332e-21	2.5832897746310353e-12	8.923234588203683e-12	2.6026933185257063e-11
11400000	0.004998986634627154	1.5231256000317888e-49	2.040365892462355e-68	3.353489918229692e-9	1.7706603443093075e-15	2.0199862306262597e-6	-9.862106485817806e-21	1.0317952116299883e-21	2.5832897746310353e-12	8.923234588203682e-12	2.6026933185257066e-11
11500000	0.004998986634627154	1.5231256000317884e-49	2.0402759301005096e-68	3.353489918229692e-9	1.7706603443093077e-15	2.0199862306262597e-6	-9.862106480387741e-21	1.7071940199817698e-21	2.5832897746310357e-12	8.923234588203683e-12	2.6026933185257063e-11
11600000	0.004998986634627154	1.5231256000317884e-49	2.0404857052694572e-68	3.353489918229692e-9	1.7706603443093075e-15	2.0199862306262597e-6	-9.862106474597252e-21	-2.0535341572887565e-23	2.5832897746310357e-12	8.923234588203682e-12	2.6026933185257066e-11
11700000	0.004998986634627154	1.5231256000317884e-49	2.040490613176554e-68	3.353489918229692e-9	1.7706603443093075e-15	2.0199862306262597e-6	-9.862106469073622e-21	3.101273361292892e-23	2.5832897746310357e-12	8.923234588203682e-12	2.6026933185257066e-11
11800000	0.004998986634627154	1.5231256000317886e-49	2.0402658694887e-68	3.3534899182296923e-9	1.7706603443093075e-15	2.0199862306262597e-6	-9.862106463706872e-21	1.128577721422906e-21	2.5832897746310357e-12	8.923234588203683e-12	2.6026933185257063e-11
11900000	0.004998986634627154	1.5231256000317875e-49	2.0401393699047397e-68	3.3534899182296923e-9	1.7706603443093077e-15	2.0199862306262597e-6	-9.862106458681107e-21	4.499661600985955e-21	2.5832897746310353e-12	8.923234588203683e-12	2.6026933185257066e-11
12000000	0.004998986634627154	1.5231256000317879e-49	2.0403471691085877e-68	3.353489918229692e-9	1.7706603443093077e-15	2.0199862306262597e-6	-9.862106452723058e-21	1.654700762729205e-21	2.5832897746310353e-12	8.923234588203682e-12	2.6026933185257066e-11
12100000	0.004998986634627154	1.5231256000317879e-49	2.0404018458536744e-68	3.3534899182296914e-9	1.7706603443093077e-15	2.0199862306262597e-6	-9.862106447042314e-21	6.5869108260740225e-22	2.5832897746310353e-12	8.923234588203682e-12	2.6026933185257066e-11
12200000	0.004998986634627154	1.5231256000317879e-49	2.0403994045244676e-68	3.353489918229692e-9	1.7706603443093077e-15	2.0199862306262597e-6	-9.862106441514791e-21	6.842720842590324e-22	2.5832897746310353e-12	8.923234588203682e-12	2.6026933185257066e-11
12300000	0.004998986634627154	1.523125600031788e-49	2.040140948357374e-68	3.3534899182296923e-9	1.7706603443093075e-15	2.0199862306262597e-6	-9.862106436243048e-21	2.4152999065050347e-21	2.5832897746310353e-12	8.923234588203683e-12	2.6026933185257063e-11
12400000	0.004998986634627154	1.5231256000317884e-49	2.040466101245871e-68	3.353489918229692e-9	1.7706603443093077e-15	2.0199862306262597e-6	-9.862106430440903e-21	6.098328343592564e-22	2.5832897746310357e-12	8.923234588203682e-12	2.6026933185257066e-11
12500000	0.004998986634627154	1.523125600031788e-49	2.0403334525061856e-68	3.353489918229692e-9	1.7706603443093075e-15	2.0199862306262597e-6	-9.862106425225512e-21	2.7165747874825152e-21	2.5832897746310353e-12	8.923234588203682e-12	2.6026933185257066e-11
12600000	0.004998986634627154	1.523125600031788e-49	2.0403008938522215e-68	3.353489918229692e-9	1.7706603443093077e-15	2.0199862306262597e-6	-9.862106419787456e-21	3.338699505891216e-21	2.5832897746310353e-12	8.923234588203682e-12	2.6026933185257063e-11
12700000	0.004998986634627154	1.5231256000317883e-49	2.0404910301475425e-68	3.353489918229692e-9	1.7706603443093077e-15	2.0199862306262597e-6	-9.862106413801959e-21	3.10738402578019e-22	2.5832897746310357e-12	8.923234588203682e-12	2.6026933185257063e-11
12800000	0.004998986634627154	1.5231256000317879e-49	2.040394933199114e-68	3.353489918229692e-9	1.7706603443093075e-15	2.0199862306262597e-6	-9.862106408346683e-21	8.180313724591576e-22	2.5832897746310353e-12	8.923234588203682e-12	2.6026933185257066e-11
12900000	0.004998986634627154	1.5231256000317883e-49	2.0402907255899095e-68	3.3534899182296923e-9	1.7706603443093077e-15	2.0199862306262597e-6	-9.862106402917954e-21	1.502339189137782e-21	2.5832897746310357e-12	8.923234588203683e-12	2.6026933185257063e-11
13000000	0.004998986634627154	1.5231256000317884e-49	2.040199203581986e-68	3.353489918229692e-9	1.7706603443093075e-15	2.0199862306262597e-6	-9.862106397545762e-21	2.5636242747029197e-21	2.5832897746310357e-12	8.923234588203683e-12	2.6026933185257063e-11
13100000	0.004998986634627154	1.5231256000317884e-49	2.0402085074594647e-68	3.353489918229692e-9	1.7706603443093077e-15	2.0199862306262597e-6	-9.862106392005126e-21	2.5018101649065415e-21	2.5832897746310357e-12	8.923234588203683e-12	2.6026933185257063e-11
13200000	0.004998986634627154	1.5231256000317884e-49	2.0404958796522338e-68	3.353489918229692e-9	1.7706603443093077e-15	2.0199862306262597e-6	-9.862106386110038e-21	7.664707105296296e-23	2.5832897746310357e-12	8.923234588203682e-12	2.6026933185257063e-11
13300000	0.004998986634627154	1.5231256000317877e-49	2.0401873877111938e-68	3.353489918229692e-9	1.7706603443093077e-15	2.0199862306262597e-6	-9.862106381254748e-21	4.5843582529031646e-21	2.5832897746310353e-12	8.923234588203683e-12	2.6026933185257066e-11
13400000	0.004998986634627154	1.523125600031788e-49	2.0401314161823804e-68	3.353489918229692e-9	1.7706603443093075e-15	2.0199862306262597e-6	-9.862106375927654e-21	5.946335133049456e-21	2.5832897746310353e-12	8.923234588203683e-12	2.6026933185257066e-11
13500000	0.004998986634627154	1.523125600031788e-49	2.0401313931225875e-68	3.3534899182296923e-9	1.7706603443093077e-15	2.0199862306262597e-6	-9.862106370433844e-21	6.196709576272056e-21	2.5832897746310353e-12	8.923234588203683e-12	2.6026933185257066e-11
13600000	0.004998986634627154	1.523125600031788e-49	2.0401365317174247e-68	3.3534899182296923e-9	1.7706603443093075e-15	2.0199862306262597e-6	-9.862106364464774e-21	3.278275450549174e-21	2.583289774631035e-12	8.923234588203683e-12	2.6026933185257066e-11
13700000	0.004998986634627154	1.5231256000317884e-49	2.0401747042740496e-68	3.353489918229692e-9	1.7706603443093075e-15	2.0199862306262597e-6	-9.862106358820935e-21	2.5283230121984503e-21	2.5832897746310357e-12	8.923234588203683e-12	2.6026933185257063e-11
13800000	0.004998986634627154	1.5231256000317886e-49	2.0402814037124657e-68	3.353489918229692e-9	1.7706603443093075e-15	2.0199862306262597e-6	-9.86210635317792e-21	1.7838733152722882e-21	2.5832897746310357e-12	8.923234588203683e-12	2.6026933185257066e-11
13900000	0.004998986634627154	1.5231256000317884e-49	2.0403661242499334e-68	3.353489918229692e-9	1.7706603443093077e-15	2.0199862306262597e-6	-9.862106347532768e-21	1.0251862616817795e-21	2.5832897746310357e-12	8.923234588203682e-12	2.6026933185257066e-11
14000000	0.004998986634627154	1.5231256000317884e-49	2.0403444230615483e-68	3.353489918229692e-9	1.7706603443093077e-15	2.0199862306262597e-6	-9.862106342035786e-21	1.25442723355535e-21	2.5832897746310357e-12	8.923234588203682e-12	2.6026933185257066e-11
14100000	0.004998986634627154	1.5231256000317875e-49	2.040221088131688e-68	3.3534899182296923e-9	1.7706603443093075e-15	2.0199862306262597e-6	-9.862106336839135e-21	3.4861262489675905e-21	2.5832897746310353e-12	8.923234588203683e-12	2.6026933185257066e-11
14200000	0.004998986634627154	1.5231256000317879e-49	2.0401965175009278e-68	3.353489918229692e-9	1.7706603443093077e-15	2.0199862306262597e-6	-9.862106331429416e-21	4.297166321731147e-21	2.5832897746310353e-12	8.923234588203683e-12	2.6026933185257066e-11
14300000	0.004998986634627154	1.5231256000317879e-49	2.0402713232816917e-68	3.353489918229692e-9	1.7706603443093075e-15	2.0199862306262597e-6	-9.8621063257329e-21	3.1959968330848726e-21	2.5832897746310353e-12	8.923234588203683e-12	2.6026933185257066e-11
14400000	0.004998986634627154	1.5231256000317879e-49	2.0402757155184146e-68	3.3534899182296923e-9	1.7706603443093077e-15	2.0199862306262597e-6	-9.862106320204499e-21	3.2157245195119922e-21	2.5832897746310353e-12	8.923234588203683e-12	2.6026933185257066e-11
14500000	0.004998986634627154	1.523125600031789e-49	2.0404402344220173e-68	3.353489918229692e-9	1.7706603443093077e-15	2.0199862306262597e-6	-9.862106314225943e-21	2.340503150734026e-22	2.5832897746310357e-12	8.923234588203682e-12	2.6026933185257066e-11
14600000	0.004998986634627154	1.5231256000317884e-49	2.040445544912486e-68	3.353489918229692e-9	1.7706603443093077e-15	2.0199862306262597e-6	-9.86210630870235e-21	2.8586273186160874e-22	2.5832897746310357e-12	8.923234588203682e-12	2.6026933185257066e-11
14700000	0.004998986634627154	1.5231256000317884e-49	2.040476234320618e-68	3.353489918229692e-9	1.7706603443093077e-15	2.0199862306262597e-6	-9.862106303191288e-21	4.21221329265422e-22	2.5832897746310357e-12	8.923234588203682e-12	2.6026933185257066e-11
14800000	0.004998986634627154	1.5231256000317883e-49	2.0404537132096237e-68	3.353489918229692e-9	1.7706603443093075e-15	2.0199862306262597e-6	-9.862106297721229e-21	8.299595193333703e-22	2.5832897746310357e-12	8.923234588203682e-12	2.6026933185257066e-11
14900000	0.004998986634627154	1.5231256000317888e-49	2.040182540921045e-68	3.3534899182296923e-9	1.7706603443093075e-15	2.0199862306262597e-6	-9.86210629230444e-21	1.5938850043145665e-21	2.5832897746310357e-12	8.923234588203683e-12	2.6026933185257063e-11
15000000	0.004998986634627154	1.5231256000317875e-49	2.0402130483314884e-68	3.3534899182296923e-9	1.7706603443093077e-15	2.0199862306262597e-6	-9.862106287048894e-21	3.4328984218331314e-21	2.5832897746310353e-12	8.923234588203683e-12	2.6026933185257066e-11
15100000	0.004998986634627154	1.5231256000317879e-49	2.0404213891980106e-68	3.353489918229692e-9	1.7706603443093075e-15	2.0199862306262597e-6	-9.862106281054809e-21	3.47672634955653e-22	2.5832897746310353e-12	8.923234588203682e-12	2.6026933185257066e-11
15200000	0.004998986634627154	1.5231256000317877e-49	2.0404094165796934e-68	3.3534899182296914e-9	1.7706603443093075e-15	2.0199862306262597e-6	-9.862106275507341e-21	2.4030131093019876e-22	2.5832897746310353e-12	8.923234588203682e-12	2.6026933185257066e-11
15300000	0.004998986634627154	1.5231256000317879e-49	2.0404094319209824e-68	3.353489918229692e-9	1.7706603443093075e-15	2.0199862306262597e-6	-9.862106269972393e-21	2.1636845155690388e-22	2.5832897746310353e-12	8.923234588203682e-12	2.6026933185257066e-11
15400000	0.004998986634627154	1.5231256000317879e-49	2.0402379507681517e-68	3.353489918229692e-9	1.7706603443093077e-15	2.0199862306262597e-6	-9.862106264670753e-21	1.7480606744592615e-21	2.5832897746310353e-12	8.923234588203683e-12	2.6026933185257063e-11
15500000	0.004998986634627154	1.5231256000317883e-49	2.040373959510326e-68	3.353489918229692e-9	1.7706603443093077e-15	2.0199862306262597e-6	-9.862106259171147e-21	1.959798154270277e-21	2.5832897746310353e-12	8.923234588203682e-12	2.6026933185257066e-11
15600000	0.004998986634627154	1.523125600031788e-49	2.0402292417608063e-68	3.353489918229692e-9	1.7706603443093075e-15	2.0199862306262597e-6	-9.862106253993063e-21	4.315304959826351e-21	2.5832897746310353e-12	8.923234588203683e-12	2.6026933185257066e-11
15700000	0.004998986634627154	1.523125600031788e-49	2.040205215908383e-68	3.3534899182296923e-9	1.7706603443093077e-15	2.0199862306262597e-6	-9.862106248547928e-21	4.890211199786584e-21	2.5832897746310353e-12	8.923234588203683e-12	2.6026933185257066e-11
15800000	0.004998986634627154	1.523125600031788e-49	2.0403351579873976e-68	3.3534899182296923e-9	1.7706603443093075e-15	2.0199862306262597e-6	-9.862106242527497e-21	1.629325294157988e-21	2.5832897746310353e-12	8.923234588203682e-12	2.6026933185257066e-11
15900000	0.004998986634627154	1.5231256000317877e-49	2.040424334455867e-68	3.353489918229692e-9	1.7706603443093075e-15	2.0199862306262597e-6	-9.862106236786917e-21	2.3434335753367178e-22	2.5832897746310353e-12	8.923234588203682e-12	2.6026933185257066e-11
16000000	0.004998986634627154	1.5231256000317886e-49	2.0401526406718416e-68	3.353489918229692e-9	1.7706603443093075e-15	2.0199862306262597e-6	-9.862106231662646e-21	2.9486437802106253e-21	2.5832897746310357e-12	8.923234588203683e-12	2.6026933185257063e-11
16100000	0.004998986634627154	1.5231256000317886e-49	2.0401382547287178e-68	3.353489918229692e-9	1.7706603443093077e-15	2.0199862306262597e-6	-9.862106226173699e-21	3.231443216758777e-21	2.5832897746310357e-12	8.923234588203683e-12	2.6026933185257063e-11
16200000	0.004998986634627154	1.5231256000317886e-49	2.0401353343223274e-68	3.3534899182296923e-9	1.7706603443093075e-15	2.0199862306262597e-6	-9.862106220656453e-21	3.325560381102386e-21	2.5832897746310357e-12	8.923234588203683e-12	2.6026933185257063e-11
16300000	0.004998986634627154	1.523125600031788e-49	2.040443907464629e-68	3.353489918229692e-9	1.7706603443093075e-15	2.0199862306262597e-6	-9.862106214758578e-21	8.818168514220308e-22	2.5832897746310353e-12	8.923234588203682e-12	2.6026933185257063e-11
16400000	0.004998986634627154	1.5231256000317884e-49	2.0401325900463307e-68	3.353489918229692e-9	1.7706603443093077e-15	2.0199862306262597e-6	-9.862106209912176e-21	5.448800379546212e-21	2.5832897746310357e-12	8.923234588203683e-12	2.6026933185257063e-11
16500000	0.004998986634627154	1.5231256000317879e-49	2.0401532265485837e-68	3.3534899182296923e-9	1.7706603443093075e-15	2.0199862306262597e-6	-9.862106204388038e-21	5.496986166599835e-21	2.583289774631035e-12	8.923234588203683e-12	2.6026933185257066e-11
16600000	0.004998986634627154	1.5231256000317875e-49	2.040159697349224e-68	3.353489918229692e-9	1.7706603443093077e-15	2.0199862306262597e-6	-9.862106198871236e-21	5.59405650708123e-21	2.5832897746310353e-12	8.923234588203683e-12	2.6026933185257066e-11
16700000	0.004998986634627154	1.5231256000317875e-49	2.0402526510353484e-68	3.3534899182296923e-9	1.7706603443093075e-15	2.0199862306262597e-6	-9.862106192821667e-21	2.1388933417354674e-21	2.5832897746310353e-12	8.923234588203683e-12	2.6026933185257066e-11
16800000	0.004998986634627154	1.5231256000317888e-49	2.040162886958004e-68	3.3534899182296923e-9	1.7706603443093077e-15	2.0199862306262597e-6	-9.862106187367605e-21	2.6542889591375646e-21	2.5832897746310357e-12	8.923234588203683e-12	2.6026933185257063e-11
16900000	0.004998986634627154	1.5231256000317884e-49	2.0404376735156996e-68	3.353489918229692e-9	1.7706603443093075e-15	2.0199862306262597e-6	-9.862106181489142e-21	3.3999857029285303e-22	2.5832897746310357e-12	8.923234588203682e-12	2.6026933185257066e-11
17000000	0.004998986634627154	1.5231256000317884e-49	2.0404737396239335e-68	3.353489918229692e-9	1.7706603443093077e-15	2.0199862306262597e-6	-9.86210617590998e-21	2.128389188629896e-23	2.5832897746310357e-12	8.923234588203682e-12	2.6026933185257066e-11
17100000	0.004998986634627154	1.5231256000317884e-49	2.040432884159488e-68	3.353489918229692e-9	1.7706603443093077e-15	2.0199862306262597e-6	-9.862106170414348e-21	2.59497281597877e-22	2.5832897746310357e-12	8.923234588203682e-12	2.6026933185257066e-11
17200000	0.004998986634627154	1.5231256000317875e-49	2.0401355648403527e-68	3.3534899182296923e-9	1.7706603443093077e-15	2.0199862306262597e-6	-9.862106165529502e-21	4.570170698046923e-21	2.5832897746310353e-12	8.923234588203683e-12	2.6026933185257066e-11
17300000	0.004998986634627154	1.5231256000317879e-49	2.040283888324483e-68	3.353489918229692e-9	1.7706603443093075e-15	2.0199862306262597e-6	-9.862106159727258e-21	2.76406399308799e-21	2.5832897746310353e-12	8.923234588203682e-12	2.6026933185257066e-11
17400000	0.004998986634627154	1.5231256000317879e-49	2.040353632669029e-68	3.353489918229692e-9	1.7706603443093075e-15	2.0199862306262597e-6	-9.862106154021036e-21	1.5981945658700466e-21	2.5832897746310353e-12	8.923234588203682e-12	2.6026933185257066e-11
17500000	0.004998986634627154	1.5231256000317879e-49	2.04035370262526e-68	3.3534899182296923e-9	1.7706603443093075e-15	2.0199862306262597e-6	-9.862106148493263e-21	1.6221258105408688e-21	2.5832897746310353e-12	8.923234588203682e-12	2.6026933185257066e-11
17600000	0.004998986634627154	1.5231256000317883e-49	2.040265001898874e-68	3.353489918229692e-9	1.7706603443093077e-15	2.0199862306262597e-6	-9.862106142944796e-21	1.5080746367428221e-21	2.5832897746310357e-12	8.923234588203683e-12	2.6026933185257063e-11
17700000	0.004998986634627154	1.5231256000317884e-49	2.0404930612837485e-68	3.353489918229692e-9	1.7706603443093077e-15	2.0199862306262597e-6	-9.862106137200003e-21	8.500614921538372e-23	2.5832897746310357e-12	8.923234588203682e-12	2.6026933185257063e-11
17800000	0.004998986634627154	1.5231256000317884e-49	2.040403394727785e-68	3.353489918229692e-9	1.7706603443093077e-15	2.0199862306262597e-6	-9.862106131901405e-21	1.6369772709166681e-21	2.5832897746310357e-12	8.923234588203682e-12	2.6026933185257066e-11
17900000	0.004998986634627154	1.5231256000317883e-49	2.0403703924622446e-68	3.353489918229692e-9	1.7706603443093077e-15	2.0199862306262597e-6	-9.862106126457967e-21	2.223202187544551e-21	2.5832897746310353e-12	8.923234588203682e-12	2.6026933185257066e-11
18000000	0.004998986634627154	1.5231256000317884e-49	2.0404686088854416e-68	3.353489918229692e-9	1.7706603443093077e-15	2.0199862306262597e-6	-9.862106120627291e-21	2.275173786713065e-22	2.5832897746310357e-12	8.923234588203682e-12	2.6026933185257063e-11
18100000	0.004998986634627154	1.5231256000317877e-49	2.040323200026933e-68	3.353489918229692e-9	1.7706603443093075e-15	2.0199862306262597e-6	-9.862106115339213e-21	1.849608823573723e-21	2.5832897746310353e-12	8.923234588203682e-12	2.6026933185257066e-11
18200000	0.004998986634627154	1.523125600031788e-49	2.040385022303125e-68	3.353489918229692e-9	1.7706603443093075e-15	2.0199862306262597e-6	-9.862106109608e-21	5.171017257908901e-22	2.5832897746310353e-12	8.923234588203682e-12	2.6026933185257066e-11
18300000	0.004998986634627154	1.5231256000317883e-49	2.0402957738784132e-68	3.3534899182296914e-9	1.7706603443093077e-15	2.0199862306262597e-6	-9.862106104219555e-21	1.470018829732902e-21	2.5832897746310357e-12	8.923234588203683e-12	2.6026933185257063e-11
18400000	0.004998986634627154	1.523125600031788e-49	2.0403027213009474e-68	3.353489918229692e-9	1.7706603443093077e-15	2.0199862306262597e-6	-9.86210609867738e-21	1.397936361971937e-21	2.5832897746310357e-12	8.923234588203682e-12	2.6026933185257063e-11
18500000	0.004998986634627154	1.5231256000317879e-49	2.040447338348258e-68	3.353489918229692e-9	1.7706603443093077e-15	2.0199862306262597e-6	-9.862106092981038e-21	2.979284475254249e-22	2.5832897746310353e-12	8.923234588203682e-12	2.6026933185257063e-11
18600000	0.004998986634627154	1.5231256000317883e-49	2.040258220404134e-68	3.3534899182296923e-9	1.7706603443093075e-15	2.0199862306262597e-6	-9.862106087940702e-21	3.571862729173413e-21	2.5832897746310353e-12	8.923234588203683e-12	2.6026933185257066e-11
18700000	0.004998986634627154	1.5231256000317879e-49	2.040151336458315e-68	3.353489918229692e-9	1.7706603443093075e-15	2.0199862306262597e-6	-9.862106082712455e-21	5.5929026987172444e-21	2.5832897746310353e-12	8.923234588203683e-12	2.6026933185257063e-11
18800000	0.004998986634627154	1.5231256000317879e-49	2.0401416196750477e-68	3.353489918229692e-9	1.7706603443093077e-15	2.0199862306262597e-6	-9.862106077244992e-21	6.0189486160736824e-21	2.5832897746310353e-12	8.923234588203683e-12	2.6026933185257063e-11
18900000	0.004998986634627154	1.523125600031788e-49	2.0401573205332214e-68	3.3534899182296923e-9	1.7706603443093077e-15	2.0199862306262597e-6	-9.862106071274036e-21	3.0879362945073503e-21	2.583289774631035e-12	8.923234588203683e-12	2.6026933185257066e-11
19000000	0.004998986634627154	1.5231256000317883e-49	2.0402867851953666e-68	3.353489918229692e-9	1.7706603443093077e-15	2.0199862306262597e-6	-9.86210606550175e-21	1.4815659097922271e-21	2.5832897746310357e-12	8.923234588203683e-12	2.6026933185257063e-11
19100000	0.004998986634627154	1.5231256000317886e-49	2.0401745236738204e-68	3.353489918229692e-9	1.7706603443093077e-15	2.0199862306262597e-6	-9.8621060601638e-21	2.7711341595471083e-21	2.5832897746310357e-12	8.923234588203683e-12	2.6026933185257063e-11
19200000	0.004998986634627154	1.5231256000317886e-49	2.0402523335585336e-68	3.353489918229692e-9	1.7706603443093075e-15	2.0199862306262597e-6	-9.862106054536608e-21	2.1321763897033615e-21	2.5832897746310357e-12	8.923234588203683e-12	2.6026933185257063e-11
19300000	0.004998986634627154	1.5231256000317888e-49	2.04023353177001e-68	3.353489918229692e-9	1.7706603443093077e-15	2.0199862306262597e-6	-9.862106049039494e-21	2.3605234912831994e-21	2.5832897746310357e-12	8.923234588203683e-12	2.6026933185257063e-11
19400000	0.004998986634627154	1.5231256000317879e-49	2.0403152431840367e-68	3.3534899182296923e-9	1.7706603443093077e-15	2.0199862306262597e-6	-9.862106043513044e-21	2.393269895925067e-21	2.5832897746310353e-12	8.923234588203682e-12	2.6026933185257066e-11
19500000	0.004998986634627154	1.5231256000317875e-49	2.0401521358820655e-68	3.353489918229692e-9	1.7706603443093075e-15	2.0199862306262597e-6	-9.862106038384889e-21	5.081644351284093e-21	2.5832897746310353e-12	8.923234588203683e-12	2.6026933185257066e-11
19600000	0.004998986634627154	1.5231256000317879e-49	2.0402156440574665e-68	3.3534899182296923e-9	1.7706603443093077e-15	2.0199862306262597e-6	-9.862106032732814e-21	4.276804010060133e-21	2.5832897746310353e-12	8.923234588203683e-12	2.6026933185257066e-11
19700000	0.004998986634627154	1.5231256000317879e-49	2.0402222462036353e-68	3.3534899182296923e-9	1.7706603443093075e-15	2.0199862306262597e-6	-9.862106027206212e-21	4.3085346701560335e-21	2.5832897746310353e-12	8.923234588203683e-12	2.602693318525707e-11
19800000	0.004998986634627154	1.523125600031789e-49	2.040410038006889e-68	3.353489918229692e-9	1.7706603443093075e-15	2.0199862306262597e-6	-9.86210602111859e-21	5.996431008982919e-22	2.5832897746310357e-12	8.923234588203682e-12	2.6026933185257066e-11
19900000	0.004998986634627154	1.5231256000317884e-49	2.0403356507622727e-68	3.353489918229692e-9	1.7706603443093077e-15	2.0199862306262597e-6	-9.862106015678134e-21	1.205754725552891e-21	2.5832897746310357e-12	8.923234588203682e-12	2.6026933185257066e-11
20000000	0.004998986634627154	1.5231256000317884e-49	2.040491528844385e-68	3.353489918229692e-9	1.7706603443093077e-15	2.0199862306262597e-6	-9.862106009967245e-21	8.758956102924206e-24	2.5832897746310357e-12	8.923234588203682e-12	2.6026933185257066e-11
20100000	0.004998986634627154	1.5231256000317883e-49	2.0404859580563256e-68	3.353489918229692e-9	1.7706603443093075e-15	2.0199862306262597e-6	-9.862106004463337e-21	1.9182411795181323e-22	2.5832897746310357e-12	8.923234588203682e-12	2.6026933185257066e-11
20200000	0.004998986634627154	1.5231256000317888e-49	2.0401798566037264e-68	3.3534899182296923e-9	1.7706603443093075e-15	2.0199862306262597e-6	-9.862105999141919e-21	1.591629187549382e-21	2.5832897746310357e-12	8.923234588203683e-12	2.6026933185257063e-11
20300000	0.004998986634627154	1.5231256000317875e-49	2.0401552568729853e-68	3.3534899182296923e-9	1.7706603443093077e-15	2.0199862306262597e-6	-9.862105994011866e-21	4.267367001844424e-21	2.5832897746310353e-12	8.923234588203683e-12	2.6026933185257066e-11
20400000	0.004998986634627154	1.5231256000317879e-49	2.0403732689547273e-68	3.3534899182296914e-9	1.7706603443093077e-15	2.0199862306262597e-6	-9.862105988019922e-21	1.196419103838538e-21	2.5832897746310353e-12	8.923234588203682e-12	2.6026933185257066e-11
20500000	0.004998986634627154	1.5231256000317879e-49	2.0404188661419882e-68	3.353489918229692e-9	1.7706603443093077e-15	2.0199862306262597e-6	-9.862105982357823e-21	3.2472004896110173e-22	2.5832897746310353e-12	8.923234588203682e-12	2.6026933185257066e-11
20600000	0.004998986634627154	1.5231256000317879e-49	2.0404156915552815e-68	3.353489918229692e-9	1.7706603443093077e-15	2.0199862306262597e-6	-9.862105976829817e-21	3.470951457014783e-22	2.5832897746310353e-12	8.923234588203682e-12	2.6026933185257066e-11
20700000	0.004998986634627154	1.5231256000317879e-49	2.040134874141357e-68	3.353489918229692e-9	1.7706603443093075e-15	2.0199862306262597e-6	-9.862105971615398e-21	2.46032062417265e-21	2.5832897746310353e-12	8.923234588203683e-12	2.6026933185257063e-11
20800000	0.004998986634627154	1.5231256000317884e-49	2.0404428424280454e-68	3.3534899182296923e-9	1.7706603443093077e-15	2.0199862306262597e-6	-9.86210596586041e-21	9.692758564337053e-22	2.5832897746310353e-12	8.923234588203682e-12	2.6026933185257066e-11
20900000	0.004998986634627154	1.5231256000317883e-49	2.040300485253484e-68	3.3534899182296923e-9	1.7706603443093075e-15	2.0199862306262597e-6	-9.862105960666584e-21	3.2198226898106973e-21	2.5832897746310353e-12	8.923234588203682e-12	2.6026933185257066e-11
21000000	0.004998986634627154	1.523125600031788e-49	2.0402697156413678e-68	3.353489918229692e-9	1.7706603443093077e-15	2.0199862306262597e-6	-9.862105955228035e-21	3.8386435554366034e-21	2.5832897746310353e-12	8.923234588203683e-12	2.6026933185257063e-11
21100000	0.004998986634627154	1.5231256000317884e-49	2.040458721518917e-68	3.353489918229692e-9	1.7706603443093077e-15	2.0199862306262597e-6	-9.862105949213515e-21	6.17177474018885e-22	2.5832897746310357e-12	8.923234588203682e-12	2.6026933185257063e-11
21200000	0.004998986634627154	1.5231256000317877e-49	2.0404207165252402e-68	3.353489918229692e-9	1.7706603443093075e-15	2.0199862306262597e-6	-9.862105943656437e-21	4.457051048723744e-22	2.5832897746310353e-12	8.923234588203682e-12	2.6026933185257066e-11
21300000	0.004998986634627154	1.5231256000317877e-49	2.0402437062398115e-68	3.353489918229692e-9	1.7706603443093075e-15	2.0199862306262597e-6	-9.862105938358784e-21	2.0039649618598923e-21	2.5832897746310353e-12	8.923234588203683e-12	2.6026933185257063e-11
21400000	0.004998986634627154	1.5231256000317884e-49	2.0401626609652004e-68	3.3534899182296923e-9	1.7706603443093077e-15	2.0199862306262597e-6	-9.862105932971257e-21	2.9630076340250483e-21	2.5832897746310357e-12	8.923234588203683e-12	2.6026933185257063e-11
21500000	0.004998986634627154	1.5231256000317884e-49	2.040171477921543e-68	3.353489918229692e-9	1.7706603443093077e-15	2.0199862306262597e-6	-9.86210592743404e-21	2.923972323039865e-21	2.5832897746310357e-12	8.923234588203683e-12	2.6026933185257063e-11
21600000	0.004998986634627154	1.5231256000317877e-49	2.040492566029051e-68	3.353489918229692e-9	1.7706603443093077e-15	2.0199862306262597e-6	-9.862105921495328e-21	2.0795224760228585e-22	2.5832897746310353e-12	8.923234588203682e-12	2.6026933185257063e-11
21700000	0.004998986634627154	1.523125600031788e-49	2.0401626961571693e-68	3.3534899182296923e-9	1.7706603443093077e-15	2.0199862306262597e-6	-9.862105916676596e-21	4.959410900579177e-21	2.5832897746310353e-12	8.923234588203683e-12	2.6026933185257066e-11
21800000	0.004998986634627154	1.523125600031788e-49	2.040132524642461e-68	3.353489918229692e-9	1.7706603443093075e-15	2.0199862306262597e-6	-9.862105911288456e-21	5.9143597468179446e-21	2.5832897746310353e-12	8.923234588203683e-12	2.6026933185257066e-11
21900000	0.004998986634627154	1.5231256000317879e-49	2.040135352779088e-68	3.3534899182296923e-9	1.7706603443093077e-15	2.0199862306262597e-6	-9.862105905785829e-21	6.1059363932712015e-21	2.5832897746310353e-12	8.923234588203683e-12	2.6026933185257066e-11
22000000	0.004998986634627154	1.5231256000317883e-49	2.040159135480516e-68	3.3534899182296923e-9	1.7706603443093075e-15	2.0199862306262597e-6	-9.862105899796867e-21	3.0548733757840312e-21	2.583289774631035e-12	8.923234588203683e-12	2.6026933185257066e-11
22100000	0.004998986634627154	1.5231256000317884e-49	2.0401401818305677e-68	3.353489918229692e-9	1.7706603443093077e-15	2.0199862306262597e-6	-9.862105894232303e-21	2.8334802821186646e-21	2.5832897746310357e-12	8.923234588203683e-12	2.6026933185257063e-11
22200000	0.004998986634627154	1.5231256000317884e-49	2.0403355488004387e-68	3.353489918229692e-9	1.7706603443093075e-15	2.0199862306262597e-6	-9.862105888468297e-21	1.2823220216639273e-21	2.5832897746310357e-12	8.923234588203682e-12	2.6026933185257066e-11
22300000	0.004998986634627154	1.5231256000317884e-49	2.040410708796228e-68	3.353489918229692e-9	1.7706603443093075e-15	2.0199862306262597e-6	-9.862105882833475e-21	5.924895603688387e-22	2.5832897746310357e-12	8.923234588203682e-12	2.6026933185257066e-11
22400000	0.004998986634627154	1.5231256000317888e-49	2.040390936292665e-68	3.353489918229692e-9	1.7706603443093077e-15	2.0199862306262597e-6	-9.862105877331913e-21	7.911720141816799e-22	2.5832897746310357e-12	8.923234588203682e-12	2.6026933185257066e-11
22500000	0.004998986634627154	1.5231256000317877e-49	2.0401854525091423e-68	3.3534899182296923e-9	1.7706603443093077e-15	2.0199862306262597e-6	-9.862105872269076e-21	3.9150958366942085e-21	2.5832897746310353e-12	8.923234588203683e-12	2.6026933185257066e-11
22600000	0.004998986634627154	1.523125600031788e-49	2.0402215681828054e-68	3.3534899182296923e-9	1.7706603443093075e-15	2.0199862306262597e-6	-9.862105866728991e-21	3.856917880748938e-21	2.5832897746310357e-12	8.923234588203683e-12	2.6026933185257063e-11
22700000	0.004998986634627154	1.5231256000317879e-49	2.0402972512183076e-68	3.353489918229692e-9	1.7706603443093075e-15	2.0199862306262597e-6	-9.86210586102302e-21	2.6926972423589857e-21	2.5832897746310353e-12	8.923234588203682e-12	2.6026933185257066e-11
22800000	0.004998986634627154	1.5231256000317879e-49	2.0403003673418443e-68	3.3534899182296923e-9	1.7706603443093075e-15	2.0199862306262597e-6	-9.862105855494589e-21	2.7122395503801525e-21	2.5832897746310353e-12	8.923234588203682e-12	2.6026933185257066e-11
22900000	0.004998986634627154	1.5231256000317888e-49	2.040403583431091e-68	3.353489918229692e-9	1.7706603443093075e-15	2.0199862306262597e-6	-9.862105849629082e-21	4.843266383057418e-22	2.5832897746310357e-12	8.923234588203682e-12	2.6026933185257066e-11
23000000	0.004998986634627154	1.5231256000317884e-49	2.0404732913540016e-68	3.353489918229692e-9	1.7706603443093075e-15	2.0199862306262597e-6	-9.862105844036905e-21	7.881906549255206e-23	2.5832897746310357e-12	8.923234588203682e-12	2.6026933185257063e-11
23100000	0.004998986634627154	1.5231256000317883e-49	2.040458965004594e-68	3.353489918229692e-9	1.7706603443093075e-15	2.0199862306262597e-6	-9.862105838603631e-21	7.328321974584273e-22	2.5832897746310357e-12	8.923234588203682e-12	2.6026933185257066e-11
23200000	0.004998986634627154	1.5231256000317883e-49	2.040431623490953e-68	3.353489918229692e-9	1.7706603443093075e-15	2.0199862306262597e-6	-9.86210583314442e-21	1.2139061964609704e-21	2.5832897746310353e-12	8.923234588203682e-12	2.6026933185257066e-11
23300000	0.004998986634627154	1.5231256000317886e-49	2.0402755704071733e-68	3.353489918229692e-9	1.7706603443093075e-15	2.0199862306262597e-6	-9.862105827603133e-21	1.147719447849815e-21	2.5832897746310357e-12	8.923234588203683e-12	2.6026933185257063e-11
23400000	0.004998986634627154	1.5231256000317877e-49	2.0402454483181895e-68	3.3534899182296923e-9	1.7706603443093077e-15	2.0199862306262597e-6	-9.862105822344616e-21	2.9669237032882004e-21	2.5832897746310353e-12	8.923234588203683e-12	2.6026933185257066e-11
23500000	0.004998986634627154	1.5231256000317879e-49	2.040429143500789e-68	3.353489918229692e-9	1.7706603443093077e-15	2.0199862306262597e-6	-9.862105816392525e-21	1.6170121054838538e-22	2.5832897746310353e-12	8.923234588203682e-12	2.6026933185257066e-11
23600000	0.004998986634627154	1.523125600031788e-49	2.0403830385399666e-68	3.3534899182296914e-9	1.7706603443093077e-15	2.0199862306262597e-6	-9.862105810912236e-21	5.022445498067119e-22	2.5832897746310353e-12	8.923234588203682e-12	2.6026933185257066e-11
23700000	0.004998986634627154	1.523125600031788e-49	2.04038520953882e-68	3.3534899182296923e-9	1.7706603443093075e-15	2.0199862306262597e-6	-9.862105805374346e-21	4.587018563551647e-22	2.5832897746310353e-12	8.923234588203682e-12	2.6026933185257066e-11
23800000	0.004998986634627154	1.5231256000317886e-49	2.040309155703654e-68	3.353489918229692e-9	1.7706603443093075e-15	2.0199862306262597e-6	-9.86210579996233e-21	1.2544429960375731e-21	2.5832897746310357e-12	8.923234588203682e-12	2.6026933185257063e-11
23900000	0.004998986634627154	1.5231256000317884e-49	2.040338732595076e-68	3.3534899182296923e-9	1.7706603443093077e-15	2.0199862306262597e-6	-9.862105794610589e-21	2.4520595462741706e-21	2.5832897746310357e-12	8.923234588203682e-12	2.6026933185257063e-11
24000000	0.004998986634627154	1.523125600031788e-49	2.0402008425095725e-68	3.3534899182296923e-9	1.7706603443093077e-15	2.0199862306262597e-6	-9.862105789425797e-21	4.762848586565685e-21	2.5832897746310353e-12	8.923234588203683e-12	2.6026933185257066e-11
24100000	0.004998986634627154	1.523125600031788e-49	2.0401807501129084e-68	3.353489918229692e-9	1.7706603443093075e-15	2.0199862306262597e-6	-9.862105783975626e-21	5.304189396428526e-21	2.5832897746310353e-12	8.923234588203683e-12	2.6026933185257066e-11
24200000	0.004998986634627154	1.5231256000317879e-49	2.0402722186454424e-68	3.3534899182296923e-9	1.7706603443093075e-15	2.0199862306262597e-6	-9.862105777968324e-21	2.1308420157243794e-21	2.5832897746310353e-12	8.923234588203683e-12	2.6026933185257066e-11
24300000	0.004998986634627154	1.5231256000317879e-49	2.040393818595315e-68	3.353489918229692e-9	1.7706603443093077e-15	2.0199862306262597e-6	-9.862105772190856e-21	4.899233864419526e-22	2.5832897746310353e-12	8.923234588203682e-12	2.6026933185257066e-11
24400000	0.004998986634627154	1.5231256000317886e-49	2.0401341716534562e-68	3.353489918229692e-9	1.7706603443093077e-15	2.0199862306262597e-6	-9.862105767055692e-21	3.1315825734768433e-21	2.5832897746310357e-12	8.923234588203683e-12	2.6026933185257063e-11
24500000	0.004998986634627154	1.5231256000317886e-49	2.040159728039294e-68	3.3534899182296923e-9	1.7706603443093077e-15	2.0199862306262597e-6	-9.862105761508892e-21	3.028664661453516e-21	2.5832897746310357e-12	8.923234588203683e-12	2.6026933185257063e-11
24600000	0.004998986634627154	1.5231256000317886e-49	2.0401509388595447e-68	3.353489918229692e-9	1.7706603443093077e-15	2.0199862306262597e-6	-9.862105755999897e-21	3.1777839825319346e-21	2.5832897746310357e-12	8.923234588203683e-12	2.6026933185257063e-11
24700000	0.004998986634627154	1.5231256000317877e-49	2.0404088597479557e-68	3.3534899182296923e-9	1.7706603443093075e-15	2.0199862306262597e-6	-9.862105750187709e-21	1.3053731613175668e-21	2.5832897746310353e-12	8.923234588203682e-12	2.6026933185257066e-11
24800000	0.004998986634627154	1.523125600031788e-49	2.0401315977125212e-68	3.3534899182296923e-9	1.7706603443093075e-15	2.0199862306262597e-6	-9.8621057452789e-21	5.456242815081414e-21	2.5832897746310353e-12	8.923234588203683e-12	2.6026933185257066e-11
24900000	0.004998986634627154	1.5231256000317879e-49	2.0401691540530563e-68	3.3534899182296923e-9	1.7706603443093077e-15	2.0199862306262597e-6	-9.862105739706656e-21	5.183670643687189e-21	2.5832897746310353e-12	8.923234588203683e-12	2.6026933185257066e-11
25000000	0.004998986634627154	1.5231256000317879e-49	2.0401762190176055e-68	3.353489918229692e-9	1.7706603443093075e-15	2.0199862306262597e-6	-9.862105734185664e-21	5.2528081370214156e-21	2.5832897746310353e-12	8.923234588203683e-12	2.6026933185257063e-11
25100000	0.004998986634627154	1.5231256000317884e-49	2.040303661899623e-68	3.3534899182296923e-9	1.7706603443093075e-15	2.0199862306262597e-6	-9.862105728112483e-21	1.640209594035122e-21	2.5832897746310353e-12	8.923234588203682e-12	2.6026933185257066e-11
25200000	0.004998986634627154	1.5231256000317886e-49	2.0402066982057455e-68	3.353489918229692e-9	1.7706603443093077e-15	2.0199862306262597e-6	-9.862105722678277e-21	2.288013474138937e-21	2.5832897746310357e-12	8.923234588203683e-12	2.6026933185257063e-11
25300000	0.004998986634627154	1.5231256000317884e-49	2.0404655063893622e-68	3.353489918229692e-9	1.7706603443093077e-15	2.0199862306262597e-6	-9.862105716818858e-21	1.0068602466404113e-22	2.5832897746310357e-12	8.923234588203682e-12	2.6026933185257066e-11
25400000	0.004998986634627154	1.5231256000317884e-49	2.0404863790250414e-68	3.353489918229692e-9	1.7706603443093077e-15	2.0199862306262597e-6	-9.862105711266498e-21	-3.9314402314205323e-23	2.5832897746310357e-12	8.923234588203682e-12	2.6026933185257066e-11
25500000	0.004998986634627154	1.5231256000317886e-49	2.0403745187324804e-68	3.353489918229692e-9	1.7706603443093075e-15	2.0199862306262597e-6	-9.862105705822221e-21	5.413103812524133e-22	2.5832897746310357e-12	8.923234588203682e-12	2.6026933185257066e-11
25600000	0.004998986634627154	1.5231256000317875e-49	2.0401311661224607e-68	3.3534899182296923e-9	1.7706603443093075e-15	2.0199862306262597e-6	-9.862105700903334e-21	4.625010679177657e-21	2.5832897746310353e-12	8.923234588203683e-12	2.6026933185257066e-11
25700000	0.004998986634627154	1.5231256000317879e-49	2.0403125795685465e-68	3.353489918229692e-9	1.7706603443093075e-15	2.0199862306262597e-6	-9.862105695017452e-21	2.2612329963845306e-21	2.5832897746310353e-12	8.923234588203682e-12	2.6026933185257066e-11
25800000	0.004998986634627154	1.5231256000317877e-49	2.040376614791715e-68	3.353489918229692e-9	1.7706603443093075e-15	2.0199862306262597e-6	-9.862105689319663e-21	1.1515759983414664e-21	2.5832897746310353e-12	8.923234588203682e-12	2.6026933185257066e-11
25900000	0.004998986634627154	1.5231256000317879e-49	2.0403754175609273e-68	3.353489918229692e-9	1.7706603443093075e-15	2.0199862306262597e-6	-9.862105683792154e-21	1.1772677683276962e-21	2.5832897746310353e-12	8.923234588203682e-12	2.6026933185257066e-11
26000000	0.004998986634627154	1.5231256000317884e-49	2.0402007651946923e-68	3.353489918229692e-9	1.7706603443093075e-15	2.0199862306262597e-6	-9.862105678381866e-21	1.9845329414861523e-21	2.5832897746310357e-12	8.923234588203683e-12	2.6026933185257063e-11
26100000	0.004998986634627154	1.5231256000317883e-49	2.0404859135046413e-68	3.353489918229692e-9	1.7706603443093075e-15	2.0199862306262597e-6	-9.862105672592581e-21	2.648152807992855e-22	2.5832897746310357e-12	8.923234588203682e-12	2.6026933185257066e-11
26200000	0.004998986634627154	1.5231256000317883e-49	2.0403732877739096e-68	3.353489918229692e-9	1.7706603443093075e-15	2.0199862306262597e-6	-9.862105667337257e-21	2.1053090010566905e-21	2.5832897746310353e-12	8.923234588203682e-12	2.6026933185257066e-11
26300000	0.004998986634627154	1.523125600031788e-49	2.0403398354328667e-68	3.353489918229692e-9	1.7706603443093075e-15	2.0199862306262597e-6	-9.862105661897403e-21	2.7154336246638742e-21	2.5832897746310353e-12	8.923234588203682e-12	2.6026933185257066e-11
26400000	0.004998986634627154	1.5231256000317883e-49	2.0404978365729735e-68	3.353489918229692e-9	1.7706603443093077e-15	2.0199862306262597e-6	-9.862105655980113e-21	1.422507542497701e-22	2.5832897746310357e-12	8.923234588203682e-12	2.6026933185257063e-11
26500000	0.004998986634627154	1.5231256000317879e-49	2.040356953741417e-68	3.353489918229692e-9	1.7706603443093075e-15	2.0199862306262597e-6	-9.862105650632104e-21	1.3647529500099302e-21	2.5832897746310353e-12	8.923234588203682e-12	2.6026933185257066e-11
26600000	0.004998986634627154	1.523125600031788e-49	2.0403465697756927e-68	3.353489918229692e-9	1.7706603443093077e-15	2.0199862306262597e-6	-9.862105645032717e-21	9.111893970016126e-22	2.5832897746310353e-12	8.923234588203682e-12	2.6026933185257066e-11
26700000	0.004998986634627154	1.5231256000317884e-49	2.0402516417719027e-68	3.353489918229692e-9	1.7706603443093075e-15	2.0199862306262597e-6	-9.86210563966046e-21	1.972025196859138e-21	2.5832897746310357e-12	8.923234588203683e-12	2.6026933185257063e-11
26800000	0.004998986634627154	1.5231256000317884e-49	2.040260111651408e-68	3.3534899182296923e-9	1.7706603443093077e-15	2.0199862306262597e-6	-9.862105634118065e-21	1.89845026034544e-21	2.5832897746310357e-12	8.923234588203683e-12	2.6026933185257063e-11
26900000	0.004998986634627154	1.5231256000317879e-49	2.0404796003274174e-68	3.353489918229692e-9	1.7706603443093077e-15	2.0199862306262597e-6	-9.86210562831721e-21	1.0160804223842143e-22	2.5832897746310353e-12	8.923234588203682e-12	2.6026933185257063e-11
27000000	0.004998986634627154	1.523125600031788e-49	2.040224539948535e-68	3.3534899182296923e-9	1.7706603443093077e-15	2.0199862306262597e-6	-9.862105623377545e-21	4.0467436449519984e-21	2.5832897746310353e-12	8.923234588203683e-12	2.6026933185257066e-11
27100000	0.004998986634627154	1.523125600031788e-49	2.0401383242091966e-68	3.353489918229692e-9	1.7706603443093075e-15	2.0199862306262597e-6	-9.862105618113463e-21	5.828856208699294e-21	2.5832897746310353e-12	8.923234588203683e-12	2.6026933185257066e-11
27200000	0.004998986634627154	1.523125600031788e-49	2.040133535539228e-68	3.353489918229692e-9	1.7706603443093077e-15	2.0199862306262597e-6	-9.862105612633042e-21	6.168485306832157e-21	2.5832897746310353e-12	8.923234588203683e-12	2.6026933185257066e-11
27300000	0.004998986634627154	1.523125600031788e-49	2.040133884505751e-68	3.3534899182296923e-9	1.7706603443093075e-15	2.0199862306262597e-6	-9.862105606672878e-21	3.3094387189942294e-21	2.583289774631035e-12	8.923234588203683e-12	2.6026933185257066e-11
27400000	0.004998986634627154	1.5231256000317883e-49	2.0402338426463908e-68	3.353489918229692e-9	1.7706603443093075e-15	2.0199862306262597e-6	-9.86210560094219e-21	1.980413390773333e-21	2.5832897746310357e-12	8.923234588203683e-12	2.6026933185257063e-11
27500000	0.004998986634627154	1.5231256000317886e-49	2.0402174161756646e-68	3.3534899182296923e-9	1.7706603443093075e-15	2.0199862306262597e-6	-9.862105595470123e-21	2.3757699303296873e-21	2.5832897746310357e-12	8.923234588203683e-12	2.6026933185257063e-11
27600000	0.004998986634627154	1.5231256000317886e-49	2.0403034487662834e-68	3.3534899182296923e-9	1.7706603443093077e-15	2.0199862306262597e-6	-9.862105589827609e-21	1.6346568042006745e-21	2.5832897746310357e-12	8.923234588203683e-12	2.6026933185257066e-11
27700000	0.004998986634627154	1.5231256000317886e-49	2.0402822889538285e-68	3.353489918229692e-9	1.7706603443093077e-15	2.0199862306262597e-6	-9.862105584332198e-21	1.874363734600871e-21	2.5832897746310357e-12	8.923234588203683e-12	2.6026933185257066e-11
27800000	0.004998986634627154	1.5231256000317875e-49	2.040271773781832e-68	3.3534899182296923e-9	1.7706603443093075e-15	2.0199862306262597e-6	-9.862105578953802e-21	2.8942769382997987e-21	2.5832897746310353e-12	8.923234588203683e-12	2.6026933185257066e-11
27900000	0.004998986634627154	1.5231256000317879e-49	2.040169557473865e-68	3.353489918229692e-9	1.7706603443093077e-15	2.0199862306262597e-6	-9.862105573704136e-21	4.772471980035996e-21	2.5832897746310353e-12	8.923234588203683e-12	2.6026933185257066e-11
28000000	0.004998986634627154	1.5231256000317879e-49	2.040239783996279e-68	3.353489918229692e-9	1.7706603443093075e-15	2.0199862306262597e-6	-9.862105568028083e-21	3.8077463247948186e-21	2.5832897746310353e-12	8.923234588203683e-12	2.6026933185257066e-11
28100000	0.004998986634627154	1.5231256000317879e-49	2.040245565296285e-68	3.3534899182296923e-9	1.7706603443093077e-15	2.0199862306262597e-6	-9.862105562500309e-21	3.831664500051218e-21	2.5832897746310353e-12	8.923234588203683e-12	2.6026933185257066e-11
28200000	0.004998986634627154	1.5231256000317877e-49	2.040443388303992e-68	3.353489918229692e-9	1.7706603443093077e-15	2.0199862306262597e-6	-9.862105556434874e-21	2.70713815896028e-22	2.5832897746310353e-12	8.923234588203682e-12	2.6026933185257066e-11
28300000	0.004998986634627154	1.5231256000317884e-49	2.0403915600399434e-68	3.353489918229692e-9	1.7706603443093077e-15	2.0199862306262597e-6	-9.862105550973402e-21	7.366886536329975e-22	2.5832897746310357e-12	8.923234588203682e-12	2.6026933185257066e-11
28400000	0.004998986634627154	1.5231256000317884e-49	2.040489149538973e-68	3.3534899182296923e-9	1.7706603443093077e-15	2.0199862306262597e-6	-9.862105545352336e-21	1.3859272393978534e-22	2.5832897746310357e-12	8.923234588203682e-12	2.6026933185257066e-11
28500000	0.004998986634627154	1.5231256000317883e-49	2.0404749318173703e-68	3.353489918229692e-9	1.7706603443093077e-15	2.0199862306262597e-6	-9.862105539865244e-21	4.33761874319474e-22	2.5832897746310357e-12	8.923234588203682e-12	2.6026933185257066e-11
28600000	0.004998986634627154	1.523125600031789e-49	2.0401324299247847e-68	3.353489918229692e-9	1.7706603443093077e-15	2.0199862306262597e-6	-9.862105534543462e-21	1.8311450022274924e-21	2.5832897746310357e-12	8.923234588203683e-12	2.6026933185257063e-11
28700000	0.004998986634627154	1.5231256000317875e-49	2.040177866245102e-68	3.3534899182296923e-9	1.7706603443093077e-15	2.0199862306262597e-6	-9.86210552932839e-21	3.94002756549026e-21	2.5832897746310353e-12	8.923234588203683e-12	2.6026933185257066e-11
28800000	0.004998986634627154	1.5231256000317879e-49	2.0403968628751086e-68	3.3534899182296923e-9	1.7706603443093077e-15	2.0199862306262597e-6	-9.862105523323268e-21	7.812066499066684e-22	2.5832897746310353e-12	8.923234588203682e-12	2.6026933185257066e-11
28900000	0.004998986634627154	1.5231256000317877e-49	2.0404246254112516e-68	3.3534899182296914e-9	1.7706603443093077e-15	2.0199862306262597e-6	-9.862105517697551e-21	1.5210893050934448e-22	2.5832897746310353e-12	8.923234588203682e-12	2.6026933185257066e-11
29000000	0.004998986634627154	1.5231256000317877e-49	2.0404224783195166e-68	3.353489918229692e-9	1.7706603443093077e-15	2.0199862306262597e-6	-9.862105512166536e-21	1.5440588409106962e-22	2.5832897746310353e-12	8.923234588203682e-12	2.6026933185257066e-11
29100000	0.004998986634627154	1.5231256000317879e-49	2.0401658129890467e-68	3.353489918229692e-9	1.7706603443093077e-15	2.0199862306262597e-6	-9.862105506949085e-21	2.247415197150072e-21	2.5832897746310353e-12	8.923234588203683e-12	2.6026933185257063e-11
29200000	0.004998986634627154	1.5231256000317883e-49	2.0404143929589335e-68	3.353489918229692e-9	1.7706603443093075e-15	2.0199862306262597e-6	-9.862105501288488e-21	1.385739235065561e-21	2.5832897746310353e-12	8.923234588203682e-12	2.6026933185257066e-11
29300000	0.004998986634627154	1.5231256000317883e-49	2.0402678288964175e-68	3.3534899182296923e-9	1.7706603443093075e-15	2.0199862306262597e-6	-9.86210549610711e-21	3.71927723818557e-21	2.5832897746310353e-12	8.923234588203683e-12	2.6026933185257066e-11
29400000	0.004998986634627154	1.5231256000317883e-49	2.0402396528034585e-68	3.353489918229692e-9	1.7706603443093077e-15	2.0199862306262597e-6	-9.862105490666491e-21	4.3243075787066434e-21	2.5832897746310353e-12	8.923234588203683e-12	2.6026933185257066e-11
29500000	0.004998986634627154	1.5231256000317883e-49	2.040409565955349e-68	3.353489918229692e-9	1.7706603443093075e-15	2.0199862306262597e-6	-9.862105484641151e-21	1.0307004756468802e-21	2.5832897746310353e-12	8.923234588203682e-12	2.6026933185257066e-11
29600000	0.004998986634627154	1.5231256000317879e-49	2.0404365299494694e-68	3.353489918229692e-9	1.7706603443093075e-15	2.0199862306262597e-6	-9.862105478984685e-21	1.9655731636475317e-22	2.5832897746310353e-12	8.923234588203682e-12	2.6026933185257066e-11
29700000	0.004998986634627154	1.5231256000317884e-49	2.0401990383519337e-68	3.353489918229692e-9	1.7706603443093075e-15	2.0199862306262597e-6	-9.862105473795208e-21	2.476070890056907e-21	2.5832897746310357e-12	8.923234588203683e-12	2.6026933185257063e-11
29800000	0.004998986634627154	1.5231256000317886e-49	2.0401378036173283e-68	3.353489918229692e-9	1.7706603443093077e-15	2.0199862306262597e-6	-9.862105468375848e-21	3.2228482207671824e-21	2.5832897746310357e-12	8.923234588203683e-12	2.6026933185257063e-11
29900000	0.004998986634627154	1.5231256000317886e-49	2.0401427208293806e-68	3.353489918229692e-9	1.7706603443093075e-15	2.0199862306262597e-6	-9.862105462846445e-21	3.235914571488252e-21	2.5832897746310357e-12	8.923234588203683e-12	2.6026933185257063e-11
30000000	0.004998986634627154	1.5231256000317877e-49	2.040476968759689e-68	3.353489918229692e-9	1.7706603443093075e-15	2.0199862306262597e-6	-9.862105456897605e-21	4.523805123176896e-22	2.5832897746310353e-12	8.923234588203682e-12	2.6026933185257063e-11
30100000	0.004998986634627154	1.5231256000317879e-49	2.040144255705348e-68	3.353489918229692e-9	1.7706603443093077e-15	2.0199862306262597e-6	-9.862105452087318e-21	5.260172194690407e-21	2.5832897746310353e-12	8.923234588203683e-12	2.6026933185257066e-11
30200000	0.004998986634627154	1.5231256000317879e-49	2.0401389147011795e-68	3.353489918229692e-9	1.7706603443093075e-15	2.0199862306262597e-6	-9.862105446634242e-21	5.782146838011208e-21	2.5832897746310353e-12	8.923234588203683e-12	2.6026933185257063e-11
30300000	0.004998986634627154	1.523125600031788e-49	2.0401438100404932e-68	3.3534899182296923e-9	1.7706603443093077e-15	2.0199862306262597e-6	-9.862105441124397e-21	5.9255988186689466e-21	2.5832897746310353e-12	8.923234588203683e-12	2.6026933185257066e-11
30400000	0.004998986634627154	1.523125600031788e-49	2.0401953393365546e-68	3.3534899182296923e-9	1.7706603443093075e-15	2.0199862306262597e-6	-9.862105435109203e-21	2.6996327778704344e-21	2.583289774631035e-12	8.923234588203683e-12	2.6026933185257066e-11
30500000	0.004998986634627154	1.5231256000317886e-49	2.040134310267409e-68	3.353489918229692e-9	1.7706603443093077e-15	2.0199862306262597e-6	-9.86210542960632e-21	2.8895205971369076e-21	2.5832897746310357e-12	8.923234588203683e-12	2.6026933185257063e-11
30600000	0.004998986634627154	1.5231256000317884e-49	2.0403865362902573e-68	3.353489918229692e-9	1.7706603443093075e-15	2.0199862306262597e-6	-9.862105423763205e-21	8.10894309486649e-22	2.5832897746310357e-12	8.923234588203682e-12	2.6026933185257066e-11
30700000	0.004998986634627154	1.5231256000317884e-49	2.040445371840629e-68	3.353489918229692e-9	1.7706603443093077e-15	2.0199862306262597e-6	-9.862105418149145e-21	2.5949611768770893e-22	2.5832897746310357e-12	8.923234588203682e-12	2.6026933185257066e-11
30800000	0.004998986634627154	1.5231256000317888e-49	2.040429805124924e-68	3.353489918229692e-9	1.7706603443093077e-15	2.0199862306262597e-6	-9.862105412639747e-21	4.0594060628302363e-22	2.5832897746310357e-12	8.923234588203682e-12	2.6026933185257066e-11
30900000	0.004998986634627154	1.5231256000317877e-49	2.0401569087750308e-68	3.3534899182296923e-9	1.7706603443093077e-15	2.0199862306262597e-6	-9.862105407689233e-21	4.2787540354284895e-21	2.5832897746310353e-12	8.923234588203683e-12	2.6026933185257066e-11
31000000	0.004998986634627154	1.5231256000317877e-49	2.040248674595519e-68	3.353489918229692e-9	1.7706603443093075e-15	2.0199862306262597e-6	-9.862105402023275e-21	3.3813293048505685e-21	2.5832897746310353e-12	8.923234588203683e-12	2.602693318525707e-11
31100000	0.004998986634627154	1.5231256000317877e-49	2.0403229997431985e-68	3.353489918229692e-9	1.7706603443093075e-15	2.0199862306262597e-6	-9.86210539631376e-21	2.1934947581278678e-21	2.5832897746310353e-12	8.923234588203682e-12	2.6026933185257066e-11
31200000	0.004998986634627154	1.5231256000317879e-49	2.0403247280265316e-68	3.3534899182296923e-9	1.7706603443093075e-15	2.0199862306262597e-6	-9.862105390785566e-21	2.2145990444873203e-21	2.5832897746310353e-12	8.923234588203682e-12	2.6026933185257066e-11
31300000	0.004998986634627154	1.5231256000317886e-49	2.040347237740764e-68	3.353489918229692e-9	1.7706603443093075e-15	2.0199862306262597e-6	-9.862105385056452e-21	8.960843641288675e-22	2.5832897746310357e-12	8.923234588203682e-12	2.6026933185257066e-11
31400000	0.004998986634627154	1.523125600031789e-49	2.040488781743628e-68	3.353489918229692e-9	1.7706603443093077e-15	2.0199862306262597e-6	-9.862105379391776e-21	7.206003974906422e-24	2.5832897746310357e-12	8.923234588203682e-12	2.6026933185257066e-11
31500000	0.004998986634627154	1.5231256000317883e-49	2.040436635754368e-68	3.3534899182296923e-9	1.7706603443093077e-15	2.0199862306262597e-6	-9.862105374025243e-21	1.106214345588715e-21	2.5832897746310353e-12	8.923234588203682e-12	2.6026933185257066e-11
31600000	0.004998986634627154	1.523125600031788e-49	2.040405910364172e-68	3.3534899182296923e-9	1.7706603443093077e-15	2.0199862306262597e-6	-9.862105368574469e-21	1.6435271743010675e-21	2.5832897746310357e-12	8.923234588203682e-12	2.6026933185257066e-11
31700000	0.004998986634627154	1.5231256000317888e-49	2.0403782376595417e-68	3.353489918229692e-9	1.7706603443093077e-15	2.0199862306262597e-6	-9.862105362894823e-21	6.548352918566664e-22	2.5832897746310357e-12	8.923234588203682e-12	2.6026933185257063e-11
31800000	0.004998986634627154	1.5231256000317877e-49	2.04027986312646e-68	3.353489918229692e-9	1.7706603443093075e-15	2.0199862306262597e-6	-9.86210535763603e-21	2.4722059005864377e-21	2.5832897746310353e-12	8.923234588203683e-12	2.6026933185257066e-11
31900000	0.004998986634627154	1.5231256000317877e-49	2.0404183865100227e-68	3.3534899182296923e-9	1.7706603443093075e-15	2.0199862306262597e-6	-9.862105351765104e-21	2.0813225885643206e-22	2.5832897746310353e-12	8.923234588203682e-12	2.6026933185257066e-11
32000000	0.004998986634627154	1.523125600031788e-49	2.0403475554261173e-68	3.353489918229692e-9	1.7706603443093077e-15	2.0199862306262597e-6	-9.862105346335602e-21	8.87299432654151e-22	2.5832897746310353e-12	8.923234588203682e-12	2.6026933185257066e-11
32100000	0.004998986634627154	1.523125600031788e-49	2.0403519740655678e-68	3.353489918229692e-9	1.7706603443093075e-15	2.0199862306262597e-6	-9.862105340795285e-21	8.275957756870908e-22	2.5832897746310353e-12	8.923234588203682e-12	2.6026933185257066e-11
32200000	0.004998986634627154	1.5231256000317877e-49	2.0403793508246456e-68	3.353489918229692e-9	1.7706603443093075e-15	2.0199862306262597e-6	-9.862105335255002e-21	7.680990099880887e-22	2.5832897746310353e-12	8.923234588203682e-12	2.6026933185257063e-11
32300000	0.004998986634627154	1.5231256000317883e-49	2.040302524262619e-68	3.3534899182296923e-9	1.7706603443093075e-15	2.0199862306262597e-6	-9.86210533005163e-21	2.9549785955081125e-21	2.5832897746310353e-12	8.923234588203682e-12	2.6026933185257066e-11
32400000	0.004998986634627154	1.523125600031788e-49	2.04017591991652e-68	3.3534899182296923e-9	1.7706603443093077e-15	2.0199862306262597e-6	-9.862105324852151e-21	5.167829063017726e-21	2.5832897746310353e-12	8.923234588203683e-12	2.6026933185257066e-11
32500000	0.004998986634627154	1.5231256000317879e-49	2.0401601684600954e-68	3.353489918229692e-9	1.7706603443093075e-15	2.0199862306262597e-6	-9.862105319395873e-21	5.6684345489077724e-21	2.5832897746310353e-12	8.923234588203683e-12	2.6026933185257063e-11
32600000	0.004998986634627154	1.5231256000317877e-49	2.0402137424844746e-68	3.3534899182296923e-9	1.7706603443093077e-15	2.0199862306262597e-6	-9.862105313404883e-21	2.6038421131809788e-21	2.5832897746310353e-12	8.923234588203683e-12	2.6026933185257066e-11
32700000	0.004998986634627154	1.523125600031788e-49	2.0403504561028007e-68	3.3534899182296914e-9	1.7706603443093075e-15	2.0199862306262597e-6	-9.86210530761568e-21	8.846879476499416e-22	2.5832897746310353e-12	8.923234588203682e-12	2.6026933185257066e-11
32800000	0.004998986634627154	1.523125600031788e-49	2.0401403166754938e-68	3.3534899182296923e-9	1.7706603443093077e-15	2.0199862306262597e-6	-9.862105302413951e-21	3.0825239619864307e-21	2.5832897746310353e-12	8.923234588203683e-12	2.6026933185257063e-11
32900000	0.004998986634627154	1.5231256000317886e-49	2.0401952877257314e-68	3.3534899182296923e-9	1.7706603443093077e-15	2.0199862306262597e-6	-9.862105296823101e-21	2.6858987811679146e-21	2.5832897746310357e-12	8.923234588203683e-12	2.6026933185257063e-11
33000000	0.004998986634627154	1.5231256000317886e-49	2.0401813682420173e-68	3.353489918229692e-9	1.7706603443093077e-15	2.0199862306262597e-6	-9.862105291320658e-21	2.8786934038966982e-21	2.5832897746310357e-12	8.923234588203683e-12	2.6026933185257063e-11
33100000	0.004998986634627154	1.5231256000317877e-49	2.040368727847983e-68	3.3534899182296923e-9	1.7706603443093077e-15	2.0199862306262597e-6	-9.862105285623874e-21	1.775749114224474e-21	2.5832897746310353e-12	8.923234588203682e-12	2.6026933185257066e-11
33200000	0.004998986634627154	1.523125600031788e-49	2.0401372224304666e-68	3.3534899182296923e-9	1.7706603443093075e-15	2.0199862306262597e-6	-9.862105280628572e-21	5.3499356697424106e-21	2.5832897746310353e-12	8.923234588203683e-12	2.602693318525707e-11
33300000	0.004998986634627154	1.5231256000317879e-49	2.040188333971805e-68	3.3534899182296923e-9	1.7706603443093075e-15	2.0199862306262597e-6	-9.862105275016062e-21	4.808887776787816e-21	2.5832897746310353e-12	8.923234588203683e-12	2.6026933185257066e-11
33400000	0.004998986634627154	1.5231256000317879e-49	2.0401954521888234e-68	3.3534899182296923e-9	1.7706603443093075e-15	2.0199862306262597e-6	-9.862105269491983e-21	4.8574495590901234e-21	2.5832897746310353e-12	8.923234588203683e-12	2.6026933185257066e-11
33500000	0.004998986634627154	1.5231256000317888e-49	2.040354288124389e-68	3.353489918229692e-9	1.7706603443093075e-15	2.0199862306262597e-6	-9.862105263403869e-21	1.1452900039295076e-21	2.5832897746310353e-12	8.923234588203682e-12	2.6026933185257066e-11
33600000	0.004998986634627154	1.5231256000317884e-49	2.040261802226434e-68	3.353489918229692e-9	1.7706603443093077e-15	2.0199862306262597e-6	-9.862105257974588e-21	1.8259155204690764e-21	2.5832897746310357e-12	8.923234588203683e-12	2.6026933185257063e-11
33700000	0.004998986634627154	1.5231256000317884e-49	2.040482934435566e-68	3.353489918229692e-9	1.7706603443093075e-15	2.0199862306262597e-6	-9.862105252167679e-21	-1.128493690014652e-23	2.5832897746310357e-12	8.923234588203682e-12	2.6026933185257066e-11
33800000	0.004998986634627154	1.5231256000317883e-49	2.040490734292621e-68	3.353489918229692e-9	1.7706603443093075e-15	2.0199862306262597e-6	-9.862105246638865e-21	5.720970772685629e-24	2.5832897746310357e-12	8.923234588203682e-12	2.6026933185257066e-11
33900000	0.004998986634627154	1.5231256000317888e-49	2.0402879789227965e-68	3.353489918229692e-9	1.7706603443093075e-15	2.0199862306262597e-6	-9.8621052412578e-21	1.0078160741226833e-21	2.5832897746310357e-12	8.923234588203682e-12	2.6026933185257063e-11
34000000	0.004998986634627154	1.5231256000317875e-49	2.040136721173339e-68	3.3534899182296923e-9	1.7706603443093075e-15	2.0199862306262597e-6	-9.862105236256043e-21	4.538970837421719e-21	2.5832897746310353e-12	8.923234588203683e-12	2.6026933185257066e-11
34100000	0.004998986634627154	1.5231256000317879e-49	2.0403406296232973e-68	3.353489918229692e-9	1.7706603443093077e-15	2.0199862306262597e-6	-9.862105230309304e-21	1.7694269429195367e-21	2.5832897746310353e-12	8.923234588203682e-12	2.6026933185257066e-11
34200000	0.004998986634627154	1.5231256000317879e-49	2.04039728778617e-68	3.353489918229692e-9	1.7706603443093077e-15	2.0199862306262597e-6	-9.86210522462472e-21	7.478245344437643e-22	2.5832897746310353e-12	8.923234588203682e-12	2.6026933185257066e-11
34300000	0.004998986634627154	1.5231256000317879e-49	2.040395061755064e-68	3.353489918229692e-9	1.7706603443093077e-15	2.0199862306262597e-6	-9.86210521909724e-21	7.737070683492511e-22	2.5832897746310353e-12	8.923234588203682e-12	2.6026933185257066e-11
34400000	0.004998986634627154	1.5231256000317886e-49	2.0401492121074956e-68	3.353489918229692e-9	1.7706603443093075e-15	2.0199862306262597e-6	-9.862105213803351e-21	2.357068243557379e-21	2.5832897746310357e-12	8.923234588203683e-12	2.6026933185257063e-11
34500000	0.004998986634627154	1.5231256000317883e-49	2.0404707800672342e-68	3.353489918229692e-9	1.7706603443093077e-15	2.0199862306262597e-6	-9.86210520799852e-21	5.336918242514256e-22	2.5832897746310357e-12	8.923234588203682e-12	2.6026933185257066e-11
34600000	0.004998986634627154	1.5231256000317883e-49	2.0403412965541323e-68	3.3534899182296923e-9	1.7706603443093075e-15	2.0199862306262597e-6	-9.862105202776558e-21	2.5966422696289757e-21	2.5832897746310353e-12	8.923234588203682e-12	2.6026933185257066e-11
34700000	0.004998986634627154	1.5231256000317883e-49	2.0403084424674884e-68	3.3534899182296923e-9	1.7706603443093077e-15	2.0199862306262597e-6	-9.862105197338369e-21	3.2178863693152035e-21	2.5832897746310353e-12	8.923234588203682e-12	2.6026933185257066e-11
34800000	0.004998986634627154	1.5231256000317883e-49	2.040495547730268e-68	3.353489918229692e-9	1.7706603443093077e-15	2.0199862306262597e-6	-9.862105191363054e-21	2.5781009080376145e-22	2.5832897746310357e-12	8.923234588203682e-12	2.6026933185257063e-11
34900000	0.004998986634627154	1.5231256000317879e-49	2.040388033981467e-68	3.353489918229692e-9	1.7706603443093075e-15	2.0199862306262597e-6	-9.862105185930625e-21	9.174557342194923e-22	2.5832897746310353e-12	8.923234588203682e-12	2.6026933185257066e-11
35000000	0.004998986634627154	1.5231256000317883e-49	2.040301929114909e-68	3.3534899182296914e-9	1.7706603443093075e-15	2.0199862306262597e-6	-9.862105180469079e-21	1.3829545684283397e-21	2.5832897746310357e-12	8.923234588203683e-12	2.6026933185257063e-11
35100000	0.004998986634627154	1.5231256000317884e-49	2.0402088919480148e-68	3.353489918229692e-9	1.7706603443093077e-15	2.0199862306262597e-6	-9.862105175098554e-21	2.4553424365738594e-21	2.5832897746310357e-12	8.923234588203683e-12	2.6026933185257063e-11
35200000	0.004998986634627154	1.5231256000317884e-49	2.0402181458656687e-68	3.353489918229692e-9	1.7706603443093077e-15	2.0199862306262597e-6	-9.862105169557383e-21	2.3899242381931356e-21	2.5832897746310357e-12	8.923234588203683e-12	2.6026933185257063e-11
35300000	0.004998986634627154	1.5231256000317879e-49	2.0404946014120126e-68	3.353489918229692e-9	1.7706603443093077e-15	2.0199862306262597e-6	-9.862105163677213e-21	6.424575289981647e-23	2.5832897746310353e-12	8.923234588203682e-12	2.6026933185257063e-11
35400000	0.004998986634627154	1.523125600031788e-49	2.0401940738104878e-68	3.3534899182296923e-9	1.7706603443093077e-15	2.0199862306262597e-6	-9.862105158809018e-21	4.485921844569359e-21	2.5832897746310353e-12	8.923234588203683e-12	2.6026933185257066e-11
35500000	0.004998986634627154	1.523125600031788e-49	2.0401320061260064e-68	3.353489918229692e-9	1.7706603443093075e-15	2.0199862306262597e-6	-9.862105153495404e-21	5.9377724013998074e-21	2.5832897746310353e-12	8.923234588203683e-12	2.6026933185257066e-11
35600000	0.004998986634627154	1.523125600031788e-49	2.040131170984966e-68	3.353489918229692e-9	1.7706603443093077e-15	2.0199862306262597e-6	-9.862105148003965e-21	6.203949482213156e-21	2.5832897746310353e-12	8.923234588203683e-12	2.6026933185257066e-11
35700000	0.004998986634627154	1.523125600031788e-49	2.040133614222677e-68	3.3534899182296923e-9	1.7706603443093075e-15	2.0199862306262597e-6	-9.862105142038208e-21	3.3076080140660764e-21	2.583289774631035e-12	8.923234588203683e-12	2.6026933185257066e-11
35800000	0.004998986634627154	1.5231256000317884e-49	2.040185163185321e-68	3.353489918229692e-9	1.7706603443093077e-15	2.0199862306262597e-6	-9.862105136375671e-21	2.433003827687509e-21	2.5832897746310357e-12	8.923234588203683e-12	2.6026933185257063e-11
35900000	0.004998986634627154	1.5231256000317886e-49	2.0402684873040704e-68	3.3534899182296923e-9	1.7706603443093075e-15	2.0199862306262597e-6	-9.86210513076487e-21	1.9033307760430192e-21	2.5832897746310357e-12	8.923234588203683e-12	2.6026933185257063e-11
36000000	0.004998986634627154	1.5231256000317884e-49	2.0403544187383005e-68	3.353489918229692e-9	1.7706603443093077e-15	2.0199862306262597e-6	-9.862105125118867e-21	1.1389498637810646e-21	2.5832897746310357e-12	8.923234588203682e-12	2.6026933185257066e-11
36100000	0.004998986634627154	1.5231256000317888e-49	2.0403325858991514e-68	3.353489918229692e-9	1.7706603443093077e-15	2.0199862306262597e-6	-9.862105119622532e-21	1.372488577726693e-21	2.5832897746310357e-12	8.923234588203682e-12	2.6026933185257066e-11
36200000	0.004998986634627154	1.5231256000317879e-49	2.0402304426782208e-68	3.3534899182296923e-9	1.7706603443093077e-15	2.0199862306262597e-6	-9.862105114391628e-21	3.375803878986521e-21	2.5832897746310353e-12	8.923234588203683e-12	2.6026933185257066e-11
36300000	0.004998986634627154	1.5231256000317883e-49	2.0401909035054857e-68	3.353489918229692e-9	1.7706603443093075e-15	2.0199862306262597e-6	-9.862105109013264e-21	4.395911948384911e-21	2.5832897746310357e-12	8.923234588203683e-12	2.6026933185257063e-11
36400000	0.004998986634627154	1.5231256000317879e-49	2.0402651380978757e-68	3.353489918229692e-9	1.7706603443093077e-15	2.0199862306262597e-6	-9.862105103319934e-21	3.3159877541007106e-21	2.5832897746310353e-12	8.923234588203683e-12	2.6026933185257066e-11
36500000	0.004998986634627154	1.5231256000317879e-49	2.040269801781646e-68	3.353489918229692e-9	1.7706603443093075e-15	2.0199862306262597e-6	-9.862105097791595e-21	3.336133254562361e-21	2.5832897746310353e-12	8.923234588203683e-12	2.6026933185257066e-11
36600000	0.004998986634627154	1.5231256000317888e-49	2.0404449883782095e-68	3.353489918229692e-9	1.7706603443093075e-15	2.0199862306262597e-6	-9.862105091790942e-21	2.0712047330631932e-22	2.5832897746310357e-12	8.923234588203682e-12	2.6026933185257066e-11
36700000	0.004998986634627154	1.5231256000317884e-49	2.0404369542965573e-68	3.353489918229692e-9	1.7706603443093075e-15	2.0199862306262597e-6	-9.862105086282098e-21	3.572351807735126e-22	2.5832897746310357e-12	8.923234588203682e-12	2.6026933185257063e-11
36800000	0.004998986634627154	1.5231256000317884e-49	2.04047951499532e-68	3.353489918229692e-9	1.7706603443093075e-15	2.0199862306262597e-6	-9.8621050807507e-21	3.569985000773146e-22	2.5832897746310357e-12	8.923234588203682e-12	2.6026933185257066e-11
36900000	0.004998986634627154	1.5231256000317884e-49	2.040458392586622e-68	3.353489918229692e-9	1.7706603443093075e-15	2.0199862306262597e-6	-9.862105075277662e-21	7.4588121979661585e-22	2.5832897746310357e-12	8.923234588203682e-12	2.6026933185257066e-11
37000000	0.004998986634627154	1.523125600031789e-49	2.040165502536789e-68	3.3534899182296923e-9	1.7706603443093077e-15	2.0199862306262597e-6	-9.862105069885704e-21	1.6753612542676002e-21	2.5832897746310357e-12	8.923234588203683e-12	2.6026933185257063e-11
37100000	0.004998986634627154	1.5231256000317875e-49	2.0402057400539162e-68	3.3534899182296923e-9	1.7706603443093077e-15	2.0199862306262597e-6	-9.862105064633719e-21	3.538110341927638e-21	2.5832897746310353e-12	8.923234588203683e-12	2.6026933185257066e-11
37200000	0.004998986634627154	1.5231256000317879e-49	2.040417119406065e-68	3.3534899182296914e-9	1.7706603443093075e-15	2.0199862306262597e-6	-9.862105058635208e-21	4.2337466985865854e-22	2.5832897746310353e-12	8.923234588203682e-12	2.6026933185257066e-11
37300000	0.004998986634627154	1.5231256000317877e-49	2.040414030011629e-68	3.353489918229692e-9	1.7706603443093075e-15	2.0199862306262597e-6	-9.862105053070438e-21	2.006407281371789e-22	2.5832897746310353e-12	8.923234588203682e-12	2.6026933185257066e-11
37400000	0.004998986634627154	1.5231256000317879e-49	2.0404135412638436e-68	3.3534899182296923e-9	1.7706603443093075e-15	2.0199862306262597e-6	-9.862105047536238e-21	1.817109431432041e-22	2.5832897746310353e-12	8.923234588203682e-12	2.6026933185257066e-11
37500000	0.004998986634627154	1.5231256000317886e-49	2.0402220181911573e-68	3.353489918229692e-9	1.7706603443093077e-15	2.0199862306262597e-6	-9.862105042256352e-21	1.8584416335230606e-21	2.5832897746310357e-12	8.923234588203683e-12	2.6026933185257063e-11
37600000	0.004998986634627154	1.5231256000317884e-49	2.0403821494208272e-68	3.353489918229692e-9	1.7706603443093077e-15	2.0199862306262597e-6	-9.862105036722961e-21	1.844910950114467e-21	2.5832897746310357e-12	8.923234588203682e-12	2.602693318525705e-11
37700000	0.004998986634627154	1.5231256000317883e-49	2.0402364635378917e-68	3.353489918229692e-9	1.7706603443093075e-15	2.0199862306262597e-6	-9.862105031545261e-21	4.202969849067454e-21	2.5832897746310353e-12	8.923234588203683e-12	2.6026933185257063e-11
37800000	0.004998986634627154	1.523125600031788e-49	2.040211566285712e-68	3.3534899182296923e-9	1.7706603443093077e-15	2.0199862306262597e-6	-9.862105026101154e-21	4.784746548029555e-21	2.5832897746310353e-12	8.923234588203683e-12	2.6026933185257066e-11
37900000	0.004998986634627154	1.5231256000317883e-49	2.040350191659672e-68	3.353489918229692e-9	1.7706603443093075e-15	2.0199862306262597e-6	-9.86210502007856e-21	1.5094517308996937e-21	2.5832897746310353e-12	8.923234588203682e-12	2.6026933185257066e-11
38000000	0.004998986634627154	1.5231256000317879e-49	2.040429197667762e-68	3.3534899182296914e-9	1.7706603443093077e-15	2.0199862306262597e-6	-9.862105014350819e-21	2.0009461643670284e-22	2.5832897746310353e-12	8.923234588203682e-12	2.6026933185257066e-11
38100000	0.004998986634627154	1.5231256000317886e-49	2.040160535333225e-68	3.353489918229692e-9	1.7706603443093075e-15	2.0199862306262597e-6	-9.862105009220009e-21	2.870792909669732e-21	2.5832897746310357e-12	8.923234588203683e-12	2.6026933185257063e-11
38200000	0.004998986634627154	1.5231256000317886e-49	2.040135685818847e-68	3.353489918229692e-9	1.7706603443093077e-15	2.0199862306262597e-6	-9.86210500374618e-21	3.2544049216115734e-21	2.5832897746310357e-12	8.923234588203683e-12	2.6026933185257063e-11
38300000	0.004998986634627154	1.5231256000317886e-49	2.0401342511545837e-68	3.353489918229692e-9	1.7706603443093075e-15	2.0199862306262597e-6	-9.862104998226738e-21	3.3338589448077293e-21	2.5832897746310357e-12	8.923234588203683e-12	2.6026933185257063e-11
38400000	0.004998986634627154	1.5231256000317877e-49	2.0404513105387956e-68	3.353489918229692e-9	1.7706603443093075e-15	2.0199862306262597e-6	-9.862104992313764e-21	7.894660642748978e-22	2.5832897746310353e-12	8.923234588203682e-12	2.6026933185257063e-11
38500000	0.004998986634627154	1.523125600031788e-49	2.040133904259624e-68	3.3534899182296923e-9	1.7706603443093075e-15	2.0199862306262597e-6	-9.862104987478172e-21	5.428514636046889e-21	2.5832897746310353e-12	8.923234588203683e-12	2.6026933185257066e-11
38600000	0.004998986634627154	1.523125600031788e-49	2.0401499521331093e-68	3.353489918229692e-9	1.7706603443093077e-15	2.0199862306262597e-6	-9.862104981966778e-21	5.56166238466706e-21	2.5832897746310353e-12	8.923234588203683e-12	2.6026933185257066e-11
38700000	0.004998986634627154	1.5231256000317879e-49	2.0401562008027628e-68	3.353489918229692e-9	1.7706603443093075e-15	2.0199862306262597e-6	-9.862104976451161e-21	5.666639365444112e-21	2.5832897746310353e-12	8.923234588203683e-12	2.6026933185257063e-11
38800000	0.004998986634627154	1.5231256000317875e-49	2.040240847417762e-68	3.3534899182296923e-9	1.7706603443093077e-15	2.0199862306262597e-6	-9.862104970408031e-21	2.254407653448946e-21	2.5832897746310353e-12	8.923234588203683e-12	2.6026933185257066e-11
38900000	0.004998986634627154	1.523125600031788e-49	2.0401547969740714e-68	3.3534899182296923e-9	1.7706603443093075e-15	2.0199862306262597e-6	-9.862104964946729e-21	2.7215332401361535e-21	2.5832897746310353e-12	8.923234588203683e-12	2.6026933185257063e-11
39000000	0.004998986634627154	1.5231256000317884e-49	2.0404292010908287e-68	3.353489918229692e-9	1.7706603443093077e-15	2.0199862306262597e-6	-9.862104959069798e-21	4.174528337002169e-22	2.5832897746310357e-12	8.923234588203682e-12	2.6026933185257066e-11
39100000	0.004998986634627154	1.5231256000317884e-49	2.0404694261371595e-68	3.353489918229692e-9	1.7706603443093077e-15	2.0199862306262597e-6	-9.862104953483738e-21	5.273758836326753e-23	2.5832897746310357e-12	8.923234588203682e-12	2.6026933185257066e-11
39200000	0.004998986634627154	1.5231256000317888e-49	2.0404398581298515e-68	3.353489918229692e-9	1.7706603443093077e-15	2.0199862306262597e-6	-9.862104947980155e-21	2.3795301529684654e-22	2.5832897746310357e-12	8.923234588203682e-12	2.6026933185257066e-11
39300000	0.004998986634627154	1.5231256000317877e-49	2.0401382606634168e-68	3.353489918229692e-9	1.7706603443093075e-15	2.0199862306262597e-6	-9.862104943093087e-21	4.5338007320223126e-21	2.5832897746310353e-12	8.923234588203683e-12	2.6026933185257066e-11
39400000	0.004998986634627154	1.5231256000317879e-49	2.0402770019417875e-68	3.3534899182296923e-9	1.7706603443093077e-15	2.0199862306262597e-6	-9.862104937314395e-21	2.8847106731247184e-21	2.5832897746310353e-12	8.923234588203683e-12	2.6026933185257066e-11
39500000	0.004998986634627154	1.5231256000317879e-49	2.040347859978608e-68	3.3534899182296914e-9	1.7706603443093075e-15	2.0199862306262597e-6	-9.862104931606901e-21	1.710353750620955e-21	2.5832897746310353e-12	8.923234588203682e-12	2.6026933185257066e-11
39600000	0.004998986634627154	1.5231256000317879e-49	2.0403482486434933e-68	3.3534899182296923e-9	1.7706603443093075e-15	2.0199862306262597e-6	-9.862104926079047e-21	1.7337428534460822e-21	2.5832897746310353e-12	8.923234588203682e-12	2.6026933185257066e-11
39700000	0.004998986634627154	1.5231256000317884e-49	2.040281180527293e-68	3.353489918229692e-9	1.7706603443093077e-15	2.0199862306262597e-6	-9.862104920495751e-21	1.3874697278020692e-21	2.5832897746310357e-12	8.923234588203682e-12	2.6026933185257063e-11
39800000	0.004998986634627154	1.5231256000317884e-49	2.0404933986870403e-68	3.353489918229692e-9	1.7706603443093077e-15	2.0199862306262597e-6	-9.862104914764802e-21	5.671288187794988e-23	2.5832897746310357e-12	8.923234588203682e-12	2.6026933185257066e-11
39900000	0.004998986634627154	1.5231256000317883e-49	2.040410226473898e-68	3.353489918229692e-9	1.7706603443093075e-15	2.0199862306262597e-6	-9.862104909454313e-21	1.5294039725204904e-21	2.5832897746310353e-12	8.923234588203682e-12	2.6026933185257066e-11
40000000	0.004998986634627154	1.523125600031788e-49	2.0403775344746427e-68	3.353489918229692e-9	1.7706603443093077e-15	2.0199862306262597e-6	-9.862104904009712e-21	2.1078828874880372e-21	2.5832897746310353e-12	8.923234588203682e-12	2.6026933185257066e-11
40100000	0.004998986634627154	1.5231256000317884e-49	2.040456206629338e-68	3.353489918229692e-9	1.7706603443093077e-15	2.0199862306262597e-6	-9.862104898204574e-21	2.824720165046454e-22	2.5832897746310357e-12	8.923234588203682e-12	2.6026933185257063e-11
40200000	0.004998986634627154	1.5231256000317877e-49	2.0403148762479094e-68	3.353489918229692e-9	1.7706603443093077e-15	2.0199862306262597e-6	-9.86210489292619e-21	1.969206162527098e-21	2.5832897746310353e-12	8.923234588203682e-12	2.6026933185257066e-11
40300000	0.004998986634627154	1.523125600031788e-49	2.0403929012481796e-68	3.3534899182296923e-9	1.7706603443093075e-15	2.0199862306262597e-6	-9.862104887165395e-21	4.3944814175241e-22	2.5832897746310353e-12	8.923234588203682e-12	2.6026933185257066e-11
40400000	0.004998986634627154	1.523125600031788e-49	2.0403062044501737e-68	3.3534899182296923e-9	1.7706603443093075e-15	2.0199862306262597e-6	-9.862104881770852e-21	1.3516997718519665e-21	2.5832897746310357e-12	8.923234588203682e-12	2.6026933185257063e-11
40500000	0.004998986634627154	1.5231256000317883e-49	2.0403126876549693e-68	3.3534899182296914e-9	1.7706603443093075e-15	2.0199862306262597e-6	-9.862104876228916e-21	1.2811977037363843e-21	2.5832897746310353e-12	8.923234588203682e-12	2.6026933185257066e-11
40600000	0.004998986634627154	1.5231256000317877e-49	2.040436739091659e-68	3.353489918229692e-9	1.7706603443093075e-15	2.0199862306262597e-6	-9.862104870561025e-21	3.7088076481835946e-22	2.5832897746310353e-12	8.923234588203682e-12	2.6026933185257063e-11
40700000	0.004998986634627154	1.5231256000317883e-49	2.0402666442839424e-68	3.3534899182296923e-9	1.7706603443093075e-15	2.0199862306262597e-6	-9.862104865492111e-21	3.454250300033281e-21	2.5832897746310353e-12	8.923234588203683e-12	2.6026933185257066e-11
40800000	0.004998986634627154	1.523125600031788e-49	2.040155468552727e-68	3.353489918229692e-9	1.7706603443093077e-15	2.0199862306262597e-6	-9.862104860270313e-21	5.5182859321479614e-21	2.5832897746310353e-12	8.923234588203683e-12	2.6026933185257066e-11
40900000	0.004998986634627154	1.523125600031788e-49	2.040144469635509e-68	3.3534899182296923e-9	1.7706603443093075e-15	2.0199862306262597e-6	-9.862104854805937e-21	5.964910000451588e-21	2.5832897746310353e-12	8.923234588203683e-12	2.6026933185257066e-11
41000000	0.004998986634627154	1.5231256000317875e-49	2.040166319541601e-68	3.3534899182296923e-9	1.7706603443093077e-15	2.0199862306262597e-6	-9.862104848830867e-21	3.0064780885607007e-21	2.5832897746310353e-12	8.923234588203683e-12	2.6026933185257066e-11
41100000	0.004998986634627154	1.5231256000317883e-49	2.0402995461728214e-68	3.3534899182296914e-9	1.7706603443093075e-15	2.0199862306262597e-6	-9.862104843052778e-21	1.3614027240033978e-21	2.5832897746310357e-12	8.923234588203683e-12	2.6026933185257063e-11
41200000	0.004998986634627154	1.5231256000317886e-49	2.0401660164055555e-68	3.3534899182296923e-9	1.7706603443093077e-15	2.0199862306262597e-6	-9.862104837744554e-21	2.8491829813478492e-21	2.5832897746310357e-12	8.923234588203683e-12	2.6026933185257063e-11
41300000	0.004998986634627154	1.5231256000317886e-49	2.040240519670383e-68	3.353489918229692e-9	1.7706603443093075e-15	2.0199862306262597e-6	-9.862104832122862e-21	2.2469088908590847e-21	2.5832897746310357e-12	8.923234588203683e-12	2.6026933185257063e-11
41400000	0.004998986634627154	1.5231256000317886e-49	2.0402225222887043e-68	3.353489918229692e-9	1.7706603443093075e-15	2.0199862306262597e-6	-9.862104826624979e-21	2.470137810242155e-21	2.5832897746310357e-12	8.923234588203683e-12	2.6026933185257063e-11
41500000	0.004998986634627154	1.5231256000317877e-49	2.0403257335487797e-68	3.3534899182296923e-9	1.7706603443093075e-15	2.0199862306262597e-6	-9.862104821063972e-21	2.2724876912551306e-21	2.5832897746310353e-12	8.923234588203682e-12	2.6026933185257066e-11
41600000	0.004998986634627154	1.5231256000317875e-49	2.0401486277166272e-68	3.3534899182296923e-9	1.7706603443093077e-15	2.0199862306262597e-6	-9.86210481596331e-21	5.14418621531813e-21	2.5832897746310353e-12	8.923234588203683e-12	2.6026933185257066e-11
41700000	0.004998986634627154	1.5231256000317879e-49	2.040210116539577e-68	3.353489918229692e-9	1.7706603443093075e-15	2.0199862306262597e-6	-9.862104810318022e-21	4.3845955239362224e-21	2.5832897746310353e-12	8.923234588203683e-12	2.6026933185257066e-11
41800000	0.004998986634627154	1.5231256000317879e-49	2.0402168535503145e-68	3.3534899182296923e-9	1.7706603443093077e-15	2.0199862306262597e-6	-9.862104804791807e-21	4.418914135355439e-21	2.5832897746310353e-12	8.923234588203683e-12	2.6026933185257066e-11
41900000	0.004998986634627154	1.5231256000317888e-49	2.0404002049499004e-68	3.3534899182296923e-9	1.7706603443093077e-15	2.0199862306262597e-6	-9.862104798702076e-21	6.95976333758842e-22	2.5832897746310357e-12	8.923234588203682e-12	2.6026933185257066e-11
42000000	0.004998986634627154	1.5231256000317884e-49	2.0403214383139845e-68	3.3534899182296923e-9	1.7706603443093075e-15	2.0199862306262597e-6	-9.862104793265089e-21	1.3252220010585246e-21	2.5832897746310357e-12	8.923234588203682e-12	2.6026933185257066e-11
42100000	0.004998986634627154	1.5231256000317884e-49	2.040490911823455e-68	3.353489918229692e-9	1.7706603443093077e-15	2.0199862306262597e-6	-9.862104787533786e-21	-7.882528022572891e-24	2.5832897746310357e-12	8.923234588203682e-12	2.6026933185257066e-11
42200000	0.004998986634627154	1.5231256000317884e-49	2.04048769245187e-68	3.353489918229692e-9	1.7706603443093077e-15	2.0199862306262597e-6	-9.862104782025422e-21	1.4544873531351857e-22	2.5832897746310357e-12	8.923234588203682e-12	2.6026933185257066e-11
42300000	0.004998986634627154	1.5231256000317888e-49	2.0401988015691035e-68	3.353489918229692e-9	1.7706603443093075e-15	2.0199862306262597e-6	-9.862104776695958e-21	1.4916118633583431e-21	2.5832897746310357e-12	8.923234588203683e-12	2.6026933185257063e-11
42400000	0.004998986634627154	1.5231256000317875e-49	2.0401507844733645e-68	3.3534899182296923e-9	1.7706603443093075e-15	2.0199862306262597e-6	-9.862104771590676e-21	4.332514074096475e-21	2.5832897746310353e-12	8.923234588203683e-12	2.6026933185257066e-11
42500000	0.004998986634627154	1.5231256000317879e-49	2.0403672063390867e-68	3.353489918229692e-9	1.7706603443093075e-15	2.0199862306262597e-6	-9.862104765604939e-21	1.3029437953521692e-21	2.5832897746310353e-12	8.923234588203682e-12	2.6026933185257066e-11
42600000	0.004998986634627154	1.5231256000317879e-49	2.0404151256769542e-68	3.353489918229692e-9	1.7706603443093075e-15	2.0199862306262597e-6	-9.862104759937983e-21	3.988960257182047e-22	2.5832897746310353e-12	8.923234588203682e-12	2.6026933185257066e-11
42700000	0.004998986634627154	1.5231256000317877e-49	2.04041208777181e-68	3.3534899182296923e-9	1.7706603443093075e-15	2.0199862306262597e-6	-9.862104754410143e-21	4.223760241167931e-22	2.5832897746310353e-12	8.923234588203682e-12	2.6026933185257066e-11
42800000	0.004998986634627154	1.5231256000317879e-49	2.040132514402079e-68	3.353489918229692e-9	1.7706603443093075e-15	2.0199862306262597e-6	-9.862104749186804e-21	2.4761186961106045e-21	2.5832897746310353e-12	8.923234588203683e-12	2.6026933185257063e-11
42900000	0.004998986634627154	1.5231256000317884e-49	2.040448944547799e-68	3.3534899182296923e-9	1.7706603443093075e-15	2.0199862306262597e-6	-9.862104743415654e-21	8.773320473640048e-22	2.5832897746310357e-12	8.923234588203682e-12	2.6026933185257066e-11
43000000	0.004998986634627154	1.5231256000317883e-49	2.040308400596519e-68	3.353489918229692e-9	1.7706603443093077e-15	2.0199862306262597e-6	-9.8621047382175e-21	3.099021409837969e-21	2.5832897746310353e-12	8.923234588203682e-12	2.6026933185257066e-11
43100000	0.004998986634627154	1.5231256000317883e-49	2.0402771362577605e-68	3.353489918229692e-9	1.7706603443093075e-15	2.0199862306262597e-6	-9.862104732779216e-21	3.7196292447084655e-21	2.5832897746310353e-12	8.923234588203682e-12	2.6026933185257066e-11
43200000	0.004998986634627154	1.5231256000317884e-49	2.040468222475157e-68	3.353489918229692e-9	1.7706603443093075e-15	2.0199862306262597e-6	-9.862104726769824e-21	5.323445606119361e-22	2.5832897746310357e-12	8.923234588203682e-12	2.6026933185257063e-11
43300000	0.004998986634627154	1.5231256000317877e-49	2.0404149876143302e-68	3.3534899182296914e-9	1.7706603443093075e-15	2.0199862306262597e-6	-9.862104721237837e-21	5.28171228660403e-22	2.5832897746310353e-12	8.923234588203682e-12	2.6026933185257066e-11
43400000	0.004998986634627154	1.5231256000317883e-49	2.04025491230897e-68	3.3534899182296923e-9	1.7706603443093077e-15	2.0199862306262597e-6	-9.862104715909906e-21	1.884545458534106e-21	2.5832897746310357e-12	8.923234588203683e-12	2.6026933185257063e-11
43500000	0.004998986634627154	1.5231256000317886e-49	2.040170762361746e-68	3.353489918229692e-9	1.7706603443093075e-15	2.0199862306262597e-6	-9.862104710527275e-21	2.876212615239602e-21	2.5832897746310357e-12	8.923234588203683e-12	2.6026933185257063e-11
43600000	0.004998986634627154	1.5231256000317886e-49	2.04017980390698e-68	3.3534899182296923e-9	1.7706603443093075e-15	2.0199862306262597e-6	-9.862104704989058e-21	2.8305155550568926e-21	2.5832897746310357e-12	8.923234588203683e-12	2.6026933185257063e-11
43700000	0.004998986634627154	1.5231256000317879e-49	2.0404945641984307e-68	3.353489918229692e-9	1.7706603443093075e-15	2.0199862306262597e-6	-9.862104699057976e-21	1.6537794116798016e-22	2.5832897746310353e-12	8.923234588203682e-12	2.6026933185257063e-11
43800000	0.004998986634627154	1.5231256000317879e-49	2.040168111347102e-68	3.353489918229692e-9	1.7706603443093077e-15	2.0199862306262597e-6	-9.862104694232981e-21	4.87509699973604e-21	2.5832897746310353e-12	8.923234588203683e-12	2.6026933185257063e-11
43900000	0.004998986634627154	1.5231256000317879e-49	2.0401317521592046e-68	3.3534899182296923e-9	1.7706603443093077e-15	2.0199862306262597e-6	-9.862104688860074e-21	5.931616769474299e-21	2.5832897746310353e-12	8.923234588203683e-12	2.6026933185257063e-11
44000000	0.004998986634627154	1.523125600031788e-49	2.0401339723563243e-68	3.353489918229692e-9	1.7706603443093077e-15	2.0199862306262597e-6	-9.862104683359411e-21	6.136283595288493e-21	2.5832897746310353e-12	8.923234588203683e-12	2.6026933185257066e-11
44100000	0.004998986634627154	1.5231256000317883e-49	2.040152312041123e-68	3.3534899182296923e-9	1.7706603443093075e-15	2.0199862306262597e-6	-9.862104677375972e-21	3.122047782668094e-21	2.583289774631035e-12	8.923234588203683e-12	2.6026933185257066e-11
44200000	0.004998986634627154	1.5231256000317884e-49	2.0401462563234746e-68	3.353489918229692e-9	1.7706603443093077e-15	2.0199862306262597e-6	-9.862104671793366e-21	2.7803780845196e-21	2.5832897746310357e-12	8.923234588203683e-12	2.6026933185257063e-11
44300000	0.004998986634627154	1.5231256000317886e-49	2.0403226592924212e-68	3.353489918229692e-9	1.7706603443093077e-15	2.0199862306262597e-6	-9.862104666055224e-21	1.4016689637682673e-21	2.5832897746310357e-12	8.923234588203682e-12	2.6026933185257066e-11
44400000	0.004998986634627154	1.5231256000317884e-49	2.040400785346274e-68	3.353489918229692e-9	1.7706603443093077e-15	2.0199862306262597e-6	-9.862104660416946e-21	6.888131511331246e-22	2.5832897746310357e-12	8.923234588203682e-12	2.6026933185257047e-11
44500000	0.004998986634627154	1.5231256000317884e-49	2.040380346351782e-68	3.353489918229692e-9	1.7706603443093075e-15	2.0199862306262597e-6	-9.862104654916769e-21	8.967410727929229e-22	2.5832897746310357e-12	8.923234588203682e-12	2.6026933185257066e-11
44600000	0.004998986634627154	1.5231256000317875e-49	2.0401934364340648e-68	3.3534899182296923e-9	1.7706603443093075e-15	2.0199862306262597e-6	-9.862104649823448e-21	3.817396640871987e-21	2.5832897746310353e-12	8.923234588203683e-12	2.6026933185257066e-11
44700000	0.004998986634627154	1.5231256000317879e-49	2.0402153412207684e-68	3.3534899182296923e-9	1.7706603443093077e-15	2.0199862306262597e-6	-9.862104644314413e-21	3.966265800770409e-21	2.5832897746310353e-12	8.923234588203683e-12	2.602693318525707e-11
44800000	0.004998986634627154	1.5231256000317879e-49	2.0402910249540323e-68	3.353489918229692e-9	1.7706603443093075e-15	2.0199862306262597e-6	-9.862104638610153e-21	2.8134841013951543e-21	2.5832897746310353e-12	8.923234588203682e-12	2.6026933185257066e-11
44900000	0.004998986634627154	1.5231256000317879e-49	2.0402944603599394e-68	3.3534899182296923e-9	1.7706603443093075e-15	2.0199862306262597e-6	-9.862104633081699e-21	2.8328732596307117e-21	2.5832897746310353e-12	8.923234588203682e-12	2.6026933185257063e-11
45000000	0.004998986634627154	1.5231256000317888e-49	2.0404145450938462e-68	3.353489918229692e-9	1.7706603443093077e-15	2.0199862306262597e-6	-9.862104627186429e-21	4.064969789067131e-22	2.5832897746310357e-12	8.923234588203682e-12	2.6026933185257066e-11
45100000	0.004998986634627154	1.5231256000317884e-49	2.0404678037961886e-68	3.353489918229692e-9	1.7706603443093075e-15	2.0199862306262597e-6	-9.86210462161144e-21	1.1559111488153069e-22	2.5832897746310357e-12	8.923234588203682e-12	2.6026933185257063e-11
45200000	0.004998986634627154	1.5231256000317883e-49	2.0404636050373315e-68	3.353489918229692e-9	1.7706603443093075e-15	2.0199862306262597e-6	-9.86210461616053e-21	6.520148188861281e-22	2.5832897746310357e-12	8.923234588203682e-12	2.6026933185257066e-11
45300000	0.004998986634627154	1.5231256000317883e-49	2.040437286087977e-68	3.353489918229692e-9	1.7706603443093075e-15	2.0199862306262597e-6	-9.862104610698941e-21	1.1172462003487631e-21	2.5832897746310353e-12	8.923234588203682e-12	2.6026933185257066e-11
45400000	0.004998986634627154	1.5231256000317886e-49	2.0402510790726415e-68	3.3534899182296923e-9	1.7706603443093075e-15	2.0199862306262597e-6	-9.862104605189786e-21	1.2652917392574018e-21	2.5832897746310357e-12	8.923234588203683e-12	2.6026933185257063e-11
45500000	0.004998986634627154	1.5231256000317877e-49	2.040237438080907e-68	3.3534899182296923e-9	1.7706603443093077e-15	2.0199862306262597e-6	-9.862104599930906e-21	3.0820723233411955e-21	2.5832897746310353e-12	8.923234588203683e-12	2.6026933185257066e-11
45600000	0.004998986634627154	1.5231256000317879e-49	2.0404291103483946e-68	3.353489918229692e-9	1.7706603443093077e-15	2.0199862306262597e-6	-9.862104593964793e-21	1.8336687264679332e-22	2.5832897746310353e-12	8.923234588203682e-12	2.6026933185257066e-11
45700000	0.004998986634627154	1.523125600031788e-49	2.0403903428113355e-68	3.353489918229692e-9	1.7706603443093077e-15	2.0199862306262597e-6	-9.862104588469903e-21	4.265495420233964e-22	2.5832897746310353e-12	8.923234588203682e-12	2.6026933185257066e-11
45800000	0.004998986634627154	1.523125600031788e-49	2.0403919267364223e-68	3.3534899182296923e-9	1.7706603443093077e-15	2.0199862306262597e-6	-9.862104582932679e-21	3.87468145968289e-22	2.5832897746310353e-12	8.923234588203682e-12	2.6026933185257066e-11
45900000	0.004998986634627154	1.5231256000317886e-49	2.0402917436623795e-68	3.353489918229692e-9	1.7706603443093077e-15	2.0199862306262597e-6	-9.862104577549468e-21	1.3752519053254541e-21	2.5832897746310357e-12	8.923234588203683e-12	2.6026933185257063e-11
46000000	0.004998986634627154	1.523125600031788e-49	2.0403473225976643e-68	3.353489918229692e-9	1.7706603443093077e-15	2.0199862306262597e-6	-9.862104572161673e-21	2.332485478479759e-21	2.5832897746310353e-12	8.923234588203682e-12	2.6026933185257066e-11
46100000	0.004998986634627154	1.523125600031788e-49	2.040207369146442e-68	3.3534899182296923e-9	1.7706603443093075e-15	2.0199862306262597e-6	-9.862104566979232e-21	4.658939002086453e-21	2.5832897746310353e-12	8.923234588203683e-12	2.6026933185257066e-11
46200000	0.004998986634627154	1.5231256000317879e-49	2.040186296041805e-68	3.3534899182296923e-9	1.7706603443093077e-15	2.0199862306262597e-6	-9.862104561530373e-21	5.209022267183681e-21	2.5832897746310353e-12	8.923234588203683e-12	2.6026933185257063e-11
46300000	0.004998986634627154	1.523125600031788e-49	2.0402871574272007e-68	3.3534899182296923e-9	1.7706603443093075e-15	2.0199862306262597e-6	-9.862104555519457e-21	2.0115808205459853e-21	2.5832897746310353e-12	8.923234588203683e-12	2.6026933185257066e-11
46400000	0.004998986634627154	1.5231256000317879e-49	2.040402511470668e-68	3.3534899182296923e-9	1.7706603443093075e-15	2.0199862306262597e-6	-9.862104549748454e-21	4.1378100269525336e-22	2.583289774631035e-12	8.923234588203682e-12	2.6026933185257066e-11
46500000	0.004998986634627154	1.5231256000317888e-49	2.040136169360332e-68	3.353489918229692e-9	1.7706603443093077e-15	2.0199862306262597e-6	-9.862104544621569e-21	3.1106367834820898e-21	2.5832897746310357e-12	8.923234588203683e-12	2.6026933185257063e-11
46600000	0.004998986634627154	1.5231256000317886e-49	2.0401531237964307e-68	3.3534899182296923e-9	1.7706603443093075e-15	2.0199862306262597e-6	-9.862104539087367e-21	3.091709418203144e-21	2.5832897746310357e-12	8.923234588203683e-12	2.6026933185257063e-11
46700000	0.004998986634627154	1.5231256000317888e-49	2.0401456903694025e-68	3.353489918229692e-9	1.7706603443093077e-15	2.0199862306262597e-6	-9.862104533576536e-21	3.2285974345771898e-21	2.5832897746310357e-12	8.923234588203683e-12	2.6026933185257063e-11
46800000	0.004998986634627154	1.5231256000317883e-49	2.040417812785452e-68	3.3534899182296923e-9	1.7706603443093075e-15	2.0199862306262597e-6	-9.862104527740735e-21	1.1987475169914914e-21	2.5832897746310357e-12	8.923234588203682e-12	2.6026933185257066e-11
46900000	0.004998986634627154	1.523125600031788e-49	2.0401311980653246e-68	3.353489918229692e-9	1.7706603443093075e-15	2.0199862306262597e-6	-9.862104522849283e-21	5.465366479740964e-21	2.5832897746310353e-12	8.923234588203683e-12	2.6026933185257066e-11
47000000	0.004998986634627154	1.5231256000317879e-49	2.0401650137096723e-68	3.3534899182296923e-9	1.7706603443093077e-15	2.0199862306262597e-6	-9.86210451728785e-21	5.264871553685727e-21	2.5832897746310353e-12	8.923234588203683e-12	2.6026933185257066e-11
47100000	0.004998986634627154	1.5231256000317879e-49	2.040171981841049e-68	3.353489918229692e-9	1.7706603443093075e-15	2.0199862306262597e-6	-9.862104511767757e-21	5.339999386815524e-21	2.5832897746310353e-12	8.923234588203683e-12	2.6026933185257066e-11
47200000	0.004998986634627154	1.5231256000317886e-49	2.0402912992900493e-68	3.353489918229692e-9	1.7706603443093077e-15	2.0199862306262597e-6	-9.862104505699623e-21	1.7610493101243007e-21	2.5832897746310353e-12	8.923234588203683e-12	2.6026933185257066e-11
47300000	0.004998986634627154	1.5231256000317884e-49	2.0401949157067575e-68	3.353489918229692e-9	1.7706603443093075e-15	2.0199862306262597e-6	-9.862104500262106e-21	2.3867539031990855e-21	2.5832897746310357e-12	8.923234588203683e-12	2.6026933185257063e-11
47400000	0.004998986634627154	1.5231256000317884e-49	2.0404598122914353e-68	3.353489918229692e-9	1.7706603443093077e-15	2.0199862306262597e-6	-9.862104494394677e-21	1.4602425294299737e-22	2.5832897746310357e-12	8.923234588203682e-12	2.6026933185257066e-11
47500000	0.004998986634627154	1.5231256000317884e-49	2.040484106730698e-68	3.353489918229692e-9	1.7706603443093075e-15	2.0199862306262597e-6	-9.862104488836189e-21	-3.482203535114052e-23	2.5832897746310357e-12	8.923234588203682e-12	2.6026933185257066e-11
47600000	0.004998986634627154	1.5231256000317888e-49	2.0403920477829113e-68	3.353489918229692e-9	1.7706603443093075e-15	2.0199862306262597e-6	-9.86210448337763e-21	4.505755812950778e-22	2.5832897746310357e-12	8.923234588203682e-12	2.6026933185257066e-11
47700000	0.004998986634627154	1.5231256000317877e-49	2.040131258365448e-68	3.3534899182296923e-9	1.7706603443093075e-15	2.0199862306262597e-6	-9.862104478472422e-21	4.625471301429326e-21	2.5832897746310353e-12	8.923234588203683e-12	2.6026933185257066e-11
47800000	0.004998986634627154	1.5231256000317879e-49	2.040305723534473e-68	3.353489918229692e-9	1.7706603443093077e-15	2.0199862306262597e-6	-9.862104472604488e-21	2.38136721231356e-21	2.5832897746310353e-12	8.923234588203682e-12	2.6026933185257066e-11
47900000	0.004998986634627154	1.5231256000317877e-49	2.040371265826854e-68	3.353489918229692e-9	1.7706603443093075e-15	2.0199862306262597e-6	-9.862104466904226e-21	1.2552369500409186e-21	2.5832897746310353e-12	8.923234588203682e-12	2.6026933185257066e-11
48000000	0.004998986634627154	1.5231256000317877e-49	2.040370352983885e-68	3.3534899182296914e-9	1.7706603443093077e-15	2.0199862306262597e-6	-9.86210446137667e-21	1.2806110214744485e-21	2.5832897746310353e-12	8.923234588203682e-12	2.6026933185257066e-11
48100000	0.004998986634627154	1.5231256000317883e-49	2.040215394811269e-68	3.353489918229692e-9	1.7706603443093075e-15	2.0199862306262597e-6	-9.862104455934699e-21	1.8766294841990754e-21	2.5832897746310353e-12	8.923234588203683e-12	2.6026933185257063e-11
48200000	0.004998986634627154	1.5231256000317884e-49	2.040488399397136e-68	3.353489918229692e-9	1.7706603443093075e-15	2.0199862306262597e-6	-9.86210445015383e-21	2.1303092908850196e-22	2.5832897746310357e-12	8.923234588203682e-12	2.6026933185257063e-11
48300000	0.004998986634627154	1.5231256000317883e-49	2.040380717417317e-68	3.3534899182296923e-9	1.7706603443093077e-15	2.0199862306262597e-6	-9.862104444889044e-21	1.990435892274138e-21	2.5832897746310353e-12	8.923234588203682e-12	2.6026933185257066e-11
48400000	0.004998986634627154	1.5231256000317883e-49	2.040347255093721e-68	3.353489918229692e-9	1.7706603443093075e-15	2.0199862306262597e-6	-9.862104439448508e-21	2.596031746114067e-21	2.5832897746310353e-12	8.923234588203682e-12	2.6026933185257066e-11
48500000	0.004998986634627154	1.5231256000317884e-49	2.040493981513189e-68	3.353489918229692e-9	1.7706603443093075e-15	2.0199862306262597e-6	-9.862104433549213e-21	1.428171790247726e-22	2.5832897746310357e-12	8.923234588203682e-12	2.6026933185257063e-11
48600000	0.004998986634627154	1.5231256000317879e-49	2.0403490503433897e-68	3.353489918229692e-9	1.7706603443093075e-15	2.0199862306262597e-6	-9.862104428218161e-21	1.4783889125119755e-21	2.5832897746310353e-12	8.923234588203682e-12	2.6026933185257066e-11
48700000	0.004998986634627154	1.5231256000317879e-49	2.0403564999275005e-68	3.3534899182296914e-9	1.7706603443093075e-15	2.0199862306262597e-6	-9.862104422586221e-21	8.077863708128952e-22	2.5832897746310353e-12	8.923234588203682e-12	2.6026933185257066e-11
48800000	0.004998986634627154	1.5231256000317884e-49	2.040262222493392e-68	3.353489918229692e-9	1.7706603443093075e-15	2.0199862306262597e-6	-9.862104417211422e-21	1.851678387588742e-21	2.5832897746310357e-12	8.923234588203683e-12	2.6026933185257063e-11
48900000	0.004998986634627154	1.5231256000317883e-49	2.0402703848223064e-68	3.3534899182296923e-9	1.7706603443093077e-15	2.0199862306262597e-6	-9.86210441166896e-21	1.7776535128833956e-21	2.5832897746310357e-12	8.923234588203683e-12	2.6026933185257063e-11
49000000	0.004998986634627154	1.5231256000317879e-49	2.0404735196865176e-68	3.353489918229692e-9	1.7706603443093075e-15	2.0199862306262597e-6	-9.862104405890995e-21	1.334321792342306e-22	2.5832897746310353e-12	8.923234588203682e-12	2.6026933185257063e-11
49100000	0.004998986634627154	1.5231256000317883e-49	2.0402323734622994e-68	3.3534899182296923e-9	1.7706603443093075e-15	2.0199862306262597e-6	-9.86210440092988e-21	3.9355630765026086e-21	2.5832897746310353e-12	8.923234588203683e-12	2.6026933185257066e-11
49200000	0.004998986634627154	1.523125600031788e-49	2.040140811035443e-68	3.3534899182296923e-9	1.7706603443093077e-15	2.0199862306262597e-6	-9.862104395675792e-21	5.784295890727463e-21	2.5832897746310353e-12	8.923234588203683e-12	2.6026933185257066e-11
49300000	0.004998986634627154	1.523125600031788e-49	2.040134930930294e-68	3.3534899182296923e-9	1.7706603443093075e-15	2.0199862306262597e-6	-9.862104390198294e-21	6.143431330779202e-21	2.5832897746310353e-12	8.923234588203683e-12	2.6026933185257066e-11
49400000	0.004998986634627154	1.5231256000317875e-49	2.0401372499924843e-68	3.3534899182296923e-9	1.7706603443093077e-15	2.0199862306262597e-6	-9.862104384237158e-21	3.277914449131293e-21	2.5832897746310353e-12	8.923234588203683e-12	2.6026933185257066e-11
49500000	0.004998986634627154	1.5231256000317884e-49	2.0402463606957723e-68	3.353489918229692e-9	1.7706603443093075e-15	2.0199862306262597e-6	-9.86210437849356e-21	1.8628285400896844e-21	2.5832897746310357e-12	8.923234588203683e-12	2.6026933185257063e-11
49600000	0.004998986634627154	1.5231256000317886e-49	2.040206191799838e-68	3.3534899182296923e-9	1.7706603443093077e-15	2.0199862306262597e-6	-9.862104373054675e-21	2.4794246405386295e-21	2.5832897746310357e-12	8.923234588203683e-12	2.6026933185257063e-11
49700000	0.004998986634627154	1.5231256000317886e-49	2.0402910359484308e-68	3.353489918229692e-9	1.7706603443093075e-15	2.0199862306262597e-6	-9.86210436741473e-21	1.755467021117405e-21	2.5832897746310357e-12	8.923234588203683e-12	2.6026933185257066e-11
49800000	0.004998986634627154	1.5231256000317886e-49	2.040270300000425e-68	3.353489918229692e-9	1.7706603443093077e-15	2.0199862306262597e-6	-9.862104361919139e-21	1.9939755590675966e-21	2.5832897746310357e-12	8.923234588203683e-12	2.6026933185257063e-11
49900000	0.004998986634627154	1.5231256000317875e-49	2.040282099332259e-68	3.3534899182296923e-9	1.7706603443093077e-15	2.0199862306262597e-6	-9.862104356504933e-21	2.7751180886265985e-21	2.5832897746310353e-12	8.923234588203683e-12	2.6026933185257066e-11
50000000	0.004998986634627154	1.5231256000317879e-49	2.0401649892639736e-68	3.353489918229692e-9	1.7706603443093077e-15	2.0199862306262597e-6	-9.86210435128526e-21	4.85330756182996e-21	2.5832897746310353e-12	8.923234588203683e-12	2.6026933185257066e-11
50100000	0.004998986634627154	1.5231256000317879e-49	2.040233864568169e-68	3.3534899182296923e-9	1.7706603443093077e-15	2.0199862306262597e-6	-9.862104345614334e-21	3.9227677754916585e-21	2.5832897746310353e-12	8.923234588203683e-12	2.6026933185257063e-11
50200000	0.004998986634627154	1.5231256000317877e-49	2.0402398634227845e-68	3.3534899182296923e-9	1.7706603443093075e-15	2.0199862306262597e-6	-9.86210434008678e-21	3.94815283380521e-21	2.5832897746310353e-12	8.923234588203683e-12	2.6026933185257063e-11
50300000	0.004998986634627154	1.523125600031789e-49	2.0404370946638647e-68	3.353489918229692e-9	1.7706603443093077e-15	2.0199862306262597e-6	-9.862104334013385e-21	3.341301549406676e-22	2.5832897746310357e-12	8.923234588203682e-12	2.6026933185257066e-11
50400000	0.004998986634627154	1.5231256000317884e-49	2.040378857170306e-68	3.353489918229692e-9	1.7706603443093077e-15	2.0199862306262597e-6	-9.862104328558369e-21	8.431794357369175e-22	2.5832897746310357e-12	8.923234588203682e-12	2.6026933185257063e-11
50500000	0.004998986634627154	1.5231256000317884e-49	2.0404904519076197e-68	3.353489918229692e-9	1.7706603443093077e-15	2.0199862306262597e-6	-9.862104322915384e-21	9.892749825588441e-23	2.5832897746310357e-12	8.923234588203682e-12	2.6026933185257066e-11
50600000	0.004998986634627154	1.5231256000317883e-49	2.040478108336923e-68	3.353489918229692e-9	1.7706603443093077e-15	2.0199862306262597e-6	-9.862104317424517e-21	3.6892395109163627e-22	2.5832897746310357e-12	8.923234588203682e-12	2.6026933185257066e-11
50700000	0.004998986634627154	1.5231256000317888e-49	2.04013613747893e-68	3.3534899182296923e-9	1.7706603443093077e-15	2.0199862306262597e-6	-9.862104312109606e-21	1.8121166610902164e-21	2.5832897746310357e-12	8.923234588203683e-12	2.6026933185257063e-11
50800000	0.004998986634627154	1.5231256000317875e-49	2.0401719098529193e-68	3.3534899182296923e-9	1.7706603443093075e-15	2.0199862306262597e-6	-9.8621043069103e-21	4.0261080704389986e-21	2.5832897746310353e-12	8.923234588203683e-12	2.6026933185257066e-11
50900000	0.004998986634627154	1.5231256000317879e-49	2.0403914769371144e-68	3.3534899182296914e-9	1.7706603443093075e-15	2.0199862306262597e-6	-9.862104300906499e-21	8.761018178366795e-22	2.5832897746310353e-12	8.923234588203682e-12	2.6026933185257066e-11
51000000	0.004998986634627154	1.5231256000317879e-49	2.040424856914374e-68	3.353489918229692e-9	1.7706603443093077e-15	2.0199862306262597e-6	-9.862104295269488e-21	1.7170043464842922e-22	2.5832897746310353e-12	8.923234588203682e-12	2.6026933185257066e-11
51100000	0.004998986634627154	1.5231256000317879e-49	2.0404223938951345e-68	3.3534899182296923e-9	1.7706603443093077e-15	2.0199862306262597e-6	-9.862104289739227e-21	1.7903587820710314e-22	2.5832897746310353e-12	8.923234588203682e-12	2.6026933185257066e-11
51200000	0.004998986634627154	1.5231256000317886e-49	2.0401556466484846e-68	3.353489918229692e-9	1.7706603443093075e-15	2.0199862306262597e-6	-9.86210428452861e-21	2.3176138819876673e-21	2.5832897746310357e-12	8.923234588203683e-12	2.6026933185257063e-11
51300000	0.004998986634627154	1.5231256000317884e-49	2.040421608601558e-68	3.3534899182296923e-9	1.7706603443093077e-15	2.0199862306262597e-6	-9.86210427884184e-21	1.2814202987531675e-21	2.5832897746310357e-12	8.923234588203682e-12	2.6026933185257063e-11
51400000	0.004998986634627154	1.5231256000317883e-49	2.040275580555431e-68	3.353489918229692e-9	1.7706603443093077e-15	2.0199862306262597e-6	-9.86210427365829e-21	3.600472141918594e-21	2.5832897746310353e-12	8.923234588203683e-12	2.6026933185257063e-11
51500000	0.004998986634627154	1.5231256000317883e-49	2.040246725228531e-68	3.3534899182296923e-9	1.7706603443093075e-15	2.0199862306262597e-6	-9.8621042682183e-21	4.209711507435466e-21	2.5832897746310353e-12	8.923234588203683e-12	2.6026933185257066e-11
51600000	0.004998986634627154	1.5231256000317883e-49	2.04042253063616e-68	3.353489918229692e-9	1.7706603443093075e-15	2.0199862306262597e-6	-9.862104262194145e-21	9.239969697376631e-22	2.5832897746310353e-12	8.923234588203682e-12	2.6026933185257063e-11
51700000	0.004998986634627154	1.5231256000317879e-49	2.0404348256114484e-68	3.353489918229692e-9	1.7706603443093075e-15	2.0199862306262597e-6	-9.862104256559195e-21	2.33308492535413e-22	2.5832897746310353e-12	8.923234588203682e-12	2.6026933185257066e-11
51800000	0.004998986634627154	1.5231256000317884e-49	2.0402093333415827e-68	3.353489918229692e-9	1.7706603443093077e-15	2.0199862306262597e-6	-9.862104251348009e-21	2.3680911813563644e-21	2.5832897746310357e-12	8.923234588203683e-12	2.6026933185257063e-11
51900000	0.004998986634627154	1.5231256000317886e-49	2.0401417062481323e-68	3.3534899182296923e-9	1.7706603443093075e-15	2.0199862306262597e-6	-9.862104245938648e-21	3.1815386510171833e-21	2.5832897746310357e-12	8.923234588203683e-12	2.6026933185257063e-11
52000000	0.004998986634627154	1.5231256000317884e-49	2.040148167520552e-68	3.353489918229692e-9	1.7706603443093077e-15	2.0199862306262597e-6	-9.86210424040669e-21	3.1775640487316915e-21	2.5832897746310357e-12	8.923234588203683e-12	2.6026933185257063e-11
52100000	0.004998986634627154	1.5231256000317877e-49	2.040481710694467e-68	3.353489918229692e-9	1.7706603443093075e-15	2.0199862306262597e-6	-9.862104234456427e-21	3.8453886736713843e-22	2.5832897746310353e-12	8.923234588203682e-12	2.6026933185257063e-11
52200000	0.004998986634627154	1.523125600031788e-49	2.0401479690012332e-68	3.3534899182296923e-9	1.7706603443093075e-15	2.0199862306262597e-6	-9.86210422964709e-21	5.198657387344586e-21	2.5832897746310353e-12	8.923234588203683e-12	2.6026933185257066e-11
52300000	0.004998986634627154	1.5231256000317879e-49	2.0401369315667247e-68	3.3534899182296923e-9	1.7706603443093077e-15	2.0199862306262597e-6	-9.862104224209268e-21	5.8223545160319735e-21	2.5832897746310353e-12	8.923234588203683e-12	2.6026933185257066e-11
52400000	0.004998986634627154	1.5231256000317879e-49	2.040141398542267e-68	3.353489918229692e-9	1.7706603443093075e-15	2.0199862306262597e-6	-9.862104218701015e-21	5.976430513002582e-21	2.5832897746310353e-12	8.923234588203683e-12	2.6026933185257063e-11
52500000	0.004998986634627154	1.5231256000317873e-49	2.040185657228653e-68	3.3534899182296923e-9	1.7706603443093077e-15	2.0199862306262597e-6	-9.862104212692443e-21	2.794613963984134e-21	2.5832897746310353e-12	8.923234588203683e-12	2.6026933185257066e-11
52600000	0.004998986634627154	1.5231256000317884e-49	2.0401330630877675e-68	3.353489918229692e-9	1.7706603443093075e-15	2.0199862306262597e-6	-9.862104207176685e-21	2.8986583342402885e-21	2.5832897746310357e-12	8.923234588203683e-12	2.6026933185257063e-11
52700000	0.004998986634627154	1.5231256000317884e-49	2.0403748524464617e-68	3.353489918229692e-9	1.7706603443093077e-15	2.0199862306262597e-6	-9.862104201348361e-21	9.18656386245413e-22	2.5832897746310357e-12	8.923234588203682e-12	2.6026933185257066e-11
52800000	0.004998986634627154	1.5231256000317884e-49	2.0404381309376603e-68	3.353489918229692e-9	1.7706603443093077e-15	2.0199862306262597e-6	-9.862104195728416e-21	3.280229164103594e-22	2.5832897746310357e-12	8.923234588203682e-12	2.6026933185257066e-11
52900000	0.004998986634627154	1.5231256000317884e-49	2.0404213988278307e-68	3.353489918229692e-9	1.7706603443093077e-15	2.0199862306262597e-6	-9.862104190221195e-21	4.889838630321657e-22	2.5832897746310357e-12	8.923234588203682e-12	2.6026933185257066e-11
53000000	0.004998986634627154	1.5231256000317875e-49	2.0401629882852847e-68	3.3534899182296923e-9	1.7706603443093077e-15	2.0199862306262597e-6	-9.8621041852462e-21	4.198581990902585e-21	2.5832897746310353e-12	8.923234588203683e-12	2.6026933185257066e-11
53100000	0.004998986634627154	1.5231256000317879e-49	2.040242030366241e-68	3.353489918229692e-9	1.7706603443093075e-15	2.0199862306262597e-6	-9.862104179609742e-21	3.4978513463622356e-21	2.5832897746310353e-12	8.923234588203683e-12	2.6026933185257066e-11
53200000	0.004998986634627154	1.5231256000317879e-49	2.0403168819032704e-68	3.353489918229692e-9	1.7706603443093077e-15	2.0199862306262597e-6	-9.862104173900553e-21	2.3122107057336955e-21	2.5832897746310353e-12	8.923234588203682e-12	2.6026933185257066e-11
53300000	0.004998986634627154	1.5231256000317879e-49	2.0403189430500843e-68	3.353489918229692e-9	1.7706603443093075e-15	2.0199862306262597e-6	-9.862104168372284e-21	2.3328358302325574e-21	2.5832897746310353e-12	8.923234588203682e-12	2.6026933185257066e-11
53400000	0.004998986634627154	1.5231256000317888e-49	2.0403620131020733e-68	3.353489918229692e-9	1.7706603443093075e-15	2.0199862306262597e-6	-9.862104162609074e-21	7.869853503243608e-22	2.5832897746310357e-12	8.923234588203682e-12	2.6026933185257066e-11
53500000	0.004998986634627154	1.5231256000317884e-49	2.04048610150646e-68	3.353489918229692e-9	1.7706603443093075e-15	2.0199862306262597e-6	-9.862104156961601e-21	1.2801549903880756e-23	2.5832897746310357e-12	8.923234588203682e-12	2.6026933185257066e-11
53600000	0.004998986634627154	1.5231256000317883e-49	2.0404424287366307e-68	3.353489918229692e-9	1.7706603443093075e-15	2.0199862306262597e-6	-9.862104151580053e-21	1.0116710779455148e-21	2.5832897746310353e-12	8.923234588203682e-12	2.6026933185257066e-11
53700000	0.004998986634627154	1.5231256000317883e-49	2.040412350333884e-68	3.353489918229692e-9	1.7706603443093075e-15	2.0199862306262597e-6	-9.862104146127467e-21	1.5369083222785187e-21	2.5832897746310353e-12	8.923234588203682e-12	2.6026933185257066e-11
53800000	0.004998986634627154	1.5231256000317888e-49	2.04035458316038e-68	3.353489918229692e-9	1.7706603443093075e-15	2.0199862306262597e-6	-9.862104140480837e-21	7.683536796816683e-22	2.5832897746310357e-12	8.923234588203682e-12	2.6026933185257063e-11
53900000	0.004998986634627154	1.5231256000317879e-49	2.0402715006377312e-68	3.353489918229692e-9	1.7706603443093077e-15	2.0199862306262597e-6	-9.862104135223044e-21	2.5923848254674395e-21	2.5832897746310353e-12	8.923234588203683e-12	2.6026933185257066e-11
54000000	0.004998986634627154	1.5231256000317879e-49	2.040422453031124e-68	3.353489918229692e-9	1.7706603443093077e-15	2.0199862306262597e-6	-9.862104129329622e-21	1.7833954323357368e-22	2.5832897746310353e-12	8.923234588203682e-12	2.6026933185257066e-11
54100000	0.004998986634627154	1.523125600031788e-49	2.04035672249454e-68	3.3534899182296914e-9	1.7706603443093077e-15	2.0199862306262597e-6	-9.862104123889405e-21	7.8606628276720285e-22	2.5832897746310353e-12	8.923234588203682e-12	2.6026933185257066e-11
54200000	0.004998986634627154	1.523125600031788e-49	2.0403606075542537e-68	3.353489918229692e-9	1.7706603443093077e-15	2.0199862306262597e-6	-9.86210411834961e-21	7.298222298869337e-22	2.5832897746310353e-12	8.923234588203682e-12	2.6026933185257066e-11
54300000	0.004998986634627154	1.5231256000317884e-49	2.0403632427998487e-68	3.353489918229692e-9	1.7706603443093075e-15	2.0199862306262597e-6	-9.862104112840726e-21	8.797023892860394e-22	2.5832897746310357e-12	8.923234588203682e-12	2.6026933185257063e-11
54400000	0.004998986634627154	1.5231256000317883e-49	2.0403112270096646e-68	3.353489918229692e-9	1.7706603443093075e-15	2.0199862306262597e-6	-9.862104107602497e-21	2.8341525528698955e-21	2.5832897746310353e-12	8.923234588203682e-12	2.6026933185257066e-11
54500000	0.004998986634627154	1.523125600031788e-49	2.0401815259339054e-68	3.353489918229692e-9	1.7706603443093077e-15	2.0199862306262597e-6	-9.862104102407249e-21	5.075218638972784e-21	2.5832897746310353e-12	8.923234588203683e-12	2.6026933185257066e-11
54600000	0.004998986634627154	1.523125600031788e-49	2.0401647042329655e-68	3.3534899182296923e-9	1.7706603443093075e-15	2.0199862306262597e-6	-9.862104096952523e-21	5.586192822058399e-21	2.5832897746310353e-12	8.923234588203683e-12	2.6026933185257066e-11
54700000	0.004998986634627154	1.523125600031788e-49	2.04022700733668e-68	3.353489918229692e-9	1.7706603443093077e-15	2.0199862306262597e-6	-9.862104090957579e-21	2.495235954165758e-21	2.583289774631035e-12	8.923234588203683e-12	2.6026933185257066e-11
54800000	0.004998986634627154	1.523125600031788e-49	2.040361720687533e-68	3.353489918229692e-9	1.7706603443093075e-15	2.0199862306262597e-6	-9.862104085169023e-21	7.803812684414263e-22	2.5832897746310353e-12	8.923234588203682e-12	2.6026933185257066e-11
54900000	0.004998986634627154	1.5231256000317886e-49	2.0401368689952215e-68	3.353489918229692e-9	1.7706603443093077e-15	2.0199862306262597e-6	-9.862104079987492e-21	3.1128917414568423e-21	2.5832897746310357e-12	8.923234588203683e-12	2.6026933185257063e-11
55000000	0.004998986634627154	1.5231256000317886e-49	2.0401857031782075e-68	3.353489918229692e-9	1.7706603443093075e-15	2.0199862306262597e-6	-9.862104074405982e-21	2.7785273629587445e-21	2.5832897746310357e-12	8.923234588203683e-12	2.6026933185257063e-11
55100000	0.004998986634627154	1.5231256000317886e-49	2.040172937990851e-68	3.353489918229692e-9	1.7706603443093075e-15	2.0199862306262597e-6	-9.862104068902134e-21	2.961981713180207e-21	2.5832897746310357e-12	8.923234588203683e-12	2.6026933185257063e-11
55200000	0.004998986634627154	1.5231256000317875e-49	2.040378697576344e-68	3.353489918229692e-9	1.7706603443093075e-15	2.0199862306262597e-6	-9.862104063175464e-21	1.6597612315819601e-21	2.5832897746310353e-12	8.923234588203682e-12	2.6026933185257066e-11
55300000	0.004998986634627154	1.5231256000317879e-49	2.0401353147305466e-68	3.3534899182296923e-9	1.7706603443093077e-15	2.0199862306262597e-6	-9.862104058202823e-21	5.385036042225085e-21	2.5832897746310353e-12	8.923234588203683e-12	2.6026933185257063e-11
55400000	0.004998986634627154	1.5231256000317877e-49	2.0401834659384894e-68	3.3534899182296923e-9	1.7706603443093077e-15	2.0199862306262597e-6	-9.862104052599273e-21	4.903738504305184e-21	2.5832897746310353e-12	8.923234588203683e-12	2.6026933185257063e-11
55500000	0.004998986634627154	1.5231256000317879e-49	2.040190621325062e-68	3.3534899182296923e-9	1.7706603443093077e-15	2.0199862306262597e-6	-9.862104047075844e-21	4.956619209493999e-21	2.5832897746310353e-12	8.923234588203683e-12	2.6026933185257066e-11
55600000	0.004998986634627154	1.5231256000317888e-49	2.040342412862668e-68	3.353489918229692e-9	1.7706603443093077e-15	2.0199862306262597e-6	-9.862104040990273e-21	1.2614094043722759e-21	2.5832897746310353e-12	8.923234588203682e-12	2.6026933185257066e-11
55700000	0.004998986634627154	1.5231256000317884e-49	2.040247920696372e-68	3.353489918229692e-9	1.7706603443093077e-15	2.0199862306262597e-6	-9.86210403556105e-21	1.942418234359026e-21	2.5832897746310357e-12	8.923234588203683e-12	2.6026933185257063e-11
55800000	0.004998986634627154	1.5231256000317884e-49	2.0404796529160015e-68	3.353489918229692e-9	1.7706603443093077e-15	2.0199862306262597e-6	-9.862104029739055e-21	4.6020019077764125e-24	2.5832897746310357e-12	8.923234588203682e-12	2.6026933185257066e-11
55900000	0.004998986634627154	1.5231256000317884e-49	2.040490362523133e-68	3.353489918229692e-9	1.7706603443093077e-15	2.0199862306262597e-6	-9.862104024204881e-21	-1.4124301748964903e-23	2.5832897746310357e-12	8.923234588203682e-12	2.6026933185257066e-11
56000000	0.004998986634627154	1.5231256000317888e-49	2.040309937009711e-68	3.3534899182296923e-9	1.7706603443093075e-15	2.0199862306262597e-6	-9.862104018808827e-21	8.880473652163241e-22	2.5832897746310357e-12	8.923234588203682e-12	2.6026933185257063e-11
56100000	0.004998986634627154	1.5231256000317875e-49	2.0401345587963192e-68	3.3534899182296923e-9	1.7706603443093075e-15	2.0199862306262597e-6	-9.86210401382989e-21	4.5713542287923296e-21	2.5832897746310353e-12	8.923234588203683e-12	2.6026933185257066e-11
56200000	0.004998986634627154	1.5231256000317877e-49	2.0403340038958147e-68	3.3534899182296923e-9	1.7706603443093075e-15	2.0199862306262597e-6	-9.86210400789572e-21	1.8856111676105113e-21	2.5832897746310353e-12	8.923234588203682e-12	2.6026933185257066e-11
56300000	0.004998986634627154	1.5231256000317879e-49	2.0403925629200524e-68	3.3534899182296923e-9	1.7706603443093075e-15	2.0199862306262597e-6	-9.862104002207554e-21	8.401126512438064e-22	2.5832897746310353e-12	8.923234588203682e-12	2.6026933185257066e-11
56400000	0.004998986634627154	1.5231256000317877e-49	2.0403905685735035e-68	3.3534899182296923e-9	1.7706603443093075e-15	2.0199862306262597e-6	-9.862103996680097e-21	8.66147265572665e-22	2.5832897746310353e-12	8.923234588203682e-12	2.6026933185257066e-11
56500000	0.004998986634627154	1.523125600031788e-49	2.0401598638555193e-68	3.353489918229692e-9	1.7706603443093075e-15	2.0199862306262597e-6	-9.862103991361041e-21	2.2817071813883666e-21	2.5832897746310353e-12	8.923234588203683e-12	2.6026933185257063e-11
56600000	0.004998986634627154	1.5231256000317883e-49	2.0404751033451367e-68	3.353489918229692e-9	1.7706603443093075e-15	2.0199862306262597e-6	-9.862103985556737e-21	4.6185080402567505e-22	2.5832897746310357e-12	8.923234588203682e-12	2.6026933185257063e-11
56700000	0.004998986634627154	1.5231256000317883e-49	2.040349088654572e-68	3.3534899182296923e-9	1.7706603443093075e-15	2.0199862306262597e-6	-9.862103980327658e-21	2.477344419831792e-21	2.5832897746310353e-12	8.923234588203682e-12	2.6026933185257066e-11
56800000	0.004998986634627154	1.5231256000317883e-49	2.040316010671166e-68	3.353489918229692e-9	1.7706603443093075e-15	2.0199862306262597e-6	-9.862103974889235e-21	3.0970317754101426e-21	2.5832897746310353e-12	8.923234588203682e-12	2.6026933185257066e-11
56900000	0.004998986634627154	1.5231256000317883e-49	2.040498596819699e-68	3.353489918229692e-9	1.7706603443093075e-15	2.0199862306262597e-6	-9.86210396892548e-21	2.140262064513172e-22	2.5832897746310357e-12	8.923234588203682e-12	2.6026933185257063e-11
57000000	0.004998986634627154	1.5231256000317879e-49	2.0403808988685507e-68	3.353489918229692e-9	1.7706603443093075e-15	2.0199862306262597e-6	-9.862103963515031e-21	1.02021710689688e-21	2.5832897746310353e-12	8.923234588203682e-12	2.6026933185257066e-11
57100000	0.004998986634627154	1.5231256000317883e-49	2.040312995765198e-68	3.3534899182296914e-9	1.7706603443093077e-15	2.0199862306262597e-6	-9.862103958020425e-21	1.265285737735218e-21	2.5832897746310357e-12	8.923234588203682e-12	2.6026933185257063e-11
57200000	0.004998986634627154	1.5231256000317884e-49	2.0402188532808466e-68	3.3534899182296923e-9	1.7706603443093075e-15	2.0199862306262597e-6	-9.862103952650772e-21	2.3434684223206414e-21	2.5832897746310357e-12	8.923234588203683e-12	2.6026933185257063e-11
57300000	0.004998986634627154	1.5231256000317884e-49	2.040227992788104e-68	3.353489918229692e-9	1.7706603443093077e-15	2.0199862306262597e-6	-9.862103947109155e-21	2.275111943558401e-21	2.5832897746310357e-12	8.923234588203683e-12	2.6026933185257063e-11
57400000	0.004998986634627154	1.5231256000317879e-49	2.040492458014639e-68	3.353489918229692e-9	1.7706603443093077e-15	2.0199862306262597e-6	-9.862103941245541e-21	5.981098946908382e-23	2.5832897746310353e-12	8.923234588203682e-12	2.6026933185257063e-11
57500000	0.004998986634627154	1.523125600031788e-49	2.0402010237359016e-68	3.3534899182296923e-9	1.7706603443093077e-15	2.0199862306262597e-6	-9.862103936362816e-21	4.384609555499603e-21	2.5832897746310353e-12	8.923234588203683e-12	2.6026933185257066e-11
57600000	0.004998986634627154	1.5231256000317879e-49	2.0401329448815702e-68	3.3534899182296923e-9	1.7706603443093077e-15	2.0199862306262597e-6	-9.86210393106212e-21	5.922590623593827e-21	2.5832897746310353e-12	8.923234588203683e-12	2.6026933185257063e-11
57700000	0.004998986634627154	1.5231256000317879e-49	2.0401312452571204e-68	3.353489918229692e-9	1.7706603443093075e-15	2.0199862306262597e-6	-9.862103925573152e-21	6.205257002356715e-21	2.5832897746310353e-12	8.923234588203683e-12	2.6026933185257063e-11
57800000	0.004998986634627154	1.523125600031788e-49	2.040131790739322e-68	3.3534899182296923e-9	1.7706603443093075e-15	2.0199862306262597e-6	-9.862103919610014e-21	3.3263719874433244e-21	2.583289774631035e-12	8.923234588203683e-12	2.6026933185257066e-11
57900000	0.004998986634627154	1.5231256000317883e-49	2.040196170242104e-68	3.353489918229692e-9	1.7706603443093077e-15	2.0199862306262597e-6	-9.862103913929478e-21	2.3317324206099945e-21	2.5832897746310357e-12	8.923234588203683e-12	2.6026933185257063e-11
58000000	0.004998986634627154	1.5231256000317886e-49	2.040255764507593e-68	3.353489918229692e-9	1.7706603443093077e-15	2.0199862306262597e-6	-9.862103908351529e-21	2.021106170563979e-21	2.5832897746310357e-12	8.923234588203683e-12	2.6026933185257063e-11
58100000	0.004998986634627154	1.5231256000317884e-49	2.0403424505883417e-68	3.353489918229692e-9	1.7706603443093077e-15	2.0199862306262597e-6	-9.862103902705316e-21	1.2553336402644515e-21	2.5832897746310357e-12	8.923234588203682e-12	2.6026933185257066e-11
58200000	0.004998986634627154	1.5231256000317888e-49	2.0403206202144428e-68	3.353489918229692e-9	1.7706603443093077e-15	2.0199862306262597e-6	-9.86210389720946e-21	1.4920520191211499e-21	2.5832897746310357e-12	8.923234588203682e-12	2.6026933185257066e-11
58300000	0.004998986634627154	1.5231256000317879e-49	2.0402400465905953e-68	3.3534899182296923e-9	1.7706603443093075e-15	2.0199862306262597e-6	-9.862103891943732e-21	3.2631851340139223e-21	2.5832897746310353e-12	8.923234588203683e-12	2.6026933185257066e-11
58400000	0.004998986634627154	1.5231256000317875e-49	2.0401854709515674e-68	3.353489918229692e-9	1.7706603443093075e-15	2.0199862306262597e-6	-9.86210388659661e-21	4.491603374689393e-21	2.5832897746310353e-12	8.923234588203683e-12	2.602693318525707e-11
58500000	0.004998986634627154	1.5231256000317879e-49	2.0402589856594835e-68	3.353489918229692e-9	1.7706603443093077e-15	2.0199862306262597e-6	-9.862103880906831e-21	3.435359975250923e-21	2.5832897746310353e-12	8.923234588203683e-12	2.6026933185257066e-11
58600000	0.004998986634627154	1.5231256000317879e-49	2.0402639469996172e-68	3.353489918229692e-9	1.7706603443093075e-15	2.0199862306262597e-6	-9.86210387537858e-21	3.456096680017669e-21	2.5832897746310353e-12	8.923234588203683e-12	2.602693318525707e-11
58700000	0.004998986634627154	1.5231256000317888e-49	2.0404478971903675e-68	3.353489918229692e-9	1.7706603443093075e-15	2.0199862306262597e-6	-9.862103869358165e-21	1.9531735272661167e-22	2.5832897746310357e-12	8.923234588203682e-12	2.6026933185257066e-11
58800000	0.004998986634627154	1.5231256000317884e-49	2.04042739402578e-68	3.353489918229692e-9	1.7706603443093077e-15	2.0199862306262597e-6	-9.862103863863055e-21	4.370124956540488e-22	2.5832897746310357e-12	8.923234588203682e-12	2.6026933185257063e-11
58900000	0.004998986634627154	1.5231256000317883e-49	2.0404824348254347e-68	3.353489918229692e-9	1.7706603443093077e-15	2.0199862306262597e-6	-9.86210385831072e-21	2.971826114484217e-22	2.5832897746310357e-12	8.923234588203682e-12	2.6026933185257066e-11
59000000	0.004998986634627154	1.5231256000317883e-49	2.0404628054608117e-68	3.353489918229692e-9	1.7706603443093077e-15	2.0199862306262597e-6	-9.862103852834556e-21	6.652107076563766e-22	2.5832897746310357e-12	8.923234588203682e-12	2.6026933185257066e-11
59100000	0.004998986634627154	1.523125600031789e-49	2.0401514793446574e-68	3.353489918229692e-9	1.7706603443093075e-15	2.0199862306262597e-6	-9.862103847464723e-21	1.7422105447375078e-21	2.5832897746310357e-12	8.923234588203683e-12	2.6026933185257063e-11
59200000	0.004998986634627154	1.5231256000317875e-49	2.0401986428264997e-68	3.3534899182296923e-9	1.7706603443093075e-15	2.0199862306262597e-6	-9.862103842218025e-21	3.640209287474576e-21	2.5832897746310353e-12	8.923234588203683e-12	2.6026933185257066e-11
59300000	0.004998986634627154	1.5231256000317877e-49	2.040412609874293e-68	3.353489918229692e-9	1.7706603443093075e-15	2.0199862306262597e-6	-9.862103836216173e-21	5.032007026088502e-22	2.5832897746310353e-12	8.923234588203682e-12	2.6026933185257066e-11
59400000	0.004998986634627154	1.5231256000317877e-49	2.040417888898945e-68	3.3534899182296914e-9	1.7706603443093075e-15	2.0199862306262597e-6	-9.862103830635013e-21	1.711829848863763e-22	2.5832897746310353e-12	8.923234588203682e-12	2.6026933185257066e-11
59500000	0.004998986634627154	1.5231256000317879e-49	2.0404169775737965e-68	3.3534899182296923e-9	1.7706603443093075e-15	2.0199862306262597e-6	-9.862103825101571e-21	1.5731848163133912e-22	2.5832897746310353e-12	8.923234588203682e-12	2.6026933185257066e-11
59600000	0.004998986634627154	1.5231256000317879e-49	2.040206862992363e-68	3.353489918229692e-9	1.7706603443093075e-15	2.0199862306262597e-6	-9.862103819841088e-21	1.963405003462726e-21	2.5832897746310353e-12	8.923234588203683e-12	2.6026933185257063e-11
59700000	0.004998986634627154	1.5231256000317883e-49	2.0403901471554138e-68	3.353489918229692e-9	1.7706603443093075e-15	2.0199862306262597e-6	-9.862103814274968e-21	1.731655206391207e-21	2.5832897746310353e-12	8.923234588203682e-12	2.6026933185257047e-11
59800000	0.004998986634627154	1.5231256000317883e-49	2.0402438160872726e-68	3.353489918229692e-9	1.7706603443093077e-15	2.0199862306262597e-6	-9.862103809097167e-21	4.0890375265287454e-21	2.5832897746310353e-12	8.923234588203683e-12	2.6026933185257066e-11
59900000	0.004998986634627154	1.523125600031788e-49	2.040218072718591e-68	3.353489918229692e-9	1.7706603443093075e-15	2.0199862306262597e-6	-9.86210380365402e-21	4.677199136697385e-21	2.5832897746310353e-12	8.923234588203683e-12	2.6026933185257063e-11
60000000	0.004998986634627154	1.523125600031788e-49	2.0403650144585202e-68	3.353489918229692e-9	1.7706603443093075e-15	2.0199862306262597e-6	-9.86210379762978e-21	1.3909199582391382e-21	2.5832897746310353e-12	8.923234588203682e-12	2.6026933185257063e-11
60100000	0.004998986634627154	1.5231256000317879e-49	2.0404329189402826e-68	3.353489918229692e-9	1.7706603443093075e-15	2.0199862306262597e-6	-9.862103791916494e-21	1.7793282538642154e-22	2.5832897746310353e-12	8.923234588203682e-12	2.6026933185257066e-11
60200000	0.004998986634627154	1.5231256000317886e-49	2.040169004024767e-68	3.353489918229692e-9	1.7706603443093077e-15	2.0199862306262597e-6	-9.862103786776251e-21	2.7857367146763276e-21	2.5832897746310357e-12	8.923234588203683e-12	2.6026933185257063e-11
60300000	0.004998986634627154	1.5231256000317884e-49	2.0401342484465755e-68	3.3534899182296923e-9	1.7706603443093077e-15	2.0199862306262597e-6	-9.862103781316949e-21	3.266192838961836e-21	2.5832897746310357e-12	8.923234588203683e-12	2.6026933185257063e-11
60400000	0.004998986634627154	1.5231256000317886e-49	2.040134315894432e-68	3.353489918229692e-9	1.7706603443093077e-15	2.0199862306262597e-6	-9.862103775795228e-21	3.3304686470536436e-21	2.5832897746310357e-12	8.923234588203683e-12	2.6026933185257063e-11
60500000	0.004998986634627154	1.5231256000317877e-49	2.0404582627449325e-68	3.353489918229692e-9	1.7706603443093075e-15	2.0199862306262597e-6	-9.862103769869536e-21	7.012674855271236e-22	2.5832897746310353e-12	8.923234588203682e-12	2.6026933185257066e-11
60600000	0.004998986634627154	1.523125600031788e-49	2.0401356566885617e-68	3.3534899182296923e-9	1.7706603443093077e-15	2.0199862306262597e-6	-9.862103765042993e-21	5.400664994454504e-21	2.5832897746310353e-12	8.923234588203683e-12	2.6026933185257066e-11
60700000	0.004998986634627154	1.523125600031788e-49	2.0401469179928337e-68	3.3534899182296923e-9	1.7706603443093077e-15	2.0199862306262597e-6	-9.86210375954482e-21	5.6219502565022196e-21	2.5832897746310353e-12	8.923234588203683e-12	2.6026933185257066e-11
60800000	0.004998986634627154	1.5231256000317879e-49	2.0401529022579803e-68	3.353489918229692e-9	1.7706603443093075e-15	2.0199862306262597e-6	-9.862103754030464e-21	5.735330220126922e-21	2.5832897746310353e-12	8.923234588203683e-12	2.6026933185257066e-11
60900000	0.004998986634627154	1.5231256000317875e-49	2.0402293077803343e-68	3.3534899182296923e-9	1.7706603443093075e-15	2.0199862306262597e-6	-9.862103747993942e-21	2.367155320274553e-21	2.5832897746310353e-12	8.923234588203683e-12	2.6026933185257066e-11
61000000	0.004998986634627154	1.5231256000317886e-49	2.0401478443949417e-68	3.353489918229692e-9	1.7706603443093077e-15	2.0199862306262597e-6	-9.862103742524377e-21	2.7791843609327872e-21	2.5832897746310357e-12	8.923234588203683e-12	2.6026933185257063e-11
61100000	0.004998986634627154	1.5231256000317884e-49	2.0404199885746032e-68	3.353489918229692e-9	1.7706603443093075e-15	2.0199862306262597e-6	-9.8621037366515e-21	5.02147483959416e-22	2.5832897746310357e-12	8.923234588203682e-12	2.6026933185257066e-11
61200000	0.004998986634627154	1.5231256000317884e-49	2.040464513943651e-68	3.353489918229692e-9	1.7706603443093077e-15	2.0199862306262597e-6	-9.862103731058484e-21	9.104867545622408e-23	2.5832897746310357e-12	8.923234588203682e-12	2.6026933185257066e-11
61300000	0.004998986634627154	1.5231256000317884e-49	2.0404433903034077e-68	3.353489918229692e-9	1.7706603443093077e-15	2.0199862306262597e-6	-9.862103725549307e-21	2.3897242167692233e-22	2.5832897746310357e-12	8.923234588203682e-12	2.6026933185257066e-11
61400000	0.004998986634627154	1.5231256000317884e-49	2.040141631928776e-68	3.353489918229692e-9	1.7706603443093077e-15	2.0199862306262597e-6	-9.862103720655197e-21	4.487866704084648e-21	2.5832897746310357e-12	8.923234588203683e-12	2.6026933185257063e-11
61500000	0.004998986634627154	1.5231256000317886e-49	2.0402701427508356e-68	3.3534899182296923e-9	1.7706603443093075e-15	2.0199862306262597e-6	-9.86210371490143e-21	3.0049722570962482e-21	2.5832897746310357e-12	8.923234588203683e-12	2.6026933185257066e-11
61600000	0.004998986634627154	1.5231256000317877e-49	2.040342004242641e-68	3.3534899182296914e-9	1.7706603443093077e-15	2.0199862306262597e-6	-9.862103709192962e-21	1.8241271740829286e-21	2.5832897746310353e-12	8.923234588203682e-12	2.6026933185257066e-11
61700000	0.004998986634627154	1.5231256000317879e-49	2.0403427138155902e-68	3.353489918229692e-9	1.7706603443093077e-15	2.0199862306262597e-6	-9.862103703665024e-21	1.846957320136035e-21	2.5832897746310353e-12	8.923234588203682e-12	2.6026933185257066e-11
61800000	0.004998986634627154	1.5231256000317883e-49	2.040297375247846e-68	3.3534899182296923e-9	1.7706603443093077e-15	2.0199862306262597e-6	-9.86210369804664e-21	1.2667336590169519e-21	2.5832897746310357e-12	8.923234588203682e-12	2.6026933185257063e-11
61900000	0.004998986634627154	1.5231256000317883e-49	2.0404932499722798e-68	3.353489918229692e-9	1.7706603443093077e-15	2.0199862306262597e-6	-9.862103692330477e-21	3.4563098452513314e-23	2.5832897746310357e-12	8.923234588203682e-12	2.6026933185257066e-11
62000000	0.004998986634627154	1.5231256000317883e-49	2.0404168800848235e-68	3.3534899182296923e-9	1.7706603443093077e-15	2.0199862306262597e-6	-9.862103687007501e-21	1.4240037720592259e-21	2.5832897746310353e-12	8.923234588203682e-12	2.6026933185257066e-11
62100000	0.004998986634627154	1.5231256000317883e-49	2.04038452478306e-68	3.3534899182296923e-9	1.7706603443093077e-15	2.0199862306262597e-6	-9.862103681561617e-21	1.9939282888947144e-21	2.5832897746310353e-12	8.923234588203682e-12	2.6026933185257066e-11
62200000	0.004998986634627154	1.5231256000317884e-49	2.0404414612965414e-68	3.353489918229692e-9	1.7706603443093077e-15	2.0199862306262597e-6	-9.862103675783991e-21	3.519537877923998e-22	2.5832897746310357e-12	8.923234588203682e-12	2.6026933185257063e-11
62300000	0.004998986634627154	1.5231256000317877e-49	2.0403065207065248e-68	3.3534899182296923e-9	1.7706603443093077e-15	2.0199862306262597e-6	-9.862103670513229e-21	2.0895090998434525e-21	2.5832897746310353e-12	8.923234588203682e-12	2.6026933185257066e-11
62400000	0.004998986634627154	1.523125600031788e-49	2.0404001526105586e-68	3.353489918229692e-9	1.7706603443093075e-15	2.0199862306262597e-6	-9.862103664723923e-21	3.696738430982065e-22	2.5832897746310353e-12	8.923234588203682e-12	2.6026933185257066e-11
62500000	0.004998986634627154	1.5231256000317883e-49	2.0403164842559163e-68	3.353489918229692e-9	1.7706603443093077e-15	2.0199862306262597e-6	-9.862103659322404e-21	1.2354225354190428e-21	2.5832897746310353e-12	8.923234588203682e-12	2.6026933185257066e-11
62600000	0.004998986634627154	1.5231256000317883e-49	2.040322514378763e-68	3.3534899182296923e-9	1.7706603443093077e-15	2.0199862306262597e-6	-9.862103653780766e-21	1.1669190913667668e-21	2.5832897746310353e-12	8.923234588203682e-12	2.6026933185257066e-11
62700000	0.004998986634627154	1.5231256000317884e-49	2.040424768854817e-68	3.353489918229692e-9	1.7706603443093077e-15	2.0199862306262597e-6	-9.862103648142427e-21	4.536497639907412e-22	2.5832897746310357e-12	8.923234588203682e-12	2.6026933185257063e-11
62800000	0.004998986634627154	1.5231256000317884e-49	2.040275139128411e-68	3.353489918229692e-9	1.7706603443093075e-15	2.0199862306262597e-6	-9.862103643043302e-21	3.335598951506032e-21	2.5832897746310357e-12	8.923234588203683e-12	2.6026933185257063e-11
62900000	0.004998986634627154	1.523125600031788e-49	2.0401599141919733e-68	3.353489918229692e-9	1.7706603443093077e-15	2.0199862306262597e-6	-9.862103637827535e-21	5.439839890360249e-21	2.5832897746310353e-12	8.923234588203683e-12	2.6026933185257063e-11
63000000	0.004998986634627154	1.523125600031788e-49	2.0401476877493094e-68	3.3534899182296923e-9	1.7706603443093075e-15	2.0199862306262597e-6	-9.862103632365718e-21	5.903526019306614e-21	2.5832897746310353e-12	8.923234588203683e-12	2.6026933185257066e-11
63100000	0.004998986634627154	1.523125600031788e-49	2.0401763354205718e-68	3.353489918229692e-9	1.7706603443093077e-15	2.0199862306262597e-6	-9.86210362638667e-21	2.9185599322573593e-21	2.583289774631035e-12	8.923234588203683e-12	2.6026933185257066e-11
63200000	0.004998986634627154	1.523125600031788e-49	2.0403121628225093e-68	3.3534899182296923e-9	1.7706603443093075e-15	2.0199862306262597e-6	-9.862103620603957e-21	1.2426547589831034e-21	2.5832897746310357e-12	8.923234588203682e-12	2.6026933185257063e-11
63300000	0.004998986634627154	1.5231256000317886e-49	2.0401583461414966e-68	3.3534899182296923e-9	1.7706603443093077e-15	2.0199862306262597e-6	-9.862103615324073e-21	2.9193884077676096e-21	2.5832897746310357e-12	8.923234588203683e-12	2.6026933185257063e-11
63400000	0.004998986634627154	1.5231256000317886e-49	2.0402290327797613e-68	3.353489918229692e-9	1.7706603443093075e-15	2.0199862306262597e-6	-9.862103609708607e-21	2.35863006820646e-21	2.5832897746310357e-12	8.923234588203683e-12	2.6026933185257063e-11
63500000	0.004998986634627154	1.5231256000317886e-49	2.0402118932724316e-68	3.353489918229692e-9	1.7706603443093077e-15	2.0199862306262597e-6	-9.862103604209829e-21	2.575868795070487e-21	2.5832897746310357e-12	8.923234588203683e-12	2.6026933185257063e-11
63600000	0.004998986634627154	1.5231256000317877e-49	2.040336187710509e-68	3.3534899182296923e-9	1.7706603443093075e-15	2.0199862306262597e-6	-9.862103598614899e-21	2.1520381403931566e-21	2.5832897746310353e-12	8.923234588203682e-12	2.6026933185257066e-11
63700000	0.004998986634627154	1.523125600031788e-49	2.0401454084452497e-68	3.3534899182296923e-9	1.7706603443093075e-15	2.0199862306262597e-6	-9.86210359354095e-21	5.2018342761533605e-21	2.5832897746310353e-12	8.923234588203683e-12	2.6026933185257066e-11
63800000	0.004998986634627154	1.5231256000317879e-49	2.0402046742409187e-68	3.3534899182296923e-9	1.7706603443093077e-15	2.0199862306262597e-6	-9.86210358790286e-21	4.490233539561922e-21	2.5832897746310353e-12	8.923234588203683e-12	2.6026933185257063e-11
63900000	0.004998986634627154	1.5231256000317877e-49	2.040211553469148e-68	3.353489918229692e-9	1.7706603443093075e-15	2.0199862306262597e-6	-9.86210358237708e-21	4.527445688057384e-21	2.5832897746310353e-12	8.923234588203683e-12	2.6026933185257063e-11
64000000	0.004998986634627154	1.5231256000317888e-49	2.0403898523365077e-68	3.353489918229692e-9	1.7706603443093077e-15	2.0199862306262597e-6	-9.862103576286276e-21	7.973460793354264e-22	2.5832897746310357e-12	8.923234588203682e-12	2.6026933185257066e-11
64100000	0.004998986634627154	1.5231256000317884e-49	2.040307081123561e-68	3.353489918229692e-9	1.7706603443093077e-15	2.0199862306262597e-6	-9.862103570852167e-21	1.4457677500518282e-21	2.5832897746310357e-12	8.923234588203683e-12	2.6026933185257063e-11
64200000	0.004998986634627154	1.5231256000317884e-49	2.0404898410316645e-68	3.353489918229692e-9	1.7706603443093077e-15	2.0199862306262597e-6	-9.862103565101179e-21	-1.857609876374017e-23	2.5832897746310357e-12	8.923234588203682e-12	2.6026933185257066e-11
64300000	0.004998986634627154	1.5231256000317884e-49	2.0404890507504287e-68	3.353489918229692e-9	1.7706603443093075e-15	2.0199862306262597e-6	-9.862103559588187e-21	1.0388894175597612e-22	2.5832897746310357e-12	8.923234588203682e-12	2.6026933185257066e-11
64400000	0.004998986634627154	1.5231256000317888e-49	2.040219064715997e-68	3.3534899182296923e-9	1.7706603443093077e-15	2.0199862306262597e-6	-9.862103554248662e-21	1.3829544441159685e-21	2.5832897746310357e-12	8.923234588203683e-12	2.6026933185257063e-11
64500000	0.004998986634627154	1.5231256000317875e-49	2.0401467092444184e-68	3.353489918229692e-9	1.7706603443093075e-15	2.0199862306262597e-6	-9.862103549168587e-21	4.391914004804148e-21	2.5832897746310353e-12	8.923234588203683e-12	2.6026933185257066e-11
64600000	0.004998986634627154	1.5231256000317877e-49	2.0403610106771636e-68	3.3534899182296923e-9	1.7706603443093077e-15	2.0199862306262597e-6	-9.86210354319026e-21	1.411752421390883e-21	2.5832897746310353e-12	8.923234588203682e-12	2.6026933185257066e-11
64700000	0.004998986634627154	1.5231256000317879e-49	2.0404111224510273e-68	3.353489918229692e-9	1.7706603443093077e-15	2.0199862306262597e-6	-9.862103537518694e-21	4.769461314468814e-22	2.5832897746310353e-12	8.923234588203682e-12	2.6026933185257066e-11
64800000	0.004998986634627154	1.5231256000317879e-49	2.040408272129524e-68	3.3534899182296923e-9	1.7706603443093077e-15	2.0199862306262597e-6	-9.862103531990981e-21	5.012934019679139e-22	2.5832897746310353e-12	8.923234588203682e-12	2.6026933185257066e-11
64900000	0.004998986634627154	1.523125600031788e-49	2.040132445784609e-68	3.3534899182296923e-9	1.7706603443093075e-15	2.0199862306262597e-6	-9.862103526755782e-21	2.4759510994051327e-21	2.5832897746310353e-12	8.923234588203683e-12	2.6026933185257063e-11
65000000	0.004998986634627154	1.5231256000317884e-49	2.0404547044689946e-68	3.353489918229692e-9	1.7706603443093075e-15	2.0199862306262597e-6	-9.86210352097139e-21	7.888624662871115e-22	2.5832897746310357e-12	8.923234588203682e-12	2.6026933185257066e-11
65100000	0.004998986634627154	1.523125600031788e-49	2.040316320377102e-68	3.3534899182296923e-9	1.7706603443093077e-15	2.0199862306262597e-6	-9.862103515768378e-21	2.9781624783039677e-21	2.5832897746310353e-12	8.923234588203682e-12	2.6026933185257066e-11
65200000	0.004998986634627154	1.523125600031788e-49	2.0402845977718334e-68	3.3534899182296923e-9	1.7706603443093077e-15	2.0199862306262597e-6	-9.862103510330273e-21	3.599940007047805e-21	2.5832897746310353e-12	8.923234588203682e-12	2.6026933185257063e-11
65300000	0.004998986634627154	1.5231256000317883e-49	2.0404767233525275e-68	3.353489918229692e-9	1.7706603443093077e-15	2.0199862306262597e-6	-9.862103504327119e-21	4.542457322763153e-22	2.5832897746310357e-12	8.923234588203682e-12	2.6026933185257063e-11
65400000	0.004998986634627154	1.5231256000317879e-49	2.0404089679161538e-68	3.353489918229692e-9	1.7706603443093077e-15	2.0199862306262597e-6	-9.862103498819892e-21	6.151551482097702e-22	2.5832897746310353e-12	8.923234588203682e-12	2.6026933185257066e-11
65500000	0.004998986634627154	1.5231256000317883e-49	2.0402662015537926e-68	3.353489918229692e-9	1.7706603443093077e-15	2.0199862306262597e-6	-9.862103493460848e-21	1.764083925191243e-21	2.5832897746310357e-12	8.923234588203683e-12	2.6026933185257063e-11
65600000	0.004998986634627154	1.5231256000317886e-49	2.0401793116743723e-68	3.3534899182296923e-9	1.7706603443093075e-15	2.0199862306262597e-6	-9.862103488082348e-21	2.7833037882524564e-21	2.5832897746310357e-12	8.923234588203683e-12	2.6026933185257063e-11
65700000	0.004998986634627154	1.5231256000317886e-49	2.040188510195387e-68	3.353489918229692e-9	1.7706603443093077e-15	2.0199862306262597e-6	-9.862103482543252e-21	2.731720579712556e-21	2.5832897746310357e-12	8.923234588203683e-12	2.6026933185257063e-11
65800000	0.004998986634627154	1.5231256000317877e-49	2.040495825200025e-68	3.353489918229692e-9	1.7706603443093077e-15	2.0199862306262597e-6	-9.862103476621621e-21	1.295913590624652e-22	2.5832897746310353e-12	8.923234588203682e-12	2.6026933185257063e-11
65900000	0.004998986634627154	1.523125600031788e-49	2.040173857692787e-68	3.3534899182296923e-9	1.7706603443093077e-15	2.0199862306262597e-6	-9.862103471788793e-21	4.7870799443198396e-21	2.5832897746310353e-12	8.923234588203683e-12	2.6026933185257066e-11
66000000	0.004998986634627154	1.523125600031788e-49	2.0401312939960154e-68	3.3534899182296923e-9	1.7706603443093077e-15	2.0199862306262597e-6	-9.862103466430787e-21	5.9429433002704916e-21	2.5832897746310353e-12	8.923234588203683e-12	2.6026933185257066e-11
66100000	0.004998986634627154	1.5231256000317879e-49	2.0401328577580923e-68	3.353489918229692e-9	1.7706603443093075e-15	2.0199862306262597e-6	-9.86210346093218e-21	6.161328949910128e-21	2.5832897746310353e-12	8.923234588203683e-12	2.6026933185257063e-11
66200000	0.004998986634627154	1.5231256000317873e-49	2.040146330635226e-68	3.3534899182296923e-9	1.7706603443093077e-15	2.0199862306262597e-6	-9.862103454953835e-21	3.1810635804109213e-21	2.5832897746310353e-12	8.923234588203683e-12	2.6026933185257066e-11
66300000	0.004998986634627154	1.5231256000317886e-49	2.040154246413456e-68	3.3534899182296923e-9	1.7706603443093075e-15	2.0199862306262597e-6	-9.862103449351953e-21	2.7108752508314354e-21	2.5832897746310357e-12	8.923234588203683e-12	2.6026933185257063e-11
66400000	0.004998986634627154	1.5231256000317883e-49	2.0403096554803216e-68	3.3534899182296923e-9	1.7706603443093075e-15	2.0199862306262597e-6	-9.862103443642296e-21	1.522093389725048e-21	2.5832897746310357e-12	8.923234588203682e-12	2.6026933185257066e-11
66500000	0.004998986634627154	1.5231256000317884e-49	2.0403902941576515e-68	3.353489918229692e-9	1.7706603443093075e-15	2.0199862306262597e-6	-9.862103438001175e-21	7.902807148631838e-22	2.5832897746310357e-12	8.923234588203682e-12	2.6026933185257066e-11
66600000	0.004998986634627154	1.5231256000317884e-49	2.040369326170399e-68	3.353489918229692e-9	1.7706603443093075e-15	2.0199862306262597e-6	-9.862103432502201e-21	1.006226374683419e-21	2.5832897746310357e-12	8.923234588203682e-12	2.6026933185257066e-11
66700000	0.004998986634627154	1.5231256000317875e-49	2.0402017932250556e-68	3.3534899182296923e-9	1.7706603443093077e-15	2.0199862306262597e-6	-9.862103427377285e-21	3.71621755432013e-21	2.5832897746310353e-12	8.923234588203683e-12	2.6026933185257066e-11
66800000	0.004998986634627154	1.5231256000317879e-49	2.0402092403495007e-68	3.353489918229692e-9	1.7706603443093075e-15	2.0199862306262597e-6	-9.86210342189949e-21	4.0733887828851464e-21	2.5832897746310353e-12	8.923234588203683e-12	2.6026933185257066e-11
66900000	0.004998986634627154	1.5231256000317879e-49	2.0402848091906847e-68	3.353489918229692e-9	1.7706603443093077e-15	2.0199862306262597e-6	-9.862103416197293e-21	2.934347390098752e-21	2.5832897746310353e-12	8.923234588203682e-12	2.6026933185257066e-11
67000000	0.004998986634627154	1.5231256000317877e-49	2.040288546030334e-68	3.3534899182296923e-9	1.7706603443093075e-15	2.0199862306262597e-6	-9.862103410668833e-21	2.9536975643775434e-21	2.5832897746310353e-12	8.923234588203682e-12	2.6026933185257066e-11
67100000	0.004998986634627154	1.523125600031789e-49	2.0404242365748517e-68	3.353489918229692e-9	1.7706603443093075e-15	2.0199862306262597e-6	-9.862103404745329e-21	3.3908256679370397e-22	2.5832897746310357e-12	8.923234588203682e-12	2.6026933185257066e-11
67200000	0.004998986634627154	1.5231256000317884e-49	2.0404615664036993e-68	3.353489918229692e-9	1.7706603443093077e-15	2.0199862306262597e-6	-9.86210339918716e-21	1.6035285001848122e-22	2.5832897746310357e-12	8.923234588203682e-12	2.6026933185257066e-11
67300000	0.004998986634627154	1.5231256000317884e-49	2.0404679407425474e-68	3.353489918229692e-9	1.7706603443093077e-15	2.0199862306262597e-6	-9.862103393717973e-21	5.749121642460527e-22	2.5832897746310357e-12	8.923234588203682e-12	2.6026933185257066e-11
67400000	0.004998986634627154	1.5231256000317883e-49	2.0404427318810308e-68	3.353489918229692e-9	1.7706603443093075e-15	2.0199862306262597e-6	-9.862103388253867e-21	1.023359492487171e-21	2.5832897746310353e-12	8.923234588203682e-12	2.6026933185257066e-11
67500000	0.004998986634627154	1.5231256000317888e-49	2.040227618019358e-68	3.3534899182296923e-9	1.7706603443093075e-15	2.0199862306262597e-6	-9.862103382775675e-21	1.3778729942025167e-21	2.5832897746310357e-12	8.923234588203683e-12	2.6026933185257063e-11
67600000	0.004998986634627154	1.5231256000317877e-49	2.0402295556284794e-68	3.353489918229692e-9	1.7706603443093075e-15	2.0199862306262597e-6	-9.86210337751689e-21	3.1952912957104437e-21	2.5832897746310353e-12	8.923234588203683e-12	2.6026933185257066e-11
67700000	0.004998986634627154	1.5231256000317877e-49	2.04042795808025e-68	3.3534899182296923e-9	1.7706603443093077e-15	2.0199862306262597e-6	-9.862103371539155e-21	2.190827769335143e-22	2.5832897746310353e-12	8.923234588203682e-12	2.6026933185257066e-11
67800000	0.004998986634627154	1.5231256000317879e-49	2.0403970272169427e-68	3.353489918229692e-9	1.7706603443093075e-15	2.0199862306262597e-6	-9.862103366028706e-21	3.5853689425394e-22	2.5832897746310353e-12	8.923234588203682e-12	2.6026933185257066e-11
67900000	0.004998986634627154	1.523125600031788e-49	2.040398137114862e-68	3.3534899182296914e-9	1.7706603443093077e-15	2.0199862306262597e-6	-9.862103360492178e-21	3.240883334587231e-22	2.5832897746310353e-12	8.923234588203682e-12	2.6026933185257066e-11
68000000	0.004998986634627154	1.5231256000317879e-49	2.04027441591169e-68	3.353489918229692e-9	1.7706603443093075e-15	2.0199862306262597e-6	-9.862103355136485e-21	1.495354726201505e-21	2.5832897746310353e-12	8.923234588203683e-12	2.6026933185257063e-11
68100000	0.004998986634627154	1.5231256000317883e-49	2.0403558200048507e-68	3.353489918229692e-9	1.7706603443093075e-15	2.0199862306262597e-6	-9.862103349712866e-21	2.2137180739817785e-21	2.5832897746310353e-12	8.923234588203682e-12	2.6026933185257066e-11
68200000	0.004998986634627154	1.523125600031788e-49	2.0402140879159512e-68	3.353489918229692e-9	1.7706603443093077e-15	2.0199862306262597e-6	-9.86210334453231e-21	4.552743614901539e-21	2.5832897746310353e-12	8.923234588203683e-12	2.6026933185257066e-11
68300000	0.004998986634627154	1.523125600031788e-49	2.0401920537757903e-68	3.3534899182296923e-9	1.7706603443093075e-15	2.0199862306262597e-6	-9.862103339084698e-21	5.111143126686303e-21	2.5832897746310353e-12	8.923234588203683e-12	2.6026933185257066e-11
68400000	0.004998986634627154	1.523125600031788e-49	2.0403022496267168e-68	3.3534899182296923e-9	1.7706603443093077e-15	2.0199862306262597e-6	-9.862103333070416e-21	1.8912545534131997e-21	2.5832897746310353e-12	8.923234588203682e-12	2.6026933185257066e-11
68500000	0.004998986634627154	1.523125600031788e-49	2.040410394496232e-68	3.353489918229692e-9	1.7706603443093075e-15	2.0199862306262597e-6	-9.862103327307361e-21	3.4643317039334784e-22	2.5832897746310353e-12	8.923234588203682e-12	2.6026933185257066e-11
68600000	0.004998986634627154	1.5231256000317886e-49	2.04013965367519e-68	3.353489918229692e-9	1.7706603443093077e-15	2.0199862306262597e-6	-9.862103322185333e-21	3.075675692945555e-21	2.5832897746310357e-12	8.923234588203683e-12	2.6026933185257063e-11
68700000	0.004998986634627154	1.5231256000317886e-49	2.040147399315317e-68	3.353489918229692e-9	1.7706603443093075e-15	2.0199862306262597e-6	-9.862103316664534e-21	3.1460983037741904e-21	2.5832897746310357e-12	8.923234588203683e-12	2.6026933185257063e-11
68800000	0.004998986634627154	1.5231256000317888e-49	2.040141351112242e-68	3.3534899182296923e-9	1.7706603443093077e-15	2.0199862306262597e-6	-9.862103311151773e-21	3.270129763689911e-21	2.5832897746310357e-12	8.923234588203683e-12	2.6026933185257063e-11
68900000	0.004998986634627154	1.5231256000317884e-49	2.0404264427896855e-68	3.353489918229692e-9	1.7706603443093077e-15	2.0199862306262597e-6	-9.862103305294196e-21	1.0950963253370574e-21	2.5832897746310357e-12	8.923234588203682e-12	2.6026933185257063e-11
69000000	0.004998986634627154	1.523125600031788e-49	2.04013119669747e-68	3.353489918229692e-9	1.7706603443093075e-15	2.0199862306262597e-6	-9.862103300418648e-21	5.467749095730096e-21	2.5832897746310353e-12	8.923234588203683e-12	2.6026933185257063e-11
69100000	0.004998986634627154	1.5231256000317879e-49	2.04016107416606e-68	3.3534899182296923e-9	1.7706603443093077e-15	2.0199862306262597e-6	-9.862103294868481e-21	5.3423715408425526e-21	2.5832897746310353e-12	8.923234588203683e-12	2.6026933185257066e-11
69200000	0.004998986634627154	1.5231256000317879e-49	2.0401679156325596e-68	3.3534899182296923e-9	1.7706603443093075e-15	2.0199862306262597e-6	-9.862103289349351e-21	5.42392712241082e-21	2.5832897746310353e-12	8.923234588203683e-12	2.6026933185257066e-11
69300000	0.004998986634627154	1.5231256000317875e-49	2.0402789737744576e-68	3.3534899182296923e-9	1.7706603443093077e-15	2.0199862306262597e-6	-9.862103283286698e-21	1.8815286710240325e-21	2.5832897746310353e-12	8.923234588203683e-12	2.6026933185257066e-11
69400000	0.004998986634627154	1.5231256000317886e-49	2.0401838585573633e-68	3.353489918229692e-9	1.7706603443093075e-15	2.0199862306262597e-6	-9.862103277844977e-21	2.4791925755058822e-21	2.5832897746310357e-12	8.923234588203683e-12	2.6026933185257063e-11
69500000	0.004998986634627154	1.5231256000317884e-49	2.040453504809191e-68	3.353489918229692e-9	1.7706603443093077e-15	2.0199862306262597e-6	-9.862103271971607e-21	1.9885308058766853e-22	2.5832897746310357e-12	8.923234588203682e-12	2.6026933185257066e-11
69600000	0.004998986634627154	1.5231256000317884e-49	2.040481413810575e-68	3.353489918229692e-9	1.7706603443093075e-15	2.0199862306262597e-6	-9.862103266406805e-21	-2.4102356735108244e-23	2.5832897746310357e-12	8.923234588203682e-12	2.6026933185257066e-11
69700000	0.004998986634627154	1.5231256000317884e-49	2.0404076038750224e-68	3.353489918229692e-9	1.7706603443093077e-15	2.0199862306262597e-6	-9.862103260934969e-21	3.72774828513622e-22	2.5832897746310357e-12	8.923234588203682e-12	2.6026933185257066e-11
69800000	0.004998986634627154	1.5231256000317875e-49	2.0401319475397246e-68	3.3534899182296923e-9	1.7706603443093075e-15	2.0199862306262597e-6	-9.862103256040239e-21	4.617545460996192e-21	2.5832897746310353e-12	8.923234588203683e-12	2.6026933185257066e-11
69900000	0.004998986634627154	1.5231256000317879e-49	2.040298845693016e-68	3.353489918229692e-9	1.7706603443093077e-15	2.0199862306262597e-6	-9.862103250191577e-21	2.5019396037413758e-21	2.5832897746310353e-12	8.923234588203682e-12	2.6026933185257066e-11
70000000	0.004998986634627154	1.5231256000317879e-49	2.0403658205461066e-68	3.3534899182296914e-9	1.7706603443093077e-15	2.0199862306262597e-6	-9.862103244489125e-21	1.3612000370953346e-21	2.5832897746310353e-12	8.923234588203682e-12	2.6026933185257066e-11
70100000	0.004998986634627154	1.5231256000317879e-49	2.0403652262040812e-68	3.3534899182296923e-9	1.7706603443093077e-15	2.0199862306262597e-6	-9.86210323896151e-21	1.3861800176738621e-21	2.5832897746310353e-12	8.923234588203682e-12	2.6026933185257066e-11
70200000	0.004998986634627154	1.5231256000317883e-49	2.0402306145281963e-68	3.353489918229692e-9	1.7706603443093075e-15	2.0199862306262597e-6	-9.862103233486797e-21	1.7638878564101518e-21	2.5832897746310353e-12	8.923234588203683e-12	2.6026933185257063e-11
70300000	0.004998986634627154	1.5231256000317883e-49	2.04049040612029e-68	3.353489918229692e-9	1.7706603443093075e-15	2.0199862306262597e-6	-9.862103227715869e-21	1.6656713549431436e-22	2.5832897746310357e-12	8.923234588203682e-12	2.6026933185257063e-11
70400000	0.004998986634627154	1.5231256000317883e-49	2.040388025168931e-68	3.353489918229692e-9	1.7706603443093075e-15	2.0199862306262597e-6	-9.862103222441045e-21	1.8770492957256074e-21	2.5832897746310353e-12	8.923234588203682e-12	2.6026933185257066e-11
70500000	0.004998986634627154	1.5231256000317883e-49	2.0403546357703463e-68	3.353489918229692e-9	1.7706603443093075e-15	2.0199862306262597e-6	-9.86210321699972e-21	2.477367075853443e-21	2.5832897746310353e-12	8.923234588203682e-12	2.6026933185257066e-11
70600000	0.004998986634627154	1.5231256000317884e-49	2.0404881581154646e-68	3.353489918229692e-9	1.7706603443093075e-15	2.0199862306262597e-6	-9.862103211120124e-21	1.555138276858623e-22	2.5832897746310357e-12	8.923234588203682e-12	2.6026933185257063e-11
70700000	0.004998986634627154	1.5231256000317877e-49	2.0403409930347557e-68	3.353489918229692e-9	1.7706603443093075e-15	2.0199862306262597e-6	-9.862103205804493e-21	1.5939053098215624e-21	2.5832897746310353e-12	8.923234588203682e-12	2.6026933185257066e-11
70800000	0.004998986634627154	1.5231256000317879e-49	2.040366021974468e-68	3.353489918229692e-9	1.7706603443093075e-15	2.0199862306262597e-6	-9.86210320014049e-21	7.095102169264808e-22	2.5832897746310353e-12	8.923234588203682e-12	2.6026933185257066e-11
70900000	0.004998986634627154	1.5231256000317883e-49	2.0402728383243165e-68	3.353489918229692e-9	1.7706603443093077e-15	2.0199862306262597e-6	-9.862103194762308e-21	1.730856892644873e-21	2.5832897746310357e-12	8.923234588203683e-12	2.6026933185257063e-11
71000000	0.004998986634627154	1.523125600031788e-49	2.040280654137598e-68	3.3534899182296923e-9	1.7706603443093075e-15	2.0199862306262597e-6	-9.862103189219856e-21	1.6569112165511554e-21	2.5832897746310357e-12	8.923234588203683e-12	2.6026933185257063e-11
71100000	0.004998986634627154	1.5231256000317884e-49	2.0404664153491343e-68	3.353489918229692e-9	1.7706603443093075e-15	2.0199862306262597e-6	-9.862103183466188e-21	1.7468399048675074e-22	2.5832897746310357e-12	8.923234588203682e-12	2.6026933185257063e-11
71200000	0.004998986634627154	1.5231256000317879e-49	2.040240374307574e-68	3.3534899182296923e-9	1.7706603443093077e-15	2.0199862306262597e-6	-9.862103178481931e-21	3.822522809601581e-21	2.5832897746310353e-12	8.923234588203683e-12	2.6026933185257066e-11
71300000	0.004998986634627154	1.523125600031788e-49	2.0401436917723485e-68	3.3534899182296923e-9	1.7706603443093075e-15	2.0199862306262597e-6	-9.862103173236992e-21	5.7322609824801684e-21	2.5832897746310353e-12	8.923234588203683e-12	2.6026933185257066e-11
71400000	0.004998986634627154	1.5231256000317879e-49	2.0401366646174837e-68	3.353489918229692e-9	1.7706603443093075e-15	2.0199862306262597e-6	-9.862103167762535e-21	6.1116632860289566e-21	2.5832897746310353e-12	8.923234588203683e-12	2.6026933185257063e-11
71500000	0.004998986634627154	1.5231256000317879e-49	2.040142011673986e-68	3.3534899182296923e-9	1.7706603443093077e-15	2.0199862306262597e-6	-9.862103161799406e-21	3.232834945369005e-21	2.583289774631035e-12	8.923234588203683e-12	2.6026933185257066e-11
71600000	0.004998986634627154	1.5231256000317883e-49	2.0402590427516467e-68	3.353489918229692e-9	1.7706603443093075e-15	2.0199862306262597e-6	-9.862103156044652e-21	1.7433703842871244e-21	2.5832897746310357e-12	8.923234588203683e-12	2.6026933185257063e-11
71700000	0.004998986634627154	1.5231256000317886e-49	2.0401955077698462e-68	3.3534899182296923e-9	1.7706603443093077e-15	2.0199862306262597e-6	-9.862103150638466e-21	2.5779869798184375e-21	2.5832897746310357e-12	8.923234588203683e-12	2.6026933185257063e-11
71800000	0.004998986634627154	1.5231256000317886e-49	2.040278675778759e-68	3.3534899182296923e-9	1.7706603443093075e-15	2.0199862306262597e-6	-9.862103145001788e-21	1.8757798870943593e-21	2.5832897746310357e-12	8.923234588203683e-12	2.6026933185257066e-11
71900000	0.004998986634627154	1.5231256000317886e-49	2.0402584560640268e-68	3.353489918229692e-9	1.7706603443093077e-15	2.0199862306262597e-6	-9.86210313950587e-21	2.1121074430923145e-21	2.5832897746310357e-12	8.923234588203683e-12	2.6026933185257063e-11
72000000	0.004998986634627154	1.5231256000317875e-49	2.0402925044318704e-68	3.3534899182296923e-9	1.7706603443093077e-15	2.0199862306262597e-6	-9.862103134055949e-21	2.655119770563852e-21	2.5832897746310353e-12	8.923234588203682e-12	2.6026933185257066e-11
72100000	0.004998986634627154	1.523125600031788e-49	2.0401606580258773e-68	3.3534899182296923e-9	1.7706603443093077e-15	2.0199862306262597e-6	-9.862103128865789e-21	4.930069575955783e-21	2.5832897746310353e-12	8.923234588203683e-12	2.6026933185257066e-11
72200000	0.004998986634627154	1.5231256000317879e-49	2.040228019521357e-68	3.353489918229692e-9	1.7706603443093077e-15	2.0199862306262597e-6	-9.86210312320038e-21	4.036318606548343e-21	2.5832897746310353e-12	8.923234588203683e-12	2.6026933185257066e-11
72300000	0.004998986634627154	1.5231256000317879e-49	2.040234225589872e-68	3.353489918229692e-9	1.7706603443093075e-15	2.0199862306262597e-6	-9.862103117673081e-21	4.0634171082317345e-21	2.5832897746310353e-12	8.923234588203683e-12	2.6026933185257066e-11
72400000	0.004998986634627154	1.5231256000317888e-49	2.0404293007131547e-68	3.3534899182296923e-9	1.7706603443093075e-15	2.0199862306262597e-6	-9.862103111593883e-21	4.1070674826397404e-22	2.5832897746310357e-12	8.923234588203682e-12	2.6026933185257066e-11
72500000	0.004998986634627154	1.5231256000317884e-49	2.040365663817346e-68	3.353489918229692e-9	1.7706603443093075e-15	2.0199862306262597e-6	-9.862103106144012e-21	9.540354436848604e-22	2.5832897746310357e-12	8.923234588203682e-12	2.6026933185257066e-11
72600000	0.004998986634627154	1.5231256000317884e-49	2.0404912566664303e-68	3.353489918229692e-9	1.7706603443093075e-15	2.0199862306262597e-6	-9.86210310047924e-21	6.452268894277849e-23	2.5832897746310357e-12	8.923234588203682e-12	2.6026933185257066e-11
72700000	0.004998986634627154	1.5231256000317884e-49	2.0404809251140216e-68	3.353489918229692e-9	1.7706603443093075e-15	2.0199862306262597e-6	-9.862103094984435e-21	3.0827433433915194e-22	2.5832897746310357e-12	8.923234588203682e-12	2.6026933185257066e-11
72800000	0.004998986634627154	1.5231256000317888e-49	2.0401453302100257e-68	3.3534899182296923e-9	1.7706603443093075e-15	2.0199862306262597e-6	-9.862103089671781e-21	1.766519893398724e-21	2.5832897746310357e-12	8.923234588203683e-12	2.6026933185257063e-11
72900000	0.004998986634627154	1.5231256000317883e-49	2.0401662764923314e-68	3.353489918229692e-9	1.7706603443093075e-15	2.0199862306262597e-6	-9.862103084491538e-21	4.1076161185174436e-21	2.5832897746310357e-12	8.923234588203683e-12	2.6026933185257063e-11
73000000	0.004998986634627154	1.5231256000317879e-49	2.0403859103060735e-68	3.353489918229692e-9	1.7706603443093075e-15	2.0199862306262597e-6	-9.862103078490211e-21	9.74100439515761e-22	2.5832897746310353e-12	8.923234588203682e-12	2.6026933185257066e-11
73100000	0.004998986634627154	1.5231256000317879e-49	2.0404241326994197e-68	3.3534899182296914e-9	1.7706603443093075e-15	2.0199862306262597e-6	-9.86210307284344e-21	2.046172848174264e-22	2.5832897746310353e-12	8.923234588203682e-12	2.6026933185257066e-11
73200000	0.004998986634627154	1.5231256000317879e-49	2.040421366354914e-68	3.353489918229692e-9	1.7706603443093075e-15	2.0199862306262597e-6	-9.862103067313924e-21	2.16916490413301e-22	2.5832897746310353e-12	8.923234588203682e-12	2.6026933185257066e-11
73300000	0.004998986634627154	1.5231256000317888e-49	2.040147095832558e-68	3.353489918229692e-9	1.7706603443093077e-15	2.0199862306262597e-6	-9.862103062106466e-21	2.376554478513203e-21	2.5832897746310357e-12	8.923234588203683e-12	2.6026933185257063e-11
73400000	0.004998986634627154	1.523125600031788e-49	2.040428585381196e-68	3.353489918229692e-9	1.7706603443093077e-15	2.0199862306262597e-6	-9.862103056395609e-21	1.1797558287268332e-21	2.5832897746310357e-12	8.923234588203682e-12	2.6026933185257066e-11
73500000	0.004998986634627154	1.5231256000317883e-49	2.040283392978229e-68	3.353489918229692e-9	1.7706603443093075e-15	2.0199862306262597e-6	-9.862103051209376e-21	3.4809252050043074e-21	2.5832897746310353e-12	8.923234588203682e-12	2.6026933185257066e-11
73600000	0.004998986634627154	1.523125600031788e-49	2.0402538904602254e-68	3.3534899182296923e-9	1.7706603443093075e-15	2.0199862306262597e-6	-9.862103045769934e-21	4.093814844600792e-21	2.5832897746310353e-12	8.923234588203683e-12	2.6026933185257066e-11
73700000	0.004998986634627154	1.5231256000317883e-49	2.0404348152532757e-68	3.353489918229692e-9	1.7706603443093077e-15	2.0199862306262597e-6	-9.862103039747808e-21	8.216221968830477e-22	2.5832897746310353e-12	8.923234588203682e-12	2.6026933185257063e-11
73800000	0.004998986634627154	1.5231256000317879e-49	2.0404316029236097e-68	3.353489918229692e-9	1.7706603443093077e-15	2.0199862306262597e-6	-9.862103034136148e-21	2.8623148536887824e-22	2.5832897746310353e-12	8.923234588203682e-12	2.6026933185257066e-11
73900000	0.004998986634627154	1.5231256000317884e-49	2.040219930375861e-68	3.3534899182296923e-9	1.7706603443093077e-15	2.0199862306262597e-6	-9.862103028900261e-21	2.256318408526726e-21	2.5832897746310357e-12	8.923234588203683e-12	2.6026933185257063e-11
74000000	0.004998986634627154	1.5231256000317886e-49	2.040147047183931e-68	3.3534899182296923e-9	1.7706603443093077e-15	2.0199862306262597e-6	-9.862103023499323e-21	3.125932894711655e-21	2.5832897746310357e-12	8.923234588203683e-12	2.6026933185257063e-11
74100000	0.004998986634627154	1.5231256000317886e-49	2.0401549176256114e-68	3.353489918229692e-9	1.7706603443093077e-15	2.0199862306262597e-6	-9.862103017964916e-21	3.105624681728292e-21	2.5832897746310357e-12	8.923234588203683e-12	2.6026933185257063e-11
74200000	0.004998986634627154	1.5231256000317877e-49	2.0404858430158297e-68	3.353489918229692e-9	1.7706603443093075e-15	2.0199862306262597e-6	-9.862103012016112e-21	3.2230859340477016e-22	2.5832897746310353e-12	8.923234588203682e-12	2.6026933185257063e-11
74300000	0.004998986634627154	1.5231256000317879e-49	2.0401521781714542e-68	3.353489918229692e-9	1.7706603443093077e-15	2.0199862306262597e-6	-9.862103007205611e-21	5.128664650258215e-21	2.5832897746310353e-12	8.923234588203683e-12	2.6026933185257063e-11
74400000	0.004998986634627154	1.5231256000317877e-49	2.0401352277180837e-68	3.353489918229692e-9	1.7706603443093077e-15	2.0199862306262597e-6	-9.862103001783533e-21	5.8573199951638775e-21	2.5832897746310353e-12	8.923234588203683e-12	2.6026933185257063e-11
74500000	0.004998986634627154	1.523125600031788e-49	2.040139225451524e-68	3.3534899182296923e-9	1.7706603443093075e-15	2.0199862306262597e-6	-9.862102996276959e-21	6.0225894671355646e-21	2.5832897746310353e-12	8.923234588203683e-12	2.6026933185257066e-11
74600000	0.004998986634627154	1.5231256000317883e-49	2.0401765459119303e-68	3.3534899182296923e-9	1.7706603443093075e-15	2.0199862306262597e-6	-9.862102990274847e-21	2.883842888827184e-21	2.583289774631035e-12	8.923234588203683e-12	2.6026933185257066e-11
74700000	0.004998986634627154	1.5231256000317884e-49	2.0401334254707146e-68	3.3534899182296923e-9	1.7706603443093077e-15	2.0199862306262597e-6	-9.862102984745025e-21	2.894119228556321e-21	2.5832897746310357e-12	8.923234588203683e-12	2.6026933185257063e-11
74800000	0.004998986634627154	1.5231256000317884e-49	2.040362786028016e-68	3.353489918229692e-9	1.7706603443093077e-15	2.0199862306262597e-6	-9.862102978934118e-21	1.0302463283195836e-21	2.5832897746310357e-12	8.923234588203682e-12	2.6026933185257066e-11
74900000	0.004998986634627154	1.5231256000317884e-49	2.0404302228401254e-68	3.353489918229692e-9	1.7706603443093077e-15	2.0199862306262597e-6	-9.86210297330884e-21	4.04072502208067e-22	2.5832897746310357e-12	8.923234588203682e-12	2.6026933185257066e-11
75000000	0.004998986634627154	1.5231256000317888e-49	2.0404123995704843e-68	3.353489918229692e-9	1.7706603443093077e-15	2.0199862306262597e-6	-9.862102967803618e-21	5.783478676242478e-22	2.5832897746310357e-12	8.923234588203682e-12	2.6026933185257066e-11
75100000	0.004998986634627154	1.5231256000317877e-49	2.040169575335874e-68	3.3534899182296923e-9	1.7706603443093075e-15	2.0199862306262597e-6	-9.862102962802499e-21	4.1137559380642496e-21	2.5832897746310353e-12	8.923234588203683e-12	2.6026933185257066e-11
75200000	0.004998986634627154	1.5231256000317875e-49	2.040235467994353e-68	3.353489918229692e-9	1.7706603443093075e-15	2.0199862306262597e-6	-9.862102957196031e-21	3.612968889643418e-21	2.5832897746310353e-12	8.923234588203683e-12	2.6026933185257066e-11
75300000	0.004998986634627154	1.5231256000317879e-49	2.0403107047366387e-68	3.3534899182296923e-9	1.7706603443093077e-15	2.0199862306262597e-6	-9.862102951487498e-21	2.4316886075407444e-21	2.5832897746310353e-12	8.923234588203682e-12	2.6026933185257066e-11
75400000	0.004998986634627154	1.5231256000317877e-49	2.040313095830966e-68	3.3534899182296923e-9	1.7706603443093075e-15	2.0199862306262597e-6	-9.862102945959165e-21	2.4518901577244105e-21	2.5832897746310353e-12	8.923234588203682e-12	2.6026933185257066e-11
75500000	0.004998986634627154	1.5231256000317888e-49	2.040376092490165e-68	3.3534899182296923e-9	1.7706603443093075e-15	2.0199862306262597e-6	-9.862102940162593e-21	6.835938367657831e-22	2.5832897746310357e-12	8.923234588203682e-12	2.6026933185257066e-11
75600000	0.004998986634627154	1.5231256000317884e-49	2.040482808607494e-68	3.353489918229692e-9	1.7706603443093075e-15	2.0199862306262597e-6	-9.86210293453254e-21	2.556218171299788e-23	2.5832897746310357e-12	8.923234588203682e-12	2.6026933185257063e-11
75700000	0.004998986634627154	1.5231256000317883e-49	2.0404479164175806e-68	3.353489918229692e-9	1.7706603443093075e-15	2.0199862306262597e-6	-9.862102929135349e-21	9.201552368457283e-22	2.5832897746310357e-12	8.923234588203682e-12	2.6026933185257066e-11
75800000	0.004998986634627154	1.5231256000317883e-49	2.0404186491061233e-68	3.353489918229692e-9	1.7706603443093075e-15	2.0199862306262597e-6	-9.862102923680819e-21	1.4324349142559716e-21	2.5832897746310353e-12	8.923234588203682e-12	2.6026933185257066e-11
75900000	0.004998986634627154	1.5231256000317886e-49	2.0403299713748752e-68	3.353489918229692e-9	1.7706603443093075e-15	2.0199862306262597e-6	-9.86210291806758e-21	8.865090059387455e-22	2.5832897746310357e-12	8.923234588203682e-12	2.6026933185257063e-11
76000000	0.004998986634627154	1.5231256000317877e-49	2.040263201076378e-68	3.3534899182296923e-9	1.7706603443093077e-15	2.0199862306262597e-6	-9.862102912809978e-21	2.7118092187682726e-21	2.5832897746310353e-12	8.923234588203683e-12	2.6026933185257066e-11
76100000	0.004998986634627154	1.5231256000317879e-49	2.0404256193861177e-68	3.3534899182296923e-9	1.7706603443093077e-15	2.0199862306262597e-6	-9.862102906895871e-21	1.5984134149325639e-22	2.5832897746310353e-12	8.923234588203682e-12	2.6026933185257066e-11
76200000	0.004998986634627154	1.523125600031788e-49	2.040365507641988e-68	3.353489918229692e-9	1.7706603443093077e-15	2.0199862306262597e-6	-9.862102901444021e-21	6.899973188945457e-22	2.5832897746310353e-12	8.923234588203682e-12	2.6026933185257066e-11
76300000	0.004998986634627154	1.523125600031788e-49	2.040368853087255e-68	3.353489918229692e-9	1.7706603443093077e-15	2.0199862306262597e-6	-9.862102895904783e-21	6.374951687018768e-22	2.5832897746310353e-12	8.923234588203682e-12	2.6026933185257066e-11
76400000	0.004998986634627154	1.5231256000317879e-49	2.0403465603633936e-68	3.353489918229692e-9	1.7706603443093077e-15	2.0199862306262597e-6	-9.862102890427087e-21	9.953079344918533e-22	2.5832897746310353e-12	8.923234588203682e-12	2.6026933185257063e-11
76500000	0.004998986634627154	1.5231256000317883e-49	2.0403199147663257e-68	3.3534899182296923e-9	1.7706603443093077e-15	2.0199862306262597e-6	-9.862102885153392e-21	2.7133089461140666e-21	2.5832897746310353e-12	8.923234588203682e-12	2.6026933185257066e-11
76600000	0.004998986634627154	1.5231256000317879e-49	2.0401873756027163e-68	3.3534899182296923e-9	1.7706603443093075e-15	2.0199862306262597e-6	-9.862102879961934e-21	4.979632528684194e-21	2.5832897746310353e-12	8.923234588203683e-12	2.6026933185257063e-11
76700000	0.004998986634627154	1.5231256000317879e-49	2.0401695010457175e-68	3.353489918229692e-9	1.7706603443093077e-15	2.0199862306262597e-6	-9.86210287450871e-21	5.500608407838253e-21	2.5832897746310353e-12	8.923234588203683e-12	2.6026933185257063e-11
76800000	0.004998986634627154	1.5231256000317879e-49	2.040240809783573e-68	3.3534899182296923e-9	1.7706603443093077e-15	2.0199862306262597e-6	-9.862102868509792e-21	2.383154561742762e-21	2.583289774631035e-12	8.923234588203683e-12	2.6026933185257066e-11
76900000	0.004998986634627154	1.523125600031788e-49	2.0403725227944406e-68	3.353489918229692e-9	1.7706603443093075e-15	2.0199862306262597e-6	-9.862102862723225e-21	6.815744122663068e-22	2.5832897746310353e-12	8.923234588203682e-12	2.6026933185257066e-11
77000000	0.004998986634627154	1.5231256000317886e-49	2.0401346160876535e-68	3.353489918229692e-9	1.7706603443093077e-15	2.0199862306262597e-6	-9.862102857559378e-21	3.131999783646127e-21	2.5832897746310357e-12	8.923234588203683e-12	2.6026933185257063e-11
77100000	0.004998986634627154	1.5231256000317886e-49	2.040176750557002e-68	3.3534899182296923e-9	1.7706603443093075e-15	2.0199862306262597e-6	-9.862102851987974e-21	2.865021278938856e-21	2.5832897746310357e-12	8.923234588203683e-12	2.6026933185257063e-11
77200000	0.004998986634627154	1.5231256000317886e-49	2.0401651808777276e-68	3.353489918229692e-9	1.7706603443093077e-15	2.0199862306262597e-6	-9.862102846482616e-21	3.0383999141779956e-21	2.5832897746310357e-12	8.923234588203683e-12	2.6026933185257063e-11
77300000	0.004998986634627154	1.5231256000317877e-49	2.0403884725653517e-68	3.353489918229692e-9	1.7706603443093077e-15	2.0199862306262597e-6	-9.862102840727358e-21	1.5455661804104608e-21	2.5832897746310353e-12	8.923234588203682e-12	2.6026933185257066e-11
77400000	0.004998986634627154	1.523125600031788e-49	2.0401337512039713e-68	3.3534899182296923e-9	1.7706603443093077e-15	2.0199862306262597e-6	-9.862102835776221e-21	5.4142202821954134e-21	2.5832897746310353e-12	8.923234588203683e-12	2.6026933185257066e-11
77500000	0.004998986634627154	1.5231256000317879e-49	2.040178764818306e-68	3.3534899182296923e-9	1.7706603443093077e-15	2.0199862306262597e-6	-9.862102830182069e-21	4.995581199649159e-21	2.5832897746310353e-12	8.923234588203683e-12	2.6026933185257066e-11
77600000	0.004998986634627154	1.5231256000317879e-49	2.040185918141338e-68	3.353489918229692e-9	1.7706603443093075e-15	2.0199862306262597e-6	-9.862102824659343e-21	5.0531595319640186e-21	2.5832897746310353e-12	8.923234588203683e-12	2.6026933185257063e-11
77700000	0.004998986634627154	1.5231256000317875e-49	2.040330325887173e-68	3.353489918229692e-9	1.7706603443093075e-15	2.0199862306262597e-6	-9.862102818577014e-21	1.379581229519698e-21	2.5832897746310353e-12	8.923234588203682e-12	2.6026933185257066e-11
77800000	0.004998986634627154	1.5231256000317886e-49	2.0402343926522255e-68	3.3534899182296923e-9	1.7706603443093075e-15	2.0199862306262597e-6	-9.862102813147088e-21	2.055917221787509e-21	2.5832897746310357e-12	8.923234588203683e-12	2.6026933185257063e-11
77900000	0.004998986634627154	1.5231256000317888e-49	2.040475814048989e-68	3.3534899182296923e-9	1.7706603443093075e-15	2.0199862306262597e-6	-9.86210280731147e-21	2.7291813325857783e-23	2.5832897746310357e-12	8.923234588203682e-12	2.6026933185257066e-11
78000000	0.004998986634627154	1.5231256000317884e-49	2.0404895872199025e-68	3.353489918229692e-9	1.7706603443093075e-15	2.0199862306262597e-6	-9.86210280177176e-21	-2.837219889388894e-23	2.5832897746310357e-12	8.923234588203682e-12	2.6026933185257066e-11
78100000	0.004998986634627154	1.5231256000317886e-49	2.040331409915341e-68	3.353489918229692e-9	1.7706603443093075e-15	2.0199862306262597e-6	-9.862102796360375e-21	7.715773899368484e-22	2.5832897746310357e-12	8.923234588203682e-12	2.6026933185257066e-11
78200000	0.004998986634627154	1.5231256000317875e-49	2.040132903859058e-68	3.3534899182296923e-9	1.7706603443093077e-15	2.0199862306262597e-6	-9.862102791402681e-21	4.5965296583132165e-21	2.5832897746310353e-12	8.923234588203683e-12	2.6026933185257066e-11
78300000	0.004998986634627154	1.5231256000317879e-49	2.0403273069811543e-68	3.353489918229692e-9	1.7706603443093075e-15	2.0199862306262597e-6	-9.862102785482353e-21	2.003060325099295e-21	2.5832897746310353e-12	8.923234588203682e-12	2.6026933185257066e-11
78400000	0.004998986634627154	1.5231256000317879e-49	2.040387707128355e-68	3.3534899182296914e-9	1.7706603443093075e-15	2.0199862306262597e-6	-9.86210277979086e-21	9.353937340841459e-22	2.5832897746310353e-12	8.923234588203682e-12	2.6026933185257066e-11
78500000	0.004998986634627154	1.5231256000317879e-49	2.040385931508741e-68	3.3534899182296923e-9	1.7706603443093075e-15	2.0199862306262597e-6	-9.862102774263406e-21	9.61445277166584e-22	2.5832897746310353e-12	8.923234588203682e-12	2.6026933185257066e-11
78600000	0.004998986634627154	1.5231256000317886e-49	2.040171714046226e-68	3.353489918229692e-9	1.7706603443093077e-15	2.0199862306262597e-6	-9.862102768917291e-21	2.1965930864308886e-21	2.5832897746310357e-12	8.923234588203683e-12	2.6026933185257063e-11
78700000	0.004998986634627154	1.5231256000317883e-49	2.0404789906617123e-68	3.353489918229692e-9	1.7706603443093077e-15	2.0199862306262597e-6	-9.862102763115653e-21	3.945050130974647e-22	2.5832897746310357e-12	8.923234588203682e-12	2.6026933185257066e-11
78800000	0.004998986634627154	1.5231256000317883e-49	2.040356815516194e-68	3.353489918229692e-9	1.7706603443093075e-15	2.0199862306262597e-6	-9.862102757878905e-21	2.358842012741513e-21	2.5832897746310353e-12	8.923234588203682e-12	2.6026933185257066e-11
78900000	0.004998986634627154	1.523125600031788e-49	2.0403235378974828e-68	3.353489918229692e-9	1.7706603443093075e-15	2.0199862306262597e-6	-9.862102752440146e-21	2.9762824755928915e-21	2.5832897746310353e-12	8.923234588203682e-12	2.6026933185257063e-11
79000000	0.004998986634627154	1.5231256000317883e-49	2.0405001503631406e-68	3.353489918229692e-9	1.7706603443093075e-15	2.0199862306262597e-6	-9.862102746489391e-21	1.7996325292627431e-22	2.5832897746310357e-12	8.923234588203682e-12	2.6026933185257063e-11
79100000	0.004998986634627154	1.5231256000317877e-49	2.040373548266992e-68	3.353489918229692e-9	1.7706603443093075e-15	2.0199862306262597e-6	-9.862102741099923e-21	1.126036840058996e-21	2.5832897746310353e-12	8.923234588203682e-12	2.6026933185257066e-11
79200000	0.004998986634627154	1.5231256000317883e-49	2.0403238735337696e-68	3.3534899182296923e-9	1.7706603443093077e-15	2.0199862306262597e-6	-9.862102735572154e-21	1.1499888615477697e-21	2.5832897746310353e-12	8.923234588203682e-12	2.6026933185257066e-11
79300000	0.004998986634627154	1.5231256000317884e-49	2.0402290211485094e-68	3.3534899182296923e-9	1.7706603443093075e-15	2.0199862306262597e-6	-9.862102730202563e-21	2.228602704896492e-21	2.5832897746310357e-12	8.923234588203683e-12	2.6026933185257063e-11
79400000	0.004998986634627154	1.5231256000317883e-49	2.040238007396021e-68	3.353489918229692e-9	1.7706603443093077e-15	2.0199862306262597e-6	-9.862102724660603e-21	2.1579468247619554e-21	2.5832897746310357e-12	8.923234588203683e-12	2.6026933185257063e-11
79500000	0.004998986634627154	1.5231256000317879e-49	2.0404894190811356e-68	3.353489918229692e-9	1.7706603443093077e-15	2.0199862306262597e-6	-9.862102718815134e-21	6.362525684247083e-23	2.5832897746310353e-12	8.923234588203682e-12	2.6026933185257063e-11
79600000	0.004998986634627154	1.523125600031788e-49	2.0402082108986515e-68	3.353489918229692e-9	1.7706603443093077e-15	2.0199862306262597e-6	-9.862102713916242e-21	4.280615520236237e-21	2.5832897746310353e-12	8.923234588203683e-12	2.6026933185257066e-11
79700000	0.004998986634627154	1.523125600031788e-49	2.040134241595697e-68	3.3534899182296923e-9	1.7706603443093077e-15	2.0199862306262597e-6	-9.862102708627848e-21	5.9006238470209685e-21	2.5832897746310353e-12	8.923234588203683e-12	2.6026933185257066e-11
79800000	0.004998986634627154	1.523125600031788e-49	2.040131623831126e-68	3.3534899182296923e-9	1.7706603443093075e-15	2.0199862306262597e-6	-9.86210270314146e-21	6.200481203826452e-21	2.5832897746310353e-12	8.923234588203683e-12	2.6026933185257066e-11
79900000	0.004998986634627154	1.523125600031788e-49	2.040131114247603e-68	3.3534899182296923e-9	1.7706603443093077e-15	2.0199862306262597e-6	-9.862102697180179e-21	3.3339901894563744e-21	2.583289774631035e-12	8.923234588203683e-12	2.6026933185257066e-11
80000000	0.004998986634627154	1.5231256000317883e-49	2.0402076531225515e-68	3.353489918229692e-9	1.7706603443093075e-15	2.0199862306262597e-6	-9.862102691482535e-21	2.2252950710406657e-21	2.5832897746310357e-12	8.923234588203683e-12	2.6026933185257063e-11
80100000	0.004998986634627154	1.5231256000317886e-49	2.0402432898110833e-68	3.353489918229692e-9	1.7706603443093077e-15	2.0199862306262597e-6	-9.862102685937862e-21	2.1365440494062643e-21	2.5832897746310357e-12	8.923234588203683e-12	2.6026933185257063e-11
80200000	0.004998986634627154	1.5231256000317884e-49	2.0403302788040315e-68	3.353489918229692e-9	1.7706603443093075e-15	2.0199862306262597e-6	-9.862102680292093e-21	1.373738759871545e-21	2.5832897746310357e-12	8.923234588203682e-12	2.6026933185257066e-11
80300000	0.004998986634627154	1.5231256000317886e-49	2.0403085284757443e-68	3.353489918229692e-9	1.7706603443093075e-15	2.0199862306262597e-6	-9.862102674796548e-21	1.6125449609959961e-21	2.5832897746310357e-12	8.923234588203682e-12	2.6026933185257066e-11
80400000	0.004998986634627154	1.5231256000317883e-49	2.0402498696669704e-68	3.353489918229692e-9	1.7706603443093077e-15	2.0199862306262597e-6	-9.862102669495557e-21	3.14854775367349e-21	2.5832897746310357e-12	8.923234588203683e-12	2.6026933185257063e-11
80500000	0.004998986634627154	1.5231256000317886e-49	2.0401802275713414e-68	3.3534899182296923e-9	1.7706603443093075e-15	2.0199862306262597e-6	-9.862102664179494e-21	4.5840466080002325e-21	2.5832897746310357e-12	8.923234588203683e-12	2.602693318525707e-11
80600000	0.004998986634627154	1.5231256000317879e-49	2.040252860370015e-68	3.353489918229692e-9	1.7706603443093077e-15	2.0199862306262597e-6	-9.862102658493637e-21	3.553953118019811e-21	2.583289774631035e-12	8.923234588203683e-12	2.6026933185257066e-11
80700000	0.004998986634627154	1.5231256000317877e-49	2.0402581034895847e-68	3.3534899182296923e-9	1.7706603443093077e-15	2.0199862306262597e-6	-9.862102652965502e-21	3.575468783606169e-21	2.5832897746310353e-12	8.923234588203683e-12	2.6026933185257066e-11
80800000	0.004998986634627154	1.5231256000317877e-49	2.040448823752606e-68	3.353489918229692e-9	1.7706603443093075e-15	2.0199862306262597e-6	-9.862102646927852e-21	1.9977041440484108e-22	2.5832897746310353e-12	8.923234588203682e-12	2.6026933185257066e-11
80900000	0.004998986634627154	1.5231256000317884e-49	2.040416906266071e-68	3.353489918229692e-9	1.7706603443093075e-15	2.0199862306262597e-6	-9.862102641445185e-21	5.244507801413477e-22	2.5832897746310357e-12	8.923234588203682e-12	2.6026933185257066e-11
81000000	0.004998986634627154	1.5231256000317884e-49	2.040484979874227e-68	3.353489918229692e-9	1.7706603443093075e-15	2.0199862306262597e-6	-9.86210263587145e-21	2.419358070489967e-22	2.5832897746310357e-12	8.923234588203682e-12	2.6026933185257066e-11
81100000	0.004998986634627154	1.5231256000317883e-49	2.0404669721678772e-68	3.353489918229692e-9	1.7706603443093075e-15	2.0199862306262597e-6	-9.862102630392007e-21	5.880956005996175e-22	2.5832897746310357e-12	8.923234588203682e-12	2.6026933185257066e-11
81200000	0.004998986634627154	1.5231256000317888e-49	2.040140960162218e-68	3.353489918229692e-9	1.7706603443093075e-15	2.0199862306262597e-6	-9.862102625041227e-21	1.792125493903244e-21	2.5832897746310357e-12	8.923234588203683e-12	2.6026933185257063e-11
81300000	0.004998986634627154	1.5231256000317875e-49	2.0401917987036472e-68	3.3534899182296923e-9	1.7706603443093077e-15	2.0199862306262597e-6	-9.862102619801848e-21	3.738917313206691e-21	2.5832897746310353e-12	8.923234588203683e-12	2.6026933185257066e-11
81400000	0.004998986634627154	1.5231256000317877e-49	2.0404078718443187e-68	3.3534899182296914e-9	1.7706603443093077e-15	2.0199862306262597e-6	-9.862102613797753e-21	5.869565592490525e-22	2.5832897746310353e-12	8.923234588203682e-12	2.6026933185257066e-11
81500000	0.004998986634627154	1.5231256000317879e-49	2.040420978158956e-68	3.353489918229692e-9	1.7706603443093077e-15	2.0199862306262597e-6	-9.862102608201234e-21	1.5253140050893879e-22	2.5832897746310353e-12	8.923234588203682e-12	2.6026933185257066e-11
81600000	0.004998986634627154	1.5231256000317879e-49	2.040419612854455e-68	3.3534899182296923e-9	1.7706603443093075e-15	2.0199862306262597e-6	-9.86210260266856e-21	1.4376774492664662e-22	2.5832897746310353e-12	8.923234588203682e-12	2.6026933185257066e-11
81700000	0.004998986634627154	1.5231256000317879e-49	2.0401926470685144e-68	3.353489918229692e-9	1.7706603443093077e-15	2.0199862306262597e-6	-9.862102597424871e-21	2.061822736795776e-21	2.5832897746310353e-12	8.923234588203683e-12	2.6026933185257063e-11
81800000	0.004998986634627154	1.5231256000317883e-49	2.0403980029074363e-68	3.353489918229692e-9	1.7706603443093075e-15	2.0199862306262597e-6	-9.862102591827277e-21	1.6202272427889182e-21	2.5832897746310353e-12	8.923234588203682e-12	2.6026933185257063e-11
81900000	0.004998986634627154	1.523125600031788e-49	2.040251295847852e-68	3.353489918229692e-9	1.7706603443093077e-15	2.0199862306262597e-6	-9.862102586648883e-21	3.973672368993709e-21	2.5832897746310353e-12	8.923234588203683e-12	2.6026933185257063e-11
82000000	0.004998986634627154	1.523125600031788e-49	2.0402247432586677e-68	3.3534899182296923e-9	1.7706603443093077e-15	2.0199862306262597e-6	-9.862102581206619e-21	4.567719889197057e-21	2.5832897746310353e-12	8.923234588203683e-12	2.6026933185257066e-11
82100000	0.004998986634627154	1.5231256000317883e-49	2.040379535659419e-68	3.353489918229692e-9	1.7706603443093075e-15	2.0199862306262597e-6	-9.862102575181308e-21	1.2743080069253698e-21	2.5832897746310353e-12	8.923234588203682e-12	2.6026933185257063e-11
82200000	0.004998986634627154	1.5231256000317879e-49	2.040435424569909e-68	3.353489918229692e-9	1.7706603443093075e-15	2.0199862306262597e-6	-9.862102569484122e-21	1.686492322813172e-22	2.5832897746310353e-12	8.923234588203682e-12	2.6026933185257066e-11
82300000	0.004998986634627154	1.5231256000317884e-49	2.040177994257958e-68	3.353489918229692e-9	1.7706603443093075e-15	2.0199862306262597e-6	-9.862102564331534e-21	2.694134316680466e-21	2.5832897746310357e-12	8.923234588203683e-12	2.6026933185257063e-11
82400000	0.004998986634627154	1.5231256000317886e-49	2.0401339936991762e-68	3.3534899182296923e-9	1.7706603443093077e-15	2.0199862306262597e-6	-9.862102558885971e-21	3.2662029288553646e-21	2.5832897746310357e-12	8.923234588203683e-12	2.6026933185257063e-11
82500000	0.004998986634627154	1.5231256000317886e-49	2.040135577059954e-68	3.353489918229692e-9	1.7706603443093075e-15	2.0199862306262597e-6	-9.862102553361899e-21	3.3148113401970427e-21	2.5832897746310357e-12	8.923234588203683e-12	2.6026933185257063e-11
82600000	0.004998986634627154	1.5231256000317875e-49	2.040464733548058e-68	3.353489918229692e-9	1.7706603443093075e-15	2.0199862306262597e-6	-9.862102547425992e-21	6.175017071246518e-22	2.5832897746310353e-12	8.923234588203682e-12	2.6026933185257066e-11
82700000	0.004998986634627154	1.523125600031788e-49	2.0401378642688304e-68	3.3534899182296923e-9	1.7706603443093077e-15	2.0199862306262597e-6	-9.862102542606671e-21	5.365052846187817e-21	2.5832897746310353e-12	8.923234588203683e-12	2.6026933185257066e-11
82800000	0.004998986634627154	1.5231256000317879e-49	2.040144119340607e-68	3.3534899182296923e-9	1.7706603443093075e-15	2.0199862306262597e-6	-9.862102537122196e-21	5.677685043640305e-21	2.5832897746310353e-12	8.923234588203683e-12	2.6026933185257063e-11
82900000	0.004998986634627154	1.5231256000317877e-49	2.0401497979846194e-68	3.3534899182296923e-9	1.7706603443093077e-15	2.0199862306262597e-6	-9.862102531609176e-21	5.799978537806865e-21	2.5832897746310353e-12	8.923234588203683e-12	2.6026933185257063e-11
83000000	0.004998986634627154	1.5231256000317884e-49	2.0402181255097605e-68	3.3534899182296923e-9	1.7706603443093075e-15	2.0199862306262597e-6	-9.862102525579366e-21	2.4765594137682352e-21	2.583289774631035e-12	8.923234588203683e-12	2.6026933185257066e-11
83100000	0.004998986634627154	1.5231256000317884e-49	2.040142109156824e-68	3.353489918229692e-9	1.7706603443093077e-15	2.0199862306262597e-6	-9.86210252010048e-21	2.8264523407241793e-21	2.5832897746310357e-12	8.923234588203683e-12	2.6026933185257063e-11
83200000	0.004998986634627154	1.5231256000317884e-49	2.0404100777053275e-68	3.353489918229692e-9	1.7706603443093075e-15	2.0199862306262597e-6	-9.862102514234206e-21	5.93423336945377e-22	2.5832897746310357e-12	8.923234588203682e-12	2.6026933185257066e-11
83300000	0.004998986634627154	1.5231256000317884e-49	2.0404590856749463e-68	3.353489918229692e-9	1.7706603443093075e-15	2.0199862306262597e-6	-9.862102508634296e-21	1.3636857798719033e-22	2.5832897746310357e-12	8.923234588203682e-12	2.6026933185257066e-11
83400000	0.004998986634627154	1.5231256000317884e-49	2.040443127959834e-68	3.353489918229692e-9	1.7706603443093075e-15	2.0199862306262597e-6	-9.862102503122206e-21	2.6486683565617147e-22	2.5832897746310357e-12	8.923234588203682e-12	2.6026933185257066e-11
83500000	0.004998986634627154	1.5231256000317875e-49	2.0401456995399287e-68	3.3534899182296923e-9	1.7706603443093077e-15	2.0199862306262597e-6	-9.862102498215847e-21	4.432085281232486e-21	2.5832897746310353e-12	8.923234588203683e-12	2.6026933185257066e-11
83600000	0.004998986634627154	1.5231256000317879e-49	2.0402633147758965e-68	3.353489918229692e-9	1.7706603443093077e-15	2.0199862306262597e-6	-9.862102492488398e-21	3.1246529340102556e-21	2.5832897746310353e-12	8.923234588203683e-12	2.6026933185257066e-11
83700000	0.004998986634627154	1.5231256000317879e-49	2.040336070854844e-68	3.353489918229692e-9	1.7706603443093077e-15	2.0199862306262597e-6	-9.862102486779261e-21	1.9393501701542453e-21	2.5832897746310353e-12	8.923234588203682e-12	2.6026933185257066e-11
83800000	0.004998986634627154	1.5231256000317879e-49	2.0403371063821096e-68	3.3534899182296923e-9	1.7706603443093075e-15	2.0199862306262597e-6	-9.862102481251237e-21	1.961617586979869e-21	2.5832897746310353e-12	8.923234588203682e-12	2.6026933185257066e-11
83900000	0.004998986634627154	1.5231256000317883e-49	2.0403134480281217e-68	3.353489918229692e-9	1.7706603443093075e-15	2.0199862306262597e-6	-9.862102475597699e-21	1.146997350554145e-21	2.5832897746310357e-12	8.923234588203682e-12	2.6026933185257063e-11
84000000	0.004998986634627154	1.5231256000317883e-49	2.0404924967870434e-68	3.353489918229692e-9	1.7706603443093075e-15	2.0199862306262597e-6	-9.86210246989712e-21	1.8754928024757678e-23	2.5832897746310357e-12	8.923234588203682e-12	2.6026933185257066e-11
84100000	0.004998986634627154	1.5231256000317883e-49	2.040423341885068e-68	3.353489918229692e-9	1.7706603443093075e-15	2.0199862306262597e-6	-9.862102464561062e-21	1.3209453861619345e-21	2.5832897746310353e-12	8.923234588203682e-12	2.6026933185257066e-11
84200000	0.004998986634627154	1.523125600031788e-49	2.0403914428296547e-68	3.353489918229692e-9	1.7706603443093077e-15	2.0199862306262597e-6	-9.862102459113771e-21	1.8814937066998816e-21	2.5832897746310353e-12	8.923234588203682e-12	2.6026933185257066e-11
84300000	0.004998986634627154	1.5231256000317884e-49	2.040423962912372e-68	3.353489918229692e-9	1.7706603443093077e-15	2.0199862306262597e-6	-9.862102453365543e-21	4.355296717914449e-22	2.5832897746310357e-12	8.923234588203682e-12	2.6026933185257063e-11
84400000	0.004998986634627154	1.5231256000317877e-49	2.040298116738653e-68	3.353489918229692e-9	1.7706603443093077e-15	2.0199862306262597e-6	-9.862102448100351e-21	2.2102290209455976e-21	2.5832897746310353e-12	8.923234588203682e-12	2.6026933185257066e-11
84500000	0.004998986634627154	1.5231256000317879e-49	2.0404067232895723e-68	3.3534899182296923e-9	1.7706603443093075e-15	2.0199862306262597e-6	-9.862102442283758e-21	3.084428595396272e-22	2.5832897746310353e-12	8.923234588203682e-12	2.6026933185257066e-11
84600000	0.004998986634627154	1.5231256000317883e-49	2.0403265867939537e-68	3.353489918229692e-9	1.7706603443093077e-15	2.0199862306262597e-6	-9.862102436874384e-21	1.1217982039316974e-21	2.5832897746310353e-12	8.923234588203682e-12	2.6026933185257066e-11
84700000	0.004998986634627154	1.5231256000317883e-49	2.040332106535595e-68	3.3534899182296923e-9	1.7706603443093077e-15	2.0199862306262597e-6	-9.862102431333106e-21	1.0556860833693878e-21	2.5832897746310353e-12	8.923234588203682e-12	2.6026933185257066e-11
84800000	0.004998986634627154	1.5231256000317879e-49	2.0404115496286216e-68	3.353489918229692e-9	1.7706603443093075e-15	2.0199862306262597e-6	-9.862102425725168e-21	5.451223854897465e-22	2.5832897746310353e-12	8.923234588203682e-12	2.6026933185257063e-11
84900000	0.004998986634627154	1.5231256000317883e-49	2.040283732960523e-68	3.3534899182296923e-9	1.7706603443093077e-15	2.0199862306262597e-6	-9.862102420594405e-21	3.216115998213381e-21	2.5832897746310353e-12	8.923234588203682e-12	2.6026933185257066e-11
85000000	0.004998986634627154	1.523125600031788e-49	2.040164659470728e-68	3.353489918229692e-9	1.7706603443093075e-15	2.0199862306262597e-6	-9.862102415384244e-21	5.357737090721939e-21	2.5832897746310353e-12	8.923234588203683e-12	2.6026933185257066e-11
85100000	0.004998986634627154	1.5231256000317879e-49	2.0401512814316795e-68	3.3534899182296923e-9	1.7706603443093077e-15	2.0199862306262597e-6	-9.86210240992441e-21	5.834651350483635e-21	2.5832897746310353e-12	8.923234588203683e-12	2.6026933185257063e-11
85200000	0.004998986634627154	1.5231256000317879e-49	2.0401872698239613e-68	3.3534899182296923e-9	1.7706603443093077e-15	2.0199862306262597e-6	-9.862102403941624e-21	2.8247660589406758e-21	2.583289774631035e-12	8.923234588203683e-12	2.6026933185257066e-11
85300000	0.004998986634627154	1.523125600031788e-49	2.0403245575662063e-68	3.353489918229692e-9	1.7706603443093077e-15	2.0199862306262597e-6	-9.862102398155497e-21	1.1261207200631089e-21	2.5832897746310353e-12	8.923234588203682e-12	2.6026933185257066e-11
85400000	0.004998986634627154	1.5231256000317886e-49	2.0401515694279744e-68	3.353489918229692e-9	1.7706603443093075e-15	2.0199862306262597e-6	-9.862102392902344e-21	2.9810847363558987e-21	2.5832897746310357e-12	8.923234588203683e-12	2.6026933185257063e-11
85500000	0.004998986634627154	1.5231256000317886e-49	2.0402178948415295e-68	3.353489918229692e-9	1.7706603443093077e-15	2.0199862306262597e-6	-9.862102387293836e-21	2.466728011271883e-21	2.5832897746310357e-12	8.923234588203683e-12	2.6026933185257063e-11
85600000	0.004998986634627154	1.5231256000317886e-49	2.040201702023673e-68	3.353489918229692e-9	1.7706603443093075e-15	2.0199862306262597e-6	-9.862102381794032e-21	2.6771316318446727e-21	2.5832897746310357e-12	8.923234588203683e-12	2.6026933185257063e-11
85700000	0.004998986634627154	1.5231256000317875e-49	2.040346574175761e-68	3.3534899182296923e-9	1.7706603443093075e-15	2.0199862306262597e-6	-9.862102376165944e-21	2.032211285839491e-21	2.5832897746310353e-12	8.923234588203682e-12	2.6026933185257066e-11
85800000	0.004998986634627154	1.5231256000317879e-49	2.040142489604966e-68	3.3534899182296923e-9	1.7706603443093077e-15	2.0199862306262597e-6	-9.862102371117847e-21	5.2543872350789016e-21	2.5832897746310353e-12	8.923234588203683e-12	2.6026933185257066e-11
85900000	0.004998986634627154	1.5231256000317879e-49	2.0401993819672375e-68	3.3534899182296923e-9	1.7706603443093075e-15	2.0199862306262597e-6	-9.86210236548737e-21	4.593546457304187e-21	2.5832897746310353e-12	8.923234588203683e-12	2.6026933185257066e-11
86000000	0.004998986634627154	1.5231256000317879e-49	2.0402063501149987e-68	3.353489918229692e-9	1.7706603443093077e-15	2.0199862306262597e-6	-9.862102359962072e-21	4.6339720604790954e-21	2.5832897746310353e-12	8.923234588203683e-12	2.6026933185257066e-11
86100000	0.004998986634627154	1.5231256000317877e-49	2.0403790397699027e-68	3.353489918229692e-9	1.7706603443093077e-15	2.0199862306262597e-6	-9.862102353871162e-21	9.031698106832562e-22	2.5832897746310353e-12	8.923234588203682e-12	2.6026933185257066e-11
86200000	0.004998986634627154	1.5231256000317886e-49	2.0402926906554582e-68	3.353489918229692e-9	1.7706603443093077e-15	2.0199862306262597e-6	-9.862102348439301e-21	1.5665968564944098e-21	2.5832897746310357e-12	8.923234588203683e-12	2.6026933185257066e-11
86300000	0.004998986634627154	1.5231256000317884e-49	2.0404882356544527e-68	3.353489918229692e-9	1.7706603443093077e-15	2.0199862306262597e-6	-9.862102342669507e-21	-2.3156046462216177e-23	2.5832897746310357e-12	8.923234588203682e-12	2.6026933185257066e-11
86400000	0.004998986634627154	1.5231256000317884e-49	2.0404900207709506e-68	3.353489918229692e-9	1.7706603443093077e-15	2.0199862306262597e-6	-9.86210233715171e-21	6.729754662046227e-23	2.5832897746310357e-12	8.923234588203682e-12	2.6026933185257066e-11
86500000	0.004998986634627154	1.5231256000317888e-49	2.0402402932269638e-68	3.353489918229692e-9	1.7706603443093077e-15	2.0199862306262597e-6	-9.862102331800428e-21	1.2679693863030687e-21	2.5832897746310357e-12	8.923234588203683e-12	2.6026933185257063e-11
86600000	0.004998986634627154	1.5231256000317875e-49	2.040143068100239e-68	3.3534899182296923e-9	1.7706603443093075e-15	2.0199862306262597e-6	-9.8621023267456e-21	4.445282596155057e-21	2.5832897746310353e-12	8.923234588203683e-12	2.6026933185257066e-11
86700000	0.004998986634627154	1.5231256000317879e-49	2.040354693390511e-68	3.3534899182296923e-9	1.7706603443093075e-15	2.0199862306262597e-6	-9.862102320775899e-21	1.5226457411261754e-21	2.5832897746310353e-12	8.923234588203682e-12	2.6026933185257066e-11
86800000	0.004998986634627154	1.5231256000317877e-49	2.040406954345943e-68	3.353489918229692e-9	1.7706603443093077e-15	2.0199862306262597e-6	-9.862102315099958e-21	5.5867483608974565e-22	2.5832897746310353e-12	8.923234588203682e-12	2.6026933185257066e-11
86900000	0.004998986634627154	1.5231256000317879e-49	2.0404042820460424e-68	3.353489918229692e-9	1.7706603443093077e-15	2.0199862306262597e-6	-9.86210230957235e-21	5.836956032519412e-22	2.5832897746310353e-12	8.923234588203682e-12	2.6026933185257066e-11
87000000	0.004998986634627154	1.523125600031788e-49	2.0401348305150594e-68	3.353489918229692e-9	1.7706603443093075e-15	2.0199862306262597e-6	-9.862102304322201e-21	2.458687305574274e-21	2.5832897746310353e-12	8.923234588203683e-12	2.6026933185257063e-11
87100000	0.004998986634627154	1.5231256000317883e-49	2.040460192477202e-68	3.353489918229692e-9	1.7706603443093077e-15	2.0199862306262597e-6	-9.862102298527678e-21	7.040664349293547e-22	2.5832897746310357e-12	8.923234588203682e-12	2.6026933185257066e-11
87200000	0.004998986634627154	1.5231256000317883e-49	2.040324231352082e-68	3.3534899182296923e-9	1.7706603443093075e-15	2.0199862306262597e-6	-9.862102293319276e-21	2.8574137732367306e-21	2.5832897746310353e-12	8.923234588203682e-12	2.6026933185257066e-11
87300000	0.004998986634627154	1.5231256000317883e-49	2.0402920860389565e-68	3.3534899182296923e-9	1.7706603443093077e-15	2.0199862306262597e-6	-9.862102287881249e-21	3.47972916881969e-21	2.5832897746310353e-12	8.923234588203682e-12	2.6026933185257066e-11
87400000	0.004998986634627154	1.5231256000317883e-49	2.040484046173789e-68	3.353489918229692e-9	1.7706603443093077e-15	2.0199862306262597e-6	-9.862102281885509e-21	3.834607313541757e-22	2.5832897746310357e-12	8.923234588203682e-12	2.6026933185257063e-11
87500000	0.004998986634627154	1.5231256000317877e-49	2.040402649200758e-68	3.353489918229692e-9	1.7706603443093077e-15	2.0199862306262597e-6	-9.862102276402579e-21	7.063730278950626e-22	2.5832897746310353e-12	8.923234588203682e-12	2.6026933185257066e-11
87600000	0.004998986634627154	1.5231256000317883e-49	2.0402775211755266e-68	3.3534899182296923e-9	1.7706603443093075e-15	2.0199862306262597e-6	-9.862102271011729e-21	1.6432421459268371e-21	2.5832897746310357e-12	8.923234588203683e-12	2.6026933185257063e-11
87700000	0.004998986634627154	1.5231256000317883e-49	2.040188274612538e-68	3.353489918229692e-9	1.7706603443093077e-15	2.0199862306262597e-6	-9.862102265636596e-21	2.684886371584478e-21	2.5832897746310357e-12	8.923234588203683e-12	2.6026933185257063e-11
87800000	0.004998986634627154	1.5231256000317884e-49	2.0401975554362116e-68	3.3534899182296923e-9	1.7706603443093075e-15	2.0199862306262597e-6	-9.862102260096724e-21	2.6281653826114848e-21	2.5832897746310357e-12	8.923234588203683e-12	2.6026933185257063e-11
87900000	0.004998986634627154	1.5231256000317884e-49	2.0404963182580616e-68	3.353489918229692e-9	1.7706603443093077e-15	2.0199862306262597e-6	-9.862102254186318e-21	1.0087641474533682e-22	2.5832897746310357e-12	8.923234588203682e-12	2.6026933185257063e-11
88000000	0.004998986634627154	1.523125600031788e-49	2.0401799239387193e-68	3.353489918229692e-9	1.7706603443093075e-15	2.0199862306262597e-6	-9.86210224934407e-21	4.695558689292394e-21	2.5832897746310353e-12	8.923234588203683e-12	2.6026933185257063e-11
88100000	0.004998986634627154	1.523125600031788e-49	2.0401311571189377e-68	3.353489918229692e-9	1.7706603443093077e-15	2.0199862306262597e-6	-9.862102244000574e-21	5.948173379874913e-21	2.5832897746310353e-12	8.923234588203683e-12	2.6026933185257066e-11
88200000	0.004998986634627154	1.523125600031788e-49	2.0401320199863916e-68	3.3534899182296923e-9	1.7706603443093075e-15	2.0199862306262597e-6	-9.862102238504119e-21	6.180920469767514e-21	2.5832897746310353e-12	8.923234588203683e-12	2.6026933185257066e-11
88300000	0.004998986634627154	1.5231256000317873e-49	2.040141247356812e-68	3.353489918229692e-9	1.7706603443093075e-15	2.0199862306262597e-6	-9.862102232530377e-21	3.2313412066659253e-21	2.5832897746310353e-12	8.923234588203683e-12	2.6026933185257066e-11
88400000	0.004998986634627154	1.5231256000317886e-49	2.040163266345017e-68	3.353489918229692e-9	1.7706603443093077e-15	2.0199862306262597e-6	-9.862102226909005e-21	2.6311815164162393e-21	2.5832897746310357e-12	8.923234588203683e-12	2.6026933185257063e-11
88500000	0.004998986634627154	1.5231256000317886e-49	2.0402966075971827e-68	3.353489918229692e-9	1.7706603443093077e-15	2.0199862306262597e-6	-9.862102221229424e-21	1.6429316856357008e-21	2.5832897746310357e-12	8.923234588203683e-12	2.6026933185257066e-11
88600000	0.004998986634627154	1.5231256000317884e-49	2.0403793720790167e-68	3.353489918229692e-9	1.7706603443093077e-15	2.0199862306262597e-6	-9.862102215586079e-21	8.96285084176856e-22	2.5832897746310357e-12	8.923234588203682e-12	2.6026933185257066e-11
88700000	0.004998986634627154	1.5231256000317884e-49	2.0403580027213086e-68	3.353489918229692e-9	1.7706603443093077e-15	2.0199862306262597e-6	-9.862102210088128e-21	1.1190457048073421e-21	2.5832897746310357e-12	8.923234588203682e-12	2.6026933185257066e-11
88800000	0.004998986634627154	1.5231256000317875e-49	2.0402105063192216e-68	3.353489918229692e-9	1.7706603443093075e-15	2.0199862306262597e-6	-9.862102204930637e-21	3.6118461360161796e-21	2.5832897746310353e-12	8.923234588203683e-12	2.6026933185257066e-11
88900000	0.004998986634627154	1.5231256000317879e-49	2.0402032878197603e-68	3.3534899182296923e-9	1.7706603443093075e-15	2.0199862306262597e-6	-9.8621021994842e-21	4.178083278067579e-21	2.5832897746310353e-12	8.923234588203683e-12	2.6026933185257066e-11
89000000	0.004998986634627154	1.5231256000317879e-49	2.040278569196153e-68	3.353489918229692e-9	1.7706603443093077e-15	2.0199862306262597e-6	-9.862102193784414e-21	3.0551150183157877e-21	2.5832897746310353e-12	8.923234588203683e-12	2.6026933185257066e-11
89100000	0.004998986634627154	1.5231256000317879e-49	2.04028262570184e-68	3.3534899182296923e-9	1.7706603443093075e-15	2.0199862306262597e-6	-9.862102188255967e-21	3.0745553311532847e-21	2.5832897746310353e-12	8.923234588203682e-12	2.6026933185257066e-11
89200000	0.004998986634627154	1.5231256000317888e-49	2.0404325195183595e-68	3.353489918229692e-9	1.7706603443093075e-15	2.0199862306262597e-6	-9.862102182305958e-21	2.8321692455817374e-22	2.5832897746310357e-12	8.923234588203682e-12	2.6026933185257066e-11
89300000	0.004998986634627154	1.5231256000317884e-49	2.0404546525359182e-68	3.353489918229692e-9	1.7706603443093075e-15	2.0199862306262597e-6	-9.862102176764111e-21	2.1330002014507483e-22	2.5832897746310357e-12	8.923234588203682e-12	2.6026933185257063e-11
89400000	0.004998986634627154	1.5231256000317883e-49	2.040471958196744e-68	3.353489918229692e-9	1.7706603443093075e-15	2.0199862306262597e-6	-9.862102171276003e-21	5.0169381886989715e-22	2.5832897746310357e-12	8.923234588203682e-12	2.6026933185257066e-11
89500000	0.004998986634627154	1.5231256000317883e-49	2.040447919476618e-68	3.353489918229692e-9	1.7706603443093075e-15	2.0199862306262597e-6	-9.86210216580924e-21	9.324035192308297e-22	2.5832897746310357e-12	8.923234588203682e-12	2.6026933185257066e-11
89600000	0.004998986634627154	1.5231256000317888e-49	2.040205665763239e-68	3.3534899182296923e-9	1.7706603443093075e-15	2.0199862306262597e-6	-9.862102160360479e-21	1.483145559909319e-21	2.5832897746310357e-12	8.923234588203683e-12	2.6026933185257063e-11
89700000	0.004998986634627154	1.5231256000317877e-49	2.040221835855508e-68	3.3534899182296923e-9	1.7706603443093075e-15	2.0199862306262597e-6	-9.862102155102554e-21	3.3062904571574045e-21	2.5832897746310353e-12	8.923234588203683e-12	2.6026933185257066e-11
89800000	0.004998986634627154	1.5231256000317877e-49	2.0404256335478084e-68	3.3534899182296914e-9	1.7706603443093077e-15	2.0199862306262597e-6	-9.862102149115734e-21	2.695079504456637e-22	2.5832897746310353e-12	8.923234588203682e-12	2.6026933185257066e-11
89900000	0.004998986634627154	1.5231256000317877e-49	2.0404031242760647e-68	3.3534899182296914e-9	1.7706603443093077e-15	2.0199862306262597e-6	-9.862102143588767e-21	2.9881497259009346e-22	2.5832897746310353e-12	8.923234588203682e-12	2.6026933185257066e-11
90000000	0.004998986634627154	1.5231256000317877e-49	2.040403720363264e-68	3.353489918229692e-9	1.7706603443093077e-15	2.0199862306262597e-6	-9.862102138052956e-21	2.69144982014884e-22	2.5832897746310353e-12	8.923234588203682e-12	2.6026933185257066e-11
90100000	0.004998986634627154	1.5231256000317886e-49	2.0402573523532245e-68	3.3534899182296923e-9	1.7706603443093075e-15	2.0199862306262597e-6	-9.862102132723238e-21	1.6136158459421279e-21	2.5832897746310357e-12	8.923234588203683e-12	2.6026933185257063e-11
90200000	0.004998986634627154	1.523125600031788e-49	2.0403642664676793e-68	3.3534899182296923e-9	1.7706603443093077e-15	2.0199862306262597e-6	-9.862102127264218e-21	2.095959518968785e-21	2.5832897746310357e-12	8.923234588203682e-12	2.6026933185257066e-11
90300000	0.004998986634627154	1.5231256000317879e-49	2.0402209801584805e-68	3.3534899182296923e-9	1.7706603443093075e-15	2.0199862306262597e-6	-9.862102122085078e-21	4.444429928608676e-21	2.5832897746310353e-12	8.923234588203683e-12	2.6026933185257063e-11
90400000	0.004998986634627154	1.5231256000317879e-49	2.0401980067957635e-68	3.353489918229692e-9	1.7706603443093077e-15	2.0199862306262597e-6	-9.862102116638647e-21	5.010704759826327e-21	2.5832897746310353e-12	8.923234588203683e-12	2.6026933185257063e-11
90500000	0.004998986634627154	1.523125600031788e-49	2.0403174306457063e-68	3.3534899182296923e-9	1.7706603443093077e-15	2.0199862306262597e-6	-9.86210211062131e-21	1.770441712180286e-21	2.5832897746310353e-12	8.923234588203682e-12	2.6026933185257066e-11
90600000	0.004998986634627154	1.523125600031788e-49	2.0404173945440494e-68	3.353489918229692e-9	1.7706603443093075e-15	2.0199862306262597e-6	-9.86210210486771e-21	2.8867091579202905e-22	2.5832897746310353e-12	8.923234588203682e-12	2.6026933185257066e-11
90700000	0.004998986634627154	1.5231256000317886e-49	2.0401446953475277e-68	3.353489918229692e-9	1.7706603443093077e-15	2.0199862306262597e-6	-9.8621020997469e-21	3.0260391072241996e-21	2.5832897746310357e-12	8.923234588203683e-12	2.6026933185257063e-11
90800000	0.004998986634627154	1.5231256000317886e-49	2.0401425996377382e-68	3.3534899182296923e-9	1.7706603443093075e-15	2.0199862306262597e-6	-9.862102094240312e-21	3.1912273755966677e-21	2.5832897746310357e-12	8.923234588203683e-12	2.6026933185257063e-11
90900000	0.004998986634627154	1.5231256000317886e-49	2.0401379815833336e-68	3.353489918229692e-9	1.7706603443093077e-15	2.0199862306262597e-6	-9.862102088725534e-21	3.3018029819808068e-21	2.5832897746310357e-12	8.923234588203683e-12	2.6026933185257063e-11
91000000	0.004998986634627154	1.5231256000317877e-49	2.040434719256257e-68	3.353489918229692e-9	1.7706603443093077e-15	2.0199862306262597e-6	-9.86210208284815e-21	9.947016810732484e-22	2.5832897746310353e-12	8.923234588203682e-12	2.6026933185257066e-11
91100000	0.004998986634627154	1.523125600031788e-49	2.040131595903318e-68	3.3534899182296923e-9	1.7706603443093077e-15	2.0199862306262597e-6	-9.862102077986977e-21	5.463193154524331e-21	2.5832897746310353e-12	8.923234588203683e-12	2.6026933185257066e-11
91200000	0.004998986634627154	1.5231256000317879e-49	2.0401573267961995e-68	3.3534899182296923e-9	1.7706603443093075e-15	2.0199862306262597e-6	-9.862102072448538e-21	5.416006679614599e-21	2.5832897746310353e-12	8.923234588203683e-12	2.6026933185257066e-11
91300000	0.004998986634627154	1.5231256000317879e-49	2.040164030834618e-68	3.353489918229692e-9	1.7706603443093077e-15	2.0199862306262597e-6	-9.86210206693044e-21	5.504441403313036e-21	2.5832897746310353e-12	8.923234588203683e-12	2.6026933185257066e-11
91400000	0.004998986634627154	1.5231256000317884e-49	2.0402667450521764e-68	3.3534899182296923e-9	1.7706603443093075e-15	2.0199862306262597e-6	-9.862102060873641e-21	2.0010711342862234e-21	2.5832897746310353e-12	8.923234588203683e-12	2.6026933185257066e-11
91500000	0.004998986634627154	1.5231256000317886e-49	2.0401736540635697e-68	3.353489918229692e-9	1.7706603443093077e-15	2.0199862306262597e-6	-9.862102055426787e-21	2.5645409792699864e-21	2.5832897746310357e-12	8.923234588203683e-12	2.6026933185257063e-11
91600000	0.004998986634627154	1.5231256000317884e-49	2.0404465698125677e-68	3.353489918229692e-9	1.7706603443093075e-15	2.0199862306262597e-6	-9.862102049549689e-21	2.5933869936931394e-22	2.5832897746310357e-12	8.923234588203682e-12	2.6026933185257066e-11
91700000	0.004998986634627154	1.5231256000317884e-49	2.040478157113094e-68	3.353489918229692e-9	1.7706603443093075e-15	2.0199862306262597e-6	-9.86210204397838e-21	-7.003513895500546e-24	2.5832897746310357e-12	8.923234588203682e-12	2.602693318525704e-11
91800000	0.004998986634627154	1.5231256000317884e-49	2.0404208346519864e-68	3.353489918229692e-9	1.7706603443093075e-15	2.0199862306262597e-6	-9.862102038494595e-21	3.1021738933790677e-22	2.5832897746310357e-12	8.923234588203682e-12	2.6026933185257066e-11
91900000	0.004998986634627154	1.5231256000317875e-49	2.040133243336999e-68	3.3534899182296923e-9	1.7706603443093077e-15	2.0199862306262597e-6	-9.86210203360676e-21	4.600950305716103e-21	2.5832897746310353e-12	8.923234588203683e-12	2.6026933185257066e-11
92000000	0.004998986634627154	1.5231256000317879e-49	2.040291951988695e-68	3.3534899182296923e-9	1.7706603443093075e-15	2.0199862306262597e-6	-9.862102027778707e-21	2.622752899842746e-21	2.5832897746310353e-12	8.923234588203682e-12	2.6026933185257066e-11
92100000	0.004998986634627154	1.5231256000317879e-49	2.0403602621219996e-68	3.3534899182296914e-9	1.7706603443093075e-15	2.0199862306262597e-6	-9.862102022074348e-21	1.4693003951530039e-21	2.5832897746310353e-12	8.923234588203682e-12	2.6026933185257066e-11
92200000	0.004998986634627154	1.5231256000317879e-49	2.0403599468511814e-68	3.353489918229692e-9	1.7706603443093075e-15	2.0199862306262597e-6	-9.862102016546666e-21	1.4938245359167412e-21	2.5832897746310353e-12	8.923234588203682e-12	2.6026933185257066e-11
92300000	0.004998986634627154	1.5231256000317884e-49	2.0402462961497875e-68	3.3534899182296923e-9	1.7706603443093077e-15	2.0199862306262597e-6	-9.862102011038344e-21	1.6474360584533805e-21	2.5832897746310353e-12	8.923234588203683e-12	2.6026933185257063e-11
92400000	0.004998986634627154	1.5231256000317884e-49	2.040491916256238e-68	3.3534899182296923e-9	1.7706603443093077e-15	2.0199862306262597e-6	-9.862102005278739e-21	1.256212844404145e-22	2.5832897746310357e-12	8.923234588203682e-12	2.602693318525704e-11
92500000	0.004998986634627154	1.5231256000317883e-49	2.0403951976982768e-68	3.353489918229692e-9	1.7706603443093075e-15	2.0199862306262597e-6	-9.862101999993298e-21	1.765314369913867e-21	2.5832897746310353e-12	8.923234588203682e-12	2.6026933185257066e-11
92600000	0.004998986634627154	1.523125600031788e-49	2.0403619679898994e-68	3.353489918229692e-9	1.7706603443093075e-15	2.0199862306262597e-6	-9.862101994551064e-21	2.3595905655879343e-21	2.5832897746310353e-12	8.923234588203682e-12	2.6026933185257066e-11
92700000	0.004998986634627154	1.5231256000317888e-49	2.040480399848294e-68	3.353489918229692e-9	1.7706603443093075e-15	2.0199862306262597e-6	-9.862101988692943e-21	1.809186755396632e-22	2.5832897746310357e-12	8.923234588203682e-12	2.6026933185257063e-11
92800000	0.004998986634627154	1.5231256000317877e-49	2.0403328651849136e-68	3.353489918229692e-9	1.7706603443093075e-15	2.0199862306262597e-6	-9.862101983391066e-21	1.7110189454333905e-21	2.5832897746310353e-12	8.923234588203682e-12	2.6026933185257066e-11
92900000	0.004998986634627154	1.5231256000317877e-49	2.0403750828536214e-68	3.3534899182296923e-9	1.7706603443093077e-15	2.0199862306262597e-6	-9.862101977695624e-21	6.170221606846352e-22	2.5832897746310353e-12	8.923234588203682e-12	2.6026933185257066e-11
93000000	0.004998986634627154	1.5231256000317883e-49	2.040283444340746e-68	3.3534899182296923e-9	1.7706603443093075e-15	2.0199862306262597e-6	-9.862101972313214e-21	1.6101664815592498e-21	2.5832897746310357e-12	8.923234588203683e-12	2.6026933185257063e-11
93100000	0.004998986634627154	1.5231256000317883e-49	2.040290878358004e-68	3.3534899182296914e-9	1.7706603443093077e-15	2.0199862306262597e-6	-9.86210196677085e-21	1.5368026018745584e-21	2.5832897746310357e-12	8.923234588203683e-12	2.6026933185257063e-11
93200000	0.004998986634627154	1.5231256000317877e-49	2.0404582273689977e-68	3.353489918229692e-9	1.7706603443093077e-15	2.0199862306262597e-6	-9.86210196104284e-21	2.2564542424718366e-22	2.5832897746310353e-12	8.923234588203682e-12	2.6026933185257066e-11
93300000	0.004998986634627154	1.5231256000317883e-49	2.040248524499403e-68	3.3534899182296923e-9	1.7706603443093077e-15	2.0199862306262597e-6	-9.862101956033736e-21	3.7078231803583054e-21	2.5832897746310353e-12	8.923234588203683e-12	2.6026933185257066e-11
93400000	0.004998986634627154	1.523125600031788e-49	2.040146975044843e-68	3.353489918229692e-9	1.7706603443093077e-15	2.0199862306262597e-6	-9.862101950797049e-21	5.672587650089374e-21	2.5832897746310353e-12	8.923234588203683e-12	2.6026933185257066e-11
93500000	0.004998986634627154	1.523125600031788e-49	2.0401387438377832e-68	3.3534899182296923e-9	1.7706603443093075e-15	2.0199862306262597e-6	-9.862101945325743e-21	6.073030839939321e-21	2.5832897746310353e-12	8.923234588203683e-12	2.6026933185257066e-11
93600000	0.004998986634627154	1.5231256000317879e-49	2.040148233549135e-68	3.3534899182296923e-9	1.7706603443093077e-15	2.0199862306262597e-6	-9.862101939359525e-21	3.173622962934232e-21	2.583289774631035e-12	8.923234588203683e-12	2.6026933185257066e-11
93700000	0.004998986634627154	1.5231256000317883e-49	2.0402718244535292e-68	3.3534899182296923e-9	1.7706603443093075e-15	2.0199862306262597e-6	-9.862101933595577e-21	1.622829909343501e-21	2.5832897746310357e-12	8.923234588203683e-12	2.6026933185257063e-11
93800000	0.004998986634627154	1.5231256000317886e-49	2.0401854343802627e-68	3.3534899182296923e-9	1.7706603443093077e-15	2.0199862306262597e-6	-9.862101928221388e-21	2.6707951441147965e-21	2.5832897746310357e-12	8.923234588203683e-12	2.6026933185257063e-11
93900000	0.004998986634627154	1.5231256000317884e-49	2.0402664214519458e-68	3.3534899182296923e-9	1.7706603443093075e-15	2.0199862306262597e-6	-9.862101922588669e-21	1.9949898617547893e-21	2.5832897746310357e-12	8.923234588203683e-12	2.6026933185257063e-11
94000000	0.004998986634627154	1.5231256000317888e-49	2.0402468137150813e-68	3.353489918229692e-9	1.7706603443093077e-15	2.0199862306262597e-6	-9.86210191709228e-21	2.2281810226048947e-21	2.5832897746310357e-12	8.923234588203683e-12	2.6026933185257063e-11
94100000	0.004998986634627154	1.5231256000317879e-49	2.0403029700109165e-68	3.3534899182296923e-9	1.7706603443093075e-15	2.0199862306262597e-6	-9.86210191160687e-21	2.534564872808841e-21	2.5832897746310353e-12	8.923234588203682e-12	2.6026933185257066e-11
94200000	0.004998986634627154	1.5231256000317879e-49	2.0401565794176782e-68	3.353489918229692e-9	1.7706603443093075e-15	2.0199862306262597e-6	-9.862101906445661e-21	5.002560597120236e-21	2.5832897746310353e-12	8.923234588203683e-12	2.6026933185257063e-11
94300000	0.004998986634627154	1.5231256000317877e-49	2.040222260664485e-68	3.353489918229692e-9	1.7706603443093077e-15	2.0199862306262597e-6	-9.862101900786165e-21	4.148233927041192e-21	2.5832897746310353e-12	8.923234588203683e-12	2.6026933185257063e-11
94400000	0.004998986634627154	1.5231256000317879e-49	2.0402286601865983e-68	3.353489918229692e-9	1.7706603443093075e-15	2.0199862306262597e-6	-9.862101895259165e-21	4.177306518925015e-21	2.5832897746310353e-12	8.923234588203683e-12	2.6026933185257066e-11
94500000	0.004998986634627154	1.5231256000317888e-49	2.0404207985073513e-68	3.353489918229692e-9	1.7706603443093075e-15	2.0199862306262597e-6	-9.8621018891754e-21	4.941455096449322e-22	2.5832897746310357e-12	8.923234588203682e-12	2.6026933185257066e-11
94600000	0.004998986634627154	1.5231256000317884e-49	2.040352025066924e-68	3.353489918229692e-9	1.7706603443093077e-15	2.0199862306262597e-6	-9.862101883730177e-21	1.0684675661645298e-21	2.5832897746310357e-12	8.923234588203682e-12	2.6026933185257063e-11
94700000	0.004998986634627154	1.5231256000317883e-49	2.040491650198528e-68	3.353489918229692e-9	1.7706603443093077e-15	2.0199862306262597e-6	-9.862101878043894e-21	3.5543135675402795e-23	2.5832897746310357e-12	8.923234588203682e-12	2.6026933185257066e-11
94800000	0.004998986634627154	1.5231256000317883e-49	2.0404834682994044e-68	3.353489918229692e-9	1.7706603443093075e-15	2.0199862306262597e-6	-9.862101872544991e-21	2.519642291191823e-22	2.5832897746310357e-12	8.923234588203682e-12	2.6026933185257066e-11
94900000	0.004998986634627154	1.523125600031789e-49	2.040159845319158e-68	3.3534899182296923e-9	1.7706603443093077e-15	2.0199862306262597e-6	-9.86210186722999e-21	1.6945416112059872e-21	2.5832897746310357e-12	8.923234588203683e-12	2.6026933185257063e-11
95000000	0.004998986634627154	1.5231256000317875e-49	2.0401609806810967e-68	3.3534899182296923e-9	1.7706603443093075e-15	2.0199862306262597e-6	-9.862101862072038e-21	4.184269152429278e-21	2.5832897746310353e-12	8.923234588203683e-12	2.6026933185257066e-11
95100000	0.004998986634627154	1.5231256000317877e-49	2.040380174908697e-68	3.3534899182296914e-9	1.7706603443093077e-15	2.0199862306262597e-6	-9.862101856074348e-21	1.075005324071333e-21	2.5832897746310353e-12	8.923234588203682e-12	2.6026933185257066e-11
95200000	0.004998986634627154	1.5231256000317877e-49	2.040422318695791e-68	3.353489918229692e-9	1.7706603443093077e-15	2.0199862306262597e-6	-9.86210185041947e-21	2.5146382986553225e-22	2.5832897746310353e-12	8.923234588203682e-12	2.6026933185257066e-11
95300000	0.004998986634627154	1.5231256000317879e-49	2.0404193541046148e-68	3.353489918229692e-9	1.7706603443093077e-15	2.0199862306262597e-6	-9.86210184489068e-21	2.686263289018668e-22	2.5832897746310353e-12	8.923234588203682e-12	2.6026933185257066e-11
95400000	0.004998986634627154	1.5231256000317879e-49	2.0401403225253784e-68	3.353489918229692e-9	1.7706603443093075e-15	2.0199862306262597e-6	-9.862101839682452e-21	2.4231085913465678e-21	2.5832897746310353e-12	8.923234588203683e-12	2.6026933185257063e-11
95500000	0.004998986634627154	1.523125600031789e-49	2.0404353332132496e-68	3.353489918229692e-9	1.7706603443093075e-15	2.0199862306262597e-6	-9.86210183394979e-21	1.0809410655293091e-21	2.5832897746310357e-12	8.923234588203682e-12	2.6026933185257066e-11
95600000	0.004998986634627154	1.5231256000317883e-49	2.0402912527959844e-68	3.353489918229692e-9	1.7706603443093075e-15	2.0199862306262597e-6	-9.862101828760361e-21	3.3607993706126485e-21	2.5832897746310353e-12	8.923234588203682e-12	2.6026933185257066e-11
95700000	0.004998986634627154	1.5231256000317879e-49	2.040261134717032e-68	3.3534899182296923e-9	1.7706603443093077e-15	2.0199862306262597e-6	-9.862101823321381e-21	3.976766835543799e-21	2.5832897746310353e-12	8.923234588203683e-12	2.6026933185257066e-11
95800000	0.004998986634627154	1.5231256000317884e-49	2.040446329126749e-68	3.353489918229692e-9	1.7706603443093075e-15	2.0199862306262597e-6	-9.862101817302191e-21	7.241532102563185e-22	2.5832897746310357e-12	8.923234588203682e-12	2.6026933185257063e-11
95900000	0.004998986634627154	1.5231256000317877e-49	2.040426951875123e-68	3.353489918229692e-9	1.7706603443093075e-15	2.0199862306262597e-6	-9.86210181171552e-21	3.553730626458565e-22	2.5832897746310353e-12	8.923234588203682e-12	2.6026933185257066e-11
96000000	0.004998986634627154	1.5231256000317884e-49	2.040230777031903e-68	3.3534899182296923e-9	1.7706603443093075e-15	2.0199862306262597e-6	-9.86210180645203e-21	2.141413657475049e-21	2.5832897746310357e-12	8.923234588203683e-12	2.6026933185257063e-11
96100000	0.004998986634627154	1.5231256000317886e-49	2.040153822623348e-68	3.353489918229692e-9	1.7706603443093077e-15	2.0199862306262597e-6	-9.86210180105783e-21	3.0559475512704547e-21	2.5832897746310357e-12	8.923234588203683e-12	2.6026933185257063e-11
96200000	0.004998986634627154	1.5231256000317886e-49	2.04016227850215e-68	3.353489918229692e-9	1.7706603443093075e-15	2.0199862306262597e-6	-9.862101795521935e-21	3.0257203736111863e-21	2.5832897746310357e-12	8.923234588203683e-12	2.6026933185257063e-11
96300000	0.004998986634627154	1.5231256000317883e-49	2.0404893030614305e-68	3.353489918229692e-9	1.7706603443093075e-15	2.0199862306262597e-6	-9.862101789576663e-21	2.6597226612247295e-22	2.5832897746310357e-12	8.923234588203682e-12	2.6026933185257063e-11
96400000	0.004998986634627154	1.5231256000317877e-49	2.0401568099937712e-68	3.3534899182296923e-9	1.7706603443093077e-15	2.0199862306262597e-6	-9.86210178476327e-21	5.053050155781258e-21	2.5832897746310353e-12	8.923234588203683e-12	2.6026933185257066e-11
96500000	0.004998986634627154	1.523125600031788e-49	2.0401338088362888e-68	3.3534899182296923e-9	1.7706603443093075e-15	2.0199862306262597e-6	-9.862101779356966e-21	5.886877930492979e-21	2.5832897746310353e-12	8.923234588203683e-12	2.6026933185257066e-11
96600000	0.004998986634627154	1.5231256000317879e-49	2.0401372952464553e-68	3.3534899182296923e-9	1.7706603443093075e-15	2.0199862306262597e-6	-9.86210177385216e-21	6.063924472720273e-21	2.5832897746310353e-12	8.923234588203683e-12	2.6026933185257063e-11
96700000	0.004998986634627154	1.523125600031788e-49	2.0401680993870782e-68	3.3534899182296923e-9	1.7706603443093077e-15	2.0199862306262597e-6	-9.862101767856281e-21	2.9667421912050396e-21	2.583289774631035e-12	8.923234588203683e-12	2.6026933185257066e-11
96800000	0.004998986634627154	1.5231256000317884e-49	2.0401354859285662e-68	3.353489918229692e-9	1.7706603443093075e-15	2.0199862306262597e-6	-9.862101762311178e-21	2.8751125863081566e-21	2.5832897746310357e-12	8.923234588203683e-12	2.6026933185257063e-11
96900000	0.004998986634627154	1.5231256000317884e-49	2.040350383454184e-68	3.353489918229692e-9	1.7706603443093077e-15	2.0199862306262597e-6	-9.862101756520334e-21	1.145003769467493e-21	2.5832897746310357e-12	8.923234588203682e-12	2.6026933185257066e-11
97000000	0.004998986634627154	1.5231256000317884e-49	2.040421605067793e-68	3.353489918229692e-9	1.7706603443093077e-15	2.0199862306262597e-6	-9.86210175089031e-21	4.871767490570535e-22	2.5832897746310357e-12	8.923234588203682e-12	2.6026933185257066e-11
97100000	0.004998986634627154	1.5231256000317884e-49	2.0404028106487525e-68	3.353489918229692e-9	1.7706603443093077e-15	2.0199862306262597e-6	-9.862101745386887e-21	6.7345395345893e-22	2.5832897746310357e-12	8.923234588203682e-12	2.6026933185257066e-11
97200000	0.004998986634627154	1.5231256000317875e-49	2.0401766358029457e-68	3.3534899182296923e-9	1.7706603443093077e-15	2.0199862306262597e-6	-9.862101740358124e-21	4.024559509596454e-21	2.5832897746310353e-12	8.923234588203683e-12	2.6026933185257066e-11
97300000	0.004998986634627154	1.5231256000317879e-49	2.0402289955366225e-68	3.353489918229692e-9	1.7706603443093077e-15	2.0199862306262597e-6	-9.862101734782057e-21	3.7264830132579335e-21	2.5832897746310353e-12	8.923234588203683e-12	2.6026933185257066e-11
97400000	0.004998986634627154	1.5231256000317879e-49	2.040304516075e-68	3.353489918229692e-9	1.7706603443093077e-15	2.0199862306262597e-6	-9.86210172907451e-21	2.5517614531380043e-21	2.5832897746310353e-12	8.923234588203682e-12	2.6026933185257066e-11
97500000	0.004998986634627154	1.5231256000317879e-49	2.040307252826378e-68	3.353489918229692e-9	1.7706603443093077e-15	2.0199862306262597e-6	-9.862101723546126e-21	2.5716097334174757e-21	2.5832897746310353e-12	8.923234588203682e-12	2.6026933185257066e-11
97600000	0.004998986634627154	1.5231256000317888e-49	2.0403893378784662e-68	3.353489918229692e-9	1.7706603443093075e-15	2.0199862306262597e-6	-9.862101717717117e-21	5.870402222919352e-22	2.5832897746310357e-12	8.923234588203682e-12	2.6026933185257066e-11
97700000	0.004998986634627154	1.5231256000317884e-49	2.0404788198855527e-68	3.353489918229692e-9	1.7706603443093075e-15	2.0199862306262597e-6	-9.862101712104565e-21	4.568564162187888e-23	2.5832897746310357e-12	8.923234588203682e-12	2.6026933185257066e-11
97800000	0.004998986634627154	1.5231256000317883e-49	2.0404531709267936e-68	3.353489918229692e-9	1.7706603443093075e-15	2.0199862306262597e-6	-9.862101706691108e-21	8.318335825174564e-22	2.5832897746310357e-12	8.923234588203682e-12	2.6026933185257066e-11
97900000	0.004998986634627154	1.5231256000317883e-49	2.040424715229541e-68	3.353489918229692e-9	1.7706603443093075e-15	2.0199862306262597e-6	-9.862101701234502e-21	1.3302604238757449e-21	2.5832897746310353e-12	8.923234588203682e-12	2.6026933185257066e-11
98000000	0.004998986634627154	1.5231256000317886e-49	2.0403048637627847e-68	3.353489918229692e-9	1.7706603443093075e-15	2.0199862306262597e-6	-9.862101695654657e-21	1.006989134434723e-21	2.5832897746310357e-12	8.923234588203682e-12	2.6026933185257063e-11
98100000	0.004998986634627154	1.5231256000317877e-49	2.0402549620886995e-68	3.3534899182296923e-9	1.7706603443093077e-15	2.0199862306262597e-6	-9.862101690396742e-21	2.830193967885053e-21	2.5832897746310353e-12	8.923234588203683e-12	2.6026933185257066e-11
98200000	0.004998986634627154	1.5231256000317879e-49	2.040427833230084e-68	3.353489918229692e-9	1.7706603443093075e-15	2.0199862306262597e-6	-9.862101684463898e-21	1.5330003482616718e-22	2.5832897746310353e-12	8.923234588203682e-12	2.6026933185257066e-11
98300000	0.004998986634627154	1.523125600031788e-49	2.0403738661655482e-68	3.3534899182296914e-9	1.7706603443093075e-15	2.0199862306262597e-6	-9.862101678999484e-21	5.997001628580049e-22	2.5832897746310353e-12	8.923234588203682e-12	2.6026933185257066e-11
98400000	0.004998986634627154	1.523125600031788e-49	2.040376669723816e-68	3.353489918229692e-9	1.7706603443093075e-15	2.0199862306262597e-6	-9.862101673460847e-21	5.511951236727926e-22	2.5832897746310353e-12	8.923234588203682e-12	2.6026933185257066e-11
98500000	0.004998986634627154	1.5231256000317879e-49	2.0403294660561657e-68	3.353489918229692e-9	1.7706603443093075e-15	2.0199862306262597e-6	-9.862101668013864e-21	1.1137835618747898e-21	2.5832897746310353e-12	8.923234588203682e-12	2.6026933185257063e-11
98600000	0.004998986634627154	1.5231256000317883e-49	2.040328601592779e-68	3.353489918229692e-9	1.7706603443093077e-15	2.0199862306262597e-6	-9.8621016627043e-21	2.592649123967683e-21	2.5832897746310353e-12	8.923234588203682e-12	2.6026933185257066e-11
98700000	0.004998986634627154	1.523125600031788e-49	2.0401934551882313e-68	3.353489918229692e-9	1.7706603443093075e-15	2.0199862306262597e-6	-9.862101657516181e-21	4.8812393153706485e-21	2.5832897746310353e-12	8.923234588203683e-12	2.6026933185257066e-11
98800000	0.004998986634627154	1.523125600031788e-49	2.040174546914239e-68	3.3534899182296923e-9	1.7706603443093075e-15	2.0199862306262597e-6	-9.862101652064398e-21	5.411835016089172e-21	2.5832897746310353e-12	8.923234588203683e-12	2.6026933185257066e-11
98900000	0.004998986634627154	1.5231256000317879e-49	2.0402550831775044e-68	3.3534899182296923e-9	1.7706603443093075e-15	2.0199862306262597e-6	-9.86210164606155e-21	2.2681796847109606e-21	2.5832897746310353e-12	8.923234588203683e-12	2.6026933185257066e-11
99000000	0.004998986634627154	1.5231256000317879e-49	2.040382699184029e-68	3.353489918229692e-9	1.7706603443093075e-15	2.0199862306262597e-6	-9.862101640278354e-21	5.890607605800368e-22	2.5832897746310353e-12	8.923234588203682e-12	2.6026933185257066e-11
99100000	0.004998986634627154	1.5231256000317886e-49	2.040133628282742e-68	3.3534899182296923e-9	1.7706603443093075e-15	2.0199862306262597e-6	-9.862101635129459e-21	3.1391857484580452e-21	2.5832897746310357e-12	8.923234588203683e-12	2.6026933185257063e-11
99200000	0.004998986634627154	1.5231256000317886e-49	2.0401684636798384e-68	3.353489918229692e-9	1.7706603443093077e-15	2.0199862306262597e-6	-9.862101629568938e-21	2.9447718711500857e-21	2.5832897746310357e-12	8.923234588203683e-12	2.6026933185257063e-11
99300000	0.004998986634627154	1.5231256000317888e-49	2.0401581539068364e-68	3.353489918229692e-9	1.7706603443093077e-15	2.0199862306262597e-6	-9.862101624061964e-21	3.107365819618471e-21	2.5832897746310357e-12	8.923234588203683e-12	2.6026933185257063e-11
99400000	0.004998986634627154	1.5231256000317877e-49	2.040398021582128e-68	3.3534899182296923e-9	1.7706603443093077e-15	2.0199862306262597e-6	-9.862101618279547e-21	1.433452633074943e-21	2.5832897746310353e-12	8.923234588203682e-12	2.6026933185257066e-11
99500000	0.004998986634627154	1.5231256000317877e-49	2.040132539960354e-68	3.3534899182296923e-9	1.7706603443093077e-15	2.0199862306262597e-6	-9.862101613348684e-21	5.437289055064934e-21	2.5832897746310353e-12	8.923234588203683e-12	2.6026933185257066e-11
99600000	0.004998986634627154	1.5231256000317879e-49	2.040174231155343e-68	3.353489918229692e-9	1.7706603443093075e-15	2.0199862306262597e-6	-9.862101607764371e-21	5.084245490719199e-21	2.5832897746310353e-12	8.923234588203683e-12	2.6026933185257066e-11
99700000	0.004998986634627154	1.5231256000317879e-49	2.0401813670921934e-68	3.3534899182296923e-9	1.7706603443093077e-15	2.0199862306262597e-6	-9.862101602242408e-21	5.146913949921832e-21	2.5832897746310353e-12	8.923234588203683e-12	2.6026933185257066e-11
99800000	0.004998986634627154	1.5231256000317886e-49	2.0403180872096942e-68	3.3534899182296923e-9	1.7706603443093077e-15	2.0199862306262597e-6	-9.862101596163964e-21	1.499221609961538e-21	2.5832897746310353e-12	8.923234588203682e-12	2.6026933185257066e-11
99900000	0.004998986634627154	1.5231256000317886e-49	2.0402213116966534e-68	3.3534899182296923e-9	1.7706603443093077e-15	2.0199862306262597e-6	-9.86210159073255e-21	2.165616123703233e-21	2.5832897746310357e-12	8.923234588203683e-12	2.6026933185257063e-11
100000000	0.004998986634627154	1.5231256000317886e-49	2.0403933519555347e-68	3.353489918229692e-9	1.7706603443093077e-15	2.0199862306262597e-6	-9.862101584135662e-21	-4.938796796158111e-21	2.5832897746310357e-12	8.923234588203683e-12	2.6026933185257063e-11
