# Supplementary material for: Thermodynamics Underpinning the Microbial Community‐Level Nitrogen Energy Metabolism
Source: Environ Microbiol. 2025 Feb 16;27(2):e70055. doi: 10.1111/1462-2920.70055 (PMC11830459; doi:10.1111/1462-2920.70055)
Supplement: Supplementary file 1 — Data S1. [file EMI-27-e70055-s001.zip › SI/Nnetwork/Results/kdef_-10/Iin_-5/p_0.2/O2_-6._H_-8..csv]

time	N2	N2H4	N2H5	N2O	NH2OH	NH3	NH3OH	NH4	NO	NO2	NO3
0	0.00001	0.00001	0.00001	0.00001	0.00001	0.00001	0.00001	0.00001	0.00001	0.00001	0.00001
100000	0.0049971527464196565	1.755419721084488e-49	5.37133521543446e-65	1.2236169831374977e-9	2.5066050498147652e-15	5.692051459163458e-6	-4.285582334364801e-22	4.6483862258533735e-19	6.724562434229783e-13	3.1654977491009606e-12	4.6270997576516596e-12
200000	0.004997152746419656	1.7554197210844904e-49	5.371335215435114e-65	1.2236169831374977e-9	2.5066050498147802e-15	5.6920514591634565e-6	-4.285504119099714e-22	4.64838624422386e-19	6.724562434229785e-13	3.1654977491009634e-12	4.627099757651657e-12
300000	0.004997152746419656	1.7554197210844908e-49	5.371335215435039e-65	1.2236169831374977e-9	2.506605049814778e-15	5.6920514591634565e-6	-4.285425903834623e-22	4.648386241905677e-19	6.724562434229785e-13	3.165497749100963e-12	4.627099757651657e-12
400000	0.004997152746419656	1.7554197210844904e-49	5.371335215434598e-65	1.2236169831374979e-9	2.506605049814767e-15	5.692051459163457e-6	-4.285347688569532e-22	4.648386228323918e-19	6.724562434229785e-13	3.165497749100961e-12	4.627099757651659e-12
500000	0.004997152746419656	1.7554197210844904e-49	5.371335215434512e-65	1.2236169831374979e-9	2.5066050498147644e-15	5.692051459163457e-6	-4.285269473304442e-22	4.64838622567638e-19	6.724562434229785e-13	3.1654977491009606e-12	4.627099757651659e-12
600000	0.004997152746419656	1.75541972108449e-49	5.371335215434512e-65	1.2236169831374979e-9	2.506605049814765e-15	5.692051459163458e-6	-4.285191258039351e-22	4.648386225683837e-19	6.724562434229784e-13	3.1654977491009606e-12	4.627099757651659e-12
700000	0.0049971527464196565	1.755419721084489e-49	5.3713352154345095e-65	1.2236169831374977e-9	2.5066050498147652e-15	5.692051459163458e-6	-4.285113042774261e-22	4.648386225641334e-19	6.724562434229784e-13	3.1654977491009606e-12	4.627099757651659e-12
800000	0.0049971527464196565	1.755419721084488e-49	5.371335215434509e-65	1.2236169831374977e-9	2.5066050498147652e-15	5.692051459163458e-6	-4.2850348275091715e-22	4.648386225626687e-19	6.724562434229783e-13	3.1654977491009606e-12	4.627099757651659e-12
900000	0.0049971527464196565	1.7554197210844878e-49	5.371335215434508e-65	1.2236169831374977e-9	2.5066050498147656e-15	5.692051459163458e-6	-4.284956612244081e-22	4.648386225627083e-19	6.724562434229782e-13	3.1654977491009606e-12	4.627099757651659e-12
1000000	0.004997152746419657	1.7554197210844874e-49	5.371335215434508e-65	1.2236169831374977e-9	2.5066050498147656e-15	5.692051459163458e-6	-4.284878396978991e-22	4.648386225627427e-19	6.724562434229781e-13	3.1654977491009606e-12	4.627099757651659e-12
1100000	0.004997152746419657	1.755419721084487e-49	5.371335215434507e-65	1.2236169831374977e-9	2.5066050498147656e-15	5.692051459163458e-6	-4.2848001817139e-22	4.648386225627722e-19	6.724562434229781e-13	3.1654977491009606e-12	4.627099757651659e-12
1200000	0.004997152746419657	1.7554197210844866e-49	5.371335215434507e-65	1.2236169831374975e-9	2.506605049814766e-15	5.692051459163459e-6	-4.284721966448811e-22	4.648386225627969e-19	6.724562434229781e-13	3.1654977491009606e-12	4.627099757651659e-12
1300000	0.004997152746419657	1.7554197210844862e-49	5.371335215434506e-65	1.2236169831374975e-9	2.506605049814766e-15	5.692051459163459e-6	-4.28464375118372e-22	4.648386225628174e-19	6.72456243422978e-13	3.1654977491009606e-12	4.627099757651659e-12
1400000	0.004997152746419657	1.755419721084486e-49	5.371335215434506e-65	1.2236169831374975e-9	2.506605049814766e-15	5.692051459163459e-6	-4.28456553591863e-22	4.648386225628335e-19	6.72456243422978e-13	3.1654977491009606e-12	4.627099757651659e-12
1500000	0.004997152746419657	1.755419721084486e-49	5.371335215434506e-65	1.2236169831374975e-9	2.506605049814766e-15	5.692051459163459e-6	-4.284487320653541e-22	4.648386225628458e-19	6.72456243422978e-13	3.1654977491009606e-12	4.627099757651659e-12
1600000	0.004997152746419657	1.755419721084486e-49	5.371335215434506e-65	1.2236169831374975e-9	2.506605049814766e-15	5.692051459163459e-6	-4.28440910538845e-22	4.648386225628544e-19	6.72456243422978e-13	3.1654977491009606e-12	4.627099757651659e-12
1700000	0.004997152746419657	1.755419721084486e-49	5.371335215434506e-65	1.2236169831374975e-9	2.506605049814766e-15	5.692051459163459e-6	-4.28433089012336e-22	4.648386225628596e-19	6.72456243422978e-13	3.1654977491009606e-12	4.627099757651659e-12
1800000	0.004997152746419657	1.755419721084486e-49	5.371335215434506e-65	1.2236169831374975e-9	2.506605049814766e-15	5.692051459163459e-6	-4.28425267485827e-22	4.648386225628618e-19	6.72456243422978e-13	3.1654977491009606e-12	4.627099757651659e-12
1900000	0.004997152746419657	1.755419721084486e-49	5.371335215434506e-65	1.2236169831374975e-9	2.506605049814766e-15	5.692051459163459e-6	-4.28417445959318e-22	4.648386225628612e-19	6.72456243422978e-13	3.1654977491009606e-12	4.627099757651659e-12
2000000	0.004997152746419657	1.755419721084486e-49	5.371335215434506e-65	1.2236169831374975e-9	2.506605049814766e-15	5.692051459163459e-6	-4.284096244328089e-22	4.648386225628578e-19	6.72456243422978e-13	3.1654977491009606e-12	4.627099757651659e-12
2100000	0.004997152746419657	1.755419721084486e-49	5.371335215434506e-65	1.2236169831374975e-9	2.506605049814766e-15	5.692051459163459e-6	-4.284018029062999e-22	4.648386225628522e-19	6.72456243422978e-13	3.1654977491009606e-12	4.627099757651659e-12
2200000	0.004997152746419657	1.7554197210844862e-49	5.371335215434506e-65	1.2236169831374975e-9	2.506605049814766e-15	5.692051459163459e-6	-4.283939813797909e-22	4.648386225628446e-19	6.72456243422978e-13	3.1654977491009606e-12	4.627099757651659e-12
2300000	0.004997152746419657	1.7554197210844862e-49	5.371335215434506e-65	1.2236169831374975e-9	2.506605049814766e-15	5.692051459163459e-6	-4.283861598532819e-22	4.648386225628351e-19	6.72456243422978e-13	3.1654977491009606e-12	4.627099757651659e-12
2400000	0.004997152746419657	1.7554197210844862e-49	5.371335215434506e-65	1.2236169831374975e-9	2.506605049814766e-15	5.692051459163459e-6	-4.283783383267729e-22	4.648386225628241e-19	6.724562434229781e-13	3.1654977491009606e-12	4.627099757651659e-12
2500000	0.0049971527464196565	1.7554197210844866e-49	5.371335215434506e-65	1.2236169831374975e-9	2.506605049814766e-15	5.692051459163459e-6	-4.283705168002639e-22	4.648386225628119e-19	6.724562434229781e-13	3.1654977491009606e-12	4.627099757651659e-12
2600000	0.0049971527464196565	1.755419721084487e-49	5.371335215434507e-65	1.2236169831374975e-9	2.5066050498147656e-15	5.692051459163459e-6	-4.283626952737549e-22	4.648386225627986e-19	6.724562434229781e-13	3.1654977491009606e-12	4.627099757651659e-12
2700000	0.0049971527464196565	1.755419721084487e-49	5.371335215434507e-65	1.2236169831374975e-9	2.5066050498147656e-15	5.692051459163459e-6	-4.283548737472458e-22	4.648386225627846e-19	6.724562434229781e-13	3.1654977491009606e-12	4.627099757651659e-12
2800000	0.0049971527464196565	1.7554197210844874e-49	5.371335215434507e-65	1.2236169831374975e-9	2.5066050498147656e-15	5.692051459163459e-6	-4.283470522207369e-22	4.648386225627701e-19	6.724562434229782e-13	3.1654977491009606e-12	4.627099757651659e-12
2900000	0.0049971527464196565	1.7554197210844874e-49	5.371335215434507e-65	1.2236169831374977e-9	2.5066050498147656e-15	5.692051459163459e-6	-4.283392306942278e-22	4.648386225627554e-19	6.724562434229782e-13	3.1654977491009606e-12	4.627099757651659e-12
3000000	0.0049971527464196565	1.7554197210844878e-49	5.371335215434508e-65	1.2236169831374977e-9	2.5066050498147652e-15	5.692051459163458e-6	-4.283314091677188e-22	4.648386225627407e-19	6.724562434229782e-13	3.1654977491009606e-12	4.627099757651659e-12
3100000	0.0049971527464196565	1.755419721084488e-49	5.371335215434508e-65	1.2236169831374977e-9	2.5066050498147652e-15	5.692051459163458e-6	-4.283235876412098e-22	4.648386225627264e-19	6.724562434229782e-13	3.1654977491009606e-12	4.627099757651659e-12
3200000	0.0049971527464196565	1.755419721084488e-49	5.371335215434508e-65	1.2236169831374977e-9	2.5066050498147652e-15	5.692051459163458e-6	-4.283157661147008e-22	4.648386225627126e-19	6.724562434229783e-13	3.1654977491009606e-12	4.627099757651659e-12
3300000	0.004997152746419656	1.7554197210844885e-49	5.371335215434508e-65	1.2236169831374977e-9	2.5066050498147652e-15	5.692051459163458e-6	-4.283079445881918e-22	4.648386225626997e-19	6.724562434229783e-13	3.1654977491009606e-12	4.627099757651659e-12
3400000	0.004997152746419656	1.7554197210844885e-49	5.371335215434509e-65	1.2236169831374977e-9	2.5066050498147652e-15	5.692051459163458e-6	-4.283001230616827e-22	4.648386225626878e-19	6.724562434229783e-13	3.1654977491009606e-12	4.627099757651659e-12
3500000	0.004997152746419656	1.755419721084489e-49	5.371335215434509e-65	1.2236169831374977e-9	2.506605049814765e-15	5.692051459163458e-6	-4.282923015351738e-22	4.648386225626774e-19	6.724562434229783e-13	3.1654977491009606e-12	4.627099757651659e-12
3600000	0.004997152746419656	1.755419721084489e-49	5.371335215434509e-65	1.2236169831374977e-9	2.506605049814765e-15	5.692051459163458e-6	-4.282844800086647e-22	4.648386225626686e-19	6.724562434229784e-13	3.1654977491009606e-12	4.627099757651659e-12
3700000	0.004997152746419656	1.7554197210844893e-49	5.371335215434509e-65	1.2236169831374977e-9	2.506605049814765e-15	5.692051459163458e-6	-4.282766584821557e-22	4.648386225626616e-19	6.724562434229784e-13	3.1654977491009606e-12	4.627099757651659e-12
3800000	0.004997152746419656	1.7554197210844893e-49	5.371335215434509e-65	1.2236169831374977e-9	2.506605049814765e-15	5.692051459163458e-6	-4.282688369556467e-22	4.648386225626568e-19	6.724562434229784e-13	3.1654977491009606e-12	4.627099757651659e-12
3900000	0.004997152746419656	1.7554197210844893e-49	5.371335215434509e-65	1.2236169831374977e-9	2.506605049814765e-15	5.692051459163458e-6	-4.282610154291377e-22	4.648386225626544e-19	6.724562434229784e-13	3.1654977491009606e-12	4.627099757651659e-12
4000000	0.004997152746419656	1.7554197210844893e-49	5.371335215434509e-65	1.2236169831374977e-9	2.506605049814765e-15	5.692051459163458e-6	-4.282531939026287e-22	4.648386225626542e-19	6.724562434229784e-13	3.1654977491009606e-12	4.627099757651659e-12
4100000	0.004997152746419656	1.7554197210844893e-49	5.371335215434509e-65	1.2236169831374977e-9	2.506605049814765e-15	5.692051459163458e-6	-4.2824537237611965e-22	4.648386225626542e-19	6.724562434229784e-13	3.1654977491009606e-12	4.627099757651659e-12
4200000	0.004997152746419656	1.7554197210844893e-49	5.371335215434509e-65	1.2236169831374977e-9	2.506605049814765e-15	5.692051459163458e-6	-4.282375508496107e-22	4.648386225626542e-19	6.724562434229784e-13	3.1654977491009606e-12	4.627099757651659e-12
4300000	0.004997152746419656	1.7554197210844893e-49	5.371335215434509e-65	1.2236169831374977e-9	2.506605049814765e-15	5.692051459163458e-6	-4.282297293231016e-22	4.648386225626542e-19	6.724562434229784e-13	3.1654977491009606e-12	4.627099757651659e-12
4400000	0.004997152746419656	1.7554197210844893e-49	5.371335215434509e-65	1.2236169831374977e-9	2.506605049814765e-15	5.692051459163458e-6	-4.282219077965926e-22	4.648386225626543e-19	6.724562434229784e-13	3.1654977491009606e-12	4.627099757651659e-12
4500000	0.004997152746419656	1.7554197210844893e-49	5.371335215434509e-65	1.2236169831374977e-9	2.506605049814765e-15	5.692051459163458e-6	-4.282140862700836e-22	4.648386225626543e-19	6.724562434229784e-13	3.1654977491009606e-12	4.627099757651659e-12
4600000	0.004997152746419656	1.7554197210844893e-49	5.371335215434509e-65	1.2236169831374977e-9	2.506605049814765e-15	5.692051459163458e-6	-4.282062647435746e-22	4.648386225626543e-19	6.724562434229784e-13	3.1654977491009606e-12	4.627099757651659e-12
4700000	0.004997152746419656	1.7554197210844893e-49	5.371335215434509e-65	1.2236169831374977e-9	2.506605049814765e-15	5.692051459163458e-6	-4.281984432170656e-22	4.648386225626543e-19	6.724562434229784e-13	3.1654977491009606e-12	4.627099757651659e-12
4800000	0.004997152746419656	1.7554197210844897e-49	5.371335215434509e-65	1.2236169831374977e-9	2.506605049814765e-15	5.692051459163458e-6	-4.281906216905566e-22	4.648386225626543e-19	6.724562434229784e-13	3.1654977491009606e-12	4.627099757651659e-12
4900000	0.004997152746419656	1.7554197210844897e-49	5.371335215434509e-65	1.2236169831374977e-9	2.506605049814765e-15	5.692051459163458e-6	-4.281828001640476e-22	4.648386225626543e-19	6.724562434229784e-13	3.1654977491009606e-12	4.627099757651659e-12
5000000	0.004997152746419656	1.7554197210844897e-49	5.371335215434509e-65	1.2236169831374977e-9	2.506605049814765e-15	5.692051459163458e-6	-4.281749786375385e-22	4.648386225626543e-19	6.724562434229784e-13	3.1654977491009606e-12	4.627099757651659e-12
5100000	0.004997152746419656	1.7554197210844897e-49	5.3713352154345095e-65	1.2236169831374977e-9	2.506605049814765e-15	5.692051459163458e-6	-4.2816715711102955e-22	4.648386225626543e-19	6.724562434229784e-13	3.1654977491009606e-12	4.627099757651659e-12
5200000	0.004997152746419656	1.7554197210844897e-49	5.3713352154345095e-65	1.2236169831374977e-9	2.506605049814765e-15	5.692051459163458e-6	-4.281593355845205e-22	4.648386225626543e-19	6.724562434229784e-13	3.1654977491009606e-12	4.627099757651659e-12
5300000	0.004997152746419656	1.7554197210844897e-49	5.3713352154345095e-65	1.2236169831374977e-9	2.506605049814765e-15	5.692051459163458e-6	-4.281515140580115e-22	4.648386225626543e-19	6.724562434229784e-13	3.1654977491009606e-12	4.627099757651659e-12
5400000	0.004997152746419656	1.7554197210844897e-49	5.3713352154345095e-65	1.2236169831374977e-9	2.506605049814765e-15	5.692051459163458e-6	-4.281436925315024e-22	4.648386225626543e-19	6.724562434229784e-13	3.1654977491009606e-12	4.627099757651659e-12
5500000	0.004997152746419656	1.7554197210844897e-49	5.3713352154345095e-65	1.2236169831374977e-9	2.506605049814765e-15	5.692051459163457e-6	-4.281358710049935e-22	4.648386225626543e-19	6.724562434229784e-13	3.1654977491009606e-12	4.627099757651659e-12
5600000	0.004997152746419656	1.7554197210844897e-49	5.3713352154345095e-65	1.2236169831374977e-9	2.506605049814765e-15	5.692051459163457e-6	-4.281280494784845e-22	4.648386225626543e-19	6.724562434229784e-13	3.1654977491009606e-12	4.627099757651659e-12
5700000	0.004997152746419656	1.7554197210844897e-49	5.3713352154345095e-65	1.2236169831374977e-9	2.506605049814765e-15	5.692051459163457e-6	-4.281202279519754e-22	4.648386225626543e-19	6.724562434229784e-13	3.1654977491009606e-12	4.627099757651659e-12
5800000	0.004997152746419656	1.7554197210844897e-49	5.3713352154345095e-65	1.2236169831374977e-9	2.506605049814765e-15	5.692051459163457e-6	-4.281124064254665e-22	4.648386225626542e-19	6.724562434229784e-13	3.1654977491009606e-12	4.627099757651659e-12
5900000	0.004997152746419656	1.7554197210844897e-49	5.3713352154345095e-65	1.2236169831374977e-9	2.506605049814765e-15	5.692051459163457e-6	-4.281045848989574e-22	4.648386225626542e-19	6.724562434229784e-13	3.1654977491009606e-12	4.627099757651659e-12
6000000	0.0049971527464196565	1.7554197210844897e-49	5.37133521543451e-65	1.2236169831374977e-9	2.506605049814765e-15	5.692051459163457e-6	-4.280967633724484e-22	4.648386225626542e-19	6.724562434229784e-13	3.1654977491009606e-12	4.627099757651659e-12
6100000	0.0049971527464196565	1.7554197210844897e-49	5.37133521543451e-65	1.2236169831374977e-9	2.506605049814765e-15	5.692051459163457e-6	-4.280889418459394e-22	4.648386225626542e-19	6.724562434229784e-13	3.1654977491009606e-12	4.627099757651659e-12
6200000	0.0049971527464196565	1.7554197210844897e-49	5.37133521543451e-65	1.2236169831374977e-9	2.506605049814765e-15	5.692051459163457e-6	-4.280811203194304e-22	4.648386225626542e-19	6.724562434229784e-13	3.1654977491009606e-12	4.627099757651659e-12
6300000	0.0049971527464196565	1.75541972108449e-49	5.37133521543451e-65	1.2236169831374977e-9	2.506605049814765e-15	5.692051459163457e-6	-4.280732987929214e-22	4.648386225626542e-19	6.724562434229784e-13	3.1654977491009606e-12	4.627099757651659e-12
6400000	0.0049971527464196565	1.75541972108449e-49	5.37133521543451e-65	1.2236169831374977e-9	2.506605049814765e-15	5.692051459163457e-6	-4.280654772664123e-22	4.648386225626542e-19	6.724562434229784e-13	3.1654977491009606e-12	4.627099757651659e-12
6500000	0.0049971527464196565	1.75541972108449e-49	5.37133521543451e-65	1.2236169831374977e-9	2.506605049814765e-15	5.692051459163457e-6	-4.280576557399034e-22	4.648386225626542e-19	6.724562434229784e-13	3.1654977491009606e-12	4.627099757651659e-12
6600000	0.0049971527464196565	1.75541972108449e-49	5.37133521543451e-65	1.2236169831374977e-9	2.506605049814765e-15	5.692051459163457e-6	-4.280498342133943e-22	4.648386225626542e-19	6.724562434229784e-13	3.1654977491009606e-12	4.627099757651659e-12
6700000	0.0049971527464196565	1.75541972108449e-49	5.371335215434511e-65	1.2236169831374977e-9	2.506605049814765e-15	5.692051459163457e-6	-4.280420126868853e-22	4.648386225626542e-19	6.724562434229784e-13	3.1654977491009606e-12	4.627099757651659e-12
6800000	0.0049971527464196565	1.75541972108449e-49	5.371335215434511e-65	1.2236169831374977e-9	2.506605049814765e-15	5.692051459163457e-6	-4.280341911603763e-22	4.648386225626542e-19	6.724562434229784e-13	3.1654977491009606e-12	4.627099757651659e-12
6900000	0.0049971527464196565	1.75541972108449e-49	5.371335215434511e-65	1.2236169831374977e-9	2.506605049814765e-15	5.692051459163457e-6	-4.280263696338673e-22	4.648386225626542e-19	6.724562434229784e-13	3.1654977491009606e-12	4.627099757651659e-12
7000000	0.0049971527464196565	1.75541972108449e-49	5.371335215434511e-65	1.2236169831374977e-9	2.506605049814765e-15	5.692051459163457e-6	-4.280185481073583e-22	4.648386225626542e-19	6.724562434229784e-13	3.1654977491009606e-12	4.627099757651659e-12
7100000	0.0049971527464196565	1.75541972108449e-49	5.371335215434511e-65	1.2236169831374977e-9	2.506605049814765e-15	5.692051459163457e-6	-4.280107265808493e-22	4.648386225626542e-19	6.724562434229784e-13	3.1654977491009606e-12	4.627099757651659e-12
7200000	0.0049971527464196565	1.75541972108449e-49	5.371335215434511e-65	1.2236169831374977e-9	2.506605049814765e-15	5.692051459163457e-6	-4.280029050543403e-22	4.648386225626542e-19	6.724562434229784e-13	3.1654977491009606e-12	4.627099757651659e-12
7300000	0.0049971527464196565	1.75541972108449e-49	5.371335215434511e-65	1.2236169831374977e-9	2.506605049814765e-15	5.692051459163457e-6	-4.279950835278312e-22	4.648386225626542e-19	6.724562434229784e-13	3.1654977491009606e-12	4.627099757651659e-12
7400000	0.0049971527464196565	1.75541972108449e-49	5.371335215434511e-65	1.2236169831374977e-9	2.506605049814765e-15	5.692051459163457e-6	-4.279872620013222e-22	4.648386225626542e-19	6.724562434229784e-13	3.1654977491009606e-12	4.627099757651659e-12
7500000	0.0049971527464196565	1.75541972108449e-49	5.371335215434511e-65	1.2236169831374977e-9	2.506605049814765e-15	5.692051459163457e-6	-4.279794404748132e-22	4.648386225626542e-19	6.724562434229784e-13	3.1654977491009606e-12	4.627099757651659e-12
7600000	0.0049971527464196565	1.75541972108449e-49	5.371335215434511e-65	1.2236169831374977e-9	2.506605049814765e-15	5.692051459163457e-6	-4.279716189483042e-22	4.648386225626542e-19	6.724562434229784e-13	3.1654977491009606e-12	4.627099757651659e-12
7700000	0.0049971527464196565	1.75541972108449e-49	5.371335215434511e-65	1.2236169831374977e-9	2.506605049814765e-15	5.692051459163457e-6	-4.279637974217951e-22	4.648386225626542e-19	6.724562434229784e-13	3.1654977491009606e-12	4.627099757651659e-12
7800000	0.0049971527464196565	1.75541972108449e-49	5.371335215434512e-65	1.2236169831374977e-9	2.506605049814765e-15	5.692051459163457e-6	-4.279559758952862e-22	4.648386225626542e-19	6.724562434229784e-13	3.1654977491009606e-12	4.627099757651659e-12
7900000	0.0049971527464196565	1.75541972108449e-49	5.371335215434512e-65	1.2236169831374977e-9	2.506605049814765e-15	5.692051459163457e-6	-4.279481543687772e-22	4.648386225626542e-19	6.724562434229784e-13	3.1654977491009606e-12	4.627099757651659e-12
8000000	0.0049971527464196565	1.75541972108449e-49	5.371335215434512e-65	1.2236169831374977e-9	2.506605049814765e-15	5.692051459163457e-6	-4.279403328422681e-22	4.648386225626542e-19	6.724562434229784e-13	3.1654977491009606e-12	4.627099757651659e-12
8100000	0.0049971527464196565	1.75541972108449e-49	5.371335215434512e-65	1.2236169831374977e-9	2.506605049814765e-15	5.692051459163457e-6	-4.279325113157592e-22	4.648386225626542e-19	6.724562434229784e-13	3.1654977491009606e-12	4.627099757651659e-12
8200000	0.0049971527464196565	1.75541972108449e-49	5.371335215434512e-65	1.2236169831374977e-9	2.506605049814765e-15	5.692051459163457e-6	-4.279246897892501e-22	4.648386225626542e-19	6.724562434229784e-13	3.1654977491009606e-12	4.627099757651659e-12
8300000	0.0049971527464196565	1.75541972108449e-49	5.371335215434512e-65	1.2236169831374977e-9	2.506605049814765e-15	5.692051459163457e-6	-4.279168682627411e-22	4.648386225626542e-19	6.724562434229784e-13	3.1654977491009606e-12	4.627099757651659e-12
8400000	0.0049971527464196565	1.75541972108449e-49	5.371335215434512e-65	1.2236169831374977e-9	2.506605049814765e-15	5.692051459163457e-6	-4.2790904673623205e-22	4.648386225626542e-19	6.724562434229784e-13	3.1654977491009606e-12	4.627099757651659e-12
8500000	0.0049971527464196565	1.75541972108449e-49	5.371335215434512e-65	1.2236169831374977e-9	2.506605049814765e-15	5.692051459163457e-6	-4.279012252097231e-22	4.648386225626542e-19	6.724562434229784e-13	3.1654977491009606e-12	4.627099757651659e-12
8600000	0.0049971527464196565	1.7554197210844904e-49	5.371335215434512e-65	1.2236169831374977e-9	2.506605049814765e-15	5.692051459163457e-6	-4.278934036832141e-22	4.648386225626542e-19	6.724562434229784e-13	3.1654977491009606e-12	4.627099757651659e-12
8700000	0.0049971527464196565	1.7554197210844904e-49	5.371335215434512e-65	1.2236169831374977e-9	2.506605049814765e-15	5.692051459163457e-6	-4.27885582156705e-22	4.648386225626542e-19	6.724562434229784e-13	3.1654977491009606e-12	4.627099757651659e-12
8800000	0.0049971527464196565	1.7554197210844904e-49	5.371335215434512e-65	1.2236169831374977e-9	2.506605049814765e-15	5.692051459163457e-6	-4.278777606301961e-22	4.648386225626542e-19	6.724562434229784e-13	3.1654977491009606e-12	4.627099757651659e-12
8900000	0.0049971527464196565	1.7554197210844904e-49	5.371335215434512e-65	1.2236169831374977e-9	2.506605049814765e-15	5.692051459163457e-6	-4.27869939103687e-22	4.648386225626542e-19	6.724562434229784e-13	3.1654977491009606e-12	4.627099757651659e-12
9000000	0.0049971527464196565	1.7554197210844904e-49	5.371335215434512e-65	1.2236169831374977e-9	2.506605049814765e-15	5.692051459163457e-6	-4.27862117577178e-22	4.648386225626542e-19	6.724562434229784e-13	3.1654977491009606e-12	4.627099757651659e-12
9100000	0.0049971527464196565	1.7554197210844904e-49	5.371335215434512e-65	1.2236169831374977e-9	2.506605049814765e-15	5.692051459163457e-6	-4.27854296050669e-22	4.648386225626542e-19	6.724562434229784e-13	3.1654977491009606e-12	4.627099757651659e-12
9200000	0.0049971527464196565	1.7554197210844904e-49	5.371335215434512e-65	1.2236169831374977e-9	2.506605049814765e-15	5.692051459163457e-6	-4.2784647452416e-22	4.648386225626542e-19	6.724562434229784e-13	3.1654977491009606e-12	4.627099757651659e-12
9300000	0.0049971527464196565	1.7554197210844904e-49	5.371335215434512e-65	1.2236169831374977e-9	2.506605049814765e-15	5.692051459163457e-6	-4.27838652997651e-22	4.648386225626542e-19	6.724562434229784e-13	3.1654977491009606e-12	4.627099757651659e-12
9400000	0.0049971527464196565	1.7554197210844904e-49	5.371335215434512e-65	1.2236169831374977e-9	2.506605049814765e-15	5.692051459163457e-6	-4.2783083147114195e-22	4.648386225626542e-19	6.724562434229784e-13	3.1654977491009606e-12	4.627099757651659e-12
9500000	0.0049971527464196565	1.7554197210844904e-49	5.371335215434512e-65	1.2236169831374977e-9	2.506605049814765e-15	5.692051459163457e-6	-4.27823009944633e-22	4.648386225626542e-19	6.724562434229784e-13	3.1654977491009606e-12	4.627099757651659e-12
9600000	0.0049971527464196565	1.75541972108449e-49	5.371335215434512e-65	1.2236169831374977e-9	2.506605049814765e-15	5.692051459163457e-6	-4.278151884181239e-22	4.648386225626542e-19	6.724562434229784e-13	3.1654977491009606e-12	4.627099757651659e-12
9700000	0.0049971527464196565	1.75541972108449e-49	5.371335215434512e-65	1.2236169831374977e-9	2.506605049814765e-15	5.692051459163457e-6	-4.278073668916149e-22	4.648386225626542e-19	6.724562434229784e-13	3.1654977491009606e-12	4.627099757651659e-12
9800000	0.0049971527464196565	1.75541972108449e-49	5.371335215434512e-65	1.2236169831374977e-9	2.506605049814765e-15	5.692051459163457e-6	-4.277995453651059e-22	4.648386225626542e-19	6.724562434229784e-13	3.1654977491009606e-12	4.627099757651659e-12
9900000	0.0049971527464196565	1.75541972108449e-49	5.371335215434512e-65	1.2236169831374977e-9	2.506605049814765e-15	5.692051459163457e-6	-4.277917238385969e-22	4.648386225626542e-19	6.724562434229784e-13	3.1654977491009606e-12	4.627099757651659e-12
10000000	0.0049971527464196565	1.75541972108449e-49	5.371335215434512e-65	1.2236169831374977e-9	2.506605049814765e-15	5.692051459163457e-6	-4.277839023120879e-22	4.648386225626542e-19	6.724562434229784e-13	3.1654977491009606e-12	4.627099757651659e-12
10100000	0.0049971527464196565	1.75541972108449e-49	5.371335215434512e-65	1.2236169831374977e-9	2.506605049814765e-15	5.692051459163457e-6	-4.277760807855789e-22	4.648386225626542e-19	6.724562434229784e-13	3.1654977491009606e-12	4.627099757651659e-12
10200000	0.0049971527464196565	1.75541972108449e-49	5.371335215434512e-65	1.2236169831374977e-9	2.506605049814765e-15	5.692051459163457e-6	-4.277682592590699e-22	4.648386225626542e-19	6.724562434229784e-13	3.1654977491009606e-12	4.627099757651659e-12
10300000	0.0049971527464196565	1.75541972108449e-49	5.371335215434512e-65	1.2236169831374977e-9	2.506605049814765e-15	5.692051459163457e-6	-4.277604377325608e-22	4.648386225626542e-19	6.724562434229784e-13	3.1654977491009606e-12	4.627099757651659e-12
10400000	0.0049971527464196565	1.75541972108449e-49	5.371335215434512e-65	1.2236169831374977e-9	2.506605049814765e-15	5.692051459163457e-6	-4.2775261620605185e-22	4.648386225626542e-19	6.724562434229784e-13	3.1654977491009606e-12	4.627099757651659e-12
10500000	0.0049971527464196565	1.75541972108449e-49	5.371335215434512e-65	1.2236169831374977e-9	2.506605049814765e-15	5.692051459163457e-6	-4.277447946795428e-22	4.648386225626542e-19	6.724562434229784e-13	3.1654977491009606e-12	4.627099757651659e-12
10600000	0.0049971527464196565	1.75541972108449e-49	5.371335215434512e-65	1.2236169831374977e-9	2.506605049814765e-15	5.692051459163457e-6	-4.277369731530338e-22	4.648386225626542e-19	6.724562434229784e-13	3.1654977491009606e-12	4.627099757651659e-12
10700000	0.0049971527464196565	1.75541972108449e-49	5.371335215434512e-65	1.2236169831374977e-9	2.506605049814765e-15	5.692051459163457e-6	-4.277291516265248e-22	4.648386225626542e-19	6.724562434229784e-13	3.1654977491009606e-12	4.627099757651659e-12
10800000	0.0049971527464196565	1.75541972108449e-49	5.371335215434512e-65	1.2236169831374977e-9	2.506605049814765e-15	5.692051459163457e-6	-4.277213301000158e-22	4.648386225626542e-19	6.724562434229784e-13	3.1654977491009606e-12	4.627099757651659e-12
10900000	0.0049971527464196565	1.75541972108449e-49	5.371335215434512e-65	1.2236169831374977e-9	2.506605049814765e-15	5.692051459163457e-6	-4.277135085735068e-22	4.648386225626542e-19	6.724562434229784e-13	3.1654977491009606e-12	4.627099757651659e-12
11000000	0.0049971527464196565	1.75541972108449e-49	5.371335215434512e-65	1.2236169831374977e-9	2.506605049814765e-15	5.692051459163457e-6	-4.277056870469977e-22	4.648386225626542e-19	6.724562434229784e-13	3.1654977491009606e-12	4.627099757651659e-12
11100000	0.0049971527464196565	1.75541972108449e-49	5.371335215434512e-65	1.2236169831374977e-9	2.506605049814765e-15	5.692051459163457e-6	-4.276978655204888e-22	4.648386225626542e-19	6.724562434229784e-13	3.1654977491009606e-12	4.627099757651659e-12
11200000	0.0049971527464196565	1.75541972108449e-49	5.371335215434512e-65	1.2236169831374977e-9	2.506605049814765e-15	5.692051459163457e-6	-4.276900439939797e-22	4.648386225626542e-19	6.724562434229784e-13	3.1654977491009606e-12	4.627099757651659e-12
11300000	0.0049971527464196565	1.75541972108449e-49	5.371335215434512e-65	1.2236169831374977e-9	2.506605049814765e-15	5.692051459163457e-6	-4.276822224674707e-22	4.648386225626542e-19	6.724562434229784e-13	3.1654977491009606e-12	4.627099757651659e-12
11400000	0.0049971527464196565	1.75541972108449e-49	5.371335215434512e-65	1.2236169831374977e-9	2.506605049814765e-15	5.692051459163457e-6	-4.2767440094096175e-22	4.648386225626542e-19	6.724562434229784e-13	3.1654977491009606e-12	4.627099757651659e-12
11500000	0.0049971527464196565	1.75541972108449e-49	5.371335215434512e-65	1.2236169831374977e-9	2.506605049814765e-15	5.692051459163457e-6	-4.276665794144527e-22	4.648386225626542e-19	6.724562434229784e-13	3.1654977491009606e-12	4.627099757651659e-12
11600000	0.0049971527464196565	1.75541972108449e-49	5.371335215434512e-65	1.2236169831374977e-9	2.506605049814765e-15	5.692051459163457e-6	-4.276587578879437e-22	4.648386225626542e-19	6.724562434229784e-13	3.1654977491009606e-12	4.627099757651659e-12
11700000	0.0049971527464196565	1.75541972108449e-49	5.371335215434512e-65	1.2236169831374977e-9	2.506605049814765e-15	5.692051459163457e-6	-4.276509363614346e-22	4.648386225626542e-19	6.724562434229784e-13	3.1654977491009606e-12	4.627099757651659e-12
11800000	0.0049971527464196565	1.75541972108449e-49	5.371335215434512e-65	1.2236169831374977e-9	2.506605049814765e-15	5.692051459163457e-6	-4.276431148349257e-22	4.648386225626542e-19	6.724562434229784e-13	3.1654977491009606e-12	4.627099757651659e-12
11900000	0.0049971527464196565	1.75541972108449e-49	5.371335215434512e-65	1.2236169831374977e-9	2.506605049814765e-15	5.692051459163457e-6	-4.276352933084166e-22	4.648386225626542e-19	6.724562434229784e-13	3.1654977491009606e-12	4.627099757651659e-12
12000000	0.0049971527464196565	1.75541972108449e-49	5.371335215434512e-65	1.2236169831374977e-9	2.506605049814765e-15	5.692051459163457e-6	-4.276274717819076e-22	4.648386225626542e-19	6.724562434229784e-13	3.1654977491009606e-12	4.627099757651659e-12
12100000	0.0049971527464196565	1.75541972108449e-49	5.371335215434511e-65	1.2236169831374977e-9	2.506605049814765e-15	5.692051459163457e-6	-4.276196502553987e-22	4.648386225626542e-19	6.724562434229784e-13	3.1654977491009606e-12	4.627099757651659e-12
12200000	0.0049971527464196565	1.75541972108449e-49	5.371335215434511e-65	1.2236169831374977e-9	2.506605049814765e-15	5.692051459163457e-6	-4.276118287288896e-22	4.648386225626542e-19	6.724562434229784e-13	3.1654977491009606e-12	4.627099757651659e-12
12300000	0.0049971527464196565	1.7554197210844897e-49	5.371335215434511e-65	1.2236169831374977e-9	2.506605049814765e-15	5.692051459163457e-6	-4.276040072023806e-22	4.648386225626542e-19	6.724562434229784e-13	3.1654977491009606e-12	4.627099757651659e-12
12400000	0.0049971527464196565	1.7554197210844897e-49	5.371335215434511e-65	1.2236169831374977e-9	2.506605049814765e-15	5.692051459163457e-6	-4.275961856758716e-22	4.648386225626542e-19	6.724562434229784e-13	3.1654977491009606e-12	4.627099757651659e-12
12500000	0.0049971527464196565	1.7554197210844897e-49	5.371335215434511e-65	1.2236169831374977e-9	2.506605049814765e-15	5.692051459163457e-6	-4.275883641493626e-22	4.648386225626542e-19	6.724562434229784e-13	3.1654977491009606e-12	4.627099757651659e-12
12600000	0.0049971527464196565	1.7554197210844897e-49	5.371335215434511e-65	1.2236169831374977e-9	2.506605049814765e-15	5.692051459163457e-6	-4.275805426228535e-22	4.648386225626542e-19	6.724562434229784e-13	3.1654977491009606e-12	4.627099757651659e-12
12700000	0.0049971527464196565	1.7554197210844897e-49	5.371335215434511e-65	1.2236169831374977e-9	2.506605049814765e-15	5.692051459163457e-6	-4.275727210963445e-22	4.648386225626542e-19	6.724562434229784e-13	3.1654977491009606e-12	4.627099757651659e-12
12800000	0.0049971527464196565	1.7554197210844897e-49	5.371335215434511e-65	1.2236169831374977e-9	2.506605049814765e-15	5.692051459163457e-6	-4.275648995698356e-22	4.648386225626542e-19	6.724562434229784e-13	3.1654977491009606e-12	4.627099757651659e-12
12900000	0.0049971527464196565	1.7554197210844897e-49	5.371335215434511e-65	1.2236169831374977e-9	2.506605049814765e-15	5.692051459163457e-6	-4.275570780433265e-22	4.648386225626542e-19	6.724562434229784e-13	3.1654977491009606e-12	4.627099757651659e-12
13000000	0.0049971527464196565	1.7554197210844897e-49	5.371335215434511e-65	1.2236169831374977e-9	2.506605049814765e-15	5.692051459163457e-6	-4.275492565168175e-22	4.648386225626542e-19	6.724562434229784e-13	3.1654977491009606e-12	4.627099757651659e-12
13100000	0.0049971527464196565	1.7554197210844897e-49	5.371335215434511e-65	1.2236169831374977e-9	2.506605049814765e-15	5.692051459163457e-6	-4.275414349903085e-22	4.648386225626542e-19	6.724562434229784e-13	3.1654977491009606e-12	4.627099757651659e-12
13200000	0.0049971527464196565	1.7554197210844897e-49	5.371335215434511e-65	1.2236169831374977e-9	2.506605049814765e-15	5.692051459163457e-6	-4.275336134637995e-22	4.648386225626542e-19	6.724562434229784e-13	3.1654977491009606e-12	4.627099757651659e-12
13300000	0.0049971527464196565	1.7554197210844897e-49	5.371335215434511e-65	1.2236169831374977e-9	2.506605049814765e-15	5.692051459163457e-6	-4.275257919372904e-22	4.648386225626542e-19	6.724562434229784e-13	3.1654977491009606e-12	4.627099757651659e-12
13400000	0.0049971527464196565	1.7554197210844897e-49	5.371335215434511e-65	1.2236169831374977e-9	2.506605049814765e-15	5.692051459163457e-6	-4.275179704107815e-22	4.648386225626542e-19	6.724562434229784e-13	3.1654977491009606e-12	4.6270997576516596e-12
13500000	0.0049971527464196565	1.7554197210844897e-49	5.371335215434511e-65	1.2236169831374977e-9	2.506605049814765e-15	5.692051459163457e-6	-4.275101488842725e-22	4.648386225626542e-19	6.724562434229784e-13	3.1654977491009606e-12	4.6270997576516596e-12
13600000	0.0049971527464196565	1.7554197210844897e-49	5.371335215434511e-65	1.2236169831374977e-9	2.506605049814765e-15	5.692051459163457e-6	-4.275023273577634e-22	4.648386225626542e-19	6.724562434229784e-13	3.1654977491009606e-12	4.6270997576516596e-12
13700000	0.0049971527464196565	1.7554197210844897e-49	5.371335215434511e-65	1.2236169831374977e-9	2.506605049814765e-15	5.692051459163457e-6	-4.274945058312544e-22	4.648386225626542e-19	6.724562434229783e-13	3.1654977491009606e-12	4.6270997576516596e-12
13800000	0.0049971527464196565	1.7554197210844897e-49	5.371335215434511e-65	1.2236169831374977e-9	2.506605049814765e-15	5.692051459163457e-6	-4.274866843047454e-22	4.648386225626542e-19	6.724562434229783e-13	3.1654977491009606e-12	4.6270997576516596e-12
13900000	0.0049971527464196565	1.7554197210844897e-49	5.37133521543451e-65	1.2236169831374977e-9	2.506605049814765e-15	5.692051459163458e-6	-4.274788627782364e-22	4.648386225626542e-19	6.724562434229783e-13	3.1654977491009606e-12	4.6270997576516596e-12
14000000	0.0049971527464196565	1.7554197210844893e-49	5.37133521543451e-65	1.2236169831374977e-9	2.506605049814765e-15	5.692051459163458e-6	-4.274710412517273e-22	4.648386225626542e-19	6.724562434229783e-13	3.1654977491009606e-12	4.6270997576516596e-12
14100000	0.0049971527464196565	1.7554197210844893e-49	5.37133521543451e-65	1.2236169831374977e-9	2.506605049814765e-15	5.692051459163458e-6	-4.274632197252184e-22	4.648386225626542e-19	6.724562434229783e-13	3.1654977491009606e-12	4.6270997576516596e-12
14200000	0.0049971527464196565	1.7554197210844893e-49	5.37133521543451e-65	1.2236169831374977e-9	2.506605049814765e-15	5.692051459163458e-6	-4.274553981987094e-22	4.648386225626542e-19	6.724562434229783e-13	3.1654977491009606e-12	4.6270997576516596e-12
14300000	0.0049971527464196565	1.7554197210844893e-49	5.37133521543451e-65	1.2236169831374977e-9	2.506605049814765e-15	5.692051459163458e-6	-4.274475766722003e-22	4.648386225626542e-19	6.724562434229783e-13	3.1654977491009606e-12	4.6270997576516596e-12
14400000	0.0049971527464196565	1.7554197210844893e-49	5.37133521543451e-65	1.2236169831374977e-9	2.506605049814765e-15	5.692051459163458e-6	-4.274397551456914e-22	4.648386225626542e-19	6.724562434229783e-13	3.1654977491009606e-12	4.6270997576516596e-12
14500000	0.0049971527464196565	1.7554197210844893e-49	5.37133521543451e-65	1.2236169831374977e-9	2.506605049814765e-15	5.692051459163458e-6	-4.274319336191823e-22	4.648386225626542e-19	6.724562434229783e-13	3.1654977491009606e-12	4.6270997576516596e-12
14600000	0.0049971527464196565	1.7554197210844893e-49	5.37133521543451e-65	1.2236169831374977e-9	2.506605049814765e-15	5.692051459163458e-6	-4.274241120926733e-22	4.648386225626542e-19	6.724562434229783e-13	3.1654977491009606e-12	4.6270997576516596e-12
14700000	0.0049971527464196565	1.7554197210844893e-49	5.37133521543451e-65	1.2236169831374977e-9	2.506605049814765e-15	5.692051459163458e-6	-4.2741629056616425e-22	4.648386225626542e-19	6.724562434229783e-13	3.1654977491009606e-12	4.6270997576516596e-12
14800000	0.0049971527464196565	1.7554197210844893e-49	5.37133521543451e-65	1.2236169831374977e-9	2.506605049814765e-15	5.692051459163458e-6	-4.274084690396553e-22	4.648386225626542e-19	6.724562434229783e-13	3.1654977491009606e-12	4.6270997576516596e-12
14900000	0.0049971527464196565	1.7554197210844893e-49	5.37133521543451e-65	1.2236169831374977e-9	2.506605049814765e-15	5.692051459163458e-6	-4.274006475131463e-22	4.648386225626542e-19	6.724562434229783e-13	3.1654977491009606e-12	4.6270997576516596e-12
15000000	0.0049971527464196565	1.7554197210844893e-49	5.37133521543451e-65	1.2236169831374977e-9	2.506605049814765e-15	5.692051459163458e-6	-4.273928259866372e-22	4.648386225626542e-19	6.724562434229783e-13	3.1654977491009606e-12	4.6270997576516596e-12
15100000	0.0049971527464196565	1.7554197210844893e-49	5.37133521543451e-65	1.2236169831374977e-9	2.506605049814765e-15	5.692051459163458e-6	-4.273850044601283e-22	4.648386225626542e-19	6.724562434229783e-13	3.1654977491009606e-12	4.6270997576516596e-12
15200000	0.0049971527464196565	1.7554197210844893e-49	5.37133521543451e-65	1.2236169831374977e-9	2.506605049814765e-15	5.692051459163458e-6	-4.273771829336192e-22	4.648386225626542e-19	6.724562434229783e-13	3.1654977491009606e-12	4.6270997576516596e-12
15300000	0.0049971527464196565	1.7554197210844893e-49	5.37133521543451e-65	1.2236169831374977e-9	2.506605049814765e-15	5.692051459163458e-6	-4.273693614071102e-22	4.648386225626542e-19	6.724562434229783e-13	3.1654977491009606e-12	4.6270997576516596e-12
15400000	0.0049971527464196565	1.7554197210844893e-49	5.37133521543451e-65	1.2236169831374977e-9	2.506605049814765e-15	5.692051459163458e-6	-4.273615398806012e-22	4.648386225626542e-19	6.724562434229783e-13	3.1654977491009606e-12	4.6270997576516596e-12
15500000	0.0049971527464196565	1.7554197210844893e-49	5.37133521543451e-65	1.2236169831374977e-9	2.506605049814765e-15	5.692051459163458e-6	-4.273537183540922e-22	4.648386225626542e-19	6.724562434229783e-13	3.1654977491009606e-12	4.6270997576516596e-12
15600000	0.0049971527464196565	1.7554197210844893e-49	5.37133521543451e-65	1.2236169831374977e-9	2.506605049814765e-15	5.692051459163458e-6	-4.273458968275832e-22	4.648386225626542e-19	6.724562434229783e-13	3.1654977491009606e-12	4.6270997576516596e-12
15700000	0.0049971527464196565	1.7554197210844893e-49	5.3713352154345095e-65	1.2236169831374977e-9	2.506605049814765e-15	5.692051459163458e-6	-4.2733807530107415e-22	4.648386225626542e-19	6.724562434229783e-13	3.1654977491009606e-12	4.6270997576516596e-12
15800000	0.0049971527464196565	1.755419721084489e-49	5.3713352154345095e-65	1.2236169831374977e-9	2.506605049814765e-15	5.692051459163458e-6	-4.273302537745652e-22	4.648386225626542e-19	6.724562434229783e-13	3.1654977491009606e-12	4.6270997576516596e-12
15900000	0.0049971527464196565	1.755419721084489e-49	5.3713352154345095e-65	1.2236169831374977e-9	2.506605049814765e-15	5.692051459163458e-6	-4.273224322480561e-22	4.648386225626542e-19	6.724562434229783e-13	3.1654977491009606e-12	4.6270997576516596e-12
16000000	0.0049971527464196565	1.755419721084489e-49	5.3713352154345095e-65	1.2236169831374977e-9	2.506605049814765e-15	5.692051459163458e-6	-4.273146107215471e-22	4.648386225626542e-19	6.724562434229783e-13	3.1654977491009606e-12	4.6270997576516596e-12
16100000	0.0049971527464196565	1.755419721084489e-49	5.3713352154345095e-65	1.2236169831374977e-9	2.506605049814765e-15	5.692051459163458e-6	-4.273067891950381e-22	4.648386225626542e-19	6.724562434229783e-13	3.1654977491009606e-12	4.6270997576516596e-12
16200000	0.0049971527464196565	1.755419721084489e-49	5.3713352154345095e-65	1.2236169831374977e-9	2.506605049814765e-15	5.692051459163458e-6	-4.272989676685291e-22	4.648386225626542e-19	6.724562434229783e-13	3.1654977491009606e-12	4.6270997576516596e-12
16300000	0.0049971527464196565	1.755419721084489e-49	5.3713352154345095e-65	1.2236169831374977e-9	2.506605049814765e-15	5.692051459163458e-6	-4.272911461420201e-22	4.648386225626542e-19	6.724562434229783e-13	3.1654977491009606e-12	4.6270997576516596e-12
16400000	0.0049971527464196565	1.755419721084489e-49	5.3713352154345095e-65	1.2236169831374977e-9	2.506605049814765e-15	5.692051459163458e-6	-4.272833246155111e-22	4.648386225626542e-19	6.724562434229783e-13	3.1654977491009606e-12	4.6270997576516596e-12
16500000	0.0049971527464196565	1.755419721084489e-49	5.3713352154345095e-65	1.2236169831374977e-9	2.506605049814765e-15	5.692051459163458e-6	-4.272755030890021e-22	4.648386225626542e-19	6.724562434229783e-13	3.1654977491009606e-12	4.6270997576516596e-12
16600000	0.0049971527464196565	1.755419721084489e-49	5.3713352154345095e-65	1.2236169831374977e-9	2.506605049814765e-15	5.692051459163458e-6	-4.27267681562493e-22	4.648386225626542e-19	6.724562434229783e-13	3.1654977491009606e-12	4.6270997576516596e-12
16700000	0.0049971527464196565	1.755419721084489e-49	5.3713352154345095e-65	1.2236169831374977e-9	2.506605049814765e-15	5.692051459163458e-6	-4.2725986003598405e-22	4.648386225626542e-19	6.724562434229783e-13	3.1654977491009606e-12	4.6270997576516596e-12
16800000	0.0049971527464196565	1.755419721084489e-49	5.3713352154345095e-65	1.2236169831374977e-9	2.506605049814765e-15	5.692051459163458e-6	-4.27252038509475e-22	4.648386225626542e-19	6.724562434229783e-13	3.1654977491009606e-12	4.6270997576516596e-12
16900000	0.0049971527464196565	1.755419721084489e-49	5.3713352154345095e-65	1.2236169831374977e-9	2.506605049814765e-15	5.692051459163458e-6	-4.27244216982966e-22	4.648386225626542e-19	6.724562434229783e-13	3.1654977491009606e-12	4.6270997576516596e-12
17000000	0.0049971527464196565	1.755419721084489e-49	5.3713352154345095e-65	1.2236169831374977e-9	2.506605049814765e-15	5.692051459163458e-6	-4.27236395456457e-22	4.648386225626542e-19	6.724562434229783e-13	3.1654977491009606e-12	4.6270997576516596e-12
17100000	0.0049971527464196565	1.755419721084489e-49	5.3713352154345095e-65	1.2236169831374977e-9	2.506605049814765e-15	5.692051459163458e-6	-4.27228573929948e-22	4.648386225626542e-19	6.724562434229783e-13	3.1654977491009606e-12	4.6270997576516596e-12
17200000	0.0049971527464196565	1.755419721084489e-49	5.3713352154345095e-65	1.2236169831374977e-9	2.506605049814765e-15	5.692051459163458e-6	-4.27220752403439e-22	4.648386225626542e-19	6.724562434229783e-13	3.1654977491009606e-12	4.6270997576516596e-12
17300000	0.0049971527464196565	1.755419721084489e-49	5.3713352154345095e-65	1.2236169831374977e-9	2.506605049814765e-15	5.692051459163458e-6	-4.272129308769299e-22	4.648386225626542e-19	6.724562434229783e-13	3.1654977491009606e-12	4.6270997576516596e-12
17400000	0.0049971527464196565	1.755419721084489e-49	5.3713352154345095e-65	1.2236169831374977e-9	2.506605049814765e-15	5.692051459163458e-6	-4.27205109350421e-22	4.648386225626542e-19	6.724562434229783e-13	3.1654977491009606e-12	4.6270997576516596e-12
17500000	0.0049971527464196565	1.755419721084489e-49	5.3713352154345095e-65	1.2236169831374977e-9	2.506605049814765e-15	5.692051459163458e-6	-4.271972878239119e-22	4.648386225626542e-19	6.724562434229783e-13	3.1654977491009606e-12	4.6270997576516596e-12
17600000	0.0049971527464196565	1.755419721084489e-49	5.3713352154345095e-65	1.2236169831374977e-9	2.506605049814765e-15	5.692051459163458e-6	-4.271894662974029e-22	4.648386225626542e-19	6.724562434229783e-13	3.1654977491009606e-12	4.6270997576516596e-12
17700000	0.0049971527464196565	1.755419721084489e-49	5.3713352154345095e-65	1.2236169831374977e-9	2.506605049814765e-15	5.692051459163458e-6	-4.271816447708939e-22	4.648386225626542e-19	6.724562434229783e-13	3.1654977491009606e-12	4.6270997576516596e-12
17800000	0.0049971527464196565	1.755419721084489e-49	5.3713352154345095e-65	1.2236169831374977e-9	2.506605049814765e-15	5.692051459163458e-6	-4.271738232443849e-22	4.648386225626542e-19	6.724562434229783e-13	3.1654977491009606e-12	4.6270997576516596e-12
17900000	0.0049971527464196565	1.755419721084489e-49	5.3713352154345095e-65	1.2236169831374977e-9	2.506605049814765e-15	5.692051459163458e-6	-4.271660017178759e-22	4.648386225626542e-19	6.724562434229783e-13	3.1654977491009606e-12	4.6270997576516596e-12
18000000	0.0049971527464196565	1.755419721084489e-49	5.3713352154345095e-65	1.2236169831374977e-9	2.506605049814765e-15	5.692051459163458e-6	-4.271581801913668e-22	4.648386225626542e-19	6.724562434229783e-13	3.1654977491009606e-12	4.6270997576516596e-12
18100000	0.0049971527464196565	1.755419721084489e-49	5.3713352154345095e-65	1.2236169831374977e-9	2.506605049814765e-15	5.692051459163458e-6	-4.271503586648579e-22	4.648386225626542e-19	6.724562434229783e-13	3.1654977491009606e-12	4.6270997576516596e-12
18200000	0.0049971527464196565	1.755419721084489e-49	5.3713352154345095e-65	1.2236169831374977e-9	2.506605049814765e-15	5.692051459163458e-6	-4.271425371383488e-22	4.648386225626542e-19	6.724562434229783e-13	3.1654977491009606e-12	4.6270997576516596e-12
18300000	0.0049971527464196565	1.755419721084489e-49	5.3713352154345095e-65	1.2236169831374977e-9	2.506605049814765e-15	5.692051459163458e-6	-4.271347156118398e-22	4.648386225626542e-19	6.724562434229783e-13	3.1654977491009606e-12	4.6270997576516596e-12
18400000	0.0049971527464196565	1.755419721084489e-49	5.3713352154345095e-65	1.2236169831374977e-9	2.506605049814765e-15	5.692051459163458e-6	-4.271268940853308e-22	4.648386225626542e-19	6.724562434229783e-13	3.1654977491009606e-12	4.6270997576516596e-12
18500000	0.0049971527464196565	1.755419721084489e-49	5.3713352154345095e-65	1.2236169831374977e-9	2.506605049814765e-15	5.692051459163458e-6	-4.271190725588218e-22	4.648386225626542e-19	6.724562434229783e-13	3.1654977491009606e-12	4.6270997576516596e-12
18600000	0.0049971527464196565	1.755419721084489e-49	5.3713352154345095e-65	1.2236169831374977e-9	2.506605049814765e-15	5.692051459163458e-6	-4.271112510323128e-22	4.648386225626542e-19	6.724562434229783e-13	3.1654977491009606e-12	4.6270997576516596e-12
18700000	0.0049971527464196565	1.755419721084489e-49	5.3713352154345095e-65	1.2236169831374977e-9	2.506605049814765e-15	5.692051459163458e-6	-4.271034295058038e-22	4.648386225626542e-19	6.724562434229783e-13	3.1654977491009606e-12	4.6270997576516596e-12
18800000	0.0049971527464196565	1.755419721084489e-49	5.3713352154345095e-65	1.2236169831374977e-9	2.506605049814765e-15	5.692051459163458e-6	-4.270956079792948e-22	4.648386225626542e-19	6.724562434229783e-13	3.1654977491009606e-12	4.6270997576516596e-12
18900000	0.0049971527464196565	1.755419721084489e-49	5.3713352154345095e-65	1.2236169831374977e-9	2.506605049814765e-15	5.692051459163458e-6	-4.270877864527857e-22	4.648386225626542e-19	6.724562434229783e-13	3.1654977491009606e-12	4.6270997576516596e-12
19000000	0.0049971527464196565	1.755419721084489e-49	5.3713352154345095e-65	1.2236169831374977e-9	2.506605049814765e-15	5.692051459163458e-6	-4.270799649262767e-22	4.648386225626542e-19	6.724562434229783e-13	3.1654977491009606e-12	4.6270997576516596e-12
19100000	0.0049971527464196565	1.755419721084489e-49	5.3713352154345095e-65	1.2236169831374977e-9	2.506605049814765e-15	5.692051459163458e-6	-4.270721433997677e-22	4.648386225626542e-19	6.724562434229783e-13	3.1654977491009606e-12	4.6270997576516596e-12
19200000	0.0049971527464196565	1.755419721084489e-49	5.3713352154345095e-65	1.2236169831374977e-9	2.506605049814765e-15	5.692051459163458e-6	-4.270643218732587e-22	4.648386225626542e-19	6.724562434229783e-13	3.1654977491009606e-12	4.6270997576516596e-12
19300000	0.0049971527464196565	1.755419721084489e-49	5.3713352154345095e-65	1.2236169831374977e-9	2.506605049814765e-15	5.692051459163458e-6	-4.270565003467497e-22	4.648386225626542e-19	6.724562434229783e-13	3.1654977491009606e-12	4.6270997576516596e-12
19400000	0.0049971527464196565	1.755419721084489e-49	5.3713352154345095e-65	1.2236169831374977e-9	2.506605049814765e-15	5.692051459163458e-6	-4.270486788202407e-22	4.648386225626542e-19	6.724562434229783e-13	3.1654977491009606e-12	4.6270997576516596e-12
19500000	0.0049971527464196565	1.755419721084489e-49	5.3713352154345095e-65	1.2236169831374977e-9	2.506605049814765e-15	5.692051459163458e-6	-4.270408572937317e-22	4.648386225626542e-19	6.724562434229783e-13	3.1654977491009606e-12	4.6270997576516596e-12
19600000	0.0049971527464196565	1.755419721084489e-49	5.3713352154345095e-65	1.2236169831374977e-9	2.506605049814765e-15	5.692051459163458e-6	-4.270330357672226e-22	4.648386225626542e-19	6.724562434229783e-13	3.1654977491009606e-12	4.6270997576516596e-12
19700000	0.0049971527464196565	1.755419721084489e-49	5.3713352154345095e-65	1.2236169831374977e-9	2.506605049814765e-15	5.692051459163458e-6	-4.2702521424071365e-22	4.648386225626542e-19	6.724562434229783e-13	3.1654977491009606e-12	4.6270997576516596e-12
19800000	0.0049971527464196565	1.755419721084489e-49	5.3713352154345095e-65	1.2236169831374977e-9	2.506605049814765e-15	5.692051459163458e-6	-4.270173927142046e-22	4.648386225626542e-19	6.724562434229783e-13	3.1654977491009606e-12	4.6270997576516596e-12
19900000	0.0049971527464196565	1.755419721084489e-49	5.3713352154345095e-65	1.2236169831374977e-9	2.506605049814765e-15	5.692051459163458e-6	-4.270095711876956e-22	4.648386225626542e-19	6.724562434229783e-13	3.1654977491009606e-12	4.6270997576516596e-12
20000000	0.0049971527464196565	1.755419721084489e-49	5.3713352154345095e-65	1.2236169831374977e-9	2.506605049814765e-15	5.692051459163458e-6	-4.270017496611866e-22	4.648386225626542e-19	6.724562434229783e-13	3.1654977491009606e-12	4.6270997576516596e-12
20100000	0.0049971527464196565	1.755419721084489e-49	5.3713352154345095e-65	1.2236169831374977e-9	2.506605049814765e-15	5.692051459163458e-6	-4.269939281346776e-22	4.648386225626542e-19	6.724562434229783e-13	3.1654977491009606e-12	4.6270997576516596e-12
20200000	0.0049971527464196565	1.755419721084489e-49	5.3713352154345095e-65	1.2236169831374977e-9	2.506605049814765e-15	5.692051459163458e-6	-4.269861066081686e-22	4.648386225626542e-19	6.724562434229783e-13	3.1654977491009606e-12	4.6270997576516596e-12
20300000	0.0049971527464196565	1.755419721084489e-49	5.3713352154345095e-65	1.2236169831374977e-9	2.506605049814765e-15	5.692051459163458e-6	-4.269782850816595e-22	4.648386225626542e-19	6.724562434229783e-13	3.1654977491009606e-12	4.6270997576516596e-12
20400000	0.0049971527464196565	1.755419721084489e-49	5.3713352154345095e-65	1.2236169831374977e-9	2.506605049814765e-15	5.692051459163458e-6	-4.269704635551506e-22	4.648386225626542e-19	6.724562434229783e-13	3.1654977491009606e-12	4.6270997576516596e-12
20500000	0.0049971527464196565	1.755419721084489e-49	5.3713352154345095e-65	1.2236169831374977e-9	2.506605049814765e-15	5.692051459163458e-6	-4.269626420286415e-22	4.648386225626542e-19	6.724562434229783e-13	3.1654977491009606e-12	4.6270997576516596e-12
20600000	0.0049971527464196565	1.755419721084489e-49	5.3713352154345095e-65	1.2236169831374977e-9	2.506605049814765e-15	5.692051459163458e-6	-4.269548205021325e-22	4.648386225626542e-19	6.724562434229783e-13	3.1654977491009606e-12	4.6270997576516596e-12
20700000	0.0049971527464196565	1.755419721084489e-49	5.3713352154345095e-65	1.2236169831374977e-9	2.506605049814765e-15	5.692051459163458e-6	-4.2694699897562355e-22	4.648386225626542e-19	6.724562434229783e-13	3.1654977491009606e-12	4.6270997576516596e-12
20800000	0.0049971527464196565	1.755419721084489e-49	5.3713352154345095e-65	1.2236169831374977e-9	2.506605049814765e-15	5.692051459163458e-6	-4.269391774491145e-22	4.648386225626542e-19	6.724562434229783e-13	3.1654977491009606e-12	4.6270997576516596e-12
20900000	0.0049971527464196565	1.755419721084489e-49	5.3713352154345095e-65	1.2236169831374977e-9	2.506605049814765e-15	5.692051459163458e-6	-4.269313559226055e-22	4.648386225626542e-19	6.724562434229783e-13	3.1654977491009606e-12	4.6270997576516596e-12
21000000	0.0049971527464196565	1.755419721084489e-49	5.3713352154345095e-65	1.2236169831374977e-9	2.506605049814765e-15	5.692051459163458e-6	-4.2692353439609645e-22	4.648386225626542e-19	6.724562434229783e-13	3.1654977491009606e-12	4.6270997576516596e-12
21100000	0.0049971527464196565	1.755419721084489e-49	5.3713352154345095e-65	1.2236169831374977e-9	2.506605049814765e-15	5.692051459163458e-6	-4.269157128695875e-22	4.648386225626542e-19	6.724562434229783e-13	3.1654977491009606e-12	4.6270997576516596e-12
21200000	0.0049971527464196565	1.755419721084489e-49	5.3713352154345095e-65	1.2236169831374977e-9	2.506605049814765e-15	5.692051459163458e-6	-4.269078913430784e-22	4.648386225626542e-19	6.724562434229783e-13	3.1654977491009606e-12	4.6270997576516596e-12
21300000	0.0049971527464196565	1.755419721084489e-49	5.3713352154345095e-65	1.2236169831374977e-9	2.506605049814765e-15	5.692051459163458e-6	-4.269000698165694e-22	4.648386225626542e-19	6.724562434229783e-13	3.1654977491009606e-12	4.6270997576516596e-12
21400000	0.0049971527464196565	1.755419721084489e-49	5.3713352154345095e-65	1.2236169831374977e-9	2.506605049814765e-15	5.692051459163458e-6	-4.268922482900605e-22	4.648386225626542e-19	6.724562434229783e-13	3.1654977491009606e-12	4.6270997576516596e-12
21500000	0.0049971527464196565	1.755419721084489e-49	5.3713352154345095e-65	1.2236169831374977e-9	2.506605049814765e-15	5.692051459163458e-6	-4.268844267635514e-22	4.648386225626542e-19	6.724562434229783e-13	3.1654977491009606e-12	4.6270997576516596e-12
21600000	0.0049971527464196565	1.755419721084489e-49	5.3713352154345095e-65	1.2236169831374977e-9	2.506605049814765e-15	5.692051459163458e-6	-4.268766052370424e-22	4.648386225626542e-19	6.724562434229783e-13	3.1654977491009606e-12	4.6270997576516596e-12
21700000	0.0049971527464196565	1.755419721084489e-49	5.3713352154345095e-65	1.2236169831374977e-9	2.506605049814765e-15	5.692051459163458e-6	-4.268687837105334e-22	4.648386225626542e-19	6.724562434229783e-13	3.1654977491009606e-12	4.6270997576516596e-12
21800000	0.0049971527464196565	1.755419721084489e-49	5.3713352154345095e-65	1.2236169831374977e-9	2.506605049814765e-15	5.692051459163458e-6	-4.268609621840244e-22	4.648386225626542e-19	6.724562434229783e-13	3.1654977491009606e-12	4.6270997576516596e-12
21900000	0.0049971527464196565	1.755419721084489e-49	5.3713352154345095e-65	1.2236169831374977e-9	2.506605049814765e-15	5.692051459163458e-6	-4.268531406575153e-22	4.648386225626542e-19	6.724562434229783e-13	3.1654977491009606e-12	4.6270997576516596e-12
22000000	0.0049971527464196565	1.755419721084489e-49	5.3713352154345095e-65	1.2236169831374977e-9	2.506605049814765e-15	5.692051459163458e-6	-4.268453191310063e-22	4.648386225626542e-19	6.724562434229783e-13	3.1654977491009606e-12	4.6270997576516596e-12
22100000	0.0049971527464196565	1.755419721084489e-49	5.3713352154345095e-65	1.2236169831374977e-9	2.506605049814765e-15	5.692051459163458e-6	-4.268374976044974e-22	4.648386225626542e-19	6.724562434229783e-13	3.1654977491009606e-12	4.6270997576516596e-12
22200000	0.0049971527464196565	1.755419721084489e-49	5.3713352154345095e-65	1.2236169831374977e-9	2.506605049814765e-15	5.692051459163458e-6	-4.268296760779883e-22	4.648386225626542e-19	6.724562434229783e-13	3.1654977491009606e-12	4.6270997576516596e-12
22300000	0.0049971527464196565	1.755419721084489e-49	5.3713352154345095e-65	1.2236169831374977e-9	2.506605049814765e-15	5.692051459163458e-6	-4.268218545514793e-22	4.648386225626542e-19	6.724562434229783e-13	3.1654977491009606e-12	4.6270997576516596e-12
22400000	0.0049971527464196565	1.755419721084489e-49	5.3713352154345095e-65	1.2236169831374977e-9	2.506605049814765e-15	5.692051459163458e-6	-4.268140330249703e-22	4.648386225626542e-19	6.724562434229783e-13	3.1654977491009606e-12	4.6270997576516596e-12
22500000	0.0049971527464196565	1.755419721084489e-49	5.3713352154345095e-65	1.2236169831374977e-9	2.506605049814765e-15	5.692051459163458e-6	-4.268062114984613e-22	4.648386225626542e-19	6.724562434229783e-13	3.1654977491009606e-12	4.6270997576516596e-12
22600000	0.0049971527464196565	1.755419721084489e-49	5.3713352154345095e-65	1.2236169831374977e-9	2.506605049814765e-15	5.692051459163458e-6	-4.267983899719522e-22	4.648386225626542e-19	6.724562434229783e-13	3.1654977491009606e-12	4.6270997576516596e-12
22700000	0.0049971527464196565	1.755419721084489e-49	5.3713352154345095e-65	1.2236169831374977e-9	2.506605049814765e-15	5.692051459163458e-6	-4.267905684454433e-22	4.648386225626542e-19	6.724562434229783e-13	3.1654977491009606e-12	4.6270997576516596e-12
22800000	0.0049971527464196565	1.755419721084489e-49	5.3713352154345095e-65	1.2236169831374977e-9	2.506605049814765e-15	5.692051459163458e-6	-4.267827469189343e-22	4.648386225626542e-19	6.724562434229783e-13	3.1654977491009606e-12	4.6270997576516596e-12
22900000	0.0049971527464196565	1.755419721084489e-49	5.3713352154345095e-65	1.2236169831374977e-9	2.506605049814765e-15	5.692051459163458e-6	-4.267749253924252e-22	4.648386225626542e-19	6.724562434229783e-13	3.1654977491009606e-12	4.6270997576516596e-12
23000000	0.0049971527464196565	1.755419721084489e-49	5.3713352154345095e-65	1.2236169831374977e-9	2.506605049814765e-15	5.692051459163458e-6	-4.267671038659162e-22	4.648386225626542e-19	6.724562434229783e-13	3.1654977491009606e-12	4.6270997576516596e-12
23100000	0.0049971527464196565	1.755419721084489e-49	5.3713352154345095e-65	1.2236169831374979e-9	2.506605049814765e-15	5.692051459163458e-6	-4.267592823394072e-22	4.648386225626542e-19	6.724562434229783e-13	3.1654977491009606e-12	4.6270997576516596e-12
23200000	0.0049971527464196565	1.755419721084489e-49	5.3713352154345095e-65	1.2236169831374979e-9	2.506605049814765e-15	5.692051459163458e-6	-4.267514608128982e-22	4.648386225626542e-19	6.724562434229783e-13	3.1654977491009606e-12	4.6270997576516596e-12
23300000	0.0049971527464196565	1.755419721084489e-49	5.3713352154345095e-65	1.2236169831374979e-9	2.506605049814765e-15	5.692051459163458e-6	-4.267436392863891e-22	4.648386225626542e-19	6.724562434229783e-13	3.1654977491009606e-12	4.6270997576516596e-12
23400000	0.0049971527464196565	1.755419721084489e-49	5.3713352154345095e-65	1.2236169831374979e-9	2.506605049814765e-15	5.692051459163458e-6	-4.267358177598802e-22	4.648386225626542e-19	6.724562434229783e-13	3.1654977491009606e-12	4.6270997576516596e-12
23500000	0.0049971527464196565	1.755419721084489e-49	5.3713352154345095e-65	1.2236169831374979e-9	2.506605049814765e-15	5.692051459163458e-6	-4.267279962333712e-22	4.648386225626542e-19	6.724562434229783e-13	3.1654977491009606e-12	4.6270997576516596e-12
23600000	0.0049971527464196565	1.755419721084489e-49	5.3713352154345095e-65	1.2236169831374979e-9	2.506605049814765e-15	5.692051459163458e-6	-4.267201747068621e-22	4.648386225626542e-19	6.724562434229783e-13	3.1654977491009606e-12	4.6270997576516596e-12
23700000	0.0049971527464196565	1.755419721084489e-49	5.3713352154345095e-65	1.2236169831374979e-9	2.506605049814765e-15	5.692051459163458e-6	-4.267123531803532e-22	4.648386225626542e-19	6.724562434229783e-13	3.1654977491009606e-12	4.627099757651659e-12
23800000	0.0049971527464196565	1.755419721084489e-49	5.3713352154345095e-65	1.2236169831374979e-9	2.506605049814765e-15	5.692051459163458e-6	-4.267045316538441e-22	4.648386225626542e-19	6.724562434229783e-13	3.1654977491009606e-12	4.627099757651659e-12
23900000	0.0049971527464196565	1.755419721084489e-49	5.3713352154345095e-65	1.2236169831374979e-9	2.506605049814765e-15	5.692051459163458e-6	-4.266967101273351e-22	4.648386225626542e-19	6.724562434229783e-13	3.1654977491009606e-12	4.627099757651659e-12
24000000	0.0049971527464196565	1.755419721084489e-49	5.3713352154345095e-65	1.2236169831374979e-9	2.506605049814765e-15	5.692051459163458e-6	-4.2668888860082605e-22	4.648386225626542e-19	6.724562434229783e-13	3.1654977491009606e-12	4.627099757651659e-12
24100000	0.0049971527464196565	1.755419721084489e-49	5.3713352154345095e-65	1.2236169831374979e-9	2.506605049814765e-15	5.692051459163458e-6	-4.266810670743171e-22	4.648386225626542e-19	6.724562434229783e-13	3.1654977491009606e-12	4.627099757651659e-12
24200000	0.0049971527464196565	1.755419721084489e-49	5.3713352154345095e-65	1.2236169831374979e-9	2.506605049814765e-15	5.692051459163458e-6	-4.266732455478081e-22	4.648386225626542e-19	6.724562434229783e-13	3.1654977491009606e-12	4.627099757651659e-12
24300000	0.0049971527464196565	1.755419721084489e-49	5.3713352154345095e-65	1.2236169831374979e-9	2.506605049814765e-15	5.692051459163458e-6	-4.26665424021299e-22	4.648386225626542e-19	6.724562434229783e-13	3.1654977491009606e-12	4.627099757651659e-12
24400000	0.0049971527464196565	1.755419721084489e-49	5.3713352154345095e-65	1.2236169831374979e-9	2.506605049814765e-15	5.692051459163458e-6	-4.266576024947901e-22	4.648386225626542e-19	6.724562434229783e-13	3.1654977491009606e-12	4.627099757651659e-12
24500000	0.0049971527464196565	1.755419721084489e-49	5.3713352154345095e-65	1.2236169831374979e-9	2.506605049814765e-15	5.692051459163458e-6	-4.26649780968281e-22	4.648386225626542e-19	6.724562434229783e-13	3.1654977491009606e-12	4.627099757651659e-12
24600000	0.0049971527464196565	1.755419721084489e-49	5.3713352154345095e-65	1.2236169831374979e-9	2.506605049814765e-15	5.692051459163458e-6	-4.26641959441772e-22	4.648386225626542e-19	6.724562434229783e-13	3.1654977491009606e-12	4.627099757651659e-12
24700000	0.0049971527464196565	1.755419721084489e-49	5.3713352154345095e-65	1.2236169831374979e-9	2.506605049814765e-15	5.692051459163458e-6	-4.26634137915263e-22	4.648386225626542e-19	6.724562434229783e-13	3.1654977491009606e-12	4.627099757651659e-12
24800000	0.0049971527464196565	1.755419721084489e-49	5.3713352154345095e-65	1.2236169831374979e-9	2.506605049814765e-15	5.692051459163458e-6	-4.26626316388754e-22	4.648386225626542e-19	6.724562434229783e-13	3.1654977491009606e-12	4.627099757651659e-12
24900000	0.0049971527464196565	1.755419721084489e-49	5.3713352154345095e-65	1.2236169831374979e-9	2.506605049814765e-15	5.692051459163458e-6	-4.26618494862245e-22	4.648386225626542e-19	6.724562434229783e-13	3.1654977491009606e-12	4.627099757651659e-12
25000000	0.0049971527464196565	1.755419721084489e-49	5.3713352154345095e-65	1.2236169831374979e-9	2.506605049814765e-15	5.692051459163458e-6	-4.2661067333573595e-22	4.648386225626542e-19	6.724562434229783e-13	3.1654977491009606e-12	4.627099757651659e-12
25100000	0.0049971527464196565	1.755419721084489e-49	5.3713352154345095e-65	1.2236169831374979e-9	2.506605049814765e-15	5.692051459163458e-6	-4.26602851809227e-22	4.648386225626542e-19	6.724562434229783e-13	3.1654977491009606e-12	4.627099757651659e-12
25200000	0.0049971527464196565	1.755419721084489e-49	5.3713352154345095e-65	1.2236169831374979e-9	2.506605049814765e-15	5.692051459163458e-6	-4.265950302827179e-22	4.648386225626542e-19	6.724562434229783e-13	3.1654977491009606e-12	4.627099757651659e-12
25300000	0.0049971527464196565	1.755419721084489e-49	5.3713352154345095e-65	1.2236169831374979e-9	2.506605049814765e-15	5.692051459163458e-6	-4.265872087562089e-22	4.648386225626542e-19	6.724562434229783e-13	3.1654977491009606e-12	4.627099757651659e-12
25400000	0.0049971527464196565	1.755419721084489e-49	5.3713352154345095e-65	1.2236169831374979e-9	2.506605049814765e-15	5.692051459163458e-6	-4.265793872296999e-22	4.648386225626542e-19	6.724562434229783e-13	3.1654977491009606e-12	4.627099757651659e-12
25500000	0.0049971527464196565	1.755419721084489e-49	5.3713352154345095e-65	1.2236169831374979e-9	2.506605049814765e-15	5.692051459163458e-6	-4.265715657031909e-22	4.648386225626542e-19	6.724562434229783e-13	3.1654977491009606e-12	4.627099757651659e-12
25600000	0.0049971527464196565	1.755419721084489e-49	5.3713352154345095e-65	1.2236169831374979e-9	2.506605049814765e-15	5.692051459163458e-6	-4.265637441766819e-22	4.648386225626542e-19	6.724562434229783e-13	3.1654977491009606e-12	4.627099757651659e-12
25700000	0.0049971527464196565	1.755419721084489e-49	5.3713352154345095e-65	1.2236169831374979e-9	2.506605049814765e-15	5.692051459163458e-6	-4.265559226501729e-22	4.648386225626542e-19	6.724562434229783e-13	3.1654977491009606e-12	4.627099757651659e-12
25800000	0.0049971527464196565	1.755419721084489e-49	5.3713352154345095e-65	1.2236169831374979e-9	2.506605049814765e-15	5.692051459163458e-6	-4.265481011236639e-22	4.648386225626542e-19	6.724562434229783e-13	3.1654977491009606e-12	4.627099757651659e-12
25900000	0.0049971527464196565	1.755419721084489e-49	5.3713352154345095e-65	1.2236169831374979e-9	2.506605049814765e-15	5.692051459163458e-6	-4.265402795971548e-22	4.648386225626542e-19	6.724562434229783e-13	3.1654977491009606e-12	4.627099757651659e-12
26000000	0.0049971527464196565	1.755419721084489e-49	5.3713352154345095e-65	1.2236169831374979e-9	2.506605049814765e-15	5.692051459163458e-6	-4.2653245807064585e-22	4.648386225626542e-19	6.724562434229783e-13	3.1654977491009606e-12	4.627099757651659e-12
26100000	0.0049971527464196565	1.755419721084489e-49	5.3713352154345095e-65	1.2236169831374979e-9	2.506605049814765e-15	5.692051459163458e-6	-4.265246365441368e-22	4.648386225626542e-19	6.724562434229783e-13	3.1654977491009606e-12	4.627099757651659e-12
26200000	0.0049971527464196565	1.755419721084489e-49	5.3713352154345095e-65	1.2236169831374979e-9	2.506605049814765e-15	5.692051459163458e-6	-4.265168150176278e-22	4.648386225626542e-19	6.724562434229783e-13	3.1654977491009606e-12	4.627099757651659e-12
26300000	0.0049971527464196565	1.755419721084489e-49	5.3713352154345095e-65	1.2236169831374979e-9	2.506605049814765e-15	5.692051459163458e-6	-4.265089934911188e-22	4.648386225626542e-19	6.724562434229783e-13	3.1654977491009606e-12	4.627099757651659e-12
26400000	0.0049971527464196565	1.755419721084489e-49	5.3713352154345095e-65	1.2236169831374979e-9	2.506605049814765e-15	5.692051459163458e-6	-4.265011719646098e-22	4.648386225626542e-19	6.724562434229783e-13	3.1654977491009606e-12	4.627099757651659e-12
26500000	0.0049971527464196565	1.755419721084489e-49	5.3713352154345095e-65	1.2236169831374979e-9	2.506605049814765e-15	5.692051459163458e-6	-4.264933504381008e-22	4.648386225626542e-19	6.724562434229783e-13	3.1654977491009606e-12	4.627099757651659e-12
26600000	0.0049971527464196565	1.755419721084489e-49	5.3713352154345095e-65	1.2236169831374979e-9	2.506605049814765e-15	5.692051459163458e-6	-4.264855289115917e-22	4.648386225626542e-19	6.724562434229783e-13	3.1654977491009606e-12	4.627099757651659e-12
26700000	0.0049971527464196565	1.755419721084489e-49	5.3713352154345095e-65	1.2236169831374979e-9	2.506605049814765e-15	5.692051459163458e-6	-4.264777073850828e-22	4.648386225626542e-19	6.724562434229783e-13	3.1654977491009606e-12	4.627099757651659e-12
26800000	0.0049971527464196565	1.755419721084489e-49	5.3713352154345095e-65	1.2236169831374979e-9	2.506605049814765e-15	5.692051459163458e-6	-4.264698858585737e-22	4.648386225626542e-19	6.724562434229783e-13	3.1654977491009606e-12	4.627099757651659e-12
26900000	0.0049971527464196565	1.755419721084489e-49	5.3713352154345095e-65	1.2236169831374979e-9	2.506605049814765e-15	5.692051459163458e-6	-4.264620643320647e-22	4.648386225626542e-19	6.724562434229783e-13	3.1654977491009606e-12	4.627099757651659e-12
27000000	0.0049971527464196565	1.755419721084489e-49	5.3713352154345095e-65	1.2236169831374979e-9	2.506605049814765e-15	5.692051459163458e-6	-4.2645424280555575e-22	4.648386225626542e-19	6.724562434229783e-13	3.1654977491009606e-12	4.627099757651659e-12
27100000	0.0049971527464196565	1.755419721084489e-49	5.3713352154345095e-65	1.2236169831374979e-9	2.506605049814765e-15	5.692051459163458e-6	-4.264464212790467e-22	4.648386225626542e-19	6.724562434229783e-13	3.1654977491009606e-12	4.627099757651659e-12
27200000	0.0049971527464196565	1.755419721084489e-49	5.3713352154345095e-65	1.2236169831374979e-9	2.506605049814765e-15	5.692051459163458e-6	-4.264385997525377e-22	4.648386225626542e-19	6.724562434229783e-13	3.1654977491009606e-12	4.627099757651659e-12
27300000	0.0049971527464196565	1.755419721084489e-49	5.3713352154345095e-65	1.2236169831374979e-9	2.506605049814765e-15	5.692051459163458e-6	-4.264307782260286e-22	4.648386225626542e-19	6.724562434229783e-13	3.1654977491009606e-12	4.627099757651659e-12
27400000	0.0049971527464196565	1.755419721084489e-49	5.3713352154345095e-65	1.2236169831374979e-9	2.506605049814765e-15	5.692051459163458e-6	-4.264229566995197e-22	4.648386225626542e-19	6.724562434229783e-13	3.1654977491009606e-12	4.627099757651659e-12
27500000	0.0049971527464196565	1.755419721084489e-49	5.3713352154345095e-65	1.2236169831374979e-9	2.506605049814765e-15	5.692051459163458e-6	-4.264151351730106e-22	4.648386225626542e-19	6.724562434229783e-13	3.1654977491009606e-12	4.627099757651659e-12
27600000	0.0049971527464196565	1.755419721084489e-49	5.3713352154345095e-65	1.2236169831374979e-9	2.506605049814765e-15	5.692051459163458e-6	-4.264073136465016e-22	4.648386225626542e-19	6.724562434229783e-13	3.1654977491009606e-12	4.627099757651659e-12
27700000	0.0049971527464196565	1.755419721084489e-49	5.3713352154345095e-65	1.2236169831374979e-9	2.506605049814765e-15	5.692051459163458e-6	-4.263994921199926e-22	4.648386225626542e-19	6.724562434229783e-13	3.1654977491009606e-12	4.627099757651659e-12
27800000	0.0049971527464196565	1.755419721084489e-49	5.3713352154345095e-65	1.2236169831374979e-9	2.506605049814765e-15	5.692051459163458e-6	-4.263916705934836e-22	4.648386225626542e-19	6.724562434229783e-13	3.1654977491009606e-12	4.627099757651659e-12
27900000	0.0049971527464196565	1.755419721084489e-49	5.3713352154345095e-65	1.2236169831374979e-9	2.506605049814765e-15	5.692051459163458e-6	-4.263838490669746e-22	4.648386225626542e-19	6.724562434229783e-13	3.1654977491009606e-12	4.627099757651659e-12
28000000	0.0049971527464196565	1.755419721084489e-49	5.3713352154345095e-65	1.2236169831374979e-9	2.506605049814765e-15	5.692051459163458e-6	-4.263760275404656e-22	4.648386225626542e-19	6.724562434229783e-13	3.1654977491009606e-12	4.627099757651659e-12
28100000	0.0049971527464196565	1.755419721084489e-49	5.3713352154345095e-65	1.2236169831374979e-9	2.506605049814765e-15	5.692051459163458e-6	-4.263682060139566e-22	4.648386225626542e-19	6.724562434229783e-13	3.1654977491009606e-12	4.627099757651659e-12
28200000	0.0049971527464196565	1.755419721084489e-49	5.3713352154345095e-65	1.2236169831374979e-9	2.506605049814765e-15	5.692051459163458e-6	-4.263603844874475e-22	4.648386225626542e-19	6.724562434229783e-13	3.1654977491009606e-12	4.627099757651659e-12
28300000	0.0049971527464196565	1.755419721084489e-49	5.3713352154345095e-65	1.2236169831374979e-9	2.506605049814765e-15	5.692051459163458e-6	-4.263525629609385e-22	4.648386225626542e-19	6.724562434229783e-13	3.1654977491009606e-12	4.627099757651659e-12
28400000	0.0049971527464196565	1.755419721084489e-49	5.3713352154345095e-65	1.2236169831374979e-9	2.506605049814765e-15	5.692051459163458e-6	-4.263447414344295e-22	4.648386225626542e-19	6.724562434229783e-13	3.1654977491009606e-12	4.627099757651659e-12
28500000	0.0049971527464196565	1.755419721084489e-49	5.3713352154345095e-65	1.2236169831374979e-9	2.506605049814765e-15	5.692051459163458e-6	-4.263369199079205e-22	4.648386225626542e-19	6.724562434229783e-13	3.1654977491009606e-12	4.627099757651659e-12
28600000	0.0049971527464196565	1.755419721084489e-49	5.3713352154345095e-65	1.2236169831374979e-9	2.506605049814765e-15	5.692051459163458e-6	-4.263290983814115e-22	4.648386225626542e-19	6.724562434229783e-13	3.1654977491009606e-12	4.627099757651659e-12
28700000	0.0049971527464196565	1.755419721084489e-49	5.3713352154345095e-65	1.2236169831374979e-9	2.506605049814765e-15	5.692051459163458e-6	-4.263212768549025e-22	4.648386225626542e-19	6.724562434229783e-13	3.1654977491009606e-12	4.627099757651659e-12
28800000	0.0049971527464196565	1.755419721084489e-49	5.3713352154345095e-65	1.2236169831374979e-9	2.506605049814765e-15	5.692051459163458e-6	-4.263134553283935e-22	4.648386225626542e-19	6.724562434229783e-13	3.1654977491009606e-12	4.627099757651659e-12
28900000	0.0049971527464196565	1.755419721084489e-49	5.3713352154345095e-65	1.2236169831374979e-9	2.506605049814765e-15	5.692051459163458e-6	-4.263056338018844e-22	4.648386225626542e-19	6.724562434229783e-13	3.1654977491009606e-12	4.627099757651659e-12
29000000	0.0049971527464196565	1.755419721084489e-49	5.3713352154345095e-65	1.2236169831374979e-9	2.506605049814765e-15	5.692051459163458e-6	-4.262978122753755e-22	4.648386225626542e-19	6.724562434229783e-13	3.1654977491009606e-12	4.627099757651659e-12
29100000	0.0049971527464196565	1.755419721084489e-49	5.3713352154345095e-65	1.2236169831374979e-9	2.506605049814765e-15	5.692051459163458e-6	-4.262899907488664e-22	4.648386225626542e-19	6.724562434229783e-13	3.1654977491009606e-12	4.627099757651659e-12
29200000	0.0049971527464196565	1.755419721084489e-49	5.3713352154345095e-65	1.2236169831374979e-9	2.506605049814765e-15	5.692051459163458e-6	-4.262821692223574e-22	4.648386225626542e-19	6.724562434229783e-13	3.1654977491009606e-12	4.627099757651659e-12
29300000	0.0049971527464196565	1.755419721084489e-49	5.3713352154345095e-65	1.2236169831374979e-9	2.506605049814765e-15	5.692051459163458e-6	-4.262743476958484e-22	4.648386225626542e-19	6.724562434229783e-13	3.1654977491009606e-12	4.627099757651659e-12
29400000	0.0049971527464196565	1.755419721084489e-49	5.3713352154345095e-65	1.2236169831374979e-9	2.506605049814765e-15	5.692051459163458e-6	-4.262665261693394e-22	4.648386225626542e-19	6.724562434229783e-13	3.1654977491009606e-12	4.627099757651659e-12
29500000	0.0049971527464196565	1.755419721084489e-49	5.3713352154345095e-65	1.2236169831374979e-9	2.506605049814765e-15	5.692051459163458e-6	-4.262587046428304e-22	4.648386225626542e-19	6.724562434229783e-13	3.1654977491009606e-12	4.627099757651659e-12
29600000	0.0049971527464196565	1.755419721084489e-49	5.3713352154345095e-65	1.2236169831374979e-9	2.506605049814765e-15	5.692051459163458e-6	-4.262508831163213e-22	4.648386225626542e-19	6.724562434229783e-13	3.1654977491009606e-12	4.627099757651659e-12
29700000	0.0049971527464196565	1.755419721084489e-49	5.3713352154345095e-65	1.2236169831374979e-9	2.506605049814765e-15	5.692051459163458e-6	-4.262430615898124e-22	4.648386225626542e-19	6.724562434229783e-13	3.1654977491009606e-12	4.627099757651659e-12
29800000	0.0049971527464196565	1.755419721084489e-49	5.3713352154345095e-65	1.2236169831374979e-9	2.506605049814765e-15	5.692051459163458e-6	-4.262352400633033e-22	4.648386225626542e-19	6.724562434229783e-13	3.1654977491009606e-12	4.627099757651659e-12
29900000	0.0049971527464196565	1.755419721084489e-49	5.3713352154345095e-65	1.2236169831374979e-9	2.506605049814765e-15	5.692051459163458e-6	-4.262274185367943e-22	4.648386225626542e-19	6.724562434229783e-13	3.1654977491009606e-12	4.627099757651659e-12
30000000	0.0049971527464196565	1.755419721084489e-49	5.3713352154345095e-65	1.2236169831374979e-9	2.506605049814765e-15	5.692051459163458e-6	-4.262195970102854e-22	4.648386225626542e-19	6.724562434229783e-13	3.1654977491009606e-12	4.627099757651659e-12
30100000	0.0049971527464196565	1.755419721084489e-49	5.3713352154345095e-65	1.2236169831374979e-9	2.506605049814765e-15	5.692051459163458e-6	-4.262117754837763e-22	4.648386225626542e-19	6.724562434229783e-13	3.1654977491009606e-12	4.627099757651659e-12
30200000	0.0049971527464196565	1.755419721084489e-49	5.3713352154345095e-65	1.2236169831374979e-9	2.506605049814765e-15	5.692051459163458e-6	-4.262039539572673e-22	4.648386225626542e-19	6.724562434229783e-13	3.1654977491009606e-12	4.627099757651659e-12
30300000	0.0049971527464196565	1.755419721084489e-49	5.3713352154345095e-65	1.2236169831374979e-9	2.506605049814765e-15	5.692051459163458e-6	-4.2619613243075825e-22	4.648386225626542e-19	6.724562434229783e-13	3.1654977491009606e-12	4.627099757651659e-12
30400000	0.0049971527464196565	1.755419721084489e-49	5.3713352154345095e-65	1.2236169831374979e-9	2.506605049814765e-15	5.692051459163458e-6	-4.261883109042493e-22	4.648386225626542e-19	6.724562434229783e-13	3.1654977491009606e-12	4.627099757651659e-12
30500000	0.0049971527464196565	1.755419721084489e-49	5.3713352154345095e-65	1.2236169831374979e-9	2.506605049814765e-15	5.692051459163458e-6	-4.261804893777402e-22	4.648386225626542e-19	6.724562434229783e-13	3.1654977491009606e-12	4.627099757651659e-12
30600000	0.0049971527464196565	1.755419721084489e-49	5.3713352154345095e-65	1.2236169831374979e-9	2.506605049814765e-15	5.692051459163458e-6	-4.261726678512312e-22	4.648386225626542e-19	6.724562434229783e-13	3.1654977491009606e-12	4.627099757651659e-12
30700000	0.0049971527464196565	1.755419721084489e-49	5.3713352154345095e-65	1.2236169831374979e-9	2.506605049814765e-15	5.692051459163458e-6	-4.261648463247223e-22	4.648386225626542e-19	6.724562434229783e-13	3.1654977491009606e-12	4.627099757651659e-12
30800000	0.0049971527464196565	1.755419721084489e-49	5.3713352154345095e-65	1.2236169831374979e-9	2.506605049814765e-15	5.692051459163458e-6	-4.261570247982132e-22	4.648386225626542e-19	6.724562434229783e-13	3.1654977491009606e-12	4.627099757651659e-12
30900000	0.0049971527464196565	1.755419721084489e-49	5.3713352154345095e-65	1.2236169831374979e-9	2.506605049814765e-15	5.692051459163458e-6	-4.261492032717042e-22	4.648386225626542e-19	6.724562434229783e-13	3.1654977491009606e-12	4.627099757651659e-12
31000000	0.0049971527464196565	1.755419721084489e-49	5.3713352154345095e-65	1.2236169831374979e-9	2.506605049814765e-15	5.692051459163458e-6	-4.261413817451952e-22	4.648386225626542e-19	6.724562434229783e-13	3.1654977491009606e-12	4.627099757651659e-12
31100000	0.0049971527464196565	1.755419721084489e-49	5.3713352154345095e-65	1.2236169831374979e-9	2.506605049814765e-15	5.692051459163458e-6	-4.261335602186862e-22	4.648386225626542e-19	6.724562434229783e-13	3.1654977491009606e-12	4.627099757651659e-12
31200000	0.0049971527464196565	1.755419721084489e-49	5.3713352154345095e-65	1.2236169831374979e-9	2.506605049814765e-15	5.692051459163458e-6	-4.261257386921771e-22	4.648386225626542e-19	6.724562434229783e-13	3.1654977491009606e-12	4.627099757651659e-12
31300000	0.0049971527464196565	1.755419721084489e-49	5.3713352154345095e-65	1.2236169831374979e-9	2.506605049814765e-15	5.692051459163458e-6	-4.2611791716566815e-22	4.648386225626542e-19	6.724562434229783e-13	3.1654977491009606e-12	4.627099757651659e-12
31400000	0.0049971527464196565	1.755419721084489e-49	5.3713352154345095e-65	1.2236169831374979e-9	2.506605049814765e-15	5.692051459163458e-6	-4.261100956391592e-22	4.648386225626542e-19	6.724562434229783e-13	3.1654977491009606e-12	4.627099757651659e-12
31500000	0.0049971527464196565	1.755419721084489e-49	5.3713352154345095e-65	1.2236169831374979e-9	2.506605049814765e-15	5.692051459163458e-6	-4.261022741126501e-22	4.648386225626542e-19	6.724562434229783e-13	3.1654977491009606e-12	4.627099757651659e-12
31600000	0.0049971527464196565	1.755419721084489e-49	5.3713352154345095e-65	1.2236169831374979e-9	2.506605049814765e-15	5.692051459163458e-6	-4.260944525861411e-22	4.648386225626542e-19	6.724562434229783e-13	3.1654977491009606e-12	4.627099757651659e-12
31700000	0.0049971527464196565	1.755419721084489e-49	5.3713352154345095e-65	1.2236169831374979e-9	2.5066050498147652e-15	5.692051459163458e-6	-4.260866310596321e-22	4.648386225626542e-19	6.724562434229783e-13	3.1654977491009606e-12	4.627099757651659e-12
31800000	0.0049971527464196565	1.755419721084489e-49	5.3713352154345095e-65	1.2236169831374979e-9	2.5066050498147652e-15	5.692051459163458e-6	-4.260788095331231e-22	4.648386225626542e-19	6.724562434229783e-13	3.1654977491009606e-12	4.627099757651659e-12
31900000	0.0049971527464196565	1.7554197210844893e-49	5.3713352154345095e-65	1.2236169831374979e-9	2.5066050498147652e-15	5.692051459163458e-6	-4.26070988006614e-22	4.648386225626542e-19	6.724562434229783e-13	3.1654977491009606e-12	4.627099757651659e-12
32000000	0.0049971527464196565	1.7554197210844893e-49	5.3713352154345095e-65	1.2236169831374979e-9	2.5066050498147652e-15	5.692051459163458e-6	-4.260631664801051e-22	4.648386225626542e-19	6.724562434229783e-13	3.1654977491009606e-12	4.627099757651659e-12
32100000	0.0049971527464196565	1.7554197210844893e-49	5.3713352154345095e-65	1.2236169831374979e-9	2.5066050498147652e-15	5.692051459163458e-6	-4.260553449535961e-22	4.648386225626542e-19	6.724562434229783e-13	3.1654977491009606e-12	4.627099757651659e-12
32200000	0.0049971527464196565	1.7554197210844893e-49	5.3713352154345095e-65	1.2236169831374979e-9	2.5066050498147652e-15	5.692051459163458e-6	-4.26047523427087e-22	4.648386225626542e-19	6.724562434229783e-13	3.1654977491009606e-12	4.627099757651659e-12
32300000	0.0049971527464196565	1.7554197210844893e-49	5.3713352154345095e-65	1.2236169831374979e-9	2.5066050498147652e-15	5.692051459163458e-6	-4.2603970190057805e-22	4.648386225626542e-19	6.724562434229783e-13	3.1654977491009606e-12	4.627099757651659e-12
32400000	0.0049971527464196565	1.7554197210844893e-49	5.3713352154345095e-65	1.2236169831374979e-9	2.5066050498147652e-15	5.692051459163458e-6	-4.26031880374069e-22	4.648386225626542e-19	6.724562434229783e-13	3.1654977491009606e-12	4.627099757651659e-12
32500000	0.0049971527464196565	1.7554197210844893e-49	5.3713352154345095e-65	1.2236169831374979e-9	2.5066050498147652e-15	5.692051459163458e-6	-4.2602405884756e-22	4.648386225626542e-19	6.724562434229783e-13	3.1654977491009606e-12	4.627099757651659e-12
32600000	0.0049971527464196565	1.7554197210844893e-49	5.3713352154345095e-65	1.2236169831374979e-9	2.5066050498147652e-15	5.692051459163458e-6	-4.260162373210509e-22	4.648386225626542e-19	6.724562434229783e-13	3.1654977491009606e-12	4.627099757651659e-12
32700000	0.0049971527464196565	1.7554197210844893e-49	5.3713352154345095e-65	1.2236169831374979e-9	2.5066050498147652e-15	5.692051459163458e-6	-4.26008415794542e-22	4.648386225626542e-19	6.724562434229783e-13	3.1654977491009606e-12	4.627099757651659e-12
32800000	0.0049971527464196565	1.7554197210844893e-49	5.3713352154345095e-65	1.2236169831374979e-9	2.5066050498147652e-15	5.692051459163458e-6	-4.26000594268033e-22	4.648386225626542e-19	6.724562434229783e-13	3.1654977491009606e-12	4.627099757651659e-12
32900000	0.0049971527464196565	1.7554197210844893e-49	5.3713352154345095e-65	1.2236169831374979e-9	2.5066050498147652e-15	5.692051459163458e-6	-4.259927727415239e-22	4.648386225626542e-19	6.724562434229783e-13	3.1654977491009606e-12	4.627099757651659e-12
33000000	0.0049971527464196565	1.7554197210844893e-49	5.3713352154345095e-65	1.2236169831374979e-9	2.5066050498147652e-15	5.692051459163458e-6	-4.25984951215015e-22	4.648386225626542e-19	6.724562434229783e-13	3.1654977491009606e-12	4.627099757651659e-12
33100000	0.0049971527464196565	1.7554197210844893e-49	5.3713352154345095e-65	1.2236169831374979e-9	2.5066050498147652e-15	5.692051459163458e-6	-4.259771296885059e-22	4.648386225626542e-19	6.724562434229783e-13	3.1654977491009606e-12	4.627099757651659e-12
33200000	0.0049971527464196565	1.7554197210844893e-49	5.3713352154345095e-65	1.2236169831374979e-9	2.5066050498147652e-15	5.692051459163458e-6	-4.259693081619969e-22	4.648386225626542e-19	6.724562434229783e-13	3.1654977491009606e-12	4.627099757651659e-12
33300000	0.0049971527464196565	1.7554197210844893e-49	5.3713352154345095e-65	1.2236169831374977e-9	2.5066050498147652e-15	5.692051459163458e-6	-4.259614866354879e-22	4.648386225626542e-19	6.724562434229783e-13	3.1654977491009606e-12	4.627099757651659e-12
33400000	0.0049971527464196565	1.7554197210844893e-49	5.3713352154345095e-65	1.2236169831374977e-9	2.5066050498147652e-15	5.692051459163458e-6	-4.259536651089789e-22	4.648386225626542e-19	6.724562434229783e-13	3.1654977491009606e-12	4.627099757651659e-12
33500000	0.0049971527464196565	1.7554197210844893e-49	5.3713352154345095e-65	1.2236169831374977e-9	2.5066050498147652e-15	5.692051459163458e-6	-4.259458435824699e-22	4.648386225626542e-19	6.724562434229783e-13	3.1654977491009606e-12	4.627099757651659e-12
33600000	0.0049971527464196565	1.7554197210844893e-49	5.3713352154345095e-65	1.2236169831374977e-9	2.5066050498147652e-15	5.692051459163458e-6	-4.259380220559608e-22	4.648386225626542e-19	6.724562434229783e-13	3.1654977491009606e-12	4.627099757651659e-12
33700000	0.0049971527464196565	1.7554197210844893e-49	5.3713352154345095e-65	1.2236169831374977e-9	2.5066050498147652e-15	5.692051459163458e-6	-4.259302005294519e-22	4.648386225626542e-19	6.724562434229783e-13	3.1654977491009606e-12	4.627099757651659e-12
33800000	0.0049971527464196565	1.7554197210844893e-49	5.3713352154345095e-65	1.2236169831374977e-9	2.5066050498147652e-15	5.692051459163458e-6	-4.259223790029428e-22	4.648386225626542e-19	6.724562434229783e-13	3.1654977491009606e-12	4.627099757651659e-12
33900000	0.0049971527464196565	1.7554197210844893e-49	5.3713352154345095e-65	1.2236169831374977e-9	2.5066050498147652e-15	5.692051459163458e-6	-4.259145574764338e-22	4.648386225626542e-19	6.724562434229783e-13	3.1654977491009606e-12	4.627099757651659e-12
34000000	0.0049971527464196565	1.7554197210844893e-49	5.3713352154345095e-65	1.2236169831374977e-9	2.5066050498147652e-15	5.692051459163458e-6	-4.259067359499248e-22	4.648386225626542e-19	6.724562434229783e-13	3.1654977491009606e-12	4.627099757651659e-12
34100000	0.0049971527464196565	1.7554197210844893e-49	5.3713352154345095e-65	1.2236169831374977e-9	2.5066050498147652e-15	5.692051459163458e-6	-4.258989144234158e-22	4.648386225626542e-19	6.724562434229783e-13	3.1654977491009606e-12	4.627099757651659e-12
34200000	0.0049971527464196565	1.7554197210844893e-49	5.3713352154345095e-65	1.2236169831374977e-9	2.5066050498147652e-15	5.692051459163458e-6	-4.258910928969068e-22	4.648386225626542e-19	6.724562434229783e-13	3.1654977491009606e-12	4.627099757651659e-12
34300000	0.0049971527464196565	1.7554197210844893e-49	5.3713352154345095e-65	1.2236169831374977e-9	2.5066050498147652e-15	5.692051459163458e-6	-4.258832713703978e-22	4.648386225626542e-19	6.724562434229783e-13	3.1654977491009606e-12	4.627099757651659e-12
34400000	0.0049971527464196565	1.7554197210844893e-49	5.3713352154345095e-65	1.2236169831374977e-9	2.5066050498147652e-15	5.692051459163458e-6	-4.258754498438888e-22	4.648386225626542e-19	6.724562434229783e-13	3.1654977491009606e-12	4.627099757651659e-12
34500000	0.0049971527464196565	1.7554197210844893e-49	5.3713352154345095e-65	1.2236169831374977e-9	2.5066050498147652e-15	5.692051459163458e-6	-4.258676283173797e-22	4.648386225626542e-19	6.724562434229783e-13	3.1654977491009606e-12	4.627099757651659e-12
34600000	0.0049971527464196565	1.7554197210844893e-49	5.3713352154345095e-65	1.2236169831374977e-9	2.5066050498147652e-15	5.692051459163458e-6	-4.258598067908707e-22	4.648386225626542e-19	6.724562434229783e-13	3.1654977491009606e-12	4.627099757651659e-12
34700000	0.0049971527464196565	1.7554197210844893e-49	5.3713352154345095e-65	1.2236169831374977e-9	2.5066050498147652e-15	5.692051459163458e-6	-4.258519852643617e-22	4.648386225626542e-19	6.724562434229783e-13	3.1654977491009606e-12	4.627099757651659e-12
34800000	0.0049971527464196565	1.7554197210844893e-49	5.3713352154345095e-65	1.2236169831374977e-9	2.5066050498147652e-15	5.692051459163458e-6	-4.258441637378527e-22	4.648386225626542e-19	6.724562434229783e-13	3.1654977491009606e-12	4.627099757651659e-12
34900000	0.0049971527464196565	1.7554197210844893e-49	5.3713352154345095e-65	1.2236169831374977e-9	2.5066050498147652e-15	5.692051459163458e-6	-4.258363422113437e-22	4.648386225626542e-19	6.724562434229783e-13	3.1654977491009606e-12	4.627099757651659e-12
35000000	0.0049971527464196565	1.7554197210844893e-49	5.3713352154345095e-65	1.2236169831374977e-9	2.5066050498147652e-15	5.692051459163458e-6	-4.258285206848347e-22	4.648386225626542e-19	6.724562434229783e-13	3.1654977491009606e-12	4.627099757651659e-12
35100000	0.0049971527464196565	1.7554197210844893e-49	5.3713352154345095e-65	1.2236169831374977e-9	2.5066050498147652e-15	5.692051459163458e-6	-4.258206991583257e-22	4.648386225626542e-19	6.724562434229783e-13	3.1654977491009606e-12	4.627099757651659e-12
35200000	0.0049971527464196565	1.7554197210844893e-49	5.3713352154345095e-65	1.2236169831374977e-9	2.5066050498147652e-15	5.692051459163458e-6	-4.258128776318166e-22	4.648386225626542e-19	6.724562434229783e-13	3.1654977491009606e-12	4.627099757651659e-12
35300000	0.0049971527464196565	1.7554197210844893e-49	5.3713352154345095e-65	1.2236169831374977e-9	2.5066050498147652e-15	5.692051459163458e-6	-4.258050561053077e-22	4.648386225626542e-19	6.724562434229783e-13	3.1654977491009606e-12	4.627099757651659e-12
35400000	0.0049971527464196565	1.7554197210844893e-49	5.3713352154345095e-65	1.2236169831374977e-9	2.5066050498147652e-15	5.692051459163458e-6	-4.257972345787986e-22	4.648386225626542e-19	6.724562434229783e-13	3.1654977491009606e-12	4.627099757651659e-12
35500000	0.0049971527464196565	1.7554197210844893e-49	5.3713352154345095e-65	1.2236169831374977e-9	2.5066050498147652e-15	5.692051459163458e-6	-4.257894130522896e-22	4.648386225626542e-19	6.724562434229783e-13	3.1654977491009606e-12	4.627099757651659e-12
35600000	0.0049971527464196565	1.7554197210844893e-49	5.3713352154345095e-65	1.2236169831374977e-9	2.5066050498147652e-15	5.692051459163458e-6	-4.257815915257806e-22	4.648386225626542e-19	6.724562434229783e-13	3.1654977491009606e-12	4.627099757651659e-12
35700000	0.0049971527464196565	1.7554197210844893e-49	5.3713352154345095e-65	1.2236169831374977e-9	2.5066050498147652e-15	5.692051459163458e-6	-4.257737699992716e-22	4.648386225626542e-19	6.724562434229783e-13	3.1654977491009606e-12	4.627099757651659e-12
35800000	0.0049971527464196565	1.7554197210844893e-49	5.3713352154345095e-65	1.2236169831374977e-9	2.5066050498147652e-15	5.692051459163458e-6	-4.257659484727626e-22	4.648386225626542e-19	6.724562434229783e-13	3.1654977491009606e-12	4.627099757651659e-12
35900000	0.0049971527464196565	1.7554197210844893e-49	5.3713352154345095e-65	1.2236169831374977e-9	2.5066050498147652e-15	5.692051459163458e-6	-4.257581269462535e-22	4.648386225626542e-19	6.724562434229783e-13	3.1654977491009606e-12	4.627099757651659e-12
36000000	0.0049971527464196565	1.7554197210844893e-49	5.3713352154345095e-65	1.2236169831374977e-9	2.5066050498147652e-15	5.692051459163458e-6	-4.257503054197446e-22	4.648386225626542e-19	6.724562434229783e-13	3.1654977491009606e-12	4.627099757651659e-12
36100000	0.0049971527464196565	1.7554197210844893e-49	5.3713352154345095e-65	1.2236169831374977e-9	2.5066050498147652e-15	5.692051459163458e-6	-4.257424838932355e-22	4.648386225626542e-19	6.724562434229783e-13	3.1654977491009606e-12	4.627099757651659e-12
36200000	0.0049971527464196565	1.7554197210844893e-49	5.3713352154345095e-65	1.2236169831374977e-9	2.5066050498147652e-15	5.692051459163458e-6	-4.257346623667265e-22	4.648386225626542e-19	6.724562434229783e-13	3.1654977491009606e-12	4.627099757651659e-12
36300000	0.0049971527464196565	1.7554197210844893e-49	5.3713352154345095e-65	1.2236169831374977e-9	2.5066050498147652e-15	5.692051459163458e-6	-4.257268408402176e-22	4.648386225626542e-19	6.724562434229783e-13	3.1654977491009606e-12	4.627099757651659e-12
36400000	0.0049971527464196565	1.7554197210844893e-49	5.3713352154345095e-65	1.2236169831374977e-9	2.5066050498147652e-15	5.692051459163458e-6	-4.257190193137085e-22	4.648386225626542e-19	6.724562434229783e-13	3.1654977491009606e-12	4.627099757651659e-12
36500000	0.0049971527464196565	1.7554197210844893e-49	5.3713352154345095e-65	1.2236169831374977e-9	2.5066050498147652e-15	5.692051459163458e-6	-4.257111977871995e-22	4.648386225626542e-19	6.724562434229783e-13	3.1654977491009606e-12	4.627099757651659e-12
36600000	0.0049971527464196565	1.7554197210844893e-49	5.3713352154345095e-65	1.2236169831374977e-9	2.5066050498147652e-15	5.692051459163458e-6	-4.2570337626069045e-22	4.648386225626542e-19	6.724562434229783e-13	3.1654977491009606e-12	4.627099757651659e-12
36700000	0.0049971527464196565	1.7554197210844893e-49	5.3713352154345095e-65	1.2236169831374977e-9	2.5066050498147652e-15	5.692051459163458e-6	-4.256955547341815e-22	4.648386225626542e-19	6.724562434229783e-13	3.1654977491009606e-12	4.627099757651659e-12
36800000	0.0049971527464196565	1.7554197210844893e-49	5.3713352154345095e-65	1.2236169831374977e-9	2.5066050498147652e-15	5.692051459163458e-6	-4.256877332076724e-22	4.648386225626542e-19	6.724562434229783e-13	3.1654977491009606e-12	4.627099757651659e-12
36900000	0.0049971527464196565	1.7554197210844893e-49	5.3713352154345095e-65	1.2236169831374977e-9	2.5066050498147652e-15	5.692051459163458e-6	-4.256799116811634e-22	4.648386225626542e-19	6.724562434229783e-13	3.1654977491009606e-12	4.627099757651659e-12
37000000	0.0049971527464196565	1.7554197210844893e-49	5.3713352154345095e-65	1.2236169831374977e-9	2.5066050498147652e-15	5.692051459163458e-6	-4.256720901546545e-22	4.648386225626542e-19	6.724562434229783e-13	3.1654977491009606e-12	4.627099757651659e-12
37100000	0.0049971527464196565	1.7554197210844893e-49	5.3713352154345095e-65	1.2236169831374977e-9	2.5066050498147652e-15	5.692051459163458e-6	-4.256642686281454e-22	4.648386225626542e-19	6.724562434229783e-13	3.1654977491009606e-12	4.627099757651659e-12
37200000	0.0049971527464196565	1.7554197210844893e-49	5.3713352154345095e-65	1.2236169831374977e-9	2.5066050498147652e-15	5.692051459163458e-6	-4.256564471016364e-22	4.648386225626542e-19	6.724562434229783e-13	3.1654977491009606e-12	4.627099757651659e-12
37300000	0.0049971527464196565	1.7554197210844893e-49	5.3713352154345095e-65	1.2236169831374977e-9	2.5066050498147652e-15	5.692051459163458e-6	-4.256486255751274e-22	4.648386225626542e-19	6.724562434229783e-13	3.1654977491009606e-12	4.627099757651659e-12
37400000	0.0049971527464196565	1.7554197210844893e-49	5.3713352154345095e-65	1.2236169831374977e-9	2.5066050498147652e-15	5.692051459163458e-6	-4.256408040486184e-22	4.648386225626542e-19	6.724562434229783e-13	3.1654977491009606e-12	4.627099757651659e-12
37500000	0.0049971527464196565	1.7554197210844893e-49	5.3713352154345095e-65	1.2236169831374977e-9	2.5066050498147652e-15	5.692051459163458e-6	-4.256329825221093e-22	4.648386225626542e-19	6.724562434229783e-13	3.1654977491009606e-12	4.627099757651659e-12
37600000	0.0049971527464196565	1.7554197210844893e-49	5.3713352154345095e-65	1.2236169831374977e-9	2.5066050498147652e-15	5.692051459163458e-6	-4.2562516099560035e-22	4.648386225626542e-19	6.724562434229783e-13	3.1654977491009606e-12	4.627099757651659e-12
37700000	0.0049971527464196565	1.7554197210844893e-49	5.3713352154345095e-65	1.2236169831374977e-9	2.5066050498147652e-15	5.692051459163458e-6	-4.256173394690913e-22	4.648386225626542e-19	6.724562434229783e-13	3.1654977491009606e-12	4.627099757651659e-12
37800000	0.0049971527464196565	1.7554197210844893e-49	5.3713352154345095e-65	1.2236169831374977e-9	2.5066050498147652e-15	5.692051459163458e-6	-4.256095179425823e-22	4.648386225626542e-19	6.724562434229783e-13	3.1654977491009606e-12	4.627099757651659e-12
37900000	0.0049971527464196565	1.7554197210844893e-49	5.3713352154345095e-65	1.2236169831374977e-9	2.5066050498147652e-15	5.692051459163458e-6	-4.256016964160733e-22	4.648386225626542e-19	6.724562434229783e-13	3.1654977491009606e-12	4.627099757651659e-12
38000000	0.0049971527464196565	1.7554197210844893e-49	5.3713352154345095e-65	1.2236169831374977e-9	2.5066050498147652e-15	5.692051459163458e-6	-4.255938748895643e-22	4.648386225626542e-19	6.724562434229783e-13	3.1654977491009606e-12	4.627099757651659e-12
38100000	0.0049971527464196565	1.7554197210844893e-49	5.3713352154345095e-65	1.2236169831374977e-9	2.5066050498147652e-15	5.692051459163458e-6	-4.255860533630553e-22	4.648386225626542e-19	6.724562434229783e-13	3.1654977491009606e-12	4.627099757651659e-12
38200000	0.0049971527464196565	1.7554197210844893e-49	5.3713352154345095e-65	1.2236169831374977e-9	2.5066050498147652e-15	5.692051459163458e-6	-4.255782318365462e-22	4.648386225626542e-19	6.724562434229783e-13	3.1654977491009606e-12	4.627099757651659e-12
38300000	0.0049971527464196565	1.7554197210844893e-49	5.3713352154345095e-65	1.2236169831374977e-9	2.5066050498147652e-15	5.692051459163458e-6	-4.255704103100373e-22	4.648386225626542e-19	6.724562434229783e-13	3.1654977491009606e-12	4.627099757651659e-12
38400000	0.0049971527464196565	1.7554197210844893e-49	5.3713352154345095e-65	1.2236169831374977e-9	2.5066050498147652e-15	5.692051459163458e-6	-4.255625887835282e-22	4.648386225626542e-19	6.724562434229783e-13	3.1654977491009606e-12	4.627099757651659e-12
38500000	0.0049971527464196565	1.7554197210844893e-49	5.3713352154345095e-65	1.2236169831374977e-9	2.5066050498147652e-15	5.692051459163458e-6	-4.255547672570192e-22	4.648386225626542e-19	6.724562434229783e-13	3.1654977491009606e-12	4.627099757651659e-12
38600000	0.0049971527464196565	1.7554197210844893e-49	5.3713352154345095e-65	1.2236169831374977e-9	2.5066050498147652e-15	5.692051459163458e-6	-4.2554694573051025e-22	4.648386225626542e-19	6.724562434229783e-13	3.1654977491009606e-12	4.627099757651659e-12
38700000	0.0049971527464196565	1.7554197210844893e-49	5.3713352154345095e-65	1.2236169831374977e-9	2.5066050498147652e-15	5.692051459163458e-6	-4.255391242040012e-22	4.648386225626542e-19	6.724562434229783e-13	3.1654977491009606e-12	4.627099757651659e-12
38800000	0.0049971527464196565	1.7554197210844893e-49	5.3713352154345095e-65	1.2236169831374977e-9	2.5066050498147652e-15	5.692051459163458e-6	-4.255313026774922e-22	4.648386225626542e-19	6.724562434229783e-13	3.1654977491009606e-12	4.627099757651659e-12
38900000	0.0049971527464196565	1.7554197210844893e-49	5.3713352154345095e-65	1.2236169831374977e-9	2.5066050498147652e-15	5.692051459163458e-6	-4.255234811509831e-22	4.648386225626542e-19	6.724562434229783e-13	3.1654977491009606e-12	4.627099757651659e-12
39000000	0.0049971527464196565	1.7554197210844893e-49	5.3713352154345095e-65	1.2236169831374977e-9	2.5066050498147652e-15	5.692051459163458e-6	-4.255156596244742e-22	4.648386225626542e-19	6.724562434229783e-13	3.1654977491009606e-12	4.627099757651659e-12
39100000	0.0049971527464196565	1.7554197210844893e-49	5.3713352154345095e-65	1.2236169831374977e-9	2.5066050498147652e-15	5.692051459163458e-6	-4.255078380979651e-22	4.648386225626542e-19	6.724562434229783e-13	3.1654977491009606e-12	4.627099757651659e-12
39200000	0.0049971527464196565	1.7554197210844893e-49	5.3713352154345095e-65	1.2236169831374977e-9	2.5066050498147652e-15	5.692051459163458e-6	-4.255000165714561e-22	4.648386225626542e-19	6.724562434229783e-13	3.1654977491009606e-12	4.627099757651659e-12
39300000	0.0049971527464196565	1.7554197210844893e-49	5.3713352154345095e-65	1.2236169831374977e-9	2.5066050498147652e-15	5.692051459163458e-6	-4.254921950449472e-22	4.648386225626542e-19	6.724562434229783e-13	3.1654977491009606e-12	4.627099757651659e-12
39400000	0.0049971527464196565	1.7554197210844893e-49	5.3713352154345095e-65	1.2236169831374977e-9	2.5066050498147652e-15	5.692051459163458e-6	-4.254843735184381e-22	4.648386225626542e-19	6.724562434229783e-13	3.1654977491009606e-12	4.627099757651659e-12
39500000	0.0049971527464196565	1.7554197210844893e-49	5.3713352154345095e-65	1.2236169831374977e-9	2.5066050498147652e-15	5.692051459163458e-6	-4.254765519919291e-22	4.648386225626542e-19	6.724562434229783e-13	3.1654977491009606e-12	4.627099757651659e-12
39600000	0.0049971527464196565	1.7554197210844893e-49	5.3713352154345095e-65	1.2236169831374977e-9	2.5066050498147652e-15	5.692051459163458e-6	-4.254687304654201e-22	4.648386225626542e-19	6.724562434229783e-13	3.1654977491009606e-12	4.627099757651659e-12
39700000	0.0049971527464196565	1.7554197210844893e-49	5.3713352154345095e-65	1.2236169831374977e-9	2.5066050498147652e-15	5.692051459163458e-6	-4.254609089389111e-22	4.648386225626542e-19	6.724562434229783e-13	3.1654977491009606e-12	4.627099757651659e-12
39800000	0.0049971527464196565	1.7554197210844893e-49	5.3713352154345095e-65	1.2236169831374977e-9	2.5066050498147652e-15	5.692051459163458e-6	-4.25453087412402e-22	4.648386225626542e-19	6.724562434229783e-13	3.1654977491009606e-12	4.627099757651659e-12
39900000	0.0049971527464196565	1.7554197210844893e-49	5.3713352154345095e-65	1.2236169831374977e-9	2.5066050498147652e-15	5.692051459163458e-6	-4.25445265885893e-22	4.648386225626542e-19	6.724562434229783e-13	3.1654977491009606e-12	4.627099757651659e-12
40000000	0.0049971527464196565	1.7554197210844893e-49	5.3713352154345095e-65	1.2236169831374977e-9	2.5066050498147652e-15	5.692051459163458e-6	-4.254374443593841e-22	4.648386225626542e-19	6.724562434229783e-13	3.1654977491009606e-12	4.627099757651659e-12
40100000	0.0049971527464196565	1.7554197210844893e-49	5.3713352154345095e-65	1.2236169831374977e-9	2.5066050498147652e-15	5.692051459163458e-6	-4.25429622832875e-22	4.648386225626542e-19	6.724562434229783e-13	3.1654977491009606e-12	4.627099757651659e-12
40200000	0.0049971527464196565	1.7554197210844893e-49	5.3713352154345095e-65	1.2236169831374977e-9	2.5066050498147652e-15	5.692051459163458e-6	-4.25421801306366e-22	4.648386225626542e-19	6.724562434229783e-13	3.1654977491009606e-12	4.627099757651659e-12
40300000	0.0049971527464196565	1.7554197210844893e-49	5.3713352154345095e-65	1.2236169831374977e-9	2.5066050498147652e-15	5.692051459163458e-6	-4.25413979779857e-22	4.648386225626542e-19	6.724562434229783e-13	3.1654977491009606e-12	4.627099757651659e-12
40400000	0.0049971527464196565	1.7554197210844893e-49	5.3713352154345095e-65	1.2236169831374977e-9	2.5066050498147652e-15	5.692051459163458e-6	-4.25406158253348e-22	4.648386225626542e-19	6.724562434229783e-13	3.1654977491009606e-12	4.627099757651659e-12
40500000	0.0049971527464196565	1.7554197210844897e-49	5.3713352154345095e-65	1.2236169831374977e-9	2.5066050498147652e-15	5.692051459163458e-6	-4.253983367268389e-22	4.648386225626542e-19	6.724562434229783e-13	3.1654977491009606e-12	4.627099757651659e-12
40600000	0.0049971527464196565	1.7554197210844897e-49	5.3713352154345095e-65	1.2236169831374977e-9	2.5066050498147652e-15	5.692051459163458e-6	-4.2539051520033e-22	4.648386225626542e-19	6.724562434229783e-13	3.1654977491009606e-12	4.627099757651659e-12
40700000	0.0049971527464196565	1.7554197210844897e-49	5.3713352154345095e-65	1.2236169831374977e-9	2.5066050498147652e-15	5.692051459163458e-6	-4.25382693673821e-22	4.648386225626542e-19	6.724562434229783e-13	3.1654977491009606e-12	4.627099757651659e-12
40800000	0.0049971527464196565	1.7554197210844897e-49	5.3713352154345095e-65	1.2236169831374977e-9	2.5066050498147652e-15	5.692051459163458e-6	-4.253748721473119e-22	4.648386225626542e-19	6.724562434229783e-13	3.1654977491009606e-12	4.627099757651659e-12
40900000	0.0049971527464196565	1.7554197210844897e-49	5.3713352154345095e-65	1.2236169831374977e-9	2.5066050498147652e-15	5.692051459163458e-6	-4.253670506208029e-22	4.648386225626542e-19	6.724562434229783e-13	3.1654977491009606e-12	4.627099757651659e-12
41000000	0.0049971527464196565	1.7554197210844897e-49	5.3713352154345095e-65	1.2236169831374977e-9	2.5066050498147652e-15	5.692051459163458e-6	-4.253592290942939e-22	4.648386225626542e-19	6.724562434229783e-13	3.1654977491009606e-12	4.627099757651659e-12
41100000	0.0049971527464196565	1.7554197210844897e-49	5.3713352154345095e-65	1.2236169831374977e-9	2.5066050498147652e-15	5.692051459163458e-6	-4.253514075677849e-22	4.648386225626542e-19	6.724562434229783e-13	3.1654977491009606e-12	4.627099757651659e-12
41200000	0.0049971527464196565	1.7554197210844897e-49	5.3713352154345095e-65	1.2236169831374977e-9	2.5066050498147652e-15	5.692051459163458e-6	-4.253435860412758e-22	4.648386225626542e-19	6.724562434229783e-13	3.1654977491009606e-12	4.627099757651659e-12
41300000	0.0049971527464196565	1.7554197210844897e-49	5.3713352154345095e-65	1.2236169831374977e-9	2.5066050498147652e-15	5.692051459163458e-6	-4.253357645147669e-22	4.648386225626542e-19	6.724562434229783e-13	3.1654977491009606e-12	4.627099757651659e-12
41400000	0.0049971527464196565	1.7554197210844897e-49	5.3713352154345095e-65	1.2236169831374977e-9	2.5066050498147652e-15	5.692051459163458e-6	-4.253279429882579e-22	4.648386225626542e-19	6.724562434229783e-13	3.1654977491009606e-12	4.627099757651659e-12
41500000	0.0049971527464196565	1.7554197210844897e-49	5.3713352154345095e-65	1.2236169831374977e-9	2.5066050498147652e-15	5.692051459163458e-6	-4.253201214617488e-22	4.648386225626542e-19	6.724562434229783e-13	3.1654977491009606e-12	4.627099757651659e-12
41600000	0.0049971527464196565	1.7554197210844897e-49	5.3713352154345095e-65	1.2236169831374977e-9	2.5066050498147652e-15	5.692051459163458e-6	-4.253122999352399e-22	4.648386225626542e-19	6.724562434229783e-13	3.1654977491009606e-12	4.627099757651659e-12
41700000	0.0049971527464196565	1.7554197210844897e-49	5.3713352154345095e-65	1.2236169831374977e-9	2.5066050498147652e-15	5.692051459163458e-6	-4.253044784087308e-22	4.648386225626542e-19	6.724562434229783e-13	3.1654977491009606e-12	4.627099757651659e-12
41800000	0.0049971527464196565	1.7554197210844897e-49	5.3713352154345095e-65	1.2236169831374977e-9	2.5066050498147652e-15	5.692051459163457e-6	-4.252966568822218e-22	4.648386225626542e-19	6.724562434229783e-13	3.1654977491009606e-12	4.627099757651659e-12
41900000	0.0049971527464196565	1.7554197210844897e-49	5.3713352154345095e-65	1.2236169831374977e-9	2.5066050498147652e-15	5.692051459163457e-6	-4.2528883535571275e-22	4.648386225626542e-19	6.724562434229783e-13	3.1654977491009606e-12	4.627099757651659e-12
42000000	0.0049971527464196565	1.7554197210844897e-49	5.3713352154345095e-65	1.2236169831374977e-9	2.5066050498147652e-15	5.692051459163457e-6	-4.252810138292038e-22	4.648386225626542e-19	6.724562434229783e-13	3.1654977491009606e-12	4.627099757651659e-12
42100000	0.0049971527464196565	1.7554197210844897e-49	5.37133521543451e-65	1.2236169831374977e-9	2.5066050498147652e-15	5.692051459163457e-6	-4.252731923026948e-22	4.648386225626542e-19	6.724562434229783e-13	3.1654977491009606e-12	4.627099757651659e-12
42200000	0.0049971527464196565	1.7554197210844897e-49	5.37133521543451e-65	1.2236169831374977e-9	2.5066050498147652e-15	5.692051459163457e-6	-4.252653707761857e-22	4.648386225626542e-19	6.724562434229783e-13	3.1654977491009606e-12	4.627099757651659e-12
42300000	0.0049971527464196565	1.7554197210844897e-49	5.37133521543451e-65	1.2236169831374977e-9	2.5066050498147652e-15	5.692051459163457e-6	-4.252575492496768e-22	4.648386225626542e-19	6.724562434229783e-13	3.1654977491009606e-12	4.627099757651659e-12
42400000	0.0049971527464196565	1.7554197210844897e-49	5.37133521543451e-65	1.2236169831374977e-9	2.5066050498147652e-15	5.692051459163457e-6	-4.252497277231677e-22	4.648386225626542e-19	6.724562434229783e-13	3.1654977491009606e-12	4.627099757651659e-12
42500000	0.0049971527464196565	1.7554197210844897e-49	5.37133521543451e-65	1.2236169831374977e-9	2.5066050498147652e-15	5.692051459163457e-6	-4.252419061966587e-22	4.648386225626542e-19	6.724562434229783e-13	3.1654977491009606e-12	4.627099757651659e-12
42600000	0.0049971527464196565	1.7554197210844897e-49	5.37133521543451e-65	1.2236169831374977e-9	2.5066050498147652e-15	5.692051459163457e-6	-4.252340846701497e-22	4.648386225626542e-19	6.724562434229784e-13	3.1654977491009606e-12	4.627099757651659e-12
42700000	0.0049971527464196565	1.7554197210844897e-49	5.37133521543451e-65	1.2236169831374977e-9	2.5066050498147652e-15	5.692051459163457e-6	-4.252262631436407e-22	4.648386225626542e-19	6.724562434229784e-13	3.1654977491009606e-12	4.627099757651659e-12
42800000	0.0049971527464196565	1.7554197210844897e-49	5.37133521543451e-65	1.2236169831374977e-9	2.5066050498147652e-15	5.692051459163457e-6	-4.252184416171317e-22	4.648386225626542e-19	6.724562434229784e-13	3.1654977491009606e-12	4.627099757651659e-12
42900000	0.0049971527464196565	1.7554197210844897e-49	5.37133521543451e-65	1.2236169831374977e-9	2.506605049814765e-15	5.692051459163457e-6	-4.2521062009062265e-22	4.648386225626542e-19	6.724562434229784e-13	3.1654977491009606e-12	4.627099757651659e-12
43000000	0.0049971527464196565	1.7554197210844897e-49	5.37133521543451e-65	1.2236169831374977e-9	2.506605049814765e-15	5.692051459163457e-6	-4.252027985641137e-22	4.648386225626542e-19	6.724562434229784e-13	3.1654977491009606e-12	4.627099757651659e-12
43100000	0.0049971527464196565	1.7554197210844897e-49	5.37133521543451e-65	1.2236169831374977e-9	2.506605049814765e-15	5.692051459163457e-6	-4.251949770376046e-22	4.648386225626542e-19	6.724562434229784e-13	3.1654977491009606e-12	4.627099757651659e-12
43200000	0.0049971527464196565	1.7554197210844897e-49	5.37133521543451e-65	1.2236169831374977e-9	2.506605049814765e-15	5.692051459163457e-6	-4.251871555110956e-22	4.648386225626542e-19	6.724562434229784e-13	3.1654977491009606e-12	4.627099757651659e-12
43300000	0.0049971527464196565	1.7554197210844897e-49	5.37133521543451e-65	1.2236169831374977e-9	2.506605049814765e-15	5.692051459163457e-6	-4.251793339845866e-22	4.648386225626542e-19	6.724562434229784e-13	3.1654977491009606e-12	4.627099757651659e-12
43400000	0.0049971527464196565	1.7554197210844897e-49	5.37133521543451e-65	1.2236169831374977e-9	2.506605049814765e-15	5.692051459163457e-6	-4.251715124580776e-22	4.648386225626542e-19	6.724562434229784e-13	3.1654977491009606e-12	4.627099757651659e-12
43500000	0.0049971527464196565	1.7554197210844897e-49	5.37133521543451e-65	1.2236169831374977e-9	2.506605049814765e-15	5.692051459163457e-6	-4.251636909315686e-22	4.648386225626542e-19	6.724562434229784e-13	3.1654977491009606e-12	4.627099757651659e-12
43600000	0.0049971527464196565	1.7554197210844897e-49	5.37133521543451e-65	1.2236169831374977e-9	2.506605049814765e-15	5.692051459163457e-6	-4.251558694050596e-22	4.648386225626542e-19	6.724562434229784e-13	3.1654977491009606e-12	4.627099757651659e-12
43700000	0.0049971527464196565	1.7554197210844897e-49	5.37133521543451e-65	1.2236169831374977e-9	2.506605049814765e-15	5.692051459163457e-6	-4.251480478785506e-22	4.648386225626542e-19	6.724562434229784e-13	3.1654977491009606e-12	4.627099757651659e-12
43800000	0.0049971527464196565	1.7554197210844897e-49	5.37133521543451e-65	1.2236169831374977e-9	2.506605049814765e-15	5.692051459163457e-6	-4.251402263520415e-22	4.648386225626542e-19	6.724562434229784e-13	3.1654977491009606e-12	4.627099757651659e-12
43900000	0.0049971527464196565	1.7554197210844897e-49	5.37133521543451e-65	1.2236169831374977e-9	2.506605049814765e-15	5.692051459163457e-6	-4.2513240482553255e-22	4.648386225626542e-19	6.724562434229784e-13	3.1654977491009606e-12	4.627099757651659e-12
44000000	0.0049971527464196565	1.7554197210844897e-49	5.37133521543451e-65	1.2236169831374977e-9	2.506605049814765e-15	5.692051459163457e-6	-4.251245832990235e-22	4.648386225626542e-19	6.724562434229784e-13	3.1654977491009606e-12	4.627099757651659e-12
44100000	0.0049971527464196565	1.7554197210844897e-49	5.37133521543451e-65	1.2236169831374977e-9	2.506605049814765e-15	5.692051459163457e-6	-4.251167617725145e-22	4.648386225626542e-19	6.724562434229784e-13	3.1654977491009606e-12	4.627099757651659e-12
44200000	0.0049971527464196565	1.7554197210844897e-49	5.37133521543451e-65	1.2236169831374977e-9	2.506605049814765e-15	5.692051459163457e-6	-4.251089402460055e-22	4.648386225626542e-19	6.724562434229784e-13	3.1654977491009606e-12	4.627099757651659e-12
44300000	0.0049971527464196565	1.7554197210844897e-49	5.37133521543451e-65	1.2236169831374977e-9	2.506605049814765e-15	5.692051459163457e-6	-4.251011187194965e-22	4.648386225626542e-19	6.724562434229784e-13	3.1654977491009606e-12	4.627099757651659e-12
44400000	0.0049971527464196565	1.7554197210844897e-49	5.37133521543451e-65	1.2236169831374977e-9	2.506605049814765e-15	5.692051459163457e-6	-4.250932971929875e-22	4.648386225626542e-19	6.724562434229784e-13	3.1654977491009606e-12	4.627099757651659e-12
44500000	0.0049971527464196565	1.7554197210844897e-49	5.37133521543451e-65	1.2236169831374977e-9	2.506605049814765e-15	5.692051459163457e-6	-4.250854756664784e-22	4.648386225626542e-19	6.724562434229784e-13	3.1654977491009606e-12	4.627099757651659e-12
44600000	0.0049971527464196565	1.75541972108449e-49	5.37133521543451e-65	1.2236169831374977e-9	2.506605049814765e-15	5.692051459163457e-6	-4.250776541399695e-22	4.648386225626542e-19	6.724562434229784e-13	3.1654977491009606e-12	4.627099757651659e-12
44700000	0.0049971527464196565	1.75541972108449e-49	5.37133521543451e-65	1.2236169831374977e-9	2.506605049814765e-15	5.692051459163457e-6	-4.250698326134604e-22	4.648386225626542e-19	6.724562434229784e-13	3.1654977491009606e-12	4.627099757651659e-12
44800000	0.0049971527464196565	1.75541972108449e-49	5.37133521543451e-65	1.2236169831374977e-9	2.506605049814765e-15	5.692051459163457e-6	-4.250620110869514e-22	4.648386225626542e-19	6.724562434229784e-13	3.1654977491009606e-12	4.627099757651659e-12
44900000	0.0049971527464196565	1.75541972108449e-49	5.37133521543451e-65	1.2236169831374977e-9	2.506605049814765e-15	5.692051459163457e-6	-4.250541895604424e-22	4.648386225626542e-19	6.724562434229784e-13	3.1654977491009606e-12	4.627099757651659e-12
45000000	0.0049971527464196565	1.75541972108449e-49	5.37133521543451e-65	1.2236169831374977e-9	2.506605049814765e-15	5.692051459163457e-6	-4.250463680339334e-22	4.648386225626542e-19	6.724562434229784e-13	3.1654977491009606e-12	4.627099757651659e-12
45100000	0.0049971527464196565	1.75541972108449e-49	5.37133521543451e-65	1.2236169831374977e-9	2.506605049814765e-15	5.692051459163457e-6	-4.250385465074244e-22	4.648386225626542e-19	6.724562434229784e-13	3.1654977491009606e-12	4.627099757651659e-12
45200000	0.0049971527464196565	1.75541972108449e-49	5.37133521543451e-65	1.2236169831374977e-9	2.506605049814765e-15	5.692051459163457e-6	-4.250307249809153e-22	4.648386225626542e-19	6.724562434229784e-13	3.1654977491009606e-12	4.627099757651659e-12
45300000	0.0049971527464196565	1.75541972108449e-49	5.37133521543451e-65	1.2236169831374977e-9	2.506605049814765e-15	5.692051459163457e-6	-4.250229034544064e-22	4.648386225626542e-19	6.724562434229784e-13	3.1654977491009606e-12	4.627099757651659e-12
45400000	0.0049971527464196565	1.75541972108449e-49	5.37133521543451e-65	1.2236169831374977e-9	2.506605049814765e-15	5.692051459163457e-6	-4.250150819278973e-22	4.648386225626542e-19	6.724562434229784e-13	3.1654977491009606e-12	4.627099757651659e-12
45500000	0.0049971527464196565	1.75541972108449e-49	5.37133521543451e-65	1.2236169831374977e-9	2.506605049814765e-15	5.692051459163457e-6	-4.250072604013883e-22	4.648386225626542e-19	6.724562434229784e-13	3.1654977491009606e-12	4.627099757651659e-12
45600000	0.0049971527464196565	1.75541972108449e-49	5.37133521543451e-65	1.2236169831374977e-9	2.506605049814765e-15	5.692051459163457e-6	-4.249994388748794e-22	4.648386225626542e-19	6.724562434229784e-13	3.1654977491009606e-12	4.627099757651659e-12
45700000	0.0049971527464196565	1.75541972108449e-49	5.37133521543451e-65	1.2236169831374977e-9	2.506605049814765e-15	5.692051459163457e-6	-4.249916173483703e-22	4.648386225626542e-19	6.724562434229784e-13	3.1654977491009606e-12	4.627099757651659e-12
45800000	0.0049971527464196565	1.75541972108449e-49	5.37133521543451e-65	1.2236169831374977e-9	2.506605049814765e-15	5.692051459163457e-6	-4.249837958218613e-22	4.648386225626542e-19	6.724562434229784e-13	3.1654977491009606e-12	4.627099757651659e-12
45900000	0.0049971527464196565	1.75541972108449e-49	5.37133521543451e-65	1.2236169831374977e-9	2.506605049814765e-15	5.692051459163457e-6	-4.2497597429535225e-22	4.648386225626542e-19	6.724562434229784e-13	3.1654977491009606e-12	4.627099757651659e-12
46000000	0.0049971527464196565	1.75541972108449e-49	5.37133521543451e-65	1.2236169831374977e-9	2.506605049814765e-15	5.692051459163457e-6	-4.249681527688433e-22	4.648386225626542e-19	6.724562434229784e-13	3.1654977491009606e-12	4.627099757651659e-12
46100000	0.0049971527464196565	1.75541972108449e-49	5.37133521543451e-65	1.2236169831374977e-9	2.506605049814765e-15	5.692051459163457e-6	-4.249603312423342e-22	4.648386225626542e-19	6.724562434229784e-13	3.1654977491009606e-12	4.627099757651659e-12
46200000	0.0049971527464196565	1.75541972108449e-49	5.37133521543451e-65	1.2236169831374977e-9	2.506605049814765e-15	5.692051459163457e-6	-4.249525097158252e-22	4.648386225626542e-19	6.724562434229784e-13	3.1654977491009606e-12	4.627099757651659e-12
46300000	0.0049971527464196565	1.75541972108449e-49	5.37133521543451e-65	1.2236169831374977e-9	2.506605049814765e-15	5.692051459163457e-6	-4.249446881893163e-22	4.648386225626542e-19	6.724562434229784e-13	3.1654977491009606e-12	4.627099757651659e-12
46400000	0.0049971527464196565	1.75541972108449e-49	5.37133521543451e-65	1.2236169831374977e-9	2.506605049814765e-15	5.692051459163457e-6	-4.249368666628072e-22	4.648386225626542e-19	6.724562434229784e-13	3.1654977491009606e-12	4.627099757651659e-12
46500000	0.0049971527464196565	1.75541972108449e-49	5.37133521543451e-65	1.2236169831374977e-9	2.506605049814765e-15	5.692051459163457e-6	-4.249290451362982e-22	4.648386225626542e-19	6.724562434229784e-13	3.1654977491009606e-12	4.627099757651659e-12
46600000	0.0049971527464196565	1.75541972108449e-49	5.37133521543451e-65	1.2236169831374977e-9	2.506605049814765e-15	5.692051459163457e-6	-4.249212236097892e-22	4.648386225626542e-19	6.724562434229784e-13	3.1654977491009606e-12	4.627099757651659e-12
46700000	0.0049971527464196565	1.75541972108449e-49	5.37133521543451e-65	1.2236169831374977e-9	2.506605049814765e-15	5.692051459163457e-6	-4.249134020832802e-22	4.648386225626542e-19	6.724562434229784e-13	3.1654977491009606e-12	4.627099757651659e-12
46800000	0.0049971527464196565	1.75541972108449e-49	5.37133521543451e-65	1.2236169831374977e-9	2.506605049814765e-15	5.692051459163457e-6	-4.249055805567711e-22	4.648386225626542e-19	6.724562434229784e-13	3.1654977491009606e-12	4.627099757651659e-12
46900000	0.0049971527464196565	1.75541972108449e-49	5.37133521543451e-65	1.2236169831374977e-9	2.506605049814765e-15	5.692051459163457e-6	-4.2489775903026215e-22	4.648386225626542e-19	6.724562434229784e-13	3.1654977491009606e-12	4.627099757651659e-12
47000000	0.0049971527464196565	1.75541972108449e-49	5.37133521543451e-65	1.2236169831374977e-9	2.506605049814765e-15	5.692051459163457e-6	-4.248899375037532e-22	4.648386225626542e-19	6.724562434229784e-13	3.1654977491009606e-12	4.627099757651659e-12
47100000	0.0049971527464196565	1.75541972108449e-49	5.37133521543451e-65	1.2236169831374977e-9	2.506605049814765e-15	5.692051459163457e-6	-4.248821159772441e-22	4.648386225626542e-19	6.724562434229784e-13	3.1654977491009606e-12	4.627099757651659e-12
47200000	0.0049971527464196565	1.75541972108449e-49	5.37133521543451e-65	1.2236169831374977e-9	2.506605049814765e-15	5.692051459163457e-6	-4.248742944507351e-22	4.648386225626542e-19	6.724562434229784e-13	3.1654977491009606e-12	4.627099757651659e-12
47300000	0.0049971527464196565	1.75541972108449e-49	5.37133521543451e-65	1.2236169831374977e-9	2.506605049814765e-15	5.692051459163457e-6	-4.248664729242261e-22	4.648386225626542e-19	6.724562434229784e-13	3.1654977491009606e-12	4.627099757651659e-12
47400000	0.0049971527464196565	1.75541972108449e-49	5.37133521543451e-65	1.2236169831374977e-9	2.506605049814765e-15	5.692051459163457e-6	-4.248586513977171e-22	4.648386225626542e-19	6.724562434229784e-13	3.1654977491009606e-12	4.627099757651659e-12
47500000	0.0049971527464196565	1.75541972108449e-49	5.37133521543451e-65	1.2236169831374977e-9	2.506605049814765e-15	5.692051459163457e-6	-4.24850829871208e-22	4.648386225626542e-19	6.724562434229784e-13	3.1654977491009606e-12	4.627099757651659e-12
47600000	0.0049971527464196565	1.75541972108449e-49	5.37133521543451e-65	1.2236169831374977e-9	2.506605049814765e-15	5.692051459163457e-6	-4.248430083446991e-22	4.648386225626542e-19	6.724562434229784e-13	3.1654977491009606e-12	4.627099757651659e-12
47700000	0.0049971527464196565	1.75541972108449e-49	5.37133521543451e-65	1.2236169831374977e-9	2.506605049814765e-15	5.692051459163457e-6	-4.2483518681819e-22	4.648386225626542e-19	6.724562434229784e-13	3.1654977491009606e-12	4.627099757651659e-12
47800000	0.0049971527464196565	1.75541972108449e-49	5.37133521543451e-65	1.2236169831374977e-9	2.506605049814765e-15	5.692051459163457e-6	-4.24827365291681e-22	4.648386225626542e-19	6.724562434229784e-13	3.1654977491009606e-12	4.627099757651659e-12
47900000	0.0049971527464196565	1.75541972108449e-49	5.37133521543451e-65	1.2236169831374977e-9	2.506605049814765e-15	5.692051459163457e-6	-4.2481954376517205e-22	4.648386225626542e-19	6.724562434229784e-13	3.1654977491009606e-12	4.627099757651659e-12
48000000	0.0049971527464196565	1.75541972108449e-49	5.37133521543451e-65	1.2236169831374977e-9	2.506605049814765e-15	5.692051459163457e-6	-4.24811722238663e-22	4.648386225626542e-19	6.724562434229784e-13	3.1654977491009606e-12	4.627099757651659e-12
48100000	0.0049971527464196565	1.75541972108449e-49	5.37133521543451e-65	1.2236169831374977e-9	2.506605049814765e-15	5.692051459163457e-6	-4.24803900712154e-22	4.648386225626542e-19	6.724562434229784e-13	3.1654977491009606e-12	4.627099757651659e-12
48200000	0.0049971527464196565	1.75541972108449e-49	5.37133521543451e-65	1.2236169831374977e-9	2.506605049814765e-15	5.692051459163457e-6	-4.247960791856449e-22	4.648386225626542e-19	6.724562434229784e-13	3.1654977491009606e-12	4.627099757651659e-12
48300000	0.0049971527464196565	1.75541972108449e-49	5.37133521543451e-65	1.2236169831374977e-9	2.506605049814765e-15	5.692051459163457e-6	-4.24788257659136e-22	4.648386225626542e-19	6.724562434229784e-13	3.1654977491009606e-12	4.627099757651659e-12
48400000	0.0049971527464196565	1.75541972108449e-49	5.37133521543451e-65	1.2236169831374977e-9	2.506605049814765e-15	5.692051459163457e-6	-4.247804361326269e-22	4.648386225626542e-19	6.724562434229784e-13	3.1654977491009606e-12	4.627099757651659e-12
48500000	0.0049971527464196565	1.75541972108449e-49	5.37133521543451e-65	1.2236169831374977e-9	2.506605049814765e-15	5.692051459163457e-6	-4.247726146061179e-22	4.648386225626542e-19	6.724562434229784e-13	3.1654977491009606e-12	4.627099757651659e-12
48600000	0.0049971527464196565	1.75541972108449e-49	5.37133521543451e-65	1.2236169831374977e-9	2.506605049814765e-15	5.692051459163457e-6	-4.24764793079609e-22	4.648386225626542e-19	6.724562434229784e-13	3.1654977491009606e-12	4.627099757651659e-12
48700000	0.0049971527464196565	1.75541972108449e-49	5.37133521543451e-65	1.2236169831374977e-9	2.506605049814765e-15	5.692051459163457e-6	-4.247569715530999e-22	4.648386225626542e-19	6.724562434229784e-13	3.1654977491009606e-12	4.627099757651659e-12
48800000	0.0049971527464196565	1.75541972108449e-49	5.37133521543451e-65	1.2236169831374977e-9	2.506605049814765e-15	5.692051459163457e-6	-4.247491500265909e-22	4.648386225626542e-19	6.724562434229784e-13	3.1654977491009606e-12	4.627099757651659e-12
48900000	0.0049971527464196565	1.75541972108449e-49	5.37133521543451e-65	1.2236169831374977e-9	2.506605049814765e-15	5.692051459163457e-6	-4.247413285000819e-22	4.648386225626542e-19	6.724562434229784e-13	3.1654977491009606e-12	4.627099757651659e-12
49000000	0.0049971527464196565	1.75541972108449e-49	5.37133521543451e-65	1.2236169831374977e-9	2.506605049814765e-15	5.692051459163457e-6	-4.247335069735729e-22	4.648386225626542e-19	6.724562434229784e-13	3.1654977491009606e-12	4.627099757651659e-12
49100000	0.0049971527464196565	1.75541972108449e-49	5.37133521543451e-65	1.2236169831374977e-9	2.506605049814765e-15	5.692051459163457e-6	-4.247256854470638e-22	4.648386225626542e-19	6.724562434229784e-13	3.1654977491009606e-12	4.627099757651659e-12
49200000	0.0049971527464196565	1.75541972108449e-49	5.37133521543451e-65	1.2236169831374977e-9	2.506605049814765e-15	5.692051459163457e-6	-4.247178639205548e-22	4.648386225626542e-19	6.724562434229784e-13	3.1654977491009606e-12	4.627099757651659e-12
49300000	0.0049971527464196565	1.75541972108449e-49	5.37133521543451e-65	1.2236169831374977e-9	2.506605049814765e-15	5.692051459163457e-6	-4.247100423940459e-22	4.648386225626542e-19	6.724562434229784e-13	3.1654977491009606e-12	4.627099757651659e-12
49400000	0.0049971527464196565	1.75541972108449e-49	5.37133521543451e-65	1.2236169831374977e-9	2.506605049814765e-15	5.692051459163457e-6	-4.247022208675368e-22	4.648386225626542e-19	6.724562434229784e-13	3.1654977491009606e-12	4.627099757651659e-12
49500000	0.0049971527464196565	1.75541972108449e-49	5.37133521543451e-65	1.2236169831374977e-9	2.506605049814765e-15	5.692051459163457e-6	-4.246943993410278e-22	4.648386225626542e-19	6.724562434229784e-13	3.1654977491009606e-12	4.627099757651659e-12
49600000	0.0049971527464196565	1.75541972108449e-49	5.37133521543451e-65	1.2236169831374977e-9	2.506605049814765e-15	5.692051459163457e-6	-4.246865778145188e-22	4.648386225626542e-19	6.724562434229784e-13	3.1654977491009606e-12	4.627099757651659e-12
49700000	0.0049971527464196565	1.75541972108449e-49	5.37133521543451e-65	1.2236169831374977e-9	2.506605049814765e-15	5.692051459163457e-6	-4.246787562880098e-22	4.648386225626542e-19	6.724562434229784e-13	3.1654977491009606e-12	4.627099757651659e-12
49800000	0.0049971527464196565	1.75541972108449e-49	5.37133521543451e-65	1.2236169831374977e-9	2.506605049814765e-15	5.692051459163457e-6	-4.246709347615007e-22	4.648386225626542e-19	6.724562434229784e-13	3.1654977491009606e-12	4.627099757651659e-12
49900000	0.0049971527464196565	1.75541972108449e-49	5.37133521543451e-65	1.2236169831374977e-9	2.506605049814765e-15	5.692051459163457e-6	-4.246631132349918e-22	4.648386225626542e-19	6.724562434229784e-13	3.1654977491009606e-12	4.627099757651659e-12
50000000	0.0049971527464196565	1.75541972108449e-49	5.37133521543451e-65	1.2236169831374977e-9	2.506605049814765e-15	5.692051459163457e-6	-4.246552917084828e-22	4.648386225626542e-19	6.724562434229784e-13	3.1654977491009606e-12	4.627099757651659e-12
50100000	0.0049971527464196565	1.75541972108449e-49	5.37133521543451e-65	1.2236169831374977e-9	2.506605049814765e-15	5.692051459163457e-6	-4.246474701819737e-22	4.648386225626542e-19	6.724562434229784e-13	3.1654977491009606e-12	4.627099757651659e-12
50200000	0.0049971527464196565	1.75541972108449e-49	5.37133521543451e-65	1.2236169831374977e-9	2.506605049814765e-15	5.692051459163457e-6	-4.246396486554647e-22	4.648386225626542e-19	6.724562434229784e-13	3.1654977491009606e-12	4.627099757651659e-12
50300000	0.0049971527464196565	1.75541972108449e-49	5.37133521543451e-65	1.2236169831374977e-9	2.506605049814765e-15	5.692051459163457e-6	-4.246318271289557e-22	4.648386225626542e-19	6.724562434229784e-13	3.1654977491009606e-12	4.627099757651659e-12
50400000	0.0049971527464196565	1.75541972108449e-49	5.37133521543451e-65	1.2236169831374977e-9	2.506605049814765e-15	5.692051459163457e-6	-4.246240056024467e-22	4.648386225626542e-19	6.724562434229784e-13	3.1654977491009606e-12	4.627099757651659e-12
50500000	0.0049971527464196565	1.75541972108449e-49	5.37133521543451e-65	1.2236169831374977e-9	2.506605049814765e-15	5.692051459163457e-6	-4.246161840759376e-22	4.648386225626542e-19	6.724562434229784e-13	3.1654977491009606e-12	4.627099757651659e-12
50600000	0.0049971527464196565	1.75541972108449e-49	5.37133521543451e-65	1.2236169831374977e-9	2.506605049814765e-15	5.692051459163457e-6	-4.246083625494287e-22	4.648386225626542e-19	6.724562434229784e-13	3.1654977491009606e-12	4.627099757651659e-12
50700000	0.0049971527464196565	1.75541972108449e-49	5.37133521543451e-65	1.2236169831374977e-9	2.506605049814765e-15	5.692051459163457e-6	-4.246005410229197e-22	4.648386225626542e-19	6.724562434229784e-13	3.1654977491009606e-12	4.627099757651659e-12
50800000	0.0049971527464196565	1.75541972108449e-49	5.37133521543451e-65	1.2236169831374977e-9	2.506605049814765e-15	5.692051459163457e-6	-4.245927194964106e-22	4.648386225626542e-19	6.724562434229784e-13	3.1654977491009606e-12	4.627099757651659e-12
50900000	0.0049971527464196565	1.75541972108449e-49	5.37133521543451e-65	1.2236169831374977e-9	2.506605049814765e-15	5.692051459163457e-6	-4.245848979699017e-22	4.648386225626542e-19	6.724562434229784e-13	3.1654977491009606e-12	4.627099757651659e-12
51000000	0.0049971527464196565	1.75541972108449e-49	5.37133521543451e-65	1.2236169831374977e-9	2.506605049814765e-15	5.692051459163457e-6	-4.245770764433926e-22	4.648386225626542e-19	6.724562434229784e-13	3.1654977491009606e-12	4.627099757651659e-12
51100000	0.0049971527464196565	1.75541972108449e-49	5.37133521543451e-65	1.2236169831374977e-9	2.506605049814765e-15	5.692051459163457e-6	-4.245692549168836e-22	4.648386225626542e-19	6.724562434229784e-13	3.1654977491009606e-12	4.627099757651659e-12
51200000	0.0049971527464196565	1.75541972108449e-49	5.37133521543451e-65	1.2236169831374977e-9	2.506605049814765e-15	5.692051459163457e-6	-4.2456143339037455e-22	4.648386225626542e-19	6.724562434229784e-13	3.1654977491009606e-12	4.627099757651659e-12
51300000	0.0049971527464196565	1.75541972108449e-49	5.37133521543451e-65	1.2236169831374977e-9	2.506605049814765e-15	5.692051459163457e-6	-4.245536118638656e-22	4.648386225626542e-19	6.724562434229784e-13	3.1654977491009606e-12	4.627099757651659e-12
51400000	0.0049971527464196565	1.75541972108449e-49	5.37133521543451e-65	1.2236169831374977e-9	2.506605049814765e-15	5.692051459163457e-6	-4.245457903373566e-22	4.648386225626542e-19	6.724562434229784e-13	3.1654977491009606e-12	4.627099757651659e-12
51500000	0.0049971527464196565	1.75541972108449e-49	5.37133521543451e-65	1.2236169831374977e-9	2.506605049814765e-15	5.692051459163457e-6	-4.245379688108475e-22	4.648386225626542e-19	6.724562434229784e-13	3.1654977491009606e-12	4.627099757651659e-12
51600000	0.0049971527464196565	1.75541972108449e-49	5.37133521543451e-65	1.2236169831374977e-9	2.506605049814765e-15	5.692051459163457e-6	-4.245301472843386e-22	4.648386225626542e-19	6.724562434229784e-13	3.1654977491009606e-12	4.627099757651659e-12
51700000	0.0049971527464196565	1.75541972108449e-49	5.37133521543451e-65	1.2236169831374977e-9	2.506605049814765e-15	5.692051459163457e-6	-4.245223257578295e-22	4.648386225626542e-19	6.724562434229784e-13	3.1654977491009606e-12	4.627099757651659e-12
51800000	0.0049971527464196565	1.75541972108449e-49	5.37133521543451e-65	1.2236169831374977e-9	2.506605049814765e-15	5.692051459163457e-6	-4.245145042313205e-22	4.648386225626542e-19	6.724562434229784e-13	3.1654977491009606e-12	4.627099757651659e-12
51900000	0.0049971527464196565	1.75541972108449e-49	5.37133521543451e-65	1.2236169831374977e-9	2.506605049814765e-15	5.692051459163457e-6	-4.245066827048115e-22	4.648386225626542e-19	6.724562434229784e-13	3.1654977491009606e-12	4.627099757651659e-12
52000000	0.0049971527464196565	1.75541972108449e-49	5.37133521543451e-65	1.2236169831374977e-9	2.506605049814765e-15	5.692051459163457e-6	-4.244988611783025e-22	4.648386225626542e-19	6.724562434229784e-13	3.1654977491009606e-12	4.627099757651659e-12
52100000	0.0049971527464196565	1.75541972108449e-49	5.37133521543451e-65	1.2236169831374977e-9	2.506605049814765e-15	5.692051459163457e-6	-4.244910396517935e-22	4.648386225626542e-19	6.724562434229784e-13	3.1654977491009606e-12	4.627099757651659e-12
52200000	0.0049971527464196565	1.75541972108449e-49	5.37133521543451e-65	1.2236169831374977e-9	2.506605049814765e-15	5.692051459163457e-6	-4.2448321812528445e-22	4.648386225626542e-19	6.724562434229784e-13	3.1654977491009606e-12	4.627099757651659e-12
52300000	0.0049971527464196565	1.75541972108449e-49	5.37133521543451e-65	1.2236169831374977e-9	2.506605049814765e-15	5.692051459163457e-6	-4.244753965987755e-22	4.648386225626542e-19	6.724562434229784e-13	3.1654977491009606e-12	4.627099757651659e-12
52400000	0.0049971527464196565	1.75541972108449e-49	5.37133521543451e-65	1.2236169831374977e-9	2.506605049814765e-15	5.692051459163457e-6	-4.244675750722664e-22	4.648386225626542e-19	6.724562434229784e-13	3.1654977491009606e-12	4.627099757651659e-12
52500000	0.0049971527464196565	1.75541972108449e-49	5.37133521543451e-65	1.2236169831374977e-9	2.506605049814765e-15	5.692051459163457e-6	-4.244597535457574e-22	4.648386225626542e-19	6.724562434229784e-13	3.1654977491009606e-12	4.627099757651659e-12
52600000	0.0049971527464196565	1.75541972108449e-49	5.37133521543451e-65	1.2236169831374977e-9	2.506605049814765e-15	5.692051459163457e-6	-4.244519320192484e-22	4.648386225626542e-19	6.724562434229784e-13	3.1654977491009606e-12	4.627099757651659e-12
52700000	0.0049971527464196565	1.75541972108449e-49	5.37133521543451e-65	1.2236169831374977e-9	2.506605049814765e-15	5.692051459163457e-6	-4.244441104927394e-22	4.648386225626542e-19	6.724562434229784e-13	3.1654977491009606e-12	4.627099757651659e-12
52800000	0.0049971527464196565	1.75541972108449e-49	5.37133521543451e-65	1.2236169831374977e-9	2.506605049814765e-15	5.692051459163457e-6	-4.244362889662304e-22	4.648386225626542e-19	6.724562434229784e-13	3.1654977491009606e-12	4.627099757651659e-12
52900000	0.0049971527464196565	1.75541972108449e-49	5.37133521543451e-65	1.2236169831374977e-9	2.506605049814765e-15	5.692051459163457e-6	-4.244284674397214e-22	4.648386225626542e-19	6.724562434229784e-13	3.1654977491009606e-12	4.627099757651659e-12
53000000	0.0049971527464196565	1.75541972108449e-49	5.37133521543451e-65	1.2236169831374977e-9	2.506605049814765e-15	5.692051459163457e-6	-4.244206459132124e-22	4.648386225626542e-19	6.724562434229784e-13	3.1654977491009606e-12	4.627099757651659e-12
53100000	0.0049971527464196565	1.75541972108449e-49	5.37133521543451e-65	1.2236169831374977e-9	2.506605049814765e-15	5.692051459163457e-6	-4.244128243867033e-22	4.648386225626542e-19	6.724562434229784e-13	3.1654977491009606e-12	4.627099757651659e-12
53200000	0.0049971527464196565	1.75541972108449e-49	5.37133521543451e-65	1.2236169831374977e-9	2.506605049814765e-15	5.692051459163457e-6	-4.2440500286019435e-22	4.648386225626542e-19	6.724562434229784e-13	3.1654977491009606e-12	4.627099757651659e-12
53300000	0.0049971527464196565	1.75541972108449e-49	5.37133521543451e-65	1.2236169831374977e-9	2.506605049814765e-15	5.692051459163457e-6	-4.243971813336853e-22	4.648386225626542e-19	6.724562434229784e-13	3.1654977491009606e-12	4.627099757651659e-12
53400000	0.0049971527464196565	1.75541972108449e-49	5.37133521543451e-65	1.2236169831374977e-9	2.506605049814765e-15	5.692051459163457e-6	-4.243893598071763e-22	4.648386225626542e-19	6.724562434229784e-13	3.1654977491009606e-12	4.627099757651659e-12
53500000	0.0049971527464196565	1.75541972108449e-49	5.37133521543451e-65	1.2236169831374977e-9	2.506605049814765e-15	5.692051459163457e-6	-4.243815382806673e-22	4.648386225626542e-19	6.724562434229784e-13	3.1654977491009606e-12	4.627099757651659e-12
53600000	0.0049971527464196565	1.75541972108449e-49	5.37133521543451e-65	1.2236169831374977e-9	2.506605049814765e-15	5.692051459163457e-6	-4.243737167541583e-22	4.648386225626542e-19	6.724562434229784e-13	3.1654977491009606e-12	4.627099757651659e-12
53700000	0.0049971527464196565	1.75541972108449e-49	5.37133521543451e-65	1.2236169831374977e-9	2.506605049814765e-15	5.692051459163457e-6	-4.243658952276493e-22	4.648386225626542e-19	6.724562434229784e-13	3.1654977491009606e-12	4.627099757651659e-12
53800000	0.0049971527464196565	1.75541972108449e-49	5.37133521543451e-65	1.2236169831374977e-9	2.506605049814765e-15	5.692051459163457e-6	-4.243580737011402e-22	4.648386225626542e-19	6.724562434229784e-13	3.1654977491009606e-12	4.627099757651659e-12
53900000	0.0049971527464196565	1.75541972108449e-49	5.37133521543451e-65	1.2236169831374977e-9	2.506605049814765e-15	5.692051459163457e-6	-4.243502521746313e-22	4.648386225626542e-19	6.724562434229784e-13	3.1654977491009606e-12	4.627099757651659e-12
54000000	0.0049971527464196565	1.75541972108449e-49	5.37133521543451e-65	1.2236169831374977e-9	2.506605049814765e-15	5.692051459163457e-6	-4.243424306481222e-22	4.648386225626542e-19	6.724562434229784e-13	3.1654977491009606e-12	4.627099757651659e-12
54100000	0.0049971527464196565	1.75541972108449e-49	5.37133521543451e-65	1.2236169831374977e-9	2.506605049814765e-15	5.692051459163457e-6	-4.243346091216132e-22	4.648386225626542e-19	6.724562434229784e-13	3.1654977491009606e-12	4.627099757651659e-12
54200000	0.0049971527464196565	1.75541972108449e-49	5.37133521543451e-65	1.2236169831374977e-9	2.506605049814765e-15	5.692051459163457e-6	-4.2432678759510425e-22	4.648386225626542e-19	6.724562434229784e-13	3.1654977491009606e-12	4.627099757651659e-12
54300000	0.0049971527464196565	1.75541972108449e-49	5.37133521543451e-65	1.2236169831374977e-9	2.506605049814765e-15	5.692051459163457e-6	-4.243189660685952e-22	4.648386225626542e-19	6.724562434229784e-13	3.1654977491009606e-12	4.627099757651659e-12
54400000	0.0049971527464196565	1.75541972108449e-49	5.37133521543451e-65	1.2236169831374977e-9	2.506605049814765e-15	5.692051459163457e-6	-4.243111445420862e-22	4.648386225626542e-19	6.724562434229784e-13	3.1654977491009606e-12	4.627099757651659e-12
54500000	0.0049971527464196565	1.75541972108449e-49	5.37133521543451e-65	1.2236169831374977e-9	2.506605049814765e-15	5.692051459163457e-6	-4.243033230155771e-22	4.648386225626542e-19	6.724562434229784e-13	3.1654977491009606e-12	4.627099757651659e-12
54600000	0.0049971527464196565	1.75541972108449e-49	5.37133521543451e-65	1.2236169831374977e-9	2.506605049814765e-15	5.692051459163457e-6	-4.242955014890682e-22	4.648386225626542e-19	6.724562434229784e-13	3.1654977491009606e-12	4.627099757651659e-12
54700000	0.0049971527464196565	1.75541972108449e-49	5.37133521543451e-65	1.2236169831374977e-9	2.506605049814765e-15	5.692051459163457e-6	-4.242876799625591e-22	4.648386225626542e-19	6.724562434229784e-13	3.1654977491009606e-12	4.627099757651659e-12
54800000	0.0049971527464196565	1.75541972108449e-49	5.37133521543451e-65	1.2236169831374977e-9	2.506605049814765e-15	5.692051459163457e-6	-4.242798584360501e-22	4.648386225626542e-19	6.724562434229784e-13	3.1654977491009606e-12	4.627099757651659e-12
54900000	0.0049971527464196565	1.75541972108449e-49	5.37133521543451e-65	1.2236169831374977e-9	2.506605049814765e-15	5.692051459163457e-6	-4.242720369095412e-22	4.648386225626542e-19	6.724562434229784e-13	3.1654977491009606e-12	4.627099757651659e-12
55000000	0.0049971527464196565	1.75541972108449e-49	5.37133521543451e-65	1.2236169831374977e-9	2.506605049814765e-15	5.692051459163457e-6	-4.242642153830321e-22	4.648386225626542e-19	6.724562434229784e-13	3.1654977491009606e-12	4.627099757651659e-12
55100000	0.0049971527464196565	1.75541972108449e-49	5.37133521543451e-65	1.2236169831374977e-9	2.506605049814765e-15	5.692051459163457e-6	-4.242563938565231e-22	4.648386225626542e-19	6.724562434229784e-13	3.1654977491009606e-12	4.627099757651659e-12
55200000	0.0049971527464196565	1.75541972108449e-49	5.37133521543451e-65	1.2236169831374977e-9	2.506605049814765e-15	5.692051459163457e-6	-4.242485723300141e-22	4.648386225626542e-19	6.724562434229784e-13	3.1654977491009606e-12	4.627099757651659e-12
55300000	0.0049971527464196565	1.75541972108449e-49	5.37133521543451e-65	1.2236169831374977e-9	2.506605049814765e-15	5.692051459163457e-6	-4.242407508035051e-22	4.648386225626542e-19	6.724562434229784e-13	3.1654977491009606e-12	4.627099757651659e-12
55400000	0.0049971527464196565	1.75541972108449e-49	5.37133521543451e-65	1.2236169831374977e-9	2.506605049814765e-15	5.692051459163457e-6	-4.24232929276996e-22	4.648386225626542e-19	6.724562434229784e-13	3.1654977491009606e-12	4.627099757651659e-12
55500000	0.0049971527464196565	1.75541972108449e-49	5.37133521543451e-65	1.2236169831374977e-9	2.506605049814765e-15	5.692051459163457e-6	-4.24225107750487e-22	4.648386225626542e-19	6.724562434229784e-13	3.1654977491009606e-12	4.627099757651659e-12
55600000	0.0049971527464196565	1.75541972108449e-49	5.37133521543451e-65	1.2236169831374977e-9	2.506605049814765e-15	5.692051459163457e-6	-4.242172862239781e-22	4.648386225626542e-19	6.724562434229784e-13	3.1654977491009606e-12	4.627099757651659e-12
55700000	0.0049971527464196565	1.75541972108449e-49	5.37133521543451e-65	1.2236169831374977e-9	2.506605049814765e-15	5.692051459163457e-6	-4.24209464697469e-22	4.648386225626542e-19	6.724562434229784e-13	3.1654977491009606e-12	4.627099757651659e-12
55800000	0.0049971527464196565	1.75541972108449e-49	5.37133521543451e-65	1.2236169831374977e-9	2.506605049814765e-15	5.692051459163457e-6	-4.2420164317096e-22	4.648386225626542e-19	6.724562434229784e-13	3.1654977491009606e-12	4.627099757651659e-12
55900000	0.0049971527464196565	1.75541972108449e-49	5.37133521543451e-65	1.2236169831374977e-9	2.506605049814765e-15	5.692051459163457e-6	-4.24193821644451e-22	4.648386225626542e-19	6.724562434229784e-13	3.1654977491009606e-12	4.627099757651659e-12
56000000	0.0049971527464196565	1.75541972108449e-49	5.37133521543451e-65	1.2236169831374977e-9	2.506605049814765e-15	5.692051459163457e-6	-4.24186000117942e-22	4.648386225626542e-19	6.724562434229784e-13	3.1654977491009606e-12	4.627099757651659e-12
56100000	0.0049971527464196565	1.75541972108449e-49	5.37133521543451e-65	1.2236169831374977e-9	2.506605049814765e-15	5.692051459163457e-6	-4.241781785914329e-22	4.648386225626542e-19	6.724562434229784e-13	3.1654977491009606e-12	4.627099757651659e-12
56200000	0.0049971527464196565	1.75541972108449e-49	5.37133521543451e-65	1.2236169831374977e-9	2.506605049814765e-15	5.692051459163457e-6	-4.24170357064924e-22	4.648386225626542e-19	6.724562434229784e-13	3.1654977491009606e-12	4.627099757651659e-12
56300000	0.0049971527464196565	1.75541972108449e-49	5.37133521543451e-65	1.2236169831374977e-9	2.506605049814765e-15	5.692051459163457e-6	-4.24162535538415e-22	4.648386225626542e-19	6.724562434229784e-13	3.1654977491009606e-12	4.627099757651659e-12
56400000	0.0049971527464196565	1.75541972108449e-49	5.37133521543451e-65	1.2236169831374977e-9	2.506605049814765e-15	5.692051459163457e-6	-4.241547140119059e-22	4.648386225626542e-19	6.724562434229784e-13	3.1654977491009606e-12	4.627099757651659e-12
56500000	0.0049971527464196565	1.75541972108449e-49	5.37133521543451e-65	1.2236169831374977e-9	2.506605049814765e-15	5.692051459163457e-6	-4.241468924853969e-22	4.648386225626542e-19	6.724562434229784e-13	3.1654977491009606e-12	4.627099757651659e-12
56600000	0.0049971527464196565	1.75541972108449e-49	5.37133521543451e-65	1.2236169831374977e-9	2.506605049814765e-15	5.692051459163457e-6	-4.241390709588879e-22	4.648386225626542e-19	6.724562434229784e-13	3.1654977491009606e-12	4.627099757651659e-12
56700000	0.0049971527464196565	1.75541972108449e-49	5.37133521543451e-65	1.2236169831374977e-9	2.506605049814765e-15	5.692051459163457e-6	-4.241312494323789e-22	4.648386225626542e-19	6.724562434229784e-13	3.1654977491009606e-12	4.627099757651659e-12
56800000	0.0049971527464196565	1.75541972108449e-49	5.37133521543451e-65	1.2236169831374977e-9	2.506605049814765e-15	5.692051459163457e-6	-4.241234279058698e-22	4.648386225626542e-19	6.724562434229784e-13	3.1654977491009606e-12	4.627099757651659e-12
56900000	0.0049971527464196565	1.75541972108449e-49	5.37133521543451e-65	1.2236169831374977e-9	2.506605049814765e-15	5.692051459163457e-6	-4.241156063793609e-22	4.648386225626542e-19	6.724562434229784e-13	3.1654977491009606e-12	4.627099757651659e-12
57000000	0.0049971527464196565	1.75541972108449e-49	5.37133521543451e-65	1.2236169831374977e-9	2.506605049814765e-15	5.692051459163457e-6	-4.241077848528519e-22	4.648386225626542e-19	6.724562434229784e-13	3.1654977491009606e-12	4.627099757651659e-12
57100000	0.0049971527464196565	1.75541972108449e-49	5.37133521543451e-65	1.2236169831374977e-9	2.506605049814765e-15	5.692051459163457e-6	-4.240999633263428e-22	4.648386225626542e-19	6.724562434229784e-13	3.1654977491009606e-12	4.627099757651659e-12
57200000	0.0049971527464196565	1.75541972108449e-49	5.37133521543451e-65	1.2236169831374977e-9	2.506605049814765e-15	5.692051459163457e-6	-4.240921417998339e-22	4.648386225626542e-19	6.724562434229784e-13	3.1654977491009606e-12	4.627099757651659e-12
57300000	0.0049971527464196565	1.75541972108449e-49	5.37133521543451e-65	1.2236169831374977e-9	2.506605049814765e-15	5.692051459163457e-6	-4.240843202733248e-22	4.648386225626542e-19	6.724562434229784e-13	3.1654977491009606e-12	4.627099757651659e-12
57400000	0.0049971527464196565	1.75541972108449e-49	5.37133521543451e-65	1.2236169831374977e-9	2.506605049814765e-15	5.692051459163457e-6	-4.240764987468158e-22	4.648386225626542e-19	6.724562434229784e-13	3.1654977491009606e-12	4.627099757651659e-12
57500000	0.0049971527464196565	1.75541972108449e-49	5.37133521543451e-65	1.2236169831374977e-9	2.506605049814765e-15	5.692051459163457e-6	-4.2406867722030675e-22	4.648386225626542e-19	6.724562434229784e-13	3.1654977491009606e-12	4.627099757651659e-12
57600000	0.0049971527464196565	1.75541972108449e-49	5.37133521543451e-65	1.2236169831374977e-9	2.506605049814765e-15	5.692051459163457e-6	-4.240608556937978e-22	4.648386225626542e-19	6.724562434229784e-13	3.1654977491009606e-12	4.627099757651659e-12
57700000	0.0049971527464196565	1.75541972108449e-49	5.37133521543451e-65	1.2236169831374977e-9	2.506605049814765e-15	5.692051459163457e-6	-4.240530341672887e-22	4.648386225626542e-19	6.724562434229784e-13	3.1654977491009606e-12	4.627099757651659e-12
57800000	0.0049971527464196565	1.75541972108449e-49	5.37133521543451e-65	1.2236169831374977e-9	2.506605049814765e-15	5.692051459163457e-6	-4.240452126407797e-22	4.648386225626542e-19	6.724562434229784e-13	3.1654977491009606e-12	4.627099757651659e-12
57900000	0.0049971527464196565	1.75541972108449e-49	5.37133521543451e-65	1.2236169831374977e-9	2.506605049814765e-15	5.692051459163457e-6	-4.240373911142708e-22	4.648386225626542e-19	6.724562434229784e-13	3.1654977491009606e-12	4.627099757651659e-12
58000000	0.0049971527464196565	1.75541972108449e-49	5.37133521543451e-65	1.2236169831374977e-9	2.506605049814765e-15	5.692051459163457e-6	-4.240295695877617e-22	4.648386225626542e-19	6.724562434229784e-13	3.1654977491009606e-12	4.627099757651659e-12
58100000	0.0049971527464196565	1.75541972108449e-49	5.37133521543451e-65	1.2236169831374977e-9	2.506605049814765e-15	5.692051459163457e-6	-4.240217480612527e-22	4.648386225626542e-19	6.724562434229784e-13	3.1654977491009606e-12	4.627099757651659e-12
58200000	0.0049971527464196565	1.75541972108449e-49	5.37133521543451e-65	1.2236169831374977e-9	2.506605049814765e-15	5.692051459163457e-6	-4.240139265347437e-22	4.648386225626542e-19	6.724562434229784e-13	3.1654977491009606e-12	4.627099757651659e-12
58300000	0.0049971527464196565	1.75541972108449e-49	5.37133521543451e-65	1.2236169831374977e-9	2.506605049814765e-15	5.692051459163457e-6	-4.240061050082347e-22	4.648386225626542e-19	6.724562434229784e-13	3.1654977491009606e-12	4.627099757651659e-12
58400000	0.0049971527464196565	1.75541972108449e-49	5.37133521543451e-65	1.2236169831374977e-9	2.506605049814765e-15	5.692051459163457e-6	-4.239982834817256e-22	4.648386225626542e-19	6.724562434229784e-13	3.1654977491009606e-12	4.627099757651659e-12
58500000	0.0049971527464196565	1.75541972108449e-49	5.37133521543451e-65	1.2236169831374977e-9	2.506605049814765e-15	5.692051459163457e-6	-4.2399046195521665e-22	4.648386225626542e-19	6.724562434229784e-13	3.1654977491009606e-12	4.627099757651659e-12
58600000	0.0049971527464196565	1.75541972108449e-49	5.37133521543451e-65	1.2236169831374977e-9	2.506605049814765e-15	5.692051459163457e-6	-4.239826404287077e-22	4.648386225626542e-19	6.724562434229784e-13	3.1654977491009606e-12	4.627099757651659e-12
58700000	0.0049971527464196565	1.75541972108449e-49	5.37133521543451e-65	1.2236169831374977e-9	2.506605049814765e-15	5.692051459163457e-6	-4.239748189021986e-22	4.648386225626542e-19	6.724562434229784e-13	3.1654977491009606e-12	4.627099757651659e-12
58800000	0.0049971527464196565	1.75541972108449e-49	5.37133521543451e-65	1.2236169831374977e-9	2.506605049814765e-15	5.692051459163457e-6	-4.239669973756896e-22	4.648386225626542e-19	6.724562434229784e-13	3.1654977491009606e-12	4.627099757651659e-12
58900000	0.0049971527464196565	1.75541972108449e-49	5.37133521543451e-65	1.2236169831374977e-9	2.506605049814765e-15	5.692051459163457e-6	-4.239591758491806e-22	4.648386225626542e-19	6.724562434229784e-13	3.1654977491009606e-12	4.627099757651659e-12
59000000	0.0049971527464196565	1.75541972108449e-49	5.37133521543451e-65	1.2236169831374977e-9	2.506605049814765e-15	5.692051459163457e-6	-4.239513543226716e-22	4.648386225626542e-19	6.724562434229784e-13	3.1654977491009606e-12	4.627099757651659e-12
59100000	0.0049971527464196565	1.75541972108449e-49	5.37133521543451e-65	1.2236169831374977e-9	2.506605049814765e-15	5.692051459163457e-6	-4.239435327961625e-22	4.648386225626542e-19	6.724562434229784e-13	3.1654977491009606e-12	4.627099757651659e-12
59200000	0.0049971527464196565	1.75541972108449e-49	5.37133521543451e-65	1.2236169831374977e-9	2.506605049814765e-15	5.692051459163457e-6	-4.239357112696536e-22	4.648386225626542e-19	6.724562434229784e-13	3.1654977491009606e-12	4.627099757651659e-12
59300000	0.0049971527464196565	1.75541972108449e-49	5.37133521543451e-65	1.2236169831374977e-9	2.506605049814765e-15	5.692051459163457e-6	-4.239278897431446e-22	4.648386225626542e-19	6.724562434229784e-13	3.1654977491009606e-12	4.627099757651659e-12
59400000	0.0049971527464196565	1.75541972108449e-49	5.37133521543451e-65	1.2236169831374977e-9	2.506605049814765e-15	5.692051459163457e-6	-4.239200682166355e-22	4.648386225626542e-19	6.724562434229784e-13	3.1654977491009606e-12	4.627099757651659e-12
59500000	0.0049971527464196565	1.75541972108449e-49	5.37133521543451e-65	1.2236169831374977e-9	2.506605049814765e-15	5.692051459163457e-6	-4.2391224669012655e-22	4.648386225626542e-19	6.724562434229784e-13	3.1654977491009606e-12	4.627099757651659e-12
59600000	0.0049971527464196565	1.75541972108449e-49	5.37133521543451e-65	1.2236169831374977e-9	2.506605049814765e-15	5.692051459163457e-6	-4.239044251636175e-22	4.648386225626542e-19	6.724562434229784e-13	3.1654977491009606e-12	4.627099757651659e-12
59700000	0.0049971527464196565	1.75541972108449e-49	5.37133521543451e-65	1.2236169831374977e-9	2.506605049814765e-15	5.692051459163457e-6	-4.238966036371085e-22	4.648386225626542e-19	6.724562434229784e-13	3.1654977491009606e-12	4.627099757651659e-12
59800000	0.0049971527464196565	1.75541972108449e-49	5.37133521543451e-65	1.2236169831374977e-9	2.506605049814765e-15	5.692051459163457e-6	-4.238887821105994e-22	4.648386225626542e-19	6.724562434229784e-13	3.1654977491009606e-12	4.627099757651659e-12
59900000	0.0049971527464196565	1.75541972108449e-49	5.37133521543451e-65	1.2236169831374977e-9	2.506605049814765e-15	5.692051459163457e-6	-4.238809605840905e-22	4.648386225626542e-19	6.724562434229784e-13	3.1654977491009606e-12	4.627099757651659e-12
60000000	0.0049971527464196565	1.75541972108449e-49	5.37133521543451e-65	1.2236169831374977e-9	2.506605049814765e-15	5.692051459163457e-6	-4.238731390575815e-22	4.648386225626542e-19	6.724562434229784e-13	3.1654977491009606e-12	4.627099757651659e-12
60100000	0.0049971527464196565	1.75541972108449e-49	5.37133521543451e-65	1.2236169831374977e-9	2.506605049814765e-15	5.692051459163457e-6	-4.238653175310724e-22	4.648386225626542e-19	6.724562434229784e-13	3.1654977491009606e-12	4.627099757651659e-12
60200000	0.0049971527464196565	1.75541972108449e-49	5.37133521543451e-65	1.2236169831374977e-9	2.506605049814765e-15	5.692051459163457e-6	-4.238574960045635e-22	4.648386225626542e-19	6.724562434229784e-13	3.1654977491009606e-12	4.627099757651659e-12
60300000	0.0049971527464196565	1.75541972108449e-49	5.37133521543451e-65	1.2236169831374977e-9	2.506605049814765e-15	5.692051459163457e-6	-4.238496744780544e-22	4.648386225626542e-19	6.724562434229784e-13	3.1654977491009606e-12	4.627099757651659e-12
60400000	0.0049971527464196565	1.75541972108449e-49	5.37133521543451e-65	1.2236169831374977e-9	2.506605049814765e-15	5.692051459163457e-6	-4.238418529515454e-22	4.648386225626542e-19	6.724562434229784e-13	3.1654977491009606e-12	4.627099757651659e-12
60500000	0.0049971527464196565	1.75541972108449e-49	5.37133521543451e-65	1.2236169831374977e-9	2.506605049814765e-15	5.692051459163457e-6	-4.238340314250364e-22	4.648386225626542e-19	6.724562434229784e-13	3.1654977491009606e-12	4.627099757651659e-12
60600000	0.0049971527464196565	1.75541972108449e-49	5.37133521543451e-65	1.2236169831374977e-9	2.506605049814765e-15	5.692051459163457e-6	-4.238262098985274e-22	4.648386225626542e-19	6.724562434229784e-13	3.1654977491009606e-12	4.627099757651659e-12
60700000	0.0049971527464196565	1.75541972108449e-49	5.37133521543451e-65	1.2236169831374977e-9	2.506605049814765e-15	5.692051459163457e-6	-4.238183883720184e-22	4.648386225626542e-19	6.724562434229784e-13	3.1654977491009606e-12	4.627099757651659e-12
60800000	0.0049971527464196565	1.75541972108449e-49	5.37133521543451e-65	1.2236169831374977e-9	2.506605049814765e-15	5.692051459163457e-6	-4.238105668455093e-22	4.648386225626542e-19	6.724562434229784e-13	3.1654977491009606e-12	4.627099757651659e-12
60900000	0.0049971527464196565	1.75541972108449e-49	5.37133521543451e-65	1.2236169831374977e-9	2.506605049814765e-15	5.692051459163457e-6	-4.238027453190004e-22	4.648386225626542e-19	6.724562434229784e-13	3.1654977491009606e-12	4.627099757651659e-12
61000000	0.0049971527464196565	1.75541972108449e-49	5.37133521543451e-65	1.2236169831374977e-9	2.506605049814765e-15	5.692051459163457e-6	-4.237949237924913e-22	4.648386225626542e-19	6.724562434229784e-13	3.1654977491009606e-12	4.627099757651659e-12
61100000	0.0049971527464196565	1.75541972108449e-49	5.37133521543451e-65	1.2236169831374977e-9	2.506605049814765e-15	5.692051459163457e-6	-4.237871022659823e-22	4.648386225626542e-19	6.724562434229784e-13	3.1654977491009606e-12	4.627099757651659e-12
61200000	0.0049971527464196565	1.75541972108449e-49	5.37133521543451e-65	1.2236169831374977e-9	2.506605049814765e-15	5.692051459163457e-6	-4.237792807394733e-22	4.648386225626542e-19	6.724562434229784e-13	3.1654977491009606e-12	4.627099757651659e-12
61300000	0.0049971527464196565	1.75541972108449e-49	5.37133521543451e-65	1.2236169831374977e-9	2.506605049814765e-15	5.692051459163457e-6	-4.237714592129643e-22	4.648386225626542e-19	6.724562434229784e-13	3.1654977491009606e-12	4.627099757651659e-12
61400000	0.0049971527464196565	1.75541972108449e-49	5.37133521543451e-65	1.2236169831374977e-9	2.506605049814765e-15	5.692051459163457e-6	-4.237636376864553e-22	4.648386225626542e-19	6.724562434229784e-13	3.1654977491009606e-12	4.627099757651659e-12
61500000	0.0049971527464196565	1.75541972108449e-49	5.37133521543451e-65	1.2236169831374977e-9	2.506605049814765e-15	5.692051459163457e-6	-4.237558161599463e-22	4.648386225626542e-19	6.724562434229784e-13	3.1654977491009606e-12	4.627099757651659e-12
61600000	0.0049971527464196565	1.75541972108449e-49	5.37133521543451e-65	1.2236169831374977e-9	2.506605049814765e-15	5.692051459163457e-6	-4.237479946334373e-22	4.648386225626542e-19	6.724562434229784e-13	3.1654977491009606e-12	4.627099757651659e-12
61700000	0.0049971527464196565	1.75541972108449e-49	5.37133521543451e-65	1.2236169831374977e-9	2.506605049814765e-15	5.692051459163457e-6	-4.237401731069282e-22	4.648386225626542e-19	6.724562434229784e-13	3.1654977491009606e-12	4.627099757651659e-12
61800000	0.0049971527464196565	1.75541972108449e-49	5.37133521543451e-65	1.2236169831374977e-9	2.506605049814765e-15	5.692051459163457e-6	-4.237323515804192e-22	4.648386225626542e-19	6.724562434229784e-13	3.1654977491009606e-12	4.627099757651659e-12
61900000	0.0049971527464196565	1.75541972108449e-49	5.37133521543451e-65	1.2236169831374977e-9	2.506605049814765e-15	5.692051459163457e-6	-4.237245300539102e-22	4.648386225626542e-19	6.724562434229784e-13	3.1654977491009606e-12	4.627099757651659e-12
62000000	0.0049971527464196565	1.75541972108449e-49	5.37133521543451e-65	1.2236169831374977e-9	2.506605049814765e-15	5.692051459163457e-6	-4.237167085274012e-22	4.648386225626542e-19	6.724562434229784e-13	3.1654977491009606e-12	4.627099757651659e-12
62100000	0.0049971527464196565	1.75541972108449e-49	5.37133521543451e-65	1.2236169831374977e-9	2.506605049814765e-15	5.692051459163457e-6	-4.237088870008922e-22	4.648386225626542e-19	6.724562434229784e-13	3.1654977491009606e-12	4.627099757651659e-12
62200000	0.0049971527464196565	1.75541972108449e-49	5.37133521543451e-65	1.2236169831374977e-9	2.506605049814765e-15	5.692051459163457e-6	-4.237010654743832e-22	4.648386225626542e-19	6.724562434229784e-13	3.1654977491009606e-12	4.627099757651659e-12
62300000	0.0049971527464196565	1.75541972108449e-49	5.37133521543451e-65	1.2236169831374977e-9	2.506605049814765e-15	5.692051459163457e-6	-4.236932439478742e-22	4.648386225626542e-19	6.724562434229784e-13	3.1654977491009606e-12	4.627099757651659e-12
62400000	0.0049971527464196565	1.75541972108449e-49	5.37133521543451e-65	1.2236169831374977e-9	2.506605049814765e-15	5.692051459163457e-6	-4.236854224213651e-22	4.648386225626542e-19	6.724562434229784e-13	3.1654977491009606e-12	4.627099757651659e-12
62500000	0.0049971527464196565	1.75541972108449e-49	5.37133521543451e-65	1.2236169831374977e-9	2.506605049814765e-15	5.692051459163457e-6	-4.236776008948562e-22	4.648386225626542e-19	6.724562434229784e-13	3.1654977491009606e-12	4.627099757651659e-12
62600000	0.0049971527464196565	1.75541972108449e-49	5.37133521543451e-65	1.2236169831374977e-9	2.506605049814765e-15	5.692051459163457e-6	-4.236697793683471e-22	4.648386225626542e-19	6.724562434229784e-13	3.1654977491009606e-12	4.627099757651659e-12
62700000	0.0049971527464196565	1.75541972108449e-49	5.37133521543451e-65	1.2236169831374977e-9	2.506605049814765e-15	5.692051459163457e-6	-4.236619578418381e-22	4.648386225626542e-19	6.724562434229784e-13	3.1654977491009606e-12	4.627099757651659e-12
62800000	0.0049971527464196565	1.75541972108449e-49	5.37133521543451e-65	1.2236169831374977e-9	2.506605049814765e-15	5.692051459163457e-6	-4.236541363153291e-22	4.648386225626542e-19	6.724562434229784e-13	3.1654977491009606e-12	4.627099757651659e-12
62900000	0.0049971527464196565	1.75541972108449e-49	5.37133521543451e-65	1.2236169831374977e-9	2.506605049814765e-15	5.692051459163457e-6	-4.236463147888201e-22	4.648386225626542e-19	6.724562434229784e-13	3.1654977491009606e-12	4.627099757651659e-12
63000000	0.0049971527464196565	1.75541972108449e-49	5.37133521543451e-65	1.2236169831374977e-9	2.506605049814765e-15	5.692051459163457e-6	-4.236384932623111e-22	4.648386225626542e-19	6.724562434229784e-13	3.1654977491009606e-12	4.627099757651659e-12
63100000	0.0049971527464196565	1.75541972108449e-49	5.37133521543451e-65	1.2236169831374977e-9	2.506605049814765e-15	5.692051459163457e-6	-4.23630671735802e-22	4.648386225626542e-19	6.724562434229784e-13	3.1654977491009606e-12	4.627099757651659e-12
63200000	0.0049971527464196565	1.75541972108449e-49	5.37133521543451e-65	1.2236169831374977e-9	2.506605049814765e-15	5.692051459163457e-6	-4.236228502092931e-22	4.648386225626542e-19	6.724562434229784e-13	3.1654977491009606e-12	4.627099757651659e-12
63300000	0.0049971527464196565	1.75541972108449e-49	5.37133521543451e-65	1.2236169831374977e-9	2.506605049814765e-15	5.692051459163457e-6	-4.23615028682784e-22	4.648386225626542e-19	6.724562434229784e-13	3.1654977491009606e-12	4.627099757651659e-12
63400000	0.0049971527464196565	1.75541972108449e-49	5.37133521543451e-65	1.2236169831374977e-9	2.506605049814765e-15	5.692051459163457e-6	-4.23607207156275e-22	4.648386225626542e-19	6.724562434229784e-13	3.1654977491009606e-12	4.627099757651659e-12
63500000	0.0049971527464196565	1.75541972108449e-49	5.37133521543451e-65	1.2236169831374977e-9	2.506605049814765e-15	5.692051459163457e-6	-4.235993856297661e-22	4.648386225626542e-19	6.724562434229784e-13	3.1654977491009606e-12	4.627099757651659e-12
63600000	0.0049971527464196565	1.75541972108449e-49	5.37133521543451e-65	1.2236169831374977e-9	2.506605049814765e-15	5.692051459163457e-6	-4.23591564103257e-22	4.648386225626542e-19	6.724562434229784e-13	3.1654977491009606e-12	4.627099757651659e-12
63700000	0.0049971527464196565	1.75541972108449e-49	5.37133521543451e-65	1.2236169831374977e-9	2.506605049814765e-15	5.692051459163457e-6	-4.23583742576748e-22	4.648386225626542e-19	6.724562434229784e-13	3.1654977491009606e-12	4.627099757651659e-12
63800000	0.0049971527464196565	1.75541972108449e-49	5.37133521543451e-65	1.2236169831374977e-9	2.506605049814765e-15	5.692051459163457e-6	-4.2357592105023895e-22	4.648386225626542e-19	6.724562434229784e-13	3.1654977491009606e-12	4.627099757651659e-12
63900000	0.0049971527464196565	1.75541972108449e-49	5.37133521543451e-65	1.2236169831374977e-9	2.506605049814765e-15	5.692051459163457e-6	-4.2356809952373e-22	4.648386225626542e-19	6.724562434229784e-13	3.1654977491009606e-12	4.627099757651659e-12
64000000	0.0049971527464196565	1.75541972108449e-49	5.37133521543451e-65	1.2236169831374977e-9	2.506605049814765e-15	5.692051459163457e-6	-4.235602779972209e-22	4.648386225626542e-19	6.724562434229784e-13	3.1654977491009606e-12	4.627099757651659e-12
64100000	0.0049971527464196565	1.75541972108449e-49	5.37133521543451e-65	1.2236169831374977e-9	2.506605049814765e-15	5.692051459163457e-6	-4.235524564707119e-22	4.648386225626542e-19	6.724562434229784e-13	3.1654977491009606e-12	4.627099757651659e-12
64200000	0.0049971527464196565	1.75541972108449e-49	5.37133521543451e-65	1.2236169831374977e-9	2.506605049814765e-15	5.692051459163457e-6	-4.23544634944203e-22	4.648386225626542e-19	6.724562434229784e-13	3.1654977491009606e-12	4.627099757651659e-12
64300000	0.0049971527464196565	1.75541972108449e-49	5.37133521543451e-65	1.2236169831374977e-9	2.506605049814765e-15	5.692051459163457e-6	-4.235368134176939e-22	4.648386225626542e-19	6.724562434229784e-13	3.1654977491009606e-12	4.627099757651659e-12
64400000	0.0049971527464196565	1.75541972108449e-49	5.37133521543451e-65	1.2236169831374977e-9	2.506605049814765e-15	5.692051459163457e-6	-4.235289918911849e-22	4.648386225626542e-19	6.724562434229784e-13	3.1654977491009606e-12	4.627099757651659e-12
64500000	0.0049971527464196565	1.75541972108449e-49	5.37133521543451e-65	1.2236169831374977e-9	2.506605049814765e-15	5.692051459163457e-6	-4.235211703646759e-22	4.648386225626542e-19	6.724562434229784e-13	3.1654977491009606e-12	4.627099757651659e-12
64600000	0.0049971527464196565	1.75541972108449e-49	5.37133521543451e-65	1.2236169831374977e-9	2.506605049814765e-15	5.692051459163457e-6	-4.235133488381669e-22	4.648386225626542e-19	6.724562434229784e-13	3.1654977491009606e-12	4.627099757651659e-12
64700000	0.0049971527464196565	1.75541972108449e-49	5.37133521543451e-65	1.2236169831374977e-9	2.506605049814765e-15	5.692051459163457e-6	-4.2350552731165787e-22	4.648386225626542e-19	6.724562434229784e-13	3.1654977491009606e-12	4.627099757651659e-12
64800000	0.0049971527464196565	1.75541972108449e-49	5.37133521543451e-65	1.2236169831374977e-9	2.506605049814765e-15	5.692051459163457e-6	-4.2349770578514885e-22	4.648386225626542e-19	6.724562434229784e-13	3.1654977491009606e-12	4.627099757651659e-12
64900000	0.0049971527464196565	1.75541972108449e-49	5.37133521543451e-65	1.2236169831374977e-9	2.506605049814765e-15	5.692051459163457e-6	-4.2348988425863983e-22	4.648386225626542e-19	6.724562434229784e-13	3.1654977491009606e-12	4.627099757651659e-12
65000000	0.0049971527464196565	1.75541972108449e-49	5.37133521543451e-65	1.2236169831374977e-9	2.506605049814765e-15	5.692051459163457e-6	-4.234820627321308e-22	4.648386225626542e-19	6.724562434229784e-13	3.1654977491009606e-12	4.627099757651659e-12
65100000	0.0049971527464196565	1.75541972108449e-49	5.37133521543451e-65	1.2236169831374977e-9	2.506605049814765e-15	5.692051459163457e-6	-4.234742412056218e-22	4.648386225626542e-19	6.724562434229784e-13	3.1654977491009606e-12	4.627099757651659e-12
65200000	0.0049971527464196565	1.75541972108449e-49	5.37133521543451e-65	1.2236169831374977e-9	2.506605049814765e-15	5.692051459163457e-6	-4.234664196791128e-22	4.648386225626542e-19	6.724562434229784e-13	3.1654977491009606e-12	4.627099757651659e-12
65300000	0.0049971527464196565	1.75541972108449e-49	5.37133521543451e-65	1.2236169831374977e-9	2.506605049814765e-15	5.692051459163457e-6	-4.234585981526038e-22	4.648386225626542e-19	6.724562434229784e-13	3.1654977491009606e-12	4.627099757651659e-12
65400000	0.0049971527464196565	1.75541972108449e-49	5.37133521543451e-65	1.2236169831374977e-9	2.506605049814765e-15	5.692051459163457e-6	-4.234507766260948e-22	4.648386225626542e-19	6.724562434229784e-13	3.1654977491009606e-12	4.627099757651659e-12
65500000	0.0049971527464196565	1.75541972108449e-49	5.37133521543451e-65	1.2236169831374977e-9	2.506605049814765e-15	5.692051459163457e-6	-4.2344295509958576e-22	4.648386225626542e-19	6.724562434229784e-13	3.1654977491009606e-12	4.627099757651659e-12
65600000	0.0049971527464196565	1.75541972108449e-49	5.37133521543451e-65	1.2236169831374977e-9	2.506605049814765e-15	5.692051459163457e-6	-4.2343513357307674e-22	4.648386225626542e-19	6.724562434229784e-13	3.1654977491009606e-12	4.627099757651659e-12
65700000	0.0049971527464196565	1.75541972108449e-49	5.37133521543451e-65	1.2236169831374977e-9	2.506605049814765e-15	5.692051459163457e-6	-4.234273120465677e-22	4.648386225626542e-19	6.724562434229784e-13	3.1654977491009606e-12	4.627099757651659e-12
65800000	0.0049971527464196565	1.75541972108449e-49	5.37133521543451e-65	1.2236169831374977e-9	2.506605049814765e-15	5.692051459163457e-6	-4.234194905200587e-22	4.648386225626542e-19	6.724562434229784e-13	3.1654977491009606e-12	4.627099757651659e-12
65900000	0.0049971527464196565	1.75541972108449e-49	5.37133521543451e-65	1.2236169831374977e-9	2.506605049814765e-15	5.692051459163457e-6	-4.234116689935497e-22	4.648386225626542e-19	6.724562434229784e-13	3.1654977491009606e-12	4.627099757651659e-12
66000000	0.0049971527464196565	1.75541972108449e-49	5.37133521543451e-65	1.2236169831374977e-9	2.506605049814765e-15	5.692051459163457e-6	-4.234038474670407e-22	4.648386225626542e-19	6.724562434229784e-13	3.1654977491009606e-12	4.627099757651659e-12
66100000	0.0049971527464196565	1.75541972108449e-49	5.37133521543451e-65	1.2236169831374977e-9	2.506605049814765e-15	5.692051459163457e-6	-4.233960259405317e-22	4.648386225626542e-19	6.724562434229784e-13	3.1654977491009606e-12	4.627099757651659e-12
66200000	0.0049971527464196565	1.75541972108449e-49	5.37133521543451e-65	1.2236169831374977e-9	2.506605049814765e-15	5.692051459163457e-6	-4.2338820441402267e-22	4.648386225626542e-19	6.724562434229784e-13	3.1654977491009606e-12	4.627099757651659e-12
66300000	0.0049971527464196565	1.75541972108449e-49	5.37133521543451e-65	1.2236169831374977e-9	2.506605049814765e-15	5.692051459163457e-6	-4.2338038288751365e-22	4.648386225626542e-19	6.724562434229784e-13	3.1654977491009606e-12	4.627099757651659e-12
66400000	0.0049971527464196565	1.75541972108449e-49	5.37133521543451e-65	1.2236169831374977e-9	2.506605049814765e-15	5.692051459163457e-6	-4.2337256136100463e-22	4.648386225626542e-19	6.724562434229784e-13	3.1654977491009606e-12	4.627099757651659e-12
66500000	0.0049971527464196565	1.75541972108449e-49	5.37133521543451e-65	1.2236169831374977e-9	2.506605049814765e-15	5.692051459163457e-6	-4.233647398344956e-22	4.648386225626542e-19	6.724562434229784e-13	3.1654977491009606e-12	4.627099757651659e-12
66600000	0.0049971527464196565	1.75541972108449e-49	5.37133521543451e-65	1.2236169831374977e-9	2.506605049814765e-15	5.692051459163457e-6	-4.233569183079866e-22	4.648386225626542e-19	6.724562434229784e-13	3.1654977491009606e-12	4.627099757651659e-12
66700000	0.0049971527464196565	1.75541972108449e-49	5.37133521543451e-65	1.2236169831374977e-9	2.506605049814765e-15	5.692051459163457e-6	-4.233490967814776e-22	4.648386225626542e-19	6.724562434229784e-13	3.1654977491009606e-12	4.627099757651659e-12
66800000	0.0049971527464196565	1.75541972108449e-49	5.37133521543451e-65	1.2236169831374977e-9	2.506605049814765e-15	5.692051459163457e-6	-4.233412752549686e-22	4.648386225626542e-19	6.724562434229784e-13	3.1654977491009606e-12	4.627099757651659e-12
66900000	0.0049971527464196565	1.75541972108449e-49	5.37133521543451e-65	1.2236169831374977e-9	2.506605049814765e-15	5.692051459163457e-6	-4.233334537284596e-22	4.648386225626542e-19	6.724562434229784e-13	3.1654977491009606e-12	4.627099757651659e-12
67000000	0.0049971527464196565	1.75541972108449e-49	5.37133521543451e-65	1.2236169831374977e-9	2.506605049814765e-15	5.692051459163457e-6	-4.2332563220195056e-22	4.648386225626542e-19	6.724562434229784e-13	3.1654977491009606e-12	4.627099757651659e-12
67100000	0.0049971527464196565	1.75541972108449e-49	5.37133521543451e-65	1.2236169831374977e-9	2.506605049814765e-15	5.692051459163457e-6	-4.2331781067544154e-22	4.648386225626542e-19	6.724562434229784e-13	3.1654977491009606e-12	4.627099757651659e-12
67200000	0.0049971527464196565	1.75541972108449e-49	5.37133521543451e-65	1.2236169831374977e-9	2.506605049814765e-15	5.692051459163457e-6	-4.233099891489325e-22	4.648386225626542e-19	6.724562434229784e-13	3.1654977491009606e-12	4.627099757651659e-12
67300000	0.0049971527464196565	1.75541972108449e-49	5.37133521543451e-65	1.2236169831374977e-9	2.506605049814765e-15	5.692051459163457e-6	-4.233021676224235e-22	4.648386225626542e-19	6.724562434229784e-13	3.1654977491009606e-12	4.627099757651659e-12
67400000	0.0049971527464196565	1.75541972108449e-49	5.37133521543451e-65	1.2236169831374977e-9	2.506605049814765e-15	5.692051459163457e-6	-4.2329434609591453e-22	4.648386225626542e-19	6.724562434229784e-13	3.1654977491009606e-12	4.627099757651659e-12
67500000	0.0049971527464196565	1.75541972108449e-49	5.37133521543451e-65	1.2236169831374977e-9	2.506605049814765e-15	5.692051459163457e-6	-4.232865245694055e-22	4.648386225626542e-19	6.724562434229784e-13	3.1654977491009606e-12	4.627099757651659e-12
67600000	0.0049971527464196565	1.75541972108449e-49	5.37133521543451e-65	1.2236169831374977e-9	2.506605049814765e-15	5.692051459163457e-6	-4.232787030428965e-22	4.648386225626542e-19	6.724562434229784e-13	3.1654977491009606e-12	4.627099757651659e-12
67700000	0.0049971527464196565	1.75541972108449e-49	5.37133521543451e-65	1.2236169831374977e-9	2.506605049814765e-15	5.692051459163457e-6	-4.2327088151638747e-22	4.648386225626542e-19	6.724562434229784e-13	3.1654977491009606e-12	4.627099757651659e-12
67800000	0.0049971527464196565	1.75541972108449e-49	5.37133521543451e-65	1.2236169831374977e-9	2.506605049814765e-15	5.692051459163457e-6	-4.2326305998987845e-22	4.648386225626542e-19	6.724562434229784e-13	3.1654977491009606e-12	4.627099757651659e-12
67900000	0.0049971527464196565	1.75541972108449e-49	5.37133521543451e-65	1.2236169831374977e-9	2.506605049814765e-15	5.692051459163457e-6	-4.2325523846336943e-22	4.648386225626542e-19	6.724562434229784e-13	3.1654977491009606e-12	4.627099757651659e-12
68000000	0.0049971527464196565	1.75541972108449e-49	5.37133521543451e-65	1.2236169831374977e-9	2.506605049814765e-15	5.692051459163457e-6	-4.232474169368604e-22	4.648386225626542e-19	6.724562434229784e-13	3.1654977491009606e-12	4.627099757651659e-12
68100000	0.0049971527464196565	1.75541972108449e-49	5.37133521543451e-65	1.2236169831374977e-9	2.506605049814765e-15	5.692051459163457e-6	-4.2323959541035144e-22	4.648386225626542e-19	6.724562434229784e-13	3.1654977491009606e-12	4.627099757651659e-12
68200000	0.0049971527464196565	1.75541972108449e-49	5.37133521543451e-65	1.2236169831374977e-9	2.506605049814765e-15	5.692051459163457e-6	-4.232317738838424e-22	4.648386225626542e-19	6.724562434229784e-13	3.1654977491009606e-12	4.627099757651659e-12
68300000	0.0049971527464196565	1.75541972108449e-49	5.37133521543451e-65	1.2236169831374977e-9	2.506605049814765e-15	5.692051459163457e-6	-4.232239523573334e-22	4.648386225626542e-19	6.724562434229784e-13	3.1654977491009606e-12	4.627099757651659e-12
68400000	0.0049971527464196565	1.75541972108449e-49	5.37133521543451e-65	1.2236169831374977e-9	2.506605049814765e-15	5.692051459163457e-6	-4.232161308308244e-22	4.648386225626542e-19	6.724562434229784e-13	3.1654977491009606e-12	4.627099757651659e-12
68500000	0.0049971527464196565	1.75541972108449e-49	5.37133521543451e-65	1.2236169831374977e-9	2.506605049814765e-15	5.692051459163457e-6	-4.2320830930431536e-22	4.648386225626542e-19	6.724562434229784e-13	3.1654977491009606e-12	4.627099757651659e-12
68600000	0.0049971527464196565	1.75541972108449e-49	5.37133521543451e-65	1.2236169831374977e-9	2.506605049814765e-15	5.692051459163457e-6	-4.2320048777780634e-22	4.648386225626542e-19	6.724562434229784e-13	3.1654977491009606e-12	4.627099757651659e-12
68700000	0.0049971527464196565	1.75541972108449e-49	5.37133521543451e-65	1.2236169831374977e-9	2.506605049814765e-15	5.692051459163457e-6	-4.2319266625129732e-22	4.648386225626542e-19	6.724562434229784e-13	3.1654977491009606e-12	4.627099757651659e-12
68800000	0.0049971527464196565	1.75541972108449e-49	5.37133521543451e-65	1.2236169831374977e-9	2.506605049814765e-15	5.692051459163457e-6	-4.231848447247883e-22	4.648386225626542e-19	6.724562434229784e-13	3.1654977491009606e-12	4.627099757651659e-12
68900000	0.0049971527464196565	1.75541972108449e-49	5.37133521543451e-65	1.2236169831374977e-9	2.506605049814765e-15	5.692051459163457e-6	-4.2317702319827933e-22	4.648386225626542e-19	6.724562434229784e-13	3.1654977491009606e-12	4.627099757651659e-12
69000000	0.0049971527464196565	1.75541972108449e-49	5.37133521543451e-65	1.2236169831374977e-9	2.506605049814765e-15	5.692051459163457e-6	-4.231692016717703e-22	4.648386225626542e-19	6.724562434229784e-13	3.1654977491009606e-12	4.627099757651659e-12
69100000	0.0049971527464196565	1.75541972108449e-49	5.37133521543451e-65	1.2236169831374977e-9	2.506605049814765e-15	5.692051459163457e-6	-4.231613801452613e-22	4.648386225626542e-19	6.724562434229784e-13	3.1654977491009606e-12	4.627099757651659e-12
69200000	0.0049971527464196565	1.75541972108449e-49	5.37133521543451e-65	1.2236169831374977e-9	2.506605049814765e-15	5.692051459163457e-6	-4.2315355861875227e-22	4.648386225626542e-19	6.724562434229784e-13	3.1654977491009606e-12	4.627099757651659e-12
69300000	0.0049971527464196565	1.75541972108449e-49	5.37133521543451e-65	1.2236169831374977e-9	2.506605049814765e-15	5.692051459163457e-6	-4.2314573709224326e-22	4.648386225626542e-19	6.724562434229784e-13	3.1654977491009606e-12	4.627099757651659e-12
69400000	0.0049971527464196565	1.75541972108449e-49	5.37133521543451e-65	1.2236169831374977e-9	2.506605049814765e-15	5.692051459163457e-6	-4.2313791556573424e-22	4.648386225626542e-19	6.724562434229784e-13	3.1654977491009606e-12	4.627099757651659e-12
69500000	0.0049971527464196565	1.75541972108449e-49	5.37133521543451e-65	1.2236169831374977e-9	2.506605049814765e-15	5.692051459163457e-6	-4.231300940392252e-22	4.648386225626542e-19	6.724562434229784e-13	3.1654977491009606e-12	4.627099757651659e-12
69600000	0.0049971527464196565	1.75541972108449e-49	5.37133521543451e-65	1.2236169831374977e-9	2.506605049814765e-15	5.692051459163457e-6	-4.2312227251271624e-22	4.648386225626542e-19	6.724562434229784e-13	3.1654977491009606e-12	4.627099757651659e-12
69700000	0.0049971527464196565	1.75541972108449e-49	5.37133521543451e-65	1.2236169831374977e-9	2.506605049814765e-15	5.692051459163457e-6	-4.2311445098620722e-22	4.648386225626542e-19	6.724562434229784e-13	3.1654977491009606e-12	4.627099757651659e-12
69800000	0.0049971527464196565	1.75541972108449e-49	5.37133521543451e-65	1.2236169831374977e-9	2.506605049814765e-15	5.692051459163457e-6	-4.231066294596982e-22	4.648386225626542e-19	6.724562434229784e-13	3.1654977491009606e-12	4.627099757651659e-12
69900000	0.0049971527464196565	1.75541972108449e-49	5.37133521543451e-65	1.2236169831374977e-9	2.506605049814765e-15	5.692051459163457e-6	-4.230988079331892e-22	4.648386225626542e-19	6.724562434229784e-13	3.1654977491009606e-12	4.627099757651659e-12
70000000	0.0049971527464196565	1.75541972108449e-49	5.37133521543451e-65	1.2236169831374977e-9	2.506605049814765e-15	5.692051459163457e-6	-4.2309098640668017e-22	4.648386225626542e-19	6.724562434229784e-13	3.1654977491009606e-12	4.627099757651659e-12
70100000	0.0049971527464196565	1.75541972108449e-49	5.37133521543451e-65	1.2236169831374977e-9	2.506605049814765e-15	5.692051459163457e-6	-4.2308316488017115e-22	4.648386225626542e-19	6.724562434229784e-13	3.1654977491009606e-12	4.627099757651659e-12
70200000	0.0049971527464196565	1.75541972108449e-49	5.37133521543451e-65	1.2236169831374977e-9	2.506605049814765e-15	5.692051459163457e-6	-4.2307534335366213e-22	4.648386225626542e-19	6.724562434229784e-13	3.1654977491009606e-12	4.627099757651659e-12
70300000	0.0049971527464196565	1.75541972108449e-49	5.37133521543451e-65	1.2236169831374977e-9	2.506605049814765e-15	5.692051459163457e-6	-4.2306752182715315e-22	4.648386225626542e-19	6.724562434229784e-13	3.1654977491009606e-12	4.627099757651659e-12
70400000	0.0049971527464196565	1.75541972108449e-49	5.37133521543451e-65	1.2236169831374977e-9	2.506605049814765e-15	5.692051459163457e-6	-4.2305970030064414e-22	4.648386225626542e-19	6.724562434229784e-13	3.1654977491009606e-12	4.627099757651659e-12
70500000	0.0049971527464196565	1.75541972108449e-49	5.37133521543451e-65	1.2236169831374977e-9	2.506605049814765e-15	5.692051459163457e-6	-4.230518787741351e-22	4.648386225626542e-19	6.724562434229784e-13	3.1654977491009606e-12	4.627099757651659e-12
70600000	0.0049971527464196565	1.75541972108449e-49	5.37133521543451e-65	1.2236169831374977e-9	2.506605049814765e-15	5.692051459163457e-6	-4.230440572476261e-22	4.648386225626542e-19	6.724562434229784e-13	3.1654977491009606e-12	4.627099757651659e-12
70700000	0.0049971527464196565	1.75541972108449e-49	5.37133521543451e-65	1.2236169831374977e-9	2.506605049814765e-15	5.692051459163457e-6	-4.230362357211171e-22	4.648386225626542e-19	6.724562434229784e-13	3.1654977491009606e-12	4.627099757651659e-12
70800000	0.0049971527464196565	1.75541972108449e-49	5.37133521543451e-65	1.2236169831374977e-9	2.506605049814765e-15	5.692051459163457e-6	-4.2302841419460806e-22	4.648386225626542e-19	6.724562434229784e-13	3.1654977491009606e-12	4.627099757651659e-12
70900000	0.0049971527464196565	1.75541972108449e-49	5.37133521543451e-65	1.2236169831374977e-9	2.506605049814765e-15	5.692051459163457e-6	-4.2302059266809904e-22	4.648386225626542e-19	6.724562434229784e-13	3.1654977491009606e-12	4.627099757651659e-12
71000000	0.0049971527464196565	1.75541972108449e-49	5.37133521543451e-65	1.2236169831374977e-9	2.506605049814765e-15	5.692051459163457e-6	-4.2301277114159007e-22	4.648386225626542e-19	6.724562434229784e-13	3.1654977491009606e-12	4.627099757651659e-12
71100000	0.0049971527464196565	1.75541972108449e-49	5.37133521543451e-65	1.2236169831374977e-9	2.506605049814765e-15	5.692051459163457e-6	-4.2300494961508105e-22	4.648386225626542e-19	6.724562434229784e-13	3.1654977491009606e-12	4.627099757651659e-12
71200000	0.0049971527464196565	1.75541972108449e-49	5.37133521543451e-65	1.2236169831374977e-9	2.506605049814765e-15	5.692051459163457e-6	-4.2299712808857203e-22	4.648386225626542e-19	6.724562434229784e-13	3.1654977491009606e-12	4.627099757651659e-12
71300000	0.0049971527464196565	1.75541972108449e-49	5.37133521543451e-65	1.2236169831374977e-9	2.506605049814765e-15	5.692051459163457e-6	-4.22989306562063e-22	4.648386225626542e-19	6.724562434229784e-13	3.1654977491009606e-12	4.627099757651659e-12
71400000	0.0049971527464196565	1.75541972108449e-49	5.37133521543451e-65	1.2236169831374977e-9	2.506605049814765e-15	5.692051459163457e-6	-4.22981485035554e-22	4.648386225626542e-19	6.724562434229784e-13	3.1654977491009606e-12	4.627099757651659e-12
71500000	0.0049971527464196565	1.75541972108449e-49	5.37133521543451e-65	1.2236169831374977e-9	2.506605049814765e-15	5.692051459163457e-6	-4.2297366350904497e-22	4.648386225626542e-19	6.724562434229784e-13	3.1654977491009606e-12	4.627099757651659e-12
71600000	0.0049971527464196565	1.75541972108449e-49	5.37133521543451e-65	1.2236169831374977e-9	2.506605049814765e-15	5.692051459163457e-6	-4.2296584198253595e-22	4.648386225626542e-19	6.724562434229784e-13	3.1654977491009606e-12	4.627099757651659e-12
71700000	0.0049971527464196565	1.75541972108449e-49	5.37133521543451e-65	1.2236169831374977e-9	2.506605049814765e-15	5.692051459163457e-6	-4.22958020456027e-22	4.648386225626542e-19	6.724562434229784e-13	3.1654977491009606e-12	4.627099757651659e-12
71800000	0.0049971527464196565	1.75541972108449e-49	5.37133521543451e-65	1.2236169831374977e-9	2.506605049814765e-15	5.692051459163457e-6	-4.2295019892951796e-22	4.648386225626542e-19	6.724562434229784e-13	3.1654977491009606e-12	4.627099757651659e-12
71900000	0.0049971527464196565	1.75541972108449e-49	5.37133521543451e-65	1.2236169831374977e-9	2.506605049814765e-15	5.692051459163457e-6	-4.2294237740300894e-22	4.648386225626542e-19	6.724562434229784e-13	3.1654977491009606e-12	4.627099757651659e-12
72000000	0.0049971527464196565	1.75541972108449e-49	5.37133521543451e-65	1.2236169831374977e-9	2.506605049814765e-15	5.692051459163457e-6	-4.229345558764999e-22	4.648386225626542e-19	6.724562434229784e-13	3.1654977491009606e-12	4.627099757651659e-12
72100000	0.0049971527464196565	1.75541972108449e-49	5.37133521543451e-65	1.2236169831374977e-9	2.506605049814765e-15	5.692051459163457e-6	-4.229267343499909e-22	4.648386225626542e-19	6.724562434229784e-13	3.1654977491009606e-12	4.627099757651659e-12
72200000	0.0049971527464196565	1.75541972108449e-49	5.37133521543451e-65	1.2236169831374977e-9	2.506605049814765e-15	5.692051459163457e-6	-4.229189128234819e-22	4.648386225626542e-19	6.724562434229784e-13	3.1654977491009606e-12	4.627099757651659e-12
72300000	0.0049971527464196565	1.75541972108449e-49	5.37133521543451e-65	1.2236169831374977e-9	2.506605049814765e-15	5.692051459163457e-6	-4.2291109129697286e-22	4.648386225626542e-19	6.724562434229784e-13	3.1654977491009606e-12	4.627099757651659e-12
72400000	0.0049971527464196565	1.75541972108449e-49	5.37133521543451e-65	1.2236169831374977e-9	2.506605049814765e-15	5.692051459163457e-6	-4.229032697704639e-22	4.648386225626542e-19	6.724562434229784e-13	3.1654977491009606e-12	4.627099757651659e-12
72500000	0.0049971527464196565	1.75541972108449e-49	5.37133521543451e-65	1.2236169831374977e-9	2.506605049814765e-15	5.692051459163457e-6	-4.2289544824395487e-22	4.648386225626542e-19	6.724562434229784e-13	3.1654977491009606e-12	4.627099757651659e-12
72600000	0.0049971527464196565	1.75541972108449e-49	5.37133521543451e-65	1.2236169831374977e-9	2.506605049814765e-15	5.692051459163457e-6	-4.2288762671744585e-22	4.648386225626542e-19	6.724562434229784e-13	3.1654977491009606e-12	4.627099757651659e-12
72700000	0.0049971527464196565	1.75541972108449e-49	5.37133521543451e-65	1.2236169831374977e-9	2.506605049814765e-15	5.692051459163457e-6	-4.2287980519093683e-22	4.648386225626542e-19	6.724562434229784e-13	3.1654977491009606e-12	4.627099757651659e-12
72800000	0.0049971527464196565	1.75541972108449e-49	5.37133521543451e-65	1.2236169831374977e-9	2.506605049814765e-15	5.692051459163457e-6	-4.228719836644278e-22	4.648386225626542e-19	6.724562434229784e-13	3.1654977491009606e-12	4.627099757651659e-12
72900000	0.0049971527464196565	1.75541972108449e-49	5.37133521543451e-65	1.2236169831374977e-9	2.506605049814765e-15	5.692051459163457e-6	-4.228641621379188e-22	4.648386225626542e-19	6.724562434229784e-13	3.1654977491009606e-12	4.627099757651659e-12
73000000	0.0049971527464196565	1.75541972108449e-49	5.37133521543451e-65	1.2236169831374977e-9	2.506605049814765e-15	5.692051459163457e-6	-4.2285634061140977e-22	4.648386225626542e-19	6.724562434229784e-13	3.1654977491009606e-12	4.627099757651659e-12
73100000	0.0049971527464196565	1.75541972108449e-49	5.37133521543451e-65	1.2236169831374977e-9	2.506605049814765e-15	5.692051459163457e-6	-4.228485190849008e-22	4.648386225626542e-19	6.724562434229784e-13	3.1654977491009606e-12	4.627099757651659e-12
73200000	0.0049971527464196565	1.75541972108449e-49	5.37133521543451e-65	1.2236169831374977e-9	2.506605049814765e-15	5.692051459163457e-6	-4.228406975583918e-22	4.648386225626542e-19	6.724562434229784e-13	3.1654977491009606e-12	4.627099757651659e-12
73300000	0.0049971527464196565	1.75541972108449e-49	5.37133521543451e-65	1.2236169831374977e-9	2.506605049814765e-15	5.692051459163457e-6	-4.2283287603188276e-22	4.648386225626542e-19	6.724562434229784e-13	3.1654977491009606e-12	4.627099757651659e-12
73400000	0.0049971527464196565	1.75541972108449e-49	5.37133521543451e-65	1.2236169831374977e-9	2.506605049814765e-15	5.692051459163457e-6	-4.2282505450537374e-22	4.648386225626542e-19	6.724562434229784e-13	3.1654977491009606e-12	4.627099757651659e-12
73500000	0.0049971527464196565	1.75541972108449e-49	5.37133521543451e-65	1.2236169831374977e-9	2.506605049814765e-15	5.692051459163457e-6	-4.228172329788647e-22	4.648386225626542e-19	6.724562434229784e-13	3.1654977491009606e-12	4.627099757651659e-12
73600000	0.0049971527464196565	1.75541972108449e-49	5.37133521543451e-65	1.2236169831374977e-9	2.506605049814765e-15	5.692051459163457e-6	-4.228094114523557e-22	4.648386225626542e-19	6.724562434229784e-13	3.1654977491009606e-12	4.627099757651659e-12
73700000	0.0049971527464196565	1.75541972108449e-49	5.37133521543451e-65	1.2236169831374977e-9	2.506605049814765e-15	5.692051459163457e-6	-4.228015899258467e-22	4.648386225626542e-19	6.724562434229784e-13	3.1654977491009606e-12	4.627099757651659e-12
73800000	0.0049971527464196565	1.75541972108449e-49	5.37133521543451e-65	1.2236169831374977e-9	2.506605049814765e-15	5.692051459163457e-6	-4.227937683993377e-22	4.648386225626542e-19	6.724562434229784e-13	3.1654977491009606e-12	4.627099757651659e-12
73900000	0.0049971527464196565	1.75541972108449e-49	5.37133521543451e-65	1.2236169831374977e-9	2.506605049814765e-15	5.692051459163457e-6	-4.227859468728287e-22	4.648386225626542e-19	6.724562434229784e-13	3.1654977491009606e-12	4.627099757651659e-12
74000000	0.0049971527464196565	1.75541972108449e-49	5.37133521543451e-65	1.2236169831374977e-9	2.506605049814765e-15	5.692051459163457e-6	-4.2277812534631967e-22	4.648386225626542e-19	6.724562434229784e-13	3.1654977491009606e-12	4.627099757651659e-12
74100000	0.0049971527464196565	1.75541972108449e-49	5.37133521543451e-65	1.2236169831374977e-9	2.506605049814765e-15	5.692051459163457e-6	-4.2277030381981065e-22	4.648386225626542e-19	6.724562434229784e-13	3.1654977491009606e-12	4.627099757651659e-12
74200000	0.0049971527464196565	1.75541972108449e-49	5.37133521543451e-65	1.2236169831374977e-9	2.506605049814765e-15	5.692051459163457e-6	-4.2276248229330163e-22	4.648386225626542e-19	6.724562434229784e-13	3.1654977491009606e-12	4.627099757651659e-12
74300000	0.0049971527464196565	1.75541972108449e-49	5.37133521543451e-65	1.2236169831374977e-9	2.506605049814765e-15	5.692051459163457e-6	-4.227546607667926e-22	4.648386225626542e-19	6.724562434229784e-13	3.1654977491009606e-12	4.627099757651659e-12
74400000	0.0049971527464196565	1.75541972108449e-49	5.37133521543451e-65	1.2236169831374977e-9	2.506605049814765e-15	5.692051459163457e-6	-4.227468392402836e-22	4.648386225626542e-19	6.724562434229784e-13	3.1654977491009606e-12	4.627099757651659e-12
74500000	0.0049971527464196565	1.75541972108449e-49	5.37133521543451e-65	1.2236169831374977e-9	2.506605049814765e-15	5.692051459163457e-6	-4.227390177137746e-22	4.648386225626542e-19	6.724562434229784e-13	3.1654977491009606e-12	4.627099757651659e-12
74600000	0.0049971527464196565	1.75541972108449e-49	5.37133521543451e-65	1.2236169831374977e-9	2.506605049814765e-15	5.692051459163457e-6	-4.227311961872656e-22	4.648386225626542e-19	6.724562434229784e-13	3.1654977491009606e-12	4.627099757651659e-12
74700000	0.0049971527464196565	1.75541972108449e-49	5.37133521543451e-65	1.2236169831374977e-9	2.506605049814765e-15	5.692051459163457e-6	-4.227233746607566e-22	4.648386225626542e-19	6.724562434229784e-13	3.1654977491009606e-12	4.627099757651659e-12
74800000	0.0049971527464196565	1.75541972108449e-49	5.37133521543451e-65	1.2236169831374977e-9	2.506605049814765e-15	5.692051459163457e-6	-4.2271555313424756e-22	4.648386225626542e-19	6.724562434229784e-13	3.1654977491009606e-12	4.627099757651659e-12
74900000	0.0049971527464196565	1.75541972108449e-49	5.37133521543451e-65	1.2236169831374977e-9	2.506605049814765e-15	5.692051459163457e-6	-4.2270773160773854e-22	4.648386225626542e-19	6.724562434229784e-13	3.1654977491009606e-12	4.627099757651659e-12
75000000	0.0049971527464196565	1.75541972108449e-49	5.37133521543451e-65	1.2236169831374977e-9	2.506605049814765e-15	5.692051459163457e-6	-4.226999100812295e-22	4.648386225626542e-19	6.724562434229784e-13	3.1654977491009606e-12	4.627099757651659e-12
75100000	0.0049971527464196565	1.75541972108449e-49	5.37133521543451e-65	1.2236169831374977e-9	2.506605049814765e-15	5.692051459163457e-6	-4.226920885547205e-22	4.648386225626542e-19	6.724562434229784e-13	3.1654977491009606e-12	4.627099757651659e-12
75200000	0.0049971527464196565	1.75541972108449e-49	5.37133521543451e-65	1.2236169831374977e-9	2.506605049814765e-15	5.692051459163457e-6	-4.2268426702821153e-22	4.648386225626542e-19	6.724562434229784e-13	3.1654977491009606e-12	4.627099757651659e-12
75300000	0.0049971527464196565	1.75541972108449e-49	5.37133521543451e-65	1.2236169831374977e-9	2.506605049814765e-15	5.692051459163457e-6	-4.226764455017025e-22	4.648386225626542e-19	6.724562434229784e-13	3.1654977491009606e-12	4.627099757651659e-12
75400000	0.0049971527464196565	1.75541972108449e-49	5.37133521543451e-65	1.2236169831374977e-9	2.506605049814765e-15	5.692051459163457e-6	-4.226686239751935e-22	4.648386225626542e-19	6.724562434229784e-13	3.1654977491009606e-12	4.627099757651659e-12
75500000	0.0049971527464196565	1.75541972108449e-49	5.37133521543451e-65	1.2236169831374977e-9	2.506605049814765e-15	5.692051459163457e-6	-4.2266080244868447e-22	4.648386225626542e-19	6.724562434229784e-13	3.1654977491009606e-12	4.627099757651659e-12
75600000	0.0049971527464196565	1.75541972108449e-49	5.37133521543451e-65	1.2236169831374977e-9	2.506605049814765e-15	5.692051459163457e-6	-4.2265298092217545e-22	4.648386225626542e-19	6.724562434229784e-13	3.1654977491009606e-12	4.627099757651659e-12
75700000	0.0049971527464196565	1.75541972108449e-49	5.37133521543451e-65	1.2236169831374977e-9	2.506605049814765e-15	5.692051459163457e-6	-4.2264515939566643e-22	4.648386225626542e-19	6.724562434229784e-13	3.1654977491009606e-12	4.627099757651659e-12
75800000	0.0049971527464196565	1.75541972108449e-49	5.37133521543451e-65	1.2236169831374977e-9	2.506605049814765e-15	5.692051459163457e-6	-4.226373378691574e-22	4.648386225626542e-19	6.724562434229784e-13	3.1654977491009606e-12	4.627099757651659e-12
75900000	0.0049971527464196565	1.75541972108449e-49	5.37133521543451e-65	1.2236169831374977e-9	2.506605049814765e-15	5.692051459163457e-6	-4.226295163426484e-22	4.648386225626542e-19	6.724562434229784e-13	3.1654977491009606e-12	4.627099757651659e-12
76000000	0.0049971527464196565	1.75541972108449e-49	5.37133521543451e-65	1.2236169831374977e-9	2.506605049814765e-15	5.692051459163457e-6	-4.226216948161394e-22	4.648386225626542e-19	6.724562434229784e-13	3.1654977491009606e-12	4.627099757651659e-12
76100000	0.0049971527464196565	1.75541972108449e-49	5.37133521543451e-65	1.2236169831374977e-9	2.506605049814765e-15	5.692051459163457e-6	-4.226138732896304e-22	4.648386225626542e-19	6.724562434229784e-13	3.1654977491009606e-12	4.627099757651659e-12
76200000	0.0049971527464196565	1.75541972108449e-49	5.37133521543451e-65	1.2236169831374977e-9	2.506605049814765e-15	5.692051459163457e-6	-4.226060517631214e-22	4.648386225626542e-19	6.724562434229784e-13	3.1654977491009606e-12	4.627099757651659e-12
76300000	0.0049971527464196565	1.75541972108449e-49	5.37133521543451e-65	1.2236169831374977e-9	2.506605049814765e-15	5.692051459163457e-6	-4.2259823023661236e-22	4.648386225626542e-19	6.724562434229784e-13	3.1654977491009606e-12	4.627099757651659e-12
76400000	0.0049971527464196565	1.75541972108449e-49	5.37133521543451e-65	1.2236169831374977e-9	2.506605049814765e-15	5.692051459163457e-6	-4.2259040871010334e-22	4.648386225626542e-19	6.724562434229784e-13	3.1654977491009606e-12	4.627099757651659e-12
76500000	0.0049971527464196565	1.75541972108449e-49	5.37133521543451e-65	1.2236169831374977e-9	2.506605049814765e-15	5.692051459163457e-6	-4.2258258718359433e-22	4.648386225626542e-19	6.724562434229784e-13	3.1654977491009606e-12	4.627099757651659e-12
76600000	0.0049971527464196565	1.75541972108449e-49	5.37133521543451e-65	1.2236169831374977e-9	2.506605049814765e-15	5.692051459163457e-6	-4.225747656570853e-22	4.648386225626542e-19	6.724562434229784e-13	3.1654977491009606e-12	4.627099757651659e-12
76700000	0.0049971527464196565	1.75541972108449e-49	5.37133521543451e-65	1.2236169831374977e-9	2.506605049814765e-15	5.692051459163457e-6	-4.2256694413057633e-22	4.648386225626542e-19	6.724562434229784e-13	3.1654977491009606e-12	4.627099757651659e-12
76800000	0.0049971527464196565	1.75541972108449e-49	5.37133521543451e-65	1.2236169831374977e-9	2.506605049814765e-15	5.692051459163457e-6	-4.225591226040673e-22	4.648386225626542e-19	6.724562434229784e-13	3.1654977491009606e-12	4.627099757651659e-12
76900000	0.0049971527464196565	1.75541972108449e-49	5.37133521543451e-65	1.2236169831374977e-9	2.506605049814765e-15	5.692051459163457e-6	-4.225513010775583e-22	4.648386225626542e-19	6.724562434229784e-13	3.1654977491009606e-12	4.627099757651659e-12
77000000	0.0049971527464196565	1.75541972108449e-49	5.37133521543451e-65	1.2236169831374977e-9	2.506605049814765e-15	5.692051459163457e-6	-4.2254347955104928e-22	4.648386225626542e-19	6.724562434229784e-13	3.1654977491009606e-12	4.627099757651659e-12
77100000	0.0049971527464196565	1.75541972108449e-49	5.37133521543451e-65	1.2236169831374977e-9	2.506605049814765e-15	5.692051459163457e-6	-4.2253565802454026e-22	4.648386225626542e-19	6.724562434229784e-13	3.1654977491009606e-12	4.627099757651659e-12
77200000	0.0049971527464196565	1.75541972108449e-49	5.37133521543451e-65	1.2236169831374977e-9	2.506605049814765e-15	5.692051459163457e-6	-4.2252783649803124e-22	4.648386225626542e-19	6.724562434229784e-13	3.1654977491009606e-12	4.627099757651659e-12
77300000	0.0049971527464196565	1.75541972108449e-49	5.37133521543451e-65	1.2236169831374977e-9	2.506605049814765e-15	5.692051459163457e-6	-4.225200149715222e-22	4.648386225626542e-19	6.724562434229784e-13	3.1654977491009606e-12	4.627099757651659e-12
77400000	0.0049971527464196565	1.75541972108449e-49	5.37133521543451e-65	1.2236169831374977e-9	2.506605049814765e-15	5.692051459163457e-6	-4.2251219344501324e-22	4.648386225626542e-19	6.724562434229784e-13	3.1654977491009606e-12	4.627099757651659e-12
77500000	0.0049971527464196565	1.75541972108449e-49	5.37133521543451e-65	1.2236169831374977e-9	2.506605049814765e-15	5.692051459163457e-6	-4.2250437191850423e-22	4.648386225626542e-19	6.724562434229784e-13	3.1654977491009606e-12	4.627099757651659e-12
77600000	0.0049971527464196565	1.75541972108449e-49	5.37133521543451e-65	1.2236169831374977e-9	2.506605049814765e-15	5.692051459163457e-6	-4.224965503919952e-22	4.648386225626542e-19	6.724562434229784e-13	3.1654977491009606e-12	4.627099757651659e-12
77700000	0.0049971527464196565	1.75541972108449e-49	5.37133521543451e-65	1.2236169831374977e-9	2.506605049814765e-15	5.692051459163457e-6	-4.224887288654862e-22	4.648386225626542e-19	6.724562434229784e-13	3.1654977491009606e-12	4.627099757651659e-12
77800000	0.0049971527464196565	1.75541972108449e-49	5.37133521543451e-65	1.2236169831374977e-9	2.506605049814765e-15	5.692051459163457e-6	-4.2248090733897717e-22	4.648386225626542e-19	6.724562434229784e-13	3.1654977491009606e-12	4.627099757651659e-12
77900000	0.0049971527464196565	1.75541972108449e-49	5.37133521543451e-65	1.2236169831374977e-9	2.506605049814765e-15	5.692051459163457e-6	-4.2247308581246815e-22	4.648386225626542e-19	6.724562434229784e-13	3.1654977491009606e-12	4.627099757651659e-12
78000000	0.0049971527464196565	1.75541972108449e-49	5.37133521543451e-65	1.2236169831374977e-9	2.506605049814765e-15	5.692051459163457e-6	-4.2246526428595913e-22	4.648386225626542e-19	6.724562434229784e-13	3.1654977491009606e-12	4.627099757651659e-12
78100000	0.0049971527464196565	1.75541972108449e-49	5.37133521543451e-65	1.2236169831374977e-9	2.506605049814765e-15	5.692051459163457e-6	-4.2245744275945016e-22	4.648386225626542e-19	6.724562434229784e-13	3.1654977491009606e-12	4.627099757651659e-12
78200000	0.0049971527464196565	1.75541972108449e-49	5.37133521543451e-65	1.2236169831374977e-9	2.506605049814765e-15	5.692051459163457e-6	-4.2244962123294114e-22	4.648386225626542e-19	6.724562434229784e-13	3.1654977491009606e-12	4.627099757651659e-12
78300000	0.0049971527464196565	1.75541972108449e-49	5.37133521543451e-65	1.2236169831374977e-9	2.506605049814765e-15	5.692051459163457e-6	-4.224417997064321e-22	4.648386225626542e-19	6.724562434229784e-13	3.1654977491009606e-12	4.627099757651659e-12
78400000	0.0049971527464196565	1.75541972108449e-49	5.37133521543451e-65	1.2236169831374977e-9	2.506605049814765e-15	5.692051459163457e-6	-4.224339781799231e-22	4.648386225626542e-19	6.724562434229784e-13	3.1654977491009606e-12	4.627099757651659e-12
78500000	0.0049971527464196565	1.75541972108449e-49	5.37133521543451e-65	1.2236169831374977e-9	2.506605049814765e-15	5.692051459163457e-6	-4.224261566534141e-22	4.648386225626542e-19	6.724562434229784e-13	3.1654977491009606e-12	4.627099757651659e-12
78600000	0.0049971527464196565	1.75541972108449e-49	5.37133521543451e-65	1.2236169831374977e-9	2.506605049814765e-15	5.692051459163457e-6	-4.2241833512690506e-22	4.648386225626542e-19	6.724562434229784e-13	3.1654977491009606e-12	4.627099757651659e-12
78700000	0.0049971527464196565	1.75541972108449e-49	5.37133521543451e-65	1.2236169831374977e-9	2.506605049814765e-15	5.692051459163457e-6	-4.2241051360039604e-22	4.648386225626542e-19	6.724562434229784e-13	3.1654977491009606e-12	4.627099757651659e-12
78800000	0.0049971527464196565	1.75541972108449e-49	5.37133521543451e-65	1.2236169831374977e-9	2.506605049814765e-15	5.692051459163457e-6	-4.22402692073887e-22	4.648386225626542e-19	6.724562434229784e-13	3.1654977491009606e-12	4.627099757651659e-12
78900000	0.0049971527464196565	1.75541972108449e-49	5.37133521543451e-65	1.2236169831374977e-9	2.506605049814765e-15	5.692051459163457e-6	-4.2239487054737805e-22	4.648386225626542e-19	6.724562434229784e-13	3.1654977491009606e-12	4.627099757651659e-12
79000000	0.0049971527464196565	1.75541972108449e-49	5.37133521543451e-65	1.2236169831374977e-9	2.506605049814765e-15	5.692051459163457e-6	-4.2238704902086903e-22	4.648386225626542e-19	6.724562434229784e-13	3.1654977491009606e-12	4.627099757651659e-12
79100000	0.0049971527464196565	1.75541972108449e-49	5.37133521543451e-65	1.2236169831374977e-9	2.506605049814765e-15	5.692051459163457e-6	-4.2237922749436e-22	4.648386225626542e-19	6.724562434229784e-13	3.1654977491009606e-12	4.627099757651659e-12
79200000	0.0049971527464196565	1.75541972108449e-49	5.37133521543451e-65	1.2236169831374977e-9	2.506605049814765e-15	5.692051459163457e-6	-4.22371405967851e-22	4.648386225626542e-19	6.724562434229784e-13	3.1654977491009606e-12	4.627099757651659e-12
79300000	0.0049971527464196565	1.75541972108449e-49	5.37133521543451e-65	1.2236169831374977e-9	2.506605049814765e-15	5.692051459163457e-6	-4.2236358444134197e-22	4.648386225626542e-19	6.724562434229784e-13	3.1654977491009606e-12	4.627099757651659e-12
79400000	0.0049971527464196565	1.75541972108449e-49	5.37133521543451e-65	1.2236169831374977e-9	2.506605049814765e-15	5.692051459163457e-6	-4.2235576291483295e-22	4.648386225626542e-19	6.724562434229784e-13	3.1654977491009606e-12	4.627099757651659e-12
79500000	0.0049971527464196565	1.75541972108449e-49	5.37133521543451e-65	1.2236169831374977e-9	2.506605049814765e-15	5.692051459163457e-6	-4.2234794138832393e-22	4.648386225626542e-19	6.724562434229784e-13	3.1654977491009606e-12	4.627099757651659e-12
79600000	0.0049971527464196565	1.75541972108449e-49	5.37133521543451e-65	1.2236169831374977e-9	2.506605049814765e-15	5.692051459163457e-6	-4.2234011986181496e-22	4.648386225626542e-19	6.724562434229784e-13	3.1654977491009606e-12	4.627099757651659e-12
79700000	0.0049971527464196565	1.75541972108449e-49	5.37133521543451e-65	1.2236169831374977e-9	2.506605049814765e-15	5.692051459163457e-6	-4.2233229833530594e-22	4.648386225626542e-19	6.724562434229784e-13	3.1654977491009606e-12	4.627099757651659e-12
79800000	0.0049971527464196565	1.7554197210844897e-49	5.37133521543451e-65	1.2236169831374977e-9	2.506605049814765e-15	5.692051459163457e-6	-4.223244768087969e-22	4.648386225626542e-19	6.724562434229784e-13	3.1654977491009606e-12	4.627099757651659e-12
79900000	0.0049971527464196565	1.7554197210844897e-49	5.37133521543451e-65	1.2236169831374977e-9	2.506605049814765e-15	5.692051459163457e-6	-4.223166552822879e-22	4.648386225626542e-19	6.724562434229784e-13	3.1654977491009606e-12	4.627099757651659e-12
80000000	0.0049971527464196565	1.7554197210844897e-49	5.37133521543451e-65	1.2236169831374977e-9	2.506605049814765e-15	5.692051459163457e-6	-4.223088337557789e-22	4.648386225626542e-19	6.724562434229784e-13	3.1654977491009606e-12	4.627099757651659e-12
80100000	0.0049971527464196565	1.7554197210844897e-49	5.37133521543451e-65	1.2236169831374977e-9	2.506605049814765e-15	5.692051459163457e-6	-4.2230101222926986e-22	4.648386225626542e-19	6.724562434229784e-13	3.1654977491009606e-12	4.627099757651659e-12
80200000	0.0049971527464196565	1.7554197210844897e-49	5.37133521543451e-65	1.2236169831374977e-9	2.506605049814765e-15	5.692051459163457e-6	-4.2229319070276084e-22	4.648386225626542e-19	6.724562434229784e-13	3.1654977491009606e-12	4.627099757651659e-12
80300000	0.0049971527464196565	1.7554197210844897e-49	5.37133521543451e-65	1.2236169831374977e-9	2.506605049814765e-15	5.692051459163457e-6	-4.2228536917625187e-22	4.648386225626542e-19	6.724562434229784e-13	3.1654977491009606e-12	4.627099757651659e-12
80400000	0.0049971527464196565	1.7554197210844897e-49	5.37133521543451e-65	1.2236169831374977e-9	2.506605049814765e-15	5.692051459163457e-6	-4.2227754764974285e-22	4.648386225626542e-19	6.724562434229784e-13	3.1654977491009606e-12	4.627099757651659e-12
80500000	0.0049971527464196565	1.7554197210844897e-49	5.37133521543451e-65	1.2236169831374977e-9	2.506605049814765e-15	5.692051459163457e-6	-4.2226972612323383e-22	4.648386225626542e-19	6.724562434229784e-13	3.1654977491009606e-12	4.627099757651659e-12
80600000	0.0049971527464196565	1.7554197210844897e-49	5.37133521543451e-65	1.2236169831374977e-9	2.506605049814765e-15	5.692051459163457e-6	-4.222619045967248e-22	4.648386225626542e-19	6.724562434229784e-13	3.1654977491009606e-12	4.627099757651659e-12
80700000	0.0049971527464196565	1.7554197210844897e-49	5.37133521543451e-65	1.2236169831374977e-9	2.506605049814765e-15	5.692051459163457e-6	-4.222540830702158e-22	4.648386225626542e-19	6.724562434229784e-13	3.1654977491009606e-12	4.627099757651659e-12
80800000	0.0049971527464196565	1.7554197210844897e-49	5.37133521543451e-65	1.2236169831374977e-9	2.506605049814765e-15	5.692051459163457e-6	-4.2224626154370677e-22	4.648386225626542e-19	6.724562434229784e-13	3.1654977491009606e-12	4.627099757651659e-12
80900000	0.0049971527464196565	1.7554197210844897e-49	5.37133521543451e-65	1.2236169831374977e-9	2.506605049814765e-15	5.692051459163457e-6	-4.2223844001719775e-22	4.648386225626542e-19	6.724562434229784e-13	3.1654977491009606e-12	4.627099757651659e-12
81000000	0.0049971527464196565	1.7554197210844897e-49	5.37133521543451e-65	1.2236169831374977e-9	2.506605049814765e-15	5.692051459163457e-6	-4.222306184906888e-22	4.648386225626542e-19	6.724562434229784e-13	3.1654977491009606e-12	4.627099757651659e-12
81100000	0.0049971527464196565	1.7554197210844897e-49	5.37133521543451e-65	1.2236169831374977e-9	2.506605049814765e-15	5.692051459163457e-6	-4.2222279696417976e-22	4.648386225626542e-19	6.724562434229784e-13	3.1654977491009606e-12	4.627099757651659e-12
81200000	0.0049971527464196565	1.7554197210844897e-49	5.37133521543451e-65	1.2236169831374977e-9	2.506605049814765e-15	5.692051459163457e-6	-4.2221497543767074e-22	4.648386225626542e-19	6.724562434229784e-13	3.1654977491009606e-12	4.627099757651659e-12
81300000	0.0049971527464196565	1.7554197210844897e-49	5.37133521543451e-65	1.2236169831374977e-9	2.506605049814765e-15	5.692051459163457e-6	-4.222071539111617e-22	4.648386225626542e-19	6.724562434229784e-13	3.1654977491009606e-12	4.627099757651659e-12
81400000	0.0049971527464196565	1.7554197210844897e-49	5.37133521543451e-65	1.2236169831374977e-9	2.506605049814765e-15	5.692051459163457e-6	-4.221993323846527e-22	4.648386225626542e-19	6.724562434229784e-13	3.1654977491009606e-12	4.627099757651659e-12
81500000	0.0049971527464196565	1.7554197210844897e-49	5.37133521543451e-65	1.2236169831374977e-9	2.506605049814765e-15	5.692051459163457e-6	-4.221915108581437e-22	4.648386225626542e-19	6.724562434229784e-13	3.1654977491009606e-12	4.627099757651659e-12
81600000	0.0049971527464196565	1.7554197210844897e-49	5.37133521543451e-65	1.2236169831374977e-9	2.506605049814765e-15	5.692051459163457e-6	-4.2218368933163466e-22	4.648386225626542e-19	6.724562434229784e-13	3.1654977491009606e-12	4.627099757651659e-12
81700000	0.0049971527464196565	1.7554197210844897e-49	5.37133521543451e-65	1.2236169831374977e-9	2.506605049814765e-15	5.692051459163457e-6	-4.221758678051257e-22	4.648386225626542e-19	6.724562434229784e-13	3.1654977491009606e-12	4.627099757651659e-12
81800000	0.0049971527464196565	1.7554197210844897e-49	5.37133521543451e-65	1.2236169831374977e-9	2.506605049814765e-15	5.692051459163457e-6	-4.2216804627861667e-22	4.648386225626542e-19	6.724562434229784e-13	3.1654977491009606e-12	4.627099757651659e-12
81900000	0.0049971527464196565	1.7554197210844897e-49	5.37133521543451e-65	1.2236169831374977e-9	2.506605049814765e-15	5.692051459163458e-6	-4.2216022475210765e-22	4.648386225626542e-19	6.724562434229784e-13	3.1654977491009606e-12	4.627099757651659e-12
82000000	0.0049971527464196565	1.7554197210844897e-49	5.37133521543451e-65	1.2236169831374977e-9	2.506605049814765e-15	5.692051459163458e-6	-4.2215240322559863e-22	4.648386225626542e-19	6.724562434229784e-13	3.1654977491009606e-12	4.627099757651659e-12
82100000	0.0049971527464196565	1.7554197210844893e-49	5.37133521543451e-65	1.2236169831374977e-9	2.506605049814765e-15	5.692051459163458e-6	-4.221445816990896e-22	4.648386225626542e-19	6.724562434229784e-13	3.1654977491009606e-12	4.627099757651659e-12
82200000	0.0049971527464196565	1.7554197210844893e-49	5.37133521543451e-65	1.2236169831374977e-9	2.506605049814765e-15	5.692051459163458e-6	-4.221367601725806e-22	4.648386225626542e-19	6.724562434229784e-13	3.1654977491009606e-12	4.627099757651659e-12
82300000	0.0049971527464196565	1.7554197210844893e-49	5.37133521543451e-65	1.2236169831374977e-9	2.506605049814765e-15	5.692051459163458e-6	-4.2212893864607157e-22	4.648386225626542e-19	6.724562434229784e-13	3.1654977491009606e-12	4.627099757651659e-12
82400000	0.0049971527464196565	1.7554197210844893e-49	5.37133521543451e-65	1.2236169831374977e-9	2.506605049814765e-15	5.692051459163458e-6	-4.221211171195626e-22	4.648386225626542e-19	6.724562434229784e-13	3.1654977491009606e-12	4.627099757651659e-12
82500000	0.0049971527464196565	1.7554197210844893e-49	5.37133521543451e-65	1.2236169831374977e-9	2.506605049814765e-15	5.692051459163458e-6	-4.221132955930536e-22	4.648386225626542e-19	6.724562434229784e-13	3.1654977491009606e-12	4.627099757651659e-12
82600000	0.0049971527464196565	1.7554197210844893e-49	5.37133521543451e-65	1.2236169831374977e-9	2.5066050498147652e-15	5.692051459163458e-6	-4.2210547406654456e-22	4.648386225626542e-19	6.724562434229784e-13	3.1654977491009606e-12	4.627099757651659e-12
82700000	0.0049971527464196565	1.7554197210844893e-49	5.37133521543451e-65	1.2236169831374977e-9	2.5066050498147652e-15	5.692051459163458e-6	-4.2209765254003554e-22	4.648386225626542e-19	6.724562434229784e-13	3.1654977491009606e-12	4.627099757651659e-12
82800000	0.0049971527464196565	1.7554197210844893e-49	5.37133521543451e-65	1.2236169831374977e-9	2.5066050498147652e-15	5.692051459163458e-6	-4.2208983101352652e-22	4.648386225626542e-19	6.724562434229784e-13	3.1654977491009606e-12	4.627099757651659e-12
82900000	0.0049971527464196565	1.7554197210844893e-49	5.37133521543451e-65	1.2236169831374977e-9	2.5066050498147652e-15	5.692051459163458e-6	-4.220820094870175e-22	4.648386225626542e-19	6.724562434229784e-13	3.1654977491009606e-12	4.627099757651659e-12
83000000	0.0049971527464196565	1.7554197210844893e-49	5.37133521543451e-65	1.2236169831374977e-9	2.5066050498147652e-15	5.692051459163458e-6	-4.220741879605085e-22	4.648386225626542e-19	6.724562434229783e-13	3.1654977491009606e-12	4.627099757651659e-12
83100000	0.0049971527464196565	1.7554197210844893e-49	5.37133521543451e-65	1.2236169831374977e-9	2.5066050498147652e-15	5.692051459163458e-6	-4.220663664339995e-22	4.648386225626542e-19	6.724562434229783e-13	3.1654977491009606e-12	4.627099757651659e-12
83200000	0.0049971527464196565	1.7554197210844893e-49	5.37133521543451e-65	1.2236169831374977e-9	2.5066050498147652e-15	5.692051459163458e-6	-4.220585449074905e-22	4.648386225626542e-19	6.724562434229783e-13	3.1654977491009606e-12	4.627099757651659e-12
83300000	0.0049971527464196565	1.7554197210844893e-49	5.37133521543451e-65	1.2236169831374977e-9	2.5066050498147652e-15	5.692051459163458e-6	-4.2205072338098147e-22	4.648386225626542e-19	6.724562434229783e-13	3.1654977491009606e-12	4.627099757651659e-12
83400000	0.0049971527464196565	1.7554197210844893e-49	5.37133521543451e-65	1.2236169831374977e-9	2.5066050498147652e-15	5.692051459163458e-6	-4.2204290185447245e-22	4.648386225626542e-19	6.724562434229783e-13	3.1654977491009606e-12	4.627099757651659e-12
83500000	0.0049971527464196565	1.7554197210844893e-49	5.3713352154345095e-65	1.2236169831374977e-9	2.5066050498147652e-15	5.692051459163458e-6	-4.2203508032796343e-22	4.648386225626542e-19	6.724562434229783e-13	3.1654977491009606e-12	4.627099757651659e-12
83600000	0.0049971527464196565	1.7554197210844893e-49	5.3713352154345095e-65	1.2236169831374977e-9	2.5066050498147652e-15	5.692051459163458e-6	-4.220272588014544e-22	4.648386225626542e-19	6.724562434229783e-13	3.1654977491009606e-12	4.627099757651659e-12
83700000	0.0049971527464196565	1.7554197210844893e-49	5.3713352154345095e-65	1.2236169831374977e-9	2.5066050498147652e-15	5.692051459163458e-6	-4.220194372749454e-22	4.648386225626542e-19	6.724562434229783e-13	3.1654977491009606e-12	4.627099757651659e-12
83800000	0.0049971527464196565	1.7554197210844893e-49	5.3713352154345095e-65	1.2236169831374977e-9	2.5066050498147652e-15	5.692051459163458e-6	-4.2201161574843642e-22	4.648386225626542e-19	6.724562434229783e-13	3.1654977491009606e-12	4.627099757651659e-12
83900000	0.0049971527464196565	1.7554197210844893e-49	5.3713352154345095e-65	1.2236169831374977e-9	2.5066050498147652e-15	5.692051459163458e-6	-4.220037942219274e-22	4.648386225626542e-19	6.724562434229783e-13	3.1654977491009606e-12	4.627099757651659e-12
84000000	0.0049971527464196565	1.7554197210844893e-49	5.3713352154345095e-65	1.2236169831374977e-9	2.5066050498147652e-15	5.692051459163458e-6	-4.219959726954184e-22	4.648386225626542e-19	6.724562434229783e-13	3.1654977491009606e-12	4.627099757651659e-12
84100000	0.0049971527464196565	1.755419721084489e-49	5.3713352154345095e-65	1.2236169831374977e-9	2.5066050498147652e-15	5.692051459163458e-6	-4.2198815116890937e-22	4.648386225626542e-19	6.724562434229783e-13	3.1654977491009606e-12	4.627099757651659e-12
84200000	0.0049971527464196565	1.755419721084489e-49	5.3713352154345095e-65	1.2236169831374977e-9	2.5066050498147652e-15	5.692051459163458e-6	-4.2198032964240035e-22	4.648386225626542e-19	6.724562434229783e-13	3.1654977491009606e-12	4.627099757651659e-12
84300000	0.0049971527464196565	1.755419721084489e-49	5.3713352154345095e-65	1.2236169831374977e-9	2.5066050498147652e-15	5.692051459163458e-6	-4.2197250811589133e-22	4.648386225626542e-19	6.724562434229783e-13	3.1654977491009606e-12	4.627099757651659e-12
84400000	0.0049971527464196565	1.755419721084489e-49	5.3713352154345095e-65	1.2236169831374977e-9	2.5066050498147652e-15	5.692051459163458e-6	-4.219646865893823e-22	4.648386225626542e-19	6.724562434229783e-13	3.1654977491009606e-12	4.627099757651659e-12
84500000	0.0049971527464196565	1.755419721084489e-49	5.3713352154345095e-65	1.2236169831374977e-9	2.5066050498147652e-15	5.692051459163458e-6	-4.2195686506287333e-22	4.648386225626542e-19	6.724562434229783e-13	3.1654977491009606e-12	4.627099757651659e-12
84600000	0.0049971527464196565	1.755419721084489e-49	5.3713352154345095e-65	1.2236169831374977e-9	2.5066050498147652e-15	5.692051459163458e-6	-4.219490435363643e-22	4.648386225626542e-19	6.724562434229783e-13	3.1654977491009606e-12	4.627099757651659e-12
84700000	0.0049971527464196565	1.755419721084489e-49	5.3713352154345095e-65	1.2236169831374977e-9	2.5066050498147652e-15	5.692051459163458e-6	-4.219412220098553e-22	4.648386225626542e-19	6.724562434229783e-13	3.1654977491009606e-12	4.627099757651659e-12
84800000	0.0049971527464196565	1.755419721084489e-49	5.3713352154345095e-65	1.2236169831374977e-9	2.5066050498147652e-15	5.692051459163458e-6	-4.2193340048334628e-22	4.648386225626542e-19	6.724562434229783e-13	3.1654977491009606e-12	4.627099757651659e-12
84900000	0.0049971527464196565	1.755419721084489e-49	5.3713352154345095e-65	1.2236169831374977e-9	2.5066050498147652e-15	5.692051459163458e-6	-4.2192557895683726e-22	4.648386225626542e-19	6.724562434229783e-13	3.1654977491009606e-12	4.627099757651659e-12
85000000	0.0049971527464196565	1.755419721084489e-49	5.3713352154345095e-65	1.2236169831374977e-9	2.5066050498147652e-15	5.692051459163458e-6	-4.2191775743032824e-22	4.648386225626542e-19	6.724562434229783e-13	3.1654977491009606e-12	4.627099757651659e-12
85100000	0.0049971527464196565	1.755419721084489e-49	5.3713352154345095e-65	1.2236169831374977e-9	2.5066050498147652e-15	5.692051459163458e-6	-4.219099359038192e-22	4.648386225626542e-19	6.724562434229783e-13	3.1654977491009606e-12	4.627099757651659e-12
85200000	0.0049971527464196565	1.755419721084489e-49	5.3713352154345095e-65	1.2236169831374977e-9	2.5066050498147652e-15	5.692051459163458e-6	-4.2190211437731025e-22	4.648386225626542e-19	6.724562434229783e-13	3.1654977491009606e-12	4.627099757651659e-12
85300000	0.0049971527464196565	1.755419721084489e-49	5.3713352154345095e-65	1.2236169831374977e-9	2.5066050498147652e-15	5.692051459163458e-6	-4.2189429285080123e-22	4.648386225626542e-19	6.724562434229783e-13	3.1654977491009606e-12	4.627099757651659e-12
85400000	0.0049971527464196565	1.755419721084489e-49	5.3713352154345095e-65	1.2236169831374977e-9	2.5066050498147652e-15	5.692051459163458e-6	-4.218864713242922e-22	4.648386225626542e-19	6.724562434229783e-13	3.1654977491009606e-12	4.627099757651659e-12
85500000	0.0049971527464196565	1.755419721084489e-49	5.3713352154345095e-65	1.2236169831374977e-9	2.5066050498147652e-15	5.692051459163458e-6	-4.218786497977832e-22	4.648386225626542e-19	6.724562434229783e-13	3.1654977491009606e-12	4.627099757651659e-12
85600000	0.0049971527464196565	1.755419721084489e-49	5.3713352154345095e-65	1.2236169831374977e-9	2.5066050498147652e-15	5.692051459163458e-6	-4.2187082827127417e-22	4.648386225626542e-19	6.724562434229783e-13	3.1654977491009606e-12	4.627099757651659e-12
85700000	0.0049971527464196565	1.755419721084489e-49	5.3713352154345095e-65	1.2236169831374977e-9	2.5066050498147652e-15	5.692051459163458e-6	-4.2186300674476515e-22	4.648386225626542e-19	6.724562434229783e-13	3.1654977491009606e-12	4.627099757651659e-12
85800000	0.0049971527464196565	1.755419721084489e-49	5.3713352154345095e-65	1.2236169831374977e-9	2.5066050498147652e-15	5.692051459163458e-6	-4.2185518521825613e-22	4.648386225626542e-19	6.724562434229783e-13	3.1654977491009606e-12	4.627099757651659e-12
85900000	0.0049971527464196565	1.755419721084489e-49	5.3713352154345095e-65	1.2236169831374977e-9	2.5066050498147652e-15	5.692051459163458e-6	-4.218473636917471e-22	4.648386225626542e-19	6.724562434229783e-13	3.1654977491009606e-12	4.627099757651659e-12
86000000	0.0049971527464196565	1.7554197210844885e-49	5.3713352154345095e-65	1.2236169831374977e-9	2.5066050498147652e-15	5.692051459163458e-6	-4.2183954216523814e-22	4.648386225626542e-19	6.724562434229783e-13	3.1654977491009606e-12	4.627099757651659e-12
86100000	0.0049971527464196565	1.7554197210844885e-49	5.3713352154345095e-65	1.2236169831374977e-9	2.5066050498147652e-15	5.692051459163458e-6	-4.218317206387291e-22	4.648386225626542e-19	6.724562434229783e-13	3.1654977491009606e-12	4.627099757651659e-12
86200000	0.0049971527464196565	1.7554197210844885e-49	5.3713352154345095e-65	1.2236169831374977e-9	2.5066050498147652e-15	5.692051459163458e-6	-4.218238991122201e-22	4.648386225626542e-19	6.724562434229783e-13	3.1654977491009606e-12	4.627099757651659e-12
86300000	0.0049971527464196565	1.7554197210844885e-49	5.3713352154345095e-65	1.2236169831374977e-9	2.5066050498147652e-15	5.692051459163458e-6	-4.218160775857111e-22	4.648386225626542e-19	6.724562434229783e-13	3.1654977491009606e-12	4.627099757651659e-12
86400000	0.0049971527464196565	1.7554197210844885e-49	5.3713352154345095e-65	1.2236169831374977e-9	2.5066050498147652e-15	5.692051459163458e-6	-4.2180825605920206e-22	4.648386225626542e-19	6.724562434229783e-13	3.1654977491009606e-12	4.627099757651659e-12
86500000	0.0049971527464196565	1.7554197210844885e-49	5.3713352154345095e-65	1.2236169831374977e-9	2.5066050498147652e-15	5.692051459163458e-6	-4.2180043453269304e-22	4.648386225626542e-19	6.724562434229783e-13	3.1654977491009606e-12	4.627099757651659e-12
86600000	0.0049971527464196565	1.7554197210844885e-49	5.3713352154345095e-65	1.2236169831374977e-9	2.5066050498147652e-15	5.692051459163458e-6	-4.21792613006184e-22	4.648386225626542e-19	6.724562434229783e-13	3.1654977491009606e-12	4.627099757651659e-12
86700000	0.0049971527464196565	1.7554197210844885e-49	5.3713352154345095e-65	1.2236169831374977e-9	2.5066050498147652e-15	5.692051459163458e-6	-4.2178479147967505e-22	4.648386225626542e-19	6.724562434229783e-13	3.1654977491009606e-12	4.627099757651659e-12
86800000	0.0049971527464196565	1.7554197210844885e-49	5.3713352154345095e-65	1.2236169831374977e-9	2.5066050498147652e-15	5.692051459163458e-6	-4.2177696995316603e-22	4.648386225626542e-19	6.724562434229783e-13	3.1654977491009606e-12	4.627099757651659e-12
86900000	0.0049971527464196565	1.7554197210844885e-49	5.3713352154345095e-65	1.2236169831374977e-9	2.5066050498147652e-15	5.692051459163458e-6	-4.21769148426657e-22	4.648386225626542e-19	6.724562434229783e-13	3.1654977491009606e-12	4.627099757651659e-12
87000000	0.0049971527464196565	1.7554197210844885e-49	5.3713352154345095e-65	1.2236169831374977e-9	2.5066050498147652e-15	5.692051459163458e-6	-4.21761326900148e-22	4.648386225626542e-19	6.724562434229783e-13	3.1654977491009606e-12	4.627099757651659e-12
87100000	0.0049971527464196565	1.7554197210844885e-49	5.3713352154345095e-65	1.2236169831374977e-9	2.5066050498147652e-15	5.692051459163458e-6	-4.2175350537363897e-22	4.648386225626542e-19	6.724562434229783e-13	3.1654977491009606e-12	4.627099757651659e-12
87200000	0.0049971527464196565	1.7554197210844885e-49	5.3713352154345095e-65	1.2236169831374977e-9	2.5066050498147652e-15	5.692051459163458e-6	-4.2174568384712995e-22	4.648386225626542e-19	6.724562434229783e-13	3.1654977491009606e-12	4.627099757651659e-12
87300000	0.0049971527464196565	1.7554197210844885e-49	5.3713352154345095e-65	1.2236169831374977e-9	2.5066050498147652e-15	5.692051459163458e-6	-4.2173786232062093e-22	4.648386225626542e-19	6.724562434229783e-13	3.1654977491009606e-12	4.627099757651659e-12
87400000	0.0049971527464196565	1.7554197210844885e-49	5.3713352154345095e-65	1.2236169831374977e-9	2.5066050498147652e-15	5.692051459163458e-6	-4.2173004079411196e-22	4.648386225626542e-19	6.724562434229783e-13	3.1654977491009606e-12	4.627099757651659e-12
87500000	0.0049971527464196565	1.7554197210844885e-49	5.3713352154345095e-65	1.2236169831374977e-9	2.5066050498147652e-15	5.692051459163458e-6	-4.2172221926760294e-22	4.648386225626542e-19	6.724562434229783e-13	3.1654977491009606e-12	4.627099757651659e-12
87600000	0.0049971527464196565	1.7554197210844885e-49	5.3713352154345095e-65	1.2236169831374977e-9	2.5066050498147652e-15	5.692051459163458e-6	-4.217143977410939e-22	4.648386225626542e-19	6.724562434229783e-13	3.1654977491009606e-12	4.627099757651659e-12
87700000	0.0049971527464196565	1.7554197210844885e-49	5.3713352154345095e-65	1.2236169831374977e-9	2.5066050498147652e-15	5.692051459163458e-6	-4.217065762145849e-22	4.648386225626542e-19	6.724562434229783e-13	3.1654977491009606e-12	4.627099757651659e-12
87800000	0.0049971527464196565	1.7554197210844885e-49	5.3713352154345095e-65	1.2236169831374977e-9	2.5066050498147652e-15	5.692051459163458e-6	-4.216987546880759e-22	4.648386225626542e-19	6.724562434229783e-13	3.1654977491009606e-12	4.627099757651659e-12
87900000	0.0049971527464196565	1.7554197210844885e-49	5.3713352154345095e-65	1.2236169831374977e-9	2.5066050498147652e-15	5.692051459163458e-6	-4.2169093316156686e-22	4.648386225626542e-19	6.724562434229783e-13	3.1654977491009606e-12	4.627099757651659e-12
88000000	0.0049971527464196565	1.7554197210844885e-49	5.3713352154345095e-65	1.2236169831374977e-9	2.5066050498147652e-15	5.692051459163458e-6	-4.2168311163505784e-22	4.648386225626542e-19	6.724562434229783e-13	3.1654977491009606e-12	4.627099757651659e-12
88100000	0.0049971527464196565	1.7554197210844885e-49	5.3713352154345095e-65	1.2236169831374977e-9	2.5066050498147652e-15	5.692051459163458e-6	-4.216752901085488e-22	4.648386225626542e-19	6.724562434229783e-13	3.1654977491009606e-12	4.627099757651659e-12
88200000	0.0049971527464196565	1.7554197210844885e-49	5.3713352154345095e-65	1.2236169831374977e-9	2.5066050498147652e-15	5.692051459163458e-6	-4.2166746858203985e-22	4.648386225626542e-19	6.724562434229783e-13	3.1654977491009606e-12	4.627099757651659e-12
88300000	0.0049971527464196565	1.7554197210844885e-49	5.3713352154345095e-65	1.2236169831374977e-9	2.5066050498147652e-15	5.692051459163458e-6	-4.2165964705553083e-22	4.648386225626542e-19	6.724562434229783e-13	3.1654977491009606e-12	4.627099757651659e-12
88400000	0.0049971527464196565	1.7554197210844885e-49	5.3713352154345095e-65	1.2236169831374977e-9	2.5066050498147652e-15	5.692051459163458e-6	-4.216518255290218e-22	4.648386225626542e-19	6.724562434229783e-13	3.1654977491009606e-12	4.627099757651659e-12
88500000	0.0049971527464196565	1.7554197210844885e-49	5.3713352154345095e-65	1.2236169831374977e-9	2.5066050498147652e-15	5.692051459163458e-6	-4.216440040025128e-22	4.648386225626542e-19	6.724562434229783e-13	3.1654977491009606e-12	4.627099757651659e-12
88600000	0.0049971527464196565	1.7554197210844885e-49	5.3713352154345095e-65	1.2236169831374977e-9	2.5066050498147652e-15	5.692051459163458e-6	-4.2163618247600377e-22	4.648386225626542e-19	6.724562434229783e-13	3.1654977491009606e-12	4.627099757651659e-12
88700000	0.0049971527464196565	1.7554197210844885e-49	5.3713352154345095e-65	1.2236169831374977e-9	2.5066050498147652e-15	5.692051459163458e-6	-4.2162836094949475e-22	4.648386225626542e-19	6.724562434229783e-13	3.1654977491009606e-12	4.627099757651659e-12
88800000	0.0049971527464196565	1.7554197210844885e-49	5.3713352154345095e-65	1.2236169831374977e-9	2.5066050498147652e-15	5.692051459163458e-6	-4.2162053942298573e-22	4.648386225626542e-19	6.724562434229783e-13	3.1654977491009606e-12	4.627099757651659e-12
88900000	0.0049971527464196565	1.7554197210844885e-49	5.3713352154345095e-65	1.2236169831374977e-9	2.5066050498147652e-15	5.692051459163458e-6	-4.2161271789647676e-22	4.648386225626542e-19	6.724562434229783e-13	3.1654977491009606e-12	4.627099757651659e-12
89000000	0.0049971527464196565	1.7554197210844885e-49	5.3713352154345095e-65	1.2236169831374977e-9	2.5066050498147652e-15	5.692051459163458e-6	-4.2160489636996774e-22	4.648386225626542e-19	6.724562434229783e-13	3.1654977491009606e-12	4.627099757651659e-12
89100000	0.0049971527464196565	1.7554197210844885e-49	5.3713352154345095e-65	1.2236169831374977e-9	2.5066050498147652e-15	5.692051459163458e-6	-4.215970748434587e-22	4.648386225626542e-19	6.724562434229783e-13	3.1654977491009606e-12	4.627099757651659e-12
89200000	0.0049971527464196565	1.7554197210844885e-49	5.3713352154345095e-65	1.2236169831374977e-9	2.5066050498147652e-15	5.692051459163458e-6	-4.215892533169497e-22	4.648386225626542e-19	6.724562434229783e-13	3.1654977491009606e-12	4.627099757651659e-12
89300000	0.0049971527464196565	1.7554197210844885e-49	5.3713352154345095e-65	1.2236169831374977e-9	2.5066050498147652e-15	5.692051459163458e-6	-4.215814317904407e-22	4.648386225626542e-19	6.724562434229783e-13	3.1654977491009606e-12	4.627099757651659e-12
89400000	0.0049971527464196565	1.7554197210844885e-49	5.3713352154345095e-65	1.2236169831374977e-9	2.5066050498147652e-15	5.692051459163458e-6	-4.2157361026393166e-22	4.648386225626542e-19	6.724562434229783e-13	3.1654977491009606e-12	4.627099757651659e-12
89500000	0.0049971527464196565	1.7554197210844885e-49	5.3713352154345095e-65	1.2236169831374977e-9	2.5066050498147652e-15	5.692051459163458e-6	-4.2156578873742264e-22	4.648386225626542e-19	6.724562434229783e-13	3.1654977491009606e-12	4.627099757651659e-12
89600000	0.0049971527464196565	1.7554197210844885e-49	5.3713352154345095e-65	1.2236169831374977e-9	2.5066050498147652e-15	5.692051459163458e-6	-4.2155796721091363e-22	4.648386225626542e-19	6.724562434229783e-13	3.1654977491009606e-12	4.627099757651659e-12
89700000	0.0049971527464196565	1.7554197210844885e-49	5.3713352154345095e-65	1.2236169831374977e-9	2.5066050498147652e-15	5.692051459163458e-6	-4.2155014568440465e-22	4.648386225626542e-19	6.724562434229783e-13	3.1654977491009606e-12	4.627099757651659e-12
89800000	0.0049971527464196565	1.7554197210844885e-49	5.3713352154345095e-65	1.2236169831374977e-9	2.5066050498147652e-15	5.692051459163458e-6	-4.2154232415789563e-22	4.648386225626542e-19	6.724562434229783e-13	3.1654977491009606e-12	4.627099757651659e-12
89900000	0.0049971527464196565	1.7554197210844885e-49	5.3713352154345095e-65	1.2236169831374977e-9	2.5066050498147652e-15	5.692051459163458e-6	-4.215345026313866e-22	4.648386225626542e-19	6.724562434229783e-13	3.1654977491009606e-12	4.627099757651659e-12
90000000	0.0049971527464196565	1.7554197210844885e-49	5.3713352154345095e-65	1.2236169831374977e-9	2.5066050498147652e-15	5.692051459163458e-6	-4.215266811048776e-22	4.648386225626542e-19	6.724562434229783e-13	3.1654977491009606e-12	4.627099757651659e-12
90100000	0.0049971527464196565	1.7554197210844885e-49	5.3713352154345095e-65	1.2236169831374977e-9	2.5066050498147652e-15	5.692051459163458e-6	-4.2151885957836858e-22	4.648386225626542e-19	6.724562434229783e-13	3.1654977491009606e-12	4.627099757651659e-12
90200000	0.0049971527464196565	1.7554197210844885e-49	5.3713352154345095e-65	1.2236169831374977e-9	2.5066050498147652e-15	5.692051459163458e-6	-4.2151103805185956e-22	4.648386225626542e-19	6.724562434229783e-13	3.1654977491009606e-12	4.627099757651659e-12
90300000	0.0049971527464196565	1.7554197210844885e-49	5.3713352154345095e-65	1.2236169831374977e-9	2.5066050498147652e-15	5.692051459163458e-6	-4.2150321652535054e-22	4.648386225626542e-19	6.724562434229783e-13	3.1654977491009606e-12	4.627099757651659e-12
90400000	0.0049971527464196565	1.7554197210844885e-49	5.3713352154345095e-65	1.2236169831374977e-9	2.5066050498147652e-15	5.692051459163458e-6	-4.214953949988415e-22	4.648386225626542e-19	6.724562434229783e-13	3.1654977491009606e-12	4.627099757651659e-12
90500000	0.0049971527464196565	1.755419721084489e-49	5.3713352154345095e-65	1.2236169831374977e-9	2.5066050498147652e-15	5.692051459163458e-6	-4.2148757347233254e-22	4.648386225626542e-19	6.724562434229783e-13	3.1654977491009606e-12	4.627099757651659e-12
90600000	0.0049971527464196565	1.755419721084489e-49	5.3713352154345095e-65	1.2236169831374977e-9	2.5066050498147652e-15	5.692051459163458e-6	-4.2147975194582352e-22	4.648386225626542e-19	6.724562434229783e-13	3.1654977491009606e-12	4.627099757651659e-12
90700000	0.0049971527464196565	1.755419721084489e-49	5.3713352154345095e-65	1.2236169831374977e-9	2.5066050498147652e-15	5.692051459163458e-6	-4.214719304193145e-22	4.648386225626542e-19	6.724562434229783e-13	3.1654977491009606e-12	4.627099757651659e-12
90800000	0.0049971527464196565	1.755419721084489e-49	5.3713352154345095e-65	1.2236169831374977e-9	2.5066050498147652e-15	5.692051459163458e-6	-4.214641088928055e-22	4.648386225626542e-19	6.724562434229783e-13	3.1654977491009606e-12	4.627099757651659e-12
90900000	0.0049971527464196565	1.755419721084489e-49	5.3713352154345095e-65	1.2236169831374977e-9	2.5066050498147652e-15	5.692051459163458e-6	-4.2145628736629647e-22	4.648386225626542e-19	6.724562434229783e-13	3.1654977491009606e-12	4.627099757651659e-12
91000000	0.0049971527464196565	1.755419721084489e-49	5.3713352154345095e-65	1.2236169831374977e-9	2.5066050498147652e-15	5.692051459163458e-6	-4.2144846583978745e-22	4.648386225626542e-19	6.724562434229783e-13	3.1654977491009606e-12	4.627099757651659e-12
91100000	0.0049971527464196565	1.755419721084489e-49	5.3713352154345095e-65	1.2236169831374977e-9	2.5066050498147652e-15	5.692051459163458e-6	-4.2144064431327843e-22	4.648386225626542e-19	6.724562434229783e-13	3.1654977491009606e-12	4.627099757651659e-12
91200000	0.0049971527464196565	1.755419721084489e-49	5.37133521543451e-65	1.2236169831374977e-9	2.5066050498147652e-15	5.692051459163458e-6	-4.214328227867694e-22	4.648386225626542e-19	6.724562434229783e-13	3.1654977491009606e-12	4.627099757651659e-12
91300000	0.0049971527464196565	1.755419721084489e-49	5.37133521543451e-65	1.2236169831374977e-9	2.5066050498147652e-15	5.692051459163458e-6	-4.2142500126026044e-22	4.648386225626542e-19	6.724562434229783e-13	3.1654977491009606e-12	4.627099757651659e-12
91400000	0.0049971527464196565	1.755419721084489e-49	5.37133521543451e-65	1.2236169831374977e-9	2.5066050498147652e-15	5.692051459163458e-6	-4.214171797337514e-22	4.648386225626542e-19	6.724562434229783e-13	3.1654977491009606e-12	4.627099757651659e-12
91500000	0.0049971527464196565	1.755419721084489e-49	5.37133521543451e-65	1.2236169831374977e-9	2.5066050498147652e-15	5.692051459163458e-6	-4.214093582072424e-22	4.648386225626542e-19	6.724562434229783e-13	3.1654977491009606e-12	4.627099757651659e-12
91600000	0.0049971527464196565	1.755419721084489e-49	5.37133521543451e-65	1.2236169831374977e-9	2.5066050498147652e-15	5.692051459163458e-6	-4.214015366807334e-22	4.648386225626542e-19	6.724562434229783e-13	3.1654977491009606e-12	4.627099757651659e-12
91700000	0.0049971527464196565	1.755419721084489e-49	5.37133521543451e-65	1.2236169831374977e-9	2.5066050498147652e-15	5.692051459163458e-6	-4.2139371515422436e-22	4.648386225626542e-19	6.724562434229783e-13	3.1654977491009606e-12	4.627099757651659e-12
91800000	0.0049971527464196565	1.755419721084489e-49	5.37133521543451e-65	1.2236169831374977e-9	2.5066050498147652e-15	5.692051459163458e-6	-4.2138589362771534e-22	4.648386225626542e-19	6.724562434229783e-13	3.1654977491009606e-12	4.627099757651659e-12
91900000	0.0049971527464196565	1.755419721084489e-49	5.37133521543451e-65	1.2236169831374977e-9	2.5066050498147652e-15	5.692051459163458e-6	-4.213780721012063e-22	4.648386225626542e-19	6.724562434229783e-13	3.1654977491009606e-12	4.627099757651659e-12
92000000	0.0049971527464196565	1.755419721084489e-49	5.37133521543451e-65	1.2236169831374977e-9	2.5066050498147652e-15	5.692051459163458e-6	-4.2137025057469735e-22	4.648386225626542e-19	6.724562434229783e-13	3.1654977491009606e-12	4.627099757651659e-12
92100000	0.0049971527464196565	1.755419721084489e-49	5.37133521543451e-65	1.2236169831374977e-9	2.5066050498147652e-15	5.692051459163458e-6	-4.2136242904818833e-22	4.648386225626542e-19	6.724562434229783e-13	3.1654977491009606e-12	4.627099757651659e-12
92200000	0.0049971527464196565	1.755419721084489e-49	5.37133521543451e-65	1.2236169831374977e-9	2.5066050498147652e-15	5.692051459163458e-6	-4.213546075216793e-22	4.648386225626542e-19	6.724562434229783e-13	3.1654977491009606e-12	4.627099757651659e-12
92300000	0.0049971527464196565	1.755419721084489e-49	5.37133521543451e-65	1.2236169831374977e-9	2.5066050498147652e-15	5.692051459163458e-6	-4.213467859951703e-22	4.648386225626542e-19	6.724562434229783e-13	3.1654977491009606e-12	4.627099757651659e-12
92400000	0.0049971527464196565	1.7554197210844893e-49	5.37133521543451e-65	1.2236169831374977e-9	2.5066050498147652e-15	5.692051459163458e-6	-4.2133896446866127e-22	4.648386225626542e-19	6.724562434229783e-13	3.1654977491009606e-12	4.627099757651659e-12
92500000	0.0049971527464196565	1.7554197210844893e-49	5.37133521543451e-65	1.2236169831374977e-9	2.5066050498147652e-15	5.692051459163458e-6	-4.2133114294215225e-22	4.648386225626542e-19	6.724562434229783e-13	3.1654977491009606e-12	4.627099757651659e-12
92600000	0.0049971527464196565	1.7554197210844893e-49	5.37133521543451e-65	1.2236169831374977e-9	2.5066050498147652e-15	5.692051459163458e-6	-4.2132332141564323e-22	4.648386225626542e-19	6.724562434229783e-13	3.1654977491009606e-12	4.627099757651659e-12
92700000	0.0049971527464196565	1.7554197210844893e-49	5.37133521543451e-65	1.2236169831374977e-9	2.5066050498147652e-15	5.692051459163458e-6	-4.213154998891342e-22	4.648386225626542e-19	6.724562434229783e-13	3.1654977491009606e-12	4.627099757651659e-12
92800000	0.0049971527464196565	1.7554197210844893e-49	5.37133521543451e-65	1.2236169831374977e-9	2.5066050498147652e-15	5.692051459163458e-6	-4.2130767836262524e-22	4.648386225626542e-19	6.724562434229783e-13	3.1654977491009606e-12	4.627099757651659e-12
92900000	0.0049971527464196565	1.7554197210844893e-49	5.37133521543451e-65	1.2236169831374977e-9	2.5066050498147652e-15	5.692051459163458e-6	-4.212998568361162e-22	4.648386225626542e-19	6.724562434229783e-13	3.1654977491009606e-12	4.627099757651659e-12
93000000	0.0049971527464196565	1.7554197210844893e-49	5.37133521543451e-65	1.2236169831374977e-9	2.5066050498147652e-15	5.692051459163458e-6	-4.212920353096072e-22	4.648386225626542e-19	6.724562434229783e-13	3.1654977491009606e-12	4.627099757651659e-12
93100000	0.0049971527464196565	1.7554197210844893e-49	5.37133521543451e-65	1.2236169831374977e-9	2.5066050498147652e-15	5.692051459163458e-6	-4.212842137830982e-22	4.648386225626542e-19	6.724562434229783e-13	3.1654977491009606e-12	4.627099757651659e-12
93200000	0.0049971527464196565	1.7554197210844893e-49	5.37133521543451e-65	1.2236169831374977e-9	2.5066050498147652e-15	5.692051459163458e-6	-4.2127639225658916e-22	4.648386225626542e-19	6.724562434229783e-13	3.1654977491009606e-12	4.627099757651659e-12
93300000	0.0049971527464196565	1.7554197210844893e-49	5.37133521543451e-65	1.2236169831374977e-9	2.5066050498147652e-15	5.692051459163458e-6	-4.2126857073008014e-22	4.648386225626542e-19	6.724562434229783e-13	3.1654977491009606e-12	4.627099757651659e-12
93400000	0.0049971527464196565	1.7554197210844893e-49	5.37133521543451e-65	1.2236169831374977e-9	2.5066050498147652e-15	5.692051459163458e-6	-4.212607492035711e-22	4.648386225626542e-19	6.724562434229783e-13	3.1654977491009606e-12	4.627099757651659e-12
93500000	0.0049971527464196565	1.7554197210844893e-49	5.37133521543451e-65	1.2236169831374977e-9	2.5066050498147652e-15	5.692051459163458e-6	-4.2125292767706215e-22	4.648386225626542e-19	6.724562434229783e-13	3.1654977491009606e-12	4.627099757651659e-12
93600000	0.0049971527464196565	1.7554197210844893e-49	5.37133521543451e-65	1.2236169831374977e-9	2.5066050498147652e-15	5.692051459163458e-6	-4.2124510615055313e-22	4.648386225626542e-19	6.724562434229783e-13	3.1654977491009606e-12	4.627099757651659e-12
93700000	0.0049971527464196565	1.7554197210844893e-49	5.37133521543451e-65	1.2236169831374977e-9	2.5066050498147652e-15	5.692051459163458e-6	-4.212372846240441e-22	4.648386225626542e-19	6.724562434229783e-13	3.1654977491009606e-12	4.627099757651659e-12
93800000	0.0049971527464196565	1.7554197210844893e-49	5.37133521543451e-65	1.2236169831374977e-9	2.5066050498147652e-15	5.692051459163458e-6	-4.212294630975351e-22	4.648386225626542e-19	6.724562434229783e-13	3.1654977491009606e-12	4.627099757651659e-12
93900000	0.0049971527464196565	1.7554197210844893e-49	5.37133521543451e-65	1.2236169831374977e-9	2.5066050498147652e-15	5.692051459163458e-6	-4.2122164157102607e-22	4.648386225626542e-19	6.724562434229783e-13	3.1654977491009606e-12	4.627099757651659e-12
94000000	0.0049971527464196565	1.7554197210844893e-49	5.37133521543451e-65	1.2236169831374977e-9	2.5066050498147652e-15	5.692051459163458e-6	-4.2121382004451705e-22	4.648386225626542e-19	6.724562434229783e-13	3.1654977491009606e-12	4.627099757651659e-12
94100000	0.0049971527464196565	1.7554197210844893e-49	5.37133521543451e-65	1.2236169831374977e-9	2.5066050498147652e-15	5.692051459163458e-6	-4.2120599851800803e-22	4.648386225626542e-19	6.724562434229783e-13	3.1654977491009606e-12	4.627099757651659e-12
94200000	0.0049971527464196565	1.7554197210844893e-49	5.37133521543451e-65	1.2236169831374977e-9	2.5066050498147652e-15	5.692051459163458e-6	-4.21198176991499e-22	4.648386225626542e-19	6.724562434229783e-13	3.1654977491009606e-12	4.627099757651659e-12
94300000	0.0049971527464196565	1.7554197210844893e-49	5.37133521543451e-65	1.2236169831374977e-9	2.5066050498147652e-15	5.692051459163458e-6	-4.2119035546499004e-22	4.648386225626542e-19	6.724562434229783e-13	3.1654977491009606e-12	4.627099757651659e-12
94400000	0.0049971527464196565	1.7554197210844893e-49	5.37133521543451e-65	1.2236169831374977e-9	2.5066050498147652e-15	5.692051459163458e-6	-4.21182533938481e-22	4.648386225626542e-19	6.724562434229783e-13	3.1654977491009606e-12	4.627099757651659e-12
94500000	0.0049971527464196565	1.7554197210844893e-49	5.37133521543451e-65	1.2236169831374977e-9	2.5066050498147652e-15	5.692051459163458e-6	-4.21174712411972e-22	4.648386225626542e-19	6.724562434229783e-13	3.1654977491009606e-12	4.627099757651659e-12
94600000	0.0049971527464196565	1.7554197210844893e-49	5.37133521543451e-65	1.2236169831374977e-9	2.5066050498147652e-15	5.692051459163458e-6	-4.21166890885463e-22	4.648386225626542e-19	6.724562434229783e-13	3.1654977491009606e-12	4.627099757651659e-12
94700000	0.0049971527464196565	1.7554197210844893e-49	5.37133521543451e-65	1.2236169831374977e-9	2.5066050498147652e-15	5.692051459163458e-6	-4.2115906935895396e-22	4.648386225626542e-19	6.724562434229783e-13	3.1654977491009606e-12	4.627099757651659e-12
94800000	0.0049971527464196565	1.7554197210844893e-49	5.37133521543451e-65	1.2236169831374977e-9	2.5066050498147652e-15	5.692051459163458e-6	-4.2115124783244494e-22	4.648386225626542e-19	6.724562434229783e-13	3.1654977491009606e-12	4.627099757651659e-12
94900000	0.0049971527464196565	1.7554197210844893e-49	5.37133521543451e-65	1.2236169831374977e-9	2.5066050498147652e-15	5.692051459163458e-6	-4.2114342630593592e-22	4.648386225626542e-19	6.724562434229783e-13	3.1654977491009606e-12	4.627099757651659e-12
95000000	0.0049971527464196565	1.7554197210844893e-49	5.37133521543451e-65	1.2236169831374977e-9	2.5066050498147652e-15	5.692051459163458e-6	-4.2113560477942695e-22	4.648386225626542e-19	6.724562434229783e-13	3.1654977491009606e-12	4.627099757651659e-12
95100000	0.0049971527464196565	1.7554197210844893e-49	5.37133521543451e-65	1.2236169831374977e-9	2.5066050498147652e-15	5.692051459163458e-6	-4.2112778325291793e-22	4.648386225626542e-19	6.724562434229783e-13	3.1654977491009606e-12	4.627099757651659e-12
95200000	0.0049971527464196565	1.7554197210844893e-49	5.37133521543451e-65	1.2236169831374977e-9	2.5066050498147652e-15	5.692051459163458e-6	-4.211199617264089e-22	4.648386225626542e-19	6.724562434229783e-13	3.1654977491009606e-12	4.627099757651659e-12
95300000	0.0049971527464196565	1.7554197210844893e-49	5.37133521543451e-65	1.2236169831374977e-9	2.5066050498147652e-15	5.692051459163458e-6	-4.211121401998999e-22	4.648386225626542e-19	6.724562434229783e-13	3.1654977491009606e-12	4.627099757651659e-12
95400000	0.0049971527464196565	1.7554197210844893e-49	5.37133521543451e-65	1.2236169831374977e-9	2.5066050498147652e-15	5.692051459163458e-6	-4.2110431867339087e-22	4.648386225626542e-19	6.724562434229783e-13	3.1654977491009606e-12	4.627099757651659e-12
95500000	0.0049971527464196565	1.7554197210844893e-49	5.37133521543451e-65	1.2236169831374977e-9	2.5066050498147652e-15	5.692051459163458e-6	-4.2109649714688185e-22	4.648386225626542e-19	6.724562434229783e-13	3.1654977491009606e-12	4.627099757651659e-12
95600000	0.0049971527464196565	1.7554197210844893e-49	5.37133521543451e-65	1.2236169831374977e-9	2.5066050498147652e-15	5.692051459163458e-6	-4.2108867562037283e-22	4.648386225626542e-19	6.724562434229783e-13	3.1654977491009606e-12	4.627099757651659e-12
95700000	0.0049971527464196565	1.7554197210844893e-49	5.37133521543451e-65	1.2236169831374977e-9	2.5066050498147652e-15	5.692051459163458e-6	-4.210808540938638e-22	4.648386225626542e-19	6.724562434229783e-13	3.1654977491009606e-12	4.627099757651659e-12
95800000	0.0049971527464196565	1.7554197210844893e-49	5.37133521543451e-65	1.2236169831374977e-9	2.5066050498147652e-15	5.692051459163458e-6	-4.2107303256735484e-22	4.648386225626542e-19	6.724562434229783e-13	3.1654977491009606e-12	4.627099757651659e-12
95900000	0.0049971527464196565	1.7554197210844893e-49	5.37133521543451e-65	1.2236169831374977e-9	2.5066050498147652e-15	5.692051459163458e-6	-4.2106521104084582e-22	4.648386225626542e-19	6.724562434229783e-13	3.1654977491009606e-12	4.627099757651659e-12
96000000	0.0049971527464196565	1.7554197210844893e-49	5.37133521543451e-65	1.2236169831374977e-9	2.5066050498147652e-15	5.692051459163458e-6	-4.210573895143368e-22	4.648386225626542e-19	6.724562434229783e-13	3.1654977491009606e-12	4.627099757651659e-12
96100000	0.0049971527464196565	1.7554197210844893e-49	5.37133521543451e-65	1.2236169831374977e-9	2.5066050498147652e-15	5.692051459163458e-6	-4.210495679878278e-22	4.648386225626542e-19	6.724562434229783e-13	3.1654977491009606e-12	4.627099757651659e-12
96200000	0.0049971527464196565	1.7554197210844893e-49	5.37133521543451e-65	1.2236169831374977e-9	2.5066050498147652e-15	5.692051459163458e-6	-4.2104174646131877e-22	4.648386225626542e-19	6.724562434229783e-13	3.1654977491009606e-12	4.627099757651659e-12
96300000	0.0049971527464196565	1.7554197210844893e-49	5.37133521543451e-65	1.2236169831374977e-9	2.5066050498147652e-15	5.692051459163458e-6	-4.2103392493480975e-22	4.648386225626542e-19	6.724562434229783e-13	3.1654977491009606e-12	4.627099757651659e-12
96400000	0.0049971527464196565	1.7554197210844893e-49	5.37133521543451e-65	1.2236169831374977e-9	2.5066050498147652e-15	5.692051459163458e-6	-4.2102610340830073e-22	4.648386225626542e-19	6.724562434229783e-13	3.1654977491009606e-12	4.627099757651659e-12
96500000	0.0049971527464196565	1.7554197210844893e-49	5.37133521543451e-65	1.2236169831374977e-9	2.5066050498147652e-15	5.692051459163458e-6	-4.210182818817917e-22	4.648386225626542e-19	6.724562434229783e-13	3.1654977491009606e-12	4.627099757651659e-12
96600000	0.0049971527464196565	1.7554197210844893e-49	5.37133521543451e-65	1.2236169831374977e-9	2.5066050498147652e-15	5.692051459163458e-6	-4.2101046035528273e-22	4.648386225626542e-19	6.724562434229783e-13	3.1654977491009606e-12	4.627099757651659e-12
96700000	0.0049971527464196565	1.7554197210844893e-49	5.37133521543451e-65	1.2236169831374977e-9	2.5066050498147652e-15	5.692051459163458e-6	-4.210026388287737e-22	4.648386225626542e-19	6.724562434229783e-13	3.1654977491009606e-12	4.627099757651659e-12
96800000	0.0049971527464196565	1.755419721084489e-49	5.37133521543451e-65	1.2236169831374977e-9	2.5066050498147652e-15	5.692051459163458e-6	-4.209948173022647e-22	4.648386225626542e-19	6.724562434229783e-13	3.1654977491009606e-12	4.627099757651659e-12
96900000	0.0049971527464196565	1.755419721084489e-49	5.37133521543451e-65	1.2236169831374977e-9	2.5066050498147652e-15	5.692051459163458e-6	-4.2098699577575568e-22	4.648386225626542e-19	6.724562434229783e-13	3.1654977491009606e-12	4.627099757651659e-12
97000000	0.0049971527464196565	1.755419721084489e-49	5.37133521543451e-65	1.2236169831374977e-9	2.5066050498147652e-15	5.692051459163458e-6	-4.2097917424924666e-22	4.648386225626542e-19	6.724562434229783e-13	3.1654977491009606e-12	4.627099757651659e-12
97100000	0.0049971527464196565	1.755419721084489e-49	5.37133521543451e-65	1.2236169831374977e-9	2.5066050498147652e-15	5.692051459163458e-6	-4.2097135272273764e-22	4.648386225626542e-19	6.724562434229783e-13	3.1654977491009606e-12	4.627099757651659e-12
97200000	0.0049971527464196565	1.755419721084489e-49	5.37133521543451e-65	1.2236169831374977e-9	2.5066050498147652e-15	5.692051459163458e-6	-4.209635311962286e-22	4.648386225626542e-19	6.724562434229783e-13	3.1654977491009606e-12	4.627099757651659e-12
97300000	0.0049971527464196565	1.755419721084489e-49	5.37133521543451e-65	1.2236169831374977e-9	2.5066050498147652e-15	5.692051459163458e-6	-4.209557096697196e-22	4.648386225626542e-19	6.724562434229783e-13	3.1654977491009606e-12	4.627099757651659e-12
97400000	0.0049971527464196565	1.755419721084489e-49	5.37133521543451e-65	1.2236169831374977e-9	2.5066050498147652e-15	5.692051459163458e-6	-4.2094788814321063e-22	4.648386225626542e-19	6.724562434229783e-13	3.1654977491009606e-12	4.627099757651659e-12
97500000	0.0049971527464196565	1.755419721084489e-49	5.37133521543451e-65	1.2236169831374977e-9	2.5066050498147652e-15	5.692051459163458e-6	-4.209400666167016e-22	4.648386225626542e-19	6.724562434229783e-13	3.1654977491009606e-12	4.627099757651659e-12
97600000	0.0049971527464196565	1.755419721084489e-49	5.37133521543451e-65	1.2236169831374977e-9	2.5066050498147652e-15	5.692051459163458e-6	-4.209322450901926e-22	4.648386225626542e-19	6.724562434229783e-13	3.1654977491009606e-12	4.627099757651659e-12
97700000	0.0049971527464196565	1.755419721084489e-49	5.37133521543451e-65	1.2236169831374977e-9	2.5066050498147652e-15	5.692051459163458e-6	-4.2092442356368357e-22	4.648386225626542e-19	6.724562434229783e-13	3.1654977491009606e-12	4.627099757651659e-12
97800000	0.0049971527464196565	1.755419721084489e-49	5.37133521543451e-65	1.2236169831374977e-9	2.5066050498147652e-15	5.692051459163458e-6	-4.2091660203717455e-22	4.648386225626542e-19	6.724562434229783e-13	3.1654977491009606e-12	4.627099757651659e-12
97900000	0.0049971527464196565	1.755419721084489e-49	5.37133521543451e-65	1.2236169831374977e-9	2.5066050498147652e-15	5.692051459163458e-6	-4.2090878051066553e-22	4.648386225626542e-19	6.724562434229783e-13	3.1654977491009606e-12	4.627099757651659e-12
98000000	0.0049971527464196565	1.755419721084489e-49	5.37133521543451e-65	1.2236169831374977e-9	2.5066050498147652e-15	5.692051459163458e-6	-4.209009589841565e-22	4.648386225626542e-19	6.724562434229783e-13	3.1654977491009606e-12	4.627099757651659e-12
98100000	0.0049971527464196565	1.755419721084489e-49	5.3713352154345095e-65	1.2236169831374977e-9	2.5066050498147652e-15	5.692051459163458e-6	-4.208931374576475e-22	4.648386225626542e-19	6.724562434229783e-13	3.1654977491009606e-12	4.627099757651659e-12
98200000	0.0049971527464196565	1.755419721084489e-49	5.3713352154345095e-65	1.2236169831374977e-9	2.5066050498147652e-15	5.692051459163458e-6	-4.208853159311385e-22	4.648386225626542e-19	6.724562434229783e-13	3.1654977491009606e-12	4.627099757651659e-12
98300000	0.0049971527464196565	1.755419721084489e-49	5.3713352154345095e-65	1.2236169831374977e-9	2.5066050498147652e-15	5.692051459163458e-6	-4.208774944046295e-22	4.648386225626542e-19	6.724562434229783e-13	3.1654977491009606e-12	4.627099757651659e-12
98400000	0.0049971527464196565	1.755419721084489e-49	5.3713352154345095e-65	1.2236169831374977e-9	2.5066050498147652e-15	5.692051459163458e-6	-4.208696728781205e-22	4.648386225626542e-19	6.724562434229783e-13	3.1654977491009606e-12	4.627099757651659e-12
98500000	0.0049971527464196565	1.755419721084489e-49	5.3713352154345095e-65	1.2236169831374977e-9	2.5066050498147652e-15	5.692051459163458e-6	-4.2086185135161146e-22	4.648386225626542e-19	6.724562434229783e-13	3.1654977491009606e-12	4.627099757651659e-12
98600000	0.0049971527464196565	1.755419721084489e-49	5.3713352154345095e-65	1.2236169831374977e-9	2.5066050498147652e-15	5.692051459163458e-6	-4.2085402982510244e-22	4.648386225626542e-19	6.724562434229783e-13	3.1654977491009606e-12	4.627099757651659e-12
98700000	0.0049971527464196565	1.755419721084489e-49	5.3713352154345095e-65	1.2236169831374977e-9	2.5066050498147652e-15	5.692051459163458e-6	-4.208462082985934e-22	4.648386225626542e-19	6.724562434229783e-13	3.1654977491009606e-12	4.627099757651659e-12
98800000	0.0049971527464196565	1.7554197210844885e-49	5.3713352154345095e-65	1.2236169831374977e-9	2.5066050498147652e-15	5.692051459163458e-6	-4.208383867720844e-22	4.648386225626542e-19	6.724562434229783e-13	3.1654977491009606e-12	4.627099757651659e-12
98900000	0.0049971527464196565	1.7554197210844885e-49	5.3713352154345095e-65	1.2236169831374977e-9	2.5066050498147652e-15	5.692051459163458e-6	-4.2083056524557543e-22	4.648386225626542e-19	6.724562434229783e-13	3.1654977491009606e-12	4.627099757651659e-12
99000000	0.0049971527464196565	1.7554197210844885e-49	5.3713352154345095e-65	1.2236169831374977e-9	2.5066050498147652e-15	5.692051459163458e-6	-4.208227437190664e-22	4.648386225626542e-19	6.724562434229783e-13	3.1654977491009606e-12	4.627099757651659e-12
99100000	0.0049971527464196565	1.7554197210844885e-49	5.3713352154345095e-65	1.2236169831374977e-9	2.5066050498147652e-15	5.692051459163458e-6	-4.208149221925574e-22	4.648386225626542e-19	6.724562434229783e-13	3.1654977491009606e-12	4.627099757651659e-12
99200000	0.0049971527464196565	1.7554197210844885e-49	5.3713352154345095e-65	1.2236169831374977e-9	2.5066050498147652e-15	5.692051459163458e-6	-4.2080710066604837e-22	4.648386225626542e-19	6.724562434229783e-13	3.1654977491009606e-12	4.627099757651659e-12
99300000	0.0049971527464196565	1.7554197210844885e-49	5.3713352154345095e-65	1.2236169831374977e-9	2.5066050498147652e-15	5.692051459163458e-6	-4.2079927913953935e-22	4.648386225626542e-19	6.724562434229783e-13	3.1654977491009606e-12	4.627099757651659e-12
99400000	0.0049971527464196565	1.7554197210844885e-49	5.3713352154345095e-65	1.2236169831374977e-9	2.5066050498147652e-15	5.692051459163458e-6	-4.2079145761303033e-22	4.648386225626542e-19	6.724562434229783e-13	3.1654977491009606e-12	4.627099757651659e-12
99500000	0.0049971527464196565	1.7554197210844885e-49	5.3713352154345095e-65	1.2236169831374977e-9	2.5066050498147652e-15	5.692051459163458e-6	-4.207836360865213e-22	4.648386225626542e-19	6.724562434229783e-13	3.1654977491009606e-12	4.627099757651659e-12
99600000	0.0049971527464196565	1.7554197210844885e-49	5.3713352154345095e-65	1.2236169831374977e-9	2.5066050498147652e-15	5.692051459163458e-6	-4.207758145600123e-22	4.648386225626542e-19	6.724562434229783e-13	3.1654977491009606e-12	4.627099757651659e-12
99700000	0.0049971527464196565	1.7554197210844885e-49	5.3713352154345095e-65	1.2236169831374977e-9	2.5066050498147652e-15	5.692051459163458e-6	-4.207679930335033e-22	4.648386225626542e-19	6.724562434229783e-13	3.1654977491009606e-12	4.627099757651659e-12
99800000	0.0049971527464196565	1.7554197210844885e-49	5.3713352154345095e-65	1.2236169831374977e-9	2.5066050498147652e-15	5.692051459163458e-6	-4.207601715069943e-22	4.648386225626542e-19	6.724562434229783e-13	3.1654977491009606e-12	4.627099757651659e-12
99900000	0.0049971527464196565	1.7554197210844885e-49	5.3713352154345095e-65	1.2236169831374977e-9	2.5066050498147652e-15	5.692051459163458e-6	-4.207523499804853e-22	4.648386225626542e-19	6.724562434229783e-13	3.1654977491009606e-12	4.627099757651659e-12
100000000	0.0049971527464196565	1.7554197210844885e-49	5.3713352154345095e-65	1.2236169831374977e-9	2.5066050498147652e-15	5.692051459163458e-6	-4.2074452845397626e-22	4.648386225626542e-19	6.724562434229783e-13	3.1654977491009606e-12	4.627099757651659e-12
