# Supplementary material for: Thermodynamics Underpinning the Microbial Community‐Level Nitrogen Energy Metabolism
Source: Environ Microbiol. 2025 Feb 16;27(2):e70055. doi: 10.1111/1462-2920.70055 (PMC11830459; doi:10.1111/1462-2920.70055)
Supplement: Supplementary file 1 — Data S1. [file EMI-27-e70055-s001.zip › SI/Nnetwork/Results/kdef_-10/Iin_-5/p_0.2/O2_-5.2_H_-7..csv]

time	N2	N2H4	N2H5	N2O	NH2OH	NH3	NH3OH	NH4	NO	NO2	NO3
0	0.00001	0.00001	0.00001	0.00001	0.00001	0.00001	0.00001	0.00001	0.00001	0.00001	0.00001
100000	0.0049992802922340165	1.4176512874079034e-49	1.4655829571664581e-64	4.6349975527227236e-9	1.5743985995800925e-15	1.4300826284107057e-6	-8.961061183545174e-20	1.167839692676022e-18	4.021321793367686e-12	1.2604723201550938e-11	4.628083293101946e-11
200000	0.0049992802922340165	1.4176512874079473e-49	1.4655829572376003e-64	4.634997552722724e-9	1.5743985996014568e-15	1.4300826284107057e-6	-8.961056245804171e-20	1.1678401870044958e-18	4.021321793367717e-12	1.2604723201560476e-11	4.628083293102015e-11
300000	0.0049992802922340165	1.417651287407946e-49	1.4655829572381417e-64	4.634997552722724e-9	1.5743985996016254e-15	1.4300826284107057e-6	-8.961051308063158e-20	1.1678401909268526e-18	4.021321793367717e-12	1.2604723201560554e-11	4.628083293102016e-11
400000	0.0049992802922340165	1.4176512874079454e-49	1.4655829572380791e-64	4.634997552722724e-9	1.5743985996016098e-15	1.4300826284107057e-6	-8.961046370322145e-20	1.1678401905619559e-18	4.021321793367717e-12	1.2604723201560549e-11	4.628083293102016e-11
500000	0.0049992802922340165	1.4176512874079454e-49	1.4655829572380643e-64	4.634997552722724e-9	1.574398599601606e-15	1.4300826284107057e-6	-8.961041432581132e-20	1.1678401904748861e-18	4.021321793367717e-12	1.2604723201560547e-11	4.628083293102016e-11
600000	0.0049992802922340165	1.4176512874079458e-49	1.4655829572380832e-64	4.634997552722724e-9	1.5743985996016108e-15	1.4300826284107057e-6	-8.961036494840119e-20	1.1678401905846562e-18	4.021321793367717e-12	1.2604723201560549e-11	4.628083293102016e-11
700000	0.0049992802922340165	1.4176512874079462e-49	1.4655829572381218e-64	4.634997552722724e-9	1.5743985996016205e-15	1.4300826284107057e-6	-8.961031557099106e-20	1.1678401908102793e-18	4.021321793367717e-12	1.2604723201560552e-11	4.628083293102016e-11
800000	0.0049992802922340165	1.4176512874079467e-49	1.4655829572381665e-64	4.634997552722724e-9	1.5743985996016315e-15	1.4300826284107057e-6	-8.961026619358093e-20	1.1678401910707683e-18	4.021321793367717e-12	1.2604723201560557e-11	4.628083293102016e-11
900000	0.0049992802922340165	1.4176512874079473e-49	1.4655829572382033e-64	4.634997552722724e-9	1.5743985996016406e-15	1.4300826284107057e-6	-8.96102168161708e-20	1.1678401912851364e-18	4.021321793367717e-12	1.260472320156056e-11	4.628083293102016e-11
1000000	0.0049992802922340165	1.4176512874079475e-49	1.4655829572382183e-64	4.634997552722724e-9	1.5743985996016443e-15	1.4300826284107057e-6	-8.961016743876067e-20	1.1678401913724086e-18	4.021321793367717e-12	1.2604723201560562e-11	4.628083293102016e-11
1100000	0.0049992802922340165	1.4176512874079475e-49	1.4655829572382181e-64	4.634997552722724e-9	1.5743985996016443e-15	1.4300826284107057e-6	-8.961011806135054e-20	1.1678401913716297e-18	4.021321793367717e-12	1.2604723201560562e-11	4.628083293102016e-11
1200000	0.0049992802922340165	1.4176512874079475e-49	1.4655829572382181e-64	4.634997552722724e-9	1.5743985996016443e-15	1.4300826284107057e-6	-8.961006868394041e-20	1.1678401913712838e-18	4.021321793367717e-12	1.2604723201560562e-11	4.628083293102016e-11
1300000	0.0049992802922340165	1.4176512874079475e-49	1.4655829572382181e-64	4.634997552722724e-9	1.5743985996016443e-15	1.4300826284107057e-6	-8.961001930653028e-20	1.167840191371265e-18	4.021321793367717e-12	1.2604723201560562e-11	4.628083293102016e-11
1400000	0.0049992802922340165	1.4176512874079473e-49	1.4655829572382181e-64	4.634997552722724e-9	1.5743985996016443e-15	1.4300826284107057e-6	-8.960996992912014e-20	1.1678401913714682e-18	4.021321793367717e-12	1.2604723201560562e-11	4.628083293102016e-11
1500000	0.0049992802922340165	1.4176512874079473e-49	1.4655829572382181e-64	4.634997552722724e-9	1.5743985996016443e-15	1.4300826284107057e-6	-8.960992055171001e-20	1.167840191371788e-18	4.021321793367717e-12	1.260472320156056e-11	4.628083293102016e-11
1600000	0.0049992802922340165	1.4176512874079471e-49	1.4655829572382183e-64	4.634997552722724e-9	1.5743985996016443e-15	1.4300826284107057e-6	-8.960987117429988e-20	1.167840191372119e-18	4.021321793367717e-12	1.260472320156056e-11	4.628083293102016e-11
1700000	0.0049992802922340165	1.417651287407947e-49	1.4655829572382183e-64	4.634997552722724e-9	1.5743985996016443e-15	1.4300826284107057e-6	-8.960982179688975e-20	1.1678401913723558e-18	4.021321793367717e-12	1.260472320156056e-11	4.628083293102016e-11
1800000	0.0049992802922340165	1.417651287407947e-49	1.4655829572382183e-64	4.634997552722724e-9	1.5743985996016443e-15	1.4300826284107057e-6	-8.960977241947962e-20	1.167840191372409e-18	4.021321793367717e-12	1.260472320156056e-11	4.628083293102016e-11
1900000	0.0049992802922340165	1.417651287407947e-49	1.4655829572382183e-64	4.634997552722724e-9	1.5743985996016443e-15	1.4300826284107057e-6	-8.960972304206949e-20	1.1678401913724076e-18	4.021321793367717e-12	1.260472320156056e-11	4.628083293102016e-11
2000000	0.0049992802922340165	1.4176512874079467e-49	1.4655829572382183e-64	4.634997552722724e-9	1.5743985996016443e-15	1.4300826284107057e-6	-8.960967366465936e-20	1.1678401913724063e-18	4.021321793367717e-12	1.260472320156056e-11	4.628083293102016e-11
2100000	0.0049992802922340165	1.4176512874079467e-49	1.4655829572382183e-64	4.634997552722724e-9	1.5743985996016443e-15	1.4300826284107057e-6	-8.960962428724923e-20	1.1678401913724051e-18	4.021321793367717e-12	1.2604723201560558e-11	4.628083293102016e-11
2200000	0.0049992802922340165	1.4176512874079467e-49	1.4655829572382183e-64	4.634997552722724e-9	1.5743985996016443e-15	1.4300826284107057e-6	-8.96095749098391e-20	1.1678401913724042e-18	4.021321793367717e-12	1.2604723201560558e-11	4.628083293102016e-11
2300000	0.0049992802922340165	1.4176512874079466e-49	1.4655829572382183e-64	4.634997552722724e-9	1.5743985996016443e-15	1.4300826284107057e-6	-8.960952553242897e-20	1.167840191372403e-18	4.021321793367717e-12	1.2604723201560558e-11	4.628083293102016e-11
2400000	0.0049992802922340165	1.4176512874079466e-49	1.4655829572382183e-64	4.6349975527227236e-9	1.5743985996016443e-15	1.4300826284107057e-6	-8.960947615501884e-20	1.167840191372402e-18	4.021321793367717e-12	1.2604723201560558e-11	4.628083293102016e-11
2500000	0.0049992802922340165	1.4176512874079466e-49	1.4655829572382183e-64	4.6349975527227236e-9	1.5743985996016443e-15	1.4300826284107057e-6	-8.960942677760871e-20	1.167840191372401e-18	4.021321793367717e-12	1.2604723201560558e-11	4.628083293102016e-11
2600000	0.0049992802922340165	1.4176512874079466e-49	1.4655829572382183e-64	4.6349975527227236e-9	1.5743985996016443e-15	1.4300826284107057e-6	-8.960937740019858e-20	1.1678401913724003e-18	4.021321793367717e-12	1.2604723201560558e-11	4.628083293102016e-11
2700000	0.0049992802922340165	1.4176512874079466e-49	1.4655829572382183e-64	4.6349975527227236e-9	1.5743985996016443e-15	1.4300826284107057e-6	-8.960932802278845e-20	1.1678401913723995e-18	4.021321793367716e-12	1.2604723201560558e-11	4.628083293102016e-11
2800000	0.0049992802922340165	1.4176512874079464e-49	1.4655829572382183e-64	4.6349975527227236e-9	1.5743985996016443e-15	1.4300826284107057e-6	-8.960927864537832e-20	1.1678401913723988e-18	4.021321793367716e-12	1.2604723201560558e-11	4.628083293102016e-11
2900000	0.0049992802922340165	1.4176512874079464e-49	1.4655829572382183e-64	4.6349975527227236e-9	1.5743985996016441e-15	1.4300826284107057e-6	-8.960922926796819e-20	1.167840191372398e-18	4.021321793367716e-12	1.2604723201560557e-11	4.628083293102016e-11
3000000	0.0049992802922340165	1.4176512874079464e-49	1.4655829572382183e-64	4.6349975527227236e-9	1.5743985996016441e-15	1.4300826284107057e-6	-8.960917989055806e-20	1.1678401913723974e-18	4.021321793367716e-12	1.2604723201560557e-11	4.628083293102016e-11
3100000	0.0049992802922340165	1.4176512874079464e-49	1.4655829572382183e-64	4.6349975527227236e-9	1.5743985996016441e-15	1.4300826284107057e-6	-8.960913051314793e-20	1.1678401913723968e-18	4.021321793367716e-12	1.2604723201560557e-11	4.628083293102016e-11
3200000	0.0049992802922340165	1.4176512874079464e-49	1.4655829572382183e-64	4.6349975527227236e-9	1.5743985996016441e-15	1.4300826284107057e-6	-8.96090811357378e-20	1.1678401913723963e-18	4.021321793367716e-12	1.2604723201560557e-11	4.628083293102016e-11
3300000	0.0049992802922340165	1.4176512874079464e-49	1.4655829572382183e-64	4.6349975527227236e-9	1.5743985996016441e-15	1.4300826284107057e-6	-8.960903175832767e-20	1.1678401913723959e-18	4.021321793367716e-12	1.2604723201560557e-11	4.628083293102016e-11
3400000	0.0049992802922340165	1.4176512874079462e-49	1.4655829572382181e-64	4.6349975527227236e-9	1.5743985996016441e-15	1.4300826284107057e-6	-8.960898238091754e-20	1.1678401913723955e-18	4.021321793367716e-12	1.2604723201560557e-11	4.628083293102016e-11
3500000	0.0049992802922340165	1.4176512874079462e-49	1.4655829572382181e-64	4.6349975527227236e-9	1.5743985996016441e-15	1.4300826284107057e-6	-8.960893300350741e-20	1.1678401913723951e-18	4.021321793367716e-12	1.2604723201560557e-11	4.628083293102016e-11
3600000	0.0049992802922340165	1.4176512874079462e-49	1.4655829572382181e-64	4.6349975527227236e-9	1.5743985996016441e-15	1.4300826284107057e-6	-8.960888362609728e-20	1.1678401913723947e-18	4.021321793367716e-12	1.2604723201560557e-11	4.628083293102016e-11
3700000	0.0049992802922340165	1.4176512874079462e-49	1.4655829572382181e-64	4.6349975527227236e-9	1.5743985996016441e-15	1.4300826284107057e-6	-8.960883424868715e-20	1.1678401913723945e-18	4.021321793367716e-12	1.2604723201560557e-11	4.628083293102016e-11
3800000	0.0049992802922340165	1.4176512874079462e-49	1.4655829572382181e-64	4.6349975527227236e-9	1.5743985996016441e-15	1.4300826284107057e-6	-8.960878487127702e-20	1.1678401913723943e-18	4.021321793367716e-12	1.2604723201560557e-11	4.628083293102016e-11
3900000	0.0049992802922340165	1.4176512874079462e-49	1.4655829572382181e-64	4.6349975527227236e-9	1.5743985996016441e-15	1.4300826284107057e-6	-8.960873549386689e-20	1.1678401913723941e-18	4.021321793367716e-12	1.2604723201560557e-11	4.628083293102016e-11
4000000	0.0049992802922340165	1.4176512874079462e-49	1.4655829572382181e-64	4.6349975527227236e-9	1.5743985996016441e-15	1.4300826284107057e-6	-8.960868611645676e-20	1.167840191372394e-18	4.021321793367716e-12	1.2604723201560557e-11	4.628083293102016e-11
4100000	0.0049992802922340165	1.4176512874079462e-49	1.4655829572382181e-64	4.6349975527227236e-9	1.5743985996016441e-15	1.4300826284107057e-6	-8.960863673904663e-20	1.1678401913723938e-18	4.021321793367716e-12	1.2604723201560557e-11	4.628083293102016e-11
4200000	0.0049992802922340165	1.4176512874079462e-49	1.4655829572382181e-64	4.6349975527227236e-9	1.5743985996016441e-15	1.4300826284107057e-6	-8.96085873616365e-20	1.1678401913723938e-18	4.021321793367716e-12	1.2604723201560557e-11	4.628083293102016e-11
4300000	0.0049992802922340165	1.4176512874079462e-49	1.4655829572382181e-64	4.6349975527227236e-9	1.5743985996016441e-15	1.4300826284107057e-6	-8.960853798422637e-20	1.1678401913723938e-18	4.021321793367716e-12	1.2604723201560557e-11	4.628083293102016e-11
4400000	0.0049992802922340165	1.4176512874079462e-49	1.4655829572382181e-64	4.6349975527227236e-9	1.5743985996016441e-15	1.4300826284107057e-6	-8.960848860681624e-20	1.1678401913723938e-18	4.021321793367716e-12	1.2604723201560557e-11	4.628083293102016e-11
4500000	0.0049992802922340165	1.4176512874079462e-49	1.4655829572382181e-64	4.6349975527227236e-9	1.5743985996016441e-15	1.4300826284107057e-6	-8.960843922940611e-20	1.1678401913723938e-18	4.021321793367716e-12	1.2604723201560557e-11	4.628083293102016e-11
4600000	0.0049992802922340165	1.4176512874079462e-49	1.4655829572382181e-64	4.6349975527227236e-9	1.5743985996016441e-15	1.4300826284107057e-6	-8.960838985199597e-20	1.167840191372394e-18	4.021321793367716e-12	1.2604723201560557e-11	4.628083293102016e-11
4700000	0.0049992802922340165	1.4176512874079462e-49	1.4655829572382181e-64	4.6349975527227236e-9	1.5743985996016441e-15	1.4300826284107057e-6	-8.960834047458584e-20	1.167840191372394e-18	4.021321793367716e-12	1.2604723201560557e-11	4.628083293102016e-11
4800000	0.0049992802922340165	1.4176512874079462e-49	1.4655829572382181e-64	4.6349975527227236e-9	1.5743985996016441e-15	1.4300826284107057e-6	-8.960829109717571e-20	1.1678401913723941e-18	4.021321793367716e-12	1.2604723201560557e-11	4.628083293102016e-11
4900000	0.0049992802922340165	1.4176512874079462e-49	1.4655829572382181e-64	4.6349975527227236e-9	1.5743985996016441e-15	1.4300826284107057e-6	-8.960824171976558e-20	1.1678401913723943e-18	4.021321793367716e-12	1.2604723201560557e-11	4.628083293102016e-11
5000000	0.0049992802922340165	1.4176512874079462e-49	1.4655829572382181e-64	4.6349975527227236e-9	1.5743985996016441e-15	1.4300826284107057e-6	-8.960819234235545e-20	1.1678401913723945e-18	4.021321793367716e-12	1.2604723201560557e-11	4.628083293102016e-11
5100000	0.0049992802922340165	1.4176512874079462e-49	1.4655829572382181e-64	4.6349975527227236e-9	1.5743985996016441e-15	1.4300826284107057e-6	-8.960814296494532e-20	1.1678401913723947e-18	4.021321793367716e-12	1.2604723201560557e-11	4.628083293102016e-11
5200000	0.0049992802922340165	1.4176512874079462e-49	1.4655829572382181e-64	4.6349975527227236e-9	1.5743985996016441e-15	1.4300826284107057e-6	-8.960809358753519e-20	1.167840191372395e-18	4.021321793367716e-12	1.2604723201560557e-11	4.628083293102016e-11
5300000	0.0049992802922340165	1.4176512874079462e-49	1.4655829572382181e-64	4.6349975527227236e-9	1.5743985996016441e-15	1.4300826284107057e-6	-8.960804421012506e-20	1.1678401913723953e-18	4.021321793367716e-12	1.2604723201560557e-11	4.628083293102016e-11
5400000	0.0049992802922340165	1.4176512874079462e-49	1.4655829572382181e-64	4.6349975527227236e-9	1.5743985996016441e-15	1.4300826284107057e-6	-8.960799483271493e-20	1.1678401913723955e-18	4.021321793367716e-12	1.2604723201560557e-11	4.628083293102016e-11
5500000	0.0049992802922340165	1.4176512874079464e-49	1.4655829572382181e-64	4.6349975527227236e-9	1.5743985996016441e-15	1.4300826284107057e-6	-8.96079454553048e-20	1.1678401913723959e-18	4.021321793367716e-12	1.2604723201560557e-11	4.628083293102016e-11
5600000	0.0049992802922340165	1.4176512874079464e-49	1.4655829572382181e-64	4.6349975527227236e-9	1.5743985996016441e-15	1.4300826284107057e-6	-8.960789607789467e-20	1.1678401913723963e-18	4.021321793367716e-12	1.2604723201560557e-11	4.628083293102016e-11
5700000	0.0049992802922340165	1.4176512874079464e-49	1.4655829572382181e-64	4.6349975527227236e-9	1.5743985996016441e-15	1.4300826284107057e-6	-8.960784670048454e-20	1.1678401913723965e-18	4.021321793367716e-12	1.2604723201560557e-11	4.628083293102016e-11
5800000	0.0049992802922340165	1.4176512874079464e-49	1.465582957238218e-64	4.6349975527227236e-9	1.5743985996016441e-15	1.4300826284107057e-6	-8.960779732307441e-20	1.1678401913723968e-18	4.021321793367716e-12	1.2604723201560557e-11	4.628083293102016e-11
5900000	0.0049992802922340165	1.4176512874079464e-49	1.465582957238218e-64	4.6349975527227236e-9	1.5743985996016441e-15	1.4300826284107057e-6	-8.960774794566428e-20	1.1678401913723972e-18	4.021321793367716e-12	1.2604723201560557e-11	4.628083293102016e-11
6000000	0.0049992802922340165	1.4176512874079464e-49	1.465582957238218e-64	4.6349975527227236e-9	1.5743985996016441e-15	1.4300826284107057e-6	-8.960769856825415e-20	1.1678401913723976e-18	4.021321793367716e-12	1.2604723201560557e-11	4.628083293102016e-11
6100000	0.0049992802922340165	1.4176512874079464e-49	1.465582957238218e-64	4.6349975527227236e-9	1.5743985996016443e-15	1.4300826284107057e-6	-8.960764919084402e-20	1.167840191372398e-18	4.021321793367716e-12	1.2604723201560557e-11	4.628083293102016e-11
6200000	0.0049992802922340165	1.4176512874079464e-49	1.465582957238218e-64	4.6349975527227236e-9	1.5743985996016443e-15	1.4300826284107057e-6	-8.960759981343389e-20	1.1678401913723986e-18	4.021321793367716e-12	1.2604723201560557e-11	4.628083293102016e-11
6300000	0.0049992802922340165	1.4176512874079464e-49	1.465582957238218e-64	4.6349975527227236e-9	1.5743985996016443e-15	1.4300826284107057e-6	-8.960755043602376e-20	1.167840191372399e-18	4.021321793367716e-12	1.2604723201560558e-11	4.628083293102016e-11
6400000	0.0049992802922340165	1.4176512874079464e-49	1.465582957238218e-64	4.6349975527227236e-9	1.5743985996016443e-15	1.4300826284107055e-6	-8.960750105861363e-20	1.1678401913723993e-18	4.021321793367716e-12	1.2604723201560558e-11	4.628083293102016e-11
6500000	0.0049992802922340165	1.4176512874079466e-49	1.465582957238218e-64	4.6349975527227236e-9	1.5743985996016443e-15	1.4300826284107055e-6	-8.96074516812035e-20	1.1678401913723997e-18	4.021321793367717e-12	1.2604723201560558e-11	4.628083293102016e-11
6600000	0.0049992802922340165	1.4176512874079466e-49	1.465582957238218e-64	4.6349975527227236e-9	1.5743985996016443e-15	1.4300826284107055e-6	-8.960740230379337e-20	1.1678401913724003e-18	4.021321793367717e-12	1.2604723201560558e-11	4.628083293102016e-11
6700000	0.0049992802922340165	1.4176512874079466e-49	1.465582957238218e-64	4.6349975527227236e-9	1.5743985996016443e-15	1.4300826284107055e-6	-8.960735292638324e-20	1.1678401913724007e-18	4.021321793367717e-12	1.2604723201560558e-11	4.628083293102015e-11
6800000	0.0049992802922340165	1.4176512874079466e-49	1.465582957238218e-64	4.6349975527227236e-9	1.5743985996016443e-15	1.4300826284107055e-6	-8.960730354897311e-20	1.167840191372401e-18	4.021321793367717e-12	1.2604723201560558e-11	4.628083293102015e-11
6900000	0.0049992802922340165	1.4176512874079466e-49	1.465582957238218e-64	4.634997552722724e-9	1.5743985996016443e-15	1.4300826284107055e-6	-8.960725417156298e-20	1.1678401913724017e-18	4.021321793367717e-12	1.2604723201560558e-11	4.628083293102015e-11
7000000	0.0049992802922340165	1.4176512874079466e-49	1.465582957238218e-64	4.634997552722724e-9	1.5743985996016443e-15	1.4300826284107055e-6	-8.960720479415285e-20	1.167840191372402e-18	4.021321793367717e-12	1.2604723201560558e-11	4.628083293102015e-11
7100000	0.0049992802922340165	1.4176512874079466e-49	1.465582957238218e-64	4.634997552722724e-9	1.5743985996016443e-15	1.4300826284107055e-6	-8.960715541674272e-20	1.1678401913724026e-18	4.021321793367717e-12	1.2604723201560558e-11	4.628083293102015e-11
7200000	0.0049992802922340165	1.4176512874079466e-49	1.465582957238218e-64	4.634997552722724e-9	1.5743985996016443e-15	1.4300826284107055e-6	-8.96071060393326e-20	1.167840191372403e-18	4.021321793367717e-12	1.2604723201560558e-11	4.628083293102015e-11
7300000	0.0049992802922340165	1.4176512874079466e-49	1.465582957238218e-64	4.634997552722724e-9	1.5743985996016443e-15	1.4300826284107055e-6	-8.960705666192246e-20	1.1678401913724034e-18	4.021321793367717e-12	1.2604723201560558e-11	4.628083293102015e-11
7400000	0.0049992802922340165	1.4176512874079467e-49	1.465582957238218e-64	4.634997552722724e-9	1.5743985996016443e-15	1.4300826284107055e-6	-8.960700728451234e-20	1.167840191372404e-18	4.021321793367717e-12	1.2604723201560558e-11	4.628083293102015e-11
7500000	0.0049992802922340165	1.4176512874079467e-49	1.465582957238218e-64	4.634997552722724e-9	1.5743985996016443e-15	1.4300826284107055e-6	-8.96069579071022e-20	1.1678401913724043e-18	4.021321793367717e-12	1.2604723201560558e-11	4.628083293102015e-11
7600000	0.0049992802922340165	1.4176512874079467e-49	1.465582957238218e-64	4.634997552722724e-9	1.5743985996016443e-15	1.4300826284107055e-6	-8.960690852969208e-20	1.1678401913724047e-18	4.021321793367717e-12	1.2604723201560558e-11	4.628083293102015e-11
7700000	0.0049992802922340165	1.4176512874079467e-49	1.465582957238218e-64	4.634997552722724e-9	1.5743985996016443e-15	1.4300826284107055e-6	-8.960685915228195e-20	1.1678401913724051e-18	4.021321793367717e-12	1.2604723201560558e-11	4.628083293102015e-11
7800000	0.0049992802922340165	1.4176512874079467e-49	1.465582957238218e-64	4.634997552722724e-9	1.5743985996016443e-15	1.4300826284107055e-6	-8.960680977487182e-20	1.1678401913724055e-18	4.021321793367717e-12	1.2604723201560558e-11	4.628083293102015e-11
7900000	0.0049992802922340165	1.4176512874079467e-49	1.465582957238218e-64	4.634997552722724e-9	1.5743985996016443e-15	1.4300826284107055e-6	-8.960676039746169e-20	1.1678401913724059e-18	4.021321793367717e-12	1.260472320156056e-11	4.628083293102015e-11
8000000	0.0049992802922340165	1.4176512874079467e-49	1.465582957238218e-64	4.634997552722724e-9	1.5743985996016443e-15	1.4300826284107055e-6	-8.960671102005156e-20	1.1678401913724063e-18	4.021321793367717e-12	1.260472320156056e-11	4.628083293102015e-11
8100000	0.0049992802922340165	1.4176512874079467e-49	1.465582957238218e-64	4.634997552722724e-9	1.5743985996016443e-15	1.4300826284107055e-6	-8.960666164264143e-20	1.1678401913724067e-18	4.021321793367717e-12	1.260472320156056e-11	4.628083293102015e-11
8200000	0.0049992802922340165	1.4176512874079467e-49	1.4655829572382178e-64	4.634997552722724e-9	1.5743985996016443e-15	1.4300826284107055e-6	-8.96066122652313e-20	1.167840191372407e-18	4.021321793367717e-12	1.260472320156056e-11	4.628083293102015e-11
8300000	0.0049992802922340165	1.4176512874079467e-49	1.4655829572382178e-64	4.634997552722724e-9	1.5743985996016443e-15	1.4300826284107055e-6	-8.960656288782117e-20	1.1678401913724074e-18	4.021321793367717e-12	1.260472320156056e-11	4.628083293102015e-11
8400000	0.0049992802922340165	1.417651287407947e-49	1.4655829572382178e-64	4.634997552722724e-9	1.5743985996016443e-15	1.4300826284107055e-6	-8.960651351041104e-20	1.1678401913724076e-18	4.021321793367717e-12	1.260472320156056e-11	4.628083293102015e-11
8500000	0.0049992802922340165	1.417651287407947e-49	1.4655829572382178e-64	4.634997552722724e-9	1.5743985996016443e-15	1.4300826284107055e-6	-8.96064641330009e-20	1.167840191372408e-18	4.021321793367717e-12	1.260472320156056e-11	4.628083293102015e-11
8600000	0.0049992802922340165	1.417651287407947e-49	1.4655829572382178e-64	4.634997552722724e-9	1.5743985996016443e-15	1.4300826284107055e-6	-8.960641475559076e-20	1.1678401913724082e-18	4.021321793367717e-12	1.260472320156056e-11	4.628083293102015e-11
8700000	0.0049992802922340165	1.417651287407947e-49	1.4655829572382178e-64	4.634997552722724e-9	1.5743985996016443e-15	1.4300826284107055e-6	-8.960636537818063e-20	1.1678401913724084e-18	4.021321793367717e-12	1.260472320156056e-11	4.628083293102015e-11
8800000	0.0049992802922340165	1.417651287407947e-49	1.4655829572382178e-64	4.634997552722724e-9	1.5743985996016443e-15	1.4300826284107055e-6	-8.96063160007705e-20	1.1678401913724086e-18	4.021321793367717e-12	1.260472320156056e-11	4.628083293102015e-11
8900000	0.0049992802922340165	1.417651287407947e-49	1.4655829572382178e-64	4.634997552722724e-9	1.5743985996016443e-15	1.4300826284107055e-6	-8.960626662336037e-20	1.1678401913724088e-18	4.021321793367717e-12	1.260472320156056e-11	4.628083293102015e-11
9000000	0.0049992802922340165	1.417651287407947e-49	1.4655829572382178e-64	4.634997552722724e-9	1.5743985996016443e-15	1.4300826284107055e-6	-8.960621724595024e-20	1.167840191372409e-18	4.021321793367717e-12	1.260472320156056e-11	4.628083293102015e-11
9100000	0.0049992802922340165	1.417651287407947e-49	1.4655829572382178e-64	4.634997552722724e-9	1.5743985996016443e-15	1.4300826284107055e-6	-8.960616786854011e-20	1.1678401913724092e-18	4.021321793367717e-12	1.260472320156056e-11	4.628083293102015e-11
9200000	0.0049992802922340165	1.417651287407947e-49	1.4655829572382178e-64	4.634997552722724e-9	1.5743985996016443e-15	1.4300826284107055e-6	-8.960611849112999e-20	1.1678401913724092e-18	4.021321793367717e-12	1.260472320156056e-11	4.628083293102015e-11
9300000	0.0049992802922340165	1.417651287407947e-49	1.4655829572382178e-64	4.634997552722724e-9	1.5743985996016443e-15	1.4300826284107055e-6	-8.960606911371986e-20	1.1678401913724094e-18	4.021321793367717e-12	1.260472320156056e-11	4.628083293102015e-11
9400000	0.0049992802922340165	1.417651287407947e-49	1.4655829572382178e-64	4.634997552722724e-9	1.5743985996016443e-15	1.4300826284107055e-6	-8.960601973630973e-20	1.1678401913724094e-18	4.021321793367717e-12	1.260472320156056e-11	4.628083293102015e-11
9500000	0.0049992802922340165	1.417651287407947e-49	1.4655829572382178e-64	4.634997552722724e-9	1.5743985996016443e-15	1.4300826284107055e-6	-8.96059703588996e-20	1.1678401913724094e-18	4.021321793367717e-12	1.260472320156056e-11	4.628083293102015e-11
9600000	0.0049992802922340165	1.417651287407947e-49	1.4655829572382178e-64	4.634997552722724e-9	1.5743985996016443e-15	1.4300826284107055e-6	-8.960592098148947e-20	1.1678401913724094e-18	4.021321793367717e-12	1.260472320156056e-11	4.628083293102015e-11
9700000	0.0049992802922340165	1.417651287407947e-49	1.4655829572382178e-64	4.634997552722724e-9	1.5743985996016443e-15	1.4300826284107055e-6	-8.960587160407934e-20	1.1678401913724094e-18	4.021321793367717e-12	1.260472320156056e-11	4.628083293102015e-11
9800000	0.0049992802922340165	1.417651287407947e-49	1.4655829572382178e-64	4.634997552722724e-9	1.5743985996016443e-15	1.4300826284107055e-6	-8.96058222266692e-20	1.1678401913724094e-18	4.021321793367717e-12	1.260472320156056e-11	4.628083293102015e-11
9900000	0.0049992802922340165	1.417651287407947e-49	1.4655829572382178e-64	4.634997552722724e-9	1.5743985996016443e-15	1.4300826284107055e-6	-8.960577284925908e-20	1.1678401913724094e-18	4.021321793367717e-12	1.260472320156056e-11	4.628083293102015e-11
10000000	0.0049992802922340165	1.417651287407947e-49	1.4655829572382178e-64	4.634997552722724e-9	1.5743985996016443e-15	1.4300826284107055e-6	-8.960572347184895e-20	1.1678401913724094e-18	4.021321793367717e-12	1.260472320156056e-11	4.628083293102015e-11
10100000	0.0049992802922340165	1.417651287407947e-49	1.4655829572382178e-64	4.634997552722724e-9	1.5743985996016443e-15	1.4300826284107055e-6	-8.960567409443882e-20	1.1678401913724094e-18	4.021321793367717e-12	1.260472320156056e-11	4.628083293102015e-11
10200000	0.0049992802922340165	1.417651287407947e-49	1.4655829572382178e-64	4.634997552722724e-9	1.5743985996016443e-15	1.4300826284107055e-6	-8.960562471702869e-20	1.1678401913724094e-18	4.021321793367717e-12	1.260472320156056e-11	4.628083293102015e-11
10300000	0.0049992802922340165	1.417651287407947e-49	1.4655829572382178e-64	4.634997552722724e-9	1.5743985996016443e-15	1.4300826284107055e-6	-8.960557533961856e-20	1.1678401913724094e-18	4.021321793367717e-12	1.260472320156056e-11	4.628083293102015e-11
10400000	0.0049992802922340165	1.417651287407947e-49	1.4655829572382178e-64	4.634997552722724e-9	1.5743985996016443e-15	1.4300826284107055e-6	-8.960552596220843e-20	1.1678401913724094e-18	4.021321793367717e-12	1.260472320156056e-11	4.628083293102015e-11
10500000	0.0049992802922340165	1.417651287407947e-49	1.4655829572382178e-64	4.634997552722724e-9	1.5743985996016443e-15	1.4300826284107055e-6	-8.96054765847983e-20	1.1678401913724094e-18	4.021321793367717e-12	1.260472320156056e-11	4.628083293102015e-11
10600000	0.0049992802922340165	1.417651287407947e-49	1.4655829572382178e-64	4.634997552722724e-9	1.5743985996016443e-15	1.4300826284107055e-6	-8.960542720738817e-20	1.1678401913724094e-18	4.021321793367717e-12	1.260472320156056e-11	4.628083293102015e-11
10700000	0.0049992802922340165	1.417651287407947e-49	1.4655829572382178e-64	4.634997552722724e-9	1.5743985996016443e-15	1.4300826284107055e-6	-8.960537782997804e-20	1.1678401913724094e-18	4.021321793367717e-12	1.260472320156056e-11	4.628083293102015e-11
10800000	0.0049992802922340165	1.417651287407947e-49	1.4655829572382178e-64	4.634997552722724e-9	1.5743985996016443e-15	1.4300826284107055e-6	-8.960532845256791e-20	1.1678401913724094e-18	4.021321793367717e-12	1.260472320156056e-11	4.628083293102015e-11
10900000	0.0049992802922340165	1.417651287407947e-49	1.4655829572382178e-64	4.634997552722724e-9	1.5743985996016443e-15	1.4300826284107055e-6	-8.960527907515778e-20	1.1678401913724094e-18	4.021321793367717e-12	1.260472320156056e-11	4.628083293102015e-11
11000000	0.0049992802922340165	1.417651287407947e-49	1.4655829572382178e-64	4.634997552722724e-9	1.5743985996016443e-15	1.4300826284107055e-6	-8.960522969774765e-20	1.1678401913724094e-18	4.021321793367717e-12	1.260472320156056e-11	4.628083293102015e-11
11100000	0.0049992802922340165	1.417651287407947e-49	1.4655829572382178e-64	4.634997552722724e-9	1.5743985996016443e-15	1.4300826284107055e-6	-8.960518032033752e-20	1.1678401913724094e-18	4.021321793367717e-12	1.260472320156056e-11	4.628083293102015e-11
11200000	0.0049992802922340165	1.417651287407947e-49	1.4655829572382178e-64	4.634997552722724e-9	1.5743985996016443e-15	1.4300826284107055e-6	-8.960513094292739e-20	1.1678401913724094e-18	4.021321793367717e-12	1.260472320156056e-11	4.628083293102015e-11
11300000	0.0049992802922340165	1.417651287407947e-49	1.4655829572382178e-64	4.634997552722724e-9	1.5743985996016443e-15	1.4300826284107055e-6	-8.960508156551726e-20	1.1678401913724094e-18	4.021321793367717e-12	1.260472320156056e-11	4.628083293102015e-11
11400000	0.0049992802922340165	1.417651287407947e-49	1.4655829572382178e-64	4.634997552722724e-9	1.5743985996016443e-15	1.4300826284107055e-6	-8.960503218810713e-20	1.1678401913724094e-18	4.021321793367717e-12	1.260472320156056e-11	4.628083293102015e-11
11500000	0.0049992802922340165	1.417651287407947e-49	1.4655829572382178e-64	4.634997552722724e-9	1.5743985996016443e-15	1.4300826284107055e-6	-8.9604982810697e-20	1.1678401913724094e-18	4.021321793367717e-12	1.260472320156056e-11	4.628083293102015e-11
11600000	0.0049992802922340165	1.417651287407947e-49	1.4655829572382178e-64	4.634997552722724e-9	1.5743985996016443e-15	1.4300826284107055e-6	-8.960493343328687e-20	1.1678401913724094e-18	4.021321793367717e-12	1.260472320156056e-11	4.628083293102015e-11
11700000	0.0049992802922340165	1.417651287407947e-49	1.4655829572382178e-64	4.634997552722724e-9	1.5743985996016443e-15	1.4300826284107055e-6	-8.960488405587674e-20	1.1678401913724094e-18	4.021321793367717e-12	1.260472320156056e-11	4.628083293102015e-11
11800000	0.0049992802922340165	1.417651287407947e-49	1.4655829572382178e-64	4.634997552722724e-9	1.5743985996016443e-15	1.4300826284107055e-6	-8.960483467846661e-20	1.1678401913724094e-18	4.021321793367717e-12	1.260472320156056e-11	4.628083293102015e-11
11900000	0.0049992802922340165	1.417651287407947e-49	1.4655829572382178e-64	4.634997552722724e-9	1.5743985996016443e-15	1.4300826284107055e-6	-8.960478530105648e-20	1.1678401913724094e-18	4.021321793367717e-12	1.260472320156056e-11	4.628083293102015e-11
12000000	0.0049992802922340165	1.417651287407947e-49	1.4655829572382178e-64	4.634997552722724e-9	1.5743985996016443e-15	1.4300826284107055e-6	-8.960473592364635e-20	1.1678401913724094e-18	4.021321793367717e-12	1.260472320156056e-11	4.628083293102015e-11
12100000	0.0049992802922340165	1.417651287407947e-49	1.4655829572382178e-64	4.634997552722724e-9	1.5743985996016443e-15	1.4300826284107055e-6	-8.960468654623622e-20	1.1678401913724094e-18	4.021321793367717e-12	1.260472320156056e-11	4.628083293102015e-11
12200000	0.0049992802922340165	1.417651287407947e-49	1.4655829572382178e-64	4.634997552722724e-9	1.5743985996016443e-15	1.4300826284107055e-6	-8.960463716882608e-20	1.1678401913724094e-18	4.021321793367717e-12	1.260472320156056e-11	4.628083293102015e-11
12300000	0.0049992802922340165	1.417651287407947e-49	1.4655829572382178e-64	4.634997552722724e-9	1.5743985996016443e-15	1.4300826284107055e-6	-8.960458779141595e-20	1.1678401913724094e-18	4.021321793367717e-12	1.260472320156056e-11	4.628083293102015e-11
12400000	0.0049992802922340165	1.417651287407947e-49	1.4655829572382178e-64	4.634997552722724e-9	1.5743985996016443e-15	1.4300826284107055e-6	-8.960453841400582e-20	1.1678401913724094e-18	4.021321793367717e-12	1.260472320156056e-11	4.628083293102015e-11
12500000	0.0049992802922340165	1.417651287407947e-49	1.4655829572382178e-64	4.634997552722724e-9	1.5743985996016443e-15	1.4300826284107055e-6	-8.960448903659569e-20	1.1678401913724094e-18	4.021321793367717e-12	1.260472320156056e-11	4.628083293102015e-11
12600000	0.0049992802922340165	1.417651287407947e-49	1.4655829572382178e-64	4.634997552722724e-9	1.5743985996016443e-15	1.4300826284107055e-6	-8.960443965918556e-20	1.1678401913724094e-18	4.021321793367717e-12	1.260472320156056e-11	4.628083293102015e-11
12700000	0.0049992802922340165	1.417651287407947e-49	1.4655829572382178e-64	4.634997552722724e-9	1.5743985996016443e-15	1.4300826284107055e-6	-8.960439028177543e-20	1.1678401913724094e-18	4.021321793367717e-12	1.260472320156056e-11	4.628083293102015e-11
12800000	0.0049992802922340165	1.417651287407947e-49	1.4655829572382178e-64	4.634997552722724e-9	1.5743985996016443e-15	1.4300826284107055e-6	-8.96043409043653e-20	1.1678401913724094e-18	4.021321793367717e-12	1.260472320156056e-11	4.628083293102015e-11
12900000	0.0049992802922340165	1.417651287407947e-49	1.4655829572382178e-64	4.634997552722724e-9	1.5743985996016443e-15	1.4300826284107055e-6	-8.960429152695517e-20	1.1678401913724094e-18	4.021321793367717e-12	1.260472320156056e-11	4.628083293102015e-11
13000000	0.0049992802922340165	1.417651287407947e-49	1.4655829572382178e-64	4.634997552722724e-9	1.5743985996016443e-15	1.4300826284107055e-6	-8.960424214954504e-20	1.1678401913724094e-18	4.021321793367717e-12	1.260472320156056e-11	4.628083293102015e-11
13100000	0.0049992802922340165	1.417651287407947e-49	1.4655829572382178e-64	4.634997552722724e-9	1.5743985996016443e-15	1.4300826284107055e-6	-8.960419277213491e-20	1.1678401913724094e-18	4.021321793367717e-12	1.260472320156056e-11	4.628083293102015e-11
13200000	0.0049992802922340165	1.417651287407947e-49	1.4655829572382178e-64	4.634997552722724e-9	1.5743985996016443e-15	1.4300826284107055e-6	-8.960414339472478e-20	1.1678401913724094e-18	4.021321793367717e-12	1.260472320156056e-11	4.628083293102015e-11
13300000	0.0049992802922340165	1.417651287407947e-49	1.4655829572382178e-64	4.634997552722724e-9	1.5743985996016443e-15	1.4300826284107055e-6	-8.960409401731465e-20	1.1678401913724094e-18	4.021321793367717e-12	1.260472320156056e-11	4.628083293102015e-11
13400000	0.0049992802922340165	1.417651287407947e-49	1.4655829572382178e-64	4.634997552722724e-9	1.5743985996016443e-15	1.4300826284107055e-6	-8.960404463990452e-20	1.1678401913724094e-18	4.021321793367717e-12	1.260472320156056e-11	4.628083293102015e-11
13500000	0.0049992802922340165	1.417651287407947e-49	1.4655829572382178e-64	4.634997552722724e-9	1.5743985996016443e-15	1.4300826284107055e-6	-8.960399526249439e-20	1.1678401913724094e-18	4.021321793367717e-12	1.260472320156056e-11	4.628083293102015e-11
13600000	0.0049992802922340165	1.417651287407947e-49	1.465582957238218e-64	4.634997552722724e-9	1.5743985996016443e-15	1.4300826284107055e-6	-8.960394588508426e-20	1.1678401913724094e-18	4.021321793367717e-12	1.260472320156056e-11	4.628083293102015e-11
13700000	0.0049992802922340165	1.417651287407947e-49	1.465582957238218e-64	4.634997552722724e-9	1.5743985996016443e-15	1.4300826284107055e-6	-8.960389650767413e-20	1.1678401913724094e-18	4.021321793367717e-12	1.260472320156056e-11	4.628083293102015e-11
13800000	0.0049992802922340165	1.417651287407947e-49	1.465582957238218e-64	4.634997552722724e-9	1.5743985996016443e-15	1.4300826284107055e-6	-8.9603847130264e-20	1.1678401913724094e-18	4.021321793367717e-12	1.260472320156056e-11	4.628083293102015e-11
13900000	0.0049992802922340165	1.417651287407947e-49	1.465582957238218e-64	4.634997552722724e-9	1.5743985996016443e-15	1.4300826284107057e-6	-8.960379775285387e-20	1.1678401913724094e-18	4.021321793367717e-12	1.260472320156056e-11	4.628083293102015e-11
14000000	0.0049992802922340165	1.417651287407947e-49	1.465582957238218e-64	4.634997552722724e-9	1.5743985996016443e-15	1.4300826284107057e-6	-8.960374837544374e-20	1.1678401913724094e-18	4.021321793367717e-12	1.260472320156056e-11	4.628083293102015e-11
14100000	0.0049992802922340165	1.417651287407947e-49	1.465582957238218e-64	4.634997552722724e-9	1.5743985996016443e-15	1.4300826284107057e-6	-8.960369899803361e-20	1.1678401913724094e-18	4.021321793367717e-12	1.260472320156056e-11	4.628083293102015e-11
14200000	0.0049992802922340165	1.417651287407947e-49	1.465582957238218e-64	4.634997552722724e-9	1.5743985996016443e-15	1.4300826284107057e-6	-8.960364962062348e-20	1.1678401913724094e-18	4.021321793367717e-12	1.260472320156056e-11	4.628083293102015e-11
14300000	0.0049992802922340165	1.417651287407947e-49	1.465582957238218e-64	4.634997552722724e-9	1.5743985996016443e-15	1.4300826284107057e-6	-8.960360024321335e-20	1.1678401913724094e-18	4.021321793367717e-12	1.260472320156056e-11	4.628083293102015e-11
14400000	0.0049992802922340165	1.417651287407947e-49	1.465582957238218e-64	4.634997552722724e-9	1.5743985996016443e-15	1.4300826284107057e-6	-8.960355086580322e-20	1.1678401913724094e-18	4.021321793367717e-12	1.260472320156056e-11	4.628083293102015e-11
14500000	0.0049992802922340165	1.417651287407947e-49	1.465582957238218e-64	4.634997552722724e-9	1.5743985996016443e-15	1.4300826284107057e-6	-8.960350148839309e-20	1.1678401913724094e-18	4.021321793367717e-12	1.260472320156056e-11	4.628083293102016e-11
14600000	0.0049992802922340165	1.417651287407947e-49	1.465582957238218e-64	4.634997552722724e-9	1.5743985996016443e-15	1.4300826284107057e-6	-8.960345211098296e-20	1.1678401913724094e-18	4.021321793367717e-12	1.260472320156056e-11	4.628083293102016e-11
14700000	0.0049992802922340165	1.417651287407947e-49	1.465582957238218e-64	4.634997552722724e-9	1.5743985996016443e-15	1.4300826284107057e-6	-8.960340273357283e-20	1.1678401913724094e-18	4.021321793367717e-12	1.260472320156056e-11	4.628083293102016e-11
14800000	0.0049992802922340165	1.417651287407947e-49	1.465582957238218e-64	4.634997552722724e-9	1.5743985996016443e-15	1.4300826284107057e-6	-8.96033533561627e-20	1.1678401913724094e-18	4.021321793367717e-12	1.260472320156056e-11	4.628083293102016e-11
14900000	0.0049992802922340165	1.417651287407947e-49	1.465582957238218e-64	4.634997552722724e-9	1.5743985996016443e-15	1.4300826284107057e-6	-8.960330397875257e-20	1.1678401913724094e-18	4.021321793367717e-12	1.260472320156056e-11	4.628083293102016e-11
15000000	0.0049992802922340165	1.417651287407947e-49	1.465582957238218e-64	4.634997552722724e-9	1.5743985996016443e-15	1.4300826284107057e-6	-8.960325460134244e-20	1.1678401913724094e-18	4.021321793367717e-12	1.260472320156056e-11	4.628083293102016e-11
15100000	0.0049992802922340165	1.417651287407947e-49	1.465582957238218e-64	4.634997552722724e-9	1.5743985996016443e-15	1.4300826284107057e-6	-8.960320522393231e-20	1.1678401913724094e-18	4.021321793367717e-12	1.260472320156056e-11	4.628083293102016e-11
15200000	0.0049992802922340165	1.417651287407947e-49	1.465582957238218e-64	4.634997552722724e-9	1.5743985996016443e-15	1.4300826284107057e-6	-8.960315584652218e-20	1.1678401913724094e-18	4.021321793367717e-12	1.260472320156056e-11	4.628083293102016e-11
15300000	0.0049992802922340165	1.417651287407947e-49	1.465582957238218e-64	4.634997552722724e-9	1.5743985996016443e-15	1.4300826284107057e-6	-8.960310646911205e-20	1.1678401913724094e-18	4.021321793367717e-12	1.260472320156056e-11	4.628083293102016e-11
15400000	0.0049992802922340165	1.417651287407947e-49	1.465582957238218e-64	4.634997552722724e-9	1.5743985996016443e-15	1.4300826284107057e-6	-8.960305709170192e-20	1.1678401913724094e-18	4.021321793367717e-12	1.260472320156056e-11	4.628083293102016e-11
15500000	0.0049992802922340165	1.417651287407947e-49	1.465582957238218e-64	4.634997552722724e-9	1.5743985996016443e-15	1.4300826284107057e-6	-8.960300771429179e-20	1.1678401913724094e-18	4.021321793367717e-12	1.260472320156056e-11	4.628083293102016e-11
15600000	0.0049992802922340165	1.417651287407947e-49	1.465582957238218e-64	4.634997552722724e-9	1.5743985996016443e-15	1.4300826284107057e-6	-8.960295833688166e-20	1.1678401913724094e-18	4.021321793367717e-12	1.260472320156056e-11	4.628083293102016e-11
15700000	0.0049992802922340165	1.417651287407947e-49	1.465582957238218e-64	4.634997552722724e-9	1.5743985996016443e-15	1.4300826284107057e-6	-8.960290895947153e-20	1.1678401913724094e-18	4.021321793367717e-12	1.260472320156056e-11	4.628083293102016e-11
15800000	0.0049992802922340165	1.417651287407947e-49	1.4655829572382181e-64	4.634997552722724e-9	1.5743985996016443e-15	1.4300826284107057e-6	-8.96028595820614e-20	1.1678401913724094e-18	4.021321793367717e-12	1.260472320156056e-11	4.628083293102016e-11
15900000	0.0049992802922340165	1.417651287407947e-49	1.4655829572382181e-64	4.634997552722724e-9	1.5743985996016443e-15	1.4300826284107057e-6	-8.960281020465127e-20	1.1678401913724094e-18	4.021321793367717e-12	1.260472320156056e-11	4.628083293102016e-11
16000000	0.0049992802922340165	1.417651287407947e-49	1.4655829572382181e-64	4.634997552722724e-9	1.5743985996016443e-15	1.4300826284107057e-6	-8.960276082724114e-20	1.1678401913724094e-18	4.021321793367717e-12	1.260472320156056e-11	4.628083293102016e-11
16100000	0.0049992802922340165	1.417651287407947e-49	1.4655829572382181e-64	4.634997552722724e-9	1.5743985996016443e-15	1.4300826284107057e-6	-8.960271144983101e-20	1.1678401913724094e-18	4.021321793367717e-12	1.260472320156056e-11	4.628083293102016e-11
16200000	0.0049992802922340165	1.417651287407947e-49	1.4655829572382181e-64	4.634997552722724e-9	1.5743985996016443e-15	1.4300826284107057e-6	-8.960266207242087e-20	1.1678401913724094e-18	4.021321793367717e-12	1.260472320156056e-11	4.628083293102016e-11
16300000	0.0049992802922340165	1.417651287407947e-49	1.4655829572382181e-64	4.634997552722724e-9	1.5743985996016443e-15	1.4300826284107057e-6	-8.960261269501074e-20	1.1678401913724094e-18	4.021321793367717e-12	1.260472320156056e-11	4.628083293102016e-11
16400000	0.0049992802922340165	1.417651287407947e-49	1.4655829572382181e-64	4.634997552722724e-9	1.5743985996016443e-15	1.4300826284107057e-6	-8.960256331760061e-20	1.1678401913724094e-18	4.021321793367717e-12	1.260472320156056e-11	4.628083293102016e-11
16500000	0.0049992802922340165	1.417651287407947e-49	1.4655829572382181e-64	4.634997552722724e-9	1.5743985996016443e-15	1.4300826284107057e-6	-8.960251394019048e-20	1.1678401913724094e-18	4.021321793367717e-12	1.260472320156056e-11	4.628083293102016e-11
16600000	0.0049992802922340165	1.417651287407947e-49	1.4655829572382181e-64	4.634997552722724e-9	1.5743985996016443e-15	1.4300826284107057e-6	-8.960246456278035e-20	1.1678401913724094e-18	4.021321793367717e-12	1.260472320156056e-11	4.628083293102016e-11
16700000	0.0049992802922340165	1.417651287407947e-49	1.4655829572382181e-64	4.634997552722724e-9	1.5743985996016443e-15	1.4300826284107057e-6	-8.960241518537022e-20	1.1678401913724094e-18	4.021321793367717e-12	1.260472320156056e-11	4.628083293102016e-11
16800000	0.0049992802922340165	1.417651287407947e-49	1.4655829572382181e-64	4.634997552722724e-9	1.5743985996016443e-15	1.4300826284107057e-6	-8.960236580796009e-20	1.1678401913724094e-18	4.021321793367717e-12	1.260472320156056e-11	4.628083293102016e-11
16900000	0.0049992802922340165	1.417651287407947e-49	1.4655829572382181e-64	4.634997552722724e-9	1.5743985996016443e-15	1.4300826284107057e-6	-8.960231643054996e-20	1.1678401913724094e-18	4.021321793367717e-12	1.260472320156056e-11	4.628083293102016e-11
17000000	0.0049992802922340165	1.417651287407947e-49	1.4655829572382181e-64	4.634997552722724e-9	1.5743985996016443e-15	1.4300826284107057e-6	-8.960226705313983e-20	1.1678401913724094e-18	4.021321793367717e-12	1.260472320156056e-11	4.628083293102016e-11
17100000	0.0049992802922340165	1.417651287407947e-49	1.4655829572382181e-64	4.634997552722724e-9	1.5743985996016443e-15	1.4300826284107057e-6	-8.96022176757297e-20	1.1678401913724094e-18	4.021321793367717e-12	1.260472320156056e-11	4.628083293102016e-11
17200000	0.0049992802922340165	1.417651287407947e-49	1.4655829572382181e-64	4.634997552722724e-9	1.5743985996016443e-15	1.4300826284107057e-6	-8.960216829831957e-20	1.1678401913724094e-18	4.021321793367717e-12	1.260472320156056e-11	4.628083293102016e-11
17300000	0.0049992802922340165	1.417651287407947e-49	1.4655829572382181e-64	4.634997552722724e-9	1.5743985996016443e-15	1.4300826284107057e-6	-8.960211892090944e-20	1.1678401913724094e-18	4.021321793367717e-12	1.260472320156056e-11	4.628083293102016e-11
17400000	0.0049992802922340165	1.417651287407947e-49	1.4655829572382181e-64	4.634997552722724e-9	1.5743985996016443e-15	1.4300826284107057e-6	-8.960206954349931e-20	1.1678401913724094e-18	4.021321793367717e-12	1.260472320156056e-11	4.628083293102016e-11
17500000	0.0049992802922340165	1.417651287407947e-49	1.4655829572382181e-64	4.634997552722724e-9	1.5743985996016443e-15	1.4300826284107057e-6	-8.960202016608918e-20	1.1678401913724094e-18	4.021321793367717e-12	1.260472320156056e-11	4.628083293102016e-11
17600000	0.0049992802922340165	1.417651287407947e-49	1.4655829572382181e-64	4.634997552722724e-9	1.5743985996016443e-15	1.4300826284107057e-6	-8.960197078867905e-20	1.1678401913724094e-18	4.021321793367717e-12	1.260472320156056e-11	4.628083293102016e-11
17700000	0.0049992802922340165	1.417651287407947e-49	1.4655829572382181e-64	4.634997552722724e-9	1.5743985996016443e-15	1.4300826284107057e-6	-8.960192141126892e-20	1.1678401913724094e-18	4.021321793367717e-12	1.260472320156056e-11	4.628083293102016e-11
17800000	0.0049992802922340165	1.417651287407947e-49	1.4655829572382181e-64	4.634997552722724e-9	1.5743985996016443e-15	1.4300826284107057e-6	-8.960187203385879e-20	1.1678401913724094e-18	4.021321793367717e-12	1.260472320156056e-11	4.628083293102016e-11
17900000	0.0049992802922340165	1.417651287407947e-49	1.4655829572382181e-64	4.634997552722724e-9	1.5743985996016443e-15	1.4300826284107057e-6	-8.960182265644866e-20	1.1678401913724094e-18	4.021321793367717e-12	1.260472320156056e-11	4.628083293102016e-11
18000000	0.0049992802922340165	1.417651287407947e-49	1.4655829572382181e-64	4.634997552722724e-9	1.5743985996016443e-15	1.4300826284107057e-6	-8.960177327903853e-20	1.1678401913724094e-18	4.021321793367717e-12	1.260472320156056e-11	4.628083293102016e-11
18100000	0.0049992802922340165	1.417651287407947e-49	1.4655829572382181e-64	4.634997552722724e-9	1.5743985996016443e-15	1.4300826284107057e-6	-8.96017239016284e-20	1.1678401913724094e-18	4.021321793367717e-12	1.260472320156056e-11	4.628083293102016e-11
18200000	0.0049992802922340165	1.417651287407947e-49	1.4655829572382181e-64	4.634997552722724e-9	1.5743985996016443e-15	1.4300826284107057e-6	-8.960167452421827e-20	1.1678401913724094e-18	4.021321793367717e-12	1.260472320156056e-11	4.628083293102016e-11
18300000	0.0049992802922340165	1.417651287407947e-49	1.4655829572382181e-64	4.634997552722724e-9	1.5743985996016443e-15	1.4300826284107057e-6	-8.960162514680814e-20	1.1678401913724094e-18	4.021321793367717e-12	1.260472320156056e-11	4.628083293102016e-11
18400000	0.0049992802922340165	1.417651287407947e-49	1.4655829572382181e-64	4.634997552722724e-9	1.5743985996016443e-15	1.4300826284107057e-6	-8.960157576939801e-20	1.1678401913724094e-18	4.021321793367717e-12	1.260472320156056e-11	4.628083293102016e-11
18500000	0.0049992802922340165	1.417651287407947e-49	1.4655829572382181e-64	4.634997552722724e-9	1.5743985996016443e-15	1.4300826284107057e-6	-8.960152639198788e-20	1.1678401913724094e-18	4.021321793367717e-12	1.260472320156056e-11	4.628083293102016e-11
18600000	0.0049992802922340165	1.417651287407947e-49	1.4655829572382181e-64	4.634997552722724e-9	1.5743985996016443e-15	1.4300826284107057e-6	-8.960147701457775e-20	1.1678401913724094e-18	4.021321793367717e-12	1.260472320156056e-11	4.628083293102016e-11
18700000	0.0049992802922340165	1.417651287407947e-49	1.4655829572382181e-64	4.634997552722724e-9	1.5743985996016443e-15	1.4300826284107057e-6	-8.960142763716762e-20	1.1678401913724094e-18	4.021321793367717e-12	1.260472320156056e-11	4.628083293102016e-11
18800000	0.0049992802922340165	1.417651287407947e-49	1.4655829572382181e-64	4.634997552722724e-9	1.5743985996016443e-15	1.4300826284107057e-6	-8.960137825975749e-20	1.1678401913724094e-18	4.021321793367717e-12	1.260472320156056e-11	4.628083293102016e-11
18900000	0.0049992802922340165	1.417651287407947e-49	1.4655829572382181e-64	4.634997552722724e-9	1.5743985996016443e-15	1.4300826284107057e-6	-8.960132888234736e-20	1.1678401913724094e-18	4.021321793367717e-12	1.260472320156056e-11	4.628083293102016e-11
19000000	0.0049992802922340165	1.417651287407947e-49	1.4655829572382181e-64	4.634997552722724e-9	1.5743985996016443e-15	1.4300826284107057e-6	-8.960127950493723e-20	1.1678401913724094e-18	4.021321793367717e-12	1.260472320156056e-11	4.628083293102016e-11
19100000	0.0049992802922340165	1.417651287407947e-49	1.4655829572382181e-64	4.634997552722724e-9	1.5743985996016443e-15	1.4300826284107057e-6	-8.96012301275271e-20	1.1678401913724094e-18	4.021321793367717e-12	1.260472320156056e-11	4.628083293102016e-11
19200000	0.0049992802922340165	1.417651287407947e-49	1.4655829572382181e-64	4.634997552722724e-9	1.5743985996016443e-15	1.4300826284107057e-6	-8.960118075011697e-20	1.1678401913724094e-18	4.021321793367717e-12	1.260472320156056e-11	4.628083293102016e-11
19300000	0.0049992802922340165	1.4176512874079471e-49	1.4655829572382181e-64	4.634997552722724e-9	1.5743985996016443e-15	1.4300826284107057e-6	-8.960113137270684e-20	1.1678401913724094e-18	4.021321793367717e-12	1.260472320156056e-11	4.628083293102016e-11
19400000	0.0049992802922340165	1.4176512874079471e-49	1.4655829572382181e-64	4.634997552722724e-9	1.5743985996016443e-15	1.4300826284107057e-6	-8.960108199529671e-20	1.1678401913724094e-18	4.021321793367717e-12	1.260472320156056e-11	4.628083293102016e-11
19500000	0.0049992802922340165	1.4176512874079471e-49	1.4655829572382181e-64	4.634997552722724e-9	1.5743985996016443e-15	1.4300826284107057e-6	-8.960103261788658e-20	1.1678401913724094e-18	4.021321793367717e-12	1.260472320156056e-11	4.628083293102016e-11
19600000	0.0049992802922340165	1.4176512874079471e-49	1.4655829572382181e-64	4.634997552722724e-9	1.5743985996016443e-15	1.4300826284107057e-6	-8.960098324047644e-20	1.1678401913724094e-18	4.021321793367717e-12	1.260472320156056e-11	4.628083293102016e-11
19700000	0.0049992802922340165	1.4176512874079471e-49	1.4655829572382181e-64	4.634997552722724e-9	1.5743985996016443e-15	1.4300826284107057e-6	-8.960093386306631e-20	1.1678401913724094e-18	4.021321793367717e-12	1.260472320156056e-11	4.628083293102016e-11
19800000	0.0049992802922340165	1.4176512874079471e-49	1.4655829572382181e-64	4.634997552722724e-9	1.5743985996016443e-15	1.4300826284107057e-6	-8.960088448565618e-20	1.1678401913724094e-18	4.021321793367717e-12	1.260472320156056e-11	4.628083293102016e-11
19900000	0.0049992802922340165	1.4176512874079471e-49	1.4655829572382181e-64	4.634997552722724e-9	1.5743985996016443e-15	1.4300826284107057e-6	-8.960083510824605e-20	1.1678401913724094e-18	4.021321793367717e-12	1.260472320156056e-11	4.628083293102016e-11
20000000	0.0049992802922340165	1.4176512874079471e-49	1.4655829572382181e-64	4.634997552722724e-9	1.5743985996016443e-15	1.4300826284107057e-6	-8.960078573083592e-20	1.1678401913724094e-18	4.021321793367717e-12	1.260472320156056e-11	4.628083293102016e-11
20100000	0.0049992802922340165	1.4176512874079471e-49	1.4655829572382181e-64	4.634997552722724e-9	1.5743985996016443e-15	1.4300826284107057e-6	-8.960073635342579e-20	1.1678401913724094e-18	4.021321793367717e-12	1.260472320156056e-11	4.628083293102016e-11
20200000	0.0049992802922340165	1.4176512874079471e-49	1.4655829572382181e-64	4.634997552722724e-9	1.5743985996016443e-15	1.4300826284107057e-6	-8.960068697601566e-20	1.1678401913724094e-18	4.021321793367717e-12	1.260472320156056e-11	4.628083293102016e-11
20300000	0.0049992802922340165	1.4176512874079471e-49	1.4655829572382181e-64	4.634997552722724e-9	1.5743985996016443e-15	1.4300826284107057e-6	-8.960063759860553e-20	1.1678401913724094e-18	4.021321793367717e-12	1.260472320156056e-11	4.628083293102016e-11
20400000	0.0049992802922340165	1.4176512874079471e-49	1.4655829572382181e-64	4.634997552722724e-9	1.5743985996016443e-15	1.4300826284107057e-6	-8.96005882211954e-20	1.1678401913724094e-18	4.021321793367717e-12	1.260472320156056e-11	4.628083293102016e-11
20500000	0.0049992802922340165	1.4176512874079471e-49	1.4655829572382181e-64	4.634997552722724e-9	1.5743985996016443e-15	1.4300826284107057e-6	-8.960053884378527e-20	1.1678401913724094e-18	4.021321793367717e-12	1.260472320156056e-11	4.628083293102016e-11
20600000	0.0049992802922340165	1.4176512874079471e-49	1.4655829572382181e-64	4.634997552722724e-9	1.5743985996016443e-15	1.4300826284107057e-6	-8.960048946637514e-20	1.1678401913724094e-18	4.021321793367717e-12	1.260472320156056e-11	4.628083293102016e-11
20700000	0.0049992802922340165	1.4176512874079471e-49	1.4655829572382181e-64	4.634997552722724e-9	1.5743985996016443e-15	1.4300826284107057e-6	-8.960044008896501e-20	1.1678401913724094e-18	4.021321793367717e-12	1.260472320156056e-11	4.628083293102016e-11
20800000	0.0049992802922340165	1.4176512874079471e-49	1.4655829572382181e-64	4.634997552722724e-9	1.5743985996016443e-15	1.4300826284107057e-6	-8.960039071155488e-20	1.1678401913724094e-18	4.021321793367717e-12	1.260472320156056e-11	4.628083293102016e-11
20900000	0.0049992802922340165	1.4176512874079471e-49	1.4655829572382181e-64	4.634997552722724e-9	1.5743985996016443e-15	1.4300826284107057e-6	-8.960034133414475e-20	1.1678401913724094e-18	4.021321793367717e-12	1.260472320156056e-11	4.628083293102016e-11
21000000	0.0049992802922340165	1.4176512874079471e-49	1.4655829572382181e-64	4.634997552722724e-9	1.5743985996016443e-15	1.4300826284107057e-6	-8.960029195673462e-20	1.1678401913724094e-18	4.021321793367717e-12	1.260472320156056e-11	4.628083293102016e-11
21100000	0.0049992802922340165	1.4176512874079471e-49	1.4655829572382181e-64	4.634997552722724e-9	1.5743985996016443e-15	1.4300826284107057e-6	-8.960024257932449e-20	1.1678401913724094e-18	4.021321793367717e-12	1.260472320156056e-11	4.628083293102016e-11
21200000	0.0049992802922340165	1.4176512874079471e-49	1.4655829572382181e-64	4.634997552722724e-9	1.5743985996016443e-15	1.4300826284107057e-6	-8.960019320191436e-20	1.1678401913724094e-18	4.021321793367717e-12	1.260472320156056e-11	4.628083293102016e-11
21300000	0.0049992802922340165	1.4176512874079473e-49	1.4655829572382181e-64	4.634997552722724e-9	1.5743985996016443e-15	1.4300826284107057e-6	-8.960014382450423e-20	1.1678401913724094e-18	4.021321793367717e-12	1.260472320156056e-11	4.628083293102016e-11
21400000	0.0049992802922340165	1.4176512874079473e-49	1.4655829572382181e-64	4.634997552722724e-9	1.5743985996016443e-15	1.4300826284107057e-6	-8.96000944470941e-20	1.1678401913724094e-18	4.021321793367717e-12	1.260472320156056e-11	4.628083293102016e-11
21500000	0.0049992802922340165	1.4176512874079473e-49	1.4655829572382181e-64	4.634997552722724e-9	1.5743985996016443e-15	1.4300826284107057e-6	-8.960004506968397e-20	1.1678401913724094e-18	4.021321793367717e-12	1.260472320156056e-11	4.628083293102016e-11
21600000	0.0049992802922340165	1.4176512874079473e-49	1.4655829572382181e-64	4.634997552722724e-9	1.5743985996016443e-15	1.4300826284107057e-6	-8.959999569227384e-20	1.1678401913724094e-18	4.021321793367717e-12	1.260472320156056e-11	4.628083293102016e-11
21700000	0.0049992802922340165	1.4176512874079473e-49	1.4655829572382181e-64	4.6349975527227236e-9	1.5743985996016443e-15	1.4300826284107057e-6	-8.959994631486371e-20	1.1678401913724094e-18	4.021321793367717e-12	1.260472320156056e-11	4.628083293102016e-11
21800000	0.0049992802922340165	1.4176512874079473e-49	1.4655829572382181e-64	4.6349975527227236e-9	1.5743985996016443e-15	1.4300826284107057e-6	-8.959989693745358e-20	1.1678401913724094e-18	4.021321793367717e-12	1.260472320156056e-11	4.628083293102016e-11
21900000	0.0049992802922340165	1.4176512874079473e-49	1.4655829572382181e-64	4.6349975527227236e-9	1.5743985996016443e-15	1.4300826284107057e-6	-8.959984756004345e-20	1.1678401913724094e-18	4.021321793367717e-12	1.260472320156056e-11	4.628083293102016e-11
22000000	0.0049992802922340165	1.4176512874079473e-49	1.4655829572382181e-64	4.6349975527227236e-9	1.5743985996016443e-15	1.4300826284107057e-6	-8.959979818263332e-20	1.1678401913724094e-18	4.021321793367717e-12	1.260472320156056e-11	4.628083293102016e-11
22100000	0.0049992802922340165	1.4176512874079473e-49	1.4655829572382181e-64	4.6349975527227236e-9	1.5743985996016443e-15	1.4300826284107057e-6	-8.959974880522319e-20	1.1678401913724094e-18	4.021321793367717e-12	1.260472320156056e-11	4.628083293102016e-11
22200000	0.0049992802922340165	1.4176512874079473e-49	1.4655829572382181e-64	4.6349975527227236e-9	1.5743985996016443e-15	1.4300826284107057e-6	-8.959969942781306e-20	1.1678401913724094e-18	4.021321793367717e-12	1.260472320156056e-11	4.628083293102016e-11
22300000	0.0049992802922340165	1.4176512874079473e-49	1.4655829572382181e-64	4.6349975527227236e-9	1.5743985996016443e-15	1.4300826284107057e-6	-8.959965005040293e-20	1.1678401913724094e-18	4.021321793367717e-12	1.260472320156056e-11	4.628083293102016e-11
22400000	0.0049992802922340165	1.4176512874079473e-49	1.4655829572382181e-64	4.6349975527227236e-9	1.5743985996016443e-15	1.4300826284107057e-6	-8.95996006729928e-20	1.1678401913724094e-18	4.021321793367717e-12	1.260472320156056e-11	4.628083293102016e-11
22500000	0.0049992802922340165	1.4176512874079473e-49	1.4655829572382181e-64	4.6349975527227236e-9	1.5743985996016443e-15	1.4300826284107057e-6	-8.959955129558267e-20	1.1678401913724094e-18	4.021321793367717e-12	1.260472320156056e-11	4.628083293102016e-11
22600000	0.0049992802922340165	1.4176512874079473e-49	1.4655829572382181e-64	4.6349975527227236e-9	1.5743985996016443e-15	1.4300826284107057e-6	-8.959950191817254e-20	1.1678401913724094e-18	4.021321793367717e-12	1.260472320156056e-11	4.628083293102016e-11
22700000	0.0049992802922340165	1.4176512874079473e-49	1.4655829572382181e-64	4.6349975527227236e-9	1.5743985996016443e-15	1.4300826284107057e-6	-8.959945254076241e-20	1.1678401913724094e-18	4.021321793367717e-12	1.260472320156056e-11	4.628083293102016e-11
22800000	0.0049992802922340165	1.4176512874079473e-49	1.4655829572382181e-64	4.6349975527227236e-9	1.5743985996016443e-15	1.4300826284107057e-6	-8.959940316335228e-20	1.1678401913724094e-18	4.021321793367717e-12	1.260472320156056e-11	4.628083293102016e-11
22900000	0.0049992802922340165	1.4176512874079473e-49	1.4655829572382181e-64	4.6349975527227236e-9	1.5743985996016443e-15	1.4300826284107057e-6	-8.959935378594214e-20	1.1678401913724094e-18	4.021321793367717e-12	1.2604723201560558e-11	4.628083293102016e-11
23000000	0.0049992802922340165	1.4176512874079475e-49	1.4655829572382181e-64	4.6349975527227236e-9	1.5743985996016443e-15	1.4300826284107057e-6	-8.959930440853201e-20	1.1678401913724094e-18	4.021321793367717e-12	1.2604723201560558e-11	4.628083293102016e-11
23100000	0.0049992802922340165	1.4176512874079475e-49	1.4655829572382181e-64	4.6349975527227236e-9	1.5743985996016443e-15	1.4300826284107057e-6	-8.959925503112188e-20	1.1678401913724094e-18	4.021321793367717e-12	1.2604723201560558e-11	4.628083293102016e-11
23200000	0.0049992802922340165	1.4176512874079475e-49	1.4655829572382181e-64	4.6349975527227236e-9	1.5743985996016443e-15	1.4300826284107057e-6	-8.959920565371175e-20	1.1678401913724094e-18	4.021321793367717e-12	1.2604723201560558e-11	4.628083293102015e-11
23300000	0.0049992802922340165	1.4176512874079475e-49	1.4655829572382181e-64	4.6349975527227236e-9	1.5743985996016443e-15	1.4300826284107055e-6	-8.959915627630162e-20	1.1678401913724094e-18	4.021321793367717e-12	1.2604723201560558e-11	4.628083293102015e-11
23400000	0.0049992802922340165	1.4176512874079475e-49	1.4655829572382181e-64	4.6349975527227236e-9	1.5743985996016443e-15	1.4300826284107055e-6	-8.959910689889149e-20	1.1678401913724094e-18	4.021321793367717e-12	1.2604723201560558e-11	4.628083293102015e-11
23500000	0.0049992802922340165	1.4176512874079475e-49	1.4655829572382181e-64	4.6349975527227236e-9	1.5743985996016443e-15	1.4300826284107055e-6	-8.959905752148136e-20	1.1678401913724094e-18	4.0213217933677174e-12	1.2604723201560558e-11	4.628083293102015e-11
23600000	0.0049992802922340165	1.4176512874079475e-49	1.4655829572382181e-64	4.6349975527227236e-9	1.5743985996016443e-15	1.4300826284107055e-6	-8.959900814407123e-20	1.1678401913724094e-18	4.0213217933677174e-12	1.2604723201560558e-11	4.628083293102015e-11
23700000	0.0049992802922340165	1.4176512874079475e-49	1.4655829572382181e-64	4.6349975527227236e-9	1.5743985996016443e-15	1.4300826284107055e-6	-8.95989587666611e-20	1.1678401913724094e-18	4.0213217933677174e-12	1.2604723201560558e-11	4.628083293102015e-11
23800000	0.0049992802922340165	1.4176512874079475e-49	1.4655829572382181e-64	4.6349975527227236e-9	1.5743985996016443e-15	1.4300826284107055e-6	-8.959890938925097e-20	1.1678401913724094e-18	4.0213217933677174e-12	1.2604723201560558e-11	4.628083293102015e-11
23900000	0.0049992802922340165	1.4176512874079475e-49	1.4655829572382181e-64	4.6349975527227236e-9	1.5743985996016443e-15	1.4300826284107055e-6	-8.959886001184084e-20	1.1678401913724094e-18	4.0213217933677174e-12	1.2604723201560558e-11	4.628083293102015e-11
24000000	0.0049992802922340165	1.4176512874079475e-49	1.4655829572382181e-64	4.6349975527227236e-9	1.5743985996016443e-15	1.4300826284107055e-6	-8.959881063443071e-20	1.1678401913724094e-18	4.0213217933677174e-12	1.2604723201560558e-11	4.628083293102015e-11
24100000	0.0049992802922340165	1.4176512874079475e-49	1.4655829572382181e-64	4.6349975527227236e-9	1.5743985996016443e-15	1.4300826284107055e-6	-8.959876125702058e-20	1.1678401913724094e-18	4.0213217933677174e-12	1.2604723201560558e-11	4.628083293102015e-11
24200000	0.0049992802922340165	1.4176512874079475e-49	1.4655829572382181e-64	4.6349975527227236e-9	1.5743985996016443e-15	1.4300826284107055e-6	-8.959871187961045e-20	1.1678401913724094e-18	4.0213217933677174e-12	1.2604723201560558e-11	4.628083293102015e-11
24300000	0.0049992802922340165	1.4176512874079475e-49	1.4655829572382181e-64	4.6349975527227236e-9	1.5743985996016443e-15	1.4300826284107055e-6	-8.959866250220032e-20	1.1678401913724094e-18	4.0213217933677174e-12	1.2604723201560558e-11	4.628083293102015e-11
24400000	0.0049992802922340165	1.4176512874079475e-49	1.4655829572382181e-64	4.6349975527227236e-9	1.5743985996016443e-15	1.4300826284107055e-6	-8.95986131247902e-20	1.1678401913724094e-18	4.0213217933677174e-12	1.2604723201560558e-11	4.628083293102015e-11
24500000	0.0049992802922340165	1.4176512874079475e-49	1.4655829572382181e-64	4.6349975527227236e-9	1.5743985996016443e-15	1.4300826284107055e-6	-8.959856374738006e-20	1.1678401913724094e-18	4.0213217933677174e-12	1.2604723201560558e-11	4.628083293102015e-11
24600000	0.0049992802922340165	1.4176512874079477e-49	1.4655829572382181e-64	4.6349975527227236e-9	1.5743985996016443e-15	1.4300826284107055e-6	-8.959851436996993e-20	1.1678401913724094e-18	4.0213217933677174e-12	1.2604723201560558e-11	4.628083293102015e-11
24700000	0.0049992802922340165	1.4176512874079477e-49	1.4655829572382181e-64	4.6349975527227236e-9	1.5743985996016443e-15	1.4300826284107055e-6	-8.95984649925598e-20	1.1678401913724094e-18	4.0213217933677174e-12	1.2604723201560558e-11	4.628083293102015e-11
24800000	0.0049992802922340165	1.4176512874079477e-49	1.4655829572382181e-64	4.6349975527227236e-9	1.5743985996016443e-15	1.4300826284107055e-6	-8.959841561514967e-20	1.1678401913724094e-18	4.0213217933677174e-12	1.2604723201560558e-11	4.628083293102015e-11
24900000	0.0049992802922340165	1.4176512874079477e-49	1.4655829572382181e-64	4.6349975527227236e-9	1.5743985996016443e-15	1.4300826284107055e-6	-8.959836623773954e-20	1.1678401913724094e-18	4.0213217933677174e-12	1.2604723201560558e-11	4.628083293102015e-11
25000000	0.0049992802922340165	1.4176512874079477e-49	1.4655829572382181e-64	4.6349975527227236e-9	1.5743985996016443e-15	1.4300826284107055e-6	-8.959831686032941e-20	1.1678401913724094e-18	4.0213217933677174e-12	1.2604723201560558e-11	4.628083293102015e-11
25100000	0.0049992802922340165	1.4176512874079477e-49	1.4655829572382181e-64	4.6349975527227236e-9	1.5743985996016443e-15	1.4300826284107055e-6	-8.959826748291928e-20	1.1678401913724094e-18	4.0213217933677174e-12	1.2604723201560558e-11	4.628083293102015e-11
25200000	0.0049992802922340165	1.4176512874079477e-49	1.4655829572382181e-64	4.6349975527227236e-9	1.5743985996016443e-15	1.4300826284107055e-6	-8.959821810550915e-20	1.1678401913724094e-18	4.0213217933677174e-12	1.2604723201560558e-11	4.628083293102015e-11
25300000	0.0049992802922340165	1.4176512874079477e-49	1.4655829572382181e-64	4.6349975527227236e-9	1.5743985996016443e-15	1.4300826284107055e-6	-8.959816872809903e-20	1.1678401913724094e-18	4.0213217933677174e-12	1.2604723201560558e-11	4.628083293102015e-11
25400000	0.0049992802922340165	1.4176512874079477e-49	1.4655829572382181e-64	4.6349975527227236e-9	1.5743985996016443e-15	1.4300826284107055e-6	-8.95981193506889e-20	1.1678401913724094e-18	4.0213217933677174e-12	1.2604723201560558e-11	4.628083293102015e-11
25500000	0.0049992802922340165	1.4176512874079477e-49	1.4655829572382181e-64	4.6349975527227236e-9	1.5743985996016443e-15	1.4300826284107055e-6	-8.959806997327877e-20	1.1678401913724094e-18	4.0213217933677174e-12	1.2604723201560558e-11	4.628083293102015e-11
25600000	0.0049992802922340165	1.4176512874079477e-49	1.4655829572382181e-64	4.6349975527227236e-9	1.5743985996016443e-15	1.4300826284107055e-6	-8.959802059586864e-20	1.1678401913724094e-18	4.0213217933677174e-12	1.2604723201560558e-11	4.628083293102015e-11
25700000	0.0049992802922340165	1.4176512874079477e-49	1.4655829572382181e-64	4.6349975527227236e-9	1.5743985996016443e-15	1.4300826284107055e-6	-8.95979712184585e-20	1.1678401913724094e-18	4.0213217933677174e-12	1.2604723201560558e-11	4.628083293102015e-11
25800000	0.0049992802922340165	1.4176512874079477e-49	1.4655829572382181e-64	4.6349975527227236e-9	1.5743985996016443e-15	1.4300826284107055e-6	-8.959792184104838e-20	1.1678401913724094e-18	4.0213217933677174e-12	1.2604723201560558e-11	4.628083293102015e-11
25900000	0.0049992802922340165	1.4176512874079477e-49	1.4655829572382181e-64	4.6349975527227236e-9	1.5743985996016443e-15	1.4300826284107055e-6	-8.959787246363825e-20	1.1678401913724094e-18	4.0213217933677174e-12	1.2604723201560558e-11	4.628083293102015e-11
26000000	0.0049992802922340165	1.4176512874079477e-49	1.4655829572382181e-64	4.6349975527227236e-9	1.5743985996016443e-15	1.4300826284107055e-6	-8.959782308622812e-20	1.1678401913724094e-18	4.0213217933677174e-12	1.2604723201560558e-11	4.628083293102015e-11
26100000	0.0049992802922340165	1.4176512874079477e-49	1.4655829572382181e-64	4.6349975527227236e-9	1.5743985996016443e-15	1.4300826284107055e-6	-8.959777370881799e-20	1.1678401913724094e-18	4.0213217933677174e-12	1.2604723201560558e-11	4.628083293102015e-11
26200000	0.0049992802922340165	1.4176512874079479e-49	1.4655829572382181e-64	4.6349975527227236e-9	1.5743985996016443e-15	1.4300826284107055e-6	-8.959772433140784e-20	1.1678401913724094e-18	4.0213217933677174e-12	1.2604723201560558e-11	4.628083293102015e-11
26300000	0.0049992802922340165	1.4176512874079479e-49	1.4655829572382181e-64	4.6349975527227236e-9	1.5743985996016443e-15	1.4300826284107055e-6	-8.959767495399771e-20	1.1678401913724094e-18	4.0213217933677174e-12	1.2604723201560558e-11	4.628083293102015e-11
26400000	0.0049992802922340165	1.4176512874079479e-49	1.4655829572382181e-64	4.6349975527227236e-9	1.5743985996016443e-15	1.4300826284107055e-6	-8.959762557658758e-20	1.1678401913724094e-18	4.0213217933677174e-12	1.2604723201560558e-11	4.628083293102015e-11
26500000	0.0049992802922340165	1.4176512874079479e-49	1.4655829572382181e-64	4.6349975527227236e-9	1.5743985996016443e-15	1.4300826284107055e-6	-8.959757619917745e-20	1.1678401913724094e-18	4.0213217933677174e-12	1.2604723201560558e-11	4.628083293102015e-11
26600000	0.0049992802922340165	1.4176512874079479e-49	1.4655829572382181e-64	4.6349975527227236e-9	1.5743985996016443e-15	1.4300826284107055e-6	-8.959752682176732e-20	1.1678401913724094e-18	4.0213217933677174e-12	1.2604723201560558e-11	4.628083293102015e-11
26700000	0.0049992802922340165	1.4176512874079479e-49	1.4655829572382181e-64	4.6349975527227236e-9	1.5743985996016443e-15	1.4300826284107055e-6	-8.95974774443572e-20	1.1678401913724094e-18	4.0213217933677174e-12	1.2604723201560558e-11	4.628083293102015e-11
26800000	0.0049992802922340165	1.4176512874079479e-49	1.4655829572382181e-64	4.6349975527227236e-9	1.5743985996016443e-15	1.4300826284107055e-6	-8.959742806694706e-20	1.1678401913724094e-18	4.0213217933677174e-12	1.2604723201560558e-11	4.628083293102015e-11
26900000	0.0049992802922340165	1.4176512874079479e-49	1.4655829572382181e-64	4.6349975527227236e-9	1.5743985996016443e-15	1.4300826284107055e-6	-8.959737868953693e-20	1.1678401913724094e-18	4.0213217933677174e-12	1.2604723201560558e-11	4.628083293102015e-11
27000000	0.0049992802922340165	1.4176512874079479e-49	1.4655829572382181e-64	4.6349975527227236e-9	1.5743985996016443e-15	1.4300826284107055e-6	-8.95973293121268e-20	1.1678401913724094e-18	4.0213217933677174e-12	1.2604723201560558e-11	4.628083293102015e-11
27100000	0.0049992802922340165	1.4176512874079479e-49	1.4655829572382181e-64	4.6349975527227236e-9	1.5743985996016443e-15	1.4300826284107055e-6	-8.959727993471668e-20	1.1678401913724094e-18	4.0213217933677174e-12	1.2604723201560558e-11	4.628083293102015e-11
27200000	0.0049992802922340165	1.4176512874079479e-49	1.4655829572382181e-64	4.6349975527227236e-9	1.5743985996016443e-15	1.4300826284107055e-6	-8.959723055730655e-20	1.1678401913724094e-18	4.0213217933677174e-12	1.2604723201560558e-11	4.628083293102015e-11
27300000	0.0049992802922340165	1.4176512874079479e-49	1.4655829572382181e-64	4.6349975527227236e-9	1.5743985996016443e-15	1.4300826284107055e-6	-8.959718117989642e-20	1.1678401913724094e-18	4.0213217933677174e-12	1.2604723201560558e-11	4.628083293102015e-11
27400000	0.0049992802922340165	1.4176512874079479e-49	1.4655829572382181e-64	4.6349975527227236e-9	1.5743985996016443e-15	1.4300826284107055e-6	-8.959713180248629e-20	1.1678401913724094e-18	4.0213217933677174e-12	1.2604723201560558e-11	4.628083293102015e-11
27500000	0.0049992802922340165	1.4176512874079479e-49	1.4655829572382181e-64	4.6349975527227236e-9	1.5743985996016443e-15	1.4300826284107055e-6	-8.959708242507616e-20	1.1678401913724094e-18	4.0213217933677174e-12	1.2604723201560558e-11	4.628083293102015e-11
27600000	0.0049992802922340165	1.4176512874079479e-49	1.4655829572382181e-64	4.6349975527227236e-9	1.5743985996016443e-15	1.4300826284107055e-6	-8.959703304766603e-20	1.1678401913724094e-18	4.0213217933677174e-12	1.2604723201560558e-11	4.628083293102015e-11
27700000	0.0049992802922340165	1.4176512874079479e-49	1.4655829572382181e-64	4.6349975527227236e-9	1.5743985996016443e-15	1.4300826284107055e-6	-8.95969836702559e-20	1.1678401913724094e-18	4.0213217933677174e-12	1.2604723201560558e-11	4.628083293102015e-11
27800000	0.0049992802922340165	1.4176512874079479e-49	1.4655829572382181e-64	4.6349975527227236e-9	1.5743985996016443e-15	1.4300826284107055e-6	-8.959693429284577e-20	1.1678401913724094e-18	4.0213217933677174e-12	1.2604723201560558e-11	4.628083293102015e-11
27900000	0.0049992802922340165	1.4176512874079479e-49	1.4655829572382181e-64	4.6349975527227236e-9	1.5743985996016443e-15	1.4300826284107055e-6	-8.959688491543564e-20	1.1678401913724094e-18	4.0213217933677174e-12	1.2604723201560558e-11	4.628083293102015e-11
28000000	0.0049992802922340165	1.4176512874079479e-49	1.4655829572382181e-64	4.6349975527227236e-9	1.5743985996016443e-15	1.4300826284107055e-6	-8.959683553802551e-20	1.1678401913724094e-18	4.0213217933677174e-12	1.2604723201560558e-11	4.628083293102015e-11
28100000	0.0049992802922340165	1.4176512874079479e-49	1.4655829572382181e-64	4.6349975527227236e-9	1.5743985996016443e-15	1.4300826284107055e-6	-8.959678616061538e-20	1.1678401913724094e-18	4.0213217933677174e-12	1.2604723201560558e-11	4.628083293102015e-11
28200000	0.0049992802922340165	1.4176512874079479e-49	1.4655829572382181e-64	4.6349975527227236e-9	1.5743985996016443e-15	1.4300826284107055e-6	-8.959673678320525e-20	1.1678401913724094e-18	4.0213217933677174e-12	1.2604723201560558e-11	4.628083293102015e-11
28300000	0.0049992802922340165	1.4176512874079479e-49	1.4655829572382181e-64	4.6349975527227236e-9	1.5743985996016443e-15	1.4300826284107055e-6	-8.959668740579512e-20	1.1678401913724094e-18	4.0213217933677174e-12	1.2604723201560558e-11	4.628083293102015e-11
28400000	0.0049992802922340165	1.4176512874079479e-49	1.4655829572382181e-64	4.6349975527227236e-9	1.5743985996016443e-15	1.4300826284107055e-6	-8.959663802838499e-20	1.1678401913724094e-18	4.0213217933677174e-12	1.2604723201560558e-11	4.628083293102015e-11
28500000	0.0049992802922340165	1.4176512874079479e-49	1.4655829572382181e-64	4.6349975527227236e-9	1.5743985996016443e-15	1.4300826284107055e-6	-8.959658865097486e-20	1.1678401913724094e-18	4.0213217933677174e-12	1.2604723201560558e-11	4.628083293102015e-11
28600000	0.0049992802922340165	1.4176512874079479e-49	1.4655829572382181e-64	4.6349975527227236e-9	1.5743985996016443e-15	1.4300826284107055e-6	-8.959653927356473e-20	1.1678401913724094e-18	4.0213217933677174e-12	1.2604723201560558e-11	4.628083293102015e-11
28700000	0.0049992802922340165	1.4176512874079479e-49	1.4655829572382181e-64	4.6349975527227236e-9	1.5743985996016443e-15	1.4300826284107055e-6	-8.95964898961546e-20	1.1678401913724094e-18	4.0213217933677174e-12	1.2604723201560558e-11	4.628083293102015e-11
28800000	0.0049992802922340165	1.4176512874079479e-49	1.4655829572382181e-64	4.6349975527227236e-9	1.5743985996016443e-15	1.4300826284107055e-6	-8.959644051874447e-20	1.1678401913724094e-18	4.0213217933677174e-12	1.2604723201560558e-11	4.628083293102015e-11
28900000	0.0049992802922340165	1.4176512874079479e-49	1.4655829572382181e-64	4.6349975527227236e-9	1.5743985996016443e-15	1.4300826284107055e-6	-8.959639114133434e-20	1.1678401913724094e-18	4.0213217933677174e-12	1.2604723201560558e-11	4.628083293102015e-11
29000000	0.0049992802922340165	1.4176512874079479e-49	1.4655829572382181e-64	4.6349975527227236e-9	1.5743985996016443e-15	1.4300826284107055e-6	-8.959634176392421e-20	1.1678401913724094e-18	4.0213217933677174e-12	1.2604723201560558e-11	4.628083293102015e-11
29100000	0.0049992802922340165	1.4176512874079479e-49	1.4655829572382181e-64	4.6349975527227236e-9	1.5743985996016443e-15	1.4300826284107055e-6	-8.959629238651408e-20	1.1678401913724094e-18	4.0213217933677174e-12	1.2604723201560558e-11	4.628083293102015e-11
29200000	0.0049992802922340165	1.4176512874079479e-49	1.4655829572382181e-64	4.6349975527227236e-9	1.5743985996016443e-15	1.4300826284107055e-6	-8.959624300910395e-20	1.1678401913724094e-18	4.0213217933677174e-12	1.2604723201560558e-11	4.628083293102015e-11
29300000	0.0049992802922340165	1.4176512874079479e-49	1.4655829572382181e-64	4.6349975527227236e-9	1.5743985996016443e-15	1.4300826284107055e-6	-8.959619363169382e-20	1.1678401913724094e-18	4.0213217933677174e-12	1.2604723201560558e-11	4.628083293102015e-11
29400000	0.0049992802922340165	1.4176512874079479e-49	1.4655829572382181e-64	4.6349975527227236e-9	1.5743985996016443e-15	1.4300826284107055e-6	-8.959614425428369e-20	1.1678401913724094e-18	4.0213217933677174e-12	1.2604723201560558e-11	4.628083293102015e-11
29500000	0.0049992802922340165	1.4176512874079479e-49	1.4655829572382181e-64	4.6349975527227236e-9	1.5743985996016443e-15	1.4300826284107055e-6	-8.959609487687356e-20	1.1678401913724094e-18	4.0213217933677174e-12	1.2604723201560558e-11	4.628083293102015e-11
29600000	0.0049992802922340165	1.4176512874079479e-49	1.4655829572382181e-64	4.6349975527227236e-9	1.5743985996016443e-15	1.4300826284107055e-6	-8.959604549946342e-20	1.1678401913724094e-18	4.0213217933677174e-12	1.2604723201560558e-11	4.628083293102015e-11
29700000	0.0049992802922340165	1.4176512874079479e-49	1.4655829572382181e-64	4.6349975527227236e-9	1.5743985996016443e-15	1.4300826284107055e-6	-8.959599612205329e-20	1.1678401913724094e-18	4.0213217933677174e-12	1.2604723201560558e-11	4.628083293102015e-11
29800000	0.0049992802922340165	1.4176512874079479e-49	1.4655829572382181e-64	4.6349975527227236e-9	1.5743985996016443e-15	1.4300826284107055e-6	-8.959594674464316e-20	1.1678401913724094e-18	4.0213217933677174e-12	1.2604723201560558e-11	4.628083293102015e-11
29900000	0.0049992802922340165	1.4176512874079479e-49	1.4655829572382181e-64	4.6349975527227236e-9	1.5743985996016443e-15	1.4300826284107055e-6	-8.959589736723303e-20	1.1678401913724094e-18	4.0213217933677174e-12	1.2604723201560558e-11	4.628083293102015e-11
30000000	0.0049992802922340165	1.4176512874079479e-49	1.4655829572382181e-64	4.6349975527227236e-9	1.5743985996016443e-15	1.4300826284107055e-6	-8.95958479898229e-20	1.1678401913724094e-18	4.0213217933677174e-12	1.2604723201560558e-11	4.628083293102015e-11
30100000	0.0049992802922340165	1.4176512874079479e-49	1.4655829572382181e-64	4.6349975527227236e-9	1.5743985996016443e-15	1.4300826284107055e-6	-8.959579861241277e-20	1.1678401913724094e-18	4.0213217933677174e-12	1.2604723201560558e-11	4.628083293102015e-11
30200000	0.0049992802922340165	1.4176512874079479e-49	1.4655829572382181e-64	4.6349975527227236e-9	1.5743985996016443e-15	1.4300826284107055e-6	-8.959574923500264e-20	1.1678401913724094e-18	4.0213217933677174e-12	1.2604723201560558e-11	4.628083293102015e-11
30300000	0.0049992802922340165	1.4176512874079479e-49	1.4655829572382181e-64	4.6349975527227236e-9	1.5743985996016443e-15	1.4300826284107055e-6	-8.959569985759251e-20	1.1678401913724094e-18	4.0213217933677174e-12	1.2604723201560558e-11	4.628083293102015e-11
30400000	0.0049992802922340165	1.4176512874079479e-49	1.4655829572382181e-64	4.6349975527227236e-9	1.5743985996016443e-15	1.4300826284107055e-6	-8.959565048018238e-20	1.1678401913724094e-18	4.0213217933677174e-12	1.2604723201560558e-11	4.628083293102015e-11
30500000	0.0049992802922340165	1.4176512874079479e-49	1.4655829572382181e-64	4.6349975527227236e-9	1.5743985996016443e-15	1.4300826284107055e-6	-8.959560110277225e-20	1.1678401913724094e-18	4.0213217933677174e-12	1.2604723201560558e-11	4.628083293102015e-11
30600000	0.0049992802922340165	1.4176512874079479e-49	1.4655829572382181e-64	4.6349975527227236e-9	1.5743985996016443e-15	1.4300826284107055e-6	-8.959555172536212e-20	1.1678401913724094e-18	4.0213217933677174e-12	1.2604723201560558e-11	4.628083293102015e-11
30700000	0.0049992802922340165	1.4176512874079479e-49	1.4655829572382181e-64	4.6349975527227236e-9	1.5743985996016443e-15	1.4300826284107055e-6	-8.959550234795199e-20	1.1678401913724094e-18	4.0213217933677174e-12	1.2604723201560558e-11	4.628083293102015e-11
30800000	0.0049992802922340165	1.4176512874079479e-49	1.4655829572382181e-64	4.6349975527227236e-9	1.5743985996016443e-15	1.4300826284107055e-6	-8.959545297054186e-20	1.1678401913724094e-18	4.0213217933677174e-12	1.2604723201560558e-11	4.628083293102015e-11
30900000	0.0049992802922340165	1.4176512874079479e-49	1.4655829572382181e-64	4.6349975527227236e-9	1.5743985996016443e-15	1.4300826284107055e-6	-8.959540359313173e-20	1.1678401913724094e-18	4.0213217933677174e-12	1.2604723201560558e-11	4.628083293102015e-11
31000000	0.0049992802922340165	1.4176512874079479e-49	1.465582957238218e-64	4.6349975527227236e-9	1.5743985996016443e-15	1.4300826284107055e-6	-8.95953542157216e-20	1.1678401913724094e-18	4.0213217933677174e-12	1.2604723201560558e-11	4.628083293102015e-11
31100000	0.0049992802922340165	1.4176512874079479e-49	1.465582957238218e-64	4.6349975527227236e-9	1.5743985996016443e-15	1.4300826284107055e-6	-8.959530483831147e-20	1.1678401913724094e-18	4.0213217933677174e-12	1.2604723201560558e-11	4.628083293102015e-11
31200000	0.0049992802922340165	1.4176512874079479e-49	1.465582957238218e-64	4.6349975527227236e-9	1.5743985996016443e-15	1.4300826284107055e-6	-8.959525546090134e-20	1.1678401913724094e-18	4.0213217933677174e-12	1.2604723201560558e-11	4.628083293102015e-11
31300000	0.0049992802922340165	1.4176512874079479e-49	1.465582957238218e-64	4.6349975527227236e-9	1.5743985996016443e-15	1.4300826284107055e-6	-8.959520608349121e-20	1.1678401913724094e-18	4.0213217933677174e-12	1.2604723201560558e-11	4.628083293102015e-11
31400000	0.0049992802922340165	1.4176512874079479e-49	1.465582957238218e-64	4.6349975527227236e-9	1.5743985996016443e-15	1.4300826284107055e-6	-8.959515670608108e-20	1.1678401913724094e-18	4.0213217933677174e-12	1.2604723201560558e-11	4.628083293102015e-11
31500000	0.0049992802922340165	1.4176512874079477e-49	1.465582957238218e-64	4.6349975527227236e-9	1.5743985996016443e-15	1.4300826284107055e-6	-8.959510732867095e-20	1.1678401913724094e-18	4.0213217933677174e-12	1.2604723201560558e-11	4.628083293102015e-11
31600000	0.0049992802922340165	1.4176512874079477e-49	1.465582957238218e-64	4.6349975527227236e-9	1.5743985996016443e-15	1.4300826284107055e-6	-8.959505795126082e-20	1.1678401913724094e-18	4.0213217933677174e-12	1.2604723201560558e-11	4.628083293102015e-11
31700000	0.0049992802922340165	1.4176512874079477e-49	1.465582957238218e-64	4.6349975527227236e-9	1.5743985996016443e-15	1.4300826284107055e-6	-8.959500857385069e-20	1.1678401913724094e-18	4.0213217933677174e-12	1.2604723201560558e-11	4.628083293102015e-11
31800000	0.0049992802922340165	1.4176512874079477e-49	1.465582957238218e-64	4.6349975527227236e-9	1.5743985996016443e-15	1.4300826284107055e-6	-8.959495919644056e-20	1.1678401913724094e-18	4.0213217933677174e-12	1.2604723201560558e-11	4.628083293102015e-11
31900000	0.0049992802922340165	1.4176512874079477e-49	1.465582957238218e-64	4.6349975527227236e-9	1.5743985996016443e-15	1.4300826284107055e-6	-8.959490981903043e-20	1.1678401913724094e-18	4.0213217933677174e-12	1.2604723201560558e-11	4.628083293102015e-11
32000000	0.0049992802922340165	1.4176512874079477e-49	1.465582957238218e-64	4.6349975527227236e-9	1.5743985996016443e-15	1.4300826284107055e-6	-8.95948604416203e-20	1.1678401913724094e-18	4.0213217933677174e-12	1.2604723201560558e-11	4.628083293102015e-11
32100000	0.0049992802922340165	1.4176512874079477e-49	1.465582957238218e-64	4.6349975527227236e-9	1.5743985996016443e-15	1.4300826284107055e-6	-8.959481106421017e-20	1.1678401913724094e-18	4.0213217933677174e-12	1.2604723201560558e-11	4.628083293102015e-11
32200000	0.0049992802922340165	1.4176512874079477e-49	1.465582957238218e-64	4.6349975527227236e-9	1.5743985996016443e-15	1.4300826284107055e-6	-8.959476168680004e-20	1.1678401913724094e-18	4.0213217933677174e-12	1.2604723201560558e-11	4.628083293102015e-11
32300000	0.0049992802922340165	1.4176512874079477e-49	1.465582957238218e-64	4.6349975527227236e-9	1.5743985996016443e-15	1.4300826284107055e-6	-8.959471230938991e-20	1.1678401913724094e-18	4.0213217933677174e-12	1.2604723201560558e-11	4.628083293102015e-11
32400000	0.0049992802922340165	1.4176512874079477e-49	1.465582957238218e-64	4.6349975527227236e-9	1.5743985996016443e-15	1.4300826284107055e-6	-8.959466293197978e-20	1.1678401913724094e-18	4.0213217933677174e-12	1.2604723201560558e-11	4.628083293102015e-11
32500000	0.0049992802922340165	1.4176512874079477e-49	1.465582957238218e-64	4.6349975527227236e-9	1.5743985996016443e-15	1.4300826284107055e-6	-8.959461355456965e-20	1.1678401913724094e-18	4.0213217933677174e-12	1.2604723201560558e-11	4.628083293102015e-11
32600000	0.0049992802922340165	1.4176512874079477e-49	1.465582957238218e-64	4.6349975527227236e-9	1.5743985996016443e-15	1.4300826284107055e-6	-8.959456417715952e-20	1.1678401913724094e-18	4.0213217933677174e-12	1.2604723201560558e-11	4.628083293102015e-11
32700000	0.0049992802922340165	1.4176512874079477e-49	1.465582957238218e-64	4.6349975527227236e-9	1.5743985996016443e-15	1.4300826284107055e-6	-8.959451479974939e-20	1.1678401913724094e-18	4.0213217933677174e-12	1.2604723201560558e-11	4.628083293102015e-11
32800000	0.0049992802922340165	1.4176512874079477e-49	1.465582957238218e-64	4.6349975527227236e-9	1.5743985996016443e-15	1.4300826284107055e-6	-8.959446542233926e-20	1.1678401913724094e-18	4.0213217933677174e-12	1.2604723201560558e-11	4.628083293102015e-11
32900000	0.0049992802922340165	1.4176512874079477e-49	1.465582957238218e-64	4.6349975527227236e-9	1.5743985996016443e-15	1.4300826284107055e-6	-8.959441604492912e-20	1.1678401913724094e-18	4.0213217933677174e-12	1.2604723201560558e-11	4.628083293102015e-11
33000000	0.0049992802922340165	1.4176512874079477e-49	1.465582957238218e-64	4.6349975527227236e-9	1.5743985996016443e-15	1.4300826284107055e-6	-8.959436666751899e-20	1.1678401913724094e-18	4.0213217933677174e-12	1.2604723201560558e-11	4.628083293102015e-11
33100000	0.0049992802922340165	1.4176512874079475e-49	1.465582957238218e-64	4.6349975527227236e-9	1.5743985996016443e-15	1.4300826284107055e-6	-8.959431729010886e-20	1.1678401913724094e-18	4.0213217933677174e-12	1.2604723201560558e-11	4.628083293102015e-11
33200000	0.0049992802922340165	1.4176512874079475e-49	1.465582957238218e-64	4.6349975527227236e-9	1.5743985996016443e-15	1.4300826284107055e-6	-8.959426791269873e-20	1.1678401913724094e-18	4.0213217933677174e-12	1.2604723201560558e-11	4.628083293102015e-11
33300000	0.0049992802922340165	1.4176512874079475e-49	1.465582957238218e-64	4.6349975527227236e-9	1.5743985996016443e-15	1.4300826284107055e-6	-8.95942185352886e-20	1.1678401913724094e-18	4.0213217933677174e-12	1.2604723201560558e-11	4.628083293102015e-11
33400000	0.0049992802922340165	1.4176512874079475e-49	1.465582957238218e-64	4.6349975527227236e-9	1.5743985996016443e-15	1.4300826284107055e-6	-8.959416915787847e-20	1.1678401913724094e-18	4.0213217933677174e-12	1.2604723201560558e-11	4.628083293102015e-11
33500000	0.0049992802922340165	1.4176512874079475e-49	1.465582957238218e-64	4.6349975527227236e-9	1.5743985996016443e-15	1.4300826284107055e-6	-8.959411978046834e-20	1.1678401913724094e-18	4.0213217933677174e-12	1.2604723201560558e-11	4.628083293102015e-11
33600000	0.0049992802922340165	1.4176512874079475e-49	1.465582957238218e-64	4.6349975527227236e-9	1.5743985996016443e-15	1.4300826284107055e-6	-8.959407040305821e-20	1.1678401913724094e-18	4.0213217933677174e-12	1.2604723201560558e-11	4.628083293102015e-11
33700000	0.0049992802922340165	1.4176512874079475e-49	1.465582957238218e-64	4.6349975527227236e-9	1.5743985996016443e-15	1.4300826284107055e-6	-8.959402102564808e-20	1.1678401913724094e-18	4.0213217933677174e-12	1.2604723201560558e-11	4.628083293102015e-11
33800000	0.0049992802922340165	1.4176512874079475e-49	1.465582957238218e-64	4.6349975527227236e-9	1.5743985996016443e-15	1.4300826284107057e-6	-8.959397164823795e-20	1.1678401913724094e-18	4.0213217933677174e-12	1.2604723201560558e-11	4.628083293102015e-11
33900000	0.0049992802922340165	1.4176512874079475e-49	1.465582957238218e-64	4.6349975527227236e-9	1.5743985996016443e-15	1.4300826284107057e-6	-8.959392227082782e-20	1.1678401913724094e-18	4.021321793367717e-12	1.2604723201560558e-11	4.628083293102015e-11
34000000	0.0049992802922340165	1.4176512874079475e-49	1.465582957238218e-64	4.6349975527227236e-9	1.5743985996016443e-15	1.4300826284107057e-6	-8.959387289341769e-20	1.1678401913724094e-18	4.021321793367717e-12	1.2604723201560558e-11	4.628083293102015e-11
34100000	0.0049992802922340165	1.4176512874079475e-49	1.465582957238218e-64	4.6349975527227236e-9	1.5743985996016443e-15	1.4300826284107057e-6	-8.959382351600756e-20	1.1678401913724094e-18	4.021321793367717e-12	1.2604723201560558e-11	4.628083293102015e-11
34200000	0.0049992802922340165	1.4176512874079475e-49	1.465582957238218e-64	4.6349975527227236e-9	1.5743985996016443e-15	1.4300826284107057e-6	-8.959377413859743e-20	1.1678401913724094e-18	4.021321793367717e-12	1.2604723201560558e-11	4.628083293102015e-11
34300000	0.0049992802922340165	1.4176512874079475e-49	1.465582957238218e-64	4.6349975527227236e-9	1.5743985996016443e-15	1.4300826284107057e-6	-8.95937247611873e-20	1.1678401913724094e-18	4.021321793367717e-12	1.2604723201560558e-11	4.628083293102015e-11
34400000	0.0049992802922340165	1.4176512874079475e-49	1.465582957238218e-64	4.6349975527227236e-9	1.5743985996016443e-15	1.4300826284107057e-6	-8.959367538377717e-20	1.1678401913724094e-18	4.021321793367717e-12	1.2604723201560558e-11	4.628083293102015e-11
34500000	0.0049992802922340165	1.4176512874079475e-49	1.465582957238218e-64	4.6349975527227236e-9	1.5743985996016443e-15	1.4300826284107057e-6	-8.959362600636704e-20	1.1678401913724094e-18	4.021321793367717e-12	1.2604723201560558e-11	4.628083293102015e-11
34600000	0.0049992802922340165	1.4176512874079473e-49	1.465582957238218e-64	4.6349975527227236e-9	1.5743985996016443e-15	1.4300826284107057e-6	-8.959357662895691e-20	1.1678401913724094e-18	4.021321793367717e-12	1.2604723201560558e-11	4.628083293102015e-11
34700000	0.0049992802922340165	1.4176512874079473e-49	1.465582957238218e-64	4.6349975527227236e-9	1.5743985996016443e-15	1.4300826284107057e-6	-8.959352725154678e-20	1.1678401913724094e-18	4.021321793367717e-12	1.2604723201560558e-11	4.628083293102015e-11
34800000	0.0049992802922340165	1.4176512874079473e-49	1.465582957238218e-64	4.6349975527227236e-9	1.5743985996016443e-15	1.4300826284107057e-6	-8.959347787413665e-20	1.1678401913724094e-18	4.021321793367717e-12	1.2604723201560558e-11	4.628083293102015e-11
34900000	0.0049992802922340165	1.4176512874079473e-49	1.4655829572382178e-64	4.6349975527227236e-9	1.5743985996016443e-15	1.4300826284107057e-6	-8.959342849672652e-20	1.1678401913724094e-18	4.021321793367717e-12	1.2604723201560558e-11	4.628083293102015e-11
35000000	0.0049992802922340165	1.4176512874079473e-49	1.4655829572382178e-64	4.6349975527227236e-9	1.5743985996016443e-15	1.4300826284107057e-6	-8.959337911931639e-20	1.1678401913724094e-18	4.021321793367717e-12	1.2604723201560558e-11	4.628083293102015e-11
35100000	0.0049992802922340165	1.4176512874079473e-49	1.4655829572382178e-64	4.6349975527227236e-9	1.5743985996016443e-15	1.4300826284107057e-6	-8.959332974190626e-20	1.1678401913724094e-18	4.021321793367717e-12	1.2604723201560558e-11	4.628083293102015e-11
35200000	0.0049992802922340165	1.4176512874079473e-49	1.4655829572382178e-64	4.6349975527227236e-9	1.5743985996016443e-15	1.4300826284107057e-6	-8.959328036449613e-20	1.1678401913724094e-18	4.021321793367717e-12	1.2604723201560558e-11	4.628083293102015e-11
35300000	0.0049992802922340165	1.4176512874079473e-49	1.4655829572382178e-64	4.6349975527227236e-9	1.5743985996016443e-15	1.4300826284107057e-6	-8.9593230987086e-20	1.1678401913724094e-18	4.021321793367717e-12	1.2604723201560558e-11	4.628083293102015e-11
35400000	0.0049992802922340165	1.4176512874079473e-49	1.4655829572382178e-64	4.6349975527227236e-9	1.5743985996016443e-15	1.4300826284107057e-6	-8.959318160967587e-20	1.1678401913724094e-18	4.021321793367717e-12	1.2604723201560558e-11	4.628083293102015e-11
35500000	0.0049992802922340165	1.4176512874079473e-49	1.4655829572382178e-64	4.6349975527227236e-9	1.5743985996016443e-15	1.4300826284107057e-6	-8.959313223226574e-20	1.1678401913724094e-18	4.021321793367717e-12	1.2604723201560558e-11	4.628083293102015e-11
35600000	0.0049992802922340165	1.4176512874079473e-49	1.4655829572382178e-64	4.6349975527227236e-9	1.5743985996016443e-15	1.4300826284107057e-6	-8.959308285485561e-20	1.1678401913724094e-18	4.021321793367717e-12	1.2604723201560558e-11	4.628083293102015e-11
35700000	0.0049992802922340165	1.4176512874079473e-49	1.4655829572382178e-64	4.6349975527227236e-9	1.5743985996016443e-15	1.4300826284107057e-6	-8.959303347744548e-20	1.1678401913724094e-18	4.021321793367717e-12	1.2604723201560558e-11	4.628083293102015e-11
35800000	0.0049992802922340165	1.4176512874079473e-49	1.4655829572382178e-64	4.6349975527227236e-9	1.5743985996016443e-15	1.4300826284107057e-6	-8.959298410003535e-20	1.1678401913724094e-18	4.021321793367717e-12	1.2604723201560558e-11	4.628083293102015e-11
35900000	0.0049992802922340165	1.4176512874079473e-49	1.4655829572382178e-64	4.6349975527227236e-9	1.5743985996016443e-15	1.4300826284107057e-6	-8.959293472262522e-20	1.1678401913724094e-18	4.021321793367717e-12	1.2604723201560558e-11	4.628083293102015e-11
36000000	0.0049992802922340165	1.4176512874079473e-49	1.4655829572382178e-64	4.6349975527227236e-9	1.5743985996016443e-15	1.4300826284107057e-6	-8.959288534521509e-20	1.1678401913724094e-18	4.021321793367717e-12	1.2604723201560558e-11	4.628083293102015e-11
36100000	0.0049992802922340165	1.4176512874079473e-49	1.4655829572382178e-64	4.6349975527227236e-9	1.5743985996016443e-15	1.4300826284107057e-6	-8.959283596780496e-20	1.1678401913724094e-18	4.021321793367717e-12	1.2604723201560558e-11	4.628083293102015e-11
36200000	0.0049992802922340165	1.4176512874079471e-49	1.4655829572382178e-64	4.6349975527227236e-9	1.5743985996016443e-15	1.4300826284107057e-6	-8.959278659039482e-20	1.1678401913724094e-18	4.021321793367717e-12	1.2604723201560558e-11	4.628083293102015e-11
36300000	0.0049992802922340165	1.4176512874079471e-49	1.4655829572382178e-64	4.6349975527227236e-9	1.5743985996016443e-15	1.4300826284107057e-6	-8.959273721298469e-20	1.1678401913724094e-18	4.021321793367717e-12	1.2604723201560558e-11	4.628083293102015e-11
36400000	0.0049992802922340165	1.4176512874079471e-49	1.4655829572382178e-64	4.6349975527227236e-9	1.5743985996016443e-15	1.4300826284107057e-6	-8.959268783557456e-20	1.1678401913724094e-18	4.021321793367717e-12	1.2604723201560558e-11	4.628083293102015e-11
36500000	0.0049992802922340165	1.4176512874079471e-49	1.4655829572382178e-64	4.6349975527227236e-9	1.5743985996016443e-15	1.4300826284107057e-6	-8.959263845816443e-20	1.1678401913724094e-18	4.021321793367717e-12	1.2604723201560558e-11	4.628083293102015e-11
36600000	0.0049992802922340165	1.4176512874079471e-49	1.4655829572382178e-64	4.6349975527227236e-9	1.5743985996016443e-15	1.4300826284107057e-6	-8.95925890807543e-20	1.1678401913724094e-18	4.021321793367717e-12	1.2604723201560558e-11	4.628083293102015e-11
36700000	0.0049992802922340165	1.4176512874079471e-49	1.4655829572382178e-64	4.6349975527227236e-9	1.5743985996016443e-15	1.4300826284107057e-6	-8.959253970334417e-20	1.1678401913724094e-18	4.021321793367717e-12	1.2604723201560558e-11	4.628083293102015e-11
36800000	0.0049992802922340165	1.4176512874079471e-49	1.4655829572382178e-64	4.6349975527227236e-9	1.5743985996016443e-15	1.4300826284107057e-6	-8.959249032593404e-20	1.1678401913724094e-18	4.021321793367717e-12	1.2604723201560558e-11	4.628083293102015e-11
36900000	0.0049992802922340165	1.4176512874079471e-49	1.4655829572382178e-64	4.6349975527227236e-9	1.5743985996016443e-15	1.4300826284107057e-6	-8.959244094852391e-20	1.1678401913724094e-18	4.021321793367717e-12	1.2604723201560558e-11	4.628083293102015e-11
37000000	0.0049992802922340165	1.4176512874079471e-49	1.4655829572382178e-64	4.6349975527227236e-9	1.5743985996016443e-15	1.4300826284107057e-6	-8.959239157111378e-20	1.1678401913724094e-18	4.021321793367717e-12	1.2604723201560558e-11	4.628083293102015e-11
37100000	0.0049992802922340165	1.4176512874079471e-49	1.4655829572382178e-64	4.6349975527227236e-9	1.5743985996016443e-15	1.4300826284107057e-6	-8.959234219370365e-20	1.1678401913724094e-18	4.021321793367717e-12	1.2604723201560558e-11	4.628083293102015e-11
37200000	0.0049992802922340165	1.4176512874079471e-49	1.4655829572382178e-64	4.6349975527227236e-9	1.5743985996016443e-15	1.4300826284107057e-6	-8.959229281629352e-20	1.1678401913724094e-18	4.021321793367717e-12	1.2604723201560558e-11	4.628083293102015e-11
37300000	0.0049992802922340165	1.4176512874079471e-49	1.4655829572382178e-64	4.6349975527227236e-9	1.5743985996016443e-15	1.4300826284107057e-6	-8.959224343888339e-20	1.1678401913724094e-18	4.021321793367717e-12	1.2604723201560558e-11	4.628083293102015e-11
37400000	0.0049992802922340165	1.4176512874079471e-49	1.4655829572382178e-64	4.6349975527227236e-9	1.5743985996016443e-15	1.4300826284107057e-6	-8.959219406147326e-20	1.1678401913724094e-18	4.021321793367717e-12	1.2604723201560558e-11	4.628083293102015e-11
37500000	0.0049992802922340165	1.4176512874079471e-49	1.4655829572382178e-64	4.6349975527227236e-9	1.5743985996016443e-15	1.4300826284107057e-6	-8.959214468406313e-20	1.1678401913724094e-18	4.021321793367717e-12	1.2604723201560558e-11	4.628083293102015e-11
37600000	0.0049992802922340165	1.4176512874079471e-49	1.4655829572382178e-64	4.6349975527227236e-9	1.5743985996016443e-15	1.4300826284107057e-6	-8.9592095306653e-20	1.1678401913724094e-18	4.021321793367717e-12	1.2604723201560558e-11	4.628083293102015e-11
37700000	0.0049992802922340165	1.4176512874079471e-49	1.4655829572382178e-64	4.6349975527227236e-9	1.5743985996016443e-15	1.4300826284107057e-6	-8.959204592924287e-20	1.1678401913724094e-18	4.021321793367717e-12	1.2604723201560558e-11	4.628083293102015e-11
37800000	0.0049992802922340165	1.4176512874079471e-49	1.4655829572382178e-64	4.6349975527227236e-9	1.5743985996016443e-15	1.4300826284107057e-6	-8.959199655183274e-20	1.1678401913724094e-18	4.021321793367717e-12	1.2604723201560558e-11	4.628083293102015e-11
37900000	0.0049992802922340165	1.4176512874079471e-49	1.4655829572382178e-64	4.6349975527227236e-9	1.5743985996016443e-15	1.4300826284107057e-6	-8.959194717442261e-20	1.1678401913724094e-18	4.021321793367717e-12	1.2604723201560558e-11	4.628083293102015e-11
38000000	0.0049992802922340165	1.4176512874079471e-49	1.4655829572382178e-64	4.6349975527227236e-9	1.5743985996016443e-15	1.4300826284107057e-6	-8.959189779701248e-20	1.1678401913724094e-18	4.021321793367717e-12	1.2604723201560558e-11	4.628083293102015e-11
38100000	0.0049992802922340165	1.4176512874079471e-49	1.4655829572382178e-64	4.6349975527227236e-9	1.5743985996016443e-15	1.4300826284107057e-6	-8.959184841960235e-20	1.1678401913724094e-18	4.021321793367717e-12	1.2604723201560558e-11	4.628083293102015e-11
38200000	0.0049992802922340165	1.4176512874079471e-49	1.4655829572382178e-64	4.6349975527227236e-9	1.5743985996016443e-15	1.4300826284107057e-6	-8.959179904219222e-20	1.1678401913724094e-18	4.021321793367717e-12	1.2604723201560558e-11	4.628083293102015e-11
38300000	0.0049992802922340165	1.4176512874079471e-49	1.4655829572382178e-64	4.6349975527227236e-9	1.5743985996016443e-15	1.4300826284107057e-6	-8.959174966478209e-20	1.1678401913724094e-18	4.021321793367717e-12	1.2604723201560558e-11	4.628083293102015e-11
38400000	0.0049992802922340165	1.4176512874079471e-49	1.4655829572382178e-64	4.6349975527227236e-9	1.5743985996016443e-15	1.4300826284107057e-6	-8.959170028737196e-20	1.1678401913724094e-18	4.021321793367717e-12	1.2604723201560558e-11	4.628083293102015e-11
38500000	0.0049992802922340165	1.4176512874079471e-49	1.4655829572382178e-64	4.6349975527227236e-9	1.5743985996016443e-15	1.4300826284107057e-6	-8.959165090996183e-20	1.1678401913724094e-18	4.021321793367717e-12	1.2604723201560558e-11	4.628083293102015e-11
38600000	0.0049992802922340165	1.4176512874079471e-49	1.4655829572382178e-64	4.6349975527227236e-9	1.5743985996016443e-15	1.4300826284107057e-6	-8.95916015325517e-20	1.1678401913724094e-18	4.021321793367717e-12	1.2604723201560558e-11	4.628083293102015e-11
38700000	0.0049992802922340165	1.4176512874079471e-49	1.4655829572382178e-64	4.6349975527227236e-9	1.5743985996016443e-15	1.4300826284107057e-6	-8.959155215514157e-20	1.1678401913724094e-18	4.021321793367717e-12	1.2604723201560558e-11	4.628083293102015e-11
38800000	0.0049992802922340165	1.4176512874079471e-49	1.4655829572382178e-64	4.6349975527227236e-9	1.5743985996016443e-15	1.4300826284107057e-6	-8.959150277773144e-20	1.1678401913724094e-18	4.021321793367717e-12	1.2604723201560558e-11	4.628083293102015e-11
38900000	0.0049992802922340165	1.4176512874079471e-49	1.4655829572382178e-64	4.6349975527227236e-9	1.5743985996016443e-15	1.4300826284107057e-6	-8.959145340032131e-20	1.1678401913724094e-18	4.021321793367717e-12	1.2604723201560558e-11	4.628083293102015e-11
39000000	0.0049992802922340165	1.4176512874079471e-49	1.4655829572382178e-64	4.6349975527227236e-9	1.5743985996016443e-15	1.4300826284107057e-6	-8.959140402291118e-20	1.1678401913724094e-18	4.021321793367717e-12	1.2604723201560558e-11	4.628083293102015e-11
39100000	0.0049992802922340165	1.4176512874079471e-49	1.4655829572382178e-64	4.6349975527227236e-9	1.5743985996016443e-15	1.4300826284107057e-6	-8.959135464550105e-20	1.1678401913724094e-18	4.021321793367717e-12	1.2604723201560558e-11	4.628083293102015e-11
39200000	0.0049992802922340165	1.4176512874079471e-49	1.4655829572382178e-64	4.6349975527227236e-9	1.5743985996016443e-15	1.4300826284107057e-6	-8.959130526809092e-20	1.1678401913724094e-18	4.021321793367717e-12	1.2604723201560558e-11	4.628083293102015e-11
39300000	0.0049992802922340165	1.4176512874079471e-49	1.4655829572382178e-64	4.6349975527227236e-9	1.5743985996016443e-15	1.4300826284107057e-6	-8.959125589068079e-20	1.1678401913724094e-18	4.021321793367717e-12	1.2604723201560558e-11	4.628083293102015e-11
39400000	0.0049992802922340165	1.4176512874079471e-49	1.4655829572382178e-64	4.6349975527227236e-9	1.5743985996016443e-15	1.4300826284107057e-6	-8.959120651327066e-20	1.1678401913724094e-18	4.021321793367717e-12	1.2604723201560558e-11	4.628083293102015e-11
39500000	0.0049992802922340165	1.4176512874079471e-49	1.4655829572382178e-64	4.6349975527227236e-9	1.5743985996016443e-15	1.4300826284107057e-6	-8.959115713586053e-20	1.1678401913724094e-18	4.021321793367717e-12	1.2604723201560558e-11	4.628083293102015e-11
39600000	0.0049992802922340165	1.4176512874079471e-49	1.4655829572382178e-64	4.6349975527227236e-9	1.5743985996016443e-15	1.4300826284107057e-6	-8.959110775845039e-20	1.1678401913724094e-18	4.021321793367717e-12	1.2604723201560558e-11	4.628083293102015e-11
39700000	0.0049992802922340165	1.4176512874079471e-49	1.4655829572382178e-64	4.6349975527227236e-9	1.5743985996016443e-15	1.4300826284107057e-6	-8.959105838104026e-20	1.1678401913724094e-18	4.021321793367717e-12	1.2604723201560558e-11	4.628083293102015e-11
39800000	0.0049992802922340165	1.4176512874079471e-49	1.4655829572382178e-64	4.6349975527227236e-9	1.5743985996016443e-15	1.4300826284107057e-6	-8.959100900363013e-20	1.1678401913724094e-18	4.021321793367717e-12	1.2604723201560558e-11	4.628083293102015e-11
39900000	0.0049992802922340165	1.4176512874079471e-49	1.4655829572382178e-64	4.6349975527227236e-9	1.5743985996016443e-15	1.4300826284107057e-6	-8.959095962622e-20	1.1678401913724094e-18	4.021321793367717e-12	1.2604723201560558e-11	4.628083293102015e-11
40000000	0.0049992802922340165	1.4176512874079471e-49	1.4655829572382178e-64	4.6349975527227236e-9	1.5743985996016443e-15	1.4300826284107057e-6	-8.959091024880987e-20	1.1678401913724094e-18	4.021321793367717e-12	1.2604723201560558e-11	4.628083293102015e-11
40100000	0.0049992802922340165	1.4176512874079471e-49	1.4655829572382178e-64	4.6349975527227236e-9	1.5743985996016443e-15	1.4300826284107057e-6	-8.959086087139974e-20	1.1678401913724094e-18	4.021321793367717e-12	1.2604723201560558e-11	4.628083293102015e-11
40200000	0.0049992802922340165	1.4176512874079471e-49	1.4655829572382178e-64	4.6349975527227236e-9	1.5743985996016443e-15	1.4300826284107057e-6	-8.959081149398961e-20	1.1678401913724094e-18	4.021321793367717e-12	1.2604723201560558e-11	4.628083293102015e-11
40300000	0.0049992802922340165	1.4176512874079471e-49	1.4655829572382178e-64	4.6349975527227236e-9	1.5743985996016443e-15	1.4300826284107057e-6	-8.959076211657948e-20	1.1678401913724094e-18	4.021321793367717e-12	1.2604723201560558e-11	4.628083293102015e-11
40400000	0.0049992802922340165	1.4176512874079471e-49	1.4655829572382178e-64	4.6349975527227236e-9	1.5743985996016443e-15	1.4300826284107057e-6	-8.959071273916935e-20	1.1678401913724094e-18	4.021321793367717e-12	1.2604723201560558e-11	4.628083293102015e-11
40500000	0.0049992802922340165	1.4176512874079471e-49	1.4655829572382178e-64	4.6349975527227236e-9	1.5743985996016443e-15	1.4300826284107057e-6	-8.959066336175922e-20	1.1678401913724094e-18	4.021321793367717e-12	1.2604723201560558e-11	4.628083293102015e-11
40600000	0.0049992802922340165	1.4176512874079471e-49	1.4655829572382178e-64	4.6349975527227236e-9	1.5743985996016443e-15	1.4300826284107057e-6	-8.959061398434909e-20	1.1678401913724094e-18	4.021321793367717e-12	1.2604723201560558e-11	4.628083293102015e-11
40700000	0.0049992802922340165	1.4176512874079471e-49	1.4655829572382178e-64	4.6349975527227236e-9	1.5743985996016443e-15	1.4300826284107057e-6	-8.959056460693896e-20	1.1678401913724094e-18	4.021321793367717e-12	1.2604723201560558e-11	4.628083293102015e-11
40800000	0.0049992802922340165	1.4176512874079471e-49	1.4655829572382178e-64	4.6349975527227236e-9	1.5743985996016443e-15	1.4300826284107057e-6	-8.959051522952883e-20	1.1678401913724094e-18	4.021321793367717e-12	1.2604723201560558e-11	4.628083293102015e-11
40900000	0.0049992802922340165	1.4176512874079471e-49	1.4655829572382178e-64	4.6349975527227236e-9	1.5743985996016443e-15	1.4300826284107057e-6	-8.95904658521187e-20	1.1678401913724094e-18	4.021321793367717e-12	1.2604723201560558e-11	4.628083293102015e-11
41000000	0.0049992802922340165	1.4176512874079471e-49	1.4655829572382178e-64	4.6349975527227236e-9	1.5743985996016443e-15	1.4300826284107057e-6	-8.959041647470857e-20	1.1678401913724094e-18	4.021321793367717e-12	1.2604723201560558e-11	4.628083293102015e-11
41100000	0.0049992802922340165	1.4176512874079471e-49	1.4655829572382178e-64	4.6349975527227236e-9	1.5743985996016443e-15	1.4300826284107057e-6	-8.959036709729844e-20	1.1678401913724094e-18	4.021321793367717e-12	1.2604723201560558e-11	4.628083293102015e-11
41200000	0.0049992802922340165	1.4176512874079471e-49	1.465582957238218e-64	4.6349975527227236e-9	1.5743985996016443e-15	1.4300826284107057e-6	-8.959031771988831e-20	1.1678401913724094e-18	4.021321793367717e-12	1.2604723201560558e-11	4.628083293102015e-11
41300000	0.0049992802922340165	1.4176512874079473e-49	1.465582957238218e-64	4.6349975527227236e-9	1.5743985996016443e-15	1.4300826284107057e-6	-8.959026834247818e-20	1.1678401913724094e-18	4.021321793367717e-12	1.2604723201560558e-11	4.628083293102015e-11
41400000	0.0049992802922340165	1.4176512874079473e-49	1.465582957238218e-64	4.6349975527227236e-9	1.5743985996016443e-15	1.4300826284107057e-6	-8.959021896506805e-20	1.1678401913724094e-18	4.021321793367717e-12	1.2604723201560558e-11	4.628083293102015e-11
41500000	0.0049992802922340165	1.4176512874079473e-49	1.465582957238218e-64	4.6349975527227236e-9	1.5743985996016443e-15	1.4300826284107057e-6	-8.959016958765792e-20	1.1678401913724094e-18	4.021321793367717e-12	1.2604723201560558e-11	4.628083293102015e-11
41600000	0.0049992802922340165	1.4176512874079473e-49	1.465582957238218e-64	4.6349975527227236e-9	1.5743985996016443e-15	1.4300826284107057e-6	-8.959012021024779e-20	1.1678401913724094e-18	4.021321793367717e-12	1.2604723201560558e-11	4.628083293102015e-11
41700000	0.0049992802922340165	1.4176512874079473e-49	1.465582957238218e-64	4.6349975527227236e-9	1.5743985996016443e-15	1.4300826284107057e-6	-8.959007083283766e-20	1.1678401913724094e-18	4.021321793367717e-12	1.2604723201560558e-11	4.628083293102015e-11
41800000	0.0049992802922340165	1.4176512874079473e-49	1.465582957238218e-64	4.634997552722724e-9	1.5743985996016443e-15	1.4300826284107057e-6	-8.959002145542753e-20	1.1678401913724094e-18	4.021321793367717e-12	1.2604723201560558e-11	4.628083293102015e-11
41900000	0.0049992802922340165	1.4176512874079473e-49	1.465582957238218e-64	4.634997552722724e-9	1.5743985996016443e-15	1.4300826284107057e-6	-8.95899720780174e-20	1.1678401913724094e-18	4.021321793367717e-12	1.2604723201560558e-11	4.628083293102015e-11
42000000	0.0049992802922340165	1.4176512874079473e-49	1.465582957238218e-64	4.634997552722724e-9	1.5743985996016443e-15	1.4300826284107057e-6	-8.958992270060727e-20	1.1678401913724094e-18	4.021321793367717e-12	1.2604723201560558e-11	4.628083293102015e-11
42100000	0.0049992802922340165	1.4176512874079473e-49	1.465582957238218e-64	4.634997552722724e-9	1.5743985996016443e-15	1.4300826284107057e-6	-8.958987332319714e-20	1.1678401913724094e-18	4.021321793367717e-12	1.2604723201560558e-11	4.628083293102015e-11
42200000	0.0049992802922340165	1.4176512874079473e-49	1.465582957238218e-64	4.634997552722724e-9	1.5743985996016443e-15	1.4300826284107057e-6	-8.958982394578701e-20	1.1678401913724094e-18	4.021321793367717e-12	1.2604723201560558e-11	4.628083293102015e-11
42300000	0.0049992802922340165	1.4176512874079473e-49	1.465582957238218e-64	4.634997552722724e-9	1.5743985996016443e-15	1.4300826284107057e-6	-8.958977456837688e-20	1.1678401913724094e-18	4.021321793367717e-12	1.2604723201560558e-11	4.628083293102015e-11
42400000	0.0049992802922340165	1.4176512874079473e-49	1.465582957238218e-64	4.634997552722724e-9	1.5743985996016443e-15	1.4300826284107057e-6	-8.958972519096675e-20	1.1678401913724094e-18	4.021321793367717e-12	1.2604723201560558e-11	4.628083293102015e-11
42500000	0.0049992802922340165	1.4176512874079473e-49	1.465582957238218e-64	4.634997552722724e-9	1.5743985996016443e-15	1.4300826284107057e-6	-8.958967581355662e-20	1.1678401913724094e-18	4.021321793367717e-12	1.2604723201560558e-11	4.628083293102015e-11
42600000	0.0049992802922340165	1.4176512874079473e-49	1.465582957238218e-64	4.634997552722724e-9	1.5743985996016443e-15	1.4300826284107057e-6	-8.95896264361465e-20	1.1678401913724094e-18	4.021321793367717e-12	1.2604723201560558e-11	4.628083293102015e-11
42700000	0.0049992802922340165	1.4176512874079473e-49	1.465582957238218e-64	4.634997552722724e-9	1.5743985996016443e-15	1.4300826284107057e-6	-8.958957705873636e-20	1.1678401913724094e-18	4.021321793367717e-12	1.2604723201560558e-11	4.628083293102015e-11
42800000	0.0049992802922340165	1.4176512874079473e-49	1.465582957238218e-64	4.634997552722724e-9	1.5743985996016443e-15	1.4300826284107057e-6	-8.958952768132623e-20	1.1678401913724094e-18	4.021321793367717e-12	1.2604723201560558e-11	4.628083293102015e-11
42900000	0.0049992802922340165	1.4176512874079473e-49	1.465582957238218e-64	4.634997552722724e-9	1.5743985996016443e-15	1.4300826284107057e-6	-8.958947830391609e-20	1.1678401913724094e-18	4.021321793367717e-12	1.2604723201560558e-11	4.628083293102015e-11
43000000	0.0049992802922340165	1.4176512874079475e-49	1.465582957238218e-64	4.634997552722724e-9	1.5743985996016443e-15	1.4300826284107057e-6	-8.958942892650596e-20	1.1678401913724094e-18	4.021321793367717e-12	1.2604723201560558e-11	4.628083293102015e-11
43100000	0.0049992802922340165	1.4176512874079475e-49	1.465582957238218e-64	4.634997552722724e-9	1.5743985996016443e-15	1.4300826284107057e-6	-8.958937954909583e-20	1.1678401913724094e-18	4.021321793367717e-12	1.2604723201560558e-11	4.628083293102015e-11
43200000	0.0049992802922340165	1.4176512874079475e-49	1.465582957238218e-64	4.634997552722724e-9	1.5743985996016443e-15	1.4300826284107055e-6	-8.95893301716857e-20	1.1678401913724094e-18	4.021321793367717e-12	1.2604723201560558e-11	4.628083293102015e-11
43300000	0.0049992802922340165	1.4176512874079475e-49	1.465582957238218e-64	4.634997552722724e-9	1.5743985996016443e-15	1.4300826284107055e-6	-8.958928079427557e-20	1.1678401913724094e-18	4.0213217933677174e-12	1.2604723201560558e-11	4.628083293102015e-11
43400000	0.0049992802922340165	1.4176512874079475e-49	1.465582957238218e-64	4.634997552722724e-9	1.5743985996016443e-15	1.4300826284107055e-6	-8.958923141686544e-20	1.1678401913724094e-18	4.0213217933677174e-12	1.2604723201560558e-11	4.628083293102015e-11
43500000	0.0049992802922340165	1.4176512874079475e-49	1.465582957238218e-64	4.634997552722724e-9	1.5743985996016443e-15	1.4300826284107055e-6	-8.958918203945531e-20	1.1678401913724094e-18	4.0213217933677174e-12	1.2604723201560558e-11	4.628083293102015e-11
43600000	0.0049992802922340165	1.4176512874079475e-49	1.465582957238218e-64	4.634997552722724e-9	1.5743985996016443e-15	1.4300826284107055e-6	-8.958913266204518e-20	1.1678401913724094e-18	4.0213217933677174e-12	1.2604723201560558e-11	4.628083293102015e-11
43700000	0.0049992802922340165	1.4176512874079475e-49	1.4655829572382181e-64	4.634997552722724e-9	1.5743985996016443e-15	1.4300826284107055e-6	-8.958908328463505e-20	1.1678401913724094e-18	4.0213217933677174e-12	1.2604723201560558e-11	4.628083293102015e-11
43800000	0.0049992802922340165	1.4176512874079475e-49	1.4655829572382181e-64	4.634997552722724e-9	1.5743985996016443e-15	1.4300826284107055e-6	-8.958903390722492e-20	1.1678401913724094e-18	4.0213217933677174e-12	1.2604723201560558e-11	4.628083293102015e-11
43900000	0.0049992802922340165	1.4176512874079475e-49	1.4655829572382181e-64	4.634997552722724e-9	1.5743985996016443e-15	1.4300826284107055e-6	-8.958898452981479e-20	1.1678401913724094e-18	4.0213217933677174e-12	1.2604723201560558e-11	4.628083293102015e-11
44000000	0.0049992802922340165	1.4176512874079475e-49	1.4655829572382181e-64	4.634997552722724e-9	1.5743985996016443e-15	1.4300826284107055e-6	-8.958893515240466e-20	1.1678401913724094e-18	4.0213217933677174e-12	1.2604723201560558e-11	4.628083293102015e-11
44100000	0.0049992802922340165	1.4176512874079475e-49	1.4655829572382181e-64	4.634997552722724e-9	1.5743985996016443e-15	1.4300826284107055e-6	-8.958888577499453e-20	1.1678401913724094e-18	4.0213217933677174e-12	1.2604723201560558e-11	4.628083293102015e-11
44200000	0.0049992802922340165	1.4176512874079475e-49	1.4655829572382181e-64	4.634997552722724e-9	1.5743985996016443e-15	1.4300826284107055e-6	-8.95888363975844e-20	1.1678401913724094e-18	4.0213217933677174e-12	1.2604723201560558e-11	4.628083293102015e-11
44300000	0.0049992802922340165	1.4176512874079475e-49	1.4655829572382181e-64	4.634997552722724e-9	1.5743985996016443e-15	1.4300826284107055e-6	-8.958878702017427e-20	1.1678401913724094e-18	4.0213217933677174e-12	1.2604723201560558e-11	4.628083293102015e-11
44400000	0.0049992802922340165	1.4176512874079475e-49	1.4655829572382181e-64	4.634997552722724e-9	1.5743985996016443e-15	1.4300826284107055e-6	-8.958873764276414e-20	1.1678401913724094e-18	4.0213217933677174e-12	1.2604723201560558e-11	4.628083293102015e-11
44500000	0.0049992802922340165	1.4176512874079477e-49	1.4655829572382181e-64	4.634997552722724e-9	1.5743985996016443e-15	1.4300826284107055e-6	-8.958868826535401e-20	1.1678401913724094e-18	4.0213217933677174e-12	1.2604723201560558e-11	4.628083293102015e-11
44600000	0.0049992802922340165	1.4176512874079477e-49	1.4655829572382181e-64	4.634997552722724e-9	1.5743985996016443e-15	1.4300826284107055e-6	-8.958863888794388e-20	1.1678401913724094e-18	4.0213217933677174e-12	1.2604723201560558e-11	4.628083293102015e-11
44700000	0.0049992802922340165	1.4176512874079477e-49	1.4655829572382181e-64	4.634997552722724e-9	1.5743985996016443e-15	1.4300826284107055e-6	-8.958858951053375e-20	1.1678401913724094e-18	4.0213217933677174e-12	1.2604723201560558e-11	4.628083293102015e-11
44800000	0.0049992802922340165	1.4176512874079477e-49	1.4655829572382181e-64	4.634997552722724e-9	1.5743985996016443e-15	1.4300826284107055e-6	-8.958854013312362e-20	1.1678401913724094e-18	4.0213217933677174e-12	1.2604723201560558e-11	4.628083293102015e-11
44900000	0.0049992802922340165	1.4176512874079477e-49	1.4655829572382181e-64	4.634997552722724e-9	1.5743985996016443e-15	1.4300826284107055e-6	-8.95884907557135e-20	1.1678401913724094e-18	4.0213217933677174e-12	1.2604723201560558e-11	4.628083293102015e-11
45000000	0.0049992802922340165	1.4176512874079477e-49	1.4655829572382181e-64	4.634997552722724e-9	1.5743985996016443e-15	1.4300826284107055e-6	-8.958844137830336e-20	1.1678401913724094e-18	4.0213217933677174e-12	1.2604723201560558e-11	4.628083293102015e-11
45100000	0.0049992802922340165	1.4176512874079477e-49	1.4655829572382181e-64	4.634997552722724e-9	1.5743985996016443e-15	1.4300826284107055e-6	-8.958839200089324e-20	1.1678401913724094e-18	4.0213217933677174e-12	1.2604723201560558e-11	4.628083293102015e-11
45200000	0.0049992802922340165	1.4176512874079477e-49	1.4655829572382181e-64	4.634997552722724e-9	1.5743985996016443e-15	1.4300826284107055e-6	-8.95883426234831e-20	1.1678401913724094e-18	4.0213217933677174e-12	1.2604723201560558e-11	4.628083293102015e-11
45300000	0.0049992802922340165	1.4176512874079477e-49	1.4655829572382181e-64	4.634997552722724e-9	1.5743985996016443e-15	1.4300826284107055e-6	-8.958829324607298e-20	1.1678401913724094e-18	4.0213217933677174e-12	1.2604723201560558e-11	4.628083293102015e-11
45400000	0.0049992802922340165	1.4176512874079477e-49	1.4655829572382181e-64	4.634997552722724e-9	1.5743985996016443e-15	1.4300826284107055e-6	-8.958824386866285e-20	1.1678401913724094e-18	4.0213217933677174e-12	1.2604723201560558e-11	4.628083293102015e-11
45500000	0.0049992802922340165	1.4176512874079477e-49	1.4655829572382181e-64	4.634997552722724e-9	1.5743985996016443e-15	1.4300826284107055e-6	-8.958819449125272e-20	1.1678401913724094e-18	4.0213217933677174e-12	1.2604723201560558e-11	4.628083293102015e-11
45600000	0.0049992802922340165	1.4176512874079477e-49	1.4655829572382181e-64	4.634997552722724e-9	1.5743985996016443e-15	1.4300826284107055e-6	-8.958814511384259e-20	1.1678401913724094e-18	4.0213217933677174e-12	1.2604723201560558e-11	4.628083293102015e-11
45700000	0.0049992802922340165	1.4176512874079477e-49	1.4655829572382181e-64	4.634997552722724e-9	1.5743985996016443e-15	1.4300826284107055e-6	-8.958809573643246e-20	1.1678401913724094e-18	4.0213217933677174e-12	1.2604723201560558e-11	4.628083293102015e-11
45800000	0.0049992802922340165	1.4176512874079477e-49	1.4655829572382181e-64	4.634997552722724e-9	1.5743985996016443e-15	1.4300826284107055e-6	-8.958804635902233e-20	1.1678401913724094e-18	4.0213217933677174e-12	1.2604723201560558e-11	4.628083293102015e-11
45900000	0.0049992802922340165	1.4176512874079477e-49	1.4655829572382183e-64	4.634997552722724e-9	1.5743985996016443e-15	1.4300826284107055e-6	-8.95879969816122e-20	1.1678401913724094e-18	4.0213217933677174e-12	1.2604723201560558e-11	4.628083293102015e-11
46000000	0.0049992802922340165	1.4176512874079477e-49	1.4655829572382183e-64	4.634997552722724e-9	1.5743985996016443e-15	1.4300826284107055e-6	-8.958794760420207e-20	1.1678401913724094e-18	4.0213217933677174e-12	1.2604723201560558e-11	4.628083293102015e-11
46100000	0.0049992802922340165	1.4176512874079479e-49	1.4655829572382183e-64	4.634997552722724e-9	1.5743985996016443e-15	1.4300826284107055e-6	-8.958789822679194e-20	1.1678401913724094e-18	4.0213217933677174e-12	1.2604723201560558e-11	4.628083293102015e-11
46200000	0.0049992802922340165	1.4176512874079479e-49	1.4655829572382183e-64	4.634997552722724e-9	1.5743985996016443e-15	1.4300826284107055e-6	-8.95878488493818e-20	1.1678401913724094e-18	4.0213217933677174e-12	1.2604723201560558e-11	4.628083293102015e-11
46300000	0.0049992802922340165	1.4176512874079479e-49	1.4655829572382183e-64	4.634997552722724e-9	1.5743985996016443e-15	1.4300826284107055e-6	-8.958779947197166e-20	1.1678401913724094e-18	4.0213217933677174e-12	1.2604723201560558e-11	4.628083293102015e-11
46400000	0.0049992802922340165	1.4176512874079479e-49	1.4655829572382183e-64	4.634997552722724e-9	1.5743985996016443e-15	1.4300826284107055e-6	-8.958775009456153e-20	1.1678401913724094e-18	4.0213217933677174e-12	1.2604723201560558e-11	4.628083293102015e-11
46500000	0.0049992802922340165	1.4176512874079479e-49	1.4655829572382183e-64	4.634997552722724e-9	1.5743985996016443e-15	1.4300826284107055e-6	-8.95877007171514e-20	1.1678401913724094e-18	4.0213217933677174e-12	1.2604723201560558e-11	4.628083293102015e-11
46600000	0.0049992802922340165	1.4176512874079479e-49	1.4655829572382183e-64	4.634997552722724e-9	1.5743985996016443e-15	1.4300826284107055e-6	-8.958765133974127e-20	1.1678401913724094e-18	4.0213217933677174e-12	1.2604723201560558e-11	4.628083293102015e-11
46700000	0.0049992802922340165	1.4176512874079479e-49	1.4655829572382183e-64	4.634997552722724e-9	1.5743985996016443e-15	1.4300826284107055e-6	-8.958760196233114e-20	1.1678401913724094e-18	4.0213217933677174e-12	1.2604723201560558e-11	4.628083293102015e-11
46800000	0.0049992802922340165	1.4176512874079479e-49	1.4655829572382183e-64	4.634997552722724e-9	1.5743985996016443e-15	1.4300826284107055e-6	-8.958755258492101e-20	1.1678401913724094e-18	4.0213217933677174e-12	1.2604723201560558e-11	4.628083293102015e-11
46900000	0.0049992802922340165	1.4176512874079479e-49	1.4655829572382183e-64	4.634997552722724e-9	1.5743985996016443e-15	1.4300826284107055e-6	-8.958750320751089e-20	1.1678401913724094e-18	4.0213217933677174e-12	1.2604723201560558e-11	4.628083293102015e-11
47000000	0.0049992802922340165	1.4176512874079479e-49	1.4655829572382183e-64	4.634997552722724e-9	1.5743985996016443e-15	1.4300826284107055e-6	-8.958745383010076e-20	1.1678401913724094e-18	4.0213217933677174e-12	1.2604723201560558e-11	4.628083293102015e-11
47100000	0.0049992802922340165	1.4176512874079479e-49	1.4655829572382183e-64	4.634997552722724e-9	1.5743985996016443e-15	1.4300826284107055e-6	-8.958740445269063e-20	1.1678401913724094e-18	4.0213217933677174e-12	1.2604723201560558e-11	4.628083293102015e-11
47200000	0.0049992802922340165	1.4176512874079479e-49	1.4655829572382183e-64	4.634997552722724e-9	1.5743985996016443e-15	1.4300826284107055e-6	-8.95873550752805e-20	1.1678401913724094e-18	4.0213217933677174e-12	1.2604723201560558e-11	4.628083293102015e-11
47300000	0.0049992802922340165	1.4176512874079479e-49	1.4655829572382183e-64	4.634997552722724e-9	1.5743985996016443e-15	1.4300826284107055e-6	-8.958730569787037e-20	1.1678401913724094e-18	4.0213217933677174e-12	1.2604723201560558e-11	4.628083293102015e-11
47400000	0.0049992802922340165	1.4176512874079479e-49	1.4655829572382183e-64	4.634997552722724e-9	1.5743985996016443e-15	1.4300826284107055e-6	-8.958725632046024e-20	1.1678401913724094e-18	4.0213217933677174e-12	1.2604723201560558e-11	4.628083293102015e-11
47500000	0.0049992802922340165	1.4176512874079479e-49	1.4655829572382183e-64	4.634997552722724e-9	1.5743985996016443e-15	1.4300826284107055e-6	-8.95872069430501e-20	1.1678401913724094e-18	4.0213217933677174e-12	1.2604723201560558e-11	4.628083293102015e-11
47600000	0.0049992802922340165	1.4176512874079479e-49	1.4655829572382183e-64	4.634997552722724e-9	1.5743985996016443e-15	1.4300826284107055e-6	-8.958715756563998e-20	1.1678401913724094e-18	4.0213217933677174e-12	1.2604723201560558e-11	4.628083293102015e-11
47700000	0.0049992802922340165	1.4176512874079479e-49	1.4655829572382183e-64	4.634997552722724e-9	1.5743985996016443e-15	1.4300826284107055e-6	-8.958710818822985e-20	1.1678401913724094e-18	4.0213217933677174e-12	1.2604723201560558e-11	4.628083293102015e-11
47800000	0.0049992802922340165	1.4176512874079479e-49	1.4655829572382183e-64	4.634997552722724e-9	1.5743985996016443e-15	1.4300826284107055e-6	-8.958705881081972e-20	1.1678401913724094e-18	4.0213217933677174e-12	1.2604723201560558e-11	4.628083293102015e-11
47900000	0.0049992802922340165	1.4176512874079479e-49	1.4655829572382183e-64	4.634997552722724e-9	1.5743985996016443e-15	1.4300826284107055e-6	-8.958700943340959e-20	1.1678401913724094e-18	4.0213217933677174e-12	1.2604723201560558e-11	4.628083293102015e-11
48000000	0.0049992802922340165	1.4176512874079479e-49	1.4655829572382183e-64	4.634997552722724e-9	1.5743985996016443e-15	1.4300826284107055e-6	-8.958696005599946e-20	1.1678401913724094e-18	4.0213217933677174e-12	1.2604723201560558e-11	4.628083293102015e-11
48100000	0.0049992802922340165	1.4176512874079479e-49	1.4655829572382183e-64	4.634997552722724e-9	1.5743985996016443e-15	1.4300826284107055e-6	-8.958691067858933e-20	1.1678401913724094e-18	4.0213217933677174e-12	1.2604723201560558e-11	4.628083293102015e-11
48200000	0.0049992802922340165	1.4176512874079479e-49	1.4655829572382183e-64	4.634997552722724e-9	1.5743985996016443e-15	1.4300826284107055e-6	-8.95868613011792e-20	1.1678401913724094e-18	4.0213217933677174e-12	1.2604723201560558e-11	4.628083293102015e-11
48300000	0.0049992802922340165	1.4176512874079479e-49	1.4655829572382183e-64	4.634997552722724e-9	1.5743985996016443e-15	1.4300826284107055e-6	-8.958681192376907e-20	1.1678401913724094e-18	4.0213217933677174e-12	1.2604723201560558e-11	4.628083293102015e-11
48400000	0.0049992802922340165	1.4176512874079479e-49	1.4655829572382183e-64	4.634997552722724e-9	1.5743985996016443e-15	1.4300826284107055e-6	-8.958676254635894e-20	1.1678401913724094e-18	4.0213217933677174e-12	1.2604723201560558e-11	4.628083293102015e-11
48500000	0.0049992802922340165	1.4176512874079479e-49	1.4655829572382183e-64	4.634997552722724e-9	1.5743985996016443e-15	1.4300826284107055e-6	-8.958671316894881e-20	1.1678401913724094e-18	4.0213217933677174e-12	1.2604723201560558e-11	4.628083293102015e-11
48600000	0.0049992802922340165	1.4176512874079479e-49	1.4655829572382183e-64	4.634997552722724e-9	1.5743985996016443e-15	1.4300826284107055e-6	-8.958666379153868e-20	1.1678401913724094e-18	4.0213217933677174e-12	1.2604723201560558e-11	4.628083293102015e-11
48700000	0.0049992802922340165	1.4176512874079479e-49	1.4655829572382183e-64	4.634997552722724e-9	1.5743985996016443e-15	1.4300826284107055e-6	-8.958661441412855e-20	1.1678401913724094e-18	4.0213217933677174e-12	1.2604723201560558e-11	4.628083293102015e-11
48800000	0.0049992802922340165	1.4176512874079479e-49	1.4655829572382183e-64	4.634997552722724e-9	1.5743985996016443e-15	1.4300826284107055e-6	-8.958656503671842e-20	1.1678401913724094e-18	4.0213217933677174e-12	1.2604723201560558e-11	4.628083293102015e-11
48900000	0.0049992802922340165	1.4176512874079479e-49	1.4655829572382183e-64	4.634997552722724e-9	1.5743985996016443e-15	1.4300826284107055e-6	-8.958651565930829e-20	1.1678401913724094e-18	4.0213217933677174e-12	1.2604723201560558e-11	4.628083293102015e-11
49000000	0.0049992802922340165	1.4176512874079479e-49	1.4655829572382183e-64	4.634997552722724e-9	1.5743985996016443e-15	1.4300826284107055e-6	-8.958646628189816e-20	1.1678401913724094e-18	4.0213217933677174e-12	1.2604723201560558e-11	4.628083293102015e-11
49100000	0.0049992802922340165	1.4176512874079479e-49	1.4655829572382183e-64	4.634997552722724e-9	1.5743985996016443e-15	1.4300826284107055e-6	-8.958641690448803e-20	1.1678401913724094e-18	4.0213217933677174e-12	1.2604723201560558e-11	4.628083293102015e-11
49200000	0.0049992802922340165	1.4176512874079479e-49	1.4655829572382183e-64	4.634997552722724e-9	1.5743985996016443e-15	1.4300826284107055e-6	-8.95863675270779e-20	1.1678401913724094e-18	4.0213217933677174e-12	1.2604723201560558e-11	4.628083293102015e-11
49300000	0.0049992802922340165	1.4176512874079479e-49	1.4655829572382183e-64	4.634997552722724e-9	1.5743985996016443e-15	1.4300826284107055e-6	-8.958631814966777e-20	1.1678401913724094e-18	4.0213217933677174e-12	1.2604723201560558e-11	4.628083293102015e-11
49400000	0.0049992802922340165	1.4176512874079479e-49	1.4655829572382183e-64	4.634997552722724e-9	1.5743985996016443e-15	1.4300826284107055e-6	-8.958626877225764e-20	1.1678401913724094e-18	4.0213217933677174e-12	1.2604723201560558e-11	4.628083293102015e-11
49500000	0.0049992802922340165	1.4176512874079479e-49	1.4655829572382183e-64	4.634997552722724e-9	1.5743985996016443e-15	1.4300826284107055e-6	-8.958621939484751e-20	1.1678401913724094e-18	4.0213217933677174e-12	1.2604723201560558e-11	4.628083293102015e-11
49600000	0.0049992802922340165	1.4176512874079479e-49	1.4655829572382183e-64	4.634997552722724e-9	1.5743985996016443e-15	1.4300826284107055e-6	-8.958617001743737e-20	1.1678401913724094e-18	4.0213217933677174e-12	1.2604723201560558e-11	4.628083293102015e-11
49700000	0.0049992802922340165	1.4176512874079479e-49	1.4655829572382183e-64	4.634997552722724e-9	1.5743985996016443e-15	1.4300826284107055e-6	-8.958612064002724e-20	1.1678401913724094e-18	4.0213217933677174e-12	1.2604723201560558e-11	4.628083293102015e-11
49800000	0.0049992802922340165	1.4176512874079479e-49	1.4655829572382183e-64	4.634997552722724e-9	1.5743985996016443e-15	1.4300826284107055e-6	-8.958607126261711e-20	1.1678401913724094e-18	4.0213217933677174e-12	1.2604723201560558e-11	4.628083293102015e-11
49900000	0.0049992802922340165	1.4176512874079479e-49	1.4655829572382183e-64	4.634997552722724e-9	1.5743985996016443e-15	1.4300826284107055e-6	-8.958602188520698e-20	1.1678401913724094e-18	4.0213217933677174e-12	1.2604723201560558e-11	4.628083293102015e-11
50000000	0.0049992802922340165	1.4176512874079477e-49	1.4655829572382183e-64	4.634997552722724e-9	1.5743985996016443e-15	1.4300826284107055e-6	-8.958597250779685e-20	1.1678401913724094e-18	4.0213217933677174e-12	1.2604723201560558e-11	4.628083293102015e-11
50100000	0.0049992802922340165	1.4176512874079477e-49	1.4655829572382183e-64	4.634997552722724e-9	1.5743985996016443e-15	1.4300826284107055e-6	-8.958592313038672e-20	1.1678401913724094e-18	4.0213217933677174e-12	1.2604723201560558e-11	4.628083293102015e-11
50200000	0.0049992802922340165	1.4176512874079477e-49	1.4655829572382183e-64	4.634997552722724e-9	1.5743985996016443e-15	1.4300826284107055e-6	-8.958587375297659e-20	1.1678401913724094e-18	4.0213217933677174e-12	1.2604723201560558e-11	4.628083293102015e-11
50300000	0.0049992802922340165	1.4176512874079477e-49	1.4655829572382183e-64	4.634997552722724e-9	1.5743985996016443e-15	1.4300826284107055e-6	-8.958582437556646e-20	1.1678401913724094e-18	4.0213217933677174e-12	1.2604723201560558e-11	4.628083293102015e-11
50400000	0.0049992802922340165	1.4176512874079477e-49	1.4655829572382183e-64	4.634997552722724e-9	1.5743985996016443e-15	1.4300826284107055e-6	-8.958577499815633e-20	1.1678401913724094e-18	4.0213217933677174e-12	1.2604723201560558e-11	4.628083293102015e-11
50500000	0.0049992802922340165	1.4176512874079477e-49	1.4655829572382183e-64	4.634997552722724e-9	1.5743985996016443e-15	1.4300826284107055e-6	-8.95857256207462e-20	1.1678401913724094e-18	4.0213217933677174e-12	1.2604723201560558e-11	4.628083293102015e-11
50600000	0.0049992802922340165	1.4176512874079477e-49	1.4655829572382183e-64	4.634997552722724e-9	1.5743985996016443e-15	1.4300826284107055e-6	-8.958567624333607e-20	1.1678401913724094e-18	4.0213217933677174e-12	1.2604723201560558e-11	4.628083293102015e-11
50700000	0.0049992802922340165	1.4176512874079477e-49	1.4655829572382183e-64	4.634997552722724e-9	1.5743985996016443e-15	1.4300826284107055e-6	-8.958562686592594e-20	1.1678401913724094e-18	4.0213217933677174e-12	1.2604723201560558e-11	4.628083293102015e-11
50800000	0.0049992802922340165	1.4176512874079477e-49	1.4655829572382183e-64	4.634997552722724e-9	1.5743985996016443e-15	1.4300826284107055e-6	-8.958557748851581e-20	1.1678401913724094e-18	4.0213217933677174e-12	1.2604723201560558e-11	4.628083293102015e-11
50900000	0.0049992802922340165	1.4176512874079477e-49	1.4655829572382183e-64	4.634997552722724e-9	1.5743985996016443e-15	1.4300826284107055e-6	-8.958552811110568e-20	1.1678401913724094e-18	4.0213217933677174e-12	1.2604723201560558e-11	4.628083293102015e-11
51000000	0.0049992802922340165	1.4176512874079477e-49	1.4655829572382183e-64	4.634997552722724e-9	1.5743985996016443e-15	1.4300826284107055e-6	-8.958547873369555e-20	1.1678401913724094e-18	4.021321793367717e-12	1.2604723201560558e-11	4.628083293102015e-11
51100000	0.0049992802922340165	1.4176512874079477e-49	1.4655829572382183e-64	4.634997552722724e-9	1.5743985996016443e-15	1.4300826284107055e-6	-8.958542935628542e-20	1.1678401913724094e-18	4.021321793367717e-12	1.2604723201560558e-11	4.628083293102015e-11
51200000	0.0049992802922340165	1.4176512874079475e-49	1.4655829572382183e-64	4.634997552722724e-9	1.5743985996016443e-15	1.4300826284107055e-6	-8.958537997887529e-20	1.1678401913724094e-18	4.021321793367717e-12	1.2604723201560558e-11	4.628083293102015e-11
51300000	0.0049992802922340165	1.4176512874079475e-49	1.4655829572382183e-64	4.634997552722724e-9	1.5743985996016443e-15	1.4300826284107055e-6	-8.958533060146516e-20	1.1678401913724094e-18	4.021321793367717e-12	1.2604723201560558e-11	4.628083293102015e-11
51400000	0.0049992802922340165	1.4176512874079475e-49	1.4655829572382183e-64	4.634997552722724e-9	1.5743985996016443e-15	1.4300826284107055e-6	-8.958528122405503e-20	1.1678401913724094e-18	4.021321793367717e-12	1.2604723201560558e-11	4.628083293102015e-11
51500000	0.0049992802922340165	1.4176512874079475e-49	1.4655829572382183e-64	4.634997552722724e-9	1.5743985996016443e-15	1.4300826284107055e-6	-8.95852318466449e-20	1.1678401913724094e-18	4.021321793367717e-12	1.2604723201560558e-11	4.628083293102015e-11
51600000	0.0049992802922340165	1.4176512874079475e-49	1.4655829572382183e-64	4.634997552722724e-9	1.5743985996016443e-15	1.4300826284107055e-6	-8.958518246923477e-20	1.1678401913724094e-18	4.021321793367717e-12	1.2604723201560558e-11	4.628083293102015e-11
51700000	0.0049992802922340165	1.4176512874079475e-49	1.4655829572382183e-64	4.634997552722724e-9	1.5743985996016443e-15	1.4300826284107055e-6	-8.958513309182464e-20	1.1678401913724094e-18	4.021321793367717e-12	1.2604723201560558e-11	4.628083293102015e-11
51800000	0.0049992802922340165	1.4176512874079475e-49	1.4655829572382183e-64	4.634997552722724e-9	1.5743985996016443e-15	1.4300826284107055e-6	-8.958508371441451e-20	1.1678401913724094e-18	4.021321793367717e-12	1.2604723201560558e-11	4.628083293102015e-11
51900000	0.0049992802922340165	1.4176512874079475e-49	1.4655829572382183e-64	4.634997552722724e-9	1.5743985996016443e-15	1.4300826284107055e-6	-8.958503433700438e-20	1.1678401913724094e-18	4.021321793367717e-12	1.2604723201560558e-11	4.628083293102015e-11
52000000	0.0049992802922340165	1.4176512874079475e-49	1.4655829572382183e-64	4.634997552722724e-9	1.5743985996016443e-15	1.4300826284107055e-6	-8.958498495959425e-20	1.1678401913724094e-18	4.021321793367717e-12	1.2604723201560558e-11	4.628083293102015e-11
52100000	0.0049992802922340165	1.4176512874079475e-49	1.4655829572382183e-64	4.634997552722724e-9	1.5743985996016443e-15	1.4300826284107055e-6	-8.958493558218412e-20	1.1678401913724094e-18	4.021321793367717e-12	1.2604723201560558e-11	4.628083293102015e-11
52200000	0.0049992802922340165	1.4176512874079473e-49	1.4655829572382183e-64	4.634997552722724e-9	1.5743985996016443e-15	1.4300826284107055e-6	-8.958488620477399e-20	1.1678401913724094e-18	4.021321793367717e-12	1.2604723201560558e-11	4.628083293102015e-11
52300000	0.0049992802922340165	1.4176512874079473e-49	1.4655829572382183e-64	4.634997552722724e-9	1.5743985996016443e-15	1.4300826284107055e-6	-8.958483682736386e-20	1.1678401913724094e-18	4.021321793367717e-12	1.2604723201560558e-11	4.628083293102015e-11
52400000	0.0049992802922340165	1.4176512874079473e-49	1.4655829572382183e-64	4.634997552722724e-9	1.5743985996016443e-15	1.4300826284107055e-6	-8.958478744995373e-20	1.1678401913724094e-18	4.021321793367717e-12	1.2604723201560558e-11	4.628083293102015e-11
52500000	0.0049992802922340165	1.4176512874079473e-49	1.4655829572382183e-64	4.634997552722724e-9	1.5743985996016443e-15	1.4300826284107055e-6	-8.95847380725436e-20	1.1678401913724094e-18	4.021321793367717e-12	1.2604723201560558e-11	4.628083293102015e-11
52600000	0.0049992802922340165	1.4176512874079473e-49	1.4655829572382181e-64	4.634997552722724e-9	1.5743985996016443e-15	1.4300826284107055e-6	-8.958468869513347e-20	1.1678401913724094e-18	4.021321793367717e-12	1.2604723201560558e-11	4.628083293102015e-11
52700000	0.0049992802922340165	1.4176512874079473e-49	1.4655829572382181e-64	4.634997552722724e-9	1.5743985996016443e-15	1.4300826284107055e-6	-8.958463931772334e-20	1.1678401913724094e-18	4.021321793367717e-12	1.2604723201560558e-11	4.628083293102015e-11
52800000	0.0049992802922340165	1.4176512874079473e-49	1.4655829572382181e-64	4.634997552722724e-9	1.5743985996016443e-15	1.4300826284107057e-6	-8.958458994031321e-20	1.1678401913724094e-18	4.021321793367717e-12	1.2604723201560558e-11	4.628083293102015e-11
52900000	0.0049992802922340165	1.4176512874079473e-49	1.4655829572382181e-64	4.634997552722724e-9	1.5743985996016443e-15	1.4300826284107057e-6	-8.958454056290307e-20	1.1678401913724094e-18	4.021321793367717e-12	1.2604723201560558e-11	4.628083293102015e-11
53000000	0.0049992802922340165	1.4176512874079471e-49	1.4655829572382181e-64	4.634997552722724e-9	1.5743985996016443e-15	1.4300826284107057e-6	-8.958449118549294e-20	1.1678401913724094e-18	4.021321793367717e-12	1.260472320156056e-11	4.628083293102015e-11
53100000	0.0049992802922340165	1.4176512874079471e-49	1.4655829572382181e-64	4.634997552722724e-9	1.5743985996016443e-15	1.4300826284107057e-6	-8.958444180808281e-20	1.1678401913724094e-18	4.021321793367717e-12	1.260472320156056e-11	4.628083293102016e-11
53200000	0.0049992802922340165	1.4176512874079471e-49	1.4655829572382181e-64	4.634997552722724e-9	1.5743985996016443e-15	1.4300826284107057e-6	-8.958439243067268e-20	1.1678401913724094e-18	4.021321793367717e-12	1.260472320156056e-11	4.628083293102016e-11
53300000	0.0049992802922340165	1.4176512874079471e-49	1.4655829572382181e-64	4.634997552722724e-9	1.5743985996016443e-15	1.4300826284107057e-6	-8.958434305326255e-20	1.1678401913724094e-18	4.021321793367717e-12	1.260472320156056e-11	4.628083293102016e-11
53400000	0.0049992802922340165	1.4176512874079471e-49	1.4655829572382181e-64	4.634997552722724e-9	1.5743985996016443e-15	1.4300826284107057e-6	-8.958429367585242e-20	1.1678401913724094e-18	4.021321793367717e-12	1.260472320156056e-11	4.628083293102016e-11
53500000	0.0049992802922340165	1.4176512874079471e-49	1.4655829572382181e-64	4.634997552722724e-9	1.5743985996016443e-15	1.4300826284107057e-6	-8.958424429844229e-20	1.1678401913724094e-18	4.021321793367717e-12	1.260472320156056e-11	4.628083293102016e-11
53600000	0.0049992802922340165	1.4176512874079471e-49	1.4655829572382181e-64	4.634997552722724e-9	1.5743985996016443e-15	1.4300826284107057e-6	-8.958419492103216e-20	1.1678401913724094e-18	4.021321793367717e-12	1.260472320156056e-11	4.628083293102016e-11
53700000	0.0049992802922340165	1.4176512874079471e-49	1.4655829572382181e-64	4.634997552722724e-9	1.5743985996016443e-15	1.4300826284107057e-6	-8.958414554362203e-20	1.1678401913724094e-18	4.021321793367717e-12	1.260472320156056e-11	4.628083293102016e-11
53800000	0.0049992802922340165	1.4176512874079471e-49	1.4655829572382181e-64	4.634997552722724e-9	1.5743985996016443e-15	1.4300826284107057e-6	-8.95840961662119e-20	1.1678401913724094e-18	4.021321793367717e-12	1.260472320156056e-11	4.628083293102016e-11
53900000	0.0049992802922340165	1.417651287407947e-49	1.4655829572382181e-64	4.634997552722724e-9	1.5743985996016443e-15	1.4300826284107057e-6	-8.958404678880177e-20	1.1678401913724094e-18	4.021321793367717e-12	1.260472320156056e-11	4.628083293102016e-11
54000000	0.0049992802922340165	1.417651287407947e-49	1.4655829572382181e-64	4.634997552722724e-9	1.5743985996016443e-15	1.4300826284107057e-6	-8.958399741139164e-20	1.1678401913724094e-18	4.021321793367717e-12	1.260472320156056e-11	4.628083293102016e-11
54100000	0.0049992802922340165	1.417651287407947e-49	1.4655829572382181e-64	4.634997552722724e-9	1.5743985996016443e-15	1.4300826284107057e-6	-8.958394803398151e-20	1.1678401913724094e-18	4.021321793367717e-12	1.260472320156056e-11	4.628083293102016e-11
54200000	0.0049992802922340165	1.417651287407947e-49	1.4655829572382181e-64	4.634997552722724e-9	1.5743985996016443e-15	1.4300826284107057e-6	-8.958389865657138e-20	1.1678401913724094e-18	4.021321793367717e-12	1.260472320156056e-11	4.628083293102016e-11
54300000	0.0049992802922340165	1.417651287407947e-49	1.4655829572382181e-64	4.634997552722724e-9	1.5743985996016443e-15	1.4300826284107057e-6	-8.958384927916125e-20	1.1678401913724094e-18	4.021321793367717e-12	1.260472320156056e-11	4.628083293102016e-11
54400000	0.0049992802922340165	1.417651287407947e-49	1.4655829572382181e-64	4.634997552722724e-9	1.5743985996016443e-15	1.4300826284107057e-6	-8.958379990175112e-20	1.1678401913724094e-18	4.021321793367717e-12	1.260472320156056e-11	4.628083293102016e-11
54500000	0.0049992802922340165	1.417651287407947e-49	1.4655829572382181e-64	4.634997552722724e-9	1.5743985996016443e-15	1.4300826284107057e-6	-8.958375052434099e-20	1.1678401913724094e-18	4.021321793367717e-12	1.260472320156056e-11	4.628083293102016e-11
54600000	0.0049992802922340165	1.417651287407947e-49	1.4655829572382181e-64	4.634997552722724e-9	1.5743985996016443e-15	1.4300826284107057e-6	-8.958370114693086e-20	1.1678401913724094e-18	4.021321793367717e-12	1.260472320156056e-11	4.628083293102016e-11
54700000	0.0049992802922340165	1.4176512874079467e-49	1.4655829572382181e-64	4.634997552722724e-9	1.5743985996016443e-15	1.4300826284107057e-6	-8.958365176952073e-20	1.1678401913724094e-18	4.021321793367716e-12	1.260472320156056e-11	4.628083293102016e-11
54800000	0.0049992802922340165	1.4176512874079467e-49	1.4655829572382181e-64	4.634997552722724e-9	1.5743985996016443e-15	1.4300826284107057e-6	-8.95836023921106e-20	1.1678401913724094e-18	4.021321793367716e-12	1.260472320156056e-11	4.628083293102016e-11
54900000	0.0049992802922340165	1.4176512874079467e-49	1.4655829572382181e-64	4.634997552722724e-9	1.5743985996016443e-15	1.4300826284107057e-6	-8.958355301470047e-20	1.1678401913724094e-18	4.021321793367716e-12	1.260472320156056e-11	4.628083293102016e-11
55000000	0.0049992802922340165	1.4176512874079467e-49	1.4655829572382181e-64	4.634997552722724e-9	1.5743985996016443e-15	1.4300826284107057e-6	-8.958350363729034e-20	1.1678401913724094e-18	4.021321793367716e-12	1.260472320156056e-11	4.628083293102016e-11
55100000	0.0049992802922340165	1.4176512874079467e-49	1.4655829572382181e-64	4.634997552722724e-9	1.5743985996016443e-15	1.4300826284107057e-6	-8.958345425988021e-20	1.1678401913724094e-18	4.021321793367716e-12	1.260472320156056e-11	4.628083293102016e-11
55200000	0.0049992802922340165	1.4176512874079467e-49	1.4655829572382181e-64	4.634997552722724e-9	1.5743985996016443e-15	1.4300826284107057e-6	-8.958340488247008e-20	1.1678401913724094e-18	4.021321793367716e-12	1.260472320156056e-11	4.628083293102016e-11
55300000	0.0049992802922340165	1.4176512874079467e-49	1.465582957238218e-64	4.634997552722724e-9	1.5743985996016443e-15	1.4300826284107057e-6	-8.958335550505995e-20	1.1678401913724094e-18	4.021321793367716e-12	1.260472320156056e-11	4.628083293102016e-11
55400000	0.0049992802922340165	1.4176512874079467e-49	1.465582957238218e-64	4.634997552722724e-9	1.5743985996016443e-15	1.4300826284107057e-6	-8.958330612764982e-20	1.1678401913724094e-18	4.021321793367716e-12	1.260472320156056e-11	4.628083293102016e-11
55500000	0.0049992802922340165	1.4176512874079467e-49	1.465582957238218e-64	4.634997552722724e-9	1.5743985996016443e-15	1.4300826284107057e-6	-8.958325675023969e-20	1.1678401913724094e-18	4.021321793367716e-12	1.260472320156056e-11	4.628083293102016e-11
55600000	0.0049992802922340165	1.4176512874079466e-49	1.465582957238218e-64	4.634997552722724e-9	1.5743985996016443e-15	1.4300826284107057e-6	-8.958320737282956e-20	1.1678401913724094e-18	4.021321793367716e-12	1.260472320156056e-11	4.628083293102016e-11
55700000	0.0049992802922340165	1.4176512874079466e-49	1.465582957238218e-64	4.634997552722724e-9	1.5743985996016443e-15	1.4300826284107057e-6	-8.958315799541943e-20	1.1678401913724094e-18	4.021321793367716e-12	1.260472320156056e-11	4.628083293102016e-11
55800000	0.0049992802922340165	1.4176512874079466e-49	1.465582957238218e-64	4.634997552722724e-9	1.5743985996016443e-15	1.4300826284107057e-6	-8.95831086180093e-20	1.1678401913724094e-18	4.021321793367716e-12	1.260472320156056e-11	4.628083293102016e-11
55900000	0.0049992802922340165	1.4176512874079466e-49	1.465582957238218e-64	4.634997552722724e-9	1.5743985996016443e-15	1.4300826284107057e-6	-8.958305924059917e-20	1.1678401913724094e-18	4.021321793367716e-12	1.260472320156056e-11	4.628083293102016e-11
56000000	0.0049992802922340165	1.4176512874079466e-49	1.465582957238218e-64	4.634997552722724e-9	1.5743985996016443e-15	1.4300826284107057e-6	-8.958300986318904e-20	1.1678401913724094e-18	4.021321793367716e-12	1.260472320156056e-11	4.628083293102016e-11
56100000	0.0049992802922340165	1.4176512874079466e-49	1.465582957238218e-64	4.634997552722724e-9	1.5743985996016443e-15	1.4300826284107057e-6	-8.958296048577891e-20	1.1678401913724094e-18	4.021321793367716e-12	1.260472320156056e-11	4.628083293102016e-11
56200000	0.0049992802922340165	1.4176512874079466e-49	1.465582957238218e-64	4.634997552722724e-9	1.5743985996016443e-15	1.4300826284107057e-6	-8.958291110836877e-20	1.1678401913724094e-18	4.021321793367716e-12	1.260472320156056e-11	4.628083293102016e-11
56300000	0.0049992802922340165	1.4176512874079466e-49	1.465582957238218e-64	4.634997552722724e-9	1.5743985996016443e-15	1.4300826284107057e-6	-8.958286173095864e-20	1.1678401913724094e-18	4.021321793367716e-12	1.260472320156056e-11	4.628083293102016e-11
56400000	0.0049992802922340165	1.4176512874079466e-49	1.465582957238218e-64	4.634997552722724e-9	1.5743985996016443e-15	1.4300826284107057e-6	-8.958281235354851e-20	1.1678401913724094e-18	4.021321793367716e-12	1.260472320156056e-11	4.628083293102016e-11
56500000	0.0049992802922340165	1.4176512874079466e-49	1.465582957238218e-64	4.634997552722724e-9	1.5743985996016443e-15	1.4300826284107057e-6	-8.958276297613838e-20	1.1678401913724094e-18	4.021321793367716e-12	1.260472320156056e-11	4.628083293102016e-11
56600000	0.0049992802922340165	1.4176512874079464e-49	1.465582957238218e-64	4.634997552722724e-9	1.5743985996016443e-15	1.4300826284107057e-6	-8.958271359872825e-20	1.1678401913724094e-18	4.021321793367716e-12	1.260472320156056e-11	4.628083293102016e-11
56700000	0.0049992802922340165	1.4176512874079464e-49	1.465582957238218e-64	4.634997552722724e-9	1.5743985996016443e-15	1.4300826284107057e-6	-8.958266422131812e-20	1.1678401913724094e-18	4.021321793367716e-12	1.260472320156056e-11	4.628083293102016e-11
56800000	0.0049992802922340165	1.4176512874079464e-49	1.465582957238218e-64	4.634997552722724e-9	1.5743985996016443e-15	1.4300826284107057e-6	-8.958261484390799e-20	1.1678401913724094e-18	4.021321793367716e-12	1.260472320156056e-11	4.628083293102016e-11
56900000	0.0049992802922340165	1.4176512874079464e-49	1.465582957238218e-64	4.634997552722724e-9	1.5743985996016443e-15	1.4300826284107057e-6	-8.958256546649786e-20	1.1678401913724094e-18	4.021321793367716e-12	1.260472320156056e-11	4.628083293102016e-11
57000000	0.0049992802922340165	1.4176512874079464e-49	1.465582957238218e-64	4.634997552722724e-9	1.5743985996016443e-15	1.4300826284107057e-6	-8.958251608908773e-20	1.1678401913724094e-18	4.021321793367716e-12	1.260472320156056e-11	4.628083293102016e-11
57100000	0.0049992802922340165	1.4176512874079464e-49	1.465582957238218e-64	4.634997552722724e-9	1.5743985996016443e-15	1.4300826284107057e-6	-8.95824667116776e-20	1.1678401913724094e-18	4.021321793367716e-12	1.260472320156056e-11	4.628083293102016e-11
57200000	0.0049992802922340165	1.4176512874079464e-49	1.465582957238218e-64	4.634997552722724e-9	1.5743985996016443e-15	1.4300826284107057e-6	-8.958241733426747e-20	1.1678401913724094e-18	4.021321793367716e-12	1.260472320156056e-11	4.628083293102016e-11
57300000	0.0049992802922340165	1.4176512874079464e-49	1.465582957238218e-64	4.634997552722724e-9	1.5743985996016443e-15	1.4300826284107057e-6	-8.958236795685734e-20	1.1678401913724094e-18	4.021321793367716e-12	1.260472320156056e-11	4.628083293102016e-11
57400000	0.0049992802922340165	1.4176512874079464e-49	1.465582957238218e-64	4.634997552722724e-9	1.5743985996016443e-15	1.4300826284107057e-6	-8.958231857944721e-20	1.1678401913724094e-18	4.021321793367716e-12	1.260472320156056e-11	4.628083293102016e-11
57500000	0.0049992802922340165	1.4176512874079464e-49	1.465582957238218e-64	4.634997552722724e-9	1.5743985996016443e-15	1.4300826284107057e-6	-8.958226920203708e-20	1.1678401913724094e-18	4.021321793367716e-12	1.260472320156056e-11	4.628083293102016e-11
57600000	0.0049992802922340165	1.4176512874079464e-49	1.465582957238218e-64	4.634997552722724e-9	1.5743985996016443e-15	1.4300826284107057e-6	-8.958221982462695e-20	1.1678401913724094e-18	4.021321793367716e-12	1.260472320156056e-11	4.628083293102016e-11
57700000	0.0049992802922340165	1.4176512874079464e-49	1.465582957238218e-64	4.634997552722724e-9	1.5743985996016443e-15	1.4300826284107057e-6	-8.958217044721682e-20	1.1678401913724094e-18	4.021321793367716e-12	1.260472320156056e-11	4.628083293102016e-11
57800000	0.0049992802922340165	1.4176512874079464e-49	1.465582957238218e-64	4.634997552722724e-9	1.5743985996016443e-15	1.4300826284107057e-6	-8.958212106980669e-20	1.1678401913724094e-18	4.021321793367716e-12	1.260472320156056e-11	4.628083293102016e-11
57900000	0.0049992802922340165	1.4176512874079464e-49	1.465582957238218e-64	4.634997552722724e-9	1.5743985996016443e-15	1.4300826284107057e-6	-8.958207169239656e-20	1.1678401913724094e-18	4.021321793367716e-12	1.260472320156056e-11	4.628083293102016e-11
58000000	0.0049992802922340165	1.4176512874079464e-49	1.465582957238218e-64	4.634997552722724e-9	1.5743985996016443e-15	1.4300826284107057e-6	-8.958202231498643e-20	1.1678401913724094e-18	4.021321793367716e-12	1.260472320156056e-11	4.628083293102016e-11
58100000	0.0049992802922340165	1.4176512874079464e-49	1.465582957238218e-64	4.634997552722724e-9	1.5743985996016443e-15	1.4300826284107057e-6	-8.95819729375763e-20	1.1678401913724094e-18	4.021321793367716e-12	1.260472320156056e-11	4.628083293102016e-11
58200000	0.0049992802922340165	1.4176512874079462e-49	1.465582957238218e-64	4.634997552722724e-9	1.5743985996016443e-15	1.4300826284107057e-6	-8.958192356016617e-20	1.1678401913724094e-18	4.021321793367716e-12	1.260472320156056e-11	4.628083293102016e-11
58300000	0.0049992802922340165	1.4176512874079462e-49	1.465582957238218e-64	4.634997552722724e-9	1.5743985996016443e-15	1.4300826284107057e-6	-8.958187418275604e-20	1.1678401913724094e-18	4.021321793367716e-12	1.260472320156056e-11	4.628083293102016e-11
58400000	0.0049992802922340165	1.4176512874079462e-49	1.465582957238218e-64	4.634997552722724e-9	1.5743985996016443e-15	1.4300826284107057e-6	-8.958182480534591e-20	1.1678401913724094e-18	4.021321793367716e-12	1.260472320156056e-11	4.628083293102016e-11
58500000	0.0049992802922340165	1.4176512874079462e-49	1.465582957238218e-64	4.634997552722724e-9	1.5743985996016443e-15	1.4300826284107057e-6	-8.958177542793578e-20	1.1678401913724094e-18	4.021321793367716e-12	1.260472320156056e-11	4.628083293102016e-11
58600000	0.0049992802922340165	1.4176512874079462e-49	1.465582957238218e-64	4.634997552722724e-9	1.5743985996016443e-15	1.4300826284107057e-6	-8.958172605052565e-20	1.1678401913724094e-18	4.021321793367716e-12	1.260472320156056e-11	4.628083293102016e-11
58700000	0.0049992802922340165	1.4176512874079462e-49	1.465582957238218e-64	4.634997552722724e-9	1.5743985996016443e-15	1.4300826284107057e-6	-8.958167667311552e-20	1.1678401913724094e-18	4.021321793367716e-12	1.260472320156056e-11	4.628083293102016e-11
58800000	0.0049992802922340165	1.4176512874079462e-49	1.465582957238218e-64	4.634997552722724e-9	1.5743985996016443e-15	1.4300826284107057e-6	-8.958162729570539e-20	1.1678401913724094e-18	4.021321793367716e-12	1.260472320156056e-11	4.628083293102016e-11
58900000	0.0049992802922340165	1.4176512874079462e-49	1.465582957238218e-64	4.634997552722724e-9	1.5743985996016443e-15	1.4300826284107057e-6	-8.958157791829526e-20	1.1678401913724094e-18	4.021321793367716e-12	1.260472320156056e-11	4.628083293102016e-11
59000000	0.0049992802922340165	1.4176512874079462e-49	1.465582957238218e-64	4.634997552722724e-9	1.5743985996016443e-15	1.4300826284107057e-6	-8.958152854088513e-20	1.1678401913724094e-18	4.021321793367716e-12	1.260472320156056e-11	4.628083293102016e-11
59100000	0.0049992802922340165	1.4176512874079462e-49	1.465582957238218e-64	4.634997552722724e-9	1.5743985996016443e-15	1.4300826284107057e-6	-8.9581479163475e-20	1.1678401913724094e-18	4.021321793367716e-12	1.260472320156056e-11	4.628083293102016e-11
59200000	0.0049992802922340165	1.4176512874079464e-49	1.465582957238218e-64	4.634997552722724e-9	1.5743985996016443e-15	1.4300826284107057e-6	-8.958142978606487e-20	1.1678401913724094e-18	4.021321793367716e-12	1.260472320156056e-11	4.628083293102016e-11
59300000	0.0049992802922340165	1.4176512874079464e-49	1.465582957238218e-64	4.634997552722724e-9	1.5743985996016443e-15	1.4300826284107057e-6	-8.958138040865474e-20	1.1678401913724094e-18	4.021321793367716e-12	1.260472320156056e-11	4.628083293102016e-11
59400000	0.0049992802922340165	1.4176512874079464e-49	1.465582957238218e-64	4.634997552722724e-9	1.5743985996016443e-15	1.4300826284107057e-6	-8.958133103124461e-20	1.1678401913724094e-18	4.021321793367716e-12	1.260472320156056e-11	4.628083293102016e-11
59500000	0.0049992802922340165	1.4176512874079464e-49	1.465582957238218e-64	4.634997552722724e-9	1.5743985996016443e-15	1.4300826284107057e-6	-8.958128165383448e-20	1.1678401913724094e-18	4.021321793367716e-12	1.260472320156056e-11	4.628083293102016e-11
59600000	0.0049992802922340165	1.4176512874079464e-49	1.465582957238218e-64	4.634997552722724e-9	1.5743985996016443e-15	1.4300826284107057e-6	-8.958123227642434e-20	1.1678401913724094e-18	4.021321793367716e-12	1.260472320156056e-11	4.628083293102016e-11
59700000	0.0049992802922340165	1.4176512874079464e-49	1.465582957238218e-64	4.634997552722724e-9	1.5743985996016443e-15	1.4300826284107057e-6	-8.958118289901421e-20	1.1678401913724094e-18	4.021321793367716e-12	1.260472320156056e-11	4.628083293102016e-11
59800000	0.0049992802922340165	1.4176512874079464e-49	1.465582957238218e-64	4.634997552722724e-9	1.5743985996016443e-15	1.4300826284107057e-6	-8.958113352160408e-20	1.1678401913724094e-18	4.021321793367716e-12	1.260472320156056e-11	4.628083293102016e-11
59900000	0.0049992802922340165	1.4176512874079464e-49	1.465582957238218e-64	4.634997552722724e-9	1.5743985996016443e-15	1.4300826284107057e-6	-8.958108414419395e-20	1.1678401913724094e-18	4.021321793367716e-12	1.260472320156056e-11	4.628083293102016e-11
60000000	0.0049992802922340165	1.4176512874079464e-49	1.465582957238218e-64	4.634997552722724e-9	1.5743985996016443e-15	1.4300826284107057e-6	-8.958103476678382e-20	1.1678401913724094e-18	4.021321793367716e-12	1.260472320156056e-11	4.628083293102016e-11
60100000	0.0049992802922340165	1.4176512874079464e-49	1.465582957238218e-64	4.634997552722724e-9	1.5743985996016443e-15	1.4300826284107057e-6	-8.958098538937369e-20	1.1678401913724094e-18	4.021321793367716e-12	1.260472320156056e-11	4.628083293102016e-11
60200000	0.0049992802922340165	1.4176512874079464e-49	1.465582957238218e-64	4.634997552722724e-9	1.5743985996016443e-15	1.4300826284107057e-6	-8.958093601196356e-20	1.1678401913724094e-18	4.021321793367716e-12	1.260472320156056e-11	4.628083293102016e-11
60300000	0.0049992802922340165	1.4176512874079464e-49	1.465582957238218e-64	4.634997552722724e-9	1.5743985996016443e-15	1.4300826284107057e-6	-8.958088663455343e-20	1.1678401913724094e-18	4.021321793367716e-12	1.260472320156056e-11	4.628083293102016e-11
60400000	0.0049992802922340165	1.4176512874079464e-49	1.465582957238218e-64	4.634997552722724e-9	1.5743985996016443e-15	1.4300826284107057e-6	-8.95808372571433e-20	1.1678401913724094e-18	4.021321793367716e-12	1.260472320156056e-11	4.628083293102016e-11
60500000	0.0049992802922340165	1.4176512874079464e-49	1.465582957238218e-64	4.634997552722724e-9	1.5743985996016443e-15	1.4300826284107057e-6	-8.958078787973317e-20	1.1678401913724094e-18	4.021321793367716e-12	1.260472320156056e-11	4.628083293102016e-11
60600000	0.0049992802922340165	1.4176512874079464e-49	1.465582957238218e-64	4.634997552722724e-9	1.5743985996016443e-15	1.4300826284107057e-6	-8.958073850232304e-20	1.1678401913724094e-18	4.021321793367716e-12	1.260472320156056e-11	4.628083293102016e-11
60700000	0.0049992802922340165	1.4176512874079464e-49	1.465582957238218e-64	4.634997552722724e-9	1.5743985996016443e-15	1.4300826284107057e-6	-8.958068912491291e-20	1.1678401913724094e-18	4.021321793367716e-12	1.260472320156056e-11	4.628083293102016e-11
60800000	0.0049992802922340165	1.4176512874079464e-49	1.465582957238218e-64	4.634997552722724e-9	1.5743985996016443e-15	1.4300826284107057e-6	-8.958063974750278e-20	1.1678401913724094e-18	4.021321793367716e-12	1.260472320156056e-11	4.628083293102016e-11
60900000	0.0049992802922340165	1.4176512874079464e-49	1.465582957238218e-64	4.634997552722724e-9	1.5743985996016443e-15	1.4300826284107057e-6	-8.958059037009265e-20	1.1678401913724094e-18	4.021321793367716e-12	1.260472320156056e-11	4.628083293102016e-11
61000000	0.0049992802922340165	1.4176512874079466e-49	1.465582957238218e-64	4.634997552722724e-9	1.5743985996016443e-15	1.4300826284107057e-6	-8.958054099268252e-20	1.1678401913724094e-18	4.021321793367716e-12	1.260472320156056e-11	4.628083293102016e-11
61100000	0.0049992802922340165	1.4176512874079466e-49	1.465582957238218e-64	4.634997552722724e-9	1.5743985996016443e-15	1.4300826284107057e-6	-8.958049161527239e-20	1.1678401913724094e-18	4.021321793367716e-12	1.260472320156056e-11	4.628083293102016e-11
61200000	0.0049992802922340165	1.4176512874079466e-49	1.465582957238218e-64	4.634997552722724e-9	1.5743985996016443e-15	1.4300826284107057e-6	-8.958044223786226e-20	1.1678401913724094e-18	4.021321793367716e-12	1.260472320156056e-11	4.628083293102016e-11
61300000	0.0049992802922340165	1.4176512874079466e-49	1.465582957238218e-64	4.634997552722724e-9	1.5743985996016443e-15	1.4300826284107057e-6	-8.958039286045213e-20	1.1678401913724094e-18	4.021321793367716e-12	1.260472320156056e-11	4.628083293102016e-11
61400000	0.0049992802922340165	1.4176512874079466e-49	1.465582957238218e-64	4.634997552722724e-9	1.5743985996016443e-15	1.4300826284107057e-6	-8.9580343483042e-20	1.1678401913724094e-18	4.021321793367716e-12	1.260472320156056e-11	4.628083293102016e-11
61500000	0.0049992802922340165	1.4176512874079466e-49	1.465582957238218e-64	4.634997552722724e-9	1.5743985996016443e-15	1.4300826284107057e-6	-8.958029410563187e-20	1.1678401913724094e-18	4.021321793367716e-12	1.260472320156056e-11	4.628083293102016e-11
61600000	0.0049992802922340165	1.4176512874079466e-49	1.465582957238218e-64	4.634997552722724e-9	1.5743985996016443e-15	1.4300826284107057e-6	-8.958024472822174e-20	1.1678401913724094e-18	4.021321793367716e-12	1.260472320156056e-11	4.628083293102016e-11
61700000	0.0049992802922340165	1.4176512874079466e-49	1.465582957238218e-64	4.6349975527227236e-9	1.5743985996016443e-15	1.4300826284107057e-6	-8.958019535081161e-20	1.1678401913724094e-18	4.021321793367716e-12	1.260472320156056e-11	4.628083293102016e-11
61800000	0.0049992802922340165	1.4176512874079466e-49	1.465582957238218e-64	4.6349975527227236e-9	1.5743985996016443e-15	1.4300826284107057e-6	-8.958014597340148e-20	1.1678401913724094e-18	4.021321793367716e-12	1.260472320156056e-11	4.628083293102016e-11
61900000	0.0049992802922340165	1.4176512874079466e-49	1.465582957238218e-64	4.6349975527227236e-9	1.5743985996016443e-15	1.4300826284107057e-6	-8.958009659599135e-20	1.1678401913724094e-18	4.021321793367716e-12	1.260472320156056e-11	4.628083293102016e-11
62000000	0.0049992802922340165	1.4176512874079467e-49	1.465582957238218e-64	4.6349975527227236e-9	1.5743985996016443e-15	1.4300826284107057e-6	-8.958004721858122e-20	1.1678401913724094e-18	4.021321793367716e-12	1.260472320156056e-11	4.628083293102016e-11
62100000	0.0049992802922340165	1.4176512874079467e-49	1.465582957238218e-64	4.6349975527227236e-9	1.5743985996016443e-15	1.4300826284107057e-6	-8.95799978411711e-20	1.1678401913724094e-18	4.021321793367716e-12	1.260472320156056e-11	4.628083293102016e-11
62200000	0.0049992802922340165	1.4176512874079467e-49	1.465582957238218e-64	4.6349975527227236e-9	1.5743985996016443e-15	1.4300826284107057e-6	-8.957994846376096e-20	1.1678401913724094e-18	4.021321793367716e-12	1.260472320156056e-11	4.628083293102016e-11
62300000	0.0049992802922340165	1.4176512874079467e-49	1.465582957238218e-64	4.6349975527227236e-9	1.5743985996016443e-15	1.4300826284107057e-6	-8.957989908635083e-20	1.1678401913724094e-18	4.021321793367716e-12	1.260472320156056e-11	4.628083293102016e-11
62400000	0.0049992802922340165	1.4176512874079467e-49	1.465582957238218e-64	4.6349975527227236e-9	1.5743985996016443e-15	1.4300826284107057e-6	-8.95798497089407e-20	1.1678401913724094e-18	4.021321793367716e-12	1.260472320156056e-11	4.628083293102016e-11
62500000	0.0049992802922340165	1.4176512874079467e-49	1.465582957238218e-64	4.6349975527227236e-9	1.5743985996016443e-15	1.4300826284107057e-6	-8.957980033153057e-20	1.1678401913724094e-18	4.021321793367716e-12	1.260472320156056e-11	4.628083293102016e-11
62600000	0.0049992802922340165	1.4176512874079467e-49	1.465582957238218e-64	4.6349975527227236e-9	1.5743985996016443e-15	1.4300826284107057e-6	-8.957975095412044e-20	1.1678401913724094e-18	4.021321793367716e-12	1.260472320156056e-11	4.628083293102016e-11
62700000	0.0049992802922340165	1.4176512874079467e-49	1.465582957238218e-64	4.6349975527227236e-9	1.5743985996016443e-15	1.4300826284107057e-6	-8.957970157671031e-20	1.1678401913724094e-18	4.021321793367716e-12	1.260472320156056e-11	4.628083293102016e-11
62800000	0.0049992802922340165	1.4176512874079467e-49	1.465582957238218e-64	4.6349975527227236e-9	1.5743985996016443e-15	1.4300826284107057e-6	-8.957965219930018e-20	1.1678401913724094e-18	4.021321793367716e-12	1.260472320156056e-11	4.628083293102016e-11
62900000	0.0049992802922340165	1.4176512874079467e-49	1.465582957238218e-64	4.6349975527227236e-9	1.5743985996016443e-15	1.4300826284107057e-6	-8.957960282189004e-20	1.1678401913724094e-18	4.021321793367716e-12	1.260472320156056e-11	4.628083293102016e-11
63000000	0.0049992802922340165	1.417651287407947e-49	1.465582957238218e-64	4.6349975527227236e-9	1.5743985996016443e-15	1.4300826284107057e-6	-8.957955344447991e-20	1.1678401913724094e-18	4.021321793367716e-12	1.260472320156056e-11	4.628083293102016e-11
63100000	0.0049992802922340165	1.417651287407947e-49	1.465582957238218e-64	4.6349975527227236e-9	1.5743985996016443e-15	1.4300826284107057e-6	-8.957950406706978e-20	1.1678401913724094e-18	4.021321793367716e-12	1.260472320156056e-11	4.628083293102016e-11
63200000	0.0049992802922340165	1.417651287407947e-49	1.465582957238218e-64	4.6349975527227236e-9	1.5743985996016443e-15	1.4300826284107057e-6	-8.957945468965965e-20	1.1678401913724094e-18	4.021321793367716e-12	1.260472320156056e-11	4.628083293102015e-11
63300000	0.0049992802922340165	1.417651287407947e-49	1.465582957238218e-64	4.6349975527227236e-9	1.5743985996016443e-15	1.4300826284107057e-6	-8.957940531224952e-20	1.1678401913724094e-18	4.021321793367716e-12	1.260472320156056e-11	4.628083293102015e-11
63400000	0.0049992802922340165	1.417651287407947e-49	1.465582957238218e-64	4.6349975527227236e-9	1.5743985996016443e-15	1.4300826284107057e-6	-8.957935593483939e-20	1.1678401913724094e-18	4.021321793367716e-12	1.260472320156056e-11	4.628083293102015e-11
63500000	0.0049992802922340165	1.417651287407947e-49	1.465582957238218e-64	4.6349975527227236e-9	1.5743985996016443e-15	1.4300826284107055e-6	-8.957930655742926e-20	1.1678401913724094e-18	4.021321793367716e-12	1.260472320156056e-11	4.628083293102015e-11
63600000	0.0049992802922340165	1.417651287407947e-49	1.465582957238218e-64	4.6349975527227236e-9	1.5743985996016443e-15	1.4300826284107055e-6	-8.957925718001913e-20	1.1678401913724094e-18	4.021321793367716e-12	1.2604723201560558e-11	4.628083293102015e-11
63700000	0.0049992802922340165	1.417651287407947e-49	1.465582957238218e-64	4.6349975527227236e-9	1.5743985996016443e-15	1.4300826284107055e-6	-8.9579207802609e-20	1.1678401913724094e-18	4.021321793367716e-12	1.2604723201560558e-11	4.628083293102015e-11
63800000	0.0049992802922340165	1.4176512874079471e-49	1.465582957238218e-64	4.6349975527227236e-9	1.5743985996016443e-15	1.4300826284107055e-6	-8.957915842519887e-20	1.1678401913724094e-18	4.021321793367717e-12	1.2604723201560558e-11	4.628083293102015e-11
63900000	0.0049992802922340165	1.4176512874079471e-49	1.465582957238218e-64	4.6349975527227236e-9	1.5743985996016443e-15	1.4300826284107055e-6	-8.957910904778874e-20	1.1678401913724094e-18	4.021321793367717e-12	1.2604723201560558e-11	4.628083293102015e-11
64000000	0.0049992802922340165	1.4176512874079471e-49	1.4655829572382181e-64	4.6349975527227236e-9	1.5743985996016443e-15	1.4300826284107055e-6	-8.957905967037861e-20	1.1678401913724094e-18	4.021321793367717e-12	1.2604723201560558e-11	4.628083293102015e-11
64100000	0.0049992802922340165	1.4176512874079471e-49	1.4655829572382181e-64	4.6349975527227236e-9	1.5743985996016443e-15	1.4300826284107055e-6	-8.957901029296848e-20	1.1678401913724094e-18	4.021321793367717e-12	1.2604723201560558e-11	4.628083293102015e-11
64200000	0.0049992802922340165	1.4176512874079471e-49	1.4655829572382181e-64	4.6349975527227236e-9	1.5743985996016443e-15	1.4300826284107055e-6	-8.957896091555835e-20	1.1678401913724094e-18	4.021321793367717e-12	1.2604723201560558e-11	4.628083293102015e-11
64300000	0.0049992802922340165	1.4176512874079471e-49	1.4655829572382181e-64	4.6349975527227236e-9	1.5743985996016443e-15	1.4300826284107055e-6	-8.957891153814822e-20	1.1678401913724094e-18	4.021321793367717e-12	1.2604723201560558e-11	4.628083293102015e-11
64400000	0.0049992802922340165	1.4176512874079471e-49	1.4655829572382181e-64	4.6349975527227236e-9	1.5743985996016443e-15	1.4300826284107055e-6	-8.95788621607381e-20	1.1678401913724094e-18	4.021321793367717e-12	1.2604723201560558e-11	4.628083293102015e-11
64500000	0.0049992802922340165	1.4176512874079471e-49	1.4655829572382181e-64	4.6349975527227236e-9	1.5743985996016443e-15	1.4300826284107055e-6	-8.957881278332796e-20	1.1678401913724094e-18	4.021321793367717e-12	1.2604723201560558e-11	4.628083293102015e-11
64600000	0.0049992802922340165	1.4176512874079473e-49	1.4655829572382181e-64	4.6349975527227236e-9	1.5743985996016443e-15	1.4300826284107055e-6	-8.957876340591783e-20	1.1678401913724094e-18	4.021321793367717e-12	1.2604723201560558e-11	4.628083293102015e-11
64700000	0.0049992802922340165	1.4176512874079473e-49	1.4655829572382181e-64	4.6349975527227236e-9	1.5743985996016443e-15	1.4300826284107055e-6	-8.95787140285077e-20	1.1678401913724094e-18	4.021321793367717e-12	1.2604723201560558e-11	4.628083293102015e-11
64800000	0.0049992802922340165	1.4176512874079473e-49	1.4655829572382181e-64	4.6349975527227236e-9	1.5743985996016443e-15	1.4300826284107055e-6	-8.957866465109758e-20	1.1678401913724094e-18	4.021321793367717e-12	1.2604723201560558e-11	4.628083293102015e-11
64900000	0.0049992802922340165	1.4176512874079473e-49	1.4655829572382181e-64	4.6349975527227236e-9	1.5743985996016443e-15	1.4300826284107055e-6	-8.957861527368745e-20	1.1678401913724094e-18	4.021321793367717e-12	1.2604723201560558e-11	4.628083293102015e-11
65000000	0.0049992802922340165	1.4176512874079473e-49	1.4655829572382181e-64	4.6349975527227236e-9	1.5743985996016443e-15	1.4300826284107055e-6	-8.957856589627732e-20	1.1678401913724094e-18	4.021321793367717e-12	1.2604723201560558e-11	4.628083293102015e-11
65100000	0.0049992802922340165	1.4176512874079473e-49	1.4655829572382181e-64	4.6349975527227236e-9	1.5743985996016443e-15	1.4300826284107055e-6	-8.957851651886719e-20	1.1678401913724094e-18	4.021321793367717e-12	1.2604723201560558e-11	4.628083293102015e-11
65200000	0.0049992802922340165	1.4176512874079473e-49	1.4655829572382181e-64	4.6349975527227236e-9	1.5743985996016443e-15	1.4300826284107055e-6	-8.957846714145706e-20	1.1678401913724094e-18	4.021321793367717e-12	1.2604723201560558e-11	4.628083293102015e-11
65300000	0.0049992802922340165	1.4176512874079473e-49	1.4655829572382181e-64	4.6349975527227236e-9	1.5743985996016443e-15	1.4300826284107055e-6	-8.957841776404693e-20	1.1678401913724094e-18	4.021321793367717e-12	1.2604723201560558e-11	4.628083293102015e-11
65400000	0.0049992802922340165	1.4176512874079473e-49	1.4655829572382181e-64	4.6349975527227236e-9	1.5743985996016443e-15	1.4300826284107055e-6	-8.95783683866368e-20	1.1678401913724094e-18	4.021321793367717e-12	1.2604723201560558e-11	4.628083293102015e-11
65500000	0.0049992802922340165	1.4176512874079475e-49	1.4655829572382181e-64	4.6349975527227236e-9	1.5743985996016443e-15	1.4300826284107055e-6	-8.957831900922667e-20	1.1678401913724094e-18	4.021321793367717e-12	1.2604723201560558e-11	4.628083293102015e-11
65600000	0.0049992802922340165	1.4176512874079475e-49	1.4655829572382181e-64	4.6349975527227236e-9	1.5743985996016443e-15	1.4300826284107055e-6	-8.957826963181654e-20	1.1678401913724094e-18	4.021321793367717e-12	1.2604723201560558e-11	4.628083293102015e-11
65700000	0.0049992802922340165	1.4176512874079475e-49	1.4655829572382181e-64	4.6349975527227236e-9	1.5743985996016443e-15	1.4300826284107055e-6	-8.957822025440641e-20	1.1678401913724094e-18	4.021321793367717e-12	1.2604723201560558e-11	4.628083293102015e-11
65800000	0.0049992802922340165	1.4176512874079475e-49	1.4655829572382181e-64	4.6349975527227236e-9	1.5743985996016443e-15	1.4300826284107055e-6	-8.957817087699628e-20	1.1678401913724094e-18	4.021321793367717e-12	1.2604723201560558e-11	4.628083293102015e-11
65900000	0.0049992802922340165	1.4176512874079475e-49	1.4655829572382181e-64	4.6349975527227236e-9	1.5743985996016443e-15	1.4300826284107055e-6	-8.957812149958615e-20	1.1678401913724094e-18	4.021321793367717e-12	1.2604723201560558e-11	4.628083293102015e-11
66000000	0.0049992802922340165	1.4176512874079475e-49	1.4655829572382181e-64	4.6349975527227236e-9	1.5743985996016443e-15	1.4300826284107055e-6	-8.957807212217602e-20	1.1678401913724094e-18	4.021321793367717e-12	1.2604723201560558e-11	4.628083293102015e-11
66100000	0.0049992802922340165	1.4176512874079475e-49	1.4655829572382181e-64	4.6349975527227236e-9	1.5743985996016443e-15	1.4300826284107055e-6	-8.957802274476589e-20	1.1678401913724094e-18	4.021321793367717e-12	1.2604723201560558e-11	4.628083293102015e-11
66200000	0.0049992802922340165	1.4176512874079475e-49	1.4655829572382181e-64	4.6349975527227236e-9	1.5743985996016443e-15	1.4300826284107055e-6	-8.957797336735574e-20	1.1678401913724094e-18	4.021321793367717e-12	1.2604723201560558e-11	4.628083293102015e-11
66300000	0.0049992802922340165	1.4176512874079475e-49	1.4655829572382181e-64	4.6349975527227236e-9	1.5743985996016443e-15	1.4300826284107055e-6	-8.957792398994561e-20	1.1678401913724094e-18	4.021321793367717e-12	1.2604723201560558e-11	4.628083293102015e-11
66400000	0.0049992802922340165	1.4176512874079475e-49	1.4655829572382181e-64	4.6349975527227236e-9	1.5743985996016443e-15	1.4300826284107055e-6	-8.957787461253548e-20	1.1678401913724094e-18	4.021321793367717e-12	1.2604723201560558e-11	4.628083293102015e-11
66500000	0.0049992802922340165	1.4176512874079477e-49	1.4655829572382181e-64	4.6349975527227236e-9	1.5743985996016443e-15	1.4300826284107055e-6	-8.957782523512535e-20	1.1678401913724094e-18	4.021321793367717e-12	1.2604723201560558e-11	4.628083293102015e-11
66600000	0.0049992802922340165	1.4176512874079477e-49	1.4655829572382181e-64	4.6349975527227236e-9	1.5743985996016443e-15	1.4300826284107055e-6	-8.957777585771523e-20	1.1678401913724094e-18	4.021321793367717e-12	1.2604723201560558e-11	4.628083293102015e-11
66700000	0.0049992802922340165	1.4176512874079477e-49	1.4655829572382181e-64	4.6349975527227236e-9	1.5743985996016443e-15	1.4300826284107055e-6	-8.95777264803051e-20	1.1678401913724094e-18	4.021321793367717e-12	1.2604723201560558e-11	4.628083293102015e-11
66800000	0.0049992802922340165	1.4176512874079477e-49	1.4655829572382181e-64	4.6349975527227236e-9	1.5743985996016443e-15	1.4300826284107055e-6	-8.957767710289497e-20	1.1678401913724094e-18	4.021321793367717e-12	1.2604723201560558e-11	4.628083293102015e-11
66900000	0.0049992802922340165	1.4176512874079477e-49	1.4655829572382181e-64	4.6349975527227236e-9	1.5743985996016443e-15	1.4300826284107055e-6	-8.957762772548484e-20	1.1678401913724094e-18	4.021321793367717e-12	1.2604723201560558e-11	4.628083293102015e-11
67000000	0.0049992802922340165	1.4176512874079477e-49	1.4655829572382181e-64	4.6349975527227236e-9	1.5743985996016443e-15	1.4300826284107055e-6	-8.95775783480747e-20	1.1678401913724094e-18	4.021321793367717e-12	1.2604723201560558e-11	4.628083293102015e-11
67100000	0.0049992802922340165	1.4176512874079477e-49	1.4655829572382181e-64	4.6349975527227236e-9	1.5743985996016443e-15	1.4300826284107055e-6	-8.957752897066458e-20	1.1678401913724094e-18	4.021321793367717e-12	1.2604723201560558e-11	4.628083293102015e-11
67200000	0.0049992802922340165	1.4176512874079477e-49	1.4655829572382181e-64	4.6349975527227236e-9	1.5743985996016443e-15	1.4300826284107055e-6	-8.957747959325445e-20	1.1678401913724094e-18	4.021321793367717e-12	1.2604723201560558e-11	4.628083293102015e-11
67300000	0.0049992802922340165	1.4176512874079477e-49	1.4655829572382181e-64	4.6349975527227236e-9	1.5743985996016443e-15	1.4300826284107055e-6	-8.957743021584432e-20	1.1678401913724094e-18	4.021321793367717e-12	1.2604723201560558e-11	4.628083293102015e-11
67400000	0.0049992802922340165	1.4176512874079477e-49	1.4655829572382181e-64	4.6349975527227236e-9	1.5743985996016443e-15	1.4300826284107055e-6	-8.957738083843419e-20	1.1678401913724094e-18	4.021321793367717e-12	1.2604723201560558e-11	4.628083293102015e-11
67500000	0.0049992802922340165	1.4176512874079477e-49	1.4655829572382181e-64	4.6349975527227236e-9	1.5743985996016443e-15	1.4300826284107055e-6	-8.957733146102406e-20	1.1678401913724094e-18	4.021321793367717e-12	1.2604723201560558e-11	4.628083293102015e-11
67600000	0.0049992802922340165	1.4176512874079477e-49	1.4655829572382181e-64	4.6349975527227236e-9	1.5743985996016443e-15	1.4300826284107055e-6	-8.957728208361393e-20	1.1678401913724094e-18	4.021321793367717e-12	1.2604723201560558e-11	4.628083293102015e-11
67700000	0.0049992802922340165	1.4176512874079477e-49	1.4655829572382181e-64	4.6349975527227236e-9	1.5743985996016443e-15	1.4300826284107055e-6	-8.95772327062038e-20	1.1678401913724094e-18	4.021321793367717e-12	1.2604723201560558e-11	4.628083293102015e-11
67800000	0.0049992802922340165	1.4176512874079477e-49	1.4655829572382181e-64	4.6349975527227236e-9	1.5743985996016443e-15	1.4300826284107055e-6	-8.957718332879367e-20	1.1678401913724094e-18	4.021321793367717e-12	1.2604723201560558e-11	4.628083293102015e-11
67900000	0.0049992802922340165	1.4176512874079477e-49	1.4655829572382181e-64	4.6349975527227236e-9	1.5743985996016443e-15	1.4300826284107055e-6	-8.957713395138354e-20	1.1678401913724094e-18	4.021321793367717e-12	1.2604723201560558e-11	4.628083293102015e-11
68000000	0.0049992802922340165	1.4176512874079477e-49	1.4655829572382181e-64	4.6349975527227236e-9	1.5743985996016443e-15	1.4300826284107055e-6	-8.957708457397341e-20	1.1678401913724094e-18	4.021321793367717e-12	1.2604723201560558e-11	4.628083293102015e-11
68100000	0.0049992802922340165	1.4176512874079479e-49	1.4655829572382181e-64	4.6349975527227236e-9	1.5743985996016443e-15	1.4300826284107055e-6	-8.957703519656328e-20	1.1678401913724094e-18	4.021321793367717e-12	1.2604723201560558e-11	4.628083293102015e-11
68200000	0.0049992802922340165	1.4176512874079479e-49	1.4655829572382181e-64	4.6349975527227236e-9	1.5743985996016443e-15	1.4300826284107055e-6	-8.957698581915315e-20	1.1678401913724094e-18	4.021321793367717e-12	1.2604723201560558e-11	4.628083293102015e-11
68300000	0.0049992802922340165	1.4176512874079479e-49	1.4655829572382181e-64	4.6349975527227236e-9	1.5743985996016443e-15	1.4300826284107055e-6	-8.957693644174302e-20	1.1678401913724094e-18	4.021321793367717e-12	1.2604723201560558e-11	4.628083293102015e-11
68400000	0.0049992802922340165	1.4176512874079479e-49	1.4655829572382181e-64	4.6349975527227236e-9	1.5743985996016443e-15	1.4300826284107055e-6	-8.957688706433289e-20	1.1678401913724094e-18	4.021321793367717e-12	1.2604723201560558e-11	4.628083293102015e-11
68500000	0.0049992802922340165	1.4176512874079479e-49	1.4655829572382181e-64	4.6349975527227236e-9	1.5743985996016443e-15	1.4300826284107055e-6	-8.957683768692276e-20	1.1678401913724094e-18	4.021321793367717e-12	1.2604723201560558e-11	4.628083293102015e-11
68600000	0.0049992802922340165	1.4176512874079479e-49	1.4655829572382181e-64	4.6349975527227236e-9	1.5743985996016443e-15	1.4300826284107055e-6	-8.957678830951263e-20	1.1678401913724094e-18	4.021321793367717e-12	1.2604723201560558e-11	4.628083293102015e-11
68700000	0.0049992802922340165	1.4176512874079479e-49	1.4655829572382181e-64	4.6349975527227236e-9	1.5743985996016443e-15	1.4300826284107055e-6	-8.95767389321025e-20	1.1678401913724094e-18	4.021321793367717e-12	1.2604723201560558e-11	4.628083293102015e-11
68800000	0.0049992802922340165	1.4176512874079479e-49	1.4655829572382181e-64	4.6349975527227236e-9	1.5743985996016443e-15	1.4300826284107055e-6	-8.957668955469237e-20	1.1678401913724094e-18	4.021321793367717e-12	1.2604723201560558e-11	4.628083293102015e-11
68900000	0.0049992802922340165	1.4176512874079479e-49	1.4655829572382181e-64	4.6349975527227236e-9	1.5743985996016443e-15	1.4300826284107055e-6	-8.957664017728224e-20	1.1678401913724094e-18	4.021321793367717e-12	1.2604723201560558e-11	4.628083293102015e-11
69000000	0.0049992802922340165	1.4176512874079479e-49	1.4655829572382181e-64	4.6349975527227236e-9	1.5743985996016443e-15	1.4300826284107055e-6	-8.957659079987211e-20	1.1678401913724094e-18	4.021321793367717e-12	1.2604723201560558e-11	4.628083293102015e-11
69100000	0.0049992802922340165	1.4176512874079479e-49	1.4655829572382181e-64	4.6349975527227236e-9	1.5743985996016443e-15	1.4300826284107055e-6	-8.957654142246198e-20	1.1678401913724094e-18	4.021321793367717e-12	1.2604723201560558e-11	4.628083293102015e-11
69200000	0.0049992802922340165	1.4176512874079479e-49	1.4655829572382181e-64	4.6349975527227236e-9	1.5743985996016443e-15	1.4300826284107055e-6	-8.957649204505185e-20	1.1678401913724094e-18	4.021321793367717e-12	1.2604723201560558e-11	4.628083293102015e-11
69300000	0.0049992802922340165	1.4176512874079479e-49	1.4655829572382181e-64	4.6349975527227236e-9	1.5743985996016443e-15	1.4300826284107055e-6	-8.957644266764172e-20	1.1678401913724094e-18	4.021321793367717e-12	1.2604723201560558e-11	4.628083293102015e-11
69400000	0.0049992802922340165	1.4176512874079479e-49	1.4655829572382181e-64	4.6349975527227236e-9	1.5743985996016443e-15	1.4300826284107055e-6	-8.957639329023159e-20	1.1678401913724094e-18	4.021321793367717e-12	1.2604723201560558e-11	4.628083293102015e-11
69500000	0.0049992802922340165	1.4176512874079479e-49	1.4655829572382181e-64	4.6349975527227236e-9	1.5743985996016443e-15	1.4300826284107055e-6	-8.957634391282146e-20	1.1678401913724094e-18	4.021321793367717e-12	1.2604723201560558e-11	4.628083293102015e-11
69600000	0.0049992802922340165	1.4176512874079479e-49	1.4655829572382181e-64	4.6349975527227236e-9	1.5743985996016443e-15	1.4300826284107055e-6	-8.957629453541132e-20	1.1678401913724094e-18	4.021321793367717e-12	1.2604723201560558e-11	4.628083293102015e-11
69700000	0.0049992802922340165	1.4176512874079479e-49	1.4655829572382181e-64	4.6349975527227236e-9	1.5743985996016443e-15	1.4300826284107055e-6	-8.957624515800119e-20	1.1678401913724094e-18	4.021321793367717e-12	1.2604723201560558e-11	4.628083293102015e-11
69800000	0.0049992802922340165	1.4176512874079479e-49	1.4655829572382181e-64	4.6349975527227236e-9	1.5743985996016443e-15	1.4300826284107055e-6	-8.957619578059106e-20	1.1678401913724094e-18	4.021321793367717e-12	1.2604723201560558e-11	4.628083293102015e-11
69900000	0.0049992802922340165	1.4176512874079479e-49	1.4655829572382181e-64	4.6349975527227236e-9	1.5743985996016443e-15	1.4300826284107055e-6	-8.957614640318093e-20	1.1678401913724094e-18	4.021321793367717e-12	1.2604723201560558e-11	4.628083293102015e-11
70000000	0.0049992802922340165	1.4176512874079479e-49	1.4655829572382181e-64	4.6349975527227236e-9	1.5743985996016443e-15	1.4300826284107055e-6	-8.95760970257708e-20	1.1678401913724094e-18	4.021321793367717e-12	1.2604723201560558e-11	4.628083293102015e-11
70100000	0.0049992802922340165	1.4176512874079479e-49	1.4655829572382181e-64	4.6349975527227236e-9	1.5743985996016443e-15	1.4300826284107055e-6	-8.957604764836067e-20	1.1678401913724094e-18	4.021321793367717e-12	1.2604723201560558e-11	4.628083293102015e-11
70200000	0.0049992802922340165	1.4176512874079479e-49	1.4655829572382181e-64	4.6349975527227236e-9	1.5743985996016443e-15	1.4300826284107055e-6	-8.957599827095054e-20	1.1678401913724094e-18	4.021321793367717e-12	1.2604723201560558e-11	4.628083293102015e-11
70300000	0.0049992802922340165	1.4176512874079479e-49	1.4655829572382181e-64	4.6349975527227236e-9	1.5743985996016443e-15	1.4300826284107055e-6	-8.957594889354041e-20	1.1678401913724094e-18	4.021321793367717e-12	1.2604723201560558e-11	4.628083293102015e-11
70400000	0.0049992802922340165	1.4176512874079479e-49	1.4655829572382181e-64	4.6349975527227236e-9	1.5743985996016443e-15	1.4300826284107055e-6	-8.957589951613028e-20	1.1678401913724094e-18	4.021321793367717e-12	1.2604723201560558e-11	4.628083293102015e-11
70500000	0.0049992802922340165	1.4176512874079479e-49	1.4655829572382181e-64	4.6349975527227236e-9	1.5743985996016443e-15	1.4300826284107055e-6	-8.957585013872015e-20	1.1678401913724094e-18	4.021321793367717e-12	1.2604723201560558e-11	4.628083293102015e-11
70600000	0.0049992802922340165	1.4176512874079479e-49	1.4655829572382181e-64	4.6349975527227236e-9	1.5743985996016443e-15	1.4300826284107055e-6	-8.957580076131002e-20	1.1678401913724094e-18	4.021321793367717e-12	1.2604723201560558e-11	4.628083293102015e-11
70700000	0.0049992802922340165	1.4176512874079479e-49	1.4655829572382181e-64	4.6349975527227236e-9	1.5743985996016443e-15	1.4300826284107055e-6	-8.957575138389989e-20	1.1678401913724094e-18	4.021321793367717e-12	1.2604723201560558e-11	4.628083293102015e-11
70800000	0.0049992802922340165	1.4176512874079479e-49	1.4655829572382181e-64	4.6349975527227236e-9	1.5743985996016443e-15	1.4300826284107055e-6	-8.957570200648976e-20	1.1678401913724094e-18	4.021321793367717e-12	1.2604723201560558e-11	4.628083293102015e-11
70900000	0.0049992802922340165	1.4176512874079479e-49	1.4655829572382181e-64	4.6349975527227236e-9	1.5743985996016443e-15	1.4300826284107055e-6	-8.957565262907963e-20	1.1678401913724094e-18	4.021321793367717e-12	1.2604723201560558e-11	4.628083293102015e-11
71000000	0.0049992802922340165	1.4176512874079479e-49	1.4655829572382181e-64	4.6349975527227236e-9	1.5743985996016443e-15	1.4300826284107055e-6	-8.95756032516695e-20	1.1678401913724094e-18	4.021321793367717e-12	1.2604723201560558e-11	4.628083293102015e-11
71100000	0.0049992802922340165	1.4176512874079479e-49	1.4655829572382181e-64	4.6349975527227236e-9	1.5743985996016443e-15	1.4300826284107055e-6	-8.957555387425937e-20	1.1678401913724094e-18	4.021321793367717e-12	1.2604723201560558e-11	4.628083293102015e-11
71200000	0.0049992802922340165	1.4176512874079479e-49	1.4655829572382181e-64	4.6349975527227236e-9	1.5743985996016443e-15	1.4300826284107055e-6	-8.957550449684924e-20	1.1678401913724094e-18	4.021321793367717e-12	1.2604723201560558e-11	4.628083293102015e-11
71300000	0.0049992802922340165	1.4176512874079477e-49	1.4655829572382181e-64	4.6349975527227236e-9	1.5743985996016443e-15	1.4300826284107055e-6	-8.957545511943911e-20	1.1678401913724094e-18	4.021321793367717e-12	1.2604723201560558e-11	4.628083293102015e-11
71400000	0.0049992802922340165	1.4176512874079477e-49	1.4655829572382181e-64	4.6349975527227236e-9	1.5743985996016443e-15	1.4300826284107055e-6	-8.957540574202898e-20	1.1678401913724094e-18	4.021321793367717e-12	1.2604723201560558e-11	4.628083293102015e-11
71500000	0.0049992802922340165	1.4176512874079477e-49	1.4655829572382181e-64	4.6349975527227236e-9	1.5743985996016443e-15	1.4300826284107055e-6	-8.957535636461885e-20	1.1678401913724094e-18	4.021321793367717e-12	1.2604723201560558e-11	4.628083293102015e-11
71600000	0.0049992802922340165	1.4176512874079477e-49	1.4655829572382181e-64	4.6349975527227236e-9	1.5743985996016443e-15	1.4300826284107055e-6	-8.957530698720872e-20	1.1678401913724094e-18	4.021321793367717e-12	1.2604723201560558e-11	4.628083293102015e-11
71700000	0.0049992802922340165	1.4176512874079477e-49	1.4655829572382181e-64	4.6349975527227236e-9	1.5743985996016443e-15	1.4300826284107055e-6	-8.957525760979859e-20	1.1678401913724094e-18	4.021321793367717e-12	1.2604723201560558e-11	4.628083293102015e-11
71800000	0.0049992802922340165	1.4176512874079477e-49	1.4655829572382181e-64	4.6349975527227236e-9	1.5743985996016443e-15	1.4300826284107055e-6	-8.957520823238846e-20	1.1678401913724094e-18	4.021321793367717e-12	1.2604723201560558e-11	4.628083293102015e-11
71900000	0.0049992802922340165	1.4176512874079477e-49	1.4655829572382181e-64	4.6349975527227236e-9	1.5743985996016443e-15	1.4300826284107055e-6	-8.957515885497833e-20	1.1678401913724094e-18	4.021321793367717e-12	1.2604723201560558e-11	4.628083293102015e-11
72000000	0.0049992802922340165	1.4176512874079477e-49	1.4655829572382181e-64	4.6349975527227236e-9	1.5743985996016443e-15	1.4300826284107055e-6	-8.95751094775682e-20	1.1678401913724094e-18	4.021321793367717e-12	1.2604723201560558e-11	4.628083293102015e-11
72100000	0.0049992802922340165	1.4176512874079477e-49	1.4655829572382181e-64	4.6349975527227236e-9	1.5743985996016443e-15	1.4300826284107055e-6	-8.957506010015807e-20	1.1678401913724094e-18	4.021321793367717e-12	1.2604723201560558e-11	4.628083293102015e-11
72200000	0.0049992802922340165	1.4176512874079477e-49	1.4655829572382181e-64	4.6349975527227236e-9	1.5743985996016443e-15	1.4300826284107055e-6	-8.957501072274794e-20	1.1678401913724094e-18	4.021321793367717e-12	1.2604723201560558e-11	4.628083293102015e-11
72300000	0.0049992802922340165	1.4176512874079477e-49	1.4655829572382181e-64	4.6349975527227236e-9	1.5743985996016443e-15	1.4300826284107055e-6	-8.957496134533781e-20	1.1678401913724094e-18	4.021321793367717e-12	1.2604723201560558e-11	4.628083293102015e-11
72400000	0.0049992802922340165	1.4176512874079477e-49	1.4655829572382181e-64	4.6349975527227236e-9	1.5743985996016443e-15	1.4300826284107055e-6	-8.957491196792768e-20	1.1678401913724094e-18	4.021321793367717e-12	1.2604723201560558e-11	4.628083293102015e-11
72500000	0.0049992802922340165	1.4176512874079477e-49	1.4655829572382181e-64	4.6349975527227236e-9	1.5743985996016443e-15	1.4300826284107055e-6	-8.957486259051755e-20	1.1678401913724094e-18	4.021321793367717e-12	1.2604723201560558e-11	4.628083293102015e-11
72600000	0.0049992802922340165	1.4176512874079477e-49	1.4655829572382181e-64	4.6349975527227236e-9	1.5743985996016443e-15	1.4300826284107055e-6	-8.957481321310742e-20	1.1678401913724094e-18	4.021321793367717e-12	1.2604723201560558e-11	4.628083293102015e-11
72700000	0.0049992802922340165	1.4176512874079477e-49	1.4655829572382181e-64	4.634997552722724e-9	1.5743985996016443e-15	1.4300826284107055e-6	-8.957476383569729e-20	1.1678401913724094e-18	4.021321793367717e-12	1.2604723201560558e-11	4.628083293102015e-11
72800000	0.0049992802922340165	1.4176512874079477e-49	1.4655829572382181e-64	4.634997552722724e-9	1.5743985996016443e-15	1.4300826284107055e-6	-8.957471445828716e-20	1.1678401913724094e-18	4.021321793367717e-12	1.2604723201560558e-11	4.628083293102015e-11
72900000	0.0049992802922340165	1.4176512874079477e-49	1.4655829572382181e-64	4.634997552722724e-9	1.5743985996016443e-15	1.4300826284107055e-6	-8.957466508087702e-20	1.1678401913724094e-18	4.021321793367717e-12	1.2604723201560558e-11	4.628083293102015e-11
73000000	0.0049992802922340165	1.4176512874079477e-49	1.4655829572382181e-64	4.634997552722724e-9	1.5743985996016443e-15	1.4300826284107055e-6	-8.957461570346689e-20	1.1678401913724094e-18	4.021321793367717e-12	1.2604723201560558e-11	4.628083293102015e-11
73100000	0.0049992802922340165	1.4176512874079477e-49	1.4655829572382181e-64	4.634997552722724e-9	1.5743985996016443e-15	1.4300826284107055e-6	-8.957456632605676e-20	1.1678401913724094e-18	4.021321793367717e-12	1.2604723201560558e-11	4.628083293102015e-11
73200000	0.0049992802922340165	1.4176512874079477e-49	1.4655829572382181e-64	4.634997552722724e-9	1.5743985996016443e-15	1.4300826284107055e-6	-8.957451694864663e-20	1.1678401913724094e-18	4.021321793367717e-12	1.2604723201560558e-11	4.628083293102015e-11
73300000	0.0049992802922340165	1.4176512874079477e-49	1.4655829572382181e-64	4.634997552722724e-9	1.5743985996016443e-15	1.4300826284107055e-6	-8.95744675712365e-20	1.1678401913724094e-18	4.021321793367717e-12	1.2604723201560558e-11	4.628083293102015e-11
73400000	0.0049992802922340165	1.4176512874079477e-49	1.4655829572382181e-64	4.634997552722724e-9	1.5743985996016443e-15	1.4300826284107055e-6	-8.957441819382637e-20	1.1678401913724094e-18	4.021321793367717e-12	1.2604723201560558e-11	4.628083293102015e-11
73500000	0.0049992802922340165	1.4176512874079477e-49	1.4655829572382181e-64	4.634997552722724e-9	1.5743985996016443e-15	1.4300826284107055e-6	-8.957436881641624e-20	1.1678401913724094e-18	4.021321793367717e-12	1.2604723201560558e-11	4.628083293102015e-11
73600000	0.0049992802922340165	1.4176512874079475e-49	1.4655829572382181e-64	4.634997552722724e-9	1.5743985996016443e-15	1.4300826284107055e-6	-8.957431943900611e-20	1.1678401913724094e-18	4.021321793367717e-12	1.2604723201560558e-11	4.628083293102015e-11
73700000	0.0049992802922340165	1.4176512874079475e-49	1.4655829572382181e-64	4.634997552722724e-9	1.5743985996016443e-15	1.4300826284107057e-6	-8.957427006159598e-20	1.1678401913724094e-18	4.021321793367717e-12	1.2604723201560558e-11	4.628083293102015e-11
73800000	0.0049992802922340165	1.4176512874079475e-49	1.4655829572382181e-64	4.634997552722724e-9	1.5743985996016443e-15	1.4300826284107057e-6	-8.957422068418585e-20	1.1678401913724094e-18	4.021321793367717e-12	1.2604723201560558e-11	4.628083293102015e-11
73900000	0.0049992802922340165	1.4176512874079475e-49	1.4655829572382181e-64	4.634997552722724e-9	1.5743985996016443e-15	1.4300826284107057e-6	-8.957417130677572e-20	1.1678401913724094e-18	4.021321793367717e-12	1.2604723201560558e-11	4.628083293102015e-11
74000000	0.0049992802922340165	1.4176512874079475e-49	1.4655829572382181e-64	4.634997552722724e-9	1.5743985996016443e-15	1.4300826284107057e-6	-8.957412192936559e-20	1.1678401913724094e-18	4.021321793367717e-12	1.2604723201560558e-11	4.628083293102015e-11
74100000	0.0049992802922340165	1.4176512874079475e-49	1.4655829572382181e-64	4.634997552722724e-9	1.5743985996016443e-15	1.4300826284107057e-6	-8.957407255195546e-20	1.1678401913724094e-18	4.021321793367717e-12	1.2604723201560558e-11	4.628083293102015e-11
74200000	0.0049992802922340165	1.4176512874079475e-49	1.4655829572382181e-64	4.634997552722724e-9	1.5743985996016443e-15	1.4300826284107057e-6	-8.957402317454533e-20	1.1678401913724094e-18	4.021321793367717e-12	1.2604723201560558e-11	4.628083293102015e-11
74300000	0.0049992802922340165	1.4176512874079475e-49	1.4655829572382181e-64	4.634997552722724e-9	1.5743985996016443e-15	1.4300826284107057e-6	-8.95739737971352e-20	1.1678401913724094e-18	4.021321793367717e-12	1.2604723201560558e-11	4.628083293102015e-11
74400000	0.0049992802922340165	1.4176512874079475e-49	1.4655829572382181e-64	4.634997552722724e-9	1.5743985996016443e-15	1.4300826284107057e-6	-8.957392441972507e-20	1.1678401913724094e-18	4.021321793367717e-12	1.2604723201560558e-11	4.628083293102015e-11
74500000	0.0049992802922340165	1.4176512874079475e-49	1.4655829572382181e-64	4.634997552722724e-9	1.5743985996016443e-15	1.4300826284107057e-6	-8.957387504231494e-20	1.1678401913724094e-18	4.021321793367717e-12	1.2604723201560558e-11	4.628083293102015e-11
74600000	0.0049992802922340165	1.4176512874079475e-49	1.4655829572382181e-64	4.634997552722724e-9	1.5743985996016443e-15	1.4300826284107057e-6	-8.957382566490481e-20	1.1678401913724094e-18	4.021321793367717e-12	1.2604723201560558e-11	4.628083293102015e-11
74700000	0.0049992802922340165	1.4176512874079475e-49	1.4655829572382181e-64	4.634997552722724e-9	1.5743985996016443e-15	1.4300826284107057e-6	-8.957377628749468e-20	1.1678401913724094e-18	4.021321793367717e-12	1.2604723201560558e-11	4.628083293102015e-11
74800000	0.0049992802922340165	1.4176512874079475e-49	1.4655829572382181e-64	4.634997552722724e-9	1.5743985996016443e-15	1.4300826284107057e-6	-8.957372691008455e-20	1.1678401913724094e-18	4.021321793367717e-12	1.2604723201560558e-11	4.628083293102015e-11
74900000	0.0049992802922340165	1.4176512874079475e-49	1.4655829572382181e-64	4.634997552722724e-9	1.5743985996016443e-15	1.4300826284107057e-6	-8.957367753267442e-20	1.1678401913724094e-18	4.021321793367717e-12	1.2604723201560558e-11	4.628083293102015e-11
75000000	0.0049992802922340165	1.4176512874079475e-49	1.4655829572382181e-64	4.634997552722724e-9	1.5743985996016443e-15	1.4300826284107057e-6	-8.957362815526429e-20	1.1678401913724094e-18	4.021321793367717e-12	1.2604723201560558e-11	4.628083293102015e-11
75100000	0.0049992802922340165	1.4176512874079475e-49	1.4655829572382181e-64	4.634997552722724e-9	1.5743985996016443e-15	1.4300826284107057e-6	-8.957357877785416e-20	1.1678401913724094e-18	4.021321793367717e-12	1.2604723201560558e-11	4.628083293102015e-11
75200000	0.0049992802922340165	1.4176512874079475e-49	1.4655829572382181e-64	4.634997552722724e-9	1.5743985996016443e-15	1.4300826284107057e-6	-8.957352940044403e-20	1.1678401913724094e-18	4.021321793367717e-12	1.2604723201560558e-11	4.628083293102015e-11
75300000	0.0049992802922340165	1.4176512874079475e-49	1.4655829572382181e-64	4.634997552722724e-9	1.5743985996016443e-15	1.4300826284107057e-6	-8.95734800230339e-20	1.1678401913724094e-18	4.021321793367717e-12	1.2604723201560558e-11	4.628083293102015e-11
75400000	0.0049992802922340165	1.4176512874079475e-49	1.4655829572382181e-64	4.634997552722724e-9	1.5743985996016443e-15	1.4300826284107057e-6	-8.957343064562377e-20	1.1678401913724094e-18	4.021321793367717e-12	1.2604723201560558e-11	4.628083293102015e-11
75500000	0.0049992802922340165	1.4176512874079475e-49	1.4655829572382181e-64	4.634997552722724e-9	1.5743985996016443e-15	1.4300826284107057e-6	-8.957338126821364e-20	1.1678401913724094e-18	4.021321793367717e-12	1.2604723201560558e-11	4.628083293102015e-11
75600000	0.0049992802922340165	1.4176512874079473e-49	1.4655829572382181e-64	4.634997552722724e-9	1.5743985996016443e-15	1.4300826284107057e-6	-8.957333189080351e-20	1.1678401913724094e-18	4.021321793367717e-12	1.2604723201560558e-11	4.628083293102015e-11
75700000	0.0049992802922340165	1.4176512874079473e-49	1.4655829572382181e-64	4.634997552722724e-9	1.5743985996016443e-15	1.4300826284107057e-6	-8.957328251339338e-20	1.1678401913724094e-18	4.021321793367717e-12	1.2604723201560558e-11	4.628083293102015e-11
75800000	0.0049992802922340165	1.4176512874079473e-49	1.4655829572382181e-64	4.634997552722724e-9	1.5743985996016443e-15	1.4300826284107057e-6	-8.957323313598325e-20	1.1678401913724094e-18	4.021321793367717e-12	1.2604723201560558e-11	4.628083293102015e-11
75900000	0.0049992802922340165	1.4176512874079473e-49	1.4655829572382181e-64	4.634997552722724e-9	1.5743985996016443e-15	1.4300826284107057e-6	-8.957318375857312e-20	1.1678401913724094e-18	4.021321793367717e-12	1.2604723201560558e-11	4.628083293102015e-11
76000000	0.0049992802922340165	1.4176512874079473e-49	1.4655829572382181e-64	4.634997552722724e-9	1.5743985996016443e-15	1.4300826284107057e-6	-8.957313438116299e-20	1.1678401913724094e-18	4.021321793367717e-12	1.2604723201560558e-11	4.628083293102015e-11
76100000	0.0049992802922340165	1.4176512874079473e-49	1.4655829572382181e-64	4.634997552722724e-9	1.5743985996016443e-15	1.4300826284107057e-6	-8.957308500375286e-20	1.1678401913724094e-18	4.021321793367717e-12	1.2604723201560558e-11	4.628083293102015e-11
76200000	0.0049992802922340165	1.4176512874079473e-49	1.4655829572382181e-64	4.634997552722724e-9	1.5743985996016443e-15	1.4300826284107057e-6	-8.957303562634272e-20	1.1678401913724094e-18	4.021321793367717e-12	1.2604723201560558e-11	4.628083293102015e-11
76300000	0.0049992802922340165	1.4176512874079473e-49	1.4655829572382181e-64	4.634997552722724e-9	1.5743985996016443e-15	1.4300826284107057e-6	-8.957298624893259e-20	1.1678401913724094e-18	4.021321793367717e-12	1.2604723201560558e-11	4.628083293102015e-11
76400000	0.0049992802922340165	1.4176512874079473e-49	1.4655829572382181e-64	4.634997552722724e-9	1.5743985996016443e-15	1.4300826284107057e-6	-8.957293687152246e-20	1.1678401913724094e-18	4.021321793367717e-12	1.2604723201560558e-11	4.628083293102015e-11
76500000	0.0049992802922340165	1.4176512874079473e-49	1.4655829572382181e-64	4.634997552722724e-9	1.5743985996016443e-15	1.4300826284107057e-6	-8.957288749411233e-20	1.1678401913724094e-18	4.021321793367717e-12	1.2604723201560558e-11	4.628083293102015e-11
76600000	0.0049992802922340165	1.4176512874079473e-49	1.4655829572382181e-64	4.634997552722724e-9	1.5743985996016443e-15	1.4300826284107057e-6	-8.95728381167022e-20	1.1678401913724094e-18	4.021321793367717e-12	1.2604723201560558e-11	4.628083293102015e-11
76700000	0.0049992802922340165	1.4176512874079473e-49	1.4655829572382181e-64	4.634997552722724e-9	1.5743985996016443e-15	1.4300826284107057e-6	-8.957278873929207e-20	1.1678401913724094e-18	4.021321793367717e-12	1.2604723201560558e-11	4.628083293102015e-11
76800000	0.0049992802922340165	1.4176512874079473e-49	1.4655829572382181e-64	4.634997552722724e-9	1.5743985996016443e-15	1.4300826284107057e-6	-8.957273936188194e-20	1.1678401913724094e-18	4.021321793367717e-12	1.2604723201560558e-11	4.628083293102015e-11
76900000	0.0049992802922340165	1.4176512874079473e-49	1.4655829572382181e-64	4.634997552722724e-9	1.5743985996016443e-15	1.4300826284107057e-6	-8.957268998447181e-20	1.1678401913724094e-18	4.021321793367717e-12	1.2604723201560558e-11	4.628083293102015e-11
77000000	0.0049992802922340165	1.4176512874079473e-49	1.4655829572382181e-64	4.634997552722724e-9	1.5743985996016443e-15	1.4300826284107057e-6	-8.957264060706168e-20	1.1678401913724094e-18	4.021321793367717e-12	1.2604723201560558e-11	4.628083293102015e-11
77100000	0.0049992802922340165	1.4176512874079473e-49	1.4655829572382181e-64	4.634997552722724e-9	1.5743985996016443e-15	1.4300826284107057e-6	-8.957259122965155e-20	1.1678401913724094e-18	4.021321793367717e-12	1.2604723201560558e-11	4.628083293102015e-11
77200000	0.0049992802922340165	1.4176512874079473e-49	1.4655829572382181e-64	4.634997552722724e-9	1.5743985996016443e-15	1.4300826284107057e-6	-8.957254185224142e-20	1.1678401913724094e-18	4.021321793367717e-12	1.2604723201560558e-11	4.628083293102015e-11
77300000	0.0049992802922340165	1.4176512874079473e-49	1.4655829572382181e-64	4.634997552722724e-9	1.5743985996016443e-15	1.4300826284107057e-6	-8.957249247483129e-20	1.1678401913724094e-18	4.021321793367717e-12	1.2604723201560558e-11	4.628083293102015e-11
77400000	0.0049992802922340165	1.4176512874079473e-49	1.4655829572382181e-64	4.634997552722724e-9	1.5743985996016443e-15	1.4300826284107057e-6	-8.957244309742116e-20	1.1678401913724094e-18	4.021321793367717e-12	1.2604723201560558e-11	4.628083293102015e-11
77500000	0.0049992802922340165	1.4176512874079473e-49	1.4655829572382181e-64	4.634997552722724e-9	1.5743985996016443e-15	1.4300826284107057e-6	-8.957239372001103e-20	1.1678401913724094e-18	4.021321793367717e-12	1.2604723201560558e-11	4.628083293102015e-11
77600000	0.0049992802922340165	1.4176512874079473e-49	1.4655829572382181e-64	4.634997552722724e-9	1.5743985996016443e-15	1.4300826284107057e-6	-8.95723443426009e-20	1.1678401913724094e-18	4.021321793367717e-12	1.2604723201560558e-11	4.628083293102015e-11
77700000	0.0049992802922340165	1.4176512874079473e-49	1.4655829572382181e-64	4.634997552722724e-9	1.5743985996016443e-15	1.4300826284107057e-6	-8.957229496519077e-20	1.1678401913724094e-18	4.021321793367717e-12	1.2604723201560558e-11	4.628083293102015e-11
77800000	0.0049992802922340165	1.4176512874079473e-49	1.4655829572382181e-64	4.634997552722724e-9	1.5743985996016443e-15	1.4300826284107057e-6	-8.957224558778064e-20	1.1678401913724094e-18	4.021321793367717e-12	1.2604723201560558e-11	4.628083293102015e-11
77900000	0.0049992802922340165	1.4176512874079473e-49	1.4655829572382181e-64	4.634997552722724e-9	1.5743985996016443e-15	1.4300826284107057e-6	-8.957219621037051e-20	1.1678401913724094e-18	4.021321793367717e-12	1.2604723201560558e-11	4.628083293102015e-11
78000000	0.0049992802922340165	1.4176512874079473e-49	1.4655829572382181e-64	4.634997552722724e-9	1.5743985996016443e-15	1.4300826284107057e-6	-8.957214683296038e-20	1.1678401913724094e-18	4.021321793367717e-12	1.2604723201560558e-11	4.628083293102015e-11
78100000	0.0049992802922340165	1.4176512874079473e-49	1.4655829572382181e-64	4.634997552722724e-9	1.5743985996016443e-15	1.4300826284107057e-6	-8.957209745555025e-20	1.1678401913724094e-18	4.021321793367717e-12	1.2604723201560558e-11	4.628083293102015e-11
78200000	0.0049992802922340165	1.4176512874079473e-49	1.4655829572382181e-64	4.634997552722724e-9	1.5743985996016443e-15	1.4300826284107057e-6	-8.957204807814012e-20	1.1678401913724094e-18	4.021321793367717e-12	1.2604723201560558e-11	4.628083293102015e-11
78300000	0.0049992802922340165	1.4176512874079473e-49	1.4655829572382181e-64	4.634997552722724e-9	1.5743985996016443e-15	1.4300826284107057e-6	-8.957199870072999e-20	1.1678401913724094e-18	4.021321793367717e-12	1.2604723201560558e-11	4.628083293102015e-11
78400000	0.0049992802922340165	1.4176512874079473e-49	1.4655829572382181e-64	4.634997552722724e-9	1.5743985996016443e-15	1.4300826284107057e-6	-8.957194932331986e-20	1.1678401913724094e-18	4.021321793367717e-12	1.2604723201560558e-11	4.628083293102015e-11
78500000	0.0049992802922340165	1.4176512874079473e-49	1.4655829572382181e-64	4.634997552722724e-9	1.5743985996016443e-15	1.4300826284107057e-6	-8.957189994590973e-20	1.1678401913724094e-18	4.021321793367717e-12	1.2604723201560558e-11	4.628083293102015e-11
78600000	0.0049992802922340165	1.4176512874079473e-49	1.4655829572382181e-64	4.634997552722724e-9	1.5743985996016443e-15	1.4300826284107057e-6	-8.95718505684996e-20	1.1678401913724094e-18	4.021321793367717e-12	1.2604723201560558e-11	4.628083293102015e-11
78700000	0.0049992802922340165	1.4176512874079473e-49	1.4655829572382181e-64	4.634997552722724e-9	1.5743985996016443e-15	1.4300826284107057e-6	-8.957180119108947e-20	1.1678401913724094e-18	4.021321793367717e-12	1.2604723201560558e-11	4.628083293102015e-11
78800000	0.0049992802922340165	1.4176512874079473e-49	1.4655829572382181e-64	4.634997552722724e-9	1.5743985996016443e-15	1.4300826284107057e-6	-8.957175181367934e-20	1.1678401913724094e-18	4.021321793367717e-12	1.2604723201560558e-11	4.628083293102015e-11
78900000	0.0049992802922340165	1.4176512874079473e-49	1.4655829572382181e-64	4.634997552722724e-9	1.5743985996016443e-15	1.4300826284107057e-6	-8.957170243626921e-20	1.1678401913724094e-18	4.021321793367717e-12	1.2604723201560558e-11	4.628083293102015e-11
79000000	0.0049992802922340165	1.4176512874079473e-49	1.4655829572382181e-64	4.634997552722724e-9	1.5743985996016443e-15	1.4300826284107057e-6	-8.957165305885908e-20	1.1678401913724094e-18	4.021321793367717e-12	1.2604723201560558e-11	4.628083293102015e-11
79100000	0.0049992802922340165	1.4176512874079473e-49	1.4655829572382181e-64	4.634997552722724e-9	1.5743985996016443e-15	1.4300826284107057e-6	-8.957160368144895e-20	1.1678401913724094e-18	4.021321793367717e-12	1.2604723201560558e-11	4.628083293102015e-11
79200000	0.0049992802922340165	1.4176512874079473e-49	1.4655829572382181e-64	4.634997552722724e-9	1.5743985996016443e-15	1.4300826284107057e-6	-8.957155430403882e-20	1.1678401913724094e-18	4.021321793367717e-12	1.2604723201560558e-11	4.628083293102015e-11
79300000	0.0049992802922340165	1.4176512874079473e-49	1.4655829572382181e-64	4.634997552722724e-9	1.5743985996016443e-15	1.4300826284107057e-6	-8.957150492662869e-20	1.1678401913724094e-18	4.021321793367717e-12	1.2604723201560558e-11	4.628083293102015e-11
79400000	0.0049992802922340165	1.4176512874079473e-49	1.4655829572382181e-64	4.634997552722724e-9	1.5743985996016443e-15	1.4300826284107057e-6	-8.957145554921856e-20	1.1678401913724094e-18	4.021321793367717e-12	1.2604723201560558e-11	4.628083293102015e-11
79500000	0.0049992802922340165	1.4176512874079473e-49	1.4655829572382181e-64	4.634997552722724e-9	1.5743985996016443e-15	1.4300826284107057e-6	-8.957140617180843e-20	1.1678401913724094e-18	4.021321793367717e-12	1.2604723201560558e-11	4.628083293102015e-11
79600000	0.0049992802922340165	1.4176512874079473e-49	1.4655829572382181e-64	4.634997552722724e-9	1.5743985996016443e-15	1.4300826284107057e-6	-8.957135679439829e-20	1.1678401913724094e-18	4.021321793367717e-12	1.2604723201560558e-11	4.628083293102015e-11
79700000	0.0049992802922340165	1.4176512874079473e-49	1.4655829572382181e-64	4.634997552722724e-9	1.5743985996016443e-15	1.4300826284107057e-6	-8.957130741698816e-20	1.1678401913724094e-18	4.021321793367717e-12	1.2604723201560558e-11	4.628083293102015e-11
79800000	0.0049992802922340165	1.4176512874079473e-49	1.4655829572382181e-64	4.634997552722724e-9	1.5743985996016443e-15	1.4300826284107057e-6	-8.957125803957803e-20	1.1678401913724094e-18	4.021321793367717e-12	1.2604723201560558e-11	4.628083293102015e-11
79900000	0.0049992802922340165	1.4176512874079473e-49	1.4655829572382181e-64	4.634997552722724e-9	1.5743985996016443e-15	1.4300826284107057e-6	-8.95712086621679e-20	1.1678401913724094e-18	4.021321793367717e-12	1.2604723201560558e-11	4.628083293102015e-11
80000000	0.0049992802922340165	1.4176512874079473e-49	1.4655829572382181e-64	4.634997552722724e-9	1.5743985996016443e-15	1.4300826284107057e-6	-8.957115928475777e-20	1.1678401913724094e-18	4.021321793367717e-12	1.2604723201560558e-11	4.628083293102015e-11
80100000	0.0049992802922340165	1.4176512874079473e-49	1.4655829572382181e-64	4.634997552722724e-9	1.5743985996016443e-15	1.4300826284107057e-6	-8.957110990734764e-20	1.1678401913724094e-18	4.021321793367717e-12	1.2604723201560558e-11	4.628083293102015e-11
80200000	0.0049992802922340165	1.4176512874079473e-49	1.4655829572382181e-64	4.634997552722724e-9	1.5743985996016443e-15	1.4300826284107057e-6	-8.957106052993751e-20	1.1678401913724094e-18	4.021321793367717e-12	1.2604723201560558e-11	4.628083293102015e-11
80300000	0.0049992802922340165	1.4176512874079473e-49	1.4655829572382181e-64	4.634997552722724e-9	1.5743985996016443e-15	1.4300826284107057e-6	-8.957101115252738e-20	1.1678401913724094e-18	4.021321793367717e-12	1.2604723201560558e-11	4.628083293102015e-11
80400000	0.0049992802922340165	1.4176512874079473e-49	1.4655829572382181e-64	4.634997552722724e-9	1.5743985996016443e-15	1.4300826284107057e-6	-8.957096177511725e-20	1.1678401913724094e-18	4.021321793367717e-12	1.2604723201560558e-11	4.628083293102015e-11
80500000	0.0049992802922340165	1.4176512874079473e-49	1.4655829572382181e-64	4.634997552722724e-9	1.5743985996016443e-15	1.4300826284107057e-6	-8.957091239770712e-20	1.1678401913724094e-18	4.021321793367717e-12	1.2604723201560558e-11	4.628083293102015e-11
80600000	0.0049992802922340165	1.4176512874079473e-49	1.4655829572382181e-64	4.634997552722724e-9	1.5743985996016443e-15	1.4300826284107057e-6	-8.957086302029699e-20	1.1678401913724094e-18	4.021321793367717e-12	1.2604723201560558e-11	4.628083293102015e-11
80700000	0.0049992802922340165	1.4176512874079473e-49	1.4655829572382181e-64	4.634997552722724e-9	1.5743985996016443e-15	1.4300826284107057e-6	-8.957081364288686e-20	1.1678401913724094e-18	4.021321793367717e-12	1.2604723201560558e-11	4.628083293102015e-11
80800000	0.0049992802922340165	1.4176512874079473e-49	1.4655829572382181e-64	4.634997552722724e-9	1.5743985996016443e-15	1.4300826284107057e-6	-8.957076426547673e-20	1.1678401913724094e-18	4.021321793367717e-12	1.2604723201560558e-11	4.628083293102015e-11
80900000	0.0049992802922340165	1.4176512874079473e-49	1.4655829572382181e-64	4.634997552722724e-9	1.5743985996016443e-15	1.4300826284107057e-6	-8.95707148880666e-20	1.1678401913724094e-18	4.021321793367717e-12	1.2604723201560558e-11	4.628083293102015e-11
81000000	0.0049992802922340165	1.4176512874079473e-49	1.4655829572382181e-64	4.634997552722724e-9	1.5743985996016443e-15	1.4300826284107057e-6	-8.957066551065647e-20	1.1678401913724094e-18	4.021321793367717e-12	1.2604723201560558e-11	4.628083293102015e-11
81100000	0.0049992802922340165	1.4176512874079473e-49	1.4655829572382181e-64	4.634997552722724e-9	1.5743985996016443e-15	1.4300826284107057e-6	-8.957061613324634e-20	1.1678401913724094e-18	4.021321793367717e-12	1.2604723201560558e-11	4.628083293102015e-11
81200000	0.0049992802922340165	1.4176512874079473e-49	1.4655829572382181e-64	4.634997552722724e-9	1.5743985996016443e-15	1.4300826284107057e-6	-8.957056675583621e-20	1.1678401913724094e-18	4.021321793367717e-12	1.2604723201560558e-11	4.628083293102015e-11
81300000	0.0049992802922340165	1.4176512874079473e-49	1.4655829572382181e-64	4.634997552722724e-9	1.5743985996016443e-15	1.4300826284107057e-6	-8.957051737842608e-20	1.1678401913724094e-18	4.021321793367717e-12	1.2604723201560558e-11	4.628083293102015e-11
81400000	0.0049992802922340165	1.4176512874079473e-49	1.4655829572382181e-64	4.634997552722724e-9	1.5743985996016443e-15	1.4300826284107057e-6	-8.957046800101595e-20	1.1678401913724094e-18	4.021321793367717e-12	1.2604723201560558e-11	4.628083293102015e-11
81500000	0.0049992802922340165	1.4176512874079473e-49	1.4655829572382181e-64	4.634997552722724e-9	1.5743985996016443e-15	1.4300826284107057e-6	-8.957041862360582e-20	1.1678401913724094e-18	4.021321793367717e-12	1.2604723201560558e-11	4.628083293102015e-11
81600000	0.0049992802922340165	1.4176512874079473e-49	1.4655829572382181e-64	4.634997552722724e-9	1.5743985996016443e-15	1.4300826284107057e-6	-8.957036924619569e-20	1.1678401913724094e-18	4.021321793367717e-12	1.2604723201560558e-11	4.628083293102015e-11
81700000	0.0049992802922340165	1.4176512874079473e-49	1.4655829572382181e-64	4.634997552722724e-9	1.5743985996016443e-15	1.4300826284107057e-6	-8.957031986878556e-20	1.1678401913724094e-18	4.021321793367717e-12	1.2604723201560558e-11	4.628083293102015e-11
81800000	0.0049992802922340165	1.4176512874079473e-49	1.4655829572382181e-64	4.634997552722724e-9	1.5743985996016443e-15	1.4300826284107057e-6	-8.957027049137543e-20	1.1678401913724094e-18	4.021321793367717e-12	1.2604723201560558e-11	4.628083293102015e-11
81900000	0.0049992802922340165	1.4176512874079473e-49	1.4655829572382181e-64	4.634997552722724e-9	1.5743985996016443e-15	1.4300826284107057e-6	-8.95702211139653e-20	1.1678401913724094e-18	4.021321793367717e-12	1.2604723201560558e-11	4.628083293102015e-11
82000000	0.0049992802922340165	1.4176512874079473e-49	1.4655829572382181e-64	4.634997552722724e-9	1.5743985996016443e-15	1.4300826284107057e-6	-8.957017173655517e-20	1.1678401913724094e-18	4.021321793367717e-12	1.2604723201560558e-11	4.628083293102015e-11
82100000	0.0049992802922340165	1.4176512874079473e-49	1.4655829572382181e-64	4.634997552722724e-9	1.5743985996016443e-15	1.4300826284107057e-6	-8.957012235914504e-20	1.1678401913724094e-18	4.021321793367717e-12	1.2604723201560558e-11	4.628083293102015e-11
82200000	0.0049992802922340165	1.4176512874079473e-49	1.4655829572382181e-64	4.634997552722724e-9	1.5743985996016443e-15	1.4300826284107057e-6	-8.957007298173491e-20	1.1678401913724094e-18	4.021321793367717e-12	1.2604723201560558e-11	4.628083293102015e-11
82300000	0.0049992802922340165	1.4176512874079473e-49	1.4655829572382181e-64	4.634997552722724e-9	1.5743985996016443e-15	1.4300826284107057e-6	-8.957002360432478e-20	1.1678401913724094e-18	4.021321793367717e-12	1.2604723201560558e-11	4.628083293102015e-11
82400000	0.0049992802922340165	1.4176512874079473e-49	1.4655829572382181e-64	4.634997552722724e-9	1.5743985996016443e-15	1.4300826284107057e-6	-8.956997422691465e-20	1.1678401913724094e-18	4.021321793367717e-12	1.2604723201560558e-11	4.628083293102015e-11
82500000	0.0049992802922340165	1.4176512874079473e-49	1.4655829572382181e-64	4.634997552722724e-9	1.5743985996016443e-15	1.4300826284107057e-6	-8.956992484950452e-20	1.1678401913724094e-18	4.021321793367717e-12	1.2604723201560558e-11	4.628083293102015e-11
82600000	0.0049992802922340165	1.4176512874079473e-49	1.4655829572382181e-64	4.634997552722724e-9	1.5743985996016443e-15	1.4300826284107057e-6	-8.95698754720944e-20	1.1678401913724094e-18	4.021321793367717e-12	1.2604723201560558e-11	4.628083293102015e-11
82700000	0.0049992802922340165	1.4176512874079473e-49	1.4655829572382181e-64	4.634997552722724e-9	1.5743985996016443e-15	1.4300826284107057e-6	-8.956982609468427e-20	1.1678401913724094e-18	4.021321793367717e-12	1.2604723201560558e-11	4.628083293102015e-11
82800000	0.0049992802922340165	1.4176512874079473e-49	1.465582957238218e-64	4.634997552722724e-9	1.5743985996016443e-15	1.4300826284107057e-6	-8.956977671727414e-20	1.1678401913724094e-18	4.021321793367717e-12	1.2604723201560558e-11	4.628083293102015e-11
82900000	0.0049992802922340165	1.4176512874079473e-49	1.465582957238218e-64	4.634997552722724e-9	1.5743985996016443e-15	1.4300826284107057e-6	-8.956972733986399e-20	1.1678401913724094e-18	4.021321793367717e-12	1.2604723201560558e-11	4.628083293102015e-11
83000000	0.0049992802922340165	1.4176512874079473e-49	1.465582957238218e-64	4.634997552722724e-9	1.5743985996016443e-15	1.4300826284107057e-6	-8.956967796245386e-20	1.1678401913724094e-18	4.021321793367717e-12	1.2604723201560558e-11	4.628083293102015e-11
83100000	0.0049992802922340165	1.4176512874079473e-49	1.465582957238218e-64	4.634997552722724e-9	1.5743985996016443e-15	1.4300826284107057e-6	-8.956962858504373e-20	1.1678401913724094e-18	4.021321793367717e-12	1.2604723201560558e-11	4.628083293102015e-11
83200000	0.0049992802922340165	1.4176512874079473e-49	1.465582957238218e-64	4.634997552722724e-9	1.5743985996016443e-15	1.4300826284107057e-6	-8.95695792076336e-20	1.1678401913724094e-18	4.021321793367717e-12	1.2604723201560558e-11	4.628083293102015e-11
83300000	0.0049992802922340165	1.4176512874079473e-49	1.465582957238218e-64	4.634997552722724e-9	1.5743985996016443e-15	1.4300826284107055e-6	-8.956952983022347e-20	1.1678401913724094e-18	4.021321793367717e-12	1.2604723201560558e-11	4.628083293102015e-11
83400000	0.0049992802922340165	1.4176512874079473e-49	1.465582957238218e-64	4.634997552722724e-9	1.5743985996016443e-15	1.4300826284107055e-6	-8.956948045281334e-20	1.1678401913724094e-18	4.021321793367717e-12	1.2604723201560558e-11	4.628083293102015e-11
83500000	0.0049992802922340165	1.4176512874079473e-49	1.465582957238218e-64	4.634997552722724e-9	1.5743985996016443e-15	1.4300826284107055e-6	-8.956943107540321e-20	1.1678401913724094e-18	4.021321793367717e-12	1.2604723201560558e-11	4.628083293102015e-11
83600000	0.0049992802922340165	1.4176512874079473e-49	1.465582957238218e-64	4.634997552722724e-9	1.5743985996016443e-15	1.4300826284107055e-6	-8.956938169799308e-20	1.1678401913724094e-18	4.021321793367717e-12	1.2604723201560558e-11	4.628083293102015e-11
83700000	0.0049992802922340165	1.4176512874079473e-49	1.465582957238218e-64	4.634997552722724e-9	1.5743985996016443e-15	1.4300826284107055e-6	-8.956933232058295e-20	1.1678401913724094e-18	4.021321793367717e-12	1.2604723201560558e-11	4.628083293102015e-11
83800000	0.0049992802922340165	1.4176512874079473e-49	1.465582957238218e-64	4.634997552722724e-9	1.5743985996016443e-15	1.4300826284107055e-6	-8.956928294317282e-20	1.1678401913724094e-18	4.021321793367717e-12	1.2604723201560558e-11	4.628083293102015e-11
83900000	0.0049992802922340165	1.4176512874079473e-49	1.465582957238218e-64	4.634997552722724e-9	1.5743985996016443e-15	1.4300826284107055e-6	-8.95692335657627e-20	1.1678401913724094e-18	4.021321793367717e-12	1.2604723201560558e-11	4.628083293102015e-11
84000000	0.0049992802922340165	1.4176512874079475e-49	1.465582957238218e-64	4.634997552722724e-9	1.5743985996016443e-15	1.4300826284107055e-6	-8.956918418835256e-20	1.1678401913724094e-18	4.021321793367717e-12	1.2604723201560558e-11	4.628083293102015e-11
84100000	0.0049992802922340165	1.4176512874079475e-49	1.465582957238218e-64	4.634997552722724e-9	1.5743985996016443e-15	1.4300826284107055e-6	-8.956913481094243e-20	1.1678401913724094e-18	4.021321793367717e-12	1.2604723201560558e-11	4.628083293102015e-11
84200000	0.0049992802922340165	1.4176512874079475e-49	1.465582957238218e-64	4.634997552722724e-9	1.5743985996016443e-15	1.4300826284107055e-6	-8.95690854335323e-20	1.1678401913724094e-18	4.021321793367717e-12	1.2604723201560558e-11	4.628083293102015e-11
84300000	0.0049992802922340165	1.4176512874079475e-49	1.465582957238218e-64	4.634997552722724e-9	1.5743985996016443e-15	1.4300826284107055e-6	-8.956903605612217e-20	1.1678401913724094e-18	4.021321793367717e-12	1.2604723201560558e-11	4.628083293102015e-11
84400000	0.0049992802922340165	1.4176512874079475e-49	1.465582957238218e-64	4.634997552722724e-9	1.5743985996016443e-15	1.4300826284107055e-6	-8.956898667871204e-20	1.1678401913724094e-18	4.021321793367717e-12	1.2604723201560558e-11	4.628083293102015e-11
84500000	0.0049992802922340165	1.4176512874079475e-49	1.465582957238218e-64	4.634997552722724e-9	1.5743985996016443e-15	1.4300826284107055e-6	-8.956893730130192e-20	1.1678401913724094e-18	4.021321793367717e-12	1.2604723201560558e-11	4.628083293102015e-11
84600000	0.0049992802922340165	1.4176512874079475e-49	1.465582957238218e-64	4.634997552722724e-9	1.5743985996016443e-15	1.4300826284107055e-6	-8.956888792389179e-20	1.1678401913724094e-18	4.021321793367717e-12	1.2604723201560558e-11	4.628083293102015e-11
84700000	0.0049992802922340165	1.4176512874079475e-49	1.465582957238218e-64	4.634997552722724e-9	1.5743985996016443e-15	1.4300826284107055e-6	-8.956883854648166e-20	1.1678401913724094e-18	4.021321793367717e-12	1.2604723201560558e-11	4.628083293102015e-11
84800000	0.0049992802922340165	1.4176512874079475e-49	1.465582957238218e-64	4.634997552722724e-9	1.5743985996016443e-15	1.4300826284107055e-6	-8.956878916907153e-20	1.1678401913724094e-18	4.021321793367717e-12	1.2604723201560558e-11	4.628083293102015e-11
84900000	0.0049992802922340165	1.4176512874079475e-49	1.465582957238218e-64	4.634997552722724e-9	1.5743985996016443e-15	1.4300826284107055e-6	-8.95687397916614e-20	1.1678401913724094e-18	4.021321793367717e-12	1.2604723201560558e-11	4.628083293102015e-11
85000000	0.0049992802922340165	1.4176512874079475e-49	1.465582957238218e-64	4.634997552722724e-9	1.5743985996016443e-15	1.4300826284107055e-6	-8.956869041425127e-20	1.1678401913724094e-18	4.021321793367717e-12	1.2604723201560558e-11	4.628083293102015e-11
85100000	0.0049992802922340165	1.4176512874079475e-49	1.465582957238218e-64	4.634997552722724e-9	1.5743985996016443e-15	1.4300826284107055e-6	-8.956864103684114e-20	1.1678401913724094e-18	4.021321793367717e-12	1.2604723201560558e-11	4.628083293102015e-11
85200000	0.0049992802922340165	1.4176512874079475e-49	1.465582957238218e-64	4.634997552722724e-9	1.5743985996016443e-15	1.4300826284107055e-6	-8.9568591659431e-20	1.1678401913724094e-18	4.021321793367717e-12	1.2604723201560558e-11	4.628083293102015e-11
85300000	0.0049992802922340165	1.4176512874079475e-49	1.465582957238218e-64	4.634997552722724e-9	1.5743985996016443e-15	1.4300826284107055e-6	-8.956854228202088e-20	1.1678401913724094e-18	4.021321793367717e-12	1.2604723201560558e-11	4.628083293102015e-11
85400000	0.0049992802922340165	1.4176512874079475e-49	1.465582957238218e-64	4.634997552722724e-9	1.5743985996016443e-15	1.4300826284107055e-6	-8.956849290461075e-20	1.1678401913724094e-18	4.021321793367717e-12	1.2604723201560558e-11	4.628083293102015e-11
85500000	0.0049992802922340165	1.4176512874079475e-49	1.465582957238218e-64	4.634997552722724e-9	1.5743985996016443e-15	1.4300826284107055e-6	-8.956844352720062e-20	1.1678401913724094e-18	4.021321793367717e-12	1.2604723201560558e-11	4.628083293102015e-11
85600000	0.0049992802922340165	1.4176512874079475e-49	1.465582957238218e-64	4.634997552722724e-9	1.5743985996016443e-15	1.4300826284107055e-6	-8.956839414979049e-20	1.1678401913724094e-18	4.021321793367717e-12	1.2604723201560558e-11	4.628083293102015e-11
85700000	0.0049992802922340165	1.4176512874079475e-49	1.465582957238218e-64	4.634997552722724e-9	1.5743985996016443e-15	1.4300826284107055e-6	-8.956834477238036e-20	1.1678401913724094e-18	4.021321793367717e-12	1.2604723201560558e-11	4.628083293102015e-11
85800000	0.0049992802922340165	1.4176512874079475e-49	1.465582957238218e-64	4.634997552722724e-9	1.5743985996016443e-15	1.4300826284107055e-6	-8.956829539497023e-20	1.1678401913724094e-18	4.021321793367717e-12	1.2604723201560558e-11	4.628083293102015e-11
85900000	0.0049992802922340165	1.4176512874079475e-49	1.465582957238218e-64	4.634997552722724e-9	1.5743985996016443e-15	1.4300826284107055e-6	-8.95682460175601e-20	1.1678401913724094e-18	4.021321793367717e-12	1.2604723201560558e-11	4.628083293102015e-11
86000000	0.0049992802922340165	1.4176512874079475e-49	1.465582957238218e-64	4.634997552722724e-9	1.5743985996016443e-15	1.4300826284107055e-6	-8.956819664014997e-20	1.1678401913724094e-18	4.021321793367717e-12	1.2604723201560558e-11	4.628083293102015e-11
86100000	0.0049992802922340165	1.4176512874079475e-49	1.465582957238218e-64	4.634997552722724e-9	1.5743985996016443e-15	1.4300826284107055e-6	-8.956814726273984e-20	1.1678401913724094e-18	4.021321793367717e-12	1.2604723201560558e-11	4.628083293102015e-11
86200000	0.0049992802922340165	1.4176512874079475e-49	1.465582957238218e-64	4.634997552722724e-9	1.5743985996016443e-15	1.4300826284107055e-6	-8.95680978853297e-20	1.1678401913724094e-18	4.021321793367717e-12	1.2604723201560558e-11	4.628083293102015e-11
86300000	0.0049992802922340165	1.4176512874079475e-49	1.465582957238218e-64	4.634997552722724e-9	1.5743985996016443e-15	1.4300826284107055e-6	-8.956804850791957e-20	1.1678401913724094e-18	4.021321793367717e-12	1.2604723201560558e-11	4.628083293102015e-11
86400000	0.0049992802922340165	1.4176512874079475e-49	1.465582957238218e-64	4.634997552722724e-9	1.5743985996016443e-15	1.4300826284107055e-6	-8.956799913050944e-20	1.1678401913724094e-18	4.021321793367717e-12	1.2604723201560558e-11	4.628083293102015e-11
86500000	0.0049992802922340165	1.4176512874079475e-49	1.465582957238218e-64	4.634997552722724e-9	1.5743985996016443e-15	1.4300826284107055e-6	-8.95679497530993e-20	1.1678401913724094e-18	4.021321793367717e-12	1.2604723201560558e-11	4.628083293102015e-11
86600000	0.0049992802922340165	1.4176512874079475e-49	1.465582957238218e-64	4.634997552722724e-9	1.5743985996016443e-15	1.4300826284107055e-6	-8.956790037568918e-20	1.1678401913724094e-18	4.021321793367717e-12	1.2604723201560558e-11	4.628083293102015e-11
86700000	0.0049992802922340165	1.4176512874079475e-49	1.465582957238218e-64	4.634997552722724e-9	1.5743985996016443e-15	1.4300826284107055e-6	-8.956785099827905e-20	1.1678401913724094e-18	4.021321793367717e-12	1.2604723201560558e-11	4.628083293102015e-11
86800000	0.0049992802922340165	1.4176512874079475e-49	1.465582957238218e-64	4.634997552722724e-9	1.5743985996016443e-15	1.4300826284107055e-6	-8.956780162086892e-20	1.1678401913724094e-18	4.021321793367717e-12	1.2604723201560558e-11	4.628083293102015e-11
86900000	0.0049992802922340165	1.4176512874079475e-49	1.465582957238218e-64	4.634997552722724e-9	1.5743985996016443e-15	1.4300826284107055e-6	-8.956775224345879e-20	1.1678401913724094e-18	4.021321793367717e-12	1.2604723201560558e-11	4.628083293102015e-11
87000000	0.0049992802922340165	1.4176512874079475e-49	1.465582957238218e-64	4.634997552722724e-9	1.5743985996016443e-15	1.4300826284107055e-6	-8.956770286604866e-20	1.1678401913724094e-18	4.021321793367717e-12	1.2604723201560558e-11	4.628083293102015e-11
87100000	0.0049992802922340165	1.4176512874079475e-49	1.465582957238218e-64	4.634997552722724e-9	1.5743985996016443e-15	1.4300826284107055e-6	-8.956765348863853e-20	1.1678401913724094e-18	4.021321793367717e-12	1.2604723201560558e-11	4.628083293102015e-11
87200000	0.0049992802922340165	1.4176512874079475e-49	1.465582957238218e-64	4.634997552722724e-9	1.5743985996016443e-15	1.4300826284107055e-6	-8.95676041112284e-20	1.1678401913724094e-18	4.021321793367717e-12	1.2604723201560558e-11	4.628083293102015e-11
87300000	0.0049992802922340165	1.4176512874079475e-49	1.465582957238218e-64	4.634997552722724e-9	1.5743985996016443e-15	1.4300826284107055e-6	-8.956755473381827e-20	1.1678401913724094e-18	4.021321793367717e-12	1.2604723201560558e-11	4.628083293102015e-11
87400000	0.0049992802922340165	1.4176512874079475e-49	1.465582957238218e-64	4.634997552722724e-9	1.5743985996016443e-15	1.4300826284107055e-6	-8.956750535640814e-20	1.1678401913724094e-18	4.021321793367717e-12	1.2604723201560558e-11	4.628083293102015e-11
87500000	0.0049992802922340165	1.4176512874079475e-49	1.465582957238218e-64	4.634997552722724e-9	1.5743985996016443e-15	1.4300826284107055e-6	-8.956745597899801e-20	1.1678401913724094e-18	4.021321793367717e-12	1.2604723201560558e-11	4.628083293102015e-11
87600000	0.0049992802922340165	1.4176512874079475e-49	1.465582957238218e-64	4.634997552722724e-9	1.5743985996016443e-15	1.4300826284107055e-6	-8.956740660158788e-20	1.1678401913724094e-18	4.021321793367717e-12	1.2604723201560558e-11	4.628083293102015e-11
87700000	0.0049992802922340165	1.4176512874079475e-49	1.465582957238218e-64	4.634997552722724e-9	1.5743985996016443e-15	1.4300826284107055e-6	-8.956735722417775e-20	1.1678401913724094e-18	4.021321793367717e-12	1.2604723201560558e-11	4.628083293102015e-11
87800000	0.0049992802922340165	1.4176512874079475e-49	1.465582957238218e-64	4.634997552722724e-9	1.5743985996016443e-15	1.4300826284107055e-6	-8.956730784676762e-20	1.1678401913724094e-18	4.021321793367717e-12	1.2604723201560558e-11	4.628083293102015e-11
87900000	0.0049992802922340165	1.4176512874079475e-49	1.465582957238218e-64	4.634997552722724e-9	1.5743985996016443e-15	1.4300826284107055e-6	-8.956725846935749e-20	1.1678401913724094e-18	4.021321793367717e-12	1.2604723201560558e-11	4.628083293102015e-11
88000000	0.0049992802922340165	1.4176512874079475e-49	1.465582957238218e-64	4.634997552722724e-9	1.5743985996016443e-15	1.4300826284107055e-6	-8.956720909194736e-20	1.1678401913724094e-18	4.021321793367717e-12	1.2604723201560558e-11	4.628083293102015e-11
88100000	0.0049992802922340165	1.4176512874079475e-49	1.465582957238218e-64	4.634997552722724e-9	1.5743985996016443e-15	1.4300826284107055e-6	-8.956715971453723e-20	1.1678401913724094e-18	4.021321793367717e-12	1.2604723201560558e-11	4.628083293102015e-11
88200000	0.0049992802922340165	1.4176512874079475e-49	1.465582957238218e-64	4.634997552722724e-9	1.5743985996016443e-15	1.4300826284107055e-6	-8.95671103371271e-20	1.1678401913724094e-18	4.021321793367717e-12	1.2604723201560558e-11	4.628083293102015e-11
88300000	0.0049992802922340165	1.4176512874079475e-49	1.465582957238218e-64	4.634997552722724e-9	1.5743985996016443e-15	1.4300826284107055e-6	-8.956706095971697e-20	1.1678401913724094e-18	4.021321793367717e-12	1.2604723201560558e-11	4.628083293102015e-11
88400000	0.0049992802922340165	1.4176512874079475e-49	1.465582957238218e-64	4.634997552722724e-9	1.5743985996016443e-15	1.4300826284107055e-6	-8.956701158230684e-20	1.1678401913724094e-18	4.021321793367717e-12	1.2604723201560558e-11	4.628083293102015e-11
88500000	0.0049992802922340165	1.4176512874079475e-49	1.465582957238218e-64	4.634997552722724e-9	1.5743985996016443e-15	1.4300826284107055e-6	-8.956696220489671e-20	1.1678401913724094e-18	4.021321793367717e-12	1.2604723201560558e-11	4.628083293102015e-11
88600000	0.0049992802922340165	1.4176512874079475e-49	1.465582957238218e-64	4.634997552722724e-9	1.5743985996016443e-15	1.4300826284107055e-6	-8.956691282748658e-20	1.1678401913724094e-18	4.021321793367717e-12	1.2604723201560558e-11	4.628083293102015e-11
88700000	0.0049992802922340165	1.4176512874079475e-49	1.465582957238218e-64	4.634997552722724e-9	1.5743985996016443e-15	1.4300826284107055e-6	-8.956686345007645e-20	1.1678401913724094e-18	4.021321793367717e-12	1.2604723201560558e-11	4.628083293102015e-11
88800000	0.0049992802922340165	1.4176512874079475e-49	1.465582957238218e-64	4.634997552722724e-9	1.5743985996016443e-15	1.4300826284107055e-6	-8.956681407266632e-20	1.1678401913724094e-18	4.021321793367717e-12	1.2604723201560558e-11	4.628083293102015e-11
88900000	0.0049992802922340165	1.4176512874079475e-49	1.465582957238218e-64	4.634997552722724e-9	1.5743985996016443e-15	1.4300826284107055e-6	-8.956676469525619e-20	1.1678401913724094e-18	4.021321793367717e-12	1.2604723201560558e-11	4.628083293102015e-11
89000000	0.0049992802922340165	1.4176512874079475e-49	1.465582957238218e-64	4.634997552722724e-9	1.5743985996016443e-15	1.4300826284107055e-6	-8.956671531784606e-20	1.1678401913724094e-18	4.021321793367717e-12	1.2604723201560558e-11	4.628083293102015e-11
89100000	0.0049992802922340165	1.4176512874079475e-49	1.465582957238218e-64	4.634997552722724e-9	1.5743985996016443e-15	1.4300826284107055e-6	-8.956666594043593e-20	1.1678401913724094e-18	4.021321793367717e-12	1.2604723201560558e-11	4.628083293102015e-11
89200000	0.0049992802922340165	1.4176512874079475e-49	1.465582957238218e-64	4.634997552722724e-9	1.5743985996016443e-15	1.4300826284107055e-6	-8.95666165630258e-20	1.1678401913724094e-18	4.021321793367717e-12	1.2604723201560558e-11	4.628083293102015e-11
89300000	0.0049992802922340165	1.4176512874079475e-49	1.465582957238218e-64	4.634997552722724e-9	1.5743985996016443e-15	1.4300826284107055e-6	-8.956656718561567e-20	1.1678401913724094e-18	4.021321793367717e-12	1.2604723201560558e-11	4.628083293102015e-11
89400000	0.0049992802922340165	1.4176512874079473e-49	1.465582957238218e-64	4.634997552722724e-9	1.5743985996016443e-15	1.4300826284107055e-6	-8.956651780820553e-20	1.1678401913724094e-18	4.021321793367717e-12	1.2604723201560558e-11	4.628083293102015e-11
89500000	0.0049992802922340165	1.4176512874079473e-49	1.465582957238218e-64	4.634997552722724e-9	1.5743985996016443e-15	1.4300826284107055e-6	-8.95664684307954e-20	1.1678401913724094e-18	4.021321793367717e-12	1.2604723201560558e-11	4.628083293102015e-11
89600000	0.0049992802922340165	1.4176512874079473e-49	1.465582957238218e-64	4.634997552722724e-9	1.5743985996016443e-15	1.4300826284107055e-6	-8.956641905338527e-20	1.1678401913724094e-18	4.021321793367717e-12	1.2604723201560558e-11	4.628083293102015e-11
89700000	0.0049992802922340165	1.4176512874079473e-49	1.465582957238218e-64	4.634997552722724e-9	1.5743985996016443e-15	1.4300826284107055e-6	-8.956636967597514e-20	1.1678401913724094e-18	4.021321793367717e-12	1.2604723201560558e-11	4.628083293102015e-11
89800000	0.0049992802922340165	1.4176512874079473e-49	1.465582957238218e-64	4.634997552722724e-9	1.5743985996016443e-15	1.4300826284107055e-6	-8.956632029856501e-20	1.1678401913724094e-18	4.021321793367717e-12	1.2604723201560558e-11	4.628083293102015e-11
89900000	0.0049992802922340165	1.4176512874079473e-49	1.465582957238218e-64	4.634997552722724e-9	1.5743985996016443e-15	1.4300826284107055e-6	-8.956627092115488e-20	1.1678401913724094e-18	4.021321793367717e-12	1.2604723201560558e-11	4.628083293102015e-11
90000000	0.0049992802922340165	1.4176512874079473e-49	1.465582957238218e-64	4.634997552722724e-9	1.5743985996016443e-15	1.4300826284107055e-6	-8.956622154374475e-20	1.1678401913724094e-18	4.021321793367717e-12	1.2604723201560558e-11	4.628083293102015e-11
90100000	0.0049992802922340165	1.4176512874079473e-49	1.465582957238218e-64	4.634997552722724e-9	1.5743985996016443e-15	1.4300826284107055e-6	-8.956617216633462e-20	1.1678401913724094e-18	4.021321793367717e-12	1.2604723201560558e-11	4.628083293102015e-11
90200000	0.0049992802922340165	1.4176512874079473e-49	1.465582957238218e-64	4.634997552722724e-9	1.5743985996016443e-15	1.4300826284107055e-6	-8.956612278892449e-20	1.1678401913724094e-18	4.021321793367717e-12	1.2604723201560558e-11	4.628083293102015e-11
90300000	0.0049992802922340165	1.4176512874079473e-49	1.465582957238218e-64	4.634997552722724e-9	1.5743985996016443e-15	1.4300826284107055e-6	-8.956607341151436e-20	1.1678401913724094e-18	4.021321793367717e-12	1.2604723201560558e-11	4.628083293102015e-11
90400000	0.0049992802922340165	1.4176512874079473e-49	1.465582957238218e-64	4.634997552722724e-9	1.5743985996016443e-15	1.4300826284107055e-6	-8.956602403410423e-20	1.1678401913724094e-18	4.021321793367717e-12	1.2604723201560558e-11	4.628083293102015e-11
90500000	0.0049992802922340165	1.4176512874079473e-49	1.465582957238218e-64	4.634997552722724e-9	1.5743985996016443e-15	1.4300826284107055e-6	-8.95659746566941e-20	1.1678401913724094e-18	4.021321793367717e-12	1.2604723201560558e-11	4.628083293102015e-11
90600000	0.0049992802922340165	1.4176512874079473e-49	1.465582957238218e-64	4.634997552722724e-9	1.5743985996016443e-15	1.4300826284107055e-6	-8.956592527928397e-20	1.1678401913724094e-18	4.021321793367717e-12	1.2604723201560558e-11	4.628083293102015e-11
90700000	0.0049992802922340165	1.4176512874079473e-49	1.465582957238218e-64	4.634997552722724e-9	1.5743985996016443e-15	1.4300826284107055e-6	-8.956587590187384e-20	1.1678401913724094e-18	4.021321793367717e-12	1.2604723201560558e-11	4.628083293102015e-11
90800000	0.0049992802922340165	1.4176512874079473e-49	1.465582957238218e-64	4.634997552722724e-9	1.5743985996016443e-15	1.4300826284107057e-6	-8.956582652446371e-20	1.1678401913724094e-18	4.021321793367717e-12	1.2604723201560558e-11	4.628083293102015e-11
90900000	0.0049992802922340165	1.4176512874079473e-49	1.465582957238218e-64	4.634997552722724e-9	1.5743985996016443e-15	1.4300826284107057e-6	-8.956577714705358e-20	1.1678401913724094e-18	4.021321793367717e-12	1.2604723201560558e-11	4.628083293102015e-11
91000000	0.0049992802922340165	1.4176512874079473e-49	1.465582957238218e-64	4.634997552722724e-9	1.5743985996016443e-15	1.4300826284107057e-6	-8.956572776964345e-20	1.1678401913724094e-18	4.021321793367717e-12	1.2604723201560558e-11	4.628083293102016e-11
91100000	0.0049992802922340165	1.4176512874079473e-49	1.465582957238218e-64	4.634997552722724e-9	1.5743985996016443e-15	1.4300826284107057e-6	-8.956567839223332e-20	1.1678401913724094e-18	4.021321793367717e-12	1.260472320156056e-11	4.628083293102016e-11
91200000	0.0049992802922340165	1.4176512874079471e-49	1.465582957238218e-64	4.634997552722724e-9	1.5743985996016443e-15	1.4300826284107057e-6	-8.956562901482319e-20	1.1678401913724094e-18	4.021321793367717e-12	1.260472320156056e-11	4.628083293102016e-11
91300000	0.0049992802922340165	1.4176512874079471e-49	1.465582957238218e-64	4.634997552722724e-9	1.5743985996016443e-15	1.4300826284107057e-6	-8.956557963741306e-20	1.1678401913724094e-18	4.021321793367717e-12	1.260472320156056e-11	4.628083293102016e-11
91400000	0.0049992802922340165	1.4176512874079471e-49	1.465582957238218e-64	4.634997552722724e-9	1.5743985996016443e-15	1.4300826284107057e-6	-8.956553026000293e-20	1.1678401913724094e-18	4.021321793367717e-12	1.260472320156056e-11	4.628083293102016e-11
91500000	0.0049992802922340165	1.4176512874079471e-49	1.465582957238218e-64	4.634997552722724e-9	1.5743985996016443e-15	1.4300826284107057e-6	-8.95654808825928e-20	1.1678401913724094e-18	4.021321793367717e-12	1.260472320156056e-11	4.628083293102016e-11
91600000	0.0049992802922340165	1.4176512874079471e-49	1.4655829572382181e-64	4.634997552722724e-9	1.5743985996016443e-15	1.4300826284107057e-6	-8.956543150518267e-20	1.1678401913724094e-18	4.021321793367717e-12	1.260472320156056e-11	4.628083293102016e-11
91700000	0.0049992802922340165	1.4176512874079471e-49	1.4655829572382181e-64	4.634997552722724e-9	1.5743985996016443e-15	1.4300826284107057e-6	-8.956538212777254e-20	1.1678401913724094e-18	4.021321793367717e-12	1.260472320156056e-11	4.628083293102016e-11
91800000	0.0049992802922340165	1.4176512874079471e-49	1.4655829572382181e-64	4.634997552722724e-9	1.5743985996016443e-15	1.4300826284107057e-6	-8.956533275036241e-20	1.1678401913724094e-18	4.021321793367717e-12	1.260472320156056e-11	4.628083293102016e-11
91900000	0.0049992802922340165	1.4176512874079471e-49	1.4655829572382181e-64	4.634997552722724e-9	1.5743985996016443e-15	1.4300826284107057e-6	-8.956528337295228e-20	1.1678401913724094e-18	4.021321793367717e-12	1.260472320156056e-11	4.628083293102016e-11
92000000	0.0049992802922340165	1.4176512874079471e-49	1.4655829572382181e-64	4.634997552722724e-9	1.5743985996016443e-15	1.4300826284107057e-6	-8.956523399554215e-20	1.1678401913724094e-18	4.021321793367717e-12	1.260472320156056e-11	4.628083293102016e-11
92100000	0.0049992802922340165	1.4176512874079471e-49	1.4655829572382181e-64	4.634997552722724e-9	1.5743985996016443e-15	1.4300826284107057e-6	-8.956518461813202e-20	1.1678401913724094e-18	4.021321793367717e-12	1.260472320156056e-11	4.628083293102016e-11
92200000	0.0049992802922340165	1.4176512874079471e-49	1.4655829572382181e-64	4.634997552722724e-9	1.5743985996016443e-15	1.4300826284107057e-6	-8.956513524072189e-20	1.1678401913724094e-18	4.021321793367717e-12	1.260472320156056e-11	4.628083293102016e-11
92300000	0.0049992802922340165	1.4176512874079471e-49	1.4655829572382181e-64	4.634997552722724e-9	1.5743985996016443e-15	1.4300826284107057e-6	-8.956508586331175e-20	1.1678401913724094e-18	4.021321793367717e-12	1.260472320156056e-11	4.628083293102016e-11
92400000	0.0049992802922340165	1.4176512874079471e-49	1.4655829572382181e-64	4.634997552722724e-9	1.5743985996016443e-15	1.4300826284107057e-6	-8.956503648590162e-20	1.1678401913724094e-18	4.021321793367717e-12	1.260472320156056e-11	4.628083293102016e-11
92500000	0.0049992802922340165	1.4176512874079471e-49	1.4655829572382181e-64	4.634997552722724e-9	1.5743985996016443e-15	1.4300826284107057e-6	-8.956498710849149e-20	1.1678401913724094e-18	4.021321793367717e-12	1.260472320156056e-11	4.628083293102016e-11
92600000	0.0049992802922340165	1.4176512874079471e-49	1.4655829572382181e-64	4.634997552722724e-9	1.5743985996016443e-15	1.4300826284107057e-6	-8.956493773108136e-20	1.1678401913724094e-18	4.021321793367717e-12	1.260472320156056e-11	4.628083293102016e-11
92700000	0.0049992802922340165	1.417651287407947e-49	1.4655829572382181e-64	4.634997552722724e-9	1.5743985996016443e-15	1.4300826284107057e-6	-8.956488835367123e-20	1.1678401913724094e-18	4.021321793367717e-12	1.260472320156056e-11	4.628083293102016e-11
92800000	0.0049992802922340165	1.417651287407947e-49	1.4655829572382181e-64	4.634997552722724e-9	1.5743985996016443e-15	1.4300826284107057e-6	-8.95648389762611e-20	1.1678401913724094e-18	4.021321793367717e-12	1.260472320156056e-11	4.628083293102016e-11
92900000	0.0049992802922340165	1.417651287407947e-49	1.4655829572382181e-64	4.634997552722724e-9	1.5743985996016443e-15	1.4300826284107057e-6	-8.956478959885097e-20	1.1678401913724094e-18	4.021321793367717e-12	1.260472320156056e-11	4.628083293102016e-11
93000000	0.0049992802922340165	1.417651287407947e-49	1.4655829572382181e-64	4.634997552722724e-9	1.5743985996016443e-15	1.4300826284107057e-6	-8.956474022144084e-20	1.1678401913724094e-18	4.021321793367717e-12	1.260472320156056e-11	4.628083293102016e-11
93100000	0.0049992802922340165	1.417651287407947e-49	1.4655829572382181e-64	4.634997552722724e-9	1.5743985996016443e-15	1.4300826284107057e-6	-8.956469084403071e-20	1.1678401913724094e-18	4.021321793367717e-12	1.260472320156056e-11	4.628083293102016e-11
93200000	0.0049992802922340165	1.417651287407947e-49	1.4655829572382181e-64	4.634997552722724e-9	1.5743985996016443e-15	1.4300826284107057e-6	-8.956464146662058e-20	1.1678401913724094e-18	4.021321793367717e-12	1.260472320156056e-11	4.628083293102016e-11
93300000	0.0049992802922340165	1.417651287407947e-49	1.4655829572382181e-64	4.634997552722724e-9	1.5743985996016443e-15	1.4300826284107057e-6	-8.956459208921045e-20	1.1678401913724094e-18	4.021321793367717e-12	1.260472320156056e-11	4.628083293102016e-11
93400000	0.0049992802922340165	1.417651287407947e-49	1.4655829572382181e-64	4.634997552722724e-9	1.5743985996016443e-15	1.4300826284107057e-6	-8.956454271180032e-20	1.1678401913724094e-18	4.021321793367717e-12	1.260472320156056e-11	4.628083293102016e-11
93500000	0.0049992802922340165	1.417651287407947e-49	1.4655829572382181e-64	4.634997552722724e-9	1.5743985996016443e-15	1.4300826284107057e-6	-8.956449333439019e-20	1.1678401913724094e-18	4.021321793367717e-12	1.260472320156056e-11	4.628083293102016e-11
93600000	0.0049992802922340165	1.417651287407947e-49	1.4655829572382181e-64	4.634997552722724e-9	1.5743985996016443e-15	1.4300826284107057e-6	-8.956444395698006e-20	1.1678401913724094e-18	4.021321793367717e-12	1.260472320156056e-11	4.628083293102016e-11
93700000	0.0049992802922340165	1.417651287407947e-49	1.4655829572382181e-64	4.634997552722724e-9	1.5743985996016443e-15	1.4300826284107057e-6	-8.956439457956993e-20	1.1678401913724094e-18	4.021321793367717e-12	1.260472320156056e-11	4.628083293102016e-11
93800000	0.0049992802922340165	1.417651287407947e-49	1.4655829572382181e-64	4.634997552722724e-9	1.5743985996016443e-15	1.4300826284107057e-6	-8.95643452021598e-20	1.1678401913724094e-18	4.021321793367717e-12	1.260472320156056e-11	4.628083293102016e-11
93900000	0.0049992802922340165	1.417651287407947e-49	1.4655829572382181e-64	4.634997552722724e-9	1.5743985996016443e-15	1.4300826284107057e-6	-8.956429582474967e-20	1.1678401913724094e-18	4.021321793367717e-12	1.260472320156056e-11	4.628083293102016e-11
94000000	0.0049992802922340165	1.417651287407947e-49	1.4655829572382181e-64	4.634997552722724e-9	1.5743985996016443e-15	1.4300826284107057e-6	-8.956424644733954e-20	1.1678401913724094e-18	4.021321793367717e-12	1.260472320156056e-11	4.628083293102016e-11
94100000	0.0049992802922340165	1.417651287407947e-49	1.4655829572382181e-64	4.634997552722724e-9	1.5743985996016443e-15	1.4300826284107057e-6	-8.956419706992941e-20	1.1678401913724094e-18	4.021321793367717e-12	1.260472320156056e-11	4.628083293102016e-11
94200000	0.0049992802922340165	1.417651287407947e-49	1.4655829572382181e-64	4.634997552722724e-9	1.5743985996016443e-15	1.4300826284107057e-6	-8.956414769251928e-20	1.1678401913724094e-18	4.021321793367717e-12	1.260472320156056e-11	4.628083293102016e-11
94300000	0.0049992802922340165	1.417651287407947e-49	1.4655829572382181e-64	4.634997552722724e-9	1.5743985996016443e-15	1.4300826284107057e-6	-8.956409831510915e-20	1.1678401913724094e-18	4.021321793367717e-12	1.260472320156056e-11	4.628083293102016e-11
94400000	0.0049992802922340165	1.417651287407947e-49	1.4655829572382181e-64	4.634997552722724e-9	1.5743985996016443e-15	1.4300826284107057e-6	-8.956404893769902e-20	1.1678401913724094e-18	4.021321793367717e-12	1.260472320156056e-11	4.628083293102016e-11
94500000	0.0049992802922340165	1.417651287407947e-49	1.4655829572382181e-64	4.634997552722724e-9	1.5743985996016443e-15	1.4300826284107057e-6	-8.956399956028889e-20	1.1678401913724094e-18	4.021321793367717e-12	1.260472320156056e-11	4.628083293102016e-11
94600000	0.0049992802922340165	1.417651287407947e-49	1.4655829572382181e-64	4.634997552722724e-9	1.5743985996016443e-15	1.4300826284107057e-6	-8.956395018287876e-20	1.1678401913724094e-18	4.021321793367717e-12	1.260472320156056e-11	4.628083293102016e-11
94700000	0.0049992802922340165	1.417651287407947e-49	1.4655829572382181e-64	4.634997552722724e-9	1.5743985996016443e-15	1.4300826284107057e-6	-8.956390080546863e-20	1.1678401913724094e-18	4.021321793367717e-12	1.260472320156056e-11	4.628083293102016e-11
94800000	0.0049992802922340165	1.417651287407947e-49	1.4655829572382181e-64	4.634997552722724e-9	1.5743985996016443e-15	1.4300826284107057e-6	-8.95638514280585e-20	1.1678401913724094e-18	4.021321793367717e-12	1.260472320156056e-11	4.628083293102016e-11
94900000	0.0049992802922340165	1.417651287407947e-49	1.4655829572382181e-64	4.634997552722724e-9	1.5743985996016443e-15	1.4300826284107057e-6	-8.956380205064837e-20	1.1678401913724094e-18	4.021321793367717e-12	1.260472320156056e-11	4.628083293102016e-11
95000000	0.0049992802922340165	1.4176512874079467e-49	1.4655829572382181e-64	4.634997552722724e-9	1.5743985996016443e-15	1.4300826284107057e-6	-8.956375267323824e-20	1.1678401913724094e-18	4.021321793367717e-12	1.260472320156056e-11	4.628083293102016e-11
95100000	0.0049992802922340165	1.4176512874079467e-49	1.4655829572382181e-64	4.634997552722724e-9	1.5743985996016443e-15	1.4300826284107057e-6	-8.956370329582811e-20	1.1678401913724094e-18	4.021321793367717e-12	1.260472320156056e-11	4.628083293102016e-11
95200000	0.0049992802922340165	1.4176512874079467e-49	1.4655829572382181e-64	4.634997552722724e-9	1.5743985996016443e-15	1.4300826284107057e-6	-8.956365391841798e-20	1.1678401913724094e-18	4.021321793367717e-12	1.260472320156056e-11	4.628083293102016e-11
95300000	0.0049992802922340165	1.4176512874079467e-49	1.4655829572382181e-64	4.634997552722724e-9	1.5743985996016443e-15	1.4300826284107057e-6	-8.956360454100785e-20	1.1678401913724094e-18	4.021321793367717e-12	1.260472320156056e-11	4.628083293102016e-11
95400000	0.0049992802922340165	1.4176512874079467e-49	1.4655829572382181e-64	4.634997552722724e-9	1.5743985996016443e-15	1.4300826284107057e-6	-8.956355516359772e-20	1.1678401913724094e-18	4.021321793367717e-12	1.260472320156056e-11	4.628083293102016e-11
95500000	0.0049992802922340165	1.4176512874079467e-49	1.4655829572382181e-64	4.634997552722724e-9	1.5743985996016443e-15	1.4300826284107057e-6	-8.956350578618758e-20	1.1678401913724094e-18	4.021321793367717e-12	1.260472320156056e-11	4.628083293102016e-11
95600000	0.0049992802922340165	1.4176512874079467e-49	1.4655829572382181e-64	4.634997552722724e-9	1.5743985996016443e-15	1.4300826284107057e-6	-8.956345640877745e-20	1.1678401913724094e-18	4.021321793367717e-12	1.260472320156056e-11	4.628083293102016e-11
95700000	0.0049992802922340165	1.4176512874079467e-49	1.4655829572382181e-64	4.634997552722724e-9	1.5743985996016443e-15	1.4300826284107057e-6	-8.956340703136732e-20	1.1678401913724094e-18	4.021321793367717e-12	1.260472320156056e-11	4.628083293102016e-11
95800000	0.0049992802922340165	1.4176512874079467e-49	1.4655829572382181e-64	4.634997552722724e-9	1.5743985996016443e-15	1.4300826284107057e-6	-8.956335765395719e-20	1.1678401913724094e-18	4.021321793367717e-12	1.260472320156056e-11	4.628083293102016e-11
95900000	0.0049992802922340165	1.4176512874079467e-49	1.4655829572382181e-64	4.634997552722724e-9	1.5743985996016443e-15	1.4300826284107057e-6	-8.956330827654706e-20	1.1678401913724094e-18	4.021321793367717e-12	1.260472320156056e-11	4.628083293102016e-11
96000000	0.0049992802922340165	1.4176512874079467e-49	1.4655829572382181e-64	4.634997552722724e-9	1.5743985996016443e-15	1.4300826284107057e-6	-8.956325889913693e-20	1.1678401913724094e-18	4.021321793367717e-12	1.260472320156056e-11	4.628083293102016e-11
96100000	0.0049992802922340165	1.4176512874079467e-49	1.4655829572382181e-64	4.634997552722724e-9	1.5743985996016443e-15	1.4300826284107057e-6	-8.95632095217268e-20	1.1678401913724094e-18	4.021321793367717e-12	1.260472320156056e-11	4.628083293102016e-11
96200000	0.0049992802922340165	1.4176512874079467e-49	1.4655829572382181e-64	4.634997552722724e-9	1.5743985996016443e-15	1.4300826284107057e-6	-8.956316014431667e-20	1.1678401913724094e-18	4.021321793367717e-12	1.260472320156056e-11	4.628083293102016e-11
96300000	0.0049992802922340165	1.4176512874079467e-49	1.4655829572382181e-64	4.634997552722724e-9	1.5743985996016443e-15	1.4300826284107057e-6	-8.956311076690654e-20	1.1678401913724094e-18	4.021321793367717e-12	1.260472320156056e-11	4.628083293102016e-11
96400000	0.0049992802922340165	1.4176512874079467e-49	1.4655829572382181e-64	4.634997552722724e-9	1.5743985996016443e-15	1.4300826284107057e-6	-8.956306138949641e-20	1.1678401913724094e-18	4.021321793367717e-12	1.260472320156056e-11	4.628083293102016e-11
96500000	0.0049992802922340165	1.4176512874079467e-49	1.4655829572382181e-64	4.634997552722724e-9	1.5743985996016443e-15	1.4300826284107057e-6	-8.956301201208628e-20	1.1678401913724094e-18	4.021321793367717e-12	1.260472320156056e-11	4.628083293102016e-11
96600000	0.0049992802922340165	1.4176512874079467e-49	1.4655829572382181e-64	4.634997552722724e-9	1.5743985996016443e-15	1.4300826284107057e-6	-8.956296263467615e-20	1.1678401913724094e-18	4.021321793367717e-12	1.260472320156056e-11	4.628083293102016e-11
96700000	0.0049992802922340165	1.4176512874079467e-49	1.4655829572382181e-64	4.634997552722724e-9	1.5743985996016443e-15	1.4300826284107057e-6	-8.956291325726602e-20	1.1678401913724094e-18	4.021321793367717e-12	1.260472320156056e-11	4.628083293102016e-11
96800000	0.0049992802922340165	1.4176512874079467e-49	1.4655829572382181e-64	4.634997552722724e-9	1.5743985996016443e-15	1.4300826284107057e-6	-8.956286387985589e-20	1.1678401913724094e-18	4.021321793367717e-12	1.260472320156056e-11	4.628083293102016e-11
96900000	0.0049992802922340165	1.4176512874079467e-49	1.4655829572382181e-64	4.634997552722724e-9	1.5743985996016443e-15	1.4300826284107057e-6	-8.956281450244576e-20	1.1678401913724094e-18	4.021321793367717e-12	1.260472320156056e-11	4.628083293102016e-11
97000000	0.0049992802922340165	1.4176512874079467e-49	1.4655829572382181e-64	4.634997552722724e-9	1.5743985996016443e-15	1.4300826284107057e-6	-8.956276512503563e-20	1.1678401913724094e-18	4.021321793367717e-12	1.260472320156056e-11	4.628083293102016e-11
97100000	0.0049992802922340165	1.4176512874079467e-49	1.4655829572382181e-64	4.634997552722724e-9	1.5743985996016443e-15	1.4300826284107057e-6	-8.95627157476255e-20	1.1678401913724094e-18	4.021321793367717e-12	1.260472320156056e-11	4.628083293102016e-11
97200000	0.0049992802922340165	1.4176512874079467e-49	1.4655829572382181e-64	4.634997552722724e-9	1.5743985996016443e-15	1.4300826284107057e-6	-8.956266637021537e-20	1.1678401913724094e-18	4.021321793367717e-12	1.260472320156056e-11	4.628083293102016e-11
97300000	0.0049992802922340165	1.4176512874079467e-49	1.4655829572382181e-64	4.634997552722724e-9	1.5743985996016443e-15	1.4300826284107057e-6	-8.956261699280524e-20	1.1678401913724095e-18	4.021321793367717e-12	1.260472320156056e-11	4.628083293102016e-11
97400000	0.0049992802922340165	1.4176512874079467e-49	1.4655829572382181e-64	4.634997552722724e-9	1.5743985996016443e-15	1.4300826284107057e-6	-8.956256761539511e-20	1.1678401913724095e-18	4.021321793367717e-12	1.260472320156056e-11	4.628083293102016e-11
97500000	0.0049992802922340165	1.4176512874079467e-49	1.4655829572382181e-64	4.634997552722724e-9	1.5743985996016443e-15	1.4300826284107057e-6	-8.956251823798498e-20	1.1678401913724095e-18	4.021321793367717e-12	1.260472320156056e-11	4.628083293102016e-11
97600000	0.0049992802922340165	1.4176512874079467e-49	1.4655829572382181e-64	4.634997552722724e-9	1.5743985996016443e-15	1.4300826284107057e-6	-8.956246886057485e-20	1.1678401913724095e-18	4.021321793367717e-12	1.260472320156056e-11	4.628083293102016e-11
97700000	0.0049992802922340165	1.4176512874079467e-49	1.4655829572382181e-64	4.634997552722724e-9	1.5743985996016443e-15	1.4300826284107057e-6	-8.956241948316472e-20	1.1678401913724095e-18	4.021321793367717e-12	1.260472320156056e-11	4.628083293102016e-11
97800000	0.0049992802922340165	1.4176512874079467e-49	1.4655829572382181e-64	4.634997552722724e-9	1.5743985996016443e-15	1.4300826284107057e-6	-8.956237010575459e-20	1.1678401913724095e-18	4.021321793367717e-12	1.260472320156056e-11	4.628083293102016e-11
97900000	0.0049992802922340165	1.4176512874079467e-49	1.4655829572382181e-64	4.634997552722724e-9	1.5743985996016443e-15	1.4300826284107057e-6	-8.956232072834446e-20	1.1678401913724095e-18	4.021321793367717e-12	1.260472320156056e-11	4.628083293102016e-11
98000000	0.0049992802922340165	1.4176512874079467e-49	1.4655829572382181e-64	4.634997552722724e-9	1.5743985996016443e-15	1.4300826284107057e-6	-8.956227135093433e-20	1.1678401913724095e-18	4.021321793367717e-12	1.260472320156056e-11	4.628083293102016e-11
98100000	0.0049992802922340165	1.4176512874079467e-49	1.4655829572382181e-64	4.634997552722724e-9	1.5743985996016443e-15	1.4300826284107057e-6	-8.95622219735242e-20	1.1678401913724095e-18	4.021321793367717e-12	1.260472320156056e-11	4.628083293102016e-11
98200000	0.0049992802922340165	1.4176512874079467e-49	1.4655829572382181e-64	4.634997552722724e-9	1.5743985996016443e-15	1.4300826284107057e-6	-8.956217259611407e-20	1.1678401913724095e-18	4.021321793367717e-12	1.260472320156056e-11	4.628083293102016e-11
98300000	0.0049992802922340165	1.4176512874079467e-49	1.4655829572382181e-64	4.634997552722724e-9	1.5743985996016443e-15	1.4300826284107057e-6	-8.956212321870394e-20	1.1678401913724095e-18	4.021321793367717e-12	1.260472320156056e-11	4.628083293102016e-11
98400000	0.0049992802922340165	1.4176512874079467e-49	1.4655829572382181e-64	4.634997552722724e-9	1.5743985996016443e-15	1.4300826284107057e-6	-8.956207384129381e-20	1.1678401913724095e-18	4.021321793367717e-12	1.260472320156056e-11	4.628083293102016e-11
98500000	0.0049992802922340165	1.4176512874079467e-49	1.4655829572382181e-64	4.634997552722724e-9	1.5743985996016443e-15	1.4300826284107057e-6	-8.956202446388367e-20	1.1678401913724095e-18	4.021321793367717e-12	1.260472320156056e-11	4.628083293102016e-11
98600000	0.0049992802922340165	1.4176512874079467e-49	1.4655829572382181e-64	4.634997552722724e-9	1.5743985996016443e-15	1.4300826284107057e-6	-8.956197508647354e-20	1.1678401913724095e-18	4.021321793367717e-12	1.260472320156056e-11	4.628083293102016e-11
98700000	0.0049992802922340165	1.4176512874079467e-49	1.4655829572382181e-64	4.634997552722724e-9	1.5743985996016443e-15	1.4300826284107057e-6	-8.956192570906341e-20	1.1678401913724095e-18	4.021321793367717e-12	1.260472320156056e-11	4.628083293102016e-11
98800000	0.0049992802922340165	1.4176512874079467e-49	1.4655829572382181e-64	4.634997552722724e-9	1.5743985996016443e-15	1.4300826284107057e-6	-8.956187633165328e-20	1.1678401913724095e-18	4.021321793367717e-12	1.260472320156056e-11	4.628083293102016e-11
98900000	0.0049992802922340165	1.4176512874079467e-49	1.4655829572382181e-64	4.634997552722724e-9	1.5743985996016443e-15	1.4300826284107057e-6	-8.956182695424315e-20	1.1678401913724095e-18	4.021321793367717e-12	1.260472320156056e-11	4.628083293102016e-11
99000000	0.0049992802922340165	1.4176512874079467e-49	1.4655829572382181e-64	4.634997552722724e-9	1.5743985996016443e-15	1.4300826284107057e-6	-8.956177757683302e-20	1.1678401913724095e-18	4.021321793367717e-12	1.260472320156056e-11	4.628083293102016e-11
99100000	0.0049992802922340165	1.4176512874079467e-49	1.4655829572382181e-64	4.634997552722724e-9	1.5743985996016443e-15	1.4300826284107057e-6	-8.956172819942289e-20	1.1678401913724095e-18	4.021321793367717e-12	1.260472320156056e-11	4.628083293102016e-11
99200000	0.0049992802922340165	1.4176512874079467e-49	1.4655829572382181e-64	4.634997552722724e-9	1.5743985996016443e-15	1.4300826284107057e-6	-8.956167882201276e-20	1.1678401913724095e-18	4.021321793367717e-12	1.260472320156056e-11	4.628083293102016e-11
99300000	0.0049992802922340165	1.4176512874079467e-49	1.4655829572382181e-64	4.634997552722724e-9	1.5743985996016443e-15	1.4300826284107057e-6	-8.956162944460263e-20	1.1678401913724095e-18	4.021321793367717e-12	1.260472320156056e-11	4.628083293102016e-11
99400000	0.0049992802922340165	1.4176512874079467e-49	1.4655829572382181e-64	4.634997552722724e-9	1.5743985996016443e-15	1.4300826284107057e-6	-8.95615800671925e-20	1.1678401913724095e-18	4.021321793367717e-12	1.260472320156056e-11	4.628083293102016e-11
99500000	0.0049992802922340165	1.4176512874079467e-49	1.4655829572382181e-64	4.634997552722724e-9	1.5743985996016443e-15	1.4300826284107057e-6	-8.956153068978237e-20	1.1678401913724095e-18	4.021321793367717e-12	1.260472320156056e-11	4.628083293102016e-11
99600000	0.0049992802922340165	1.4176512874079467e-49	1.4655829572382181e-64	4.634997552722724e-9	1.5743985996016443e-15	1.4300826284107057e-6	-8.956148131237224e-20	1.1678401913724095e-18	4.021321793367717e-12	1.260472320156056e-11	4.628083293102016e-11
99700000	0.0049992802922340165	1.4176512874079467e-49	1.4655829572382181e-64	4.634997552722724e-9	1.5743985996016443e-15	1.4300826284107057e-6	-8.956143193496211e-20	1.1678401913724095e-18	4.021321793367717e-12	1.260472320156056e-11	4.628083293102016e-11
99800000	0.0049992802922340165	1.4176512874079467e-49	1.4655829572382181e-64	4.634997552722724e-9	1.5743985996016443e-15	1.4300826284107057e-6	-8.956138255755198e-20	1.1678401913724095e-18	4.021321793367717e-12	1.260472320156056e-11	4.628083293102016e-11
99900000	0.0049992802922340165	1.4176512874079467e-49	1.4655829572382181e-64	4.634997552722724e-9	1.5743985996016443e-15	1.4300826284107057e-6	-8.956133318014185e-20	1.1678401913724095e-18	4.021321793367717e-12	1.260472320156056e-11	4.628083293102016e-11
100000000	0.0049992802922340165	1.4176512874079467e-49	1.4655829572382181e-64	4.634997552722724e-9	1.5743985996016443e-15	1.4300826284107057e-6	-8.956128380273172e-20	1.1678401913724095e-18	4.021321793367717e-12	1.260472320156056e-11	4.628083293102016e-11
