# Supplementary material for: Thermodynamics Underpinning the Microbial Community‐Level Nitrogen Energy Metabolism
Source: Environ Microbiol. 2025 Feb 16;27(2):e70055. doi: 10.1111/1462-2920.70055 (PMC11830459; doi:10.1111/1462-2920.70055)
Supplement: Supplementary file 1 — Data S1. [file EMI-27-e70055-s001.zip › SI/Nnetwork/Results/kdef_-10/Iin_-5/p_0.2/O2_-6.4_H_-6.5.csv]

time	N2	N2H4	N2H5	N2O	NH2OH	NH3	NH3OH	NH4	NO	NO2	NO3
0	0.00001	0.00001	0.00001	0.00001	0.00001	0.00001	0.00001	0.00001	0.00001	0.00001	0.00001
100000	0.004994322429701847	1.8516751533282518e-49	3.193367578367389e-63	6.085744272540155e-10	3.155446616293985e-15	0.000011353920135600826	-8.002799079397079e-20	2.932111870187762e-17	2.713832063615049e-13	1.585902374682743e-12	1.4513789657168673e-12
200000	0.004994322429701845	1.8516751533282502e-49	3.193367578342978e-63	6.085744272540152e-10	3.155446616233411e-15	0.000011353920135600825	-8.010744607878247e-20	2.9321109403502954e-17	2.7138320636150483e-13	1.5859023746721526e-12	1.451378965716655e-12
300000	0.004994322429701846	1.8516751533282506e-49	3.193367578353114e-63	6.085744272540154e-10	3.15544661625854e-15	0.000011353920135600826	-8.010713219810704e-20	2.9321113260102326e-17	2.7138320636150483e-13	1.5859023746765452e-12	1.4513789657167433e-12
400000	0.004994322429701847	1.851675153328252e-49	3.1933675783532967e-63	6.085744272540155e-10	3.155446616258971e-15	0.000011353920135600826	-8.010681831743143e-20	2.932111332626132e-17	2.713832063615049e-13	1.5859023746766205e-12	1.4513789657167449e-12
500000	0.004994322429701848	1.851675153328253e-49	3.193367578353296e-63	6.085744272540156e-10	3.155446616258956e-15	0.000011353920135600826	-8.01065044367558e-20	2.9321113323944395e-17	2.7138320636150493e-13	1.585902374676618e-12	1.4513789657167449e-12
600000	0.004994322429701849	1.8516751533282533e-49	3.1933675783532956e-63	6.085744272540157e-10	3.1554466162589457e-15	0.000011353920135600826	-8.010619055608019e-20	2.932111332240397e-17	2.7138320636150493e-13	1.585902374676616e-12	1.4513789657167447e-12
700000	0.004994322429701849	1.8516751533282537e-49	3.193367578353295e-63	6.085744272540157e-10	3.1554466162589402e-15	0.000011353920135600828	-8.010587667540458e-20	2.9321113321536514e-17	2.7138320636150493e-13	1.585902374676615e-12	1.4513789657167447e-12
800000	0.004994322429701849	1.8516751533282537e-49	3.193367578353295e-63	6.085744272540157e-10	3.1554466162589382e-15	0.000011353920135600826	-8.010556279472895e-20	2.9321113321238485e-17	2.7138320636150493e-13	1.5859023746766147e-12	1.4513789657167447e-12
900000	0.004994322429701849	1.8516751533282537e-49	3.193367578353295e-63	6.085744272540157e-10	3.1554466162589394e-15	0.000011353920135600826	-8.010524891405334e-20	2.932111332140635e-17	2.7138320636150493e-13	1.5859023746766149e-12	1.4513789657167447e-12
1000000	0.004994322429701849	1.8516751533282533e-49	3.193367578353295e-63	6.085744272540157e-10	3.155446616258943e-15	0.000011353920135600826	-8.010493503337773e-20	2.9321113321936565e-17	2.7138320636150493e-13	1.5859023746766155e-12	1.4513789657167447e-12
1100000	0.004994322429701849	1.851675153328253e-49	3.1933675783532956e-63	6.085744272540156e-10	3.155446616258948e-15	0.000011353920135600826	-8.01046211527021e-20	2.93211133227256e-17	2.7138320636150493e-13	1.5859023746766165e-12	1.4513789657167447e-12
1200000	0.004994322429701848	1.851675153328252e-49	3.1933675783532956e-63	6.085744272540156e-10	3.1554466162589544e-15	0.000011353920135600826	-8.010430727202649e-20	2.932111332366991e-17	2.713832063615049e-13	1.5859023746766175e-12	1.4513789657167447e-12
1300000	0.004994322429701848	1.8516751533282518e-49	3.193367578353296e-63	6.085744272540155e-10	3.1554466162589607e-15	0.000011353920135600826	-8.010399339135086e-20	2.932111332466596e-17	2.713832063615049e-13	1.5859023746766187e-12	1.4513789657167445e-12
1400000	0.004994322429701848	1.8516751533282514e-49	3.193367578353296e-63	6.085744272540155e-10	3.155446616258967e-15	0.000011353920135600825	-8.010367951067525e-20	2.9321113325610217e-17	2.713832063615049e-13	1.5859023746766197e-12	1.4513789657167445e-12
1500000	0.004994322429701847	1.8516751533282506e-49	3.1933675783532967e-63	6.085744272540154e-10	3.1554466162589718e-15	0.000011353920135600825	-8.010336562999964e-20	2.932111332639914e-17	2.7138320636150483e-13	1.5859023746766207e-12	1.4513789657167445e-12
1600000	0.004994322429701847	1.8516751533282502e-49	3.1933675783532967e-63	6.085744272540154e-10	3.1554466162589753e-15	0.000011353920135600825	-8.010305174932402e-20	2.9321113326929186e-17	2.7138320636150483e-13	1.5859023746766213e-12	1.4513789657167445e-12
1700000	0.004994322429701847	1.8516751533282502e-49	3.1933675783532967e-63	6.085744272540154e-10	3.1554466162589765e-15	0.000011353920135600825	-8.01027378686484e-20	2.93211133270991e-17	2.7138320636150483e-13	1.5859023746766216e-12	1.4513789657167445e-12
1800000	0.004994322429701847	1.8516751533282502e-49	3.1933675783532967e-63	6.085744272540154e-10	3.1554466162589765e-15	0.000011353920135600825	-8.010242398797279e-20	2.9321113327097213e-17	2.7138320636150483e-13	1.5859023746766216e-12	1.4513789657167445e-12
1900000	0.004994322429701847	1.8516751533282502e-49	3.1933675783532967e-63	6.085744272540154e-10	3.1554466162589765e-15	0.000011353920135600825	-8.010211010729717e-20	2.932111332709594e-17	2.7138320636150483e-13	1.5859023746766216e-12	1.4513789657167445e-12
2000000	0.004994322429701847	1.85167515332825e-49	3.1933675783532967e-63	6.085744272540154e-10	3.1554466162589765e-15	0.000011353920135600825	-8.010179622662155e-20	2.9321113327095186e-17	2.7138320636150483e-13	1.5859023746766216e-12	1.4513789657167445e-12
2100000	0.004994322429701847	1.85167515332825e-49	3.1933675783532967e-63	6.085744272540154e-10	3.1554466162589765e-15	0.000011353920135600825	-8.010148234594594e-20	2.932111332709488e-17	2.7138320636150483e-13	1.5859023746766216e-12	1.4513789657167445e-12
2200000	0.004994322429701847	1.85167515332825e-49	3.1933675783532967e-63	6.085744272540154e-10	3.1554466162589765e-15	0.000011353920135600825	-8.010116846527033e-20	2.932111332709494e-17	2.7138320636150483e-13	1.5859023746766216e-12	1.4513789657167445e-12
2300000	0.004994322429701847	1.85167515332825e-49	3.1933675783532967e-63	6.085744272540154e-10	3.1554466162589765e-15	0.000011353920135600825	-8.01008545845947e-20	2.932111332709529e-17	2.7138320636150483e-13	1.5859023746766216e-12	1.4513789657167445e-12
2400000	0.004994322429701846	1.85167515332825e-49	3.1933675783532967e-63	6.085744272540154e-10	3.1554466162589765e-15	0.000011353920135600825	-8.010054070391909e-20	2.932111332709586e-17	2.7138320636150483e-13	1.5859023746766216e-12	1.4513789657167445e-12
2500000	0.004994322429701846	1.8516751533282502e-49	3.1933675783532967e-63	6.085744272540154e-10	3.155446616258976e-15	0.000011353920135600825	-8.010022682324348e-20	2.9321113327096554e-17	2.7138320636150483e-13	1.5859023746766216e-12	1.4513789657167445e-12
2600000	0.004994322429701846	1.8516751533282502e-49	3.193367578353297e-63	6.085744272540154e-10	3.155446616258976e-15	0.000011353920135600826	-8.009991294256785e-20	2.9321113327097306e-17	2.7138320636150483e-13	1.5859023746766216e-12	1.4513789657167445e-12
2700000	0.004994322429701846	1.8516751533282502e-49	3.193367578353297e-63	6.085744272540154e-10	3.155446616258976e-15	0.000011353920135600826	-8.009959906189224e-20	2.932111332709804e-17	2.7138320636150483e-13	1.5859023746766216e-12	1.4513789657167447e-12
2800000	0.004994322429701846	1.8516751533282502e-49	3.193367578353297e-63	6.085744272540154e-10	3.155446616258976e-15	0.000011353920135600826	-8.009928518121663e-20	2.932111332709866e-17	2.7138320636150483e-13	1.5859023746766216e-12	1.4513789657167447e-12
2900000	0.004994322429701846	1.8516751533282502e-49	3.193367578353297e-63	6.085744272540154e-10	3.155446616258976e-15	0.000011353920135600826	-8.009897130054102e-20	2.932111332709911e-17	2.7138320636150483e-13	1.5859023746766216e-12	1.4513789657167447e-12
3000000	0.004994322429701846	1.8516751533282502e-49	3.193367578353297e-63	6.085744272540154e-10	3.155446616258976e-15	0.000011353920135600826	-8.009865741986539e-20	2.93211133270993e-17	2.7138320636150483e-13	1.5859023746766216e-12	1.4513789657167447e-12
3100000	0.004994322429701846	1.8516751533282502e-49	3.193367578353297e-63	6.085744272540154e-10	3.155446616258976e-15	0.000011353920135600826	-8.009834353918978e-20	2.93211133270993e-17	2.7138320636150483e-13	1.5859023746766216e-12	1.4513789657167447e-12
3200000	0.004994322429701846	1.8516751533282502e-49	3.193367578353297e-63	6.085744272540154e-10	3.155446616258976e-15	0.000011353920135600826	-8.009802965851417e-20	2.93211133270993e-17	2.7138320636150483e-13	1.5859023746766216e-12	1.4513789657167447e-12
3300000	0.004994322429701846	1.8516751533282502e-49	3.193367578353297e-63	6.085744272540154e-10	3.155446616258976e-15	0.000011353920135600826	-8.009771577783854e-20	2.9321113327099296e-17	2.7138320636150483e-13	1.5859023746766216e-12	1.4513789657167447e-12
3400000	0.004994322429701846	1.8516751533282502e-49	3.193367578353297e-63	6.085744272540154e-10	3.155446616258976e-15	0.000011353920135600826	-8.009740189716293e-20	2.9321113327099296e-17	2.7138320636150483e-13	1.5859023746766216e-12	1.4513789657167447e-12
3500000	0.004994322429701846	1.8516751533282502e-49	3.193367578353297e-63	6.085744272540154e-10	3.155446616258976e-15	0.000011353920135600826	-8.009708801648732e-20	2.9321113327099296e-17	2.7138320636150483e-13	1.5859023746766216e-12	1.4513789657167447e-12
3600000	0.004994322429701846	1.8516751533282502e-49	3.193367578353297e-63	6.085744272540154e-10	3.155446616258976e-15	0.000011353920135600826	-8.009677413581169e-20	2.9321113327099296e-17	2.7138320636150483e-13	1.5859023746766216e-12	1.4513789657167447e-12
3700000	0.004994322429701846	1.8516751533282502e-49	3.193367578353297e-63	6.085744272540154e-10	3.155446616258976e-15	0.000011353920135600826	-8.009646025513608e-20	2.9321113327099296e-17	2.7138320636150483e-13	1.5859023746766216e-12	1.4513789657167447e-12
3800000	0.004994322429701846	1.8516751533282502e-49	3.193367578353297e-63	6.085744272540154e-10	3.1554466162589757e-15	0.000011353920135600826	-8.009614637446047e-20	2.932111332709929e-17	2.7138320636150483e-13	1.5859023746766216e-12	1.4513789657167449e-12
3900000	0.004994322429701846	1.8516751533282502e-49	3.193367578353297e-63	6.085744272540154e-10	3.1554466162589757e-15	0.000011353920135600826	-8.009583249378484e-20	2.932111332709929e-17	2.7138320636150483e-13	1.5859023746766216e-12	1.4513789657167449e-12
4000000	0.004994322429701846	1.8516751533282502e-49	3.193367578353297e-63	6.085744272540154e-10	3.1554466162589757e-15	0.000011353920135600828	-8.009551861310923e-20	2.932111332709929e-17	2.7138320636150483e-13	1.5859023746766216e-12	1.4513789657167449e-12
4100000	0.004994322429701846	1.8516751533282502e-49	3.193367578353297e-63	6.085744272540154e-10	3.1554466162589757e-15	0.000011353920135600828	-8.009520473243362e-20	2.932111332709929e-17	2.7138320636150483e-13	1.5859023746766216e-12	1.4513789657167449e-12
4200000	0.004994322429701846	1.8516751533282502e-49	3.193367578353297e-63	6.085744272540154e-10	3.1554466162589757e-15	0.000011353920135600828	-8.0094890851758e-20	2.932111332709929e-17	2.7138320636150483e-13	1.5859023746766216e-12	1.4513789657167449e-12
4300000	0.004994322429701846	1.8516751533282502e-49	3.193367578353298e-63	6.085744272540154e-10	3.1554466162589757e-15	0.000011353920135600828	-8.009457697108238e-20	2.932111332709929e-17	2.7138320636150483e-13	1.5859023746766216e-12	1.4513789657167449e-12
4400000	0.004994322429701846	1.8516751533282502e-49	3.193367578353298e-63	6.085744272540154e-10	3.1554466162589757e-15	0.000011353920135600828	-8.009426309040677e-20	2.932111332709929e-17	2.7138320636150483e-13	1.5859023746766216e-12	1.4513789657167449e-12
4500000	0.004994322429701846	1.8516751533282502e-49	3.193367578353298e-63	6.085744272540154e-10	3.1554466162589757e-15	0.000011353920135600828	-8.009394920973114e-20	2.9321113327099284e-17	2.7138320636150483e-13	1.5859023746766216e-12	1.4513789657167449e-12
4600000	0.004994322429701846	1.8516751533282502e-49	3.193367578353298e-63	6.085744272540154e-10	3.1554466162589757e-15	0.000011353920135600828	-8.009363532905553e-20	2.9321113327099284e-17	2.7138320636150483e-13	1.5859023746766216e-12	1.4513789657167449e-12
4700000	0.004994322429701846	1.8516751533282502e-49	3.193367578353298e-63	6.085744272540154e-10	3.1554466162589757e-15	0.000011353920135600828	-8.009332144837992e-20	2.9321113327099284e-17	2.7138320636150483e-13	1.5859023746766216e-12	1.4513789657167449e-12
4800000	0.004994322429701846	1.8516751533282502e-49	3.193367578353298e-63	6.085744272540154e-10	3.1554466162589757e-15	0.000011353920135600828	-8.00930075677043e-20	2.9321113327099284e-17	2.7138320636150483e-13	1.5859023746766216e-12	1.4513789657167449e-12
4900000	0.004994322429701846	1.8516751533282502e-49	3.193367578353298e-63	6.085744272540154e-10	3.1554466162589757e-15	0.000011353920135600828	-8.009269368702868e-20	2.9321113327099284e-17	2.7138320636150483e-13	1.5859023746766216e-12	1.4513789657167449e-12
5000000	0.004994322429701846	1.8516751533282502e-49	3.193367578353298e-63	6.085744272540154e-10	3.1554466162589757e-15	0.000011353920135600828	-8.009237980635307e-20	2.9321113327099284e-17	2.7138320636150483e-13	1.5859023746766216e-12	1.4513789657167449e-12
5100000	0.004994322429701846	1.8516751533282502e-49	3.193367578353298e-63	6.085744272540154e-10	3.1554466162589757e-15	0.000011353920135600828	-8.009206592567745e-20	2.9321113327099284e-17	2.7138320636150483e-13	1.5859023746766216e-12	1.4513789657167449e-12
5200000	0.004994322429701846	1.8516751533282502e-49	3.193367578353298e-63	6.085744272540154e-10	3.1554466162589757e-15	0.000011353920135600828	-8.009175204500183e-20	2.9321113327099284e-17	2.7138320636150483e-13	1.5859023746766216e-12	1.4513789657167449e-12
5300000	0.004994322429701846	1.8516751533282502e-49	3.193367578353298e-63	6.085744272540154e-10	3.1554466162589757e-15	0.000011353920135600828	-8.009143816432622e-20	2.9321113327099284e-17	2.7138320636150483e-13	1.5859023746766216e-12	1.4513789657167449e-12
5400000	0.004994322429701846	1.8516751533282502e-49	3.193367578353298e-63	6.085744272540154e-10	3.1554466162589757e-15	0.000011353920135600828	-8.00911242836506e-20	2.9321113327099284e-17	2.7138320636150483e-13	1.5859023746766216e-12	1.4513789657167449e-12
5500000	0.004994322429701846	1.8516751533282502e-49	3.193367578353298e-63	6.085744272540154e-10	3.1554466162589757e-15	0.000011353920135600828	-8.009081040297498e-20	2.9321113327099284e-17	2.7138320636150483e-13	1.5859023746766216e-12	1.4513789657167449e-12
5600000	0.004994322429701846	1.8516751533282502e-49	3.193367578353298e-63	6.085744272540154e-10	3.1554466162589757e-15	0.000011353920135600828	-8.009049652229937e-20	2.9321113327099284e-17	2.7138320636150483e-13	1.5859023746766216e-12	1.4513789657167449e-12
5700000	0.004994322429701846	1.8516751533282502e-49	3.193367578353298e-63	6.085744272540154e-10	3.1554466162589757e-15	0.000011353920135600828	-8.009018264162375e-20	2.9321113327099284e-17	2.7138320636150483e-13	1.5859023746766216e-12	1.4513789657167449e-12
5800000	0.004994322429701846	1.8516751533282502e-49	3.193367578353298e-63	6.085744272540154e-10	3.1554466162589757e-15	0.000011353920135600828	-8.008986876094813e-20	2.9321113327099284e-17	2.7138320636150483e-13	1.5859023746766216e-12	1.4513789657167449e-12
5900000	0.004994322429701846	1.8516751533282502e-49	3.193367578353298e-63	6.085744272540154e-10	3.1554466162589757e-15	0.000011353920135600828	-8.008955488027252e-20	2.932111332709928e-17	2.7138320636150483e-13	1.5859023746766216e-12	1.4513789657167449e-12
6000000	0.004994322429701846	1.8516751533282502e-49	3.193367578353298e-63	6.085744272540154e-10	3.1554466162589757e-15	0.000011353920135600828	-8.00892409995969e-20	2.932111332709928e-17	2.7138320636150483e-13	1.5859023746766216e-12	1.4513789657167449e-12
6100000	0.004994322429701846	1.8516751533282502e-49	3.193367578353298e-63	6.085744272540154e-10	3.1554466162589757e-15	0.000011353920135600828	-8.008892711892128e-20	2.932111332709928e-17	2.7138320636150483e-13	1.5859023746766216e-12	1.4513789657167449e-12
6200000	0.004994322429701846	1.8516751533282502e-49	3.193367578353298e-63	6.085744272540154e-10	3.1554466162589757e-15	0.000011353920135600828	-8.008861323824567e-20	2.932111332709928e-17	2.7138320636150483e-13	1.5859023746766216e-12	1.4513789657167449e-12
6300000	0.004994322429701846	1.8516751533282502e-49	3.193367578353298e-63	6.085744272540154e-10	3.1554466162589757e-15	0.000011353920135600828	-8.008829935757005e-20	2.932111332709928e-17	2.7138320636150483e-13	1.5859023746766216e-12	1.4513789657167449e-12
6400000	0.004994322429701846	1.8516751533282502e-49	3.193367578353298e-63	6.085744272540154e-10	3.1554466162589757e-15	0.000011353920135600828	-8.008798547689444e-20	2.932111332709928e-17	2.7138320636150483e-13	1.5859023746766216e-12	1.4513789657167449e-12
6500000	0.004994322429701846	1.8516751533282502e-49	3.193367578353298e-63	6.085744272540154e-10	3.1554466162589757e-15	0.000011353920135600828	-8.008767159621882e-20	2.932111332709928e-17	2.7138320636150483e-13	1.5859023746766216e-12	1.4513789657167449e-12
6600000	0.004994322429701846	1.8516751533282502e-49	3.193367578353298e-63	6.085744272540154e-10	3.1554466162589757e-15	0.000011353920135600828	-8.00873577155432e-20	2.932111332709928e-17	2.7138320636150483e-13	1.5859023746766216e-12	1.4513789657167449e-12
6700000	0.004994322429701846	1.8516751533282502e-49	3.193367578353298e-63	6.085744272540154e-10	3.1554466162589757e-15	0.000011353920135600828	-8.008704383486759e-20	2.932111332709928e-17	2.7138320636150483e-13	1.5859023746766216e-12	1.4513789657167449e-12
6800000	0.004994322429701846	1.8516751533282502e-49	3.193367578353298e-63	6.085744272540154e-10	3.1554466162589757e-15	0.000011353920135600828	-8.008672995419197e-20	2.9321113327099284e-17	2.7138320636150483e-13	1.5859023746766216e-12	1.4513789657167449e-12
6900000	0.004994322429701846	1.8516751533282502e-49	3.193367578353298e-63	6.085744272540154e-10	3.1554466162589757e-15	0.000011353920135600828	-8.008641607351635e-20	2.9321113327099284e-17	2.7138320636150483e-13	1.5859023746766216e-12	1.4513789657167449e-12
7000000	0.004994322429701846	1.8516751533282502e-49	3.193367578353298e-63	6.085744272540154e-10	3.1554466162589757e-15	0.000011353920135600828	-8.008610219284074e-20	2.9321113327099284e-17	2.7138320636150483e-13	1.5859023746766216e-12	1.4513789657167449e-12
7100000	0.004994322429701846	1.8516751533282502e-49	3.193367578353298e-63	6.085744272540154e-10	3.1554466162589757e-15	0.000011353920135600828	-8.008578831216512e-20	2.9321113327099284e-17	2.7138320636150483e-13	1.5859023746766216e-12	1.4513789657167449e-12
7200000	0.004994322429701846	1.8516751533282502e-49	3.193367578353298e-63	6.085744272540154e-10	3.1554466162589757e-15	0.000011353920135600828	-8.00854744314895e-20	2.9321113327099284e-17	2.7138320636150483e-13	1.5859023746766216e-12	1.4513789657167449e-12
7300000	0.004994322429701846	1.8516751533282502e-49	3.193367578353298e-63	6.085744272540154e-10	3.1554466162589757e-15	0.000011353920135600828	-8.008516055081389e-20	2.9321113327099284e-17	2.7138320636150483e-13	1.5859023746766216e-12	1.4513789657167449e-12
7400000	0.004994322429701846	1.8516751533282502e-49	3.193367578353298e-63	6.085744272540154e-10	3.1554466162589757e-15	0.000011353920135600828	-8.008484667013827e-20	2.9321113327099284e-17	2.7138320636150483e-13	1.5859023746766216e-12	1.4513789657167449e-12
7500000	0.004994322429701846	1.8516751533282502e-49	3.193367578353297e-63	6.085744272540154e-10	3.1554466162589757e-15	0.000011353920135600828	-8.008453278946265e-20	2.9321113327099284e-17	2.7138320636150483e-13	1.5859023746766216e-12	1.4513789657167449e-12
7600000	0.004994322429701846	1.8516751533282502e-49	3.193367578353297e-63	6.085744272540154e-10	3.1554466162589757e-15	0.000011353920135600828	-8.008421890878704e-20	2.9321113327099284e-17	2.7138320636150483e-13	1.5859023746766216e-12	1.4513789657167449e-12
7700000	0.004994322429701846	1.8516751533282502e-49	3.193367578353297e-63	6.085744272540154e-10	3.1554466162589757e-15	0.000011353920135600828	-8.008390502811142e-20	2.9321113327099284e-17	2.713832063615048e-13	1.5859023746766216e-12	1.4513789657167449e-12
7800000	0.004994322429701846	1.8516751533282502e-49	3.193367578353297e-63	6.085744272540154e-10	3.1554466162589757e-15	0.000011353920135600828	-8.00835911474358e-20	2.9321113327099284e-17	2.713832063615048e-13	1.5859023746766216e-12	1.4513789657167449e-12
7900000	0.004994322429701846	1.8516751533282502e-49	3.193367578353297e-63	6.085744272540154e-10	3.1554466162589757e-15	0.000011353920135600828	-8.008327726676019e-20	2.9321113327099284e-17	2.713832063615048e-13	1.5859023746766216e-12	1.4513789657167449e-12
8000000	0.004994322429701846	1.8516751533282502e-49	3.193367578353297e-63	6.085744272540154e-10	3.1554466162589757e-15	0.000011353920135600828	-8.008296338608458e-20	2.9321113327099284e-17	2.713832063615048e-13	1.5859023746766216e-12	1.4513789657167449e-12
8100000	0.004994322429701846	1.8516751533282502e-49	3.193367578353297e-63	6.085744272540154e-10	3.1554466162589757e-15	0.000011353920135600828	-8.008264950540895e-20	2.9321113327099284e-17	2.713832063615048e-13	1.5859023746766216e-12	1.4513789657167449e-12
8200000	0.004994322429701846	1.8516751533282502e-49	3.193367578353297e-63	6.085744272540154e-10	3.1554466162589757e-15	0.000011353920135600828	-8.008233562473334e-20	2.9321113327099284e-17	2.713832063615048e-13	1.5859023746766216e-12	1.4513789657167449e-12
8300000	0.004994322429701846	1.8516751533282502e-49	3.193367578353297e-63	6.085744272540154e-10	3.1554466162589757e-15	0.000011353920135600828	-8.008202174405773e-20	2.9321113327099284e-17	2.713832063615048e-13	1.5859023746766216e-12	1.4513789657167449e-12
8400000	0.004994322429701846	1.8516751533282502e-49	3.193367578353297e-63	6.085744272540154e-10	3.1554466162589757e-15	0.000011353920135600828	-8.00817078633821e-20	2.9321113327099284e-17	2.713832063615048e-13	1.5859023746766216e-12	1.4513789657167449e-12
8500000	0.004994322429701846	1.8516751533282502e-49	3.193367578353297e-63	6.085744272540154e-10	3.1554466162589757e-15	0.000011353920135600828	-8.008139398270649e-20	2.9321113327099284e-17	2.713832063615048e-13	1.5859023746766216e-12	1.4513789657167449e-12
8600000	0.004994322429701846	1.8516751533282502e-49	3.193367578353297e-63	6.085744272540154e-10	3.1554466162589757e-15	0.000011353920135600828	-8.008108010203088e-20	2.9321113327099284e-17	2.713832063615048e-13	1.5859023746766216e-12	1.4513789657167449e-12
8700000	0.004994322429701846	1.8516751533282502e-49	3.193367578353297e-63	6.085744272540154e-10	3.1554466162589757e-15	0.000011353920135600828	-8.008076622135525e-20	2.932111332709929e-17	2.713832063615048e-13	1.5859023746766216e-12	1.4513789657167449e-12
8800000	0.004994322429701846	1.8516751533282502e-49	3.193367578353297e-63	6.085744272540154e-10	3.1554466162589757e-15	0.000011353920135600828	-8.008045234067964e-20	2.932111332709929e-17	2.713832063615048e-13	1.5859023746766216e-12	1.4513789657167449e-12
8900000	0.004994322429701846	1.8516751533282502e-49	3.193367578353297e-63	6.085744272540154e-10	3.1554466162589757e-15	0.000011353920135600828	-8.008013846000403e-20	2.932111332709929e-17	2.713832063615048e-13	1.5859023746766216e-12	1.4513789657167449e-12
9000000	0.004994322429701846	1.8516751533282502e-49	3.193367578353297e-63	6.085744272540154e-10	3.1554466162589757e-15	0.000011353920135600828	-8.00798245793284e-20	2.932111332709929e-17	2.713832063615048e-13	1.5859023746766216e-12	1.4513789657167449e-12
9100000	0.004994322429701846	1.8516751533282502e-49	3.193367578353297e-63	6.085744272540154e-10	3.1554466162589757e-15	0.000011353920135600828	-8.007951069865279e-20	2.932111332709929e-17	2.713832063615048e-13	1.5859023746766216e-12	1.4513789657167449e-12
9200000	0.004994322429701846	1.8516751533282502e-49	3.193367578353297e-63	6.085744272540154e-10	3.1554466162589757e-15	0.000011353920135600828	-8.007919681797718e-20	2.932111332709929e-17	2.713832063615048e-13	1.5859023746766216e-12	1.4513789657167449e-12
9300000	0.004994322429701846	1.8516751533282502e-49	3.193367578353297e-63	6.085744272540154e-10	3.1554466162589757e-15	0.000011353920135600828	-8.007888293730155e-20	2.932111332709929e-17	2.713832063615048e-13	1.5859023746766216e-12	1.4513789657167449e-12
9400000	0.004994322429701846	1.8516751533282502e-49	3.193367578353297e-63	6.085744272540155e-10	3.1554466162589757e-15	0.000011353920135600828	-8.007856905662594e-20	2.932111332709929e-17	2.713832063615048e-13	1.5859023746766216e-12	1.4513789657167449e-12
9500000	0.004994322429701846	1.8516751533282502e-49	3.193367578353297e-63	6.085744272540155e-10	3.1554466162589757e-15	0.000011353920135600828	-8.007825517595033e-20	2.932111332709929e-17	2.713832063615048e-13	1.5859023746766216e-12	1.4513789657167449e-12
9600000	0.004994322429701846	1.8516751533282502e-49	3.193367578353297e-63	6.085744272540155e-10	3.1554466162589757e-15	0.000011353920135600828	-8.00779412952747e-20	2.932111332709929e-17	2.713832063615048e-13	1.5859023746766216e-12	1.4513789657167449e-12
9700000	0.004994322429701846	1.8516751533282502e-49	3.193367578353297e-63	6.085744272540155e-10	3.1554466162589757e-15	0.000011353920135600828	-8.007762741459909e-20	2.932111332709929e-17	2.713832063615048e-13	1.5859023746766216e-12	1.4513789657167447e-12
9800000	0.004994322429701846	1.8516751533282502e-49	3.193367578353297e-63	6.085744272540155e-10	3.1554466162589757e-15	0.000011353920135600828	-8.007731353392348e-20	2.932111332709929e-17	2.713832063615048e-13	1.5859023746766216e-12	1.4513789657167447e-12
9900000	0.004994322429701846	1.8516751533282502e-49	3.193367578353297e-63	6.085744272540155e-10	3.1554466162589757e-15	0.000011353920135600828	-8.007699965324785e-20	2.9321113327099296e-17	2.713832063615048e-13	1.5859023746766216e-12	1.4513789657167447e-12
10000000	0.004994322429701847	1.8516751533282502e-49	3.193367578353297e-63	6.085744272540155e-10	3.1554466162589757e-15	0.000011353920135600828	-8.007668577257224e-20	2.9321113327099296e-17	2.713832063615048e-13	1.5859023746766216e-12	1.4513789657167447e-12
10100000	0.004994322429701847	1.8516751533282502e-49	3.193367578353297e-63	6.085744272540155e-10	3.1554466162589757e-15	0.000011353920135600826	-8.007637189189663e-20	2.9321113327099296e-17	2.713832063615048e-13	1.5859023746766216e-12	1.4513789657167447e-12
10200000	0.004994322429701847	1.8516751533282502e-49	3.193367578353297e-63	6.085744272540155e-10	3.1554466162589757e-15	0.000011353920135600826	-8.0076058011221e-20	2.9321113327099296e-17	2.713832063615048e-13	1.5859023746766216e-12	1.4513789657167447e-12
10300000	0.004994322429701847	1.8516751533282502e-49	3.193367578353297e-63	6.085744272540155e-10	3.1554466162589757e-15	0.000011353920135600826	-8.007574413054539e-20	2.9321113327099296e-17	2.713832063615048e-13	1.5859023746766216e-12	1.4513789657167447e-12
10400000	0.004994322429701847	1.8516751533282502e-49	3.193367578353297e-63	6.085744272540155e-10	3.1554466162589757e-15	0.000011353920135600826	-8.007543024986978e-20	2.9321113327099296e-17	2.713832063615048e-13	1.5859023746766216e-12	1.4513789657167447e-12
10500000	0.004994322429701847	1.8516751533282502e-49	3.193367578353297e-63	6.085744272540155e-10	3.1554466162589757e-15	0.000011353920135600826	-8.007511636919415e-20	2.9321113327099296e-17	2.713832063615048e-13	1.5859023746766216e-12	1.4513789657167447e-12
10600000	0.004994322429701847	1.8516751533282502e-49	3.193367578353297e-63	6.085744272540155e-10	3.1554466162589757e-15	0.000011353920135600826	-8.007480248851854e-20	2.9321113327099296e-17	2.713832063615048e-13	1.5859023746766216e-12	1.4513789657167447e-12
10700000	0.004994322429701847	1.85167515332825e-49	3.193367578353297e-63	6.085744272540155e-10	3.1554466162589757e-15	0.000011353920135600826	-8.007448860784293e-20	2.9321113327099296e-17	2.713832063615048e-13	1.5859023746766216e-12	1.4513789657167447e-12
10800000	0.004994322429701847	1.85167515332825e-49	3.193367578353297e-63	6.085744272540155e-10	3.1554466162589757e-15	0.000011353920135600826	-8.00741747271673e-20	2.9321113327099296e-17	2.713832063615048e-13	1.5859023746766216e-12	1.4513789657167447e-12
10900000	0.004994322429701847	1.85167515332825e-49	3.1933675783532967e-63	6.085744272540155e-10	3.1554466162589757e-15	0.000011353920135600826	-8.007386084649169e-20	2.9321113327099296e-17	2.713832063615048e-13	1.5859023746766216e-12	1.4513789657167447e-12
11000000	0.004994322429701847	1.85167515332825e-49	3.1933675783532967e-63	6.085744272540155e-10	3.1554466162589757e-15	0.000011353920135600826	-8.007354696581608e-20	2.9321113327099296e-17	2.713832063615048e-13	1.5859023746766216e-12	1.4513789657167447e-12
11100000	0.004994322429701847	1.85167515332825e-49	3.1933675783532967e-63	6.085744272540155e-10	3.1554466162589757e-15	0.000011353920135600826	-8.007323308514046e-20	2.9321113327099296e-17	2.713832063615048e-13	1.5859023746766216e-12	1.4513789657167447e-12
11200000	0.004994322429701847	1.85167515332825e-49	3.1933675783532967e-63	6.085744272540155e-10	3.1554466162589757e-15	0.000011353920135600826	-8.007291920446484e-20	2.9321113327099296e-17	2.713832063615048e-13	1.5859023746766216e-12	1.4513789657167447e-12
11300000	0.004994322429701847	1.85167515332825e-49	3.1933675783532967e-63	6.085744272540155e-10	3.1554466162589757e-15	0.000011353920135600826	-8.007260532378923e-20	2.93211133270993e-17	2.713832063615048e-13	1.5859023746766216e-12	1.4513789657167447e-12
11400000	0.004994322429701847	1.85167515332825e-49	3.1933675783532967e-63	6.085744272540155e-10	3.1554466162589757e-15	0.000011353920135600826	-8.007229144311361e-20	2.93211133270993e-17	2.713832063615048e-13	1.5859023746766216e-12	1.4513789657167447e-12
11500000	0.004994322429701847	1.85167515332825e-49	3.1933675783532967e-63	6.085744272540155e-10	3.1554466162589757e-15	0.000011353920135600826	-8.007197756243799e-20	2.93211133270993e-17	2.713832063615048e-13	1.5859023746766216e-12	1.4513789657167447e-12
11600000	0.004994322429701847	1.85167515332825e-49	3.1933675783532967e-63	6.085744272540155e-10	3.1554466162589757e-15	0.000011353920135600826	-8.007166368176238e-20	2.93211133270993e-17	2.713832063615048e-13	1.5859023746766216e-12	1.4513789657167447e-12
11700000	0.004994322429701847	1.85167515332825e-49	3.1933675783532967e-63	6.085744272540155e-10	3.1554466162589757e-15	0.000011353920135600826	-8.007134980108676e-20	2.93211133270993e-17	2.713832063615048e-13	1.5859023746766216e-12	1.4513789657167447e-12
11800000	0.004994322429701847	1.85167515332825e-49	3.1933675783532967e-63	6.085744272540155e-10	3.1554466162589757e-15	0.000011353920135600826	-8.007103592041114e-20	2.93211133270993e-17	2.713832063615048e-13	1.5859023746766216e-12	1.4513789657167447e-12
11900000	0.004994322429701847	1.85167515332825e-49	3.1933675783532967e-63	6.085744272540155e-10	3.1554466162589757e-15	0.000011353920135600826	-8.007072203973553e-20	2.93211133270993e-17	2.713832063615048e-13	1.5859023746766216e-12	1.4513789657167447e-12
12000000	0.004994322429701847	1.85167515332825e-49	3.1933675783532967e-63	6.085744272540155e-10	3.1554466162589757e-15	0.000011353920135600826	-8.007040815905991e-20	2.93211133270993e-17	2.713832063615048e-13	1.5859023746766216e-12	1.4513789657167447e-12
12100000	0.004994322429701847	1.85167515332825e-49	3.1933675783532967e-63	6.085744272540155e-10	3.1554466162589757e-15	0.000011353920135600826	-8.00700942783843e-20	2.93211133270993e-17	2.713832063615048e-13	1.5859023746766216e-12	1.4513789657167447e-12
12200000	0.004994322429701847	1.85167515332825e-49	3.1933675783532967e-63	6.085744272540155e-10	3.1554466162589757e-15	0.000011353920135600826	-8.006978039770868e-20	2.93211133270993e-17	2.713832063615048e-13	1.5859023746766216e-12	1.4513789657167447e-12
12300000	0.004994322429701847	1.85167515332825e-49	3.1933675783532967e-63	6.085744272540155e-10	3.1554466162589757e-15	0.000011353920135600826	-8.006946651703307e-20	2.93211133270993e-17	2.713832063615048e-13	1.5859023746766216e-12	1.4513789657167447e-12
12400000	0.004994322429701847	1.85167515332825e-49	3.1933675783532967e-63	6.085744272540155e-10	3.1554466162589757e-15	0.000011353920135600826	-8.006915263635745e-20	2.93211133270993e-17	2.713832063615048e-13	1.5859023746766216e-12	1.4513789657167447e-12
12500000	0.004994322429701847	1.85167515332825e-49	3.1933675783532967e-63	6.085744272540155e-10	3.1554466162589757e-15	0.000011353920135600826	-8.006883875568183e-20	2.93211133270993e-17	2.713832063615048e-13	1.5859023746766216e-12	1.4513789657167447e-12
12600000	0.004994322429701847	1.85167515332825e-49	3.1933675783532967e-63	6.085744272540155e-10	3.1554466162589757e-15	0.000011353920135600826	-8.006852487500622e-20	2.93211133270993e-17	2.713832063615048e-13	1.5859023746766216e-12	1.4513789657167447e-12
12700000	0.004994322429701847	1.85167515332825e-49	3.1933675783532967e-63	6.085744272540155e-10	3.1554466162589757e-15	0.000011353920135600826	-8.00682109943306e-20	2.93211133270993e-17	2.713832063615048e-13	1.5859023746766216e-12	1.4513789657167447e-12
12800000	0.004994322429701847	1.85167515332825e-49	3.1933675783532967e-63	6.085744272540155e-10	3.1554466162589757e-15	0.000011353920135600826	-8.006789711365498e-20	2.93211133270993e-17	2.713832063615048e-13	1.5859023746766216e-12	1.4513789657167447e-12
12900000	0.004994322429701847	1.85167515332825e-49	3.1933675783532967e-63	6.085744272540155e-10	3.1554466162589757e-15	0.000011353920135600826	-8.006758323297937e-20	2.93211133270993e-17	2.713832063615048e-13	1.5859023746766216e-12	1.4513789657167447e-12
13000000	0.004994322429701847	1.85167515332825e-49	3.1933675783532967e-63	6.085744272540155e-10	3.1554466162589757e-15	0.000011353920135600826	-8.006726935230375e-20	2.93211133270993e-17	2.713832063615048e-13	1.5859023746766216e-12	1.4513789657167447e-12
13100000	0.004994322429701847	1.85167515332825e-49	3.1933675783532967e-63	6.085744272540155e-10	3.1554466162589757e-15	0.000011353920135600826	-8.006695547162813e-20	2.93211133270993e-17	2.713832063615048e-13	1.5859023746766216e-12	1.4513789657167447e-12
13200000	0.004994322429701847	1.85167515332825e-49	3.1933675783532967e-63	6.085744272540155e-10	3.1554466162589757e-15	0.000011353920135600826	-8.006664159095252e-20	2.93211133270993e-17	2.713832063615048e-13	1.5859023746766216e-12	1.4513789657167447e-12
13300000	0.004994322429701847	1.85167515332825e-49	3.1933675783532967e-63	6.085744272540155e-10	3.1554466162589757e-15	0.000011353920135600826	-8.00663277102769e-20	2.93211133270993e-17	2.713832063615048e-13	1.5859023746766216e-12	1.4513789657167447e-12
13400000	0.004994322429701847	1.85167515332825e-49	3.1933675783532967e-63	6.085744272540155e-10	3.1554466162589757e-15	0.000011353920135600826	-8.006601382960128e-20	2.93211133270993e-17	2.713832063615048e-13	1.5859023746766216e-12	1.4513789657167447e-12
13500000	0.004994322429701847	1.85167515332825e-49	3.1933675783532967e-63	6.085744272540155e-10	3.1554466162589757e-15	0.000011353920135600826	-8.006569994892567e-20	2.93211133270993e-17	2.713832063615048e-13	1.5859023746766216e-12	1.4513789657167447e-12
13600000	0.004994322429701847	1.85167515332825e-49	3.1933675783532967e-63	6.085744272540155e-10	3.1554466162589757e-15	0.000011353920135600826	-8.006538606825005e-20	2.93211133270993e-17	2.713832063615048e-13	1.5859023746766216e-12	1.4513789657167447e-12
13700000	0.004994322429701847	1.85167515332825e-49	3.1933675783532967e-63	6.085744272540155e-10	3.1554466162589757e-15	0.000011353920135600826	-8.006507218757443e-20	2.93211133270993e-17	2.713832063615048e-13	1.5859023746766216e-12	1.4513789657167447e-12
13800000	0.004994322429701847	1.85167515332825e-49	3.1933675783532967e-63	6.085744272540155e-10	3.1554466162589757e-15	0.000011353920135600826	-8.006475830689882e-20	2.93211133270993e-17	2.713832063615048e-13	1.5859023746766216e-12	1.4513789657167447e-12
13900000	0.004994322429701847	1.85167515332825e-49	3.1933675783532967e-63	6.085744272540155e-10	3.1554466162589757e-15	0.000011353920135600826	-8.00644444262232e-20	2.93211133270993e-17	2.713832063615048e-13	1.5859023746766216e-12	1.4513789657167447e-12
14000000	0.004994322429701847	1.85167515332825e-49	3.1933675783532967e-63	6.085744272540155e-10	3.1554466162589757e-15	0.000011353920135600826	-8.006413054554759e-20	2.93211133270993e-17	2.713832063615048e-13	1.5859023746766216e-12	1.4513789657167447e-12
14100000	0.004994322429701847	1.85167515332825e-49	3.1933675783532967e-63	6.085744272540155e-10	3.1554466162589757e-15	0.000011353920135600826	-8.006381666487197e-20	2.93211133270993e-17	2.713832063615048e-13	1.5859023746766216e-12	1.4513789657167447e-12
14200000	0.004994322429701847	1.85167515332825e-49	3.1933675783532967e-63	6.085744272540155e-10	3.1554466162589757e-15	0.000011353920135600826	-8.006350278419635e-20	2.93211133270993e-17	2.713832063615048e-13	1.5859023746766216e-12	1.4513789657167447e-12
14300000	0.004994322429701847	1.85167515332825e-49	3.1933675783532967e-63	6.085744272540155e-10	3.1554466162589757e-15	0.000011353920135600826	-8.006318890352074e-20	2.93211133270993e-17	2.713832063615048e-13	1.5859023746766216e-12	1.4513789657167447e-12
14400000	0.004994322429701847	1.85167515332825e-49	3.1933675783532967e-63	6.085744272540155e-10	3.1554466162589757e-15	0.000011353920135600826	-8.006287502284512e-20	2.93211133270993e-17	2.713832063615048e-13	1.5859023746766216e-12	1.4513789657167447e-12
14500000	0.004994322429701847	1.85167515332825e-49	3.1933675783532967e-63	6.085744272540155e-10	3.1554466162589757e-15	0.000011353920135600826	-8.00625611421695e-20	2.93211133270993e-17	2.713832063615048e-13	1.5859023746766216e-12	1.4513789657167447e-12
14600000	0.004994322429701847	1.85167515332825e-49	3.1933675783532967e-63	6.085744272540155e-10	3.1554466162589757e-15	0.000011353920135600826	-8.006224726149389e-20	2.93211133270993e-17	2.713832063615048e-13	1.5859023746766216e-12	1.4513789657167447e-12
14700000	0.004994322429701847	1.85167515332825e-49	3.1933675783532967e-63	6.085744272540155e-10	3.1554466162589757e-15	0.000011353920135600826	-8.006193338081827e-20	2.93211133270993e-17	2.713832063615048e-13	1.5859023746766216e-12	1.4513789657167447e-12
14800000	0.004994322429701847	1.85167515332825e-49	3.1933675783532967e-63	6.085744272540155e-10	3.1554466162589757e-15	0.000011353920135600826	-8.006161950014265e-20	2.93211133270993e-17	2.713832063615048e-13	1.5859023746766216e-12	1.4513789657167447e-12
14900000	0.004994322429701847	1.85167515332825e-49	3.1933675783532967e-63	6.085744272540155e-10	3.1554466162589757e-15	0.000011353920135600826	-8.006130561946704e-20	2.93211133270993e-17	2.713832063615048e-13	1.5859023746766216e-12	1.4513789657167447e-12
15000000	0.004994322429701847	1.85167515332825e-49	3.1933675783532967e-63	6.085744272540155e-10	3.1554466162589757e-15	0.000011353920135600826	-8.006099173879142e-20	2.93211133270993e-17	2.713832063615048e-13	1.5859023746766216e-12	1.4513789657167447e-12
15100000	0.004994322429701847	1.85167515332825e-49	3.1933675783532967e-63	6.085744272540155e-10	3.1554466162589757e-15	0.000011353920135600826	-8.00606778581158e-20	2.93211133270993e-17	2.713832063615048e-13	1.5859023746766216e-12	1.4513789657167447e-12
15200000	0.004994322429701847	1.85167515332825e-49	3.1933675783532967e-63	6.085744272540155e-10	3.1554466162589757e-15	0.000011353920135600826	-8.006036397744019e-20	2.93211133270993e-17	2.713832063615048e-13	1.5859023746766216e-12	1.4513789657167447e-12
15300000	0.004994322429701847	1.85167515332825e-49	3.1933675783532967e-63	6.085744272540155e-10	3.1554466162589757e-15	0.000011353920135600826	-8.006005009676457e-20	2.93211133270993e-17	2.713832063615048e-13	1.5859023746766216e-12	1.4513789657167447e-12
15400000	0.004994322429701847	1.85167515332825e-49	3.1933675783532967e-63	6.085744272540155e-10	3.1554466162589757e-15	0.000011353920135600826	-8.005973621608895e-20	2.93211133270993e-17	2.713832063615048e-13	1.5859023746766216e-12	1.4513789657167447e-12
15500000	0.004994322429701847	1.85167515332825e-49	3.1933675783532967e-63	6.085744272540155e-10	3.1554466162589757e-15	0.000011353920135600826	-8.005942233541334e-20	2.93211133270993e-17	2.713832063615048e-13	1.5859023746766216e-12	1.4513789657167447e-12
15600000	0.004994322429701847	1.85167515332825e-49	3.1933675783532967e-63	6.085744272540155e-10	3.1554466162589757e-15	0.000011353920135600826	-8.005910845473773e-20	2.93211133270993e-17	2.713832063615048e-13	1.5859023746766216e-12	1.4513789657167447e-12
15700000	0.004994322429701847	1.85167515332825e-49	3.1933675783532967e-63	6.085744272540155e-10	3.1554466162589757e-15	0.000011353920135600826	-8.00587945740621e-20	2.93211133270993e-17	2.713832063615048e-13	1.5859023746766216e-12	1.4513789657167447e-12
15800000	0.004994322429701847	1.85167515332825e-49	3.1933675783532967e-63	6.085744272540155e-10	3.1554466162589757e-15	0.000011353920135600826	-8.005848069338649e-20	2.93211133270993e-17	2.713832063615048e-13	1.5859023746766216e-12	1.4513789657167447e-12
15900000	0.004994322429701847	1.85167515332825e-49	3.1933675783532967e-63	6.085744272540155e-10	3.1554466162589757e-15	0.000011353920135600826	-8.005816681271088e-20	2.93211133270993e-17	2.713832063615048e-13	1.5859023746766216e-12	1.4513789657167447e-12
16000000	0.004994322429701847	1.85167515332825e-49	3.1933675783532967e-63	6.085744272540155e-10	3.1554466162589757e-15	0.000011353920135600826	-8.005785293203525e-20	2.93211133270993e-17	2.713832063615048e-13	1.5859023746766216e-12	1.4513789657167447e-12
16100000	0.004994322429701847	1.85167515332825e-49	3.1933675783532967e-63	6.085744272540155e-10	3.1554466162589757e-15	0.000011353920135600826	-8.005753905135964e-20	2.93211133270993e-17	2.713832063615048e-13	1.5859023746766216e-12	1.4513789657167447e-12
16200000	0.004994322429701847	1.85167515332825e-49	3.1933675783532967e-63	6.085744272540155e-10	3.1554466162589757e-15	0.000011353920135600826	-8.005722517068403e-20	2.93211133270993e-17	2.713832063615048e-13	1.5859023746766216e-12	1.4513789657167447e-12
16300000	0.004994322429701847	1.85167515332825e-49	3.1933675783532967e-63	6.085744272540155e-10	3.1554466162589757e-15	0.000011353920135600826	-8.00569112900084e-20	2.93211133270993e-17	2.713832063615048e-13	1.5859023746766216e-12	1.4513789657167447e-12
16400000	0.004994322429701847	1.85167515332825e-49	3.1933675783532967e-63	6.085744272540155e-10	3.1554466162589757e-15	0.000011353920135600826	-8.005659740933279e-20	2.93211133270993e-17	2.713832063615048e-13	1.5859023746766216e-12	1.4513789657167447e-12
16500000	0.004994322429701847	1.85167515332825e-49	3.1933675783532967e-63	6.085744272540155e-10	3.1554466162589757e-15	0.000011353920135600826	-8.005628352865718e-20	2.93211133270993e-17	2.713832063615048e-13	1.5859023746766216e-12	1.4513789657167447e-12
16600000	0.004994322429701847	1.85167515332825e-49	3.1933675783532967e-63	6.085744272540155e-10	3.1554466162589757e-15	0.000011353920135600826	-8.005596964798155e-20	2.93211133270993e-17	2.713832063615048e-13	1.5859023746766216e-12	1.4513789657167447e-12
16700000	0.004994322429701847	1.8516751533282502e-49	3.1933675783532967e-63	6.085744272540155e-10	3.1554466162589757e-15	0.000011353920135600826	-8.005565576730594e-20	2.93211133270993e-17	2.713832063615048e-13	1.5859023746766216e-12	1.4513789657167447e-12
16800000	0.004994322429701847	1.8516751533282502e-49	3.1933675783532967e-63	6.085744272540155e-10	3.1554466162589757e-15	0.000011353920135600826	-8.005534188663033e-20	2.93211133270993e-17	2.713832063615048e-13	1.5859023746766216e-12	1.4513789657167447e-12
16900000	0.004994322429701847	1.8516751533282502e-49	3.1933675783532967e-63	6.085744272540155e-10	3.1554466162589757e-15	0.000011353920135600826	-8.00550280059547e-20	2.93211133270993e-17	2.713832063615048e-13	1.5859023746766216e-12	1.4513789657167447e-12
17000000	0.004994322429701847	1.8516751533282502e-49	3.1933675783532967e-63	6.085744272540155e-10	3.1554466162589757e-15	0.000011353920135600826	-8.005471412527909e-20	2.93211133270993e-17	2.713832063615048e-13	1.5859023746766216e-12	1.4513789657167447e-12
17100000	0.004994322429701847	1.8516751533282502e-49	3.1933675783532967e-63	6.085744272540155e-10	3.1554466162589757e-15	0.000011353920135600826	-8.005440024460348e-20	2.93211133270993e-17	2.713832063615048e-13	1.5859023746766216e-12	1.4513789657167447e-12
17200000	0.004994322429701847	1.8516751533282502e-49	3.1933675783532967e-63	6.085744272540155e-10	3.1554466162589757e-15	0.000011353920135600826	-8.005408636392785e-20	2.93211133270993e-17	2.713832063615048e-13	1.5859023746766216e-12	1.4513789657167447e-12
17300000	0.004994322429701847	1.8516751533282502e-49	3.1933675783532967e-63	6.085744272540155e-10	3.1554466162589757e-15	0.000011353920135600826	-8.005377248325224e-20	2.93211133270993e-17	2.713832063615048e-13	1.5859023746766216e-12	1.4513789657167447e-12
17400000	0.004994322429701847	1.8516751533282502e-49	3.1933675783532967e-63	6.085744272540155e-10	3.1554466162589757e-15	0.000011353920135600826	-8.005345860257663e-20	2.93211133270993e-17	2.713832063615048e-13	1.5859023746766216e-12	1.4513789657167447e-12
17500000	0.004994322429701847	1.8516751533282502e-49	3.193367578353297e-63	6.085744272540155e-10	3.1554466162589757e-15	0.000011353920135600826	-8.0053144721901e-20	2.93211133270993e-17	2.713832063615048e-13	1.5859023746766216e-12	1.4513789657167447e-12
17600000	0.004994322429701847	1.8516751533282502e-49	3.193367578353297e-63	6.085744272540155e-10	3.1554466162589757e-15	0.000011353920135600826	-8.005283084122539e-20	2.93211133270993e-17	2.713832063615048e-13	1.5859023746766216e-12	1.4513789657167447e-12
17700000	0.004994322429701847	1.8516751533282502e-49	3.193367578353297e-63	6.085744272540155e-10	3.1554466162589757e-15	0.000011353920135600826	-8.005251696054978e-20	2.93211133270993e-17	2.713832063615048e-13	1.5859023746766216e-12	1.4513789657167447e-12
17800000	0.004994322429701847	1.8516751533282502e-49	3.193367578353297e-63	6.085744272540155e-10	3.1554466162589757e-15	0.000011353920135600826	-8.005220307987415e-20	2.93211133270993e-17	2.713832063615048e-13	1.5859023746766216e-12	1.4513789657167447e-12
17900000	0.004994322429701847	1.8516751533282502e-49	3.193367578353297e-63	6.085744272540155e-10	3.1554466162589757e-15	0.000011353920135600826	-8.005188919919854e-20	2.93211133270993e-17	2.713832063615048e-13	1.5859023746766216e-12	1.4513789657167447e-12
18000000	0.004994322429701847	1.8516751533282502e-49	3.193367578353297e-63	6.085744272540155e-10	3.1554466162589757e-15	0.000011353920135600826	-8.005157531852293e-20	2.93211133270993e-17	2.713832063615048e-13	1.5859023746766216e-12	1.4513789657167447e-12
18100000	0.004994322429701847	1.8516751533282502e-49	3.193367578353297e-63	6.085744272540155e-10	3.1554466162589757e-15	0.000011353920135600826	-8.00512614378473e-20	2.93211133270993e-17	2.713832063615048e-13	1.5859023746766216e-12	1.4513789657167447e-12
18200000	0.004994322429701847	1.8516751533282502e-49	3.193367578353297e-63	6.085744272540155e-10	3.1554466162589757e-15	0.000011353920135600826	-8.005094755717169e-20	2.93211133270993e-17	2.713832063615048e-13	1.5859023746766216e-12	1.4513789657167447e-12
18300000	0.004994322429701847	1.8516751533282502e-49	3.193367578353297e-63	6.085744272540155e-10	3.1554466162589757e-15	0.000011353920135600826	-8.005063367649608e-20	2.93211133270993e-17	2.713832063615048e-13	1.5859023746766216e-12	1.4513789657167447e-12
18400000	0.004994322429701847	1.8516751533282502e-49	3.193367578353297e-63	6.085744272540155e-10	3.1554466162589757e-15	0.000011353920135600826	-8.005031979582046e-20	2.93211133270993e-17	2.713832063615048e-13	1.5859023746766216e-12	1.4513789657167447e-12
18500000	0.004994322429701847	1.8516751533282502e-49	3.193367578353297e-63	6.085744272540155e-10	3.1554466162589757e-15	0.000011353920135600826	-8.005000591514484e-20	2.93211133270993e-17	2.713832063615048e-13	1.5859023746766216e-12	1.4513789657167447e-12
18600000	0.004994322429701847	1.8516751533282502e-49	3.193367578353297e-63	6.085744272540155e-10	3.1554466162589757e-15	0.000011353920135600826	-8.004969203446923e-20	2.93211133270993e-17	2.713832063615048e-13	1.5859023746766216e-12	1.4513789657167447e-12
18700000	0.004994322429701847	1.8516751533282502e-49	3.193367578353297e-63	6.085744272540155e-10	3.1554466162589757e-15	0.000011353920135600826	-8.00493781537936e-20	2.93211133270993e-17	2.713832063615048e-13	1.5859023746766216e-12	1.4513789657167447e-12
18800000	0.004994322429701847	1.8516751533282502e-49	3.193367578353297e-63	6.085744272540155e-10	3.1554466162589757e-15	0.000011353920135600826	-8.004906427311799e-20	2.93211133270993e-17	2.713832063615048e-13	1.5859023746766216e-12	1.4513789657167447e-12
18900000	0.004994322429701847	1.8516751533282502e-49	3.193367578353297e-63	6.085744272540155e-10	3.1554466162589757e-15	0.000011353920135600826	-8.004875039244238e-20	2.93211133270993e-17	2.713832063615048e-13	1.5859023746766216e-12	1.4513789657167447e-12
19000000	0.004994322429701847	1.8516751533282502e-49	3.193367578353297e-63	6.085744272540155e-10	3.1554466162589757e-15	0.000011353920135600826	-8.004843651176676e-20	2.93211133270993e-17	2.713832063615048e-13	1.5859023746766216e-12	1.4513789657167447e-12
19100000	0.004994322429701847	1.8516751533282506e-49	3.193367578353297e-63	6.085744272540155e-10	3.1554466162589757e-15	0.000011353920135600826	-8.004812263109114e-20	2.93211133270993e-17	2.713832063615048e-13	1.5859023746766216e-12	1.4513789657167447e-12
19200000	0.004994322429701847	1.8516751533282506e-49	3.193367578353297e-63	6.085744272540155e-10	3.1554466162589757e-15	0.000011353920135600826	-8.004780875041553e-20	2.93211133270993e-17	2.713832063615048e-13	1.5859023746766216e-12	1.4513789657167447e-12
19300000	0.004994322429701847	1.8516751533282506e-49	3.193367578353297e-63	6.085744272540155e-10	3.1554466162589757e-15	0.000011353920135600826	-8.004749486973991e-20	2.93211133270993e-17	2.713832063615048e-13	1.5859023746766216e-12	1.4513789657167447e-12
19400000	0.004994322429701847	1.8516751533282506e-49	3.193367578353297e-63	6.085744272540154e-10	3.1554466162589757e-15	0.000011353920135600826	-8.00471809890643e-20	2.93211133270993e-17	2.713832063615048e-13	1.5859023746766216e-12	1.4513789657167447e-12
19500000	0.004994322429701847	1.8516751533282506e-49	3.193367578353297e-63	6.085744272540154e-10	3.1554466162589757e-15	0.000011353920135600826	-8.004686710838868e-20	2.93211133270993e-17	2.7138320636150483e-13	1.5859023746766216e-12	1.4513789657167447e-12
19600000	0.004994322429701847	1.8516751533282506e-49	3.193367578353297e-63	6.085744272540154e-10	3.1554466162589757e-15	0.000011353920135600826	-8.004655322771306e-20	2.93211133270993e-17	2.7138320636150483e-13	1.5859023746766216e-12	1.4513789657167447e-12
19700000	0.004994322429701847	1.8516751533282506e-49	3.193367578353297e-63	6.085744272540154e-10	3.1554466162589757e-15	0.000011353920135600826	-8.004623934703744e-20	2.93211133270993e-17	2.7138320636150483e-13	1.5859023746766216e-12	1.4513789657167447e-12
19800000	0.004994322429701847	1.8516751533282506e-49	3.193367578353297e-63	6.085744272540154e-10	3.1554466162589757e-15	0.000011353920135600826	-8.004592546636183e-20	2.93211133270993e-17	2.7138320636150483e-13	1.5859023746766216e-12	1.4513789657167447e-12
19900000	0.004994322429701847	1.8516751533282506e-49	3.193367578353297e-63	6.085744272540154e-10	3.1554466162589757e-15	0.000011353920135600826	-8.004561158568621e-20	2.93211133270993e-17	2.7138320636150483e-13	1.5859023746766216e-12	1.4513789657167447e-12
20000000	0.004994322429701847	1.8516751533282506e-49	3.193367578353297e-63	6.085744272540154e-10	3.1554466162589757e-15	0.000011353920135600826	-8.00452977050106e-20	2.93211133270993e-17	2.7138320636150483e-13	1.5859023746766216e-12	1.4513789657167447e-12
20100000	0.004994322429701847	1.8516751533282506e-49	3.193367578353297e-63	6.085744272540154e-10	3.1554466162589757e-15	0.000011353920135600826	-8.004498382433498e-20	2.93211133270993e-17	2.7138320636150483e-13	1.5859023746766216e-12	1.4513789657167447e-12
20200000	0.004994322429701847	1.8516751533282506e-49	3.193367578353297e-63	6.085744272540154e-10	3.1554466162589757e-15	0.000011353920135600826	-8.004466994365936e-20	2.93211133270993e-17	2.7138320636150483e-13	1.5859023746766216e-12	1.4513789657167447e-12
20300000	0.004994322429701847	1.8516751533282506e-49	3.193367578353297e-63	6.085744272540154e-10	3.1554466162589757e-15	0.000011353920135600826	-8.004435606298375e-20	2.93211133270993e-17	2.7138320636150483e-13	1.5859023746766216e-12	1.4513789657167447e-12
20400000	0.004994322429701847	1.8516751533282506e-49	3.193367578353297e-63	6.085744272540154e-10	3.1554466162589757e-15	0.000011353920135600826	-8.004404218230813e-20	2.93211133270993e-17	2.7138320636150483e-13	1.5859023746766216e-12	1.4513789657167447e-12
20500000	0.004994322429701847	1.8516751533282506e-49	3.193367578353297e-63	6.085744272540154e-10	3.1554466162589757e-15	0.000011353920135600826	-8.004372830163251e-20	2.93211133270993e-17	2.7138320636150483e-13	1.5859023746766216e-12	1.4513789657167447e-12
20600000	0.004994322429701847	1.8516751533282506e-49	3.193367578353297e-63	6.085744272540154e-10	3.1554466162589757e-15	0.000011353920135600826	-8.00434144209569e-20	2.93211133270993e-17	2.7138320636150483e-13	1.5859023746766216e-12	1.4513789657167447e-12
20700000	0.004994322429701847	1.8516751533282506e-49	3.193367578353297e-63	6.085744272540154e-10	3.1554466162589757e-15	0.000011353920135600826	-8.004310054028128e-20	2.93211133270993e-17	2.7138320636150483e-13	1.5859023746766216e-12	1.4513789657167447e-12
20800000	0.004994322429701847	1.8516751533282506e-49	3.193367578353298e-63	6.085744272540154e-10	3.1554466162589757e-15	0.000011353920135600826	-8.004278665960566e-20	2.93211133270993e-17	2.7138320636150483e-13	1.5859023746766216e-12	1.4513789657167447e-12
20900000	0.004994322429701847	1.8516751533282506e-49	3.193367578353298e-63	6.085744272540154e-10	3.1554466162589757e-15	0.000011353920135600826	-8.004247277893005e-20	2.93211133270993e-17	2.7138320636150483e-13	1.5859023746766216e-12	1.4513789657167447e-12
21000000	0.004994322429701847	1.8516751533282506e-49	3.193367578353298e-63	6.085744272540154e-10	3.1554466162589757e-15	0.000011353920135600826	-8.004215889825443e-20	2.93211133270993e-17	2.7138320636150483e-13	1.5859023746766216e-12	1.4513789657167447e-12
21100000	0.004994322429701847	1.8516751533282506e-49	3.193367578353298e-63	6.085744272540154e-10	3.1554466162589757e-15	0.000011353920135600826	-8.004184501757881e-20	2.93211133270993e-17	2.7138320636150483e-13	1.5859023746766216e-12	1.4513789657167447e-12
21200000	0.004994322429701847	1.8516751533282506e-49	3.193367578353298e-63	6.085744272540154e-10	3.1554466162589757e-15	0.000011353920135600826	-8.00415311369032e-20	2.93211133270993e-17	2.7138320636150483e-13	1.5859023746766216e-12	1.4513789657167447e-12
21300000	0.004994322429701847	1.8516751533282506e-49	3.193367578353298e-63	6.085744272540154e-10	3.1554466162589757e-15	0.000011353920135600826	-8.004121725622759e-20	2.93211133270993e-17	2.7138320636150483e-13	1.5859023746766216e-12	1.4513789657167447e-12
21400000	0.004994322429701847	1.8516751533282506e-49	3.193367578353298e-63	6.085744272540154e-10	3.1554466162589757e-15	0.000011353920135600826	-8.004090337555196e-20	2.93211133270993e-17	2.7138320636150483e-13	1.5859023746766216e-12	1.4513789657167447e-12
21500000	0.004994322429701847	1.851675153328251e-49	3.193367578353298e-63	6.085744272540154e-10	3.1554466162589757e-15	0.000011353920135600826	-8.004058949487635e-20	2.93211133270993e-17	2.7138320636150483e-13	1.5859023746766216e-12	1.4513789657167447e-12
21600000	0.004994322429701847	1.851675153328251e-49	3.193367578353298e-63	6.085744272540154e-10	3.1554466162589757e-15	0.000011353920135600826	-8.004027561420074e-20	2.93211133270993e-17	2.7138320636150483e-13	1.5859023746766216e-12	1.4513789657167447e-12
21700000	0.004994322429701847	1.851675153328251e-49	3.193367578353298e-63	6.085744272540154e-10	3.1554466162589757e-15	0.000011353920135600826	-8.003996173352511e-20	2.93211133270993e-17	2.7138320636150483e-13	1.5859023746766216e-12	1.4513789657167447e-12
21800000	0.004994322429701847	1.851675153328251e-49	3.193367578353298e-63	6.085744272540154e-10	3.1554466162589757e-15	0.000011353920135600826	-8.00396478528495e-20	2.93211133270993e-17	2.7138320636150483e-13	1.5859023746766216e-12	1.4513789657167447e-12
21900000	0.004994322429701847	1.851675153328251e-49	3.193367578353298e-63	6.085744272540154e-10	3.1554466162589757e-15	0.000011353920135600826	-8.003933397217389e-20	2.93211133270993e-17	2.7138320636150483e-13	1.5859023746766216e-12	1.4513789657167447e-12
22000000	0.004994322429701847	1.851675153328251e-49	3.193367578353298e-63	6.085744272540154e-10	3.1554466162589757e-15	0.000011353920135600826	-8.003902009149826e-20	2.93211133270993e-17	2.7138320636150483e-13	1.5859023746766216e-12	1.4513789657167447e-12
22100000	0.004994322429701847	1.851675153328251e-49	3.193367578353298e-63	6.085744272540154e-10	3.1554466162589757e-15	0.000011353920135600826	-8.003870621082265e-20	2.93211133270993e-17	2.7138320636150483e-13	1.5859023746766216e-12	1.4513789657167447e-12
22200000	0.004994322429701847	1.851675153328251e-49	3.193367578353298e-63	6.085744272540154e-10	3.1554466162589757e-15	0.000011353920135600826	-8.003839233014704e-20	2.93211133270993e-17	2.7138320636150483e-13	1.5859023746766216e-12	1.4513789657167447e-12
22300000	0.004994322429701847	1.851675153328251e-49	3.193367578353298e-63	6.085744272540154e-10	3.1554466162589757e-15	0.000011353920135600826	-8.003807844947142e-20	2.93211133270993e-17	2.7138320636150483e-13	1.5859023746766216e-12	1.4513789657167447e-12
22400000	0.004994322429701847	1.851675153328251e-49	3.193367578353298e-63	6.085744272540154e-10	3.1554466162589757e-15	0.000011353920135600826	-8.00377645687958e-20	2.93211133270993e-17	2.7138320636150483e-13	1.5859023746766216e-12	1.4513789657167447e-12
22500000	0.004994322429701847	1.851675153328251e-49	3.193367578353298e-63	6.085744272540154e-10	3.1554466162589757e-15	0.000011353920135600826	-8.003745068812019e-20	2.93211133270993e-17	2.7138320636150483e-13	1.5859023746766216e-12	1.4513789657167447e-12
22600000	0.004994322429701847	1.851675153328251e-49	3.193367578353298e-63	6.085744272540154e-10	3.1554466162589757e-15	0.000011353920135600826	-8.003713680744457e-20	2.93211133270993e-17	2.7138320636150483e-13	1.5859023746766216e-12	1.4513789657167447e-12
22700000	0.004994322429701847	1.851675153328251e-49	3.193367578353298e-63	6.085744272540154e-10	3.1554466162589757e-15	0.000011353920135600826	-8.003682292676895e-20	2.93211133270993e-17	2.7138320636150483e-13	1.5859023746766216e-12	1.4513789657167447e-12
22800000	0.004994322429701847	1.851675153328251e-49	3.193367578353298e-63	6.085744272540154e-10	3.1554466162589757e-15	0.000011353920135600826	-8.003650904609334e-20	2.93211133270993e-17	2.7138320636150483e-13	1.5859023746766216e-12	1.4513789657167447e-12
22900000	0.004994322429701847	1.851675153328251e-49	3.193367578353298e-63	6.085744272540154e-10	3.1554466162589757e-15	0.000011353920135600826	-8.003619516541773e-20	2.93211133270993e-17	2.7138320636150483e-13	1.5859023746766216e-12	1.4513789657167447e-12
23000000	0.004994322429701847	1.851675153328251e-49	3.193367578353298e-63	6.085744272540154e-10	3.1554466162589757e-15	0.000011353920135600826	-8.00358812847421e-20	2.93211133270993e-17	2.7138320636150483e-13	1.5859023746766216e-12	1.4513789657167447e-12
23100000	0.004994322429701847	1.851675153328251e-49	3.193367578353298e-63	6.085744272540154e-10	3.1554466162589757e-15	0.000011353920135600826	-8.003556740406649e-20	2.93211133270993e-17	2.7138320636150483e-13	1.5859023746766216e-12	1.4513789657167447e-12
23200000	0.004994322429701847	1.851675153328251e-49	3.193367578353298e-63	6.085744272540154e-10	3.1554466162589757e-15	0.000011353920135600826	-8.003525352339088e-20	2.93211133270993e-17	2.7138320636150483e-13	1.5859023746766216e-12	1.4513789657167447e-12
23300000	0.004994322429701847	1.851675153328251e-49	3.193367578353298e-63	6.085744272540154e-10	3.1554466162589757e-15	0.000011353920135600826	-8.003493964271525e-20	2.93211133270993e-17	2.7138320636150483e-13	1.5859023746766216e-12	1.4513789657167447e-12
23400000	0.004994322429701847	1.851675153328251e-49	3.193367578353298e-63	6.085744272540154e-10	3.1554466162589757e-15	0.000011353920135600826	-8.003462576203964e-20	2.93211133270993e-17	2.7138320636150483e-13	1.5859023746766216e-12	1.4513789657167447e-12
23500000	0.004994322429701847	1.851675153328251e-49	3.193367578353298e-63	6.085744272540154e-10	3.1554466162589757e-15	0.000011353920135600826	-8.003431188136403e-20	2.93211133270993e-17	2.7138320636150483e-13	1.5859023746766216e-12	1.4513789657167447e-12
23600000	0.004994322429701847	1.851675153328251e-49	3.193367578353298e-63	6.085744272540154e-10	3.1554466162589757e-15	0.000011353920135600826	-8.00339980006884e-20	2.93211133270993e-17	2.7138320636150483e-13	1.5859023746766216e-12	1.4513789657167447e-12
23700000	0.004994322429701847	1.851675153328251e-49	3.193367578353298e-63	6.085744272540154e-10	3.1554466162589757e-15	0.000011353920135600826	-8.003368412001279e-20	2.93211133270993e-17	2.7138320636150483e-13	1.5859023746766216e-12	1.4513789657167447e-12
23800000	0.004994322429701847	1.851675153328251e-49	3.193367578353298e-63	6.085744272540154e-10	3.1554466162589757e-15	0.000011353920135600826	-8.003337023933718e-20	2.93211133270993e-17	2.7138320636150483e-13	1.5859023746766216e-12	1.4513789657167447e-12
23900000	0.004994322429701847	1.851675153328251e-49	3.193367578353298e-63	6.085744272540154e-10	3.1554466162589757e-15	0.000011353920135600826	-8.003305635866155e-20	2.93211133270993e-17	2.7138320636150483e-13	1.5859023746766216e-12	1.4513789657167447e-12
24000000	0.004994322429701847	1.851675153328251e-49	3.193367578353298e-63	6.085744272540154e-10	3.1554466162589757e-15	0.000011353920135600826	-8.003274247798594e-20	2.93211133270993e-17	2.7138320636150483e-13	1.5859023746766216e-12	1.4513789657167447e-12
24100000	0.004994322429701847	1.851675153328251e-49	3.193367578353298e-63	6.085744272540154e-10	3.1554466162589757e-15	0.000011353920135600826	-8.003242859731033e-20	2.93211133270993e-17	2.7138320636150483e-13	1.5859023746766216e-12	1.4513789657167447e-12
24200000	0.004994322429701847	1.851675153328251e-49	3.193367578353298e-63	6.085744272540154e-10	3.1554466162589757e-15	0.000011353920135600826	-8.00321147166347e-20	2.93211133270993e-17	2.7138320636150483e-13	1.5859023746766216e-12	1.4513789657167447e-12
24300000	0.004994322429701847	1.851675153328251e-49	3.193367578353298e-63	6.085744272540154e-10	3.1554466162589757e-15	0.000011353920135600826	-8.003180083595909e-20	2.93211133270993e-17	2.7138320636150483e-13	1.5859023746766216e-12	1.4513789657167447e-12
24400000	0.004994322429701847	1.851675153328251e-49	3.193367578353298e-63	6.085744272540154e-10	3.1554466162589757e-15	0.000011353920135600826	-8.003148695528348e-20	2.93211133270993e-17	2.7138320636150483e-13	1.5859023746766216e-12	1.4513789657167447e-12
24500000	0.004994322429701847	1.851675153328251e-49	3.193367578353298e-63	6.085744272540154e-10	3.1554466162589757e-15	0.000011353920135600826	-8.003117307460785e-20	2.93211133270993e-17	2.7138320636150483e-13	1.5859023746766216e-12	1.4513789657167447e-12
24600000	0.004994322429701847	1.851675153328251e-49	3.193367578353298e-63	6.085744272540154e-10	3.1554466162589757e-15	0.000011353920135600826	-8.003085919393224e-20	2.93211133270993e-17	2.7138320636150483e-13	1.5859023746766216e-12	1.4513789657167447e-12
24700000	0.004994322429701847	1.851675153328251e-49	3.193367578353298e-63	6.085744272540154e-10	3.1554466162589757e-15	0.000011353920135600826	-8.003054531325663e-20	2.93211133270993e-17	2.7138320636150483e-13	1.5859023746766216e-12	1.4513789657167447e-12
24800000	0.004994322429701847	1.851675153328251e-49	3.193367578353298e-63	6.085744272540154e-10	3.1554466162589757e-15	0.000011353920135600826	-8.0030231432581e-20	2.93211133270993e-17	2.7138320636150483e-13	1.5859023746766216e-12	1.4513789657167447e-12
24900000	0.004994322429701847	1.851675153328251e-49	3.193367578353298e-63	6.085744272540154e-10	3.1554466162589757e-15	0.000011353920135600826	-8.002991755190539e-20	2.93211133270993e-17	2.7138320636150483e-13	1.5859023746766216e-12	1.4513789657167447e-12
25000000	0.004994322429701847	1.851675153328251e-49	3.193367578353298e-63	6.085744272540154e-10	3.1554466162589757e-15	0.000011353920135600826	-8.002960367122978e-20	2.93211133270993e-17	2.7138320636150483e-13	1.5859023746766216e-12	1.4513789657167447e-12
25100000	0.004994322429701847	1.851675153328251e-49	3.193367578353298e-63	6.085744272540154e-10	3.1554466162589757e-15	0.000011353920135600826	-8.002928979055415e-20	2.93211133270993e-17	2.7138320636150483e-13	1.5859023746766216e-12	1.4513789657167447e-12
25200000	0.004994322429701847	1.851675153328251e-49	3.193367578353298e-63	6.085744272540154e-10	3.1554466162589757e-15	0.000011353920135600826	-8.002897590987854e-20	2.93211133270993e-17	2.7138320636150483e-13	1.5859023746766216e-12	1.4513789657167447e-12
25300000	0.004994322429701847	1.8516751533282514e-49	3.193367578353298e-63	6.085744272540154e-10	3.1554466162589757e-15	0.000011353920135600826	-8.002866202920293e-20	2.93211133270993e-17	2.7138320636150483e-13	1.5859023746766216e-12	1.4513789657167447e-12
25400000	0.004994322429701847	1.8516751533282514e-49	3.193367578353298e-63	6.085744272540154e-10	3.1554466162589757e-15	0.000011353920135600826	-8.00283481485273e-20	2.93211133270993e-17	2.7138320636150483e-13	1.5859023746766216e-12	1.4513789657167447e-12
25500000	0.004994322429701847	1.8516751533282514e-49	3.193367578353298e-63	6.085744272540154e-10	3.1554466162589757e-15	0.000011353920135600826	-8.002803426785169e-20	2.93211133270993e-17	2.7138320636150483e-13	1.5859023746766216e-12	1.4513789657167447e-12
25600000	0.004994322429701847	1.8516751533282514e-49	3.193367578353298e-63	6.085744272540154e-10	3.1554466162589757e-15	0.000011353920135600826	-8.002772038717608e-20	2.93211133270993e-17	2.7138320636150483e-13	1.5859023746766216e-12	1.4513789657167447e-12
25700000	0.004994322429701847	1.8516751533282514e-49	3.193367578353298e-63	6.085744272540154e-10	3.1554466162589757e-15	0.000011353920135600826	-8.002740650650046e-20	2.93211133270993e-17	2.7138320636150483e-13	1.5859023746766216e-12	1.4513789657167447e-12
25800000	0.004994322429701847	1.8516751533282514e-49	3.193367578353298e-63	6.085744272540154e-10	3.1554466162589757e-15	0.000011353920135600826	-8.002709262582484e-20	2.93211133270993e-17	2.7138320636150483e-13	1.5859023746766216e-12	1.4513789657167447e-12
25900000	0.004994322429701847	1.8516751533282514e-49	3.193367578353298e-63	6.085744272540154e-10	3.1554466162589757e-15	0.000011353920135600826	-8.002677874514923e-20	2.93211133270993e-17	2.7138320636150483e-13	1.5859023746766216e-12	1.4513789657167447e-12
26000000	0.004994322429701847	1.8516751533282514e-49	3.193367578353298e-63	6.085744272540154e-10	3.1554466162589757e-15	0.000011353920135600826	-8.00264648644736e-20	2.93211133270993e-17	2.7138320636150483e-13	1.5859023746766216e-12	1.4513789657167447e-12
26100000	0.004994322429701847	1.8516751533282514e-49	3.193367578353298e-63	6.085744272540154e-10	3.1554466162589757e-15	0.000011353920135600826	-8.002615098379799e-20	2.93211133270993e-17	2.7138320636150483e-13	1.5859023746766216e-12	1.4513789657167447e-12
26200000	0.004994322429701847	1.8516751533282514e-49	3.193367578353298e-63	6.085744272540154e-10	3.1554466162589757e-15	0.000011353920135600826	-8.002583710312238e-20	2.93211133270993e-17	2.7138320636150483e-13	1.5859023746766216e-12	1.4513789657167447e-12
26300000	0.004994322429701847	1.8516751533282514e-49	3.193367578353298e-63	6.085744272540154e-10	3.1554466162589757e-15	0.000011353920135600826	-8.002552322244676e-20	2.93211133270993e-17	2.7138320636150483e-13	1.5859023746766216e-12	1.4513789657167447e-12
26400000	0.004994322429701847	1.8516751533282514e-49	3.193367578353298e-63	6.085744272540154e-10	3.1554466162589757e-15	0.000011353920135600826	-8.002520934177114e-20	2.93211133270993e-17	2.7138320636150483e-13	1.5859023746766216e-12	1.4513789657167447e-12
26500000	0.004994322429701847	1.8516751533282514e-49	3.193367578353298e-63	6.085744272540154e-10	3.1554466162589757e-15	0.000011353920135600826	-8.002489546109553e-20	2.93211133270993e-17	2.7138320636150483e-13	1.5859023746766216e-12	1.4513789657167447e-12
26600000	0.004994322429701847	1.8516751533282514e-49	3.193367578353298e-63	6.085744272540154e-10	3.1554466162589757e-15	0.000011353920135600826	-8.002458158041991e-20	2.93211133270993e-17	2.7138320636150483e-13	1.5859023746766216e-12	1.4513789657167447e-12
26700000	0.004994322429701847	1.8516751533282514e-49	3.193367578353298e-63	6.085744272540154e-10	3.1554466162589757e-15	0.000011353920135600826	-8.00242676997443e-20	2.93211133270993e-17	2.7138320636150483e-13	1.5859023746766216e-12	1.4513789657167447e-12
26800000	0.004994322429701847	1.8516751533282514e-49	3.193367578353298e-63	6.085744272540154e-10	3.1554466162589757e-15	0.000011353920135600826	-8.002395381906868e-20	2.93211133270993e-17	2.7138320636150483e-13	1.5859023746766216e-12	1.4513789657167447e-12
26900000	0.004994322429701847	1.8516751533282514e-49	3.193367578353298e-63	6.085744272540154e-10	3.1554466162589757e-15	0.000011353920135600826	-8.002363993839306e-20	2.93211133270993e-17	2.7138320636150483e-13	1.5859023746766216e-12	1.4513789657167447e-12
27000000	0.004994322429701847	1.8516751533282514e-49	3.193367578353298e-63	6.085744272540154e-10	3.1554466162589757e-15	0.000011353920135600826	-8.002332605771744e-20	2.93211133270993e-17	2.7138320636150483e-13	1.5859023746766216e-12	1.4513789657167447e-12
27100000	0.004994322429701847	1.8516751533282514e-49	3.193367578353298e-63	6.085744272540154e-10	3.1554466162589757e-15	0.000011353920135600826	-8.002301217704183e-20	2.93211133270993e-17	2.7138320636150483e-13	1.5859023746766216e-12	1.4513789657167447e-12
27200000	0.004994322429701847	1.8516751533282514e-49	3.193367578353298e-63	6.085744272540154e-10	3.1554466162589757e-15	0.000011353920135600826	-8.002269829636621e-20	2.93211133270993e-17	2.7138320636150483e-13	1.5859023746766216e-12	1.4513789657167447e-12
27300000	0.004994322429701847	1.8516751533282514e-49	3.193367578353298e-63	6.085744272540154e-10	3.1554466162589757e-15	0.000011353920135600826	-8.00223844156906e-20	2.93211133270993e-17	2.7138320636150483e-13	1.5859023746766216e-12	1.4513789657167447e-12
27400000	0.004994322429701847	1.8516751533282514e-49	3.193367578353298e-63	6.085744272540154e-10	3.1554466162589757e-15	0.000011353920135600826	-8.002207053501498e-20	2.93211133270993e-17	2.7138320636150483e-13	1.5859023746766216e-12	1.4513789657167447e-12
27500000	0.004994322429701847	1.8516751533282514e-49	3.193367578353298e-63	6.085744272540154e-10	3.1554466162589757e-15	0.000011353920135600826	-8.002175665433936e-20	2.93211133270993e-17	2.7138320636150483e-13	1.5859023746766216e-12	1.4513789657167447e-12
27600000	0.004994322429701847	1.8516751533282514e-49	3.193367578353298e-63	6.085744272540154e-10	3.1554466162589757e-15	0.000011353920135600826	-8.002144277366375e-20	2.93211133270993e-17	2.7138320636150483e-13	1.5859023746766216e-12	1.4513789657167447e-12
27700000	0.004994322429701847	1.8516751533282514e-49	3.193367578353298e-63	6.085744272540154e-10	3.1554466162589757e-15	0.000011353920135600826	-8.002112889298813e-20	2.93211133270993e-17	2.713832063615049e-13	1.5859023746766216e-12	1.4513789657167447e-12
27800000	0.004994322429701847	1.8516751533282514e-49	3.193367578353298e-63	6.085744272540154e-10	3.1554466162589757e-15	0.000011353920135600826	-8.002081501231251e-20	2.93211133270993e-17	2.713832063615049e-13	1.5859023746766216e-12	1.4513789657167447e-12
27900000	0.004994322429701847	1.8516751533282514e-49	3.193367578353298e-63	6.085744272540154e-10	3.1554466162589757e-15	0.000011353920135600826	-8.00205011316369e-20	2.93211133270993e-17	2.713832063615049e-13	1.5859023746766216e-12	1.4513789657167447e-12
28000000	0.004994322429701847	1.8516751533282514e-49	3.193367578353298e-63	6.085744272540154e-10	3.1554466162589757e-15	0.000011353920135600826	-8.002018725096128e-20	2.93211133270993e-17	2.713832063615049e-13	1.5859023746766216e-12	1.4513789657167447e-12
28100000	0.004994322429701847	1.8516751533282514e-49	3.193367578353298e-63	6.085744272540154e-10	3.1554466162589757e-15	0.000011353920135600826	-8.001987337028566e-20	2.93211133270993e-17	2.713832063615049e-13	1.5859023746766216e-12	1.4513789657167447e-12
28200000	0.004994322429701847	1.8516751533282514e-49	3.193367578353298e-63	6.085744272540154e-10	3.1554466162589757e-15	0.000011353920135600826	-8.001955948961005e-20	2.93211133270993e-17	2.713832063615049e-13	1.5859023746766216e-12	1.4513789657167447e-12
28300000	0.004994322429701847	1.8516751533282514e-49	3.193367578353298e-63	6.085744272540154e-10	3.1554466162589757e-15	0.000011353920135600826	-8.001924560893443e-20	2.93211133270993e-17	2.713832063615049e-13	1.5859023746766216e-12	1.4513789657167447e-12
28400000	0.004994322429701847	1.8516751533282514e-49	3.193367578353298e-63	6.085744272540154e-10	3.1554466162589757e-15	0.000011353920135600826	-8.001893172825881e-20	2.93211133270993e-17	2.713832063615049e-13	1.5859023746766216e-12	1.4513789657167447e-12
28500000	0.004994322429701847	1.8516751533282514e-49	3.193367578353298e-63	6.085744272540154e-10	3.1554466162589757e-15	0.000011353920135600826	-8.00186178475832e-20	2.93211133270993e-17	2.713832063615049e-13	1.5859023746766216e-12	1.4513789657167447e-12
28600000	0.004994322429701847	1.8516751533282514e-49	3.193367578353298e-63	6.085744272540154e-10	3.1554466162589757e-15	0.000011353920135600826	-8.001830396690758e-20	2.93211133270993e-17	2.713832063615049e-13	1.5859023746766216e-12	1.4513789657167447e-12
28700000	0.004994322429701847	1.8516751533282514e-49	3.193367578353298e-63	6.085744272540154e-10	3.1554466162589757e-15	0.000011353920135600826	-8.001799008623196e-20	2.93211133270993e-17	2.713832063615049e-13	1.5859023746766216e-12	1.4513789657167447e-12
28800000	0.004994322429701847	1.8516751533282514e-49	3.193367578353298e-63	6.085744272540154e-10	3.1554466162589757e-15	0.000011353920135600826	-8.001767620555635e-20	2.93211133270993e-17	2.713832063615049e-13	1.5859023746766216e-12	1.4513789657167447e-12
28900000	0.004994322429701847	1.8516751533282514e-49	3.193367578353298e-63	6.085744272540154e-10	3.1554466162589757e-15	0.000011353920135600826	-8.001736232488074e-20	2.93211133270993e-17	2.713832063615049e-13	1.5859023746766216e-12	1.4513789657167447e-12
29000000	0.004994322429701847	1.8516751533282514e-49	3.193367578353298e-63	6.085744272540154e-10	3.1554466162589757e-15	0.000011353920135600826	-8.001704844420511e-20	2.93211133270993e-17	2.713832063615049e-13	1.5859023746766216e-12	1.4513789657167447e-12
29100000	0.004994322429701847	1.8516751533282514e-49	3.193367578353298e-63	6.085744272540154e-10	3.1554466162589757e-15	0.000011353920135600826	-8.00167345635295e-20	2.93211133270993e-17	2.713832063615049e-13	1.5859023746766216e-12	1.4513789657167447e-12
29200000	0.004994322429701847	1.8516751533282514e-49	3.193367578353298e-63	6.085744272540154e-10	3.1554466162589757e-15	0.000011353920135600826	-8.001642068285389e-20	2.93211133270993e-17	2.713832063615049e-13	1.5859023746766216e-12	1.4513789657167447e-12
29300000	0.004994322429701847	1.8516751533282514e-49	3.193367578353298e-63	6.085744272540154e-10	3.1554466162589757e-15	0.000011353920135600826	-8.001610680217826e-20	2.93211133270993e-17	2.713832063615049e-13	1.5859023746766216e-12	1.4513789657167447e-12
29400000	0.004994322429701847	1.8516751533282514e-49	3.193367578353298e-63	6.085744272540154e-10	3.1554466162589757e-15	0.000011353920135600826	-8.001579292150265e-20	2.93211133270993e-17	2.713832063615049e-13	1.5859023746766216e-12	1.4513789657167447e-12
29500000	0.004994322429701847	1.8516751533282514e-49	3.193367578353298e-63	6.085744272540155e-10	3.1554466162589757e-15	0.000011353920135600826	-8.001547904082704e-20	2.93211133270993e-17	2.713832063615049e-13	1.5859023746766216e-12	1.4513789657167447e-12
29600000	0.004994322429701847	1.8516751533282514e-49	3.193367578353298e-63	6.085744272540155e-10	3.1554466162589757e-15	0.000011353920135600826	-8.001516516015141e-20	2.93211133270993e-17	2.713832063615049e-13	1.5859023746766216e-12	1.4513789657167447e-12
29700000	0.004994322429701847	1.8516751533282514e-49	3.193367578353298e-63	6.085744272540155e-10	3.1554466162589757e-15	0.000011353920135600826	-8.00148512794758e-20	2.93211133270993e-17	2.713832063615049e-13	1.5859023746766216e-12	1.4513789657167447e-12
29800000	0.004994322429701847	1.8516751533282514e-49	3.193367578353298e-63	6.085744272540155e-10	3.1554466162589757e-15	0.000011353920135600826	-8.001453739880019e-20	2.93211133270993e-17	2.713832063615049e-13	1.5859023746766216e-12	1.4513789657167447e-12
29900000	0.004994322429701847	1.8516751533282514e-49	3.193367578353298e-63	6.085744272540155e-10	3.1554466162589757e-15	0.000011353920135600826	-8.001422351812456e-20	2.93211133270993e-17	2.713832063615049e-13	1.5859023746766216e-12	1.4513789657167447e-12
30000000	0.004994322429701847	1.8516751533282514e-49	3.193367578353298e-63	6.085744272540155e-10	3.1554466162589757e-15	0.000011353920135600826	-8.001390963744895e-20	2.93211133270993e-17	2.713832063615049e-13	1.5859023746766216e-12	1.4513789657167447e-12
30100000	0.004994322429701847	1.8516751533282514e-49	3.193367578353298e-63	6.085744272540155e-10	3.1554466162589757e-15	0.000011353920135600826	-8.001359575677334e-20	2.93211133270993e-17	2.713832063615049e-13	1.5859023746766216e-12	1.4513789657167447e-12
30200000	0.004994322429701847	1.8516751533282514e-49	3.193367578353298e-63	6.085744272540155e-10	3.1554466162589757e-15	0.000011353920135600826	-8.001328187609771e-20	2.93211133270993e-17	2.713832063615049e-13	1.5859023746766216e-12	1.4513789657167447e-12
30300000	0.004994322429701847	1.8516751533282514e-49	3.193367578353298e-63	6.085744272540155e-10	3.1554466162589757e-15	0.000011353920135600826	-8.00129679954221e-20	2.93211133270993e-17	2.713832063615049e-13	1.5859023746766216e-12	1.4513789657167447e-12
30400000	0.004994322429701847	1.8516751533282514e-49	3.193367578353298e-63	6.085744272540155e-10	3.1554466162589757e-15	0.000011353920135600826	-8.001265411474649e-20	2.93211133270993e-17	2.713832063615049e-13	1.5859023746766216e-12	1.4513789657167447e-12
30500000	0.004994322429701847	1.8516751533282518e-49	3.193367578353298e-63	6.085744272540155e-10	3.1554466162589757e-15	0.000011353920135600826	-8.001234023407086e-20	2.93211133270993e-17	2.713832063615049e-13	1.5859023746766216e-12	1.4513789657167447e-12
30600000	0.004994322429701847	1.8516751533282518e-49	3.193367578353298e-63	6.085744272540155e-10	3.1554466162589757e-15	0.000011353920135600826	-8.001202635339525e-20	2.93211133270993e-17	2.713832063615049e-13	1.5859023746766216e-12	1.4513789657167447e-12
30700000	0.004994322429701847	1.8516751533282518e-49	3.193367578353298e-63	6.085744272540155e-10	3.1554466162589757e-15	0.000011353920135600826	-8.001171247271964e-20	2.93211133270993e-17	2.713832063615049e-13	1.5859023746766216e-12	1.4513789657167447e-12
30800000	0.004994322429701847	1.8516751533282518e-49	3.193367578353298e-63	6.085744272540155e-10	3.1554466162589757e-15	0.000011353920135600826	-8.001139859204401e-20	2.93211133270993e-17	2.713832063615049e-13	1.5859023746766216e-12	1.4513789657167447e-12
30900000	0.004994322429701847	1.8516751533282518e-49	3.193367578353298e-63	6.085744272540155e-10	3.1554466162589757e-15	0.000011353920135600826	-8.00110847113684e-20	2.93211133270993e-17	2.713832063615049e-13	1.5859023746766216e-12	1.4513789657167447e-12
31000000	0.004994322429701847	1.8516751533282518e-49	3.193367578353298e-63	6.085744272540155e-10	3.1554466162589757e-15	0.000011353920135600826	-8.001077083069279e-20	2.93211133270993e-17	2.713832063615049e-13	1.5859023746766216e-12	1.4513789657167447e-12
31100000	0.004994322429701847	1.8516751533282518e-49	3.193367578353298e-63	6.085744272540155e-10	3.1554466162589757e-15	0.000011353920135600826	-8.001045695001716e-20	2.93211133270993e-17	2.713832063615049e-13	1.5859023746766216e-12	1.4513789657167447e-12
31200000	0.004994322429701847	1.8516751533282518e-49	3.193367578353298e-63	6.085744272540155e-10	3.1554466162589757e-15	0.000011353920135600826	-8.001014306934155e-20	2.93211133270993e-17	2.713832063615049e-13	1.5859023746766216e-12	1.4513789657167447e-12
31300000	0.004994322429701847	1.8516751533282518e-49	3.193367578353298e-63	6.085744272540155e-10	3.1554466162589757e-15	0.000011353920135600826	-8.000982918866594e-20	2.93211133270993e-17	2.713832063615049e-13	1.5859023746766216e-12	1.4513789657167447e-12
31400000	0.004994322429701847	1.8516751533282518e-49	3.193367578353298e-63	6.085744272540155e-10	3.1554466162589757e-15	0.000011353920135600826	-8.000951530799031e-20	2.93211133270993e-17	2.713832063615049e-13	1.5859023746766216e-12	1.4513789657167447e-12
31500000	0.004994322429701847	1.8516751533282518e-49	3.193367578353298e-63	6.085744272540155e-10	3.1554466162589757e-15	0.000011353920135600826	-8.00092014273147e-20	2.93211133270993e-17	2.713832063615049e-13	1.5859023746766216e-12	1.4513789657167447e-12
31600000	0.004994322429701847	1.8516751533282518e-49	3.193367578353298e-63	6.085744272540155e-10	3.1554466162589757e-15	0.000011353920135600826	-8.000888754663909e-20	2.93211133270993e-17	2.713832063615049e-13	1.5859023746766216e-12	1.4513789657167447e-12
31700000	0.004994322429701847	1.8516751533282518e-49	3.193367578353298e-63	6.085744272540155e-10	3.1554466162589757e-15	0.000011353920135600826	-8.000857366596347e-20	2.93211133270993e-17	2.713832063615049e-13	1.5859023746766216e-12	1.4513789657167447e-12
31800000	0.004994322429701847	1.8516751533282518e-49	3.193367578353298e-63	6.085744272540155e-10	3.1554466162589757e-15	0.000011353920135600826	-8.000825978528785e-20	2.93211133270993e-17	2.713832063615049e-13	1.5859023746766216e-12	1.4513789657167447e-12
31900000	0.004994322429701847	1.8516751533282518e-49	3.193367578353298e-63	6.085744272540155e-10	3.1554466162589757e-15	0.000011353920135600826	-8.000794590461224e-20	2.93211133270993e-17	2.713832063615049e-13	1.5859023746766216e-12	1.4513789657167447e-12
32000000	0.004994322429701847	1.8516751533282518e-49	3.193367578353298e-63	6.085744272540155e-10	3.1554466162589757e-15	0.000011353920135600826	-8.000763202393662e-20	2.93211133270993e-17	2.713832063615049e-13	1.5859023746766216e-12	1.4513789657167447e-12
32100000	0.004994322429701847	1.8516751533282518e-49	3.193367578353298e-63	6.085744272540155e-10	3.1554466162589757e-15	0.000011353920135600826	-8.0007318143261e-20	2.93211133270993e-17	2.713832063615049e-13	1.5859023746766216e-12	1.4513789657167447e-12
32200000	0.004994322429701847	1.8516751533282518e-49	3.193367578353298e-63	6.085744272540155e-10	3.1554466162589757e-15	0.000011353920135600826	-8.000700426258539e-20	2.93211133270993e-17	2.713832063615049e-13	1.5859023746766216e-12	1.4513789657167447e-12
32300000	0.004994322429701847	1.8516751533282518e-49	3.193367578353298e-63	6.085744272540155e-10	3.1554466162589757e-15	0.000011353920135600826	-8.000669038190978e-20	2.93211133270993e-17	2.713832063615049e-13	1.5859023746766216e-12	1.4513789657167447e-12
32400000	0.004994322429701847	1.8516751533282518e-49	3.193367578353298e-63	6.085744272540155e-10	3.1554466162589757e-15	0.000011353920135600826	-8.000637650123415e-20	2.93211133270993e-17	2.713832063615049e-13	1.5859023746766216e-12	1.4513789657167447e-12
32500000	0.004994322429701847	1.8516751533282518e-49	3.193367578353298e-63	6.085744272540155e-10	3.1554466162589757e-15	0.000011353920135600826	-8.000606262055854e-20	2.93211133270993e-17	2.713832063615049e-13	1.5859023746766216e-12	1.4513789657167447e-12
32600000	0.004994322429701847	1.8516751533282518e-49	3.193367578353298e-63	6.085744272540155e-10	3.1554466162589757e-15	0.000011353920135600826	-8.000574873988293e-20	2.93211133270993e-17	2.713832063615049e-13	1.5859023746766216e-12	1.4513789657167447e-12
32700000	0.004994322429701847	1.8516751533282518e-49	3.193367578353298e-63	6.085744272540155e-10	3.1554466162589757e-15	0.000011353920135600826	-8.00054348592073e-20	2.93211133270993e-17	2.713832063615049e-13	1.5859023746766216e-12	1.4513789657167447e-12
32800000	0.004994322429701847	1.8516751533282518e-49	3.193367578353298e-63	6.085744272540155e-10	3.1554466162589757e-15	0.000011353920135600826	-8.000512097853169e-20	2.93211133270993e-17	2.713832063615049e-13	1.5859023746766216e-12	1.4513789657167447e-12
32900000	0.004994322429701847	1.8516751533282518e-49	3.193367578353298e-63	6.085744272540155e-10	3.1554466162589757e-15	0.000011353920135600826	-8.000480709785608e-20	2.93211133270993e-17	2.713832063615049e-13	1.5859023746766216e-12	1.4513789657167447e-12
33000000	0.004994322429701847	1.8516751533282518e-49	3.193367578353298e-63	6.085744272540155e-10	3.1554466162589757e-15	0.000011353920135600826	-8.000449321718045e-20	2.93211133270993e-17	2.713832063615049e-13	1.5859023746766216e-12	1.4513789657167447e-12
33100000	0.004994322429701847	1.8516751533282518e-49	3.193367578353298e-63	6.085744272540155e-10	3.1554466162589757e-15	0.000011353920135600826	-8.000417933650484e-20	2.93211133270993e-17	2.713832063615049e-13	1.5859023746766216e-12	1.4513789657167447e-12
33200000	0.004994322429701847	1.8516751533282518e-49	3.193367578353298e-63	6.085744272540155e-10	3.1554466162589757e-15	0.000011353920135600826	-8.000386545582923e-20	2.93211133270993e-17	2.713832063615049e-13	1.5859023746766216e-12	1.4513789657167447e-12
33300000	0.004994322429701847	1.8516751533282518e-49	3.193367578353298e-63	6.085744272540155e-10	3.1554466162589757e-15	0.000011353920135600826	-8.00035515751536e-20	2.93211133270993e-17	2.713832063615049e-13	1.5859023746766216e-12	1.4513789657167447e-12
33400000	0.004994322429701847	1.8516751533282518e-49	3.193367578353298e-63	6.085744272540155e-10	3.1554466162589757e-15	0.000011353920135600826	-8.000323769447799e-20	2.93211133270993e-17	2.713832063615049e-13	1.5859023746766216e-12	1.4513789657167447e-12
33500000	0.004994322429701847	1.8516751533282518e-49	3.193367578353298e-63	6.085744272540155e-10	3.1554466162589757e-15	0.000011353920135600826	-8.000292381380238e-20	2.93211133270993e-17	2.713832063615049e-13	1.5859023746766216e-12	1.4513789657167447e-12
33600000	0.004994322429701847	1.8516751533282518e-49	3.193367578353298e-63	6.085744272540155e-10	3.1554466162589757e-15	0.000011353920135600826	-8.000260993312676e-20	2.93211133270993e-17	2.713832063615049e-13	1.5859023746766216e-12	1.4513789657167447e-12
33700000	0.004994322429701847	1.8516751533282518e-49	3.193367578353298e-63	6.085744272540155e-10	3.1554466162589757e-15	0.000011353920135600826	-8.000229605245114e-20	2.93211133270993e-17	2.713832063615049e-13	1.5859023746766216e-12	1.4513789657167447e-12
33800000	0.004994322429701847	1.8516751533282518e-49	3.193367578353298e-63	6.085744272540155e-10	3.1554466162589757e-15	0.000011353920135600826	-8.000198217177553e-20	2.93211133270993e-17	2.713832063615049e-13	1.5859023746766216e-12	1.4513789657167447e-12
33900000	0.004994322429701847	1.8516751533282518e-49	3.193367578353298e-63	6.085744272540155e-10	3.1554466162589757e-15	0.000011353920135600826	-8.000166829109991e-20	2.93211133270993e-17	2.713832063615049e-13	1.5859023746766216e-12	1.4513789657167447e-12
34000000	0.004994322429701847	1.8516751533282518e-49	3.193367578353298e-63	6.085744272540155e-10	3.1554466162589757e-15	0.000011353920135600826	-8.000135441042429e-20	2.93211133270993e-17	2.713832063615049e-13	1.5859023746766216e-12	1.4513789657167447e-12
34100000	0.004994322429701847	1.8516751533282518e-49	3.193367578353298e-63	6.085744272540155e-10	3.1554466162589757e-15	0.000011353920135600826	-8.000104052974868e-20	2.93211133270993e-17	2.713832063615049e-13	1.5859023746766216e-12	1.4513789657167447e-12
34200000	0.004994322429701847	1.8516751533282518e-49	3.193367578353298e-63	6.085744272540155e-10	3.1554466162589757e-15	0.000011353920135600826	-8.000072664907306e-20	2.93211133270993e-17	2.713832063615049e-13	1.5859023746766216e-12	1.4513789657167447e-12
34300000	0.004994322429701847	1.8516751533282518e-49	3.193367578353298e-63	6.085744272540155e-10	3.1554466162589757e-15	0.000011353920135600826	-8.000041276839744e-20	2.93211133270993e-17	2.713832063615049e-13	1.5859023746766216e-12	1.4513789657167447e-12
34400000	0.004994322429701847	1.8516751533282518e-49	3.193367578353298e-63	6.085744272540155e-10	3.1554466162589757e-15	0.000011353920135600826	-8.000009888772183e-20	2.93211133270993e-17	2.713832063615049e-13	1.5859023746766216e-12	1.4513789657167447e-12
34500000	0.004994322429701847	1.8516751533282518e-49	3.193367578353298e-63	6.085744272540155e-10	3.1554466162589757e-15	0.000011353920135600826	-7.999978500704621e-20	2.93211133270993e-17	2.713832063615049e-13	1.5859023746766216e-12	1.4513789657167447e-12
34600000	0.004994322429701847	1.8516751533282518e-49	3.193367578353298e-63	6.085744272540155e-10	3.1554466162589757e-15	0.000011353920135600826	-7.99994711263706e-20	2.93211133270993e-17	2.713832063615049e-13	1.5859023746766216e-12	1.4513789657167447e-12
34700000	0.004994322429701847	1.8516751533282518e-49	3.193367578353298e-63	6.085744272540155e-10	3.1554466162589757e-15	0.000011353920135600826	-7.999915724569498e-20	2.93211133270993e-17	2.713832063615049e-13	1.5859023746766216e-12	1.4513789657167447e-12
34800000	0.004994322429701847	1.8516751533282518e-49	3.193367578353298e-63	6.085744272540155e-10	3.1554466162589757e-15	0.000011353920135600826	-7.999884336501936e-20	2.93211133270993e-17	2.713832063615049e-13	1.5859023746766216e-12	1.4513789657167447e-12
34900000	0.004994322429701847	1.8516751533282518e-49	3.193367578353298e-63	6.085744272540155e-10	3.1554466162589757e-15	0.000011353920135600826	-7.999852948434375e-20	2.93211133270993e-17	2.713832063615049e-13	1.5859023746766216e-12	1.4513789657167447e-12
35000000	0.004994322429701847	1.8516751533282518e-49	3.193367578353298e-63	6.085744272540155e-10	3.1554466162589757e-15	0.000011353920135600826	-7.999821560366813e-20	2.93211133270993e-17	2.713832063615049e-13	1.5859023746766216e-12	1.4513789657167447e-12
35100000	0.004994322429701847	1.8516751533282518e-49	3.193367578353298e-63	6.085744272540155e-10	3.1554466162589757e-15	0.000011353920135600826	-7.999790172299251e-20	2.93211133270993e-17	2.713832063615049e-13	1.5859023746766216e-12	1.4513789657167447e-12
35200000	0.004994322429701847	1.8516751533282518e-49	3.193367578353298e-63	6.085744272540155e-10	3.1554466162589757e-15	0.000011353920135600826	-7.99975878423169e-20	2.93211133270993e-17	2.713832063615049e-13	1.5859023746766216e-12	1.4513789657167447e-12
35300000	0.004994322429701847	1.8516751533282518e-49	3.193367578353298e-63	6.085744272540155e-10	3.1554466162589757e-15	0.000011353920135600826	-7.999727396164128e-20	2.93211133270993e-17	2.713832063615049e-13	1.5859023746766216e-12	1.4513789657167447e-12
35400000	0.004994322429701847	1.8516751533282518e-49	3.193367578353298e-63	6.085744272540155e-10	3.1554466162589757e-15	0.000011353920135600826	-7.999696008096566e-20	2.93211133270993e-17	2.713832063615049e-13	1.5859023746766216e-12	1.4513789657167447e-12
35500000	0.004994322429701847	1.8516751533282518e-49	3.193367578353298e-63	6.085744272540155e-10	3.1554466162589757e-15	0.000011353920135600826	-7.999664620029005e-20	2.93211133270993e-17	2.713832063615049e-13	1.5859023746766216e-12	1.4513789657167447e-12
35600000	0.004994322429701847	1.8516751533282518e-49	3.193367578353298e-63	6.085744272540155e-10	3.1554466162589757e-15	0.000011353920135600826	-7.999633231961443e-20	2.93211133270993e-17	2.713832063615049e-13	1.5859023746766216e-12	1.4513789657167447e-12
35700000	0.004994322429701847	1.8516751533282518e-49	3.193367578353298e-63	6.085744272540155e-10	3.1554466162589757e-15	0.000011353920135600826	-7.999601843893881e-20	2.93211133270993e-17	2.713832063615049e-13	1.5859023746766216e-12	1.4513789657167447e-12
35800000	0.004994322429701847	1.8516751533282518e-49	3.193367578353298e-63	6.085744272540155e-10	3.1554466162589757e-15	0.000011353920135600826	-7.99957045582632e-20	2.93211133270993e-17	2.713832063615049e-13	1.5859023746766216e-12	1.4513789657167447e-12
35900000	0.004994322429701847	1.8516751533282518e-49	3.193367578353298e-63	6.085744272540155e-10	3.1554466162589757e-15	0.000011353920135600826	-7.999539067758758e-20	2.93211133270993e-17	2.713832063615049e-13	1.5859023746766216e-12	1.4513789657167447e-12
36000000	0.004994322429701847	1.8516751533282518e-49	3.193367578353298e-63	6.085744272540155e-10	3.1554466162589757e-15	0.000011353920135600826	-7.999507679691196e-20	2.93211133270993e-17	2.713832063615049e-13	1.5859023746766216e-12	1.4513789657167447e-12
36100000	0.004994322429701847	1.8516751533282518e-49	3.193367578353298e-63	6.085744272540155e-10	3.1554466162589757e-15	0.000011353920135600826	-7.999476291623635e-20	2.93211133270993e-17	2.713832063615049e-13	1.5859023746766216e-12	1.4513789657167447e-12
36200000	0.004994322429701847	1.8516751533282518e-49	3.193367578353298e-63	6.085744272540155e-10	3.1554466162589757e-15	0.000011353920135600826	-7.999444903556073e-20	2.93211133270993e-17	2.713832063615049e-13	1.5859023746766216e-12	1.4513789657167447e-12
36300000	0.004994322429701847	1.8516751533282518e-49	3.193367578353298e-63	6.085744272540155e-10	3.1554466162589757e-15	0.000011353920135600826	-7.999413515488511e-20	2.93211133270993e-17	2.713832063615049e-13	1.5859023746766216e-12	1.4513789657167447e-12
36400000	0.004994322429701847	1.8516751533282518e-49	3.193367578353298e-63	6.085744272540155e-10	3.1554466162589757e-15	0.000011353920135600826	-7.99938212742095e-20	2.93211133270993e-17	2.713832063615049e-13	1.5859023746766216e-12	1.4513789657167447e-12
36500000	0.004994322429701847	1.8516751533282518e-49	3.193367578353298e-63	6.085744272540155e-10	3.1554466162589757e-15	0.000011353920135600826	-7.999350739353389e-20	2.93211133270993e-17	2.713832063615049e-13	1.5859023746766216e-12	1.4513789657167447e-12
36600000	0.004994322429701847	1.8516751533282518e-49	3.193367578353298e-63	6.085744272540155e-10	3.1554466162589757e-15	0.000011353920135600826	-7.999319351285826e-20	2.93211133270993e-17	2.713832063615049e-13	1.5859023746766216e-12	1.4513789657167447e-12
36700000	0.004994322429701847	1.8516751533282518e-49	3.193367578353298e-63	6.085744272540155e-10	3.1554466162589757e-15	0.000011353920135600826	-7.999287963218265e-20	2.93211133270993e-17	2.713832063615049e-13	1.5859023746766216e-12	1.4513789657167447e-12
36800000	0.004994322429701847	1.8516751533282518e-49	3.193367578353298e-63	6.085744272540155e-10	3.1554466162589757e-15	0.000011353920135600826	-7.999256575150704e-20	2.93211133270993e-17	2.713832063615049e-13	1.5859023746766216e-12	1.4513789657167447e-12
36900000	0.004994322429701847	1.8516751533282518e-49	3.193367578353298e-63	6.085744272540155e-10	3.1554466162589757e-15	0.000011353920135600826	-7.999225187083141e-20	2.93211133270993e-17	2.713832063615049e-13	1.5859023746766216e-12	1.4513789657167447e-12
37000000	0.004994322429701847	1.8516751533282518e-49	3.193367578353298e-63	6.085744272540155e-10	3.1554466162589757e-15	0.000011353920135600826	-7.99919379901558e-20	2.93211133270993e-17	2.713832063615049e-13	1.5859023746766216e-12	1.4513789657167447e-12
37100000	0.004994322429701847	1.8516751533282518e-49	3.193367578353298e-63	6.085744272540155e-10	3.1554466162589757e-15	0.000011353920135600826	-7.999162410948019e-20	2.93211133270993e-17	2.713832063615049e-13	1.5859023746766216e-12	1.4513789657167447e-12
37200000	0.004994322429701847	1.8516751533282518e-49	3.193367578353298e-63	6.085744272540155e-10	3.1554466162589757e-15	0.000011353920135600826	-7.999131022880456e-20	2.93211133270993e-17	2.713832063615049e-13	1.5859023746766216e-12	1.4513789657167447e-12
37300000	0.004994322429701847	1.8516751533282518e-49	3.193367578353298e-63	6.085744272540155e-10	3.1554466162589757e-15	0.000011353920135600826	-7.999099634812895e-20	2.93211133270993e-17	2.713832063615049e-13	1.5859023746766216e-12	1.4513789657167447e-12
37400000	0.004994322429701847	1.8516751533282518e-49	3.193367578353298e-63	6.085744272540155e-10	3.1554466162589757e-15	0.000011353920135600826	-7.999068246745334e-20	2.93211133270993e-17	2.713832063615049e-13	1.5859023746766216e-12	1.4513789657167447e-12
37500000	0.004994322429701847	1.8516751533282518e-49	3.193367578353298e-63	6.085744272540155e-10	3.1554466162589757e-15	0.000011353920135600826	-7.999036858677771e-20	2.93211133270993e-17	2.713832063615049e-13	1.5859023746766216e-12	1.4513789657167447e-12
37600000	0.004994322429701847	1.8516751533282518e-49	3.193367578353298e-63	6.085744272540155e-10	3.155446616258976e-15	0.000011353920135600826	-7.99900547061021e-20	2.93211133270993e-17	2.713832063615049e-13	1.5859023746766216e-12	1.4513789657167447e-12
37700000	0.004994322429701847	1.8516751533282518e-49	3.193367578353298e-63	6.085744272540155e-10	3.155446616258976e-15	0.000011353920135600826	-7.998974082542649e-20	2.93211133270993e-17	2.713832063615049e-13	1.5859023746766216e-12	1.4513789657167447e-12
37800000	0.004994322429701847	1.8516751533282518e-49	3.193367578353298e-63	6.085744272540155e-10	3.155446616258976e-15	0.000011353920135600826	-7.998942694475086e-20	2.93211133270993e-17	2.713832063615049e-13	1.5859023746766216e-12	1.4513789657167447e-12
37900000	0.004994322429701847	1.8516751533282518e-49	3.193367578353298e-63	6.085744272540155e-10	3.155446616258976e-15	0.000011353920135600826	-7.998911306407525e-20	2.93211133270993e-17	2.713832063615049e-13	1.5859023746766216e-12	1.4513789657167447e-12
38000000	0.004994322429701847	1.8516751533282518e-49	3.193367578353298e-63	6.085744272540155e-10	3.155446616258976e-15	0.000011353920135600826	-7.998879918339964e-20	2.93211133270993e-17	2.713832063615049e-13	1.5859023746766216e-12	1.4513789657167447e-12
38100000	0.004994322429701847	1.8516751533282518e-49	3.193367578353298e-63	6.085744272540155e-10	3.155446616258976e-15	0.000011353920135600826	-7.998848530272401e-20	2.93211133270993e-17	2.713832063615049e-13	1.5859023746766216e-12	1.4513789657167447e-12
38200000	0.004994322429701847	1.8516751533282518e-49	3.193367578353298e-63	6.085744272540155e-10	3.155446616258976e-15	0.000011353920135600826	-7.99881714220484e-20	2.93211133270993e-17	2.713832063615049e-13	1.5859023746766216e-12	1.4513789657167447e-12
38300000	0.004994322429701847	1.8516751533282518e-49	3.193367578353298e-63	6.085744272540155e-10	3.155446616258976e-15	0.000011353920135600826	-7.998785754137279e-20	2.93211133270993e-17	2.713832063615049e-13	1.5859023746766216e-12	1.4513789657167447e-12
38400000	0.004994322429701847	1.8516751533282518e-49	3.193367578353298e-63	6.085744272540155e-10	3.155446616258976e-15	0.000011353920135600826	-7.998754366069716e-20	2.93211133270993e-17	2.713832063615049e-13	1.5859023746766216e-12	1.4513789657167447e-12
38500000	0.004994322429701847	1.8516751533282518e-49	3.193367578353298e-63	6.085744272540155e-10	3.155446616258976e-15	0.000011353920135600826	-7.998722978002155e-20	2.93211133270993e-17	2.713832063615049e-13	1.5859023746766216e-12	1.4513789657167447e-12
38600000	0.004994322429701847	1.8516751533282518e-49	3.193367578353298e-63	6.085744272540155e-10	3.155446616258976e-15	0.000011353920135600826	-7.998691589934594e-20	2.93211133270993e-17	2.713832063615049e-13	1.5859023746766216e-12	1.4513789657167447e-12
38700000	0.004994322429701847	1.8516751533282518e-49	3.193367578353298e-63	6.085744272540155e-10	3.155446616258976e-15	0.000011353920135600826	-7.998660201867031e-20	2.93211133270993e-17	2.713832063615049e-13	1.5859023746766216e-12	1.4513789657167447e-12
38800000	0.004994322429701847	1.8516751533282518e-49	3.193367578353298e-63	6.085744272540155e-10	3.155446616258976e-15	0.000011353920135600826	-7.99862881379947e-20	2.93211133270993e-17	2.713832063615049e-13	1.5859023746766216e-12	1.4513789657167447e-12
38900000	0.004994322429701847	1.8516751533282518e-49	3.193367578353298e-63	6.085744272540155e-10	3.155446616258976e-15	0.000011353920135600826	-7.998597425731909e-20	2.93211133270993e-17	2.713832063615049e-13	1.5859023746766216e-12	1.4513789657167447e-12
39000000	0.004994322429701847	1.8516751533282518e-49	3.193367578353298e-63	6.085744272540155e-10	3.155446616258976e-15	0.000011353920135600826	-7.998566037664346e-20	2.93211133270993e-17	2.713832063615049e-13	1.5859023746766216e-12	1.4513789657167447e-12
39100000	0.004994322429701847	1.8516751533282518e-49	3.193367578353298e-63	6.085744272540155e-10	3.155446616258976e-15	0.000011353920135600826	-7.998534649596785e-20	2.93211133270993e-17	2.713832063615049e-13	1.5859023746766216e-12	1.4513789657167447e-12
39200000	0.004994322429701847	1.8516751533282518e-49	3.193367578353298e-63	6.085744272540155e-10	3.155446616258976e-15	0.000011353920135600826	-7.998503261529224e-20	2.93211133270993e-17	2.713832063615049e-13	1.5859023746766216e-12	1.4513789657167447e-12
39300000	0.004994322429701847	1.8516751533282518e-49	3.193367578353298e-63	6.085744272540155e-10	3.155446616258976e-15	0.000011353920135600826	-7.998471873461662e-20	2.93211133270993e-17	2.713832063615049e-13	1.5859023746766216e-12	1.4513789657167447e-12
39400000	0.004994322429701847	1.8516751533282518e-49	3.193367578353298e-63	6.085744272540155e-10	3.155446616258976e-15	0.000011353920135600826	-7.9984404853941e-20	2.93211133270993e-17	2.713832063615049e-13	1.5859023746766216e-12	1.4513789657167447e-12
39500000	0.004994322429701847	1.8516751533282518e-49	3.193367578353298e-63	6.085744272540155e-10	3.155446616258976e-15	0.000011353920135600826	-7.998409097326539e-20	2.93211133270993e-17	2.713832063615049e-13	1.5859023746766216e-12	1.4513789657167447e-12
39600000	0.004994322429701847	1.8516751533282518e-49	3.193367578353298e-63	6.085744272540155e-10	3.155446616258976e-15	0.000011353920135600826	-7.998377709258977e-20	2.93211133270993e-17	2.713832063615049e-13	1.5859023746766216e-12	1.4513789657167447e-12
39700000	0.004994322429701847	1.8516751533282518e-49	3.193367578353298e-63	6.085744272540154e-10	3.155446616258976e-15	0.000011353920135600826	-7.998346321191415e-20	2.93211133270993e-17	2.713832063615049e-13	1.5859023746766216e-12	1.4513789657167447e-12
39800000	0.004994322429701847	1.8516751533282518e-49	3.193367578353298e-63	6.085744272540154e-10	3.155446616258976e-15	0.000011353920135600826	-7.998314933123854e-20	2.93211133270993e-17	2.713832063615049e-13	1.5859023746766216e-12	1.4513789657167447e-12
39900000	0.004994322429701847	1.8516751533282518e-49	3.193367578353298e-63	6.085744272540154e-10	3.155446616258976e-15	0.000011353920135600826	-7.998283545056292e-20	2.93211133270993e-17	2.713832063615049e-13	1.5859023746766216e-12	1.4513789657167447e-12
40000000	0.004994322429701847	1.8516751533282518e-49	3.193367578353298e-63	6.085744272540154e-10	3.155446616258976e-15	0.000011353920135600826	-7.99825215698873e-20	2.93211133270993e-17	2.713832063615049e-13	1.5859023746766216e-12	1.4513789657167447e-12
40100000	0.004994322429701847	1.8516751533282518e-49	3.193367578353298e-63	6.085744272540154e-10	3.155446616258976e-15	0.000011353920135600826	-7.998220768921169e-20	2.93211133270993e-17	2.713832063615049e-13	1.5859023746766216e-12	1.4513789657167447e-12
40200000	0.004994322429701847	1.8516751533282518e-49	3.193367578353298e-63	6.085744272540154e-10	3.155446616258976e-15	0.000011353920135600826	-7.998189380853607e-20	2.93211133270993e-17	2.713832063615049e-13	1.5859023746766216e-12	1.4513789657167447e-12
40300000	0.004994322429701847	1.8516751533282518e-49	3.193367578353298e-63	6.085744272540154e-10	3.155446616258976e-15	0.000011353920135600826	-7.998157992786045e-20	2.93211133270993e-17	2.713832063615049e-13	1.5859023746766216e-12	1.4513789657167447e-12
40400000	0.004994322429701847	1.8516751533282518e-49	3.193367578353298e-63	6.085744272540154e-10	3.155446616258976e-15	0.000011353920135600826	-7.998126604718484e-20	2.93211133270993e-17	2.713832063615049e-13	1.5859023746766216e-12	1.4513789657167447e-12
40500000	0.004994322429701847	1.8516751533282518e-49	3.193367578353298e-63	6.085744272540154e-10	3.155446616258976e-15	0.000011353920135600826	-7.998095216650922e-20	2.93211133270993e-17	2.713832063615049e-13	1.5859023746766216e-12	1.4513789657167447e-12
40600000	0.004994322429701847	1.8516751533282518e-49	3.193367578353298e-63	6.085744272540154e-10	3.155446616258976e-15	0.000011353920135600826	-7.99806382858336e-20	2.93211133270993e-17	2.713832063615049e-13	1.5859023746766216e-12	1.4513789657167447e-12
40700000	0.004994322429701847	1.8516751533282518e-49	3.193367578353298e-63	6.085744272540154e-10	3.155446616258976e-15	0.000011353920135600826	-7.998032440515799e-20	2.93211133270993e-17	2.713832063615049e-13	1.5859023746766216e-12	1.4513789657167447e-12
40800000	0.004994322429701847	1.8516751533282518e-49	3.193367578353298e-63	6.085744272540154e-10	3.155446616258976e-15	0.000011353920135600826	-7.998001052448237e-20	2.93211133270993e-17	2.713832063615049e-13	1.5859023746766216e-12	1.4513789657167447e-12
40900000	0.004994322429701847	1.8516751533282518e-49	3.193367578353298e-63	6.085744272540154e-10	3.155446616258976e-15	0.000011353920135600826	-7.997969664380676e-20	2.93211133270993e-17	2.713832063615049e-13	1.5859023746766216e-12	1.4513789657167447e-12
41000000	0.004994322429701847	1.8516751533282518e-49	3.193367578353298e-63	6.085744272540154e-10	3.155446616258976e-15	0.000011353920135600826	-7.997938276313114e-20	2.93211133270993e-17	2.713832063615049e-13	1.5859023746766216e-12	1.4513789657167447e-12
41100000	0.004994322429701847	1.8516751533282518e-49	3.193367578353298e-63	6.085744272540154e-10	3.155446616258976e-15	0.000011353920135600826	-7.997906888245552e-20	2.93211133270993e-17	2.713832063615049e-13	1.5859023746766216e-12	1.4513789657167447e-12
41200000	0.004994322429701847	1.8516751533282518e-49	3.193367578353298e-63	6.085744272540154e-10	3.155446616258976e-15	0.000011353920135600826	-7.99787550017799e-20	2.93211133270993e-17	2.713832063615049e-13	1.5859023746766216e-12	1.4513789657167447e-12
41300000	0.004994322429701847	1.8516751533282518e-49	3.193367578353298e-63	6.085744272540154e-10	3.155446616258976e-15	0.000011353920135600826	-7.997844112110429e-20	2.93211133270993e-17	2.713832063615049e-13	1.5859023746766216e-12	1.4513789657167447e-12
41400000	0.004994322429701847	1.8516751533282518e-49	3.193367578353298e-63	6.085744272540154e-10	3.155446616258976e-15	0.000011353920135600826	-7.997812724042867e-20	2.93211133270993e-17	2.713832063615049e-13	1.5859023746766216e-12	1.4513789657167447e-12
41500000	0.004994322429701847	1.8516751533282518e-49	3.193367578353298e-63	6.085744272540154e-10	3.155446616258976e-15	0.000011353920135600826	-7.997781335975306e-20	2.93211133270993e-17	2.713832063615049e-13	1.5859023746766216e-12	1.4513789657167447e-12
41600000	0.004994322429701847	1.8516751533282518e-49	3.193367578353298e-63	6.085744272540154e-10	3.155446616258976e-15	0.000011353920135600826	-7.997749947907744e-20	2.93211133270993e-17	2.713832063615049e-13	1.5859023746766216e-12	1.4513789657167447e-12
41700000	0.004994322429701847	1.8516751533282518e-49	3.193367578353298e-63	6.085744272540154e-10	3.155446616258976e-15	0.000011353920135600826	-7.997718559840182e-20	2.93211133270993e-17	2.713832063615049e-13	1.5859023746766216e-12	1.4513789657167447e-12
41800000	0.004994322429701847	1.8516751533282518e-49	3.193367578353298e-63	6.085744272540154e-10	3.155446616258976e-15	0.000011353920135600826	-7.997687171772621e-20	2.93211133270993e-17	2.713832063615049e-13	1.5859023746766216e-12	1.4513789657167447e-12
41900000	0.004994322429701847	1.8516751533282518e-49	3.193367578353298e-63	6.085744272540154e-10	3.155446616258976e-15	0.000011353920135600826	-7.99765578370506e-20	2.93211133270993e-17	2.713832063615049e-13	1.5859023746766216e-12	1.4513789657167447e-12
42000000	0.004994322429701847	1.8516751533282518e-49	3.193367578353298e-63	6.085744272540154e-10	3.155446616258976e-15	0.000011353920135600826	-7.997624395637497e-20	2.93211133270993e-17	2.713832063615049e-13	1.5859023746766216e-12	1.4513789657167447e-12
42100000	0.004994322429701847	1.8516751533282518e-49	3.193367578353298e-63	6.085744272540154e-10	3.155446616258976e-15	0.000011353920135600826	-7.997593007569936e-20	2.93211133270993e-17	2.713832063615049e-13	1.5859023746766216e-12	1.4513789657167447e-12
42200000	0.004994322429701847	1.8516751533282518e-49	3.193367578353298e-63	6.085744272540154e-10	3.155446616258976e-15	0.000011353920135600826	-7.997561619502374e-20	2.93211133270993e-17	2.713832063615049e-13	1.5859023746766216e-12	1.4513789657167447e-12
42300000	0.004994322429701847	1.8516751533282518e-49	3.193367578353298e-63	6.085744272540154e-10	3.155446616258976e-15	0.000011353920135600826	-7.997530231434813e-20	2.93211133270993e-17	2.713832063615049e-13	1.5859023746766216e-12	1.4513789657167447e-12
42400000	0.004994322429701847	1.8516751533282518e-49	3.193367578353298e-63	6.085744272540154e-10	3.155446616258976e-15	0.000011353920135600826	-7.997498843367251e-20	2.93211133270993e-17	2.713832063615049e-13	1.5859023746766216e-12	1.4513789657167447e-12
42500000	0.004994322429701847	1.8516751533282518e-49	3.193367578353298e-63	6.085744272540154e-10	3.155446616258976e-15	0.000011353920135600826	-7.99746745529969e-20	2.93211133270993e-17	2.713832063615049e-13	1.5859023746766216e-12	1.4513789657167447e-12
42600000	0.004994322429701847	1.8516751533282518e-49	3.193367578353298e-63	6.085744272540154e-10	3.155446616258976e-15	0.000011353920135600826	-7.997436067232128e-20	2.93211133270993e-17	2.713832063615049e-13	1.5859023746766216e-12	1.4513789657167447e-12
42700000	0.004994322429701847	1.8516751533282518e-49	3.193367578353298e-63	6.085744272540154e-10	3.155446616258976e-15	0.000011353920135600826	-7.997404679164566e-20	2.93211133270993e-17	2.713832063615049e-13	1.5859023746766216e-12	1.4513789657167447e-12
42800000	0.004994322429701847	1.8516751533282518e-49	3.193367578353298e-63	6.085744272540154e-10	3.155446616258976e-15	0.000011353920135600826	-7.997373291097005e-20	2.93211133270993e-17	2.713832063615049e-13	1.5859023746766216e-12	1.4513789657167447e-12
42900000	0.004994322429701847	1.8516751533282518e-49	3.193367578353298e-63	6.085744272540154e-10	3.155446616258976e-15	0.000011353920135600826	-7.997341903029443e-20	2.93211133270993e-17	2.713832063615049e-13	1.5859023746766216e-12	1.4513789657167447e-12
43000000	0.004994322429701847	1.8516751533282518e-49	3.193367578353298e-63	6.085744272540154e-10	3.155446616258976e-15	0.000011353920135600826	-7.997310514961881e-20	2.93211133270993e-17	2.713832063615049e-13	1.5859023746766216e-12	1.4513789657167447e-12
43100000	0.004994322429701847	1.8516751533282518e-49	3.193367578353298e-63	6.085744272540154e-10	3.155446616258976e-15	0.000011353920135600826	-7.99727912689432e-20	2.93211133270993e-17	2.713832063615049e-13	1.5859023746766216e-12	1.4513789657167447e-12
43200000	0.004994322429701847	1.8516751533282518e-49	3.193367578353298e-63	6.085744272540154e-10	3.155446616258976e-15	0.000011353920135600826	-7.997247738826758e-20	2.93211133270993e-17	2.713832063615049e-13	1.5859023746766216e-12	1.4513789657167447e-12
43300000	0.004994322429701847	1.8516751533282518e-49	3.193367578353298e-63	6.085744272540154e-10	3.155446616258976e-15	0.000011353920135600826	-7.997216350759196e-20	2.93211133270993e-17	2.713832063615049e-13	1.5859023746766216e-12	1.4513789657167447e-12
43400000	0.004994322429701847	1.8516751533282518e-49	3.193367578353298e-63	6.085744272540154e-10	3.155446616258976e-15	0.000011353920135600826	-7.997184962691635e-20	2.93211133270993e-17	2.713832063615049e-13	1.5859023746766216e-12	1.4513789657167447e-12
43500000	0.004994322429701847	1.8516751533282518e-49	3.193367578353298e-63	6.085744272540154e-10	3.155446616258976e-15	0.000011353920135600826	-7.997153574624073e-20	2.93211133270993e-17	2.713832063615049e-13	1.5859023746766216e-12	1.4513789657167447e-12
43600000	0.004994322429701847	1.8516751533282518e-49	3.193367578353298e-63	6.085744272540154e-10	3.155446616258976e-15	0.000011353920135600826	-7.997122186556511e-20	2.93211133270993e-17	2.713832063615049e-13	1.5859023746766216e-12	1.4513789657167447e-12
43700000	0.004994322429701847	1.8516751533282518e-49	3.193367578353298e-63	6.085744272540154e-10	3.155446616258976e-15	0.000011353920135600826	-7.99709079848895e-20	2.93211133270993e-17	2.713832063615049e-13	1.5859023746766216e-12	1.4513789657167447e-12
43800000	0.004994322429701847	1.8516751533282518e-49	3.193367578353298e-63	6.085744272540154e-10	3.155446616258976e-15	0.000011353920135600826	-7.997059410421388e-20	2.93211133270993e-17	2.713832063615049e-13	1.5859023746766216e-12	1.4513789657167447e-12
43900000	0.004994322429701847	1.8516751533282518e-49	3.193367578353298e-63	6.085744272540154e-10	3.155446616258976e-15	0.000011353920135600826	-7.997028022353826e-20	2.93211133270993e-17	2.713832063615049e-13	1.5859023746766216e-12	1.4513789657167447e-12
44000000	0.004994322429701847	1.8516751533282518e-49	3.193367578353298e-63	6.085744272540154e-10	3.155446616258976e-15	0.000011353920135600826	-7.996996634286265e-20	2.93211133270993e-17	2.713832063615049e-13	1.5859023746766216e-12	1.4513789657167447e-12
44100000	0.004994322429701847	1.8516751533282518e-49	3.193367578353298e-63	6.085744272540154e-10	3.155446616258976e-15	0.000011353920135600826	-7.996965246218704e-20	2.93211133270993e-17	2.713832063615049e-13	1.5859023746766216e-12	1.4513789657167447e-12
44200000	0.004994322429701847	1.8516751533282518e-49	3.193367578353298e-63	6.085744272540154e-10	3.155446616258976e-15	0.000011353920135600826	-7.996933858151141e-20	2.93211133270993e-17	2.713832063615049e-13	1.5859023746766216e-12	1.4513789657167447e-12
44300000	0.004994322429701847	1.8516751533282518e-49	3.193367578353298e-63	6.085744272540154e-10	3.155446616258976e-15	0.000011353920135600826	-7.99690247008358e-20	2.93211133270993e-17	2.713832063615049e-13	1.5859023746766216e-12	1.4513789657167447e-12
44400000	0.004994322429701847	1.8516751533282518e-49	3.193367578353298e-63	6.085744272540154e-10	3.155446616258976e-15	0.000011353920135600826	-7.996871082016019e-20	2.93211133270993e-17	2.713832063615049e-13	1.5859023746766216e-12	1.4513789657167447e-12
44500000	0.004994322429701847	1.8516751533282518e-49	3.193367578353298e-63	6.085744272540154e-10	3.155446616258976e-15	0.000011353920135600826	-7.996839693948456e-20	2.93211133270993e-17	2.713832063615049e-13	1.5859023746766216e-12	1.4513789657167447e-12
44600000	0.004994322429701847	1.8516751533282518e-49	3.193367578353298e-63	6.085744272540154e-10	3.155446616258976e-15	0.000011353920135600826	-7.996808305880895e-20	2.93211133270993e-17	2.713832063615049e-13	1.5859023746766216e-12	1.4513789657167447e-12
44700000	0.004994322429701847	1.8516751533282518e-49	3.193367578353298e-63	6.085744272540154e-10	3.155446616258976e-15	0.000011353920135600826	-7.996776917813334e-20	2.93211133270993e-17	2.713832063615049e-13	1.5859023746766216e-12	1.4513789657167447e-12
44800000	0.004994322429701847	1.8516751533282518e-49	3.193367578353298e-63	6.085744272540154e-10	3.155446616258976e-15	0.000011353920135600826	-7.996745529745771e-20	2.93211133270993e-17	2.713832063615049e-13	1.5859023746766216e-12	1.4513789657167447e-12
44900000	0.004994322429701847	1.8516751533282518e-49	3.193367578353298e-63	6.085744272540154e-10	3.155446616258976e-15	0.000011353920135600826	-7.99671414167821e-20	2.93211133270993e-17	2.713832063615049e-13	1.5859023746766216e-12	1.4513789657167447e-12
45000000	0.004994322429701847	1.8516751533282518e-49	3.193367578353298e-63	6.085744272540154e-10	3.155446616258976e-15	0.000011353920135600826	-7.996682753610649e-20	2.93211133270993e-17	2.713832063615049e-13	1.5859023746766216e-12	1.4513789657167447e-12
45100000	0.004994322429701847	1.8516751533282518e-49	3.193367578353298e-63	6.085744272540154e-10	3.155446616258976e-15	0.000011353920135600826	-7.996651365543086e-20	2.93211133270993e-17	2.713832063615049e-13	1.5859023746766216e-12	1.4513789657167447e-12
45200000	0.004994322429701847	1.8516751533282518e-49	3.193367578353298e-63	6.085744272540154e-10	3.155446616258976e-15	0.000011353920135600826	-7.996619977475525e-20	2.93211133270993e-17	2.713832063615049e-13	1.5859023746766216e-12	1.4513789657167447e-12
45300000	0.004994322429701847	1.8516751533282518e-49	3.193367578353298e-63	6.085744272540154e-10	3.155446616258976e-15	0.000011353920135600826	-7.996588589407964e-20	2.93211133270993e-17	2.713832063615049e-13	1.5859023746766216e-12	1.4513789657167447e-12
45400000	0.004994322429701847	1.8516751533282518e-49	3.193367578353298e-63	6.085744272540154e-10	3.155446616258976e-15	0.000011353920135600826	-7.996557201340401e-20	2.93211133270993e-17	2.713832063615049e-13	1.5859023746766216e-12	1.4513789657167447e-12
45500000	0.004994322429701847	1.8516751533282518e-49	3.193367578353298e-63	6.085744272540154e-10	3.155446616258976e-15	0.000011353920135600826	-7.99652581327284e-20	2.93211133270993e-17	2.713832063615049e-13	1.5859023746766216e-12	1.4513789657167447e-12
45600000	0.004994322429701847	1.8516751533282518e-49	3.193367578353298e-63	6.085744272540154e-10	3.155446616258976e-15	0.000011353920135600826	-7.996494425205279e-20	2.93211133270993e-17	2.713832063615049e-13	1.5859023746766216e-12	1.4513789657167447e-12
45700000	0.004994322429701847	1.8516751533282518e-49	3.193367578353298e-63	6.085744272540154e-10	3.155446616258976e-15	0.000011353920135600826	-7.996463037137716e-20	2.93211133270993e-17	2.713832063615049e-13	1.5859023746766216e-12	1.4513789657167447e-12
45800000	0.004994322429701847	1.8516751533282518e-49	3.193367578353298e-63	6.085744272540154e-10	3.155446616258976e-15	0.000011353920135600826	-7.996431649070155e-20	2.93211133270993e-17	2.713832063615049e-13	1.5859023746766216e-12	1.4513789657167447e-12
45900000	0.004994322429701847	1.8516751533282518e-49	3.193367578353298e-63	6.085744272540154e-10	3.155446616258976e-15	0.000011353920135600826	-7.996400261002594e-20	2.93211133270993e-17	2.713832063615049e-13	1.5859023746766216e-12	1.4513789657167447e-12
46000000	0.004994322429701847	1.8516751533282518e-49	3.193367578353298e-63	6.085744272540154e-10	3.155446616258976e-15	0.000011353920135600826	-7.996368872935031e-20	2.93211133270993e-17	2.713832063615049e-13	1.5859023746766216e-12	1.4513789657167447e-12
46100000	0.004994322429701847	1.8516751533282518e-49	3.193367578353298e-63	6.085744272540154e-10	3.155446616258976e-15	0.000011353920135600826	-7.99633748486747e-20	2.93211133270993e-17	2.713832063615049e-13	1.5859023746766216e-12	1.4513789657167447e-12
46200000	0.004994322429701847	1.8516751533282518e-49	3.193367578353298e-63	6.085744272540154e-10	3.155446616258976e-15	0.000011353920135600826	-7.996306096799909e-20	2.93211133270993e-17	2.713832063615049e-13	1.5859023746766216e-12	1.4513789657167447e-12
46300000	0.004994322429701847	1.8516751533282518e-49	3.193367578353298e-63	6.085744272540154e-10	3.155446616258976e-15	0.000011353920135600826	-7.996274708732346e-20	2.93211133270993e-17	2.713832063615049e-13	1.5859023746766216e-12	1.4513789657167447e-12
46400000	0.004994322429701847	1.8516751533282518e-49	3.193367578353298e-63	6.085744272540154e-10	3.155446616258976e-15	0.000011353920135600826	-7.996243320664785e-20	2.93211133270993e-17	2.713832063615049e-13	1.5859023746766216e-12	1.4513789657167447e-12
46500000	0.004994322429701847	1.8516751533282518e-49	3.193367578353298e-63	6.085744272540154e-10	3.155446616258976e-15	0.000011353920135600826	-7.996211932597224e-20	2.93211133270993e-17	2.713832063615049e-13	1.5859023746766216e-12	1.4513789657167447e-12
46600000	0.004994322429701847	1.8516751533282518e-49	3.193367578353298e-63	6.085744272540154e-10	3.155446616258976e-15	0.000011353920135600826	-7.996180544529661e-20	2.93211133270993e-17	2.713832063615049e-13	1.5859023746766216e-12	1.4513789657167447e-12
46700000	0.004994322429701847	1.8516751533282518e-49	3.193367578353298e-63	6.085744272540154e-10	3.155446616258976e-15	0.000011353920135600826	-7.9961491564621e-20	2.93211133270993e-17	2.713832063615049e-13	1.5859023746766216e-12	1.4513789657167447e-12
46800000	0.004994322429701847	1.8516751533282518e-49	3.193367578353298e-63	6.085744272540154e-10	3.155446616258976e-15	0.000011353920135600826	-7.996117768394539e-20	2.93211133270993e-17	2.713832063615049e-13	1.5859023746766216e-12	1.4513789657167447e-12
46900000	0.004994322429701847	1.8516751533282518e-49	3.193367578353298e-63	6.085744272540154e-10	3.155446616258976e-15	0.000011353920135600826	-7.996086380326977e-20	2.93211133270993e-17	2.713832063615049e-13	1.5859023746766216e-12	1.4513789657167447e-12
47000000	0.004994322429701847	1.8516751533282518e-49	3.193367578353298e-63	6.085744272540154e-10	3.155446616258976e-15	0.000011353920135600826	-7.996054992259415e-20	2.93211133270993e-17	2.713832063615049e-13	1.5859023746766216e-12	1.4513789657167447e-12
47100000	0.004994322429701847	1.8516751533282518e-49	3.193367578353298e-63	6.085744272540154e-10	3.155446616258976e-15	0.000011353920135600826	-7.996023604191854e-20	2.93211133270993e-17	2.713832063615049e-13	1.5859023746766216e-12	1.4513789657167447e-12
47200000	0.004994322429701847	1.8516751533282518e-49	3.193367578353298e-63	6.085744272540154e-10	3.155446616258976e-15	0.000011353920135600826	-7.995992216124292e-20	2.93211133270993e-17	2.713832063615049e-13	1.5859023746766216e-12	1.4513789657167447e-12
47300000	0.004994322429701847	1.8516751533282518e-49	3.193367578353298e-63	6.085744272540154e-10	3.155446616258976e-15	0.000011353920135600826	-7.99596082805673e-20	2.93211133270993e-17	2.713832063615049e-13	1.5859023746766216e-12	1.4513789657167447e-12
47400000	0.004994322429701847	1.8516751533282518e-49	3.193367578353298e-63	6.085744272540154e-10	3.155446616258976e-15	0.000011353920135600826	-7.995929439989169e-20	2.93211133270993e-17	2.713832063615049e-13	1.5859023746766216e-12	1.4513789657167447e-12
47500000	0.004994322429701847	1.8516751533282518e-49	3.193367578353298e-63	6.085744272540154e-10	3.155446616258976e-15	0.000011353920135600826	-7.995898051921607e-20	2.93211133270993e-17	2.713832063615049e-13	1.5859023746766216e-12	1.4513789657167447e-12
47600000	0.004994322429701847	1.8516751533282518e-49	3.193367578353298e-63	6.085744272540154e-10	3.155446616258976e-15	0.000011353920135600826	-7.995866663854045e-20	2.93211133270993e-17	2.713832063615049e-13	1.5859023746766216e-12	1.4513789657167447e-12
47700000	0.004994322429701847	1.8516751533282518e-49	3.193367578353298e-63	6.085744272540154e-10	3.155446616258976e-15	0.000011353920135600826	-7.995835275786484e-20	2.93211133270993e-17	2.713832063615049e-13	1.5859023746766216e-12	1.4513789657167447e-12
47800000	0.004994322429701847	1.8516751533282518e-49	3.193367578353298e-63	6.085744272540154e-10	3.155446616258976e-15	0.000011353920135600826	-7.995803887718922e-20	2.93211133270993e-17	2.713832063615049e-13	1.5859023746766216e-12	1.4513789657167447e-12
47900000	0.004994322429701847	1.8516751533282518e-49	3.193367578353298e-63	6.085744272540154e-10	3.155446616258976e-15	0.000011353920135600826	-7.99577249965136e-20	2.93211133270993e-17	2.713832063615049e-13	1.5859023746766216e-12	1.4513789657167447e-12
48000000	0.004994322429701847	1.8516751533282518e-49	3.193367578353298e-63	6.085744272540154e-10	3.155446616258976e-15	0.000011353920135600826	-7.995741111583799e-20	2.93211133270993e-17	2.713832063615049e-13	1.5859023746766216e-12	1.4513789657167447e-12
48100000	0.004994322429701847	1.8516751533282518e-49	3.193367578353298e-63	6.085744272540154e-10	3.155446616258976e-15	0.000011353920135600826	-7.995709723516237e-20	2.93211133270993e-17	2.713832063615049e-13	1.5859023746766216e-12	1.4513789657167447e-12
48200000	0.004994322429701847	1.8516751533282518e-49	3.193367578353298e-63	6.085744272540154e-10	3.155446616258976e-15	0.000011353920135600826	-7.995678335448675e-20	2.93211133270993e-17	2.713832063615049e-13	1.5859023746766216e-12	1.4513789657167447e-12
48300000	0.004994322429701847	1.8516751533282518e-49	3.193367578353298e-63	6.085744272540154e-10	3.155446616258976e-15	0.000011353920135600826	-7.995646947381114e-20	2.93211133270993e-17	2.713832063615049e-13	1.5859023746766216e-12	1.4513789657167447e-12
48400000	0.004994322429701847	1.8516751533282518e-49	3.193367578353298e-63	6.085744272540154e-10	3.155446616258976e-15	0.000011353920135600826	-7.995615559313552e-20	2.93211133270993e-17	2.713832063615049e-13	1.5859023746766216e-12	1.4513789657167447e-12
48500000	0.004994322429701847	1.8516751533282518e-49	3.193367578353298e-63	6.085744272540154e-10	3.155446616258976e-15	0.000011353920135600826	-7.99558417124599e-20	2.93211133270993e-17	2.713832063615049e-13	1.5859023746766216e-12	1.4513789657167447e-12
48600000	0.004994322429701847	1.8516751533282518e-49	3.193367578353298e-63	6.085744272540154e-10	3.155446616258976e-15	0.000011353920135600826	-7.995552783178429e-20	2.93211133270993e-17	2.713832063615049e-13	1.5859023746766216e-12	1.4513789657167447e-12
48700000	0.004994322429701847	1.8516751533282518e-49	3.193367578353298e-63	6.085744272540154e-10	3.155446616258976e-15	0.000011353920135600826	-7.995521395110867e-20	2.93211133270993e-17	2.713832063615049e-13	1.5859023746766216e-12	1.4513789657167447e-12
48800000	0.004994322429701847	1.8516751533282518e-49	3.193367578353298e-63	6.085744272540154e-10	3.155446616258976e-15	0.000011353920135600826	-7.995490007043306e-20	2.93211133270993e-17	2.713832063615049e-13	1.5859023746766216e-12	1.4513789657167447e-12
48900000	0.004994322429701847	1.8516751533282518e-49	3.193367578353298e-63	6.085744272540154e-10	3.155446616258976e-15	0.000011353920135600826	-7.995458618975744e-20	2.93211133270993e-17	2.713832063615049e-13	1.5859023746766216e-12	1.4513789657167447e-12
49000000	0.004994322429701847	1.8516751533282518e-49	3.193367578353298e-63	6.085744272540154e-10	3.155446616258976e-15	0.000011353920135600826	-7.995427230908182e-20	2.93211133270993e-17	2.713832063615049e-13	1.5859023746766216e-12	1.4513789657167447e-12
49100000	0.004994322429701847	1.8516751533282518e-49	3.193367578353298e-63	6.085744272540154e-10	3.155446616258976e-15	0.000011353920135600826	-7.995395842840621e-20	2.93211133270993e-17	2.713832063615049e-13	1.5859023746766216e-12	1.4513789657167447e-12
49200000	0.004994322429701847	1.8516751533282518e-49	3.193367578353298e-63	6.085744272540154e-10	3.155446616258976e-15	0.000011353920135600826	-7.99536445477306e-20	2.93211133270993e-17	2.713832063615049e-13	1.5859023746766216e-12	1.4513789657167447e-12
49300000	0.004994322429701847	1.8516751533282518e-49	3.193367578353298e-63	6.085744272540154e-10	3.155446616258976e-15	0.000011353920135600826	-7.995333066705497e-20	2.93211133270993e-17	2.713832063615049e-13	1.5859023746766216e-12	1.4513789657167447e-12
49400000	0.004994322429701847	1.8516751533282518e-49	3.193367578353298e-63	6.085744272540155e-10	3.155446616258976e-15	0.000011353920135600826	-7.995301678637936e-20	2.93211133270993e-17	2.713832063615049e-13	1.5859023746766216e-12	1.4513789657167447e-12
49500000	0.004994322429701847	1.8516751533282518e-49	3.193367578353298e-63	6.085744272540155e-10	3.155446616258976e-15	0.000011353920135600826	-7.995270290570374e-20	2.93211133270993e-17	2.713832063615049e-13	1.5859023746766216e-12	1.4513789657167447e-12
49600000	0.004994322429701847	1.8516751533282518e-49	3.193367578353298e-63	6.085744272540155e-10	3.155446616258976e-15	0.000011353920135600826	-7.995238902502812e-20	2.93211133270993e-17	2.713832063615049e-13	1.5859023746766216e-12	1.4513789657167447e-12
49700000	0.004994322429701847	1.8516751533282518e-49	3.193367578353298e-63	6.085744272540155e-10	3.155446616258976e-15	0.000011353920135600826	-7.995207514435251e-20	2.93211133270993e-17	2.713832063615049e-13	1.5859023746766216e-12	1.4513789657167447e-12
49800000	0.004994322429701847	1.8516751533282518e-49	3.193367578353298e-63	6.085744272540155e-10	3.155446616258976e-15	0.000011353920135600826	-7.99517612636769e-20	2.93211133270993e-17	2.713832063615049e-13	1.5859023746766216e-12	1.4513789657167447e-12
49900000	0.004994322429701847	1.8516751533282518e-49	3.193367578353298e-63	6.085744272540155e-10	3.155446616258976e-15	0.000011353920135600826	-7.995144738300127e-20	2.93211133270993e-17	2.713832063615049e-13	1.5859023746766216e-12	1.4513789657167447e-12
50000000	0.004994322429701847	1.8516751533282518e-49	3.193367578353298e-63	6.085744272540155e-10	3.155446616258976e-15	0.000011353920135600826	-7.995113350232566e-20	2.93211133270993e-17	2.713832063615049e-13	1.5859023746766216e-12	1.4513789657167447e-12
50100000	0.004994322429701847	1.8516751533282518e-49	3.193367578353298e-63	6.085744272540155e-10	3.155446616258976e-15	0.000011353920135600826	-7.995081962165005e-20	2.93211133270993e-17	2.713832063615049e-13	1.5859023746766216e-12	1.4513789657167447e-12
50200000	0.004994322429701847	1.8516751533282518e-49	3.193367578353298e-63	6.085744272540155e-10	3.155446616258976e-15	0.000011353920135600826	-7.995050574097442e-20	2.93211133270993e-17	2.713832063615049e-13	1.5859023746766216e-12	1.4513789657167447e-12
50300000	0.004994322429701847	1.8516751533282518e-49	3.193367578353298e-63	6.085744272540155e-10	3.155446616258976e-15	0.000011353920135600826	-7.995019186029881e-20	2.93211133270993e-17	2.713832063615049e-13	1.5859023746766216e-12	1.4513789657167447e-12
50400000	0.004994322429701847	1.8516751533282518e-49	3.193367578353298e-63	6.085744272540155e-10	3.155446616258976e-15	0.000011353920135600826	-7.99498779796232e-20	2.93211133270993e-17	2.713832063615049e-13	1.5859023746766216e-12	1.4513789657167447e-12
50500000	0.004994322429701847	1.8516751533282518e-49	3.193367578353298e-63	6.085744272540155e-10	3.155446616258976e-15	0.000011353920135600826	-7.994956409894757e-20	2.93211133270993e-17	2.713832063615049e-13	1.5859023746766216e-12	1.4513789657167447e-12
50600000	0.004994322429701847	1.8516751533282518e-49	3.193367578353298e-63	6.085744272540155e-10	3.155446616258976e-15	0.000011353920135600826	-7.994925021827196e-20	2.93211133270993e-17	2.713832063615049e-13	1.5859023746766216e-12	1.4513789657167447e-12
50700000	0.004994322429701847	1.8516751533282518e-49	3.193367578353298e-63	6.085744272540155e-10	3.155446616258976e-15	0.000011353920135600826	-7.994893633759635e-20	2.93211133270993e-17	2.713832063615049e-13	1.5859023746766216e-12	1.4513789657167447e-12
50800000	0.004994322429701847	1.8516751533282518e-49	3.193367578353298e-63	6.085744272540155e-10	3.155446616258976e-15	0.000011353920135600826	-7.994862245692072e-20	2.93211133270993e-17	2.713832063615049e-13	1.5859023746766216e-12	1.4513789657167447e-12
50900000	0.004994322429701847	1.8516751533282518e-49	3.193367578353298e-63	6.085744272540155e-10	3.155446616258976e-15	0.000011353920135600826	-7.994830857624511e-20	2.93211133270993e-17	2.713832063615049e-13	1.5859023746766216e-12	1.4513789657167447e-12
51000000	0.004994322429701847	1.8516751533282518e-49	3.193367578353298e-63	6.085744272540155e-10	3.155446616258976e-15	0.000011353920135600826	-7.99479946955695e-20	2.93211133270993e-17	2.713832063615049e-13	1.5859023746766216e-12	1.4513789657167447e-12
51100000	0.004994322429701847	1.8516751533282518e-49	3.193367578353298e-63	6.085744272540155e-10	3.155446616258976e-15	0.000011353920135600826	-7.994768081489387e-20	2.93211133270993e-17	2.713832063615049e-13	1.5859023746766216e-12	1.4513789657167447e-12
51200000	0.004994322429701847	1.8516751533282518e-49	3.193367578353298e-63	6.085744272540155e-10	3.155446616258976e-15	0.000011353920135600826	-7.994736693421826e-20	2.93211133270993e-17	2.713832063615049e-13	1.5859023746766216e-12	1.4513789657167447e-12
51300000	0.004994322429701847	1.8516751533282518e-49	3.193367578353298e-63	6.085744272540155e-10	3.155446616258976e-15	0.000011353920135600826	-7.994705305354265e-20	2.93211133270993e-17	2.713832063615049e-13	1.5859023746766216e-12	1.4513789657167447e-12
51400000	0.004994322429701847	1.8516751533282518e-49	3.193367578353298e-63	6.085744272540155e-10	3.155446616258976e-15	0.000011353920135600826	-7.994673917286702e-20	2.93211133270993e-17	2.713832063615049e-13	1.5859023746766216e-12	1.4513789657167447e-12
51500000	0.004994322429701847	1.8516751533282518e-49	3.193367578353298e-63	6.085744272540155e-10	3.155446616258976e-15	0.000011353920135600826	-7.994642529219141e-20	2.93211133270993e-17	2.713832063615049e-13	1.5859023746766216e-12	1.4513789657167447e-12
51600000	0.004994322429701847	1.8516751533282518e-49	3.193367578353298e-63	6.085744272540155e-10	3.155446616258976e-15	0.000011353920135600826	-7.99461114115158e-20	2.93211133270993e-17	2.713832063615049e-13	1.5859023746766216e-12	1.4513789657167447e-12
51700000	0.004994322429701847	1.8516751533282518e-49	3.193367578353298e-63	6.085744272540155e-10	3.155446616258976e-15	0.000011353920135600826	-7.994579753084017e-20	2.93211133270993e-17	2.713832063615049e-13	1.5859023746766216e-12	1.4513789657167447e-12
51800000	0.004994322429701847	1.8516751533282518e-49	3.193367578353298e-63	6.085744272540155e-10	3.155446616258976e-15	0.000011353920135600826	-7.994548365016456e-20	2.93211133270993e-17	2.713832063615049e-13	1.5859023746766216e-12	1.4513789657167447e-12
51900000	0.004994322429701847	1.8516751533282518e-49	3.193367578353298e-63	6.085744272540155e-10	3.155446616258976e-15	0.000011353920135600826	-7.994516976948895e-20	2.93211133270993e-17	2.713832063615049e-13	1.5859023746766216e-12	1.4513789657167447e-12
52000000	0.004994322429701847	1.8516751533282518e-49	3.193367578353298e-63	6.085744272540155e-10	3.155446616258976e-15	0.000011353920135600826	-7.994485588881332e-20	2.93211133270993e-17	2.713832063615049e-13	1.5859023746766216e-12	1.4513789657167447e-12
52100000	0.004994322429701847	1.8516751533282518e-49	3.193367578353298e-63	6.085744272540155e-10	3.155446616258976e-15	0.000011353920135600826	-7.994454200813771e-20	2.93211133270993e-17	2.713832063615049e-13	1.5859023746766216e-12	1.4513789657167447e-12
52200000	0.004994322429701847	1.8516751533282518e-49	3.193367578353298e-63	6.085744272540155e-10	3.155446616258976e-15	0.000011353920135600826	-7.99442281274621e-20	2.93211133270993e-17	2.713832063615049e-13	1.5859023746766216e-12	1.4513789657167447e-12
52300000	0.004994322429701847	1.8516751533282518e-49	3.193367578353298e-63	6.085744272540155e-10	3.155446616258976e-15	0.000011353920135600826	-7.994391424678649e-20	2.93211133270993e-17	2.713832063615049e-13	1.5859023746766216e-12	1.4513789657167447e-12
52400000	0.004994322429701847	1.8516751533282518e-49	3.193367578353298e-63	6.085744272540155e-10	3.155446616258976e-15	0.000011353920135600826	-7.994360036611086e-20	2.93211133270993e-17	2.713832063615049e-13	1.5859023746766216e-12	1.4513789657167447e-12
52500000	0.004994322429701847	1.8516751533282518e-49	3.193367578353298e-63	6.085744272540155e-10	3.155446616258976e-15	0.000011353920135600826	-7.994328648543525e-20	2.93211133270993e-17	2.713832063615049e-13	1.5859023746766216e-12	1.4513789657167447e-12
52600000	0.004994322429701847	1.8516751533282518e-49	3.193367578353298e-63	6.085744272540155e-10	3.155446616258976e-15	0.000011353920135600826	-7.994297260475964e-20	2.93211133270993e-17	2.713832063615049e-13	1.5859023746766216e-12	1.4513789657167447e-12
52700000	0.004994322429701847	1.8516751533282518e-49	3.193367578353298e-63	6.085744272540155e-10	3.155446616258976e-15	0.000011353920135600826	-7.994265872408401e-20	2.93211133270993e-17	2.713832063615049e-13	1.5859023746766216e-12	1.4513789657167447e-12
52800000	0.004994322429701847	1.8516751533282518e-49	3.193367578353298e-63	6.085744272540155e-10	3.155446616258976e-15	0.000011353920135600826	-7.99423448434084e-20	2.93211133270993e-17	2.713832063615049e-13	1.5859023746766216e-12	1.4513789657167447e-12
52900000	0.004994322429701847	1.8516751533282518e-49	3.193367578353298e-63	6.085744272540155e-10	3.155446616258976e-15	0.000011353920135600826	-7.994203096273279e-20	2.93211133270993e-17	2.713832063615049e-13	1.5859023746766216e-12	1.4513789657167447e-12
53000000	0.004994322429701847	1.8516751533282518e-49	3.193367578353298e-63	6.085744272540155e-10	3.155446616258976e-15	0.000011353920135600826	-7.994171708205716e-20	2.93211133270993e-17	2.713832063615049e-13	1.5859023746766216e-12	1.4513789657167447e-12
53100000	0.004994322429701847	1.8516751533282518e-49	3.193367578353298e-63	6.085744272540155e-10	3.155446616258976e-15	0.000011353920135600826	-7.994140320138155e-20	2.93211133270993e-17	2.713832063615049e-13	1.5859023746766216e-12	1.4513789657167447e-12
53200000	0.004994322429701847	1.8516751533282518e-49	3.193367578353298e-63	6.085744272540155e-10	3.155446616258976e-15	0.000011353920135600826	-7.994108932070594e-20	2.93211133270993e-17	2.713832063615049e-13	1.5859023746766216e-12	1.4513789657167447e-12
53300000	0.004994322429701847	1.8516751533282518e-49	3.193367578353298e-63	6.085744272540155e-10	3.155446616258976e-15	0.000011353920135600826	-7.994077544003031e-20	2.93211133270993e-17	2.713832063615049e-13	1.5859023746766216e-12	1.4513789657167447e-12
53400000	0.004994322429701847	1.8516751533282518e-49	3.193367578353298e-63	6.085744272540155e-10	3.155446616258976e-15	0.000011353920135600826	-7.99404615593547e-20	2.93211133270993e-17	2.713832063615049e-13	1.5859023746766216e-12	1.4513789657167447e-12
53500000	0.004994322429701847	1.8516751533282518e-49	3.193367578353298e-63	6.085744272540155e-10	3.155446616258976e-15	0.000011353920135600826	-7.994014767867909e-20	2.93211133270993e-17	2.713832063615049e-13	1.5859023746766216e-12	1.4513789657167447e-12
53600000	0.004994322429701847	1.8516751533282518e-49	3.193367578353298e-63	6.085744272540155e-10	3.155446616258976e-15	0.000011353920135600826	-7.993983379800346e-20	2.93211133270993e-17	2.713832063615049e-13	1.5859023746766216e-12	1.4513789657167447e-12
53700000	0.004994322429701847	1.8516751533282518e-49	3.193367578353298e-63	6.085744272540155e-10	3.155446616258976e-15	0.000011353920135600826	-7.993951991732785e-20	2.93211133270993e-17	2.713832063615049e-13	1.5859023746766216e-12	1.4513789657167447e-12
53800000	0.004994322429701847	1.8516751533282518e-49	3.193367578353298e-63	6.085744272540155e-10	3.155446616258976e-15	0.000011353920135600826	-7.993920603665224e-20	2.93211133270993e-17	2.713832063615049e-13	1.5859023746766216e-12	1.4513789657167447e-12
53900000	0.004994322429701847	1.8516751533282518e-49	3.193367578353298e-63	6.085744272540155e-10	3.155446616258976e-15	0.000011353920135600826	-7.993889215597661e-20	2.93211133270993e-17	2.713832063615049e-13	1.5859023746766216e-12	1.4513789657167447e-12
54000000	0.004994322429701847	1.8516751533282518e-49	3.193367578353298e-63	6.085744272540155e-10	3.155446616258976e-15	0.000011353920135600826	-7.9938578275301e-20	2.93211133270993e-17	2.713832063615049e-13	1.5859023746766216e-12	1.4513789657167447e-12
54100000	0.004994322429701847	1.8516751533282518e-49	3.193367578353298e-63	6.085744272540155e-10	3.155446616258976e-15	0.000011353920135600826	-7.993826439462539e-20	2.93211133270993e-17	2.713832063615049e-13	1.5859023746766216e-12	1.4513789657167447e-12
54200000	0.004994322429701847	1.8516751533282518e-49	3.193367578353298e-63	6.085744272540155e-10	3.155446616258976e-15	0.000011353920135600826	-7.993795051394977e-20	2.93211133270993e-17	2.713832063615049e-13	1.5859023746766216e-12	1.4513789657167447e-12
54300000	0.004994322429701847	1.8516751533282518e-49	3.193367578353298e-63	6.085744272540155e-10	3.155446616258976e-15	0.000011353920135600826	-7.993763663327415e-20	2.93211133270993e-17	2.713832063615049e-13	1.5859023746766216e-12	1.4513789657167447e-12
54400000	0.004994322429701847	1.8516751533282518e-49	3.193367578353298e-63	6.085744272540155e-10	3.155446616258976e-15	0.000011353920135600826	-7.993732275259854e-20	2.93211133270993e-17	2.713832063615049e-13	1.5859023746766216e-12	1.4513789657167447e-12
54500000	0.004994322429701847	1.8516751533282518e-49	3.193367578353298e-63	6.085744272540155e-10	3.155446616258976e-15	0.000011353920135600826	-7.993700887192292e-20	2.93211133270993e-17	2.713832063615049e-13	1.5859023746766216e-12	1.4513789657167447e-12
54600000	0.004994322429701847	1.8516751533282518e-49	3.193367578353298e-63	6.085744272540155e-10	3.155446616258976e-15	0.000011353920135600826	-7.99366949912473e-20	2.93211133270993e-17	2.713832063615049e-13	1.5859023746766216e-12	1.4513789657167447e-12
54700000	0.004994322429701847	1.8516751533282518e-49	3.193367578353298e-63	6.085744272540155e-10	3.155446616258976e-15	0.000011353920135600826	-7.993638111057169e-20	2.93211133270993e-17	2.713832063615049e-13	1.5859023746766216e-12	1.4513789657167447e-12
54800000	0.004994322429701847	1.8516751533282518e-49	3.193367578353298e-63	6.085744272540155e-10	3.155446616258976e-15	0.000011353920135600826	-7.993606722989607e-20	2.93211133270993e-17	2.713832063615049e-13	1.5859023746766216e-12	1.4513789657167447e-12
54900000	0.004994322429701847	1.8516751533282518e-49	3.193367578353298e-63	6.085744272540155e-10	3.155446616258976e-15	0.000011353920135600826	-7.993575334922045e-20	2.93211133270993e-17	2.713832063615049e-13	1.5859023746766216e-12	1.4513789657167447e-12
55000000	0.004994322429701847	1.8516751533282518e-49	3.193367578353298e-63	6.085744272540155e-10	3.155446616258976e-15	0.000011353920135600826	-7.993543946854484e-20	2.93211133270993e-17	2.713832063615049e-13	1.5859023746766216e-12	1.4513789657167447e-12
55100000	0.004994322429701847	1.8516751533282518e-49	3.193367578353298e-63	6.085744272540155e-10	3.155446616258976e-15	0.000011353920135600826	-7.993512558786922e-20	2.93211133270993e-17	2.713832063615049e-13	1.5859023746766216e-12	1.4513789657167447e-12
55200000	0.004994322429701847	1.8516751533282518e-49	3.193367578353298e-63	6.085744272540155e-10	3.155446616258976e-15	0.000011353920135600826	-7.99348117071936e-20	2.93211133270993e-17	2.713832063615049e-13	1.5859023746766216e-12	1.4513789657167447e-12
55300000	0.004994322429701847	1.8516751533282518e-49	3.193367578353298e-63	6.085744272540155e-10	3.155446616258976e-15	0.000011353920135600826	-7.993449782651799e-20	2.93211133270993e-17	2.713832063615049e-13	1.5859023746766216e-12	1.4513789657167447e-12
55400000	0.004994322429701847	1.8516751533282518e-49	3.193367578353298e-63	6.085744272540155e-10	3.155446616258976e-15	0.000011353920135600826	-7.993418394584237e-20	2.93211133270993e-17	2.713832063615049e-13	1.5859023746766216e-12	1.4513789657167447e-12
55500000	0.004994322429701847	1.8516751533282518e-49	3.193367578353298e-63	6.085744272540155e-10	3.155446616258976e-15	0.000011353920135600826	-7.993387006516675e-20	2.93211133270993e-17	2.713832063615049e-13	1.5859023746766216e-12	1.4513789657167447e-12
55600000	0.004994322429701847	1.8516751533282518e-49	3.193367578353298e-63	6.085744272540155e-10	3.155446616258976e-15	0.000011353920135600826	-7.993355618449114e-20	2.93211133270993e-17	2.713832063615049e-13	1.5859023746766216e-12	1.4513789657167447e-12
55700000	0.004994322429701847	1.8516751533282518e-49	3.193367578353298e-63	6.085744272540155e-10	3.155446616258976e-15	0.000011353920135600826	-7.993324230381552e-20	2.93211133270993e-17	2.713832063615049e-13	1.5859023746766216e-12	1.4513789657167447e-12
55800000	0.004994322429701847	1.8516751533282518e-49	3.193367578353298e-63	6.085744272540155e-10	3.155446616258976e-15	0.000011353920135600826	-7.99329284231399e-20	2.93211133270993e-17	2.713832063615049e-13	1.5859023746766216e-12	1.4513789657167447e-12
55900000	0.004994322429701847	1.8516751533282518e-49	3.193367578353298e-63	6.085744272540155e-10	3.155446616258976e-15	0.000011353920135600826	-7.993261454246429e-20	2.93211133270993e-17	2.713832063615049e-13	1.5859023746766216e-12	1.4513789657167447e-12
56000000	0.004994322429701847	1.8516751533282518e-49	3.193367578353298e-63	6.085744272540155e-10	3.155446616258976e-15	0.000011353920135600826	-7.993230066178867e-20	2.93211133270993e-17	2.713832063615049e-13	1.5859023746766216e-12	1.4513789657167447e-12
56100000	0.004994322429701847	1.8516751533282518e-49	3.193367578353298e-63	6.085744272540155e-10	3.155446616258976e-15	0.000011353920135600826	-7.993198678111306e-20	2.93211133270993e-17	2.713832063615049e-13	1.5859023746766216e-12	1.4513789657167447e-12
56200000	0.004994322429701847	1.8516751533282518e-49	3.193367578353297e-63	6.085744272540155e-10	3.155446616258976e-15	0.000011353920135600826	-7.993167290043744e-20	2.93211133270993e-17	2.713832063615049e-13	1.5859023746766216e-12	1.4513789657167447e-12
56300000	0.004994322429701847	1.8516751533282518e-49	3.193367578353297e-63	6.085744272540155e-10	3.155446616258976e-15	0.000011353920135600826	-7.993135901976182e-20	2.93211133270993e-17	2.713832063615049e-13	1.5859023746766216e-12	1.4513789657167447e-12
56400000	0.004994322429701847	1.8516751533282518e-49	3.193367578353297e-63	6.085744272540155e-10	3.155446616258976e-15	0.000011353920135600826	-7.993104513908621e-20	2.93211133270993e-17	2.713832063615049e-13	1.5859023746766216e-12	1.4513789657167447e-12
56500000	0.004994322429701847	1.8516751533282518e-49	3.193367578353297e-63	6.085744272540155e-10	3.155446616258976e-15	0.000011353920135600826	-7.993073125841059e-20	2.93211133270993e-17	2.713832063615049e-13	1.5859023746766216e-12	1.4513789657167447e-12
56600000	0.004994322429701847	1.8516751533282518e-49	3.193367578353297e-63	6.085744272540155e-10	3.155446616258976e-15	0.000011353920135600826	-7.993041737773497e-20	2.93211133270993e-17	2.713832063615049e-13	1.5859023746766216e-12	1.4513789657167447e-12
56700000	0.004994322429701847	1.8516751533282518e-49	3.193367578353297e-63	6.085744272540155e-10	3.155446616258976e-15	0.000011353920135600826	-7.993010349705936e-20	2.93211133270993e-17	2.713832063615049e-13	1.5859023746766216e-12	1.4513789657167447e-12
56800000	0.004994322429701847	1.8516751533282518e-49	3.193367578353297e-63	6.085744272540155e-10	3.155446616258976e-15	0.000011353920135600826	-7.992978961638374e-20	2.93211133270993e-17	2.713832063615049e-13	1.5859023746766216e-12	1.4513789657167447e-12
56900000	0.004994322429701847	1.8516751533282518e-49	3.193367578353297e-63	6.085744272540155e-10	3.155446616258976e-15	0.000011353920135600826	-7.992947573570812e-20	2.93211133270993e-17	2.713832063615049e-13	1.5859023746766216e-12	1.4513789657167447e-12
57000000	0.004994322429701847	1.8516751533282518e-49	3.193367578353297e-63	6.085744272540155e-10	3.155446616258976e-15	0.000011353920135600826	-7.992916185503251e-20	2.93211133270993e-17	2.713832063615049e-13	1.5859023746766216e-12	1.4513789657167447e-12
57100000	0.004994322429701847	1.8516751533282514e-49	3.193367578353297e-63	6.085744272540155e-10	3.155446616258976e-15	0.000011353920135600826	-7.99288479743569e-20	2.93211133270993e-17	2.713832063615049e-13	1.5859023746766216e-12	1.4513789657167447e-12
57200000	0.004994322429701847	1.8516751533282514e-49	3.193367578353297e-63	6.085744272540155e-10	3.155446616258976e-15	0.000011353920135600826	-7.992853409368127e-20	2.93211133270993e-17	2.713832063615049e-13	1.5859023746766216e-12	1.4513789657167447e-12
57300000	0.004994322429701847	1.8516751533282514e-49	3.193367578353297e-63	6.085744272540155e-10	3.155446616258976e-15	0.000011353920135600826	-7.992822021300566e-20	2.93211133270993e-17	2.713832063615049e-13	1.5859023746766216e-12	1.4513789657167447e-12
57400000	0.004994322429701847	1.8516751533282514e-49	3.193367578353297e-63	6.085744272540155e-10	3.155446616258976e-15	0.000011353920135600826	-7.992790633233005e-20	2.93211133270993e-17	2.713832063615049e-13	1.5859023746766216e-12	1.4513789657167447e-12
57500000	0.004994322429701847	1.8516751533282514e-49	3.193367578353297e-63	6.085744272540155e-10	3.155446616258976e-15	0.000011353920135600826	-7.992759245165442e-20	2.93211133270993e-17	2.713832063615049e-13	1.5859023746766216e-12	1.4513789657167447e-12
57600000	0.004994322429701847	1.8516751533282514e-49	3.193367578353297e-63	6.085744272540155e-10	3.155446616258976e-15	0.000011353920135600826	-7.992727857097881e-20	2.93211133270993e-17	2.713832063615049e-13	1.5859023746766216e-12	1.4513789657167447e-12
57700000	0.004994322429701847	1.8516751533282514e-49	3.193367578353297e-63	6.085744272540155e-10	3.155446616258976e-15	0.000011353920135600826	-7.99269646903032e-20	2.93211133270993e-17	2.7138320636150483e-13	1.5859023746766216e-12	1.4513789657167447e-12
57800000	0.004994322429701847	1.8516751533282514e-49	3.193367578353297e-63	6.085744272540155e-10	3.155446616258976e-15	0.000011353920135600826	-7.992665080962757e-20	2.93211133270993e-17	2.7138320636150483e-13	1.5859023746766216e-12	1.4513789657167447e-12
57900000	0.004994322429701847	1.8516751533282514e-49	3.193367578353297e-63	6.085744272540155e-10	3.155446616258976e-15	0.000011353920135600826	-7.992633692895196e-20	2.93211133270993e-17	2.7138320636150483e-13	1.5859023746766216e-12	1.4513789657167447e-12
58000000	0.004994322429701847	1.8516751533282514e-49	3.193367578353297e-63	6.085744272540155e-10	3.155446616258976e-15	0.000011353920135600826	-7.992602304827635e-20	2.93211133270993e-17	2.7138320636150483e-13	1.5859023746766216e-12	1.4513789657167447e-12
58100000	0.004994322429701847	1.8516751533282514e-49	3.193367578353297e-63	6.085744272540155e-10	3.155446616258976e-15	0.000011353920135600826	-7.992570916760072e-20	2.93211133270993e-17	2.7138320636150483e-13	1.5859023746766216e-12	1.4513789657167447e-12
58200000	0.004994322429701847	1.8516751533282514e-49	3.193367578353297e-63	6.085744272540155e-10	3.155446616258976e-15	0.000011353920135600826	-7.992539528692511e-20	2.93211133270993e-17	2.7138320636150483e-13	1.5859023746766216e-12	1.4513789657167447e-12
58300000	0.004994322429701847	1.8516751533282514e-49	3.193367578353297e-63	6.085744272540155e-10	3.155446616258976e-15	0.000011353920135600826	-7.99250814062495e-20	2.93211133270993e-17	2.7138320636150483e-13	1.5859023746766216e-12	1.4513789657167447e-12
58400000	0.004994322429701847	1.8516751533282514e-49	3.193367578353297e-63	6.085744272540155e-10	3.155446616258976e-15	0.000011353920135600826	-7.992476752557387e-20	2.93211133270993e-17	2.7138320636150483e-13	1.5859023746766216e-12	1.4513789657167447e-12
58500000	0.004994322429701847	1.8516751533282514e-49	3.193367578353297e-63	6.085744272540155e-10	3.155446616258976e-15	0.000011353920135600826	-7.992445364489826e-20	2.93211133270993e-17	2.7138320636150483e-13	1.5859023746766216e-12	1.4513789657167447e-12
58600000	0.004994322429701847	1.8516751533282514e-49	3.193367578353297e-63	6.085744272540155e-10	3.155446616258976e-15	0.000011353920135600826	-7.992413976422265e-20	2.93211133270993e-17	2.7138320636150483e-13	1.5859023746766216e-12	1.4513789657167447e-12
58700000	0.004994322429701846	1.8516751533282514e-49	3.193367578353297e-63	6.085744272540155e-10	3.1554466162589757e-15	0.000011353920135600826	-7.992382588354702e-20	2.9321113327099296e-17	2.7138320636150483e-13	1.5859023746766216e-12	1.4513789657167447e-12
58800000	0.004994322429701846	1.8516751533282514e-49	3.193367578353297e-63	6.085744272540155e-10	3.1554466162589757e-15	0.000011353920135600826	-7.992351200287141e-20	2.9321113327099296e-17	2.7138320636150483e-13	1.5859023746766216e-12	1.4513789657167447e-12
58900000	0.004994322429701846	1.8516751533282514e-49	3.1933675783532967e-63	6.085744272540155e-10	3.1554466162589757e-15	0.000011353920135600826	-7.99231981221958e-20	2.9321113327099296e-17	2.7138320636150483e-13	1.5859023746766216e-12	1.4513789657167447e-12
59000000	0.004994322429701846	1.8516751533282514e-49	3.1933675783532967e-63	6.085744272540155e-10	3.1554466162589757e-15	0.000011353920135600826	-7.992288424152017e-20	2.9321113327099296e-17	2.7138320636150483e-13	1.5859023746766216e-12	1.4513789657167447e-12
59100000	0.004994322429701846	1.8516751533282514e-49	3.1933675783532967e-63	6.085744272540155e-10	3.1554466162589757e-15	0.000011353920135600826	-7.992257036084456e-20	2.9321113327099296e-17	2.7138320636150483e-13	1.5859023746766216e-12	1.4513789657167447e-12
59200000	0.004994322429701846	1.8516751533282514e-49	3.1933675783532967e-63	6.085744272540155e-10	3.1554466162589757e-15	0.000011353920135600826	-7.992225648016895e-20	2.9321113327099296e-17	2.7138320636150483e-13	1.5859023746766216e-12	1.4513789657167447e-12
59300000	0.004994322429701846	1.8516751533282514e-49	3.1933675783532967e-63	6.085744272540155e-10	3.1554466162589757e-15	0.000011353920135600826	-7.992194259949332e-20	2.9321113327099296e-17	2.7138320636150483e-13	1.5859023746766216e-12	1.4513789657167447e-12
59400000	0.004994322429701846	1.8516751533282514e-49	3.1933675783532967e-63	6.085744272540155e-10	3.1554466162589757e-15	0.000011353920135600825	-7.992162871881771e-20	2.9321113327099296e-17	2.7138320636150483e-13	1.5859023746766216e-12	1.4513789657167447e-12
59500000	0.004994322429701846	1.8516751533282514e-49	3.1933675783532967e-63	6.085744272540155e-10	3.1554466162589757e-15	0.000011353920135600825	-7.99213148381421e-20	2.9321113327099296e-17	2.7138320636150483e-13	1.5859023746766216e-12	1.4513789657167447e-12
59600000	0.004994322429701846	1.8516751533282514e-49	3.1933675783532967e-63	6.085744272540155e-10	3.1554466162589757e-15	0.000011353920135600825	-7.992100095746647e-20	2.9321113327099296e-17	2.7138320636150483e-13	1.5859023746766216e-12	1.4513789657167447e-12
59700000	0.004994322429701846	1.8516751533282514e-49	3.1933675783532967e-63	6.085744272540154e-10	3.1554466162589757e-15	0.000011353920135600825	-7.992068707679086e-20	2.9321113327099296e-17	2.7138320636150483e-13	1.5859023746766216e-12	1.4513789657167447e-12
59800000	0.004994322429701846	1.8516751533282514e-49	3.1933675783532967e-63	6.085744272540154e-10	3.1554466162589757e-15	0.000011353920135600825	-7.992037319611525e-20	2.9321113327099296e-17	2.7138320636150483e-13	1.5859023746766216e-12	1.4513789657167447e-12
59900000	0.004994322429701846	1.8516751533282514e-49	3.1933675783532967e-63	6.085744272540154e-10	3.1554466162589757e-15	0.000011353920135600825	-7.992005931543962e-20	2.9321113327099296e-17	2.7138320636150483e-13	1.5859023746766216e-12	1.4513789657167447e-12
60000000	0.004994322429701846	1.8516751533282514e-49	3.1933675783532967e-63	6.085744272540154e-10	3.1554466162589757e-15	0.000011353920135600825	-7.991974543476401e-20	2.9321113327099296e-17	2.7138320636150483e-13	1.5859023746766216e-12	1.4513789657167447e-12
60100000	0.004994322429701846	1.8516751533282514e-49	3.1933675783532967e-63	6.085744272540154e-10	3.1554466162589757e-15	0.000011353920135600825	-7.99194315540884e-20	2.9321113327099296e-17	2.7138320636150483e-13	1.5859023746766216e-12	1.4513789657167447e-12
60200000	0.004994322429701846	1.8516751533282514e-49	3.1933675783532967e-63	6.085744272540154e-10	3.1554466162589757e-15	0.000011353920135600825	-7.991911767341278e-20	2.9321113327099296e-17	2.7138320636150483e-13	1.5859023746766216e-12	1.4513789657167447e-12
60300000	0.004994322429701846	1.8516751533282514e-49	3.1933675783532967e-63	6.085744272540154e-10	3.1554466162589757e-15	0.000011353920135600825	-7.991880379273716e-20	2.9321113327099296e-17	2.7138320636150483e-13	1.5859023746766216e-12	1.4513789657167447e-12
60400000	0.004994322429701846	1.8516751533282514e-49	3.1933675783532967e-63	6.085744272540154e-10	3.1554466162589757e-15	0.000011353920135600825	-7.991848991206155e-20	2.9321113327099296e-17	2.7138320636150483e-13	1.5859023746766216e-12	1.4513789657167447e-12
60500000	0.004994322429701846	1.8516751533282514e-49	3.1933675783532967e-63	6.085744272540154e-10	3.1554466162589757e-15	0.000011353920135600825	-7.991817603138593e-20	2.9321113327099296e-17	2.7138320636150483e-13	1.5859023746766216e-12	1.4513789657167447e-12
60600000	0.004994322429701846	1.8516751533282514e-49	3.1933675783532967e-63	6.085744272540154e-10	3.1554466162589757e-15	0.000011353920135600825	-7.991786215071031e-20	2.9321113327099296e-17	2.7138320636150483e-13	1.5859023746766216e-12	1.4513789657167447e-12
60700000	0.004994322429701846	1.8516751533282514e-49	3.1933675783532967e-63	6.085744272540154e-10	3.1554466162589757e-15	0.000011353920135600825	-7.99175482700347e-20	2.9321113327099296e-17	2.7138320636150483e-13	1.5859023746766216e-12	1.4513789657167447e-12
60800000	0.004994322429701846	1.8516751533282514e-49	3.1933675783532967e-63	6.085744272540154e-10	3.1554466162589757e-15	0.000011353920135600825	-7.991723438935908e-20	2.9321113327099296e-17	2.7138320636150483e-13	1.5859023746766216e-12	1.4513789657167447e-12
60900000	0.004994322429701846	1.8516751533282514e-49	3.1933675783532967e-63	6.085744272540154e-10	3.1554466162589757e-15	0.000011353920135600825	-7.991692050868346e-20	2.9321113327099296e-17	2.7138320636150483e-13	1.5859023746766216e-12	1.4513789657167447e-12
61000000	0.004994322429701846	1.851675153328251e-49	3.1933675783532967e-63	6.085744272540154e-10	3.1554466162589757e-15	0.000011353920135600825	-7.991660662800785e-20	2.9321113327099296e-17	2.7138320636150483e-13	1.5859023746766216e-12	1.4513789657167447e-12
61100000	0.004994322429701846	1.851675153328251e-49	3.1933675783532967e-63	6.085744272540154e-10	3.1554466162589757e-15	0.000011353920135600825	-7.991629274733223e-20	2.9321113327099296e-17	2.7138320636150483e-13	1.5859023746766216e-12	1.4513789657167447e-12
61200000	0.004994322429701846	1.851675153328251e-49	3.1933675783532967e-63	6.085744272540154e-10	3.1554466162589757e-15	0.000011353920135600825	-7.991597886665661e-20	2.9321113327099296e-17	2.7138320636150483e-13	1.5859023746766216e-12	1.4513789657167447e-12
61300000	0.004994322429701846	1.851675153328251e-49	3.1933675783532967e-63	6.085744272540154e-10	3.1554466162589757e-15	0.000011353920135600825	-7.9915664985981e-20	2.9321113327099296e-17	2.7138320636150483e-13	1.5859023746766216e-12	1.4513789657167447e-12
61400000	0.004994322429701846	1.851675153328251e-49	3.193367578353296e-63	6.085744272540154e-10	3.1554466162589757e-15	0.000011353920135600825	-7.991535110530538e-20	2.9321113327099296e-17	2.7138320636150483e-13	1.5859023746766216e-12	1.4513789657167447e-12
61500000	0.004994322429701846	1.851675153328251e-49	3.193367578353296e-63	6.085744272540154e-10	3.1554466162589757e-15	0.000011353920135600825	-7.991503722462976e-20	2.9321113327099296e-17	2.7138320636150483e-13	1.5859023746766216e-12	1.4513789657167447e-12
61600000	0.004994322429701846	1.851675153328251e-49	3.193367578353296e-63	6.085744272540154e-10	3.1554466162589757e-15	0.000011353920135600825	-7.991472334395415e-20	2.9321113327099296e-17	2.7138320636150483e-13	1.5859023746766216e-12	1.4513789657167447e-12
61700000	0.004994322429701846	1.851675153328251e-49	3.193367578353296e-63	6.085744272540154e-10	3.1554466162589757e-15	0.000011353920135600825	-7.991440946327853e-20	2.9321113327099296e-17	2.7138320636150483e-13	1.5859023746766216e-12	1.4513789657167447e-12
61800000	0.004994322429701846	1.851675153328251e-49	3.193367578353296e-63	6.085744272540154e-10	3.1554466162589757e-15	0.000011353920135600825	-7.991409558260292e-20	2.9321113327099296e-17	2.7138320636150483e-13	1.5859023746766216e-12	1.4513789657167447e-12
61900000	0.004994322429701846	1.851675153328251e-49	3.193367578353296e-63	6.085744272540154e-10	3.1554466162589757e-15	0.000011353920135600825	-7.99137817019273e-20	2.9321113327099296e-17	2.7138320636150483e-13	1.5859023746766216e-12	1.4513789657167447e-12
62000000	0.004994322429701846	1.851675153328251e-49	3.193367578353296e-63	6.085744272540154e-10	3.1554466162589757e-15	0.000011353920135600825	-7.991346782125168e-20	2.9321113327099296e-17	2.7138320636150483e-13	1.5859023746766216e-12	1.4513789657167447e-12
62100000	0.004994322429701846	1.851675153328251e-49	3.193367578353296e-63	6.085744272540154e-10	3.1554466162589757e-15	0.000011353920135600825	-7.991315394057607e-20	2.9321113327099296e-17	2.7138320636150483e-13	1.5859023746766216e-12	1.4513789657167447e-12
62200000	0.004994322429701846	1.851675153328251e-49	3.193367578353296e-63	6.085744272540154e-10	3.1554466162589757e-15	0.000011353920135600825	-7.991284005990045e-20	2.9321113327099296e-17	2.7138320636150483e-13	1.5859023746766216e-12	1.4513789657167447e-12
62300000	0.004994322429701846	1.851675153328251e-49	3.193367578353296e-63	6.085744272540154e-10	3.1554466162589757e-15	0.000011353920135600825	-7.991252617922484e-20	2.9321113327099296e-17	2.7138320636150483e-13	1.5859023746766216e-12	1.4513789657167447e-12
62400000	0.004994322429701846	1.851675153328251e-49	3.193367578353296e-63	6.085744272540154e-10	3.1554466162589757e-15	0.000011353920135600825	-7.991221229854922e-20	2.9321113327099296e-17	2.7138320636150483e-13	1.5859023746766216e-12	1.4513789657167447e-12
62500000	0.004994322429701846	1.851675153328251e-49	3.193367578353296e-63	6.085744272540154e-10	3.1554466162589757e-15	0.000011353920135600825	-7.99118984178736e-20	2.9321113327099296e-17	2.7138320636150483e-13	1.5859023746766216e-12	1.4513789657167447e-12
62600000	0.004994322429701846	1.851675153328251e-49	3.193367578353296e-63	6.085744272540154e-10	3.1554466162589757e-15	0.000011353920135600825	-7.991158453719799e-20	2.9321113327099296e-17	2.7138320636150483e-13	1.5859023746766216e-12	1.4513789657167447e-12
62700000	0.004994322429701846	1.851675153328251e-49	3.193367578353296e-63	6.085744272540154e-10	3.1554466162589757e-15	0.000011353920135600825	-7.991127065652237e-20	2.9321113327099296e-17	2.7138320636150483e-13	1.5859023746766216e-12	1.4513789657167447e-12
62800000	0.004994322429701846	1.851675153328251e-49	3.193367578353296e-63	6.085744272540154e-10	3.1554466162589757e-15	0.000011353920135600825	-7.991095677584675e-20	2.9321113327099296e-17	2.7138320636150483e-13	1.5859023746766216e-12	1.4513789657167447e-12
62900000	0.004994322429701846	1.851675153328251e-49	3.193367578353296e-63	6.085744272540154e-10	3.1554466162589757e-15	0.000011353920135600825	-7.991064289517114e-20	2.9321113327099296e-17	2.7138320636150483e-13	1.5859023746766216e-12	1.4513789657167447e-12
63000000	0.004994322429701846	1.851675153328251e-49	3.193367578353296e-63	6.085744272540154e-10	3.1554466162589757e-15	0.000011353920135600825	-7.991032901449552e-20	2.9321113327099296e-17	2.7138320636150483e-13	1.5859023746766216e-12	1.4513789657167447e-12
63100000	0.004994322429701846	1.851675153328251e-49	3.193367578353296e-63	6.085744272540154e-10	3.1554466162589757e-15	0.000011353920135600825	-7.99100151338199e-20	2.9321113327099296e-17	2.7138320636150483e-13	1.5859023746766216e-12	1.4513789657167447e-12
63200000	0.004994322429701846	1.851675153328251e-49	3.193367578353296e-63	6.085744272540154e-10	3.1554466162589757e-15	0.000011353920135600825	-7.990970125314429e-20	2.9321113327099296e-17	2.7138320636150483e-13	1.5859023746766216e-12	1.4513789657167447e-12
63300000	0.004994322429701846	1.851675153328251e-49	3.193367578353296e-63	6.085744272540154e-10	3.1554466162589757e-15	0.000011353920135600825	-7.990938737246867e-20	2.9321113327099296e-17	2.7138320636150483e-13	1.5859023746766216e-12	1.4513789657167447e-12
63400000	0.004994322429701846	1.851675153328251e-49	3.193367578353296e-63	6.085744272540154e-10	3.1554466162589757e-15	0.000011353920135600825	-7.990907349179306e-20	2.9321113327099296e-17	2.7138320636150483e-13	1.5859023746766216e-12	1.4513789657167447e-12
63500000	0.004994322429701846	1.851675153328251e-49	3.193367578353296e-63	6.085744272540154e-10	3.1554466162589757e-15	0.000011353920135600825	-7.990875961111744e-20	2.9321113327099296e-17	2.7138320636150483e-13	1.5859023746766216e-12	1.4513789657167447e-12
63600000	0.004994322429701846	1.851675153328251e-49	3.193367578353296e-63	6.085744272540154e-10	3.1554466162589757e-15	0.000011353920135600825	-7.990844573044182e-20	2.9321113327099296e-17	2.7138320636150483e-13	1.5859023746766216e-12	1.4513789657167447e-12
63700000	0.004994322429701846	1.851675153328251e-49	3.193367578353296e-63	6.085744272540154e-10	3.1554466162589757e-15	0.000011353920135600825	-7.99081318497662e-20	2.9321113327099296e-17	2.7138320636150483e-13	1.5859023746766216e-12	1.4513789657167447e-12
63800000	0.004994322429701846	1.851675153328251e-49	3.193367578353296e-63	6.085744272540154e-10	3.1554466162589757e-15	0.000011353920135600825	-7.990781796909059e-20	2.9321113327099296e-17	2.7138320636150483e-13	1.5859023746766216e-12	1.4513789657167447e-12
63900000	0.004994322429701846	1.851675153328251e-49	3.193367578353296e-63	6.085744272540154e-10	3.1554466162589757e-15	0.000011353920135600825	-7.990750408841497e-20	2.9321113327099296e-17	2.7138320636150483e-13	1.5859023746766216e-12	1.4513789657167447e-12
64000000	0.004994322429701846	1.851675153328251e-49	3.193367578353296e-63	6.085744272540154e-10	3.1554466162589757e-15	0.000011353920135600825	-7.990719020773936e-20	2.9321113327099296e-17	2.7138320636150483e-13	1.5859023746766216e-12	1.4513789657167447e-12
64100000	0.004994322429701846	1.851675153328251e-49	3.193367578353296e-63	6.085744272540154e-10	3.1554466162589757e-15	0.000011353920135600825	-7.990687632706374e-20	2.9321113327099296e-17	2.7138320636150483e-13	1.5859023746766216e-12	1.4513789657167447e-12
64200000	0.004994322429701846	1.851675153328251e-49	3.193367578353296e-63	6.085744272540154e-10	3.1554466162589757e-15	0.000011353920135600825	-7.990656244638812e-20	2.9321113327099296e-17	2.7138320636150483e-13	1.5859023746766216e-12	1.4513789657167447e-12
64300000	0.004994322429701846	1.851675153328251e-49	3.193367578353296e-63	6.085744272540154e-10	3.1554466162589757e-15	0.000011353920135600825	-7.990624856571251e-20	2.9321113327099296e-17	2.7138320636150483e-13	1.5859023746766216e-12	1.4513789657167447e-12
64400000	0.004994322429701846	1.851675153328251e-49	3.193367578353296e-63	6.085744272540154e-10	3.1554466162589757e-15	0.000011353920135600825	-7.99059346850369e-20	2.9321113327099296e-17	2.7138320636150483e-13	1.5859023746766216e-12	1.4513789657167447e-12
64500000	0.004994322429701846	1.851675153328251e-49	3.193367578353296e-63	6.085744272540154e-10	3.1554466162589757e-15	0.000011353920135600825	-7.990562080436127e-20	2.9321113327099296e-17	2.7138320636150483e-13	1.5859023746766216e-12	1.4513789657167447e-12
64600000	0.004994322429701846	1.851675153328251e-49	3.193367578353296e-63	6.085744272540154e-10	3.1554466162589757e-15	0.000011353920135600825	-7.990530692368566e-20	2.9321113327099296e-17	2.7138320636150483e-13	1.5859023746766216e-12	1.4513789657167447e-12
64700000	0.004994322429701846	1.851675153328251e-49	3.193367578353296e-63	6.085744272540154e-10	3.1554466162589757e-15	0.000011353920135600825	-7.990499304301004e-20	2.9321113327099296e-17	2.7138320636150483e-13	1.5859023746766216e-12	1.4513789657167447e-12
64800000	0.004994322429701846	1.851675153328251e-49	3.193367578353296e-63	6.085744272540154e-10	3.1554466162589757e-15	0.000011353920135600825	-7.990467916233442e-20	2.9321113327099296e-17	2.7138320636150483e-13	1.5859023746766216e-12	1.4513789657167447e-12
64900000	0.004994322429701846	1.851675153328251e-49	3.193367578353296e-63	6.085744272540154e-10	3.1554466162589757e-15	0.000011353920135600825	-7.990436528165881e-20	2.9321113327099296e-17	2.7138320636150483e-13	1.5859023746766216e-12	1.4513789657167447e-12
65000000	0.004994322429701846	1.851675153328251e-49	3.193367578353296e-63	6.085744272540154e-10	3.1554466162589757e-15	0.000011353920135600825	-7.99040514009832e-20	2.9321113327099296e-17	2.7138320636150483e-13	1.5859023746766216e-12	1.4513789657167447e-12
65100000	0.004994322429701846	1.851675153328251e-49	3.193367578353296e-63	6.085744272540154e-10	3.1554466162589757e-15	0.000011353920135600825	-7.990373752030757e-20	2.9321113327099296e-17	2.7138320636150483e-13	1.5859023746766216e-12	1.4513789657167447e-12
65200000	0.004994322429701846	1.851675153328251e-49	3.193367578353296e-63	6.085744272540154e-10	3.1554466162589757e-15	0.000011353920135600825	-7.990342363963196e-20	2.9321113327099296e-17	2.7138320636150483e-13	1.5859023746766216e-12	1.4513789657167447e-12
65300000	0.004994322429701846	1.851675153328251e-49	3.193367578353296e-63	6.085744272540154e-10	3.1554466162589757e-15	0.000011353920135600825	-7.990310975895635e-20	2.9321113327099296e-17	2.7138320636150483e-13	1.5859023746766216e-12	1.4513789657167447e-12
65400000	0.004994322429701846	1.851675153328251e-49	3.193367578353296e-63	6.085744272540154e-10	3.1554466162589757e-15	0.000011353920135600825	-7.990279587828072e-20	2.9321113327099296e-17	2.7138320636150483e-13	1.5859023746766216e-12	1.4513789657167447e-12
65500000	0.004994322429701846	1.851675153328251e-49	3.193367578353296e-63	6.085744272540154e-10	3.1554466162589757e-15	0.000011353920135600825	-7.990248199760511e-20	2.9321113327099296e-17	2.7138320636150483e-13	1.5859023746766216e-12	1.4513789657167447e-12
65600000	0.004994322429701846	1.851675153328251e-49	3.193367578353296e-63	6.085744272540154e-10	3.1554466162589757e-15	0.000011353920135600825	-7.99021681169295e-20	2.9321113327099296e-17	2.7138320636150483e-13	1.5859023746766216e-12	1.4513789657167447e-12
65700000	0.004994322429701846	1.851675153328251e-49	3.193367578353296e-63	6.085744272540154e-10	3.1554466162589757e-15	0.000011353920135600825	-7.990185423625387e-20	2.9321113327099296e-17	2.7138320636150483e-13	1.5859023746766216e-12	1.4513789657167447e-12
65800000	0.004994322429701846	1.851675153328251e-49	3.193367578353296e-63	6.085744272540154e-10	3.1554466162589757e-15	0.000011353920135600825	-7.990154035557826e-20	2.9321113327099296e-17	2.7138320636150483e-13	1.5859023746766216e-12	1.4513789657167447e-12
65900000	0.004994322429701846	1.851675153328251e-49	3.193367578353296e-63	6.085744272540154e-10	3.1554466162589757e-15	0.000011353920135600825	-7.990122647490265e-20	2.9321113327099296e-17	2.7138320636150483e-13	1.5859023746766216e-12	1.4513789657167447e-12
66000000	0.004994322429701846	1.851675153328251e-49	3.193367578353296e-63	6.085744272540154e-10	3.1554466162589757e-15	0.000011353920135600825	-7.990091259422702e-20	2.9321113327099296e-17	2.7138320636150483e-13	1.5859023746766216e-12	1.4513789657167447e-12
66100000	0.004994322429701846	1.851675153328251e-49	3.193367578353296e-63	6.085744272540154e-10	3.1554466162589757e-15	0.000011353920135600825	-7.990059871355141e-20	2.9321113327099296e-17	2.7138320636150483e-13	1.5859023746766216e-12	1.4513789657167447e-12
66200000	0.004994322429701846	1.851675153328251e-49	3.193367578353296e-63	6.085744272540154e-10	3.1554466162589757e-15	0.000011353920135600825	-7.99002848328758e-20	2.9321113327099296e-17	2.7138320636150483e-13	1.5859023746766216e-12	1.4513789657167447e-12
66300000	0.004994322429701846	1.851675153328251e-49	3.193367578353296e-63	6.085744272540154e-10	3.1554466162589757e-15	0.000011353920135600825	-7.989997095220017e-20	2.9321113327099296e-17	2.7138320636150483e-13	1.5859023746766216e-12	1.4513789657167447e-12
66400000	0.004994322429701846	1.851675153328251e-49	3.193367578353296e-63	6.085744272540154e-10	3.1554466162589757e-15	0.000011353920135600825	-7.989965707152456e-20	2.9321113327099296e-17	2.7138320636150483e-13	1.5859023746766216e-12	1.4513789657167447e-12
66500000	0.004994322429701846	1.851675153328251e-49	3.193367578353296e-63	6.085744272540154e-10	3.1554466162589757e-15	0.000011353920135600825	-7.989934319084895e-20	2.9321113327099296e-17	2.7138320636150483e-13	1.5859023746766216e-12	1.4513789657167447e-12
66600000	0.004994322429701846	1.851675153328251e-49	3.193367578353296e-63	6.085744272540154e-10	3.1554466162589757e-15	0.000011353920135600825	-7.989902931017332e-20	2.9321113327099296e-17	2.7138320636150483e-13	1.5859023746766216e-12	1.4513789657167447e-12
66700000	0.004994322429701846	1.851675153328251e-49	3.193367578353296e-63	6.085744272540154e-10	3.1554466162589757e-15	0.000011353920135600825	-7.989871542949771e-20	2.9321113327099296e-17	2.7138320636150483e-13	1.5859023746766216e-12	1.4513789657167447e-12
66800000	0.004994322429701846	1.851675153328251e-49	3.193367578353296e-63	6.085744272540154e-10	3.1554466162589757e-15	0.000011353920135600825	-7.98984015488221e-20	2.9321113327099296e-17	2.7138320636150483e-13	1.5859023746766216e-12	1.4513789657167447e-12
66900000	0.004994322429701846	1.851675153328251e-49	3.193367578353296e-63	6.085744272540154e-10	3.1554466162589757e-15	0.000011353920135600825	-7.989808766814647e-20	2.9321113327099296e-17	2.7138320636150483e-13	1.5859023746766216e-12	1.4513789657167447e-12
67000000	0.004994322429701846	1.851675153328251e-49	3.193367578353296e-63	6.085744272540154e-10	3.1554466162589757e-15	0.000011353920135600825	-7.989777378747086e-20	2.9321113327099296e-17	2.7138320636150483e-13	1.5859023746766216e-12	1.4513789657167447e-12
67100000	0.004994322429701846	1.851675153328251e-49	3.193367578353296e-63	6.085744272540154e-10	3.1554466162589757e-15	0.000011353920135600825	-7.989745990679525e-20	2.9321113327099296e-17	2.7138320636150483e-13	1.5859023746766216e-12	1.4513789657167447e-12
67200000	0.004994322429701846	1.851675153328251e-49	3.193367578353296e-63	6.085744272540154e-10	3.1554466162589757e-15	0.000011353920135600825	-7.989714602611962e-20	2.9321113327099296e-17	2.7138320636150483e-13	1.5859023746766216e-12	1.4513789657167447e-12
67300000	0.004994322429701846	1.851675153328251e-49	3.193367578353296e-63	6.085744272540154e-10	3.1554466162589757e-15	0.000011353920135600825	-7.989683214544401e-20	2.9321113327099296e-17	2.7138320636150483e-13	1.5859023746766216e-12	1.4513789657167447e-12
67400000	0.004994322429701846	1.851675153328251e-49	3.193367578353296e-63	6.085744272540154e-10	3.1554466162589757e-15	0.000011353920135600825	-7.98965182647684e-20	2.9321113327099296e-17	2.7138320636150483e-13	1.5859023746766216e-12	1.4513789657167447e-12
67500000	0.004994322429701846	1.851675153328251e-49	3.193367578353296e-63	6.085744272540154e-10	3.1554466162589757e-15	0.000011353920135600825	-7.989620438409277e-20	2.9321113327099296e-17	2.7138320636150483e-13	1.5859023746766216e-12	1.4513789657167447e-12
67600000	0.004994322429701846	1.851675153328251e-49	3.193367578353296e-63	6.085744272540154e-10	3.1554466162589757e-15	0.000011353920135600825	-7.989589050341716e-20	2.9321113327099296e-17	2.7138320636150483e-13	1.5859023746766216e-12	1.4513789657167447e-12
67700000	0.004994322429701846	1.851675153328251e-49	3.193367578353296e-63	6.085744272540154e-10	3.1554466162589757e-15	0.000011353920135600825	-7.989557662274155e-20	2.9321113327099296e-17	2.7138320636150483e-13	1.5859023746766216e-12	1.4513789657167447e-12
67800000	0.004994322429701846	1.851675153328251e-49	3.193367578353296e-63	6.085744272540154e-10	3.1554466162589757e-15	0.000011353920135600825	-7.989526274206593e-20	2.9321113327099296e-17	2.7138320636150483e-13	1.5859023746766216e-12	1.4513789657167447e-12
67900000	0.004994322429701846	1.851675153328251e-49	3.193367578353296e-63	6.085744272540154e-10	3.1554466162589757e-15	0.000011353920135600825	-7.989494886139031e-20	2.9321113327099296e-17	2.7138320636150483e-13	1.5859023746766216e-12	1.4513789657167447e-12
68000000	0.004994322429701846	1.851675153328251e-49	3.193367578353296e-63	6.085744272540154e-10	3.1554466162589757e-15	0.000011353920135600825	-7.98946349807147e-20	2.9321113327099296e-17	2.7138320636150483e-13	1.5859023746766216e-12	1.4513789657167447e-12
68100000	0.004994322429701846	1.851675153328251e-49	3.193367578353296e-63	6.085744272540154e-10	3.1554466162589757e-15	0.000011353920135600825	-7.989432110003908e-20	2.9321113327099296e-17	2.7138320636150483e-13	1.5859023746766216e-12	1.4513789657167447e-12
68200000	0.004994322429701846	1.851675153328251e-49	3.193367578353296e-63	6.085744272540154e-10	3.1554466162589757e-15	0.000011353920135600825	-7.989400721936346e-20	2.9321113327099296e-17	2.7138320636150483e-13	1.5859023746766216e-12	1.4513789657167447e-12
68300000	0.004994322429701846	1.851675153328251e-49	3.193367578353296e-63	6.085744272540154e-10	3.1554466162589757e-15	0.000011353920135600825	-7.989369333868785e-20	2.9321113327099296e-17	2.7138320636150483e-13	1.5859023746766216e-12	1.4513789657167447e-12
68400000	0.004994322429701846	1.851675153328251e-49	3.193367578353296e-63	6.085744272540154e-10	3.1554466162589757e-15	0.000011353920135600825	-7.989337945801223e-20	2.9321113327099296e-17	2.7138320636150483e-13	1.5859023746766216e-12	1.4513789657167447e-12
68500000	0.004994322429701846	1.851675153328251e-49	3.193367578353296e-63	6.085744272540154e-10	3.1554466162589757e-15	0.000011353920135600825	-7.989306557733661e-20	2.9321113327099296e-17	2.7138320636150483e-13	1.5859023746766216e-12	1.4513789657167447e-12
68600000	0.004994322429701846	1.851675153328251e-49	3.1933675783532967e-63	6.085744272540154e-10	3.1554466162589757e-15	0.000011353920135600825	-7.9892751696661e-20	2.93211133270993e-17	2.7138320636150483e-13	1.5859023746766216e-12	1.4513789657167447e-12
68700000	0.004994322429701846	1.851675153328251e-49	3.1933675783532967e-63	6.085744272540154e-10	3.1554466162589757e-15	0.000011353920135600825	-7.989243781598538e-20	2.93211133270993e-17	2.7138320636150483e-13	1.5859023746766216e-12	1.4513789657167447e-12
68800000	0.004994322429701846	1.851675153328251e-49	3.1933675783532967e-63	6.085744272540154e-10	3.1554466162589757e-15	0.000011353920135600825	-7.989212393530976e-20	2.93211133270993e-17	2.7138320636150483e-13	1.5859023746766216e-12	1.4513789657167447e-12
68900000	0.004994322429701846	1.851675153328251e-49	3.1933675783532967e-63	6.085744272540154e-10	3.1554466162589757e-15	0.000011353920135600825	-7.989181005463415e-20	2.93211133270993e-17	2.7138320636150483e-13	1.5859023746766216e-12	1.4513789657167447e-12
69000000	0.004994322429701846	1.851675153328251e-49	3.1933675783532967e-63	6.085744272540154e-10	3.1554466162589757e-15	0.000011353920135600825	-7.989149617395853e-20	2.93211133270993e-17	2.7138320636150483e-13	1.5859023746766216e-12	1.4513789657167447e-12
69100000	0.004994322429701846	1.851675153328251e-49	3.1933675783532967e-63	6.085744272540154e-10	3.1554466162589757e-15	0.000011353920135600825	-7.989118229328291e-20	2.93211133270993e-17	2.7138320636150483e-13	1.5859023746766216e-12	1.4513789657167447e-12
69200000	0.004994322429701846	1.851675153328251e-49	3.1933675783532967e-63	6.085744272540155e-10	3.155446616258976e-15	0.000011353920135600825	-7.98908684126073e-20	2.93211133270993e-17	2.7138320636150483e-13	1.5859023746766216e-12	1.4513789657167447e-12
69300000	0.004994322429701846	1.851675153328251e-49	3.1933675783532967e-63	6.085744272540155e-10	3.155446616258976e-15	0.000011353920135600825	-7.989055453193168e-20	2.93211133270993e-17	2.7138320636150483e-13	1.5859023746766216e-12	1.4513789657167447e-12
69400000	0.004994322429701846	1.851675153328251e-49	3.1933675783532967e-63	6.085744272540155e-10	3.155446616258976e-15	0.000011353920135600825	-7.989024065125607e-20	2.93211133270993e-17	2.7138320636150483e-13	1.5859023746766216e-12	1.4513789657167447e-12
69500000	0.004994322429701846	1.851675153328251e-49	3.1933675783532967e-63	6.085744272540155e-10	3.155446616258976e-15	0.000011353920135600826	-7.988992677058045e-20	2.93211133270993e-17	2.7138320636150483e-13	1.5859023746766216e-12	1.4513789657167447e-12
69600000	0.004994322429701846	1.8516751533282514e-49	3.1933675783532967e-63	6.085744272540155e-10	3.155446616258976e-15	0.000011353920135600826	-7.988961288990483e-20	2.93211133270993e-17	2.7138320636150483e-13	1.5859023746766216e-12	1.4513789657167447e-12
69700000	0.004994322429701846	1.8516751533282514e-49	3.1933675783532967e-63	6.085744272540155e-10	3.155446616258976e-15	0.000011353920135600826	-7.988929900922922e-20	2.93211133270993e-17	2.7138320636150483e-13	1.5859023746766216e-12	1.4513789657167447e-12
69800000	0.004994322429701846	1.8516751533282514e-49	3.1933675783532967e-63	6.085744272540155e-10	3.155446616258976e-15	0.000011353920135600826	-7.98889851285536e-20	2.93211133270993e-17	2.7138320636150483e-13	1.5859023746766216e-12	1.4513789657167447e-12
69900000	0.004994322429701846	1.8516751533282514e-49	3.1933675783532967e-63	6.085744272540155e-10	3.155446616258976e-15	0.000011353920135600826	-7.988867124787798e-20	2.93211133270993e-17	2.7138320636150483e-13	1.5859023746766216e-12	1.4513789657167447e-12
70000000	0.004994322429701846	1.8516751533282514e-49	3.1933675783532967e-63	6.085744272540155e-10	3.155446616258976e-15	0.000011353920135600826	-7.988835736720237e-20	2.93211133270993e-17	2.7138320636150483e-13	1.5859023746766216e-12	1.4513789657167447e-12
70100000	0.004994322429701846	1.8516751533282514e-49	3.1933675783532967e-63	6.085744272540155e-10	3.155446616258976e-15	0.000011353920135600826	-7.988804348652675e-20	2.93211133270993e-17	2.7138320636150483e-13	1.5859023746766216e-12	1.4513789657167447e-12
70200000	0.004994322429701846	1.8516751533282514e-49	3.1933675783532967e-63	6.085744272540155e-10	3.155446616258976e-15	0.000011353920135600826	-7.988772960585113e-20	2.93211133270993e-17	2.7138320636150483e-13	1.5859023746766216e-12	1.4513789657167447e-12
70300000	0.004994322429701846	1.8516751533282514e-49	3.1933675783532967e-63	6.085744272540155e-10	3.155446616258976e-15	0.000011353920135600826	-7.988741572517552e-20	2.93211133270993e-17	2.7138320636150483e-13	1.5859023746766216e-12	1.4513789657167447e-12
70400000	0.004994322429701846	1.8516751533282514e-49	3.1933675783532967e-63	6.085744272540155e-10	3.155446616258976e-15	0.000011353920135600826	-7.98871018444999e-20	2.93211133270993e-17	2.7138320636150483e-13	1.5859023746766216e-12	1.4513789657167447e-12
70500000	0.004994322429701846	1.8516751533282514e-49	3.1933675783532967e-63	6.085744272540155e-10	3.155446616258976e-15	0.000011353920135600826	-7.988678796382428e-20	2.93211133270993e-17	2.7138320636150483e-13	1.5859023746766216e-12	1.4513789657167447e-12
70600000	0.004994322429701846	1.8516751533282514e-49	3.1933675783532967e-63	6.085744272540155e-10	3.155446616258976e-15	0.000011353920135600826	-7.988647408314867e-20	2.93211133270993e-17	2.7138320636150483e-13	1.5859023746766216e-12	1.4513789657167447e-12
70700000	0.004994322429701846	1.8516751533282514e-49	3.1933675783532967e-63	6.085744272540155e-10	3.155446616258976e-15	0.000011353920135600826	-7.988616020247305e-20	2.93211133270993e-17	2.7138320636150483e-13	1.5859023746766216e-12	1.4513789657167447e-12
70800000	0.004994322429701846	1.8516751533282514e-49	3.1933675783532967e-63	6.085744272540155e-10	3.155446616258976e-15	0.000011353920135600826	-7.988584632179743e-20	2.93211133270993e-17	2.7138320636150483e-13	1.5859023746766216e-12	1.4513789657167447e-12
70900000	0.004994322429701846	1.8516751533282514e-49	3.1933675783532967e-63	6.085744272540155e-10	3.155446616258976e-15	0.000011353920135600826	-7.988553244112182e-20	2.93211133270993e-17	2.7138320636150483e-13	1.5859023746766216e-12	1.4513789657167447e-12
71000000	0.004994322429701846	1.8516751533282514e-49	3.1933675783532967e-63	6.085744272540155e-10	3.155446616258976e-15	0.000011353920135600826	-7.98852185604462e-20	2.93211133270993e-17	2.7138320636150483e-13	1.5859023746766216e-12	1.4513789657167447e-12
71100000	0.004994322429701846	1.8516751533282514e-49	3.1933675783532967e-63	6.085744272540155e-10	3.155446616258976e-15	0.000011353920135600826	-7.988490467977058e-20	2.93211133270993e-17	2.7138320636150483e-13	1.5859023746766216e-12	1.4513789657167447e-12
71200000	0.004994322429701846	1.8516751533282514e-49	3.1933675783532967e-63	6.085744272540155e-10	3.155446616258976e-15	0.000011353920135600826	-7.988459079909497e-20	2.93211133270993e-17	2.7138320636150483e-13	1.5859023746766216e-12	1.4513789657167447e-12
71300000	0.004994322429701846	1.8516751533282514e-49	3.1933675783532967e-63	6.085744272540155e-10	3.155446616258976e-15	0.000011353920135600826	-7.988427691841936e-20	2.93211133270993e-17	2.7138320636150483e-13	1.5859023746766216e-12	1.4513789657167447e-12
71400000	0.004994322429701846	1.8516751533282514e-49	3.1933675783532967e-63	6.085744272540155e-10	3.155446616258976e-15	0.000011353920135600826	-7.988396303774373e-20	2.93211133270993e-17	2.7138320636150483e-13	1.5859023746766216e-12	1.4513789657167447e-12
71500000	0.004994322429701846	1.8516751533282514e-49	3.193367578353297e-63	6.085744272540155e-10	3.155446616258976e-15	0.000011353920135600826	-7.988364915706812e-20	2.93211133270993e-17	2.7138320636150483e-13	1.5859023746766216e-12	1.4513789657167447e-12
71600000	0.004994322429701846	1.8516751533282514e-49	3.193367578353297e-63	6.085744272540155e-10	3.155446616258976e-15	0.000011353920135600826	-7.988333527639251e-20	2.93211133270993e-17	2.7138320636150483e-13	1.5859023746766216e-12	1.4513789657167447e-12
71700000	0.004994322429701846	1.8516751533282514e-49	3.193367578353297e-63	6.085744272540155e-10	3.155446616258976e-15	0.000011353920135600826	-7.988302139571688e-20	2.93211133270993e-17	2.7138320636150483e-13	1.5859023746766216e-12	1.4513789657167447e-12
71800000	0.004994322429701846	1.8516751533282514e-49	3.193367578353297e-63	6.085744272540155e-10	3.155446616258976e-15	0.000011353920135600826	-7.988270751504127e-20	2.93211133270993e-17	2.7138320636150483e-13	1.5859023746766216e-12	1.4513789657167447e-12
71900000	0.004994322429701846	1.8516751533282514e-49	3.193367578353297e-63	6.085744272540155e-10	3.155446616258976e-15	0.000011353920135600826	-7.988239363436566e-20	2.93211133270993e-17	2.7138320636150483e-13	1.5859023746766216e-12	1.4513789657167447e-12
72000000	0.004994322429701846	1.8516751533282514e-49	3.193367578353297e-63	6.085744272540155e-10	3.155446616258976e-15	0.000011353920135600826	-7.988207975369003e-20	2.93211133270993e-17	2.7138320636150483e-13	1.5859023746766216e-12	1.4513789657167447e-12
72100000	0.004994322429701846	1.8516751533282514e-49	3.193367578353297e-63	6.085744272540155e-10	3.155446616258976e-15	0.000011353920135600826	-7.988176587301442e-20	2.93211133270993e-17	2.7138320636150483e-13	1.5859023746766216e-12	1.4513789657167447e-12
72200000	0.004994322429701846	1.8516751533282514e-49	3.193367578353297e-63	6.085744272540155e-10	3.155446616258976e-15	0.000011353920135600826	-7.988145199233881e-20	2.93211133270993e-17	2.7138320636150483e-13	1.5859023746766216e-12	1.4513789657167447e-12
72300000	0.004994322429701846	1.8516751533282514e-49	3.193367578353297e-63	6.085744272540155e-10	3.155446616258976e-15	0.000011353920135600826	-7.98811381116632e-20	2.93211133270993e-17	2.7138320636150483e-13	1.5859023746766216e-12	1.4513789657167447e-12
72400000	0.004994322429701846	1.8516751533282514e-49	3.193367578353297e-63	6.085744272540155e-10	3.155446616258976e-15	0.000011353920135600826	-7.988082423098757e-20	2.93211133270993e-17	2.7138320636150483e-13	1.5859023746766216e-12	1.4513789657167447e-12
72500000	0.004994322429701846	1.8516751533282514e-49	3.193367578353297e-63	6.085744272540155e-10	3.155446616258976e-15	0.000011353920135600826	-7.988051035031196e-20	2.93211133270993e-17	2.7138320636150483e-13	1.5859023746766216e-12	1.4513789657167447e-12
72600000	0.004994322429701846	1.8516751533282514e-49	3.193367578353297e-63	6.085744272540155e-10	3.155446616258976e-15	0.000011353920135600826	-7.988019646963635e-20	2.93211133270993e-17	2.7138320636150483e-13	1.5859023746766216e-12	1.4513789657167447e-12
72700000	0.004994322429701846	1.8516751533282514e-49	3.193367578353297e-63	6.085744272540155e-10	3.155446616258976e-15	0.000011353920135600826	-7.987988258896072e-20	2.93211133270993e-17	2.7138320636150483e-13	1.5859023746766216e-12	1.4513789657167447e-12
72800000	0.004994322429701846	1.8516751533282514e-49	3.193367578353297e-63	6.085744272540155e-10	3.155446616258976e-15	0.000011353920135600826	-7.987956870828511e-20	2.93211133270993e-17	2.7138320636150483e-13	1.5859023746766216e-12	1.4513789657167447e-12
72900000	0.004994322429701846	1.8516751533282514e-49	3.193367578353297e-63	6.085744272540155e-10	3.155446616258976e-15	0.000011353920135600826	-7.98792548276095e-20	2.93211133270993e-17	2.7138320636150483e-13	1.5859023746766216e-12	1.4513789657167447e-12
73000000	0.004994322429701846	1.8516751533282514e-49	3.193367578353297e-63	6.085744272540155e-10	3.155446616258976e-15	0.000011353920135600826	-7.987894094693387e-20	2.93211133270993e-17	2.7138320636150483e-13	1.5859023746766216e-12	1.4513789657167447e-12
73100000	0.004994322429701846	1.8516751533282514e-49	3.193367578353297e-63	6.085744272540155e-10	3.155446616258976e-15	0.000011353920135600826	-7.987862706625826e-20	2.93211133270993e-17	2.7138320636150483e-13	1.5859023746766216e-12	1.4513789657167447e-12
73200000	0.004994322429701846	1.8516751533282514e-49	3.193367578353297e-63	6.085744272540155e-10	3.155446616258976e-15	0.000011353920135600826	-7.987831318558265e-20	2.93211133270993e-17	2.7138320636150483e-13	1.5859023746766216e-12	1.4513789657167447e-12
73300000	0.004994322429701846	1.8516751533282514e-49	3.193367578353297e-63	6.085744272540155e-10	3.155446616258976e-15	0.000011353920135600826	-7.987799930490702e-20	2.93211133270993e-17	2.7138320636150483e-13	1.5859023746766216e-12	1.4513789657167447e-12
73400000	0.004994322429701846	1.8516751533282514e-49	3.193367578353297e-63	6.085744272540155e-10	3.155446616258976e-15	0.000011353920135600826	-7.987768542423141e-20	2.93211133270993e-17	2.7138320636150483e-13	1.5859023746766216e-12	1.4513789657167447e-12
73500000	0.004994322429701846	1.8516751533282514e-49	3.193367578353297e-63	6.085744272540155e-10	3.155446616258976e-15	0.000011353920135600826	-7.98773715435558e-20	2.93211133270993e-17	2.7138320636150483e-13	1.5859023746766216e-12	1.4513789657167447e-12
73600000	0.004994322429701846	1.8516751533282514e-49	3.193367578353297e-63	6.085744272540155e-10	3.155446616258976e-15	0.000011353920135600826	-7.987705766288017e-20	2.93211133270993e-17	2.7138320636150483e-13	1.5859023746766216e-12	1.4513789657167447e-12
73700000	0.004994322429701846	1.8516751533282514e-49	3.193367578353297e-63	6.085744272540155e-10	3.155446616258976e-15	0.000011353920135600826	-7.987674378220456e-20	2.93211133270993e-17	2.7138320636150483e-13	1.5859023746766216e-12	1.4513789657167447e-12
73800000	0.004994322429701846	1.8516751533282514e-49	3.193367578353297e-63	6.085744272540155e-10	3.155446616258976e-15	0.000011353920135600826	-7.987642990152895e-20	2.93211133270993e-17	2.7138320636150483e-13	1.5859023746766216e-12	1.4513789657167447e-12
73900000	0.004994322429701846	1.8516751533282514e-49	3.193367578353297e-63	6.085744272540155e-10	3.155446616258976e-15	0.000011353920135600826	-7.987611602085332e-20	2.93211133270993e-17	2.7138320636150483e-13	1.5859023746766216e-12	1.4513789657167447e-12
74000000	0.004994322429701846	1.8516751533282514e-49	3.193367578353297e-63	6.085744272540155e-10	3.155446616258976e-15	0.000011353920135600826	-7.987580214017771e-20	2.93211133270993e-17	2.7138320636150483e-13	1.5859023746766216e-12	1.4513789657167447e-12
74100000	0.004994322429701846	1.8516751533282514e-49	3.193367578353297e-63	6.085744272540155e-10	3.155446616258976e-15	0.000011353920135600826	-7.98754882595021e-20	2.93211133270993e-17	2.7138320636150483e-13	1.5859023746766216e-12	1.4513789657167447e-12
74200000	0.004994322429701846	1.8516751533282514e-49	3.193367578353297e-63	6.085744272540155e-10	3.155446616258976e-15	0.000011353920135600826	-7.987517437882647e-20	2.93211133270993e-17	2.7138320636150483e-13	1.5859023746766216e-12	1.4513789657167447e-12
74300000	0.004994322429701846	1.8516751533282514e-49	3.193367578353297e-63	6.085744272540155e-10	3.155446616258976e-15	0.000011353920135600826	-7.987486049815086e-20	2.93211133270993e-17	2.7138320636150483e-13	1.5859023746766216e-12	1.4513789657167447e-12
74400000	0.004994322429701846	1.8516751533282514e-49	3.193367578353297e-63	6.085744272540155e-10	3.155446616258976e-15	0.000011353920135600826	-7.987454661747525e-20	2.93211133270993e-17	2.7138320636150483e-13	1.5859023746766216e-12	1.4513789657167447e-12
74500000	0.004994322429701846	1.8516751533282514e-49	3.193367578353297e-63	6.085744272540155e-10	3.155446616258976e-15	0.000011353920135600826	-7.987423273679962e-20	2.93211133270993e-17	2.7138320636150483e-13	1.5859023746766216e-12	1.4513789657167447e-12
74600000	0.004994322429701846	1.8516751533282514e-49	3.193367578353297e-63	6.085744272540155e-10	3.155446616258976e-15	0.000011353920135600826	-7.987391885612401e-20	2.93211133270993e-17	2.7138320636150483e-13	1.5859023746766216e-12	1.4513789657167447e-12
74700000	0.004994322429701846	1.8516751533282514e-49	3.193367578353297e-63	6.085744272540155e-10	3.155446616258976e-15	0.000011353920135600826	-7.98736049754484e-20	2.93211133270993e-17	2.7138320636150483e-13	1.5859023746766216e-12	1.4513789657167447e-12
74800000	0.004994322429701846	1.8516751533282514e-49	3.193367578353297e-63	6.085744272540155e-10	3.155446616258976e-15	0.000011353920135600826	-7.987329109477277e-20	2.93211133270993e-17	2.7138320636150483e-13	1.5859023746766216e-12	1.4513789657167447e-12
74900000	0.004994322429701846	1.8516751533282514e-49	3.193367578353297e-63	6.085744272540155e-10	3.155446616258976e-15	0.000011353920135600826	-7.987297721409716e-20	2.93211133270993e-17	2.7138320636150483e-13	1.5859023746766216e-12	1.4513789657167447e-12
75000000	0.004994322429701846	1.8516751533282514e-49	3.193367578353297e-63	6.085744272540155e-10	3.155446616258976e-15	0.000011353920135600826	-7.987266333342155e-20	2.93211133270993e-17	2.7138320636150483e-13	1.5859023746766216e-12	1.4513789657167447e-12
75100000	0.004994322429701846	1.8516751533282514e-49	3.193367578353297e-63	6.085744272540155e-10	3.155446616258976e-15	0.000011353920135600826	-7.987234945274592e-20	2.93211133270993e-17	2.7138320636150483e-13	1.5859023746766216e-12	1.4513789657167447e-12
75200000	0.004994322429701846	1.8516751533282514e-49	3.193367578353297e-63	6.085744272540155e-10	3.155446616258976e-15	0.000011353920135600826	-7.987203557207031e-20	2.93211133270993e-17	2.7138320636150483e-13	1.5859023746766216e-12	1.4513789657167447e-12
75300000	0.004994322429701846	1.8516751533282514e-49	3.193367578353297e-63	6.085744272540155e-10	3.155446616258976e-15	0.000011353920135600826	-7.98717216913947e-20	2.93211133270993e-17	2.7138320636150483e-13	1.5859023746766216e-12	1.4513789657167447e-12
75400000	0.004994322429701846	1.8516751533282514e-49	3.193367578353297e-63	6.085744272540155e-10	3.155446616258976e-15	0.000011353920135600826	-7.987140781071908e-20	2.93211133270993e-17	2.7138320636150483e-13	1.5859023746766216e-12	1.4513789657167447e-12
75500000	0.004994322429701846	1.8516751533282514e-49	3.193367578353297e-63	6.085744272540155e-10	3.155446616258976e-15	0.000011353920135600826	-7.987109393004346e-20	2.93211133270993e-17	2.7138320636150483e-13	1.5859023746766216e-12	1.4513789657167447e-12
75600000	0.004994322429701846	1.8516751533282514e-49	3.193367578353297e-63	6.085744272540155e-10	3.155446616258976e-15	0.000011353920135600826	-7.987078004936785e-20	2.93211133270993e-17	2.7138320636150483e-13	1.5859023746766216e-12	1.4513789657167447e-12
75700000	0.004994322429701846	1.8516751533282514e-49	3.193367578353297e-63	6.085744272540155e-10	3.155446616258976e-15	0.000011353920135600826	-7.987046616869223e-20	2.93211133270993e-17	2.7138320636150483e-13	1.5859023746766216e-12	1.4513789657167447e-12
75800000	0.004994322429701846	1.8516751533282514e-49	3.193367578353297e-63	6.085744272540155e-10	3.155446616258976e-15	0.000011353920135600826	-7.987015228801661e-20	2.93211133270993e-17	2.7138320636150483e-13	1.5859023746766216e-12	1.4513789657167447e-12
75900000	0.004994322429701846	1.8516751533282514e-49	3.193367578353297e-63	6.085744272540155e-10	3.155446616258976e-15	0.000011353920135600826	-7.9869838407341e-20	2.93211133270993e-17	2.7138320636150483e-13	1.5859023746766216e-12	1.4513789657167447e-12
76000000	0.004994322429701846	1.8516751533282514e-49	3.193367578353297e-63	6.085744272540155e-10	3.155446616258976e-15	0.000011353920135600826	-7.986952452666538e-20	2.93211133270993e-17	2.7138320636150483e-13	1.5859023746766216e-12	1.4513789657167447e-12
76100000	0.004994322429701846	1.8516751533282514e-49	3.193367578353297e-63	6.085744272540155e-10	3.155446616258976e-15	0.000011353920135600826	-7.986921064598976e-20	2.93211133270993e-17	2.7138320636150483e-13	1.5859023746766216e-12	1.4513789657167447e-12
76200000	0.004994322429701846	1.8516751533282514e-49	3.193367578353297e-63	6.085744272540155e-10	3.155446616258976e-15	0.000011353920135600826	-7.986889676531415e-20	2.93211133270993e-17	2.7138320636150483e-13	1.5859023746766216e-12	1.4513789657167447e-12
76300000	0.004994322429701846	1.8516751533282514e-49	3.193367578353297e-63	6.085744272540155e-10	3.155446616258976e-15	0.000011353920135600826	-7.986858288463853e-20	2.93211133270993e-17	2.7138320636150483e-13	1.5859023746766216e-12	1.4513789657167447e-12
76400000	0.004994322429701846	1.8516751533282514e-49	3.193367578353297e-63	6.085744272540155e-10	3.155446616258976e-15	0.000011353920135600826	-7.986826900396291e-20	2.93211133270993e-17	2.7138320636150483e-13	1.5859023746766216e-12	1.4513789657167447e-12
76500000	0.004994322429701846	1.8516751533282514e-49	3.193367578353297e-63	6.085744272540155e-10	3.155446616258976e-15	0.000011353920135600826	-7.98679551232873e-20	2.93211133270993e-17	2.7138320636150483e-13	1.5859023746766216e-12	1.4513789657167447e-12
76600000	0.004994322429701846	1.8516751533282514e-49	3.193367578353297e-63	6.085744272540155e-10	3.155446616258976e-15	0.000011353920135600826	-7.986764124261168e-20	2.93211133270993e-17	2.7138320636150483e-13	1.5859023746766216e-12	1.4513789657167447e-12
76700000	0.004994322429701846	1.8516751533282514e-49	3.193367578353297e-63	6.085744272540155e-10	3.155446616258976e-15	0.000011353920135600826	-7.986732736193607e-20	2.93211133270993e-17	2.7138320636150483e-13	1.5859023746766216e-12	1.4513789657167447e-12
76800000	0.004994322429701846	1.8516751533282514e-49	3.193367578353297e-63	6.085744272540155e-10	3.155446616258976e-15	0.000011353920135600826	-7.986701348126045e-20	2.93211133270993e-17	2.7138320636150483e-13	1.5859023746766216e-12	1.4513789657167447e-12
76900000	0.004994322429701846	1.8516751533282514e-49	3.193367578353297e-63	6.085744272540155e-10	3.155446616258976e-15	0.000011353920135600826	-7.986669960058483e-20	2.93211133270993e-17	2.7138320636150483e-13	1.5859023746766216e-12	1.4513789657167447e-12
77000000	0.004994322429701846	1.8516751533282514e-49	3.193367578353297e-63	6.085744272540155e-10	3.155446616258976e-15	0.000011353920135600826	-7.986638571990922e-20	2.93211133270993e-17	2.7138320636150483e-13	1.5859023746766216e-12	1.4513789657167447e-12
77100000	0.004994322429701846	1.8516751533282514e-49	3.193367578353297e-63	6.085744272540155e-10	3.155446616258976e-15	0.000011353920135600826	-7.98660718392336e-20	2.93211133270993e-17	2.7138320636150483e-13	1.5859023746766216e-12	1.4513789657167447e-12
77200000	0.004994322429701846	1.8516751533282514e-49	3.193367578353297e-63	6.085744272540155e-10	3.155446616258976e-15	0.000011353920135600826	-7.986575795855798e-20	2.93211133270993e-17	2.7138320636150483e-13	1.5859023746766216e-12	1.4513789657167447e-12
77300000	0.004994322429701846	1.8516751533282514e-49	3.193367578353297e-63	6.085744272540155e-10	3.155446616258976e-15	0.000011353920135600826	-7.986544407788237e-20	2.93211133270993e-17	2.7138320636150483e-13	1.5859023746766216e-12	1.4513789657167447e-12
77400000	0.004994322429701846	1.8516751533282514e-49	3.193367578353297e-63	6.085744272540155e-10	3.155446616258976e-15	0.000011353920135600826	-7.986513019720675e-20	2.93211133270993e-17	2.7138320636150483e-13	1.5859023746766216e-12	1.4513789657167447e-12
77500000	0.004994322429701846	1.8516751533282514e-49	3.193367578353297e-63	6.085744272540155e-10	3.155446616258976e-15	0.000011353920135600826	-7.986481631653113e-20	2.93211133270993e-17	2.7138320636150483e-13	1.5859023746766216e-12	1.4513789657167447e-12
77600000	0.004994322429701846	1.8516751533282514e-49	3.193367578353297e-63	6.085744272540155e-10	3.155446616258976e-15	0.000011353920135600826	-7.986450243585552e-20	2.93211133270993e-17	2.7138320636150483e-13	1.5859023746766216e-12	1.4513789657167447e-12
77700000	0.004994322429701846	1.8516751533282514e-49	3.193367578353297e-63	6.085744272540155e-10	3.155446616258976e-15	0.000011353920135600826	-7.98641885551799e-20	2.93211133270993e-17	2.7138320636150483e-13	1.5859023746766216e-12	1.4513789657167447e-12
77800000	0.004994322429701846	1.8516751533282514e-49	3.193367578353297e-63	6.085744272540155e-10	3.155446616258976e-15	0.000011353920135600826	-7.986387467450428e-20	2.93211133270993e-17	2.7138320636150483e-13	1.5859023746766216e-12	1.4513789657167447e-12
77900000	0.004994322429701846	1.8516751533282514e-49	3.193367578353297e-63	6.085744272540155e-10	3.155446616258976e-15	0.000011353920135600826	-7.986356079382867e-20	2.93211133270993e-17	2.7138320636150483e-13	1.5859023746766216e-12	1.4513789657167447e-12
78000000	0.004994322429701846	1.8516751533282514e-49	3.193367578353297e-63	6.085744272540155e-10	3.155446616258976e-15	0.000011353920135600826	-7.986324691315305e-20	2.93211133270993e-17	2.7138320636150483e-13	1.5859023746766216e-12	1.4513789657167447e-12
78100000	0.004994322429701846	1.8516751533282514e-49	3.193367578353297e-63	6.085744272540155e-10	3.155446616258976e-15	0.000011353920135600826	-7.986293303247743e-20	2.93211133270993e-17	2.7138320636150483e-13	1.5859023746766216e-12	1.4513789657167447e-12
78200000	0.004994322429701846	1.8516751533282514e-49	3.193367578353297e-63	6.085744272540155e-10	3.155446616258976e-15	0.000011353920135600826	-7.986261915180182e-20	2.93211133270993e-17	2.7138320636150483e-13	1.5859023746766216e-12	1.4513789657167447e-12
78300000	0.004994322429701846	1.8516751533282514e-49	3.193367578353297e-63	6.085744272540155e-10	3.155446616258976e-15	0.000011353920135600826	-7.98623052711262e-20	2.93211133270993e-17	2.7138320636150483e-13	1.5859023746766216e-12	1.4513789657167447e-12
78400000	0.004994322429701846	1.8516751533282514e-49	3.1933675783532967e-63	6.085744272540155e-10	3.155446616258976e-15	0.000011353920135600826	-7.986199139045058e-20	2.93211133270993e-17	2.7138320636150483e-13	1.5859023746766216e-12	1.4513789657167447e-12
78500000	0.004994322429701846	1.8516751533282514e-49	3.1933675783532967e-63	6.085744272540155e-10	3.155446616258976e-15	0.000011353920135600826	-7.986167750977497e-20	2.93211133270993e-17	2.7138320636150483e-13	1.5859023746766216e-12	1.4513789657167447e-12
78600000	0.004994322429701846	1.8516751533282514e-49	3.1933675783532967e-63	6.085744272540155e-10	3.155446616258976e-15	0.000011353920135600826	-7.986136362909936e-20	2.93211133270993e-17	2.7138320636150483e-13	1.5859023746766216e-12	1.4513789657167447e-12
78700000	0.004994322429701846	1.851675153328251e-49	3.1933675783532967e-63	6.085744272540155e-10	3.155446616258976e-15	0.000011353920135600826	-7.986104974842373e-20	2.9321113327099296e-17	2.7138320636150483e-13	1.5859023746766216e-12	1.4513789657167447e-12
78800000	0.004994322429701846	1.851675153328251e-49	3.1933675783532967e-63	6.085744272540155e-10	3.155446616258976e-15	0.000011353920135600826	-7.986073586774812e-20	2.9321113327099296e-17	2.7138320636150483e-13	1.5859023746766216e-12	1.4513789657167447e-12
78900000	0.004994322429701846	1.851675153328251e-49	3.1933675783532967e-63	6.085744272540155e-10	3.155446616258976e-15	0.000011353920135600826	-7.986042198707251e-20	2.9321113327099296e-17	2.7138320636150483e-13	1.5859023746766216e-12	1.4513789657167447e-12
79000000	0.004994322429701846	1.851675153328251e-49	3.1933675783532967e-63	6.085744272540154e-10	3.155446616258976e-15	0.000011353920135600826	-7.986010810639688e-20	2.9321113327099296e-17	2.7138320636150483e-13	1.5859023746766216e-12	1.4513789657167447e-12
79100000	0.004994322429701846	1.851675153328251e-49	3.1933675783532967e-63	6.085744272540154e-10	3.155446616258976e-15	0.000011353920135600826	-7.985979422572127e-20	2.9321113327099296e-17	2.7138320636150483e-13	1.5859023746766216e-12	1.4513789657167447e-12
79200000	0.004994322429701846	1.851675153328251e-49	3.1933675783532967e-63	6.085744272540154e-10	3.155446616258976e-15	0.000011353920135600826	-7.985948034504566e-20	2.9321113327099296e-17	2.7138320636150483e-13	1.5859023746766216e-12	1.4513789657167447e-12
79300000	0.004994322429701846	1.851675153328251e-49	3.1933675783532967e-63	6.085744272540154e-10	3.155446616258976e-15	0.000011353920135600825	-7.985916646437003e-20	2.9321113327099296e-17	2.7138320636150483e-13	1.5859023746766216e-12	1.4513789657167447e-12
79400000	0.004994322429701846	1.851675153328251e-49	3.1933675783532967e-63	6.085744272540154e-10	3.1554466162589757e-15	0.000011353920135600825	-7.985885258369442e-20	2.9321113327099296e-17	2.7138320636150483e-13	1.5859023746766216e-12	1.4513789657167447e-12
79500000	0.004994322429701846	1.851675153328251e-49	3.1933675783532967e-63	6.085744272540154e-10	3.1554466162589757e-15	0.000011353920135600825	-7.985853870301881e-20	2.9321113327099296e-17	2.7138320636150483e-13	1.5859023746766216e-12	1.4513789657167447e-12
79600000	0.004994322429701846	1.851675153328251e-49	3.1933675783532967e-63	6.085744272540154e-10	3.1554466162589757e-15	0.000011353920135600825	-7.985822482234318e-20	2.9321113327099296e-17	2.7138320636150483e-13	1.5859023746766216e-12	1.4513789657167447e-12
79700000	0.004994322429701846	1.851675153328251e-49	3.1933675783532967e-63	6.085744272540154e-10	3.1554466162589757e-15	0.000011353920135600825	-7.985791094166757e-20	2.9321113327099296e-17	2.7138320636150483e-13	1.5859023746766216e-12	1.4513789657167447e-12
79800000	0.004994322429701846	1.851675153328251e-49	3.1933675783532967e-63	6.085744272540154e-10	3.1554466162589757e-15	0.000011353920135600825	-7.985759706099196e-20	2.9321113327099296e-17	2.7138320636150483e-13	1.5859023746766216e-12	1.4513789657167447e-12
79900000	0.004994322429701846	1.851675153328251e-49	3.1933675783532967e-63	6.085744272540154e-10	3.1554466162589757e-15	0.000011353920135600825	-7.985728318031633e-20	2.9321113327099296e-17	2.7138320636150483e-13	1.5859023746766216e-12	1.4513789657167447e-12
80000000	0.004994322429701846	1.851675153328251e-49	3.1933675783532967e-63	6.085744272540154e-10	3.1554466162589757e-15	0.000011353920135600825	-7.985696929964072e-20	2.9321113327099296e-17	2.7138320636150483e-13	1.5859023746766216e-12	1.4513789657167447e-12
80100000	0.004994322429701846	1.851675153328251e-49	3.1933675783532967e-63	6.085744272540154e-10	3.1554466162589757e-15	0.000011353920135600825	-7.985665541896511e-20	2.9321113327099296e-17	2.7138320636150483e-13	1.5859023746766216e-12	1.4513789657167447e-12
80200000	0.004994322429701846	1.851675153328251e-49	3.1933675783532967e-63	6.085744272540154e-10	3.1554466162589757e-15	0.000011353920135600825	-7.985634153828948e-20	2.9321113327099296e-17	2.7138320636150483e-13	1.5859023746766216e-12	1.4513789657167447e-12
80300000	0.004994322429701846	1.851675153328251e-49	3.1933675783532967e-63	6.085744272540154e-10	3.1554466162589757e-15	0.000011353920135600825	-7.985602765761387e-20	2.9321113327099296e-17	2.7138320636150483e-13	1.5859023746766216e-12	1.4513789657167447e-12
80400000	0.004994322429701846	1.851675153328251e-49	3.1933675783532967e-63	6.085744272540154e-10	3.1554466162589757e-15	0.000011353920135600825	-7.985571377693826e-20	2.9321113327099296e-17	2.7138320636150483e-13	1.5859023746766216e-12	1.4513789657167447e-12
80500000	0.004994322429701846	1.851675153328251e-49	3.1933675783532967e-63	6.085744272540154e-10	3.1554466162589757e-15	0.000011353920135600825	-7.985539989626263e-20	2.9321113327099296e-17	2.7138320636150483e-13	1.5859023746766216e-12	1.4513789657167447e-12
80600000	0.004994322429701846	1.851675153328251e-49	3.1933675783532967e-63	6.085744272540154e-10	3.1554466162589757e-15	0.000011353920135600825	-7.985508601558702e-20	2.9321113327099296e-17	2.7138320636150483e-13	1.5859023746766216e-12	1.4513789657167447e-12
80700000	0.004994322429701846	1.851675153328251e-49	3.1933675783532967e-63	6.085744272540154e-10	3.1554466162589757e-15	0.000011353920135600825	-7.985477213491141e-20	2.9321113327099296e-17	2.7138320636150483e-13	1.5859023746766216e-12	1.4513789657167447e-12
80800000	0.004994322429701846	1.851675153328251e-49	3.1933675783532967e-63	6.085744272540154e-10	3.1554466162589757e-15	0.000011353920135600825	-7.985445825423578e-20	2.9321113327099296e-17	2.7138320636150483e-13	1.5859023746766216e-12	1.4513789657167447e-12
80900000	0.004994322429701846	1.851675153328251e-49	3.1933675783532967e-63	6.085744272540154e-10	3.1554466162589757e-15	0.000011353920135600825	-7.985414437356017e-20	2.9321113327099296e-17	2.7138320636150483e-13	1.5859023746766216e-12	1.4513789657167447e-12
81000000	0.004994322429701846	1.851675153328251e-49	3.1933675783532967e-63	6.085744272540154e-10	3.1554466162589757e-15	0.000011353920135600825	-7.985383049288456e-20	2.9321113327099296e-17	2.7138320636150483e-13	1.5859023746766216e-12	1.4513789657167447e-12
81100000	0.004994322429701846	1.851675153328251e-49	3.1933675783532967e-63	6.085744272540154e-10	3.1554466162589757e-15	0.000011353920135600825	-7.985351661220894e-20	2.9321113327099296e-17	2.7138320636150483e-13	1.5859023746766216e-12	1.4513789657167447e-12
81200000	0.004994322429701846	1.851675153328251e-49	3.193367578353296e-63	6.085744272540154e-10	3.1554466162589757e-15	0.000011353920135600825	-7.985320273153332e-20	2.9321113327099296e-17	2.7138320636150483e-13	1.5859023746766216e-12	1.4513789657167447e-12
81300000	0.004994322429701846	1.851675153328251e-49	3.193367578353296e-63	6.085744272540154e-10	3.1554466162589757e-15	0.000011353920135600825	-7.985288885085771e-20	2.9321113327099296e-17	2.7138320636150483e-13	1.5859023746766216e-12	1.4513789657167447e-12
81400000	0.004994322429701846	1.851675153328251e-49	3.193367578353296e-63	6.085744272540154e-10	3.1554466162589757e-15	0.000011353920135600825	-7.985257497018209e-20	2.9321113327099296e-17	2.7138320636150483e-13	1.5859023746766216e-12	1.4513789657167447e-12
81500000	0.004994322429701846	1.851675153328251e-49	3.193367578353296e-63	6.085744272540154e-10	3.1554466162589757e-15	0.000011353920135600825	-7.985226108950647e-20	2.9321113327099296e-17	2.7138320636150483e-13	1.5859023746766216e-12	1.4513789657167447e-12
81600000	0.004994322429701846	1.851675153328251e-49	3.193367578353296e-63	6.085744272540154e-10	3.1554466162589757e-15	0.000011353920135600825	-7.985194720883086e-20	2.9321113327099296e-17	2.7138320636150483e-13	1.5859023746766216e-12	1.4513789657167447e-12
81700000	0.004994322429701846	1.851675153328251e-49	3.193367578353296e-63	6.085744272540154e-10	3.1554466162589757e-15	0.000011353920135600825	-7.985163332815524e-20	2.9321113327099296e-17	2.7138320636150483e-13	1.5859023746766216e-12	1.4513789657167447e-12
81800000	0.004994322429701846	1.851675153328251e-49	3.193367578353296e-63	6.085744272540154e-10	3.1554466162589757e-15	0.000011353920135600825	-7.985131944747962e-20	2.9321113327099296e-17	2.7138320636150483e-13	1.5859023746766216e-12	1.4513789657167447e-12
81900000	0.004994322429701846	1.851675153328251e-49	3.193367578353296e-63	6.085744272540154e-10	3.1554466162589757e-15	0.000011353920135600825	-7.985100556680401e-20	2.9321113327099296e-17	2.7138320636150483e-13	1.5859023746766216e-12	1.4513789657167447e-12
82000000	0.004994322429701846	1.851675153328251e-49	3.193367578353296e-63	6.085744272540154e-10	3.1554466162589757e-15	0.000011353920135600825	-7.985069168612839e-20	2.9321113327099296e-17	2.7138320636150483e-13	1.5859023746766216e-12	1.4513789657167447e-12
82100000	0.004994322429701846	1.851675153328251e-49	3.193367578353296e-63	6.085744272540154e-10	3.1554466162589757e-15	0.000011353920135600825	-7.985037780545277e-20	2.9321113327099296e-17	2.7138320636150483e-13	1.5859023746766216e-12	1.4513789657167447e-12
82200000	0.004994322429701846	1.851675153328251e-49	3.193367578353296e-63	6.085744272540154e-10	3.1554466162589757e-15	0.000011353920135600825	-7.985006392477716e-20	2.9321113327099296e-17	2.7138320636150483e-13	1.5859023746766216e-12	1.4513789657167447e-12
82300000	0.004994322429701846	1.851675153328251e-49	3.193367578353296e-63	6.085744272540154e-10	3.1554466162589757e-15	0.000011353920135600825	-7.984975004410155e-20	2.9321113327099296e-17	2.7138320636150483e-13	1.5859023746766216e-12	1.4513789657167447e-12
82400000	0.004994322429701846	1.851675153328251e-49	3.193367578353296e-63	6.085744272540154e-10	3.1554466162589757e-15	0.000011353920135600825	-7.984943616342592e-20	2.9321113327099296e-17	2.7138320636150483e-13	1.5859023746766216e-12	1.4513789657167447e-12
82500000	0.004994322429701846	1.851675153328251e-49	3.193367578353296e-63	6.085744272540154e-10	3.1554466162589757e-15	0.000011353920135600825	-7.984912228275031e-20	2.9321113327099296e-17	2.7138320636150483e-13	1.5859023746766216e-12	1.4513789657167447e-12
82600000	0.004994322429701846	1.851675153328251e-49	3.193367578353296e-63	6.085744272540154e-10	3.1554466162589757e-15	0.000011353920135600825	-7.98488084020747e-20	2.9321113327099296e-17	2.7138320636150483e-13	1.5859023746766216e-12	1.4513789657167447e-12
82700000	0.004994322429701846	1.851675153328251e-49	3.193367578353296e-63	6.085744272540154e-10	3.1554466162589757e-15	0.000011353920135600825	-7.984849452139908e-20	2.9321113327099296e-17	2.7138320636150483e-13	1.5859023746766216e-12	1.4513789657167447e-12
82800000	0.004994322429701846	1.851675153328251e-49	3.193367578353296e-63	6.085744272540154e-10	3.1554466162589757e-15	0.000011353920135600825	-7.984818064072346e-20	2.9321113327099296e-17	2.7138320636150483e-13	1.5859023746766216e-12	1.4513789657167447e-12
82900000	0.004994322429701846	1.851675153328251e-49	3.193367578353296e-63	6.085744272540154e-10	3.1554466162589757e-15	0.000011353920135600825	-7.984786676004785e-20	2.9321113327099296e-17	2.7138320636150483e-13	1.5859023746766216e-12	1.4513789657167447e-12
83000000	0.004994322429701846	1.851675153328251e-49	3.193367578353296e-63	6.085744272540154e-10	3.1554466162589757e-15	0.000011353920135600825	-7.984755287937223e-20	2.9321113327099296e-17	2.7138320636150483e-13	1.5859023746766216e-12	1.4513789657167447e-12
83100000	0.004994322429701846	1.851675153328251e-49	3.193367578353296e-63	6.085744272540154e-10	3.1554466162589757e-15	0.000011353920135600825	-7.984723899869661e-20	2.9321113327099296e-17	2.7138320636150483e-13	1.5859023746766216e-12	1.4513789657167447e-12
83200000	0.004994322429701846	1.851675153328251e-49	3.193367578353296e-63	6.085744272540154e-10	3.1554466162589757e-15	0.000011353920135600825	-7.9846925118021e-20	2.9321113327099296e-17	2.7138320636150483e-13	1.5859023746766216e-12	1.4513789657167447e-12
83300000	0.004994322429701846	1.851675153328251e-49	3.193367578353296e-63	6.085744272540154e-10	3.1554466162589757e-15	0.000011353920135600825	-7.984661123734538e-20	2.9321113327099296e-17	2.7138320636150483e-13	1.5859023746766216e-12	1.4513789657167447e-12
83400000	0.004994322429701846	1.851675153328251e-49	3.193367578353296e-63	6.085744272540154e-10	3.1554466162589757e-15	0.000011353920135600825	-7.984629735666976e-20	2.9321113327099296e-17	2.7138320636150483e-13	1.5859023746766216e-12	1.4513789657167447e-12
83500000	0.004994322429701846	1.851675153328251e-49	3.193367578353296e-63	6.085744272540154e-10	3.1554466162589757e-15	0.000011353920135600825	-7.984598347599415e-20	2.9321113327099296e-17	2.7138320636150483e-13	1.5859023746766216e-12	1.4513789657167447e-12
83600000	0.004994322429701846	1.851675153328251e-49	3.193367578353296e-63	6.085744272540154e-10	3.1554466162589757e-15	0.000011353920135600825	-7.984566959531853e-20	2.9321113327099296e-17	2.7138320636150483e-13	1.5859023746766216e-12	1.4513789657167447e-12
83700000	0.004994322429701846	1.851675153328251e-49	3.193367578353296e-63	6.085744272540154e-10	3.1554466162589757e-15	0.000011353920135600825	-7.984535571464291e-20	2.9321113327099296e-17	2.7138320636150483e-13	1.5859023746766216e-12	1.4513789657167447e-12
83800000	0.004994322429701846	1.851675153328251e-49	3.193367578353296e-63	6.085744272540154e-10	3.1554466162589757e-15	0.000011353920135600825	-7.98450418339673e-20	2.9321113327099296e-17	2.7138320636150483e-13	1.5859023746766216e-12	1.4513789657167447e-12
83900000	0.004994322429701846	1.851675153328251e-49	3.193367578353296e-63	6.085744272540154e-10	3.1554466162589757e-15	0.000011353920135600825	-7.984472795329168e-20	2.9321113327099296e-17	2.7138320636150483e-13	1.5859023746766216e-12	1.4513789657167447e-12
84000000	0.004994322429701846	1.851675153328251e-49	3.193367578353296e-63	6.085744272540154e-10	3.1554466162589757e-15	0.000011353920135600825	-7.984441407261606e-20	2.9321113327099296e-17	2.7138320636150483e-13	1.5859023746766216e-12	1.4513789657167447e-12
84100000	0.004994322429701846	1.851675153328251e-49	3.193367578353296e-63	6.085744272540154e-10	3.1554466162589757e-15	0.000011353920135600825	-7.984410019194045e-20	2.9321113327099296e-17	2.7138320636150483e-13	1.5859023746766216e-12	1.4513789657167447e-12
84200000	0.004994322429701846	1.851675153328251e-49	3.193367578353296e-63	6.085744272540154e-10	3.1554466162589757e-15	0.000011353920135600825	-7.984378631126483e-20	2.9321113327099296e-17	2.7138320636150483e-13	1.5859023746766216e-12	1.4513789657167447e-12
84300000	0.004994322429701846	1.851675153328251e-49	3.193367578353296e-63	6.085744272540154e-10	3.1554466162589757e-15	0.000011353920135600825	-7.984347243058922e-20	2.9321113327099296e-17	2.7138320636150483e-13	1.5859023746766216e-12	1.4513789657167447e-12
84400000	0.004994322429701846	1.851675153328251e-49	3.193367578353296e-63	6.085744272540154e-10	3.1554466162589757e-15	0.000011353920135600825	-7.98431585499136e-20	2.9321113327099296e-17	2.7138320636150483e-13	1.5859023746766216e-12	1.4513789657167447e-12
84500000	0.004994322429701846	1.851675153328251e-49	3.193367578353296e-63	6.085744272540154e-10	3.1554466162589757e-15	0.000011353920135600825	-7.984284466923798e-20	2.9321113327099296e-17	2.7138320636150483e-13	1.5859023746766216e-12	1.4513789657167447e-12
84600000	0.004994322429701846	1.851675153328251e-49	3.193367578353296e-63	6.085744272540154e-10	3.1554466162589757e-15	0.000011353920135600825	-7.984253078856237e-20	2.9321113327099296e-17	2.7138320636150483e-13	1.5859023746766216e-12	1.4513789657167447e-12
84700000	0.004994322429701846	1.851675153328251e-49	3.193367578353296e-63	6.085744272540154e-10	3.1554466162589757e-15	0.000011353920135600825	-7.984221690788675e-20	2.9321113327099296e-17	2.7138320636150483e-13	1.5859023746766216e-12	1.4513789657167447e-12
84800000	0.004994322429701846	1.851675153328251e-49	3.193367578353296e-63	6.085744272540154e-10	3.1554466162589757e-15	0.000011353920135600825	-7.984190302721113e-20	2.9321113327099296e-17	2.7138320636150483e-13	1.5859023746766216e-12	1.4513789657167447e-12
84900000	0.004994322429701846	1.851675153328251e-49	3.193367578353296e-63	6.085744272540154e-10	3.1554466162589757e-15	0.000011353920135600825	-7.984158914653552e-20	2.9321113327099296e-17	2.7138320636150483e-13	1.5859023746766216e-12	1.4513789657167447e-12
85000000	0.004994322429701846	1.851675153328251e-49	3.193367578353296e-63	6.085744272540154e-10	3.1554466162589757e-15	0.000011353920135600825	-7.98412752658599e-20	2.9321113327099296e-17	2.7138320636150483e-13	1.5859023746766216e-12	1.4513789657167447e-12
85100000	0.004994322429701846	1.851675153328251e-49	3.193367578353296e-63	6.085744272540154e-10	3.1554466162589757e-15	0.000011353920135600825	-7.984096138518428e-20	2.9321113327099296e-17	2.7138320636150483e-13	1.5859023746766216e-12	1.4513789657167447e-12
85200000	0.004994322429701846	1.851675153328251e-49	3.193367578353296e-63	6.085744272540154e-10	3.1554466162589757e-15	0.000011353920135600825	-7.984064750450867e-20	2.9321113327099296e-17	2.7138320636150483e-13	1.5859023746766216e-12	1.4513789657167447e-12
85300000	0.004994322429701846	1.851675153328251e-49	3.193367578353296e-63	6.085744272540154e-10	3.1554466162589757e-15	0.000011353920135600825	-7.984033362383304e-20	2.9321113327099296e-17	2.7138320636150483e-13	1.5859023746766216e-12	1.4513789657167447e-12
85400000	0.004994322429701846	1.851675153328251e-49	3.193367578353296e-63	6.085744272540154e-10	3.1554466162589757e-15	0.000011353920135600825	-7.984001974315743e-20	2.9321113327099296e-17	2.7138320636150483e-13	1.5859023746766216e-12	1.4513789657167447e-12
85500000	0.004994322429701846	1.851675153328251e-49	3.193367578353296e-63	6.085744272540154e-10	3.1554466162589757e-15	0.000011353920135600825	-7.983970586248182e-20	2.9321113327099296e-17	2.7138320636150483e-13	1.5859023746766216e-12	1.4513789657167447e-12
85600000	0.004994322429701846	1.851675153328251e-49	3.193367578353296e-63	6.085744272540154e-10	3.1554466162589757e-15	0.000011353920135600825	-7.983939198180619e-20	2.9321113327099296e-17	2.7138320636150483e-13	1.5859023746766216e-12	1.4513789657167447e-12
85700000	0.004994322429701846	1.851675153328251e-49	3.193367578353296e-63	6.085744272540154e-10	3.1554466162589757e-15	0.000011353920135600825	-7.983907810113058e-20	2.9321113327099296e-17	2.7138320636150483e-13	1.5859023746766216e-12	1.4513789657167447e-12
85800000	0.004994322429701846	1.851675153328251e-49	3.193367578353296e-63	6.085744272540154e-10	3.1554466162589757e-15	0.000011353920135600825	-7.983876422045497e-20	2.9321113327099296e-17	2.7138320636150483e-13	1.5859023746766216e-12	1.4513789657167447e-12
85900000	0.004994322429701846	1.851675153328251e-49	3.193367578353296e-63	6.085744272540154e-10	3.1554466162589757e-15	0.000011353920135600825	-7.983845033977934e-20	2.9321113327099296e-17	2.7138320636150483e-13	1.5859023746766216e-12	1.4513789657167447e-12
86000000	0.004994322429701846	1.851675153328251e-49	3.193367578353296e-63	6.085744272540154e-10	3.1554466162589757e-15	0.000011353920135600825	-7.983813645910373e-20	2.9321113327099296e-17	2.7138320636150483e-13	1.5859023746766216e-12	1.4513789657167447e-12
86100000	0.004994322429701846	1.851675153328251e-49	3.193367578353296e-63	6.085744272540154e-10	3.1554466162589757e-15	0.000011353920135600825	-7.983782257842812e-20	2.9321113327099296e-17	2.7138320636150483e-13	1.5859023746766216e-12	1.4513789657167447e-12
86200000	0.004994322429701846	1.8516751533282506e-49	3.193367578353296e-63	6.085744272540154e-10	3.1554466162589757e-15	0.000011353920135600825	-7.983750869775249e-20	2.9321113327099296e-17	2.7138320636150483e-13	1.5859023746766216e-12	1.4513789657167447e-12
86300000	0.004994322429701846	1.8516751533282506e-49	3.193367578353296e-63	6.085744272540154e-10	3.1554466162589757e-15	0.000011353920135600825	-7.983719481707688e-20	2.9321113327099296e-17	2.7138320636150483e-13	1.5859023746766216e-12	1.4513789657167447e-12
86400000	0.004994322429701846	1.8516751533282506e-49	3.193367578353296e-63	6.085744272540154e-10	3.1554466162589757e-15	0.000011353920135600825	-7.983688093640127e-20	2.9321113327099296e-17	2.7138320636150483e-13	1.5859023746766216e-12	1.4513789657167447e-12
86500000	0.004994322429701846	1.8516751533282506e-49	3.193367578353296e-63	6.085744272540154e-10	3.1554466162589757e-15	0.000011353920135600825	-7.983656705572564e-20	2.9321113327099296e-17	2.7138320636150483e-13	1.5859023746766216e-12	1.4513789657167447e-12
86600000	0.004994322429701846	1.8516751533282506e-49	3.193367578353296e-63	6.085744272540154e-10	3.1554466162589757e-15	0.000011353920135600825	-7.983625317505003e-20	2.9321113327099296e-17	2.7138320636150483e-13	1.5859023746766216e-12	1.4513789657167447e-12
86700000	0.004994322429701846	1.8516751533282506e-49	3.193367578353296e-63	6.085744272540154e-10	3.1554466162589757e-15	0.000011353920135600825	-7.983593929437442e-20	2.9321113327099296e-17	2.7138320636150483e-13	1.5859023746766216e-12	1.4513789657167447e-12
86800000	0.004994322429701846	1.8516751533282506e-49	3.193367578353296e-63	6.085744272540154e-10	3.1554466162589757e-15	0.000011353920135600825	-7.98356254136988e-20	2.9321113327099296e-17	2.7138320636150483e-13	1.5859023746766216e-12	1.4513789657167447e-12
86900000	0.004994322429701846	1.8516751533282506e-49	3.193367578353296e-63	6.085744272540154e-10	3.1554466162589757e-15	0.000011353920135600825	-7.983531153302318e-20	2.9321113327099296e-17	2.7138320636150483e-13	1.5859023746766216e-12	1.4513789657167447e-12
87000000	0.004994322429701846	1.8516751533282506e-49	3.193367578353296e-63	6.085744272540154e-10	3.1554466162589757e-15	0.000011353920135600825	-7.983499765234757e-20	2.9321113327099296e-17	2.7138320636150483e-13	1.5859023746766216e-12	1.4513789657167447e-12
87100000	0.004994322429701846	1.8516751533282506e-49	3.193367578353296e-63	6.085744272540154e-10	3.1554466162589757e-15	0.000011353920135600825	-7.983468377167195e-20	2.9321113327099296e-17	2.7138320636150483e-13	1.5859023746766216e-12	1.4513789657167447e-12
87200000	0.004994322429701846	1.8516751533282506e-49	3.1933675783532967e-63	6.085744272540154e-10	3.1554466162589757e-15	0.000011353920135600825	-7.983436989099633e-20	2.9321113327099296e-17	2.7138320636150483e-13	1.5859023746766216e-12	1.4513789657167447e-12
87300000	0.004994322429701846	1.8516751533282506e-49	3.1933675783532967e-63	6.085744272540154e-10	3.1554466162589757e-15	0.000011353920135600825	-7.983405601032072e-20	2.9321113327099296e-17	2.7138320636150483e-13	1.5859023746766216e-12	1.4513789657167447e-12
87400000	0.004994322429701846	1.8516751533282506e-49	3.1933675783532967e-63	6.085744272540154e-10	3.1554466162589757e-15	0.000011353920135600825	-7.98337421296451e-20	2.9321113327099296e-17	2.7138320636150483e-13	1.5859023746766216e-12	1.4513789657167447e-12
87500000	0.004994322429701846	1.8516751533282506e-49	3.1933675783532967e-63	6.085744272540154e-10	3.1554466162589757e-15	0.000011353920135600825	-7.983342824896948e-20	2.9321113327099296e-17	2.7138320636150483e-13	1.5859023746766216e-12	1.4513789657167447e-12
87600000	0.004994322429701846	1.8516751533282506e-49	3.1933675783532967e-63	6.085744272540154e-10	3.1554466162589757e-15	0.000011353920135600825	-7.983311436829387e-20	2.9321113327099296e-17	2.7138320636150483e-13	1.5859023746766216e-12	1.4513789657167447e-12
87700000	0.004994322429701846	1.8516751533282506e-49	3.1933675783532967e-63	6.085744272540154e-10	3.1554466162589757e-15	0.000011353920135600825	-7.983280048761825e-20	2.93211133270993e-17	2.7138320636150483e-13	1.5859023746766216e-12	1.4513789657167447e-12
87800000	0.004994322429701846	1.8516751533282506e-49	3.1933675783532967e-63	6.085744272540154e-10	3.1554466162589757e-15	0.000011353920135600825	-7.983248660694263e-20	2.93211133270993e-17	2.7138320636150483e-13	1.5859023746766216e-12	1.4513789657167447e-12
87900000	0.004994322429701846	1.8516751533282506e-49	3.1933675783532967e-63	6.085744272540154e-10	3.1554466162589757e-15	0.000011353920135600825	-7.983217272626702e-20	2.93211133270993e-17	2.7138320636150483e-13	1.5859023746766216e-12	1.4513789657167447e-12
88000000	0.004994322429701846	1.8516751533282506e-49	3.1933675783532967e-63	6.085744272540154e-10	3.1554466162589757e-15	0.000011353920135600825	-7.98318588455914e-20	2.93211133270993e-17	2.7138320636150483e-13	1.5859023746766216e-12	1.4513789657167447e-12
88100000	0.004994322429701846	1.8516751533282506e-49	3.1933675783532967e-63	6.085744272540154e-10	3.1554466162589757e-15	0.000011353920135600825	-7.983154496491578e-20	2.93211133270993e-17	2.7138320636150483e-13	1.5859023746766216e-12	1.4513789657167447e-12
88200000	0.004994322429701846	1.8516751533282506e-49	3.1933675783532967e-63	6.085744272540154e-10	3.1554466162589757e-15	0.000011353920135600825	-7.983123108424017e-20	2.93211133270993e-17	2.7138320636150483e-13	1.5859023746766216e-12	1.4513789657167447e-12
88300000	0.004994322429701846	1.8516751533282506e-49	3.1933675783532967e-63	6.085744272540154e-10	3.1554466162589757e-15	0.000011353920135600825	-7.983091720356455e-20	2.93211133270993e-17	2.7138320636150483e-13	1.5859023746766216e-12	1.4513789657167447e-12
88400000	0.004994322429701846	1.8516751533282506e-49	3.1933675783532967e-63	6.085744272540154e-10	3.1554466162589757e-15	0.000011353920135600826	-7.983060332288893e-20	2.93211133270993e-17	2.7138320636150483e-13	1.5859023746766216e-12	1.4513789657167447e-12
88500000	0.004994322429701846	1.8516751533282506e-49	3.1933675783532967e-63	6.085744272540154e-10	3.1554466162589757e-15	0.000011353920135600826	-7.983028944221332e-20	2.93211133270993e-17	2.7138320636150483e-13	1.5859023746766216e-12	1.4513789657167447e-12
88600000	0.004994322429701846	1.8516751533282506e-49	3.1933675783532967e-63	6.085744272540154e-10	3.1554466162589757e-15	0.000011353920135600826	-7.98299755615377e-20	2.93211133270993e-17	2.7138320636150483e-13	1.5859023746766216e-12	1.4513789657167447e-12
88700000	0.004994322429701846	1.8516751533282506e-49	3.1933675783532967e-63	6.085744272540154e-10	3.1554466162589757e-15	0.000011353920135600826	-7.982966168086209e-20	2.93211133270993e-17	2.7138320636150483e-13	1.5859023746766216e-12	1.4513789657167447e-12
88800000	0.004994322429701846	1.8516751533282506e-49	3.1933675783532967e-63	6.085744272540154e-10	3.1554466162589757e-15	0.000011353920135600826	-7.982934780018647e-20	2.93211133270993e-17	2.7138320636150483e-13	1.5859023746766216e-12	1.4513789657167447e-12
88900000	0.004994322429701846	1.8516751533282506e-49	3.1933675783532967e-63	6.085744272540154e-10	3.1554466162589757e-15	0.000011353920135600826	-7.982903391951085e-20	2.93211133270993e-17	2.7138320636150483e-13	1.5859023746766216e-12	1.4513789657167447e-12
89000000	0.004994322429701846	1.8516751533282506e-49	3.1933675783532967e-63	6.085744272540154e-10	3.1554466162589757e-15	0.000011353920135600826	-7.982872003883524e-20	2.93211133270993e-17	2.7138320636150483e-13	1.5859023746766216e-12	1.4513789657167447e-12
89100000	0.004994322429701846	1.8516751533282506e-49	3.1933675783532967e-63	6.085744272540154e-10	3.1554466162589757e-15	0.000011353920135600826	-7.982840615815962e-20	2.93211133270993e-17	2.7138320636150483e-13	1.5859023746766216e-12	1.4513789657167447e-12
89200000	0.004994322429701846	1.8516751533282506e-49	3.1933675783532967e-63	6.085744272540154e-10	3.1554466162589757e-15	0.000011353920135600826	-7.9828092277484e-20	2.93211133270993e-17	2.7138320636150483e-13	1.5859023746766216e-12	1.4513789657167447e-12
89300000	0.004994322429701846	1.8516751533282506e-49	3.1933675783532967e-63	6.085744272540154e-10	3.1554466162589757e-15	0.000011353920135600826	-7.982777839680839e-20	2.93211133270993e-17	2.7138320636150483e-13	1.5859023746766216e-12	1.4513789657167447e-12
89400000	0.004994322429701846	1.8516751533282506e-49	3.1933675783532967e-63	6.085744272540154e-10	3.1554466162589757e-15	0.000011353920135600826	-7.982746451613277e-20	2.93211133270993e-17	2.7138320636150483e-13	1.5859023746766216e-12	1.4513789657167447e-12
89500000	0.004994322429701846	1.8516751533282506e-49	3.1933675783532967e-63	6.085744272540154e-10	3.1554466162589757e-15	0.000011353920135600826	-7.982715063545715e-20	2.93211133270993e-17	2.7138320636150483e-13	1.5859023746766216e-12	1.4513789657167447e-12
89600000	0.004994322429701846	1.8516751533282506e-49	3.1933675783532967e-63	6.085744272540154e-10	3.1554466162589757e-15	0.000011353920135600826	-7.982683675478154e-20	2.93211133270993e-17	2.7138320636150483e-13	1.5859023746766216e-12	1.4513789657167447e-12
89700000	0.004994322429701846	1.8516751533282502e-49	3.1933675783532967e-63	6.085744272540154e-10	3.1554466162589757e-15	0.000011353920135600826	-7.982652287410592e-20	2.93211133270993e-17	2.7138320636150483e-13	1.5859023746766216e-12	1.4513789657167447e-12
89800000	0.004994322429701846	1.8516751533282502e-49	3.1933675783532967e-63	6.085744272540154e-10	3.1554466162589757e-15	0.000011353920135600826	-7.98262089934303e-20	2.93211133270993e-17	2.7138320636150483e-13	1.5859023746766216e-12	1.4513789657167447e-12
89900000	0.004994322429701846	1.8516751533282502e-49	3.193367578353297e-63	6.085744272540154e-10	3.1554466162589757e-15	0.000011353920135600826	-7.982589511275469e-20	2.93211133270993e-17	2.7138320636150483e-13	1.5859023746766216e-12	1.4513789657167447e-12
90000000	0.004994322429701846	1.8516751533282502e-49	3.193367578353297e-63	6.085744272540154e-10	3.1554466162589757e-15	0.000011353920135600826	-7.982558123207907e-20	2.93211133270993e-17	2.7138320636150483e-13	1.5859023746766216e-12	1.4513789657167447e-12
90100000	0.004994322429701846	1.8516751533282502e-49	3.193367578353297e-63	6.085744272540154e-10	3.1554466162589757e-15	0.000011353920135600826	-7.982526735140345e-20	2.93211133270993e-17	2.7138320636150483e-13	1.5859023746766216e-12	1.4513789657167447e-12
90200000	0.004994322429701846	1.8516751533282502e-49	3.193367578353297e-63	6.085744272540154e-10	3.1554466162589757e-15	0.000011353920135600826	-7.982495347072784e-20	2.93211133270993e-17	2.7138320636150483e-13	1.5859023746766216e-12	1.4513789657167447e-12
90300000	0.004994322429701846	1.8516751533282502e-49	3.193367578353297e-63	6.085744272540154e-10	3.1554466162589757e-15	0.000011353920135600826	-7.982463959005223e-20	2.93211133270993e-17	2.7138320636150483e-13	1.5859023746766216e-12	1.4513789657167447e-12
90400000	0.004994322429701846	1.8516751533282502e-49	3.193367578353297e-63	6.085744272540154e-10	3.1554466162589757e-15	0.000011353920135600826	-7.98243257093766e-20	2.93211133270993e-17	2.7138320636150483e-13	1.5859023746766216e-12	1.4513789657167447e-12
90500000	0.004994322429701846	1.8516751533282502e-49	3.193367578353297e-63	6.085744272540154e-10	3.1554466162589757e-15	0.000011353920135600826	-7.982401182870099e-20	2.93211133270993e-17	2.7138320636150483e-13	1.5859023746766216e-12	1.4513789657167447e-12
90600000	0.004994322429701846	1.8516751533282502e-49	3.193367578353297e-63	6.085744272540154e-10	3.1554466162589757e-15	0.000011353920135600826	-7.982369794802538e-20	2.93211133270993e-17	2.7138320636150483e-13	1.5859023746766216e-12	1.4513789657167447e-12
90700000	0.004994322429701846	1.8516751533282502e-49	3.193367578353297e-63	6.085744272540154e-10	3.1554466162589757e-15	0.000011353920135600826	-7.982338406734975e-20	2.93211133270993e-17	2.7138320636150483e-13	1.5859023746766216e-12	1.4513789657167447e-12
90800000	0.004994322429701846	1.8516751533282502e-49	3.193367578353297e-63	6.085744272540154e-10	3.1554466162589757e-15	0.000011353920135600826	-7.982307018667414e-20	2.93211133270993e-17	2.7138320636150483e-13	1.5859023746766216e-12	1.4513789657167447e-12
90900000	0.004994322429701846	1.8516751533282502e-49	3.193367578353297e-63	6.085744272540154e-10	3.1554466162589757e-15	0.000011353920135600826	-7.982275630599853e-20	2.93211133270993e-17	2.7138320636150483e-13	1.5859023746766216e-12	1.4513789657167447e-12
91000000	0.004994322429701846	1.8516751533282502e-49	3.193367578353297e-63	6.085744272540154e-10	3.1554466162589757e-15	0.000011353920135600826	-7.98224424253229e-20	2.93211133270993e-17	2.7138320636150483e-13	1.5859023746766216e-12	1.4513789657167447e-12
91100000	0.004994322429701846	1.8516751533282502e-49	3.193367578353297e-63	6.085744272540154e-10	3.1554466162589757e-15	0.000011353920135600826	-7.982212854464729e-20	2.93211133270993e-17	2.7138320636150483e-13	1.5859023746766216e-12	1.4513789657167447e-12
91200000	0.004994322429701846	1.8516751533282502e-49	3.193367578353297e-63	6.085744272540154e-10	3.1554466162589757e-15	0.000011353920135600826	-7.982181466397168e-20	2.93211133270993e-17	2.7138320636150483e-13	1.5859023746766216e-12	1.4513789657167447e-12
91300000	0.004994322429701846	1.8516751533282502e-49	3.193367578353297e-63	6.085744272540154e-10	3.1554466162589757e-15	0.000011353920135600826	-7.982150078329605e-20	2.93211133270993e-17	2.7138320636150483e-13	1.5859023746766216e-12	1.4513789657167447e-12
91400000	0.004994322429701846	1.8516751533282502e-49	3.193367578353297e-63	6.085744272540154e-10	3.1554466162589757e-15	0.000011353920135600826	-7.982118690262044e-20	2.93211133270993e-17	2.7138320636150483e-13	1.5859023746766216e-12	1.4513789657167447e-12
91500000	0.004994322429701846	1.8516751533282502e-49	3.193367578353297e-63	6.085744272540154e-10	3.1554466162589757e-15	0.000011353920135600826	-7.982087302194483e-20	2.93211133270993e-17	2.7138320636150483e-13	1.5859023746766216e-12	1.4513789657167447e-12
91600000	0.004994322429701846	1.8516751533282502e-49	3.193367578353297e-63	6.085744272540154e-10	3.1554466162589757e-15	0.000011353920135600826	-7.98205591412692e-20	2.93211133270993e-17	2.7138320636150483e-13	1.5859023746766216e-12	1.4513789657167447e-12
91700000	0.004994322429701846	1.8516751533282502e-49	3.193367578353297e-63	6.085744272540154e-10	3.1554466162589757e-15	0.000011353920135600826	-7.982024526059359e-20	2.93211133270993e-17	2.7138320636150483e-13	1.5859023746766216e-12	1.4513789657167447e-12
91800000	0.004994322429701846	1.8516751533282502e-49	3.193367578353297e-63	6.085744272540154e-10	3.1554466162589757e-15	0.000011353920135600826	-7.981993137991798e-20	2.93211133270993e-17	2.7138320636150483e-13	1.5859023746766216e-12	1.4513789657167447e-12
91900000	0.004994322429701846	1.8516751533282502e-49	3.193367578353297e-63	6.085744272540154e-10	3.1554466162589757e-15	0.000011353920135600826	-7.981961749924235e-20	2.93211133270993e-17	2.7138320636150483e-13	1.5859023746766216e-12	1.4513789657167447e-12
92000000	0.004994322429701846	1.8516751533282502e-49	3.193367578353297e-63	6.085744272540154e-10	3.1554466162589757e-15	0.000011353920135600826	-7.981930361856674e-20	2.93211133270993e-17	2.7138320636150483e-13	1.5859023746766216e-12	1.4513789657167447e-12
92100000	0.004994322429701846	1.8516751533282502e-49	3.193367578353297e-63	6.085744272540154e-10	3.1554466162589757e-15	0.000011353920135600826	-7.981898973789113e-20	2.93211133270993e-17	2.7138320636150483e-13	1.5859023746766216e-12	1.4513789657167447e-12
92200000	0.004994322429701846	1.8516751533282502e-49	3.193367578353297e-63	6.085744272540154e-10	3.1554466162589757e-15	0.000011353920135600826	-7.98186758572155e-20	2.93211133270993e-17	2.7138320636150483e-13	1.5859023746766216e-12	1.4513789657167447e-12
92300000	0.004994322429701846	1.8516751533282502e-49	3.193367578353297e-63	6.085744272540154e-10	3.1554466162589757e-15	0.000011353920135600826	-7.981836197653989e-20	2.93211133270993e-17	2.7138320636150483e-13	1.5859023746766216e-12	1.4513789657167447e-12
92400000	0.004994322429701846	1.8516751533282502e-49	3.193367578353297e-63	6.085744272540154e-10	3.1554466162589757e-15	0.000011353920135600826	-7.981804809586428e-20	2.93211133270993e-17	2.7138320636150483e-13	1.5859023746766216e-12	1.4513789657167447e-12
92500000	0.004994322429701846	1.8516751533282502e-49	3.193367578353297e-63	6.085744272540154e-10	3.1554466162589757e-15	0.000011353920135600826	-7.981773421518865e-20	2.93211133270993e-17	2.7138320636150483e-13	1.5859023746766216e-12	1.4513789657167447e-12
92600000	0.004994322429701846	1.8516751533282502e-49	3.193367578353297e-63	6.085744272540154e-10	3.1554466162589757e-15	0.000011353920135600826	-7.981742033451304e-20	2.93211133270993e-17	2.7138320636150483e-13	1.5859023746766216e-12	1.4513789657167447e-12
92700000	0.004994322429701846	1.8516751533282502e-49	3.193367578353297e-63	6.085744272540154e-10	3.1554466162589757e-15	0.000011353920135600826	-7.981710645383743e-20	2.93211133270993e-17	2.7138320636150483e-13	1.5859023746766216e-12	1.4513789657167447e-12
92800000	0.004994322429701846	1.8516751533282502e-49	3.193367578353297e-63	6.085744272540154e-10	3.1554466162589757e-15	0.000011353920135600826	-7.98167925731618e-20	2.93211133270993e-17	2.7138320636150483e-13	1.5859023746766216e-12	1.4513789657167447e-12
92900000	0.004994322429701846	1.8516751533282502e-49	3.193367578353297e-63	6.085744272540154e-10	3.1554466162589757e-15	0.000011353920135600826	-7.981647869248619e-20	2.93211133270993e-17	2.7138320636150483e-13	1.5859023746766216e-12	1.4513789657167447e-12
93000000	0.004994322429701846	1.8516751533282502e-49	3.193367578353297e-63	6.085744272540154e-10	3.1554466162589757e-15	0.000011353920135600826	-7.981616481181058e-20	2.93211133270993e-17	2.7138320636150483e-13	1.5859023746766216e-12	1.4513789657167447e-12
93100000	0.004994322429701846	1.8516751533282502e-49	3.193367578353297e-63	6.085744272540154e-10	3.1554466162589757e-15	0.000011353920135600826	-7.981585093113496e-20	2.93211133270993e-17	2.7138320636150483e-13	1.5859023746766216e-12	1.4513789657167447e-12
93200000	0.004994322429701846	1.8516751533282502e-49	3.193367578353297e-63	6.085744272540154e-10	3.1554466162589757e-15	0.000011353920135600826	-7.981553705045934e-20	2.93211133270993e-17	2.7138320636150483e-13	1.5859023746766216e-12	1.4513789657167447e-12
93300000	0.004994322429701846	1.8516751533282502e-49	3.193367578353297e-63	6.085744272540154e-10	3.1554466162589757e-15	0.000011353920135600826	-7.981522316978373e-20	2.93211133270993e-17	2.7138320636150483e-13	1.5859023746766216e-12	1.4513789657167447e-12
93400000	0.004994322429701846	1.8516751533282502e-49	3.193367578353297e-63	6.085744272540154e-10	3.1554466162589757e-15	0.000011353920135600826	-7.98149092891081e-20	2.93211133270993e-17	2.7138320636150483e-13	1.5859023746766216e-12	1.4513789657167447e-12
93500000	0.004994322429701846	1.8516751533282502e-49	3.193367578353297e-63	6.085744272540154e-10	3.1554466162589757e-15	0.000011353920135600826	-7.981459540843249e-20	2.93211133270993e-17	2.7138320636150483e-13	1.5859023746766216e-12	1.4513789657167447e-12
93600000	0.004994322429701846	1.8516751533282502e-49	3.193367578353297e-63	6.085744272540154e-10	3.1554466162589757e-15	0.000011353920135600826	-7.981428152775688e-20	2.93211133270993e-17	2.7138320636150483e-13	1.5859023746766216e-12	1.4513789657167447e-12
93700000	0.004994322429701846	1.8516751533282502e-49	3.193367578353297e-63	6.085744272540154e-10	3.1554466162589757e-15	0.000011353920135600826	-7.981396764708126e-20	2.93211133270993e-17	2.7138320636150483e-13	1.5859023746766216e-12	1.4513789657167447e-12
93800000	0.004994322429701846	1.8516751533282502e-49	3.193367578353297e-63	6.085744272540154e-10	3.1554466162589757e-15	0.000011353920135600826	-7.981365376640564e-20	2.93211133270993e-17	2.7138320636150483e-13	1.5859023746766216e-12	1.4513789657167447e-12
93900000	0.004994322429701846	1.8516751533282502e-49	3.193367578353297e-63	6.085744272540154e-10	3.1554466162589757e-15	0.000011353920135600826	-7.981333988573003e-20	2.93211133270993e-17	2.7138320636150483e-13	1.5859023746766216e-12	1.4513789657167447e-12
94000000	0.004994322429701846	1.8516751533282502e-49	3.193367578353297e-63	6.085744272540154e-10	3.1554466162589757e-15	0.000011353920135600826	-7.981302600505441e-20	2.93211133270993e-17	2.7138320636150483e-13	1.5859023746766216e-12	1.4513789657167447e-12
94100000	0.004994322429701846	1.8516751533282502e-49	3.193367578353297e-63	6.085744272540154e-10	3.1554466162589757e-15	0.000011353920135600826	-7.98127121243788e-20	2.93211133270993e-17	2.7138320636150483e-13	1.5859023746766216e-12	1.4513789657167447e-12
94200000	0.004994322429701846	1.8516751533282502e-49	3.193367578353297e-63	6.085744272540154e-10	3.1554466162589757e-15	0.000011353920135600826	-7.981239824370318e-20	2.93211133270993e-17	2.7138320636150483e-13	1.5859023746766216e-12	1.4513789657167447e-12
94300000	0.004994322429701846	1.8516751533282502e-49	3.193367578353297e-63	6.085744272540154e-10	3.1554466162589757e-15	0.000011353920135600826	-7.981208436302756e-20	2.93211133270993e-17	2.7138320636150483e-13	1.5859023746766216e-12	1.4513789657167447e-12
94400000	0.004994322429701846	1.8516751533282502e-49	3.193367578353297e-63	6.085744272540154e-10	3.1554466162589757e-15	0.000011353920135600826	-7.981177048235194e-20	2.93211133270993e-17	2.7138320636150483e-13	1.5859023746766216e-12	1.4513789657167447e-12
94500000	0.004994322429701846	1.8516751533282502e-49	3.193367578353297e-63	6.085744272540154e-10	3.1554466162589757e-15	0.000011353920135600826	-7.981145660167633e-20	2.93211133270993e-17	2.7138320636150483e-13	1.5859023746766216e-12	1.4513789657167447e-12
94600000	0.004994322429701846	1.8516751533282502e-49	3.193367578353297e-63	6.085744272540154e-10	3.1554466162589757e-15	0.000011353920135600826	-7.981114272100071e-20	2.93211133270993e-17	2.7138320636150483e-13	1.5859023746766216e-12	1.4513789657167447e-12
94700000	0.004994322429701846	1.8516751533282502e-49	3.193367578353297e-63	6.085744272540154e-10	3.1554466162589757e-15	0.000011353920135600826	-7.98108288403251e-20	2.93211133270993e-17	2.7138320636150483e-13	1.5859023746766216e-12	1.4513789657167447e-12
94800000	0.004994322429701846	1.8516751533282502e-49	3.193367578353297e-63	6.085744272540154e-10	3.1554466162589757e-15	0.000011353920135600826	-7.981051495964948e-20	2.93211133270993e-17	2.7138320636150483e-13	1.5859023746766216e-12	1.4513789657167447e-12
94900000	0.004994322429701846	1.8516751533282502e-49	3.193367578353297e-63	6.085744272540154e-10	3.1554466162589757e-15	0.000011353920135600826	-7.981020107897386e-20	2.93211133270993e-17	2.7138320636150483e-13	1.5859023746766216e-12	1.4513789657167447e-12
95000000	0.004994322429701846	1.8516751533282502e-49	3.193367578353297e-63	6.085744272540154e-10	3.1554466162589757e-15	0.000011353920135600826	-7.980988719829825e-20	2.93211133270993e-17	2.7138320636150483e-13	1.5859023746766216e-12	1.4513789657167447e-12
95100000	0.004994322429701846	1.8516751533282502e-49	3.193367578353297e-63	6.085744272540154e-10	3.1554466162589757e-15	0.000011353920135600826	-7.980957331762263e-20	2.93211133270993e-17	2.7138320636150483e-13	1.5859023746766216e-12	1.4513789657167447e-12
95200000	0.004994322429701846	1.8516751533282502e-49	3.193367578353297e-63	6.085744272540154e-10	3.1554466162589757e-15	0.000011353920135600826	-7.980925943694701e-20	2.93211133270993e-17	2.7138320636150483e-13	1.5859023746766216e-12	1.4513789657167447e-12
95300000	0.004994322429701846	1.8516751533282502e-49	3.193367578353297e-63	6.085744272540154e-10	3.1554466162589757e-15	0.000011353920135600826	-7.98089455562714e-20	2.93211133270993e-17	2.7138320636150483e-13	1.5859023746766216e-12	1.4513789657167447e-12
95400000	0.004994322429701846	1.8516751533282502e-49	3.193367578353297e-63	6.085744272540154e-10	3.1554466162589757e-15	0.000011353920135600826	-7.980863167559577e-20	2.93211133270993e-17	2.7138320636150483e-13	1.5859023746766216e-12	1.4513789657167447e-12
95500000	0.004994322429701846	1.8516751533282502e-49	3.193367578353297e-63	6.085744272540154e-10	3.1554466162589757e-15	0.000011353920135600826	-7.980831779492016e-20	2.93211133270993e-17	2.7138320636150483e-13	1.5859023746766216e-12	1.4513789657167447e-12
95600000	0.004994322429701846	1.8516751533282502e-49	3.193367578353297e-63	6.085744272540154e-10	3.1554466162589757e-15	0.000011353920135600826	-7.980800391424455e-20	2.93211133270993e-17	2.7138320636150483e-13	1.5859023746766216e-12	1.4513789657167447e-12
95700000	0.004994322429701846	1.8516751533282502e-49	3.193367578353297e-63	6.085744272540154e-10	3.1554466162589757e-15	0.000011353920135600826	-7.980769003356892e-20	2.93211133270993e-17	2.7138320636150483e-13	1.5859023746766216e-12	1.4513789657167447e-12
95800000	0.004994322429701846	1.8516751533282502e-49	3.193367578353297e-63	6.085744272540154e-10	3.1554466162589757e-15	0.000011353920135600826	-7.980737615289331e-20	2.93211133270993e-17	2.7138320636150483e-13	1.5859023746766216e-12	1.4513789657167447e-12
95900000	0.004994322429701846	1.8516751533282502e-49	3.193367578353297e-63	6.085744272540154e-10	3.1554466162589757e-15	0.000011353920135600826	-7.98070622722177e-20	2.93211133270993e-17	2.7138320636150483e-13	1.5859023746766216e-12	1.4513789657167447e-12
96000000	0.004994322429701846	1.8516751533282502e-49	3.193367578353297e-63	6.085744272540154e-10	3.1554466162589757e-15	0.000011353920135600826	-7.980674839154207e-20	2.93211133270993e-17	2.7138320636150483e-13	1.5859023746766216e-12	1.4513789657167447e-12
96100000	0.004994322429701846	1.8516751533282502e-49	3.193367578353297e-63	6.085744272540154e-10	3.1554466162589757e-15	0.000011353920135600826	-7.980643451086646e-20	2.93211133270993e-17	2.7138320636150483e-13	1.5859023746766216e-12	1.4513789657167447e-12
96200000	0.004994322429701846	1.8516751533282502e-49	3.193367578353297e-63	6.085744272540154e-10	3.1554466162589757e-15	0.000011353920135600826	-7.980612063019085e-20	2.93211133270993e-17	2.7138320636150483e-13	1.5859023746766216e-12	1.4513789657167447e-12
96300000	0.004994322429701846	1.8516751533282502e-49	3.193367578353297e-63	6.085744272540154e-10	3.1554466162589757e-15	0.000011353920135600826	-7.980580674951522e-20	2.9321113327099296e-17	2.7138320636150483e-13	1.5859023746766216e-12	1.4513789657167447e-12
96400000	0.004994322429701846	1.8516751533282502e-49	3.193367578353297e-63	6.085744272540154e-10	3.1554466162589757e-15	0.000011353920135600826	-7.980549286883961e-20	2.9321113327099296e-17	2.7138320636150483e-13	1.5859023746766216e-12	1.4513789657167447e-12
96500000	0.004994322429701846	1.8516751533282502e-49	3.193367578353297e-63	6.085744272540154e-10	3.1554466162589757e-15	0.000011353920135600826	-7.9805178988164e-20	2.9321113327099296e-17	2.7138320636150483e-13	1.5859023746766216e-12	1.4513789657167447e-12
96600000	0.004994322429701846	1.8516751533282502e-49	3.193367578353297e-63	6.085744272540154e-10	3.1554466162589757e-15	0.000011353920135600826	-7.980486510748837e-20	2.9321113327099296e-17	2.7138320636150483e-13	1.5859023746766216e-12	1.4513789657167447e-12
96700000	0.004994322429701846	1.8516751533282502e-49	3.193367578353297e-63	6.085744272540154e-10	3.1554466162589757e-15	0.000011353920135600826	-7.980455122681276e-20	2.9321113327099296e-17	2.7138320636150483e-13	1.5859023746766216e-12	1.4513789657167447e-12
96800000	0.004994322429701846	1.8516751533282502e-49	3.193367578353297e-63	6.085744272540154e-10	3.1554466162589757e-15	0.000011353920135600826	-7.980423734613715e-20	2.9321113327099296e-17	2.7138320636150483e-13	1.5859023746766216e-12	1.4513789657167447e-12
96900000	0.004994322429701846	1.8516751533282502e-49	3.193367578353297e-63	6.085744272540154e-10	3.1554466162589757e-15	0.000011353920135600826	-7.980392346546152e-20	2.9321113327099296e-17	2.7138320636150483e-13	1.5859023746766216e-12	1.4513789657167447e-12
97000000	0.004994322429701846	1.8516751533282502e-49	3.193367578353297e-63	6.085744272540154e-10	3.1554466162589757e-15	0.000011353920135600826	-7.980360958478591e-20	2.9321113327099296e-17	2.7138320636150483e-13	1.5859023746766216e-12	1.4513789657167447e-12
97100000	0.004994322429701846	1.8516751533282502e-49	3.193367578353297e-63	6.085744272540154e-10	3.1554466162589757e-15	0.000011353920135600826	-7.98032957041103e-20	2.9321113327099296e-17	2.7138320636150483e-13	1.5859023746766216e-12	1.4513789657167447e-12
97200000	0.004994322429701846	1.8516751533282502e-49	3.193367578353297e-63	6.085744272540154e-10	3.1554466162589757e-15	0.000011353920135600826	-7.980298182343467e-20	2.9321113327099296e-17	2.7138320636150483e-13	1.5859023746766216e-12	1.4513789657167447e-12
97300000	0.004994322429701846	1.8516751533282502e-49	3.1933675783532967e-63	6.085744272540154e-10	3.1554466162589757e-15	0.000011353920135600826	-7.980266794275906e-20	2.9321113327099296e-17	2.7138320636150483e-13	1.5859023746766216e-12	1.4513789657167447e-12
97400000	0.004994322429701846	1.8516751533282502e-49	3.1933675783532967e-63	6.085744272540154e-10	3.1554466162589757e-15	0.000011353920135600826	-7.980235406208345e-20	2.9321113327099296e-17	2.7138320636150483e-13	1.5859023746766216e-12	1.4513789657167447e-12
97500000	0.004994322429701846	1.8516751533282502e-49	3.1933675783532967e-63	6.085744272540154e-10	3.1554466162589757e-15	0.000011353920135600826	-7.980204018140783e-20	2.9321113327099296e-17	2.7138320636150483e-13	1.5859023746766216e-12	1.4513789657167447e-12
97600000	0.004994322429701846	1.8516751533282502e-49	3.1933675783532967e-63	6.085744272540154e-10	3.1554466162589757e-15	0.000011353920135600826	-7.980172630073221e-20	2.9321113327099296e-17	2.7138320636150483e-13	1.5859023746766216e-12	1.4513789657167447e-12
97700000	0.004994322429701846	1.8516751533282506e-49	3.1933675783532967e-63	6.085744272540154e-10	3.1554466162589757e-15	0.000011353920135600826	-7.98014124200566e-20	2.9321113327099296e-17	2.7138320636150483e-13	1.5859023746766216e-12	1.4513789657167447e-12
97800000	0.004994322429701846	1.8516751533282506e-49	3.1933675783532967e-63	6.085744272540154e-10	3.1554466162589757e-15	0.000011353920135600826	-7.980109853938098e-20	2.9321113327099296e-17	2.7138320636150483e-13	1.5859023746766216e-12	1.4513789657167447e-12
97900000	0.004994322429701846	1.8516751533282506e-49	3.1933675783532967e-63	6.085744272540154e-10	3.1554466162589757e-15	0.000011353920135600826	-7.980078465870536e-20	2.9321113327099296e-17	2.7138320636150483e-13	1.5859023746766216e-12	1.4513789657167447e-12
98000000	0.004994322429701846	1.8516751533282506e-49	3.1933675783532967e-63	6.085744272540154e-10	3.1554466162589757e-15	0.000011353920135600826	-7.980047077802975e-20	2.9321113327099296e-17	2.7138320636150483e-13	1.5859023746766216e-12	1.4513789657167447e-12
98100000	0.004994322429701846	1.8516751533282506e-49	3.1933675783532967e-63	6.085744272540154e-10	3.1554466162589757e-15	0.000011353920135600826	-7.980015689735413e-20	2.9321113327099296e-17	2.7138320636150483e-13	1.5859023746766216e-12	1.4513789657167447e-12
98200000	0.004994322429701846	1.8516751533282506e-49	3.1933675783532967e-63	6.085744272540154e-10	3.1554466162589757e-15	0.000011353920135600826	-7.979984301667851e-20	2.9321113327099296e-17	2.7138320636150483e-13	1.5859023746766216e-12	1.4513789657167447e-12
98300000	0.004994322429701846	1.8516751533282506e-49	3.1933675783532967e-63	6.085744272540154e-10	3.1554466162589757e-15	0.000011353920135600826	-7.97995291360029e-20	2.9321113327099296e-17	2.7138320636150483e-13	1.5859023746766216e-12	1.4513789657167447e-12
98400000	0.004994322429701846	1.8516751533282506e-49	3.1933675783532967e-63	6.085744272540154e-10	3.1554466162589757e-15	0.000011353920135600826	-7.979921525532728e-20	2.9321113327099296e-17	2.7138320636150483e-13	1.5859023746766216e-12	1.4513789657167447e-12
98500000	0.004994322429701846	1.8516751533282506e-49	3.1933675783532967e-63	6.085744272540154e-10	3.1554466162589757e-15	0.000011353920135600826	-7.979890137465166e-20	2.9321113327099296e-17	2.7138320636150483e-13	1.5859023746766216e-12	1.4513789657167447e-12
98600000	0.004994322429701846	1.8516751533282506e-49	3.1933675783532967e-63	6.085744272540154e-10	3.1554466162589757e-15	0.000011353920135600826	-7.979858749397605e-20	2.9321113327099296e-17	2.7138320636150483e-13	1.5859023746766216e-12	1.4513789657167447e-12
98700000	0.004994322429701846	1.8516751533282506e-49	3.1933675783532967e-63	6.085744272540154e-10	3.1554466162589757e-15	0.000011353920135600826	-7.979827361330043e-20	2.9321113327099296e-17	2.7138320636150483e-13	1.5859023746766216e-12	1.4513789657167447e-12
98800000	0.004994322429701846	1.8516751533282506e-49	3.1933675783532967e-63	6.085744272540154e-10	3.1554466162589757e-15	0.000011353920135600826	-7.979795973262481e-20	2.9321113327099296e-17	2.7138320636150483e-13	1.5859023746766216e-12	1.4513789657167447e-12
98900000	0.004994322429701846	1.8516751533282506e-49	3.1933675783532967e-63	6.085744272540154e-10	3.1554466162589757e-15	0.000011353920135600826	-7.97976458519492e-20	2.9321113327099296e-17	2.7138320636150483e-13	1.5859023746766216e-12	1.4513789657167447e-12
99000000	0.004994322429701846	1.8516751533282506e-49	3.1933675783532967e-63	6.085744272540154e-10	3.1554466162589757e-15	0.000011353920135600826	-7.979733197127358e-20	2.9321113327099296e-17	2.7138320636150483e-13	1.5859023746766216e-12	1.4513789657167447e-12
99100000	0.004994322429701846	1.8516751533282506e-49	3.1933675783532967e-63	6.085744272540154e-10	3.1554466162589757e-15	0.000011353920135600826	-7.979701809059797e-20	2.9321113327099296e-17	2.7138320636150483e-13	1.5859023746766216e-12	1.4513789657167447e-12
99200000	0.004994322429701846	1.8516751533282506e-49	3.1933675783532967e-63	6.085744272540154e-10	3.1554466162589757e-15	0.000011353920135600826	-7.979670420992235e-20	2.9321113327099296e-17	2.7138320636150483e-13	1.5859023746766216e-12	1.4513789657167447e-12
99300000	0.004994322429701846	1.8516751533282506e-49	3.1933675783532967e-63	6.085744272540154e-10	3.1554466162589757e-15	0.000011353920135600826	-7.979639032924673e-20	2.9321113327099296e-17	2.7138320636150483e-13	1.5859023746766216e-12	1.4513789657167447e-12
99400000	0.004994322429701846	1.8516751533282506e-49	3.1933675783532967e-63	6.085744272540154e-10	3.1554466162589757e-15	0.000011353920135600826	-7.979607644857112e-20	2.9321113327099296e-17	2.7138320636150483e-13	1.5859023746766216e-12	1.4513789657167447e-12
99500000	0.004994322429701846	1.8516751533282506e-49	3.1933675783532967e-63	6.085744272540154e-10	3.1554466162589757e-15	0.000011353920135600826	-7.97957625678955e-20	2.9321113327099296e-17	2.7138320636150483e-13	1.5859023746766216e-12	1.4513789657167447e-12
99600000	0.004994322429701846	1.8516751533282506e-49	3.1933675783532967e-63	6.085744272540154e-10	3.1554466162589757e-15	0.000011353920135600826	-7.979544868721988e-20	2.9321113327099296e-17	2.7138320636150483e-13	1.5859023746766216e-12	1.4513789657167447e-12
99700000	0.004994322429701846	1.8516751533282506e-49	3.1933675783532967e-63	6.085744272540154e-10	3.1554466162589757e-15	0.000011353920135600826	-7.979513480654427e-20	2.9321113327099296e-17	2.7138320636150483e-13	1.5859023746766216e-12	1.4513789657167447e-12
99800000	0.004994322429701846	1.8516751533282506e-49	3.1933675783532967e-63	6.085744272540154e-10	3.1554466162589757e-15	0.000011353920135600826	-7.979482092586865e-20	2.9321113327099296e-17	2.7138320636150483e-13	1.5859023746766216e-12	1.4513789657167447e-12
99900000	0.004994322429701846	1.8516751533282506e-49	3.1933675783532967e-63	6.085744272540154e-10	3.1554466162589757e-15	0.000011353920135600826	-7.979450704519303e-20	2.9321113327099296e-17	2.7138320636150483e-13	1.5859023746766216e-12	1.4513789657167447e-12
100000000	0.004994322429701846	1.8516751533282506e-49	3.1933675783532967e-63	6.085744272540154e-10	3.1554466162589757e-15	0.000011353920135600826	-7.979419316451742e-20	2.9321113327099296e-17	2.7138320636150483e-13	1.5859023746766216e-12	1.4513789657167447e-12
