# Supplementary material for: Thermodynamics Underpinning the Microbial Community‐Level Nitrogen Energy Metabolism
Source: Environ Microbiol. 2025 Feb 16;27(2):e70055. doi: 10.1111/1462-2920.70055 (PMC11830459; doi:10.1111/1462-2920.70055)
Supplement: Supplementary file 1 — Data S1. [file EMI-27-e70055-s001.zip › SI/Nnetwork/Results/kdef_-10/Iin_-5/p_0.2/O2_-8.2_H_-3..csv]

time	N2	N2H4	N2H5	N2O	NH2OH	NH3	NH3OH	NH4	NO	NO2	NO3
0	0.00001	0.00001	0.00001	0.00001	0.00001	0.00001	0.00001	0.00001	0.00001	0.00001	0.00001
100000	0.004874443205375587	1.9183129186977607e-49	1.5844576224120468e-58	2.2254653240218276e-11	8.781484001547456e-15	0.0002511135426668385	-9.262353900931293e-21	2.0507183479800268e-12	4.3923539969125686e-15	8.78790485769365e-15	1.8543389899844845e-18
200000	0.004874443205375586	1.9183129186977595e-49	1.584457622412057e-58	2.225465324021827e-11	8.78148400155098e-15	0.00025111354266683846	-6.626261872504294e-21	2.050718347983288e-12	4.392353996912567e-15	8.78790485769365e-15	1.8543389899844853e-18
300000	0.004874443205375586	1.918312918697762e-49	1.584457622412058e-58	2.225465324021827e-11	8.781484001550884e-15	0.00025111354266683846	-4.32975808485684e-21	2.050718347983199e-12	4.3923539969125686e-15	8.787904857693653e-15	1.8543389899844856e-18
400000	0.004874443205375586	1.9183129186977664e-49	1.5844576224120619e-58	2.2254653240218273e-11	8.78148400155177e-15	0.0002511135426668385	-2.1890562165806823e-21	2.0507183479840173e-12	4.392353996912572e-15	8.787904857693656e-15	1.8543389899844864e-18
500000	0.004874443205375586	1.91831291869777e-49	1.5844576224120647e-58	2.2254653240218273e-11	8.78148400155235e-15	0.0002511135426668385	4.196305798782843e-25	2.0507183479845516e-12	4.392353996912574e-15	8.78790485769366e-15	1.8543389899844868e-18
600000	0.004874443205375586	1.918312918697776e-49	1.5844576224120672e-58	2.2254653240218273e-11	8.781484001552345e-15	0.0002511135426668385	1.2274684898795434e-21	2.0507183479845476e-12	4.392353996912577e-15	8.787904857693666e-15	1.854338989984488e-18
700000	0.004874443205375586	1.918312918697785e-49	1.5844576224120718e-58	2.2254653240218273e-11	8.781484001552347e-15	0.0002511135426668385	9.920188894405185e-22	2.0507183479845484e-12	4.392353996912583e-15	8.787904857693677e-15	1.8543389899844907e-18
800000	0.004874443205375587	1.918312918697796e-49	1.5844576224120767e-58	2.2254653240218276e-11	8.781484001552348e-15	0.0002511135426668385	2.805883637504978e-22	2.0507183479845504e-12	4.392353996912589e-15	8.787904857693689e-15	1.8543389899844933e-18
900000	0.004874443205375587	1.918312918697805e-49	1.5844576224120811e-58	2.2254653240218276e-11	8.78148400155235e-15	0.0002511135426668385	2.9074296447463017e-23	2.0507183479845512e-12	4.3923539969125946e-15	8.7879048576937e-15	1.8543389899844957e-18
1000000	0.004874443205375587	1.9183129186978093e-49	1.584457622412083e-58	2.2254653240218276e-11	8.78148400155235e-15	0.0002511135426668385	3.317017902506063e-23	2.0507183479845512e-12	4.392353996912597e-15	8.787904857693705e-15	1.854338989984497e-18
1100000	0.004874443205375587	1.9183129186978085e-49	1.5844576224120829e-58	2.2254653240218276e-11	8.78148400155235e-15	0.0002511135426668385	3.507102882000909e-23	2.0507183479845512e-12	4.392353996912596e-15	8.787904857693705e-15	1.854338989984497e-18
1200000	0.004874443205375588	1.918312918697804e-49	1.5844576224120808e-58	2.2254653240218276e-11	8.78148400155235e-15	0.0002511135426668385	3.526381124742376e-23	2.0507183479845512e-12	4.392353996912594e-15	8.7879048576937e-15	1.8543389899844957e-18
1300000	0.004874443205375588	1.9183129186977967e-49	1.5844576224120774e-58	2.2254653240218276e-11	8.78148400155235e-15	0.0002511135426668385	3.423549172241998e-23	2.0507183479845512e-12	4.392353996912589e-15	8.78790485769369e-15	1.8543389899844937e-18
1400000	0.004874443205375588	1.9183129186977876e-49	1.5844576224120733e-58	2.2254653240218276e-11	8.781484001552351e-15	0.0002511135426668385	3.2473035660113126e-23	2.0507183479845512e-12	4.392353996912584e-15	8.787904857693681e-15	1.8543389899844914e-18
1500000	0.004874443205375588	1.918312918697778e-49	1.584457622412069e-58	2.2254653240218276e-11	8.781484001552351e-15	0.0002511135426668385	3.046340847561853e-23	2.0507183479845512e-12	4.392353996912579e-15	8.78790485769367e-15	1.854338989984489e-18
1600000	0.004874443205375588	1.9183129186977694e-49	1.5844576224120649e-58	2.2254653240218276e-11	8.781484001552351e-15	0.0002511135426668385	2.869357558405156e-23	2.0507183479845512e-12	4.392353996912573e-15	8.787904857693661e-15	1.8543389899844868e-18
1700000	0.004874443205375588	1.918312918697762e-49	1.5844576224120615e-58	2.2254653240218276e-11	8.781484001552351e-15	0.0002511135426668385	2.7650502400527563e-23	2.0507183479845512e-12	4.392353996912569e-15	8.787904857693653e-15	1.854338989984485e-18
1800000	0.004874443205375588	1.9183129186977572e-49	1.5844576224120592e-58	2.2254653240218276e-11	8.781484001552351e-15	0.0002511135426668385	2.7549503209757695e-23	2.0507183479845512e-12	4.392353996912566e-15	8.787904857693647e-15	1.8543389899844837e-18
1900000	0.004874443205375588	1.9183129186977546e-49	1.584457622412058e-58	2.2254653240218276e-11	8.781484001552351e-15	0.0002511135426668385	2.7553336110569964e-23	2.0507183479845512e-12	4.392353996912565e-15	8.787904857693643e-15	1.8543389899844833e-18
2000000	0.004874443205375588	1.918312918697754e-49	1.5844576224120576e-58	2.2254653240218276e-11	8.781484001552351e-15	0.0002511135426668385	2.7554826325688686e-23	2.0507183479845512e-12	4.392353996912564e-15	8.787904857693642e-15	1.854338989984483e-18
2100000	0.004874443205375588	1.9183129186977542e-49	1.5844576224120576e-58	2.2254653240218276e-11	8.781484001552351e-15	0.0002511135426668385	2.755453366863708e-23	2.0507183479845512e-12	4.392353996912565e-15	8.787904857693643e-15	1.854338989984483e-18
2200000	0.004874443205375588	1.9183129186977553e-49	1.5844576224120581e-58	2.2254653240218276e-11	8.781484001552351e-15	0.0002511135426668385	2.755301795293837e-23	2.050718347984551e-12	4.3923539969125654e-15	8.787904857693643e-15	1.8543389899844833e-18
2300000	0.004874443205375588	1.918312918697757e-49	1.5844576224120588e-58	2.2254653240218273e-11	8.781484001552351e-15	0.0002511135426668385	2.755083899211578e-23	2.050718347984551e-12	4.392353996912566e-15	8.787904857693645e-15	1.8543389899844837e-18
2400000	0.004874443205375587	1.9183129186977588e-49	1.5844576224120596e-58	2.2254653240218273e-11	8.781484001552351e-15	0.0002511135426668385	2.7548556599692523e-23	2.050718347984551e-12	4.392353996912567e-15	8.787904857693648e-15	1.8543389899844845e-18
2500000	0.004874443205375587	1.9183129186977603e-49	1.58445762241206e-58	2.2254653240218273e-11	8.781484001552351e-15	0.0002511135426668385	2.754673058919183e-23	2.050718347984551e-12	4.392353996912568e-15	8.78790485769365e-15	1.854338989984485e-18
2600000	0.004874443205375587	1.918312918697761e-49	1.5844576224120604e-58	2.2254653240218273e-11	8.781484001552351e-15	0.0002511135426668385	2.754592077413692e-23	2.050718347984551e-12	4.3923539969125686e-15	8.78790485769365e-15	1.854338989984485e-18
2700000	0.004874443205375587	1.918312918697761e-49	1.5844576224120604e-58	2.2254653240218273e-11	8.781484001552351e-15	0.0002511135426668385	2.7545923990738495e-23	2.050718347984551e-12	4.3923539969125686e-15	8.78790485769365e-15	1.854338989984485e-18
2800000	0.004874443205375587	1.9183129186977614e-49	1.5844576224120604e-58	2.2254653240218273e-11	8.781484001552351e-15	0.0002511135426668385	2.754593161546113e-23	2.050718347984551e-12	4.3923539969125686e-15	8.78790485769365e-15	1.854338989984485e-18
2900000	0.004874443205375587	1.9183129186977614e-49	1.5844576224120604e-58	2.2254653240218273e-11	8.781484001552351e-15	0.0002511135426668385	2.754593887690295e-23	2.050718347984551e-12	4.3923539969125686e-15	8.78790485769365e-15	1.854338989984485e-18
3000000	0.004874443205375586	1.9183129186977614e-49	1.5844576224120604e-58	2.225465324021827e-11	8.781484001552351e-15	0.0002511135426668385	2.754594578155981e-23	2.050718347984551e-12	4.392353996912569e-15	8.78790485769365e-15	1.854338989984485e-18
3100000	0.004874443205375586	1.9183129186977618e-49	1.5844576224120604e-58	2.225465324021827e-11	8.781484001552351e-15	0.0002511135426668385	2.754595233592755e-23	2.050718347984551e-12	4.392353996912569e-15	8.78790485769365e-15	1.854338989984485e-18
3200000	0.004874443205375586	1.9183129186977618e-49	1.5844576224120604e-58	2.225465324021827e-11	8.781484001552351e-15	0.0002511135426668385	2.754595854650203e-23	2.050718347984551e-12	4.392353996912569e-15	8.78790485769365e-15	1.854338989984485e-18
3300000	0.004874443205375586	1.9183129186977618e-49	1.5844576224120604e-58	2.225465324021827e-11	8.781484001552351e-15	0.0002511135426668385	2.754596441977909e-23	2.050718347984551e-12	4.392353996912569e-15	8.78790485769365e-15	1.854338989984485e-18
3400000	0.004874443205375586	1.918312918697762e-49	1.5844576224120604e-58	2.225465324021827e-11	8.781484001552351e-15	0.0002511135426668385	2.7545969962254585e-23	2.050718347984551e-12	4.392353996912569e-15	8.78790485769365e-15	1.8543389899844853e-18
3500000	0.004874443205375586	1.918312918697762e-49	1.5844576224120604e-58	2.225465324021827e-11	8.781484001552351e-15	0.00025111354266683846	2.7545975180424365e-23	2.050718347984551e-12	4.392353996912569e-15	8.787904857693651e-15	1.8543389899844853e-18
3600000	0.004874443205375586	1.918312918697762e-49	1.5844576224120604e-58	2.225465324021827e-11	8.781484001552351e-15	0.00025111354266683846	2.754598008078428e-23	2.050718347984551e-12	4.392353996912569e-15	8.787904857693651e-15	1.8543389899844853e-18
3700000	0.0048744432053755855	1.918312918697762e-49	1.5844576224120604e-58	2.225465324021827e-11	8.781484001552351e-15	0.00025111354266683846	2.754598466983017e-23	2.050718347984551e-12	4.392353996912569e-15	8.787904857693651e-15	1.8543389899844853e-18
3800000	0.0048744432053755855	1.918312918697762e-49	1.5844576224120604e-58	2.225465324021827e-11	8.781484001552351e-15	0.00025111354266683846	2.75459889540579e-23	2.050718347984551e-12	4.392353996912569e-15	8.787904857693651e-15	1.8543389899844853e-18
3900000	0.0048744432053755855	1.9183129186977626e-49	1.5844576224120604e-58	2.225465324021827e-11	8.781484001552351e-15	0.00025111354266683846	2.754599293996331e-23	2.050718347984551e-12	4.392353996912569e-15	8.787904857693651e-15	1.8543389899844853e-18
4000000	0.0048744432053755855	1.9183129186977626e-49	1.5844576224120604e-58	2.225465324021827e-11	8.781484001552351e-15	0.00025111354266683846	2.754599663404225e-23	2.050718347984551e-12	4.39235399691257e-15	8.787904857693651e-15	1.8543389899844853e-18
4100000	0.0048744432053755855	1.9183129186977626e-49	1.5844576224120604e-58	2.2254653240218266e-11	8.781484001552351e-15	0.00025111354266683846	2.7546000042790566e-23	2.050718347984551e-12	4.39235399691257e-15	8.787904857693651e-15	1.8543389899844853e-18
4200000	0.0048744432053755855	1.9183129186977626e-49	1.5844576224120604e-58	2.2254653240218266e-11	8.781484001552351e-15	0.00025111354266683846	2.754600317270412e-23	2.050718347984551e-12	4.39235399691257e-15	8.787904857693651e-15	1.8543389899844853e-18
4300000	0.0048744432053755855	1.9183129186977626e-49	1.5844576224120604e-58	2.2254653240218266e-11	8.781484001552351e-15	0.00025111354266683846	2.7546006030278747e-23	2.050718347984551e-12	4.39235399691257e-15	8.787904857693651e-15	1.8543389899844853e-18
4400000	0.0048744432053755855	1.9183129186977626e-49	1.5844576224120604e-58	2.2254653240218266e-11	8.781484001552351e-15	0.00025111354266683846	2.754600862201031e-23	2.050718347984551e-12	4.39235399691257e-15	8.787904857693651e-15	1.8543389899844853e-18
4500000	0.0048744432053755855	1.9183129186977626e-49	1.5844576224120604e-58	2.2254653240218266e-11	8.78148400155235e-15	0.00025111354266683846	2.754601095439464e-23	2.050718347984551e-12	4.39235399691257e-15	8.787904857693651e-15	1.8543389899844853e-18
4600000	0.0048744432053755855	1.9183129186977626e-49	1.5844576224120604e-58	2.2254653240218266e-11	8.78148400155235e-15	0.00025111354266683846	2.7546013033927603e-23	2.050718347984551e-12	4.39235399691257e-15	8.787904857693651e-15	1.8543389899844853e-18
4700000	0.0048744432053755855	1.9183129186977626e-49	1.5844576224120604e-58	2.2254653240218266e-11	8.78148400155235e-15	0.00025111354266683846	2.754601486710504e-23	2.050718347984551e-12	4.39235399691257e-15	8.787904857693651e-15	1.8543389899844853e-18
4800000	0.0048744432053755855	1.9183129186977626e-49	1.5844576224120604e-58	2.2254653240218266e-11	8.78148400155235e-15	0.00025111354266683846	2.754601646042281e-23	2.050718347984551e-12	4.39235399691257e-15	8.787904857693651e-15	1.8543389899844853e-18
4900000	0.0048744432053755855	1.9183129186977626e-49	1.5844576224120604e-58	2.2254653240218266e-11	8.78148400155235e-15	0.00025111354266683846	2.7546017820376753e-23	2.050718347984551e-12	4.39235399691257e-15	8.787904857693651e-15	1.8543389899844853e-18
5000000	0.0048744432053755855	1.9183129186977626e-49	1.5844576224120604e-58	2.2254653240218266e-11	8.78148400155235e-15	0.00025111354266683846	2.7546018953462724e-23	2.050718347984551e-12	4.39235399691257e-15	8.787904857693651e-15	1.8543389899844853e-18
5100000	0.0048744432053755855	1.9183129186977626e-49	1.5844576224120604e-58	2.2254653240218266e-11	8.78148400155235e-15	0.00025111354266683846	2.754601986617657e-23	2.050718347984551e-12	4.39235399691257e-15	8.787904857693651e-15	1.8543389899844853e-18
5200000	0.0048744432053755855	1.9183129186977626e-49	1.5844576224120604e-58	2.2254653240218266e-11	8.78148400155235e-15	0.00025111354266683846	2.7546020565014133e-23	2.050718347984551e-12	4.39235399691257e-15	8.787904857693651e-15	1.8543389899844853e-18
5300000	0.0048744432053755855	1.9183129186977626e-49	1.5844576224120604e-58	2.2254653240218266e-11	8.78148400155235e-15	0.00025111354266683846	2.7546021056471277e-23	2.050718347984551e-12	4.39235399691257e-15	8.787904857693651e-15	1.8543389899844853e-18
5400000	0.0048744432053755855	1.9183129186977626e-49	1.5844576224120604e-58	2.2254653240218266e-11	8.78148400155235e-15	0.00025111354266683846	2.754602134704384e-23	2.050718347984551e-12	4.39235399691257e-15	8.787904857693651e-15	1.8543389899844853e-18
5500000	0.0048744432053755855	1.9183129186977626e-49	1.5844576224120604e-58	2.2254653240218266e-11	8.78148400155235e-15	0.00025111354266683846	2.754602144322768e-23	2.050718347984551e-12	4.39235399691257e-15	8.787904857693651e-15	1.8543389899844853e-18
5600000	0.0048744432053755855	1.9183129186977626e-49	1.5844576224120604e-58	2.2254653240218266e-11	8.78148400155235e-15	0.00025111354266683846	2.754602135151864e-23	2.050718347984551e-12	4.39235399691257e-15	8.787904857693651e-15	1.8543389899844853e-18
5700000	0.0048744432053755855	1.9183129186977626e-49	1.5844576224120604e-58	2.2254653240218266e-11	8.78148400155235e-15	0.00025111354266683846	2.754602107841257e-23	2.050718347984551e-12	4.39235399691257e-15	8.787904857693651e-15	1.8543389899844853e-18
5800000	0.0048744432053755855	1.9183129186977626e-49	1.5844576224120604e-58	2.2254653240218266e-11	8.78148400155235e-15	0.00025111354266683846	2.7546020630405327e-23	2.050718347984551e-12	4.39235399691257e-15	8.787904857693651e-15	1.8543389899844853e-18
5900000	0.0048744432053755855	1.9183129186977626e-49	1.5844576224120604e-58	2.2254653240218266e-11	8.78148400155235e-15	0.00025111354266683846	2.754602001399275e-23	2.050718347984551e-12	4.39235399691257e-15	8.787904857693651e-15	1.8543389899844853e-18
6000000	0.0048744432053755855	1.9183129186977626e-49	1.5844576224120603e-58	2.2254653240218266e-11	8.78148400155235e-15	0.00025111354266683846	2.7546019235670694e-23	2.050718347984551e-12	4.39235399691257e-15	8.787904857693651e-15	1.8543389899844853e-18
6100000	0.0048744432053755855	1.9183129186977626e-49	1.5844576224120603e-58	2.2254653240218266e-11	8.78148400155235e-15	0.00025111354266683846	2.754601830193501e-23	2.050718347984551e-12	4.39235399691257e-15	8.787904857693651e-15	1.8543389899844853e-18
6200000	0.0048744432053755855	1.9183129186977626e-49	1.5844576224120603e-58	2.2254653240218266e-11	8.78148400155235e-15	0.00025111354266683846	2.7546017219281546e-23	2.050718347984551e-12	4.39235399691257e-15	8.787904857693651e-15	1.8543389899844853e-18
6300000	0.0048744432053755855	1.9183129186977626e-49	1.5844576224120603e-58	2.2254653240218266e-11	8.78148400155235e-15	0.00025111354266683846	2.754601599420614e-23	2.050718347984551e-12	4.39235399691257e-15	8.787904857693651e-15	1.8543389899844853e-18
6400000	0.0048744432053755855	1.9183129186977626e-49	1.5844576224120603e-58	2.2254653240218266e-11	8.78148400155235e-15	0.00025111354266683846	2.7546014633204665e-23	2.050718347984551e-12	4.39235399691257e-15	8.787904857693651e-15	1.8543389899844853e-18
6500000	0.0048744432053755855	1.918312918697762e-49	1.5844576224120603e-58	2.2254653240218266e-11	8.78148400155235e-15	0.00025111354266683846	2.754601314277295e-23	2.050718347984551e-12	4.39235399691257e-15	8.787904857693651e-15	1.8543389899844853e-18
6600000	0.0048744432053755855	1.918312918697762e-49	1.5844576224120603e-58	2.225465324021827e-11	8.78148400155235e-15	0.00025111354266683846	2.754601152940685e-23	2.050718347984551e-12	4.39235399691257e-15	8.787904857693651e-15	1.8543389899844853e-18
6700000	0.0048744432053755855	1.918312918697762e-49	1.5844576224120603e-58	2.225465324021827e-11	8.78148400155235e-15	0.00025111354266683846	2.754600979960223e-23	2.050718347984551e-12	4.392353996912569e-15	8.787904857693651e-15	1.8543389899844853e-18
6800000	0.0048744432053755855	1.918312918697762e-49	1.5844576224120603e-58	2.225465324021827e-11	8.78148400155235e-15	0.00025111354266683846	2.754600795985491e-23	2.050718347984551e-12	4.392353996912569e-15	8.787904857693651e-15	1.8543389899844853e-18
6900000	0.0048744432053755855	1.918312918697762e-49	1.5844576224120603e-58	2.225465324021827e-11	8.78148400155235e-15	0.00025111354266683846	2.754600601666076e-23	2.050718347984551e-12	4.392353996912569e-15	8.787904857693651e-15	1.8543389899844853e-18
7000000	0.0048744432053755855	1.918312918697762e-49	1.5844576224120603e-58	2.225465324021827e-11	8.78148400155235e-15	0.00025111354266683846	2.754600397651563e-23	2.050718347984551e-12	4.392353996912569e-15	8.787904857693651e-15	1.8543389899844853e-18
7100000	0.0048744432053755855	1.918312918697762e-49	1.5844576224120603e-58	2.225465324021827e-11	8.78148400155235e-15	0.00025111354266683846	2.754600184591536e-23	2.050718347984551e-12	4.392353996912569e-15	8.787904857693651e-15	1.8543389899844853e-18
7200000	0.0048744432053755855	1.9183129186977618e-49	1.5844576224120603e-58	2.225465324021827e-11	8.78148400155235e-15	0.00025111354266683846	2.7545999631355806e-23	2.050718347984551e-12	4.392353996912569e-15	8.787904857693651e-15	1.8543389899844853e-18
7300000	0.0048744432053755855	1.9183129186977618e-49	1.5844576224120603e-58	2.225465324021827e-11	8.781484001552351e-15	0.00025111354266683846	2.754599733933281e-23	2.050718347984551e-12	4.392353996912569e-15	8.787904857693651e-15	1.8543389899844853e-18
7400000	0.0048744432053755855	1.9183129186977618e-49	1.5844576224120603e-58	2.225465324021827e-11	8.781484001552351e-15	0.00025111354266683846	2.7545994976342235e-23	2.050718347984551e-12	4.392353996912569e-15	8.787904857693651e-15	1.8543389899844853e-18
7500000	0.0048744432053755855	1.9183129186977618e-49	1.5844576224120603e-58	2.225465324021827e-11	8.781484001552351e-15	0.00025111354266683846	2.7545992548879914e-23	2.050718347984551e-12	4.392353996912569e-15	8.787904857693651e-15	1.8543389899844853e-18
7600000	0.0048744432053755855	1.9183129186977618e-49	1.5844576224120603e-58	2.225465324021827e-11	8.781484001552351e-15	0.00025111354266683846	2.754599006344171e-23	2.050718347984551e-12	4.392353996912569e-15	8.787904857693651e-15	1.8543389899844853e-18
7700000	0.0048744432053755855	1.9183129186977614e-49	1.5844576224120603e-58	2.225465324021827e-11	8.781484001552351e-15	0.00025111354266683846	2.7545987526523465e-23	2.050718347984551e-12	4.392353996912569e-15	8.787904857693651e-15	1.8543389899844853e-18
7800000	0.0048744432053755855	1.9183129186977614e-49	1.5844576224120603e-58	2.225465324021827e-11	8.781484001552351e-15	0.00025111354266683846	2.754598494462103e-23	2.050718347984551e-12	4.392353996912569e-15	8.787904857693651e-15	1.8543389899844853e-18
7900000	0.0048744432053755855	1.9183129186977614e-49	1.5844576224120603e-58	2.225465324021827e-11	8.781484001552351e-15	0.00025111354266683846	2.754598232423025e-23	2.050718347984551e-12	4.392353996912569e-15	8.787904857693651e-15	1.8543389899844853e-18
8000000	0.0048744432053755855	1.9183129186977614e-49	1.5844576224120603e-58	2.225465324021827e-11	8.781484001552351e-15	0.00025111354266683846	2.754597967184699e-23	2.050718347984551e-12	4.392353996912569e-15	8.787904857693651e-15	1.8543389899844853e-18
8100000	0.0048744432053755855	1.9183129186977614e-49	1.5844576224120603e-58	2.225465324021827e-11	8.781484001552351e-15	0.0002511135426668385	2.754597699396708e-23	2.050718347984551e-12	4.392353996912569e-15	8.787904857693651e-15	1.8543389899844853e-18
8200000	0.0048744432053755855	1.9183129186977614e-49	1.58445762241206e-58	2.225465324021827e-11	8.781484001552351e-15	0.0002511135426668385	2.754597429708639e-23	2.050718347984551e-12	4.392353996912569e-15	8.78790485769365e-15	1.8543389899844853e-18
8300000	0.0048744432053755855	1.918312918697761e-49	1.58445762241206e-58	2.2254653240218273e-11	8.781484001552351e-15	0.0002511135426668385	2.754597158770074e-23	2.050718347984551e-12	4.3923539969125686e-15	8.78790485769365e-15	1.8543389899844853e-18
8400000	0.0048744432053755855	1.918312918697761e-49	1.58445762241206e-58	2.2254653240218273e-11	8.781484001552351e-15	0.0002511135426668385	2.754596887230601e-23	2.0507183479845512e-12	4.3923539969125686e-15	8.78790485769365e-15	1.8543389899844853e-18
8500000	0.0048744432053755855	1.918312918697761e-49	1.58445762241206e-58	2.2254653240218273e-11	8.781484001552351e-15	0.0002511135426668385	2.7545966157398036e-23	2.0507183479845512e-12	4.3923539969125686e-15	8.78790485769365e-15	1.8543389899844853e-18
8600000	0.0048744432053755855	1.918312918697761e-49	1.58445762241206e-58	2.2254653240218273e-11	8.781484001552351e-15	0.0002511135426668385	2.754596344947267e-23	2.0507183479845512e-12	4.3923539969125686e-15	8.78790485769365e-15	1.8543389899844853e-18
8700000	0.0048744432053755855	1.918312918697761e-49	1.58445762241206e-58	2.2254653240218273e-11	8.781484001552351e-15	0.0002511135426668385	2.754596075502575e-23	2.0507183479845512e-12	4.3923539969125686e-15	8.78790485769365e-15	1.854338989984485e-18
8800000	0.0048744432053755855	1.9183129186977607e-49	1.58445762241206e-58	2.2254653240218273e-11	8.781484001552351e-15	0.0002511135426668385	2.754595808055314e-23	2.0507183479845512e-12	4.3923539969125686e-15	8.78790485769365e-15	1.854338989984485e-18
8900000	0.004874443205375586	1.9183129186977607e-49	1.58445762241206e-58	2.2254653240218273e-11	8.781484001552351e-15	0.0002511135426668385	2.754595543255069e-23	2.0507183479845512e-12	4.3923539969125686e-15	8.78790485769365e-15	1.854338989984485e-18
9000000	0.004874443205375586	1.9183129186977607e-49	1.58445762241206e-58	2.2254653240218273e-11	8.781484001552351e-15	0.0002511135426668385	2.7545952817514236e-23	2.0507183479845512e-12	4.3923539969125686e-15	8.78790485769365e-15	1.854338989984485e-18
9100000	0.004874443205375586	1.9183129186977607e-49	1.58445762241206e-58	2.2254653240218273e-11	8.781484001552351e-15	0.0002511135426668385	2.754595024193964e-23	2.0507183479845512e-12	4.3923539969125686e-15	8.78790485769365e-15	1.854338989984485e-18
9200000	0.004874443205375586	1.9183129186977607e-49	1.58445762241206e-58	2.2254653240218273e-11	8.781484001552351e-15	0.0002511135426668385	2.7545947712322746e-23	2.0507183479845512e-12	4.3923539969125686e-15	8.78790485769365e-15	1.854338989984485e-18
9300000	0.004874443205375586	1.9183129186977603e-49	1.58445762241206e-58	2.2254653240218273e-11	8.781484001552351e-15	0.0002511135426668385	2.754594523515941e-23	2.0507183479845512e-12	4.3923539969125686e-15	8.78790485769365e-15	1.854338989984485e-18
9400000	0.004874443205375586	1.9183129186977603e-49	1.58445762241206e-58	2.2254653240218273e-11	8.781484001552351e-15	0.0002511135426668385	2.7545942816945465e-23	2.0507183479845512e-12	4.3923539969125686e-15	8.78790485769365e-15	1.854338989984485e-18
9500000	0.004874443205375586	1.9183129186977603e-49	1.58445762241206e-58	2.2254653240218273e-11	8.781484001552351e-15	0.0002511135426668385	2.7545940464176777e-23	2.0507183479845512e-12	4.3923539969125686e-15	8.78790485769365e-15	1.854338989984485e-18
9600000	0.004874443205375586	1.9183129186977603e-49	1.58445762241206e-58	2.2254653240218273e-11	8.781484001552351e-15	0.0002511135426668385	2.754593818334919e-23	2.0507183479845512e-12	4.3923539969125686e-15	8.78790485769365e-15	1.854338989984485e-18
9700000	0.004874443205375586	1.9183129186977603e-49	1.58445762241206e-58	2.2254653240218273e-11	8.781484001552351e-15	0.0002511135426668385	2.7545935980958555e-23	2.0507183479845512e-12	4.3923539969125686e-15	8.78790485769365e-15	1.854338989984485e-18
9800000	0.004874443205375586	1.9183129186977603e-49	1.58445762241206e-58	2.2254653240218273e-11	8.781484001552351e-15	0.0002511135426668385	2.7545933863500714e-23	2.0507183479845512e-12	4.392353996912568e-15	8.78790485769365e-15	1.854338989984485e-18
9900000	0.004874443205375586	1.91831291869776e-49	1.58445762241206e-58	2.2254653240218276e-11	8.781484001552351e-15	0.0002511135426668385	2.754593183747153e-23	2.0507183479845512e-12	4.392353996912568e-15	8.78790485769365e-15	1.854338989984485e-18
10000000	0.004874443205375586	1.91831291869776e-49	1.58445762241206e-58	2.2254653240218276e-11	8.781484001552351e-15	0.0002511135426668385	2.754592990936684e-23	2.0507183479845512e-12	4.392353996912568e-15	8.78790485769365e-15	1.854338989984485e-18
10100000	0.004874443205375586	1.91831291869776e-49	1.5844576224120599e-58	2.2254653240218276e-11	8.781484001552351e-15	0.0002511135426668385	2.75459280856825e-23	2.0507183479845512e-12	4.392353996912568e-15	8.78790485769365e-15	1.854338989984485e-18
10200000	0.004874443205375586	1.91831291869776e-49	1.5844576224120599e-58	2.2254653240218276e-11	8.781484001552351e-15	0.0002511135426668385	2.7545926372914355e-23	2.0507183479845512e-12	4.392353996912568e-15	8.78790485769365e-15	1.854338989984485e-18
10300000	0.004874443205375586	1.91831291869776e-49	1.5844576224120599e-58	2.2254653240218276e-11	8.781484001552351e-15	0.0002511135426668385	2.754592477755826e-23	2.0507183479845512e-12	4.392353996912568e-15	8.78790485769365e-15	1.854338989984485e-18
10400000	0.004874443205375586	1.91831291869776e-49	1.5844576224120599e-58	2.2254653240218276e-11	8.781484001552351e-15	0.0002511135426668385	2.754592330611006e-23	2.0507183479845512e-12	4.392353996912568e-15	8.78790485769365e-15	1.854338989984485e-18
10500000	0.004874443205375586	1.91831291869776e-49	1.5844576224120599e-58	2.2254653240218276e-11	8.781484001552351e-15	0.0002511135426668385	2.7545921965065604e-23	2.0507183479845512e-12	4.392353996912568e-15	8.78790485769365e-15	1.854338989984485e-18
10600000	0.004874443205375586	1.91831291869776e-49	1.5844576224120599e-58	2.2254653240218276e-11	8.781484001552351e-15	0.0002511135426668385	2.7545920760920747e-23	2.0507183479845512e-12	4.392353996912568e-15	8.78790485769365e-15	1.854338989984485e-18
10700000	0.004874443205375586	1.9183129186977595e-49	1.5844576224120599e-58	2.2254653240218276e-11	8.781484001552351e-15	0.0002511135426668385	2.7545919700171337e-23	2.0507183479845512e-12	4.392353996912568e-15	8.78790485769365e-15	1.854338989984485e-18
10800000	0.004874443205375586	1.9183129186977595e-49	1.5844576224120599e-58	2.2254653240218276e-11	8.781484001552351e-15	0.0002511135426668385	2.7545918789313214e-23	2.0507183479845512e-12	4.392353996912568e-15	8.78790485769365e-15	1.854338989984485e-18
10900000	0.004874443205375586	1.9183129186977595e-49	1.5844576224120599e-58	2.2254653240218276e-11	8.781484001552351e-15	0.0002511135426668385	2.754591803484224e-23	2.0507183479845512e-12	4.392353996912568e-15	8.78790485769365e-15	1.854338989984485e-18
11000000	0.004874443205375586	1.9183129186977595e-49	1.5844576224120599e-58	2.2254653240218276e-11	8.781484001552351e-15	0.0002511135426668385	2.754591744325426e-23	2.0507183479845512e-12	4.392353996912568e-15	8.78790485769365e-15	1.854338989984485e-18
11100000	0.004874443205375586	1.9183129186977595e-49	1.5844576224120599e-58	2.2254653240218276e-11	8.781484001552351e-15	0.0002511135426668385	2.754591702104512e-23	2.0507183479845512e-12	4.392353996912568e-15	8.78790485769365e-15	1.854338989984485e-18
11200000	0.004874443205375586	1.9183129186977595e-49	1.5844576224120599e-58	2.2254653240218276e-11	8.781484001552351e-15	0.0002511135426668385	2.7545916774710676e-23	2.0507183479845512e-12	4.392353996912568e-15	8.78790485769365e-15	1.854338989984485e-18
11300000	0.004874443205375586	1.9183129186977595e-49	1.5844576224120599e-58	2.2254653240218276e-11	8.781484001552351e-15	0.0002511135426668385	2.754591670860117e-23	2.0507183479845512e-12	4.392353996912568e-15	8.78790485769365e-15	1.854338989984485e-18
11400000	0.004874443205375586	1.9183129186977595e-49	1.5844576224120599e-58	2.2254653240218276e-11	8.781484001552351e-15	0.0002511135426668385	2.754591670951891e-23	2.0507183479845512e-12	4.392353996912568e-15	8.78790485769365e-15	1.854338989984485e-18
11500000	0.004874443205375586	1.9183129186977595e-49	1.5844576224120599e-58	2.2254653240218276e-11	8.781484001552351e-15	0.0002511135426668385	2.7545916710393926e-23	2.0507183479845512e-12	4.392353996912568e-15	8.78790485769365e-15	1.854338989984485e-18
11600000	0.004874443205375586	1.9183129186977595e-49	1.5844576224120599e-58	2.2254653240218276e-11	8.781484001552351e-15	0.0002511135426668385	2.754591671122696e-23	2.0507183479845512e-12	4.392353996912568e-15	8.78790485769365e-15	1.854338989984485e-18
11700000	0.004874443205375586	1.9183129186977595e-49	1.5844576224120599e-58	2.2254653240218276e-11	8.781484001552351e-15	0.0002511135426668385	2.754591671201876e-23	2.0507183479845512e-12	4.392353996912568e-15	8.78790485769365e-15	1.854338989984485e-18
11800000	0.004874443205375586	1.9183129186977595e-49	1.5844576224120599e-58	2.2254653240218276e-11	8.781484001552351e-15	0.0002511135426668385	2.7545916712770093e-23	2.0507183479845512e-12	4.392353996912568e-15	8.78790485769365e-15	1.854338989984485e-18
11900000	0.004874443205375586	1.9183129186977595e-49	1.5844576224120599e-58	2.2254653240218276e-11	8.781484001552351e-15	0.0002511135426668385	2.754591671348171e-23	2.0507183479845512e-12	4.392353996912568e-15	8.78790485769365e-15	1.854338989984485e-18
12000000	0.004874443205375586	1.9183129186977595e-49	1.5844576224120599e-58	2.2254653240218276e-11	8.781484001552351e-15	0.0002511135426668385	2.754591671415436e-23	2.0507183479845512e-12	4.392353996912568e-15	8.78790485769365e-15	1.854338989984485e-18
12100000	0.004874443205375586	1.9183129186977595e-49	1.5844576224120599e-58	2.2254653240218276e-11	8.781484001552351e-15	0.0002511135426668385	2.75459167147888e-23	2.0507183479845512e-12	4.392353996912568e-15	8.78790485769365e-15	1.854338989984485e-18
12200000	0.004874443205375586	1.9183129186977595e-49	1.5844576224120599e-58	2.2254653240218276e-11	8.781484001552351e-15	0.0002511135426668385	2.754591671538578e-23	2.0507183479845512e-12	4.392353996912568e-15	8.78790485769365e-15	1.854338989984485e-18
12300000	0.004874443205375586	1.9183129186977595e-49	1.5844576224120599e-58	2.2254653240218276e-11	8.781484001552351e-15	0.0002511135426668385	2.754591671594606e-23	2.0507183479845512e-12	4.392353996912568e-15	8.78790485769365e-15	1.854338989984485e-18
12400000	0.004874443205375586	1.9183129186977595e-49	1.5844576224120599e-58	2.2254653240218276e-11	8.781484001552351e-15	0.0002511135426668385	2.754591671647039e-23	2.0507183479845512e-12	4.392353996912568e-15	8.78790485769365e-15	1.854338989984485e-18
12500000	0.004874443205375586	1.9183129186977595e-49	1.5844576224120599e-58	2.2254653240218276e-11	8.781484001552351e-15	0.0002511135426668385	2.7545916716959526e-23	2.0507183479845512e-12	4.392353996912568e-15	8.78790485769365e-15	1.854338989984485e-18
12600000	0.004874443205375586	1.9183129186977595e-49	1.5844576224120599e-58	2.2254653240218276e-11	8.781484001552351e-15	0.0002511135426668385	2.7545916717414213e-23	2.0507183479845512e-12	4.392353996912568e-15	8.78790485769365e-15	1.854338989984485e-18
12700000	0.004874443205375586	1.9183129186977595e-49	1.5844576224120599e-58	2.2254653240218276e-11	8.781484001552351e-15	0.0002511135426668385	2.7545916717835216e-23	2.0507183479845512e-12	4.392353996912568e-15	8.78790485769365e-15	1.854338989984485e-18
12800000	0.004874443205375586	1.9183129186977595e-49	1.5844576224120599e-58	2.2254653240218276e-11	8.781484001552351e-15	0.0002511135426668385	2.754591671822328e-23	2.0507183479845512e-12	4.392353996912568e-15	8.78790485769365e-15	1.854338989984485e-18
12900000	0.004874443205375586	1.918312918697759e-49	1.5844576224120599e-58	2.2254653240218276e-11	8.781484001552351e-15	0.0002511135426668385	2.754591671857917e-23	2.0507183479845512e-12	4.392353996912568e-15	8.78790485769365e-15	1.854338989984485e-18
13000000	0.004874443205375586	1.918312918697759e-49	1.5844576224120599e-58	2.2254653240218276e-11	8.781484001552351e-15	0.0002511135426668385	2.754591671890363e-23	2.0507183479845512e-12	4.392353996912568e-15	8.78790485769365e-15	1.854338989984485e-18
13100000	0.004874443205375586	1.918312918697759e-49	1.5844576224120599e-58	2.2254653240218276e-11	8.781484001552351e-15	0.0002511135426668385	2.7545916719197414e-23	2.0507183479845512e-12	4.392353996912568e-15	8.78790485769365e-15	1.854338989984485e-18
13200000	0.004874443205375586	1.918312918697759e-49	1.5844576224120599e-58	2.2254653240218276e-11	8.781484001552351e-15	0.0002511135426668385	2.754591671946128e-23	2.0507183479845512e-12	4.392353996912568e-15	8.78790485769365e-15	1.854338989984485e-18
13300000	0.004874443205375586	1.918312918697759e-49	1.5844576224120599e-58	2.2254653240218276e-11	8.781484001552351e-15	0.0002511135426668385	2.7545916719695977e-23	2.0507183479845512e-12	4.392353996912568e-15	8.78790485769365e-15	1.854338989984485e-18
13400000	0.004874443205375586	1.918312918697759e-49	1.5844576224120599e-58	2.2254653240218276e-11	8.781484001552351e-15	0.0002511135426668385	2.754591671990226e-23	2.0507183479845512e-12	4.392353996912568e-15	8.78790485769365e-15	1.854338989984485e-18
13500000	0.004874443205375586	1.918312918697759e-49	1.5844576224120599e-58	2.2254653240218276e-11	8.781484001552351e-15	0.0002511135426668385	2.7545916720080887e-23	2.0507183479845512e-12	4.392353996912568e-15	8.78790485769365e-15	1.854338989984485e-18
13600000	0.004874443205375586	1.918312918697759e-49	1.5844576224120599e-58	2.2254653240218276e-11	8.781484001552351e-15	0.0002511135426668385	2.754591672023261e-23	2.0507183479845512e-12	4.392353996912568e-15	8.78790485769365e-15	1.854338989984485e-18
13700000	0.004874443205375586	1.918312918697759e-49	1.5844576224120599e-58	2.2254653240218276e-11	8.781484001552351e-15	0.0002511135426668385	2.754591672035818e-23	2.0507183479845512e-12	4.392353996912568e-15	8.78790485769365e-15	1.854338989984485e-18
13800000	0.004874443205375586	1.918312918697759e-49	1.5844576224120599e-58	2.2254653240218276e-11	8.781484001552351e-15	0.0002511135426668385	2.754591672045835e-23	2.0507183479845512e-12	4.392353996912568e-15	8.78790485769365e-15	1.854338989984485e-18
13900000	0.004874443205375586	1.918312918697759e-49	1.5844576224120599e-58	2.2254653240218276e-11	8.781484001552351e-15	0.0002511135426668385	2.754591672053388e-23	2.0507183479845512e-12	4.392353996912568e-15	8.78790485769365e-15	1.854338989984485e-18
14000000	0.004874443205375586	1.918312918697759e-49	1.5844576224120599e-58	2.2254653240218276e-11	8.781484001552351e-15	0.0002511135426668385	2.7545916720585515e-23	2.0507183479845512e-12	4.392353996912568e-15	8.78790485769365e-15	1.854338989984485e-18
14100000	0.004874443205375586	1.918312918697759e-49	1.5844576224120599e-58	2.2254653240218276e-11	8.781484001552351e-15	0.0002511135426668385	2.7545916720614014e-23	2.0507183479845512e-12	4.392353996912568e-15	8.78790485769365e-15	1.854338989984485e-18
14200000	0.004874443205375586	1.918312918697759e-49	1.5844576224120599e-58	2.2254653240218276e-11	8.781484001552351e-15	0.0002511135426668385	2.754591672062013e-23	2.0507183479845512e-12	4.392353996912568e-15	8.78790485769365e-15	1.854338989984485e-18
14300000	0.004874443205375586	1.918312918697759e-49	1.5844576224120599e-58	2.2254653240218276e-11	8.781484001552351e-15	0.0002511135426668385	2.754591672060462e-23	2.0507183479845512e-12	4.392353996912568e-15	8.78790485769365e-15	1.854338989984485e-18
14400000	0.004874443205375586	1.918312918697759e-49	1.5844576224120599e-58	2.2254653240218276e-11	8.781484001552351e-15	0.0002511135426668385	2.7545916720568235e-23	2.0507183479845512e-12	4.392353996912568e-15	8.78790485769365e-15	1.854338989984485e-18
14500000	0.004874443205375586	1.918312918697759e-49	1.5844576224120599e-58	2.2254653240218276e-11	8.781484001552351e-15	0.0002511135426668385	2.754591672051173e-23	2.0507183479845512e-12	4.392353996912568e-15	8.78790485769365e-15	1.854338989984485e-18
14600000	0.004874443205375586	1.918312918697759e-49	1.5844576224120599e-58	2.2254653240218276e-11	8.781484001552351e-15	0.0002511135426668385	2.754591672043585e-23	2.0507183479845512e-12	4.392353996912568e-15	8.78790485769365e-15	1.854338989984485e-18
14700000	0.004874443205375586	1.918312918697759e-49	1.5844576224120599e-58	2.2254653240218276e-11	8.781484001552351e-15	0.0002511135426668385	2.754591672034136e-23	2.0507183479845512e-12	4.392353996912568e-15	8.78790485769365e-15	1.854338989984485e-18
14800000	0.004874443205375586	1.918312918697759e-49	1.5844576224120599e-58	2.2254653240218276e-11	8.781484001552351e-15	0.0002511135426668385	2.754591672022901e-23	2.0507183479845512e-12	4.392353996912568e-15	8.78790485769365e-15	1.854338989984485e-18
14900000	0.004874443205375586	1.918312918697759e-49	1.5844576224120599e-58	2.2254653240218276e-11	8.781484001552351e-15	0.0002511135426668385	2.754591672009955e-23	2.0507183479845512e-12	4.392353996912568e-15	8.78790485769365e-15	1.854338989984485e-18
15000000	0.004874443205375586	1.918312918697759e-49	1.5844576224120599e-58	2.2254653240218276e-11	8.781484001552351e-15	0.0002511135426668385	2.754591671995374e-23	2.0507183479845512e-12	4.392353996912568e-15	8.78790485769365e-15	1.854338989984485e-18
15100000	0.004874443205375586	1.918312918697759e-49	1.5844576224120599e-58	2.2254653240218276e-11	8.781484001552351e-15	0.0002511135426668385	2.7545916719792326e-23	2.0507183479845512e-12	4.392353996912568e-15	8.78790485769365e-15	1.854338989984485e-18
15200000	0.004874443205375586	1.918312918697759e-49	1.5844576224120599e-58	2.2254653240218276e-11	8.781484001552351e-15	0.0002511135426668385	2.7545916719616067e-23	2.0507183479845512e-12	4.392353996912568e-15	8.78790485769365e-15	1.854338989984485e-18
15300000	0.004874443205375586	1.918312918697759e-49	1.5844576224120599e-58	2.2254653240218276e-11	8.781484001552351e-15	0.0002511135426668385	2.754591671942572e-23	2.0507183479845512e-12	4.392353996912568e-15	8.78790485769365e-15	1.854338989984485e-18
15400000	0.004874443205375586	1.918312918697759e-49	1.5844576224120599e-58	2.2254653240218276e-11	8.781484001552351e-15	0.0002511135426668385	2.754591671922203e-23	2.0507183479845512e-12	4.392353996912568e-15	8.78790485769365e-15	1.854338989984485e-18
15500000	0.004874443205375586	1.918312918697759e-49	1.5844576224120599e-58	2.2254653240218276e-11	8.781484001552351e-15	0.0002511135426668385	2.7545916719005756e-23	2.0507183479845512e-12	4.392353996912568e-15	8.78790485769365e-15	1.854338989984485e-18
15600000	0.004874443205375586	1.918312918697759e-49	1.5844576224120599e-58	2.2254653240218276e-11	8.781484001552351e-15	0.0002511135426668385	2.754591671877766e-23	2.0507183479845512e-12	4.392353996912568e-15	8.78790485769365e-15	1.854338989984485e-18
15700000	0.004874443205375586	1.918312918697759e-49	1.5844576224120599e-58	2.2254653240218276e-11	8.781484001552351e-15	0.0002511135426668385	2.7545916718538473e-23	2.0507183479845512e-12	4.392353996912568e-15	8.78790485769365e-15	1.854338989984485e-18
15800000	0.004874443205375586	1.918312918697759e-49	1.5844576224120599e-58	2.2254653240218276e-11	8.781484001552351e-15	0.0002511135426668385	2.754591671828897e-23	2.0507183479845512e-12	4.392353996912568e-15	8.78790485769365e-15	1.854338989984485e-18
15900000	0.004874443205375586	1.918312918697759e-49	1.5844576224120599e-58	2.2254653240218276e-11	8.781484001552351e-15	0.0002511135426668385	2.7545916718029896e-23	2.0507183479845512e-12	4.392353996912568e-15	8.78790485769365e-15	1.854338989984485e-18
16000000	0.004874443205375586	1.918312918697759e-49	1.5844576224120599e-58	2.2254653240218276e-11	8.781484001552351e-15	0.0002511135426668385	2.7545916717762006e-23	2.0507183479845512e-12	4.392353996912568e-15	8.78790485769365e-15	1.854338989984485e-18
16100000	0.004874443205375586	1.9183129186977595e-49	1.5844576224120599e-58	2.2254653240218276e-11	8.781484001552351e-15	0.0002511135426668385	2.7545916717486053e-23	2.0507183479845512e-12	4.392353996912568e-15	8.78790485769365e-15	1.854338989984485e-18
16200000	0.004874443205375586	1.9183129186977595e-49	1.5844576224120599e-58	2.2254653240218276e-11	8.781484001552351e-15	0.0002511135426668385	2.754591671720279e-23	2.0507183479845512e-12	4.392353996912568e-15	8.78790485769365e-15	1.854338989984485e-18
16300000	0.004874443205375586	1.9183129186977595e-49	1.5844576224120599e-58	2.2254653240218276e-11	8.781484001552351e-15	0.0002511135426668385	2.7545916716912976e-23	2.0507183479845512e-12	4.392353996912568e-15	8.78790485769365e-15	1.854338989984485e-18
16400000	0.004874443205375586	1.9183129186977595e-49	1.5844576224120599e-58	2.2254653240218276e-11	8.781484001552351e-15	0.0002511135426668385	2.754591671661736e-23	2.0507183479845512e-12	4.392353996912568e-15	8.78790485769365e-15	1.854338989984485e-18
16500000	0.004874443205375586	1.9183129186977595e-49	1.5844576224120599e-58	2.2254653240218276e-11	8.781484001552351e-15	0.0002511135426668385	2.754591671631669e-23	2.0507183479845512e-12	4.392353996912568e-15	8.78790485769365e-15	1.854338989984485e-18
16600000	0.004874443205375587	1.9183129186977595e-49	1.5844576224120599e-58	2.2254653240218276e-11	8.781484001552351e-15	0.0002511135426668385	2.754591671601173e-23	2.0507183479845512e-12	4.392353996912568e-15	8.78790485769365e-15	1.854338989984485e-18
16700000	0.004874443205375587	1.9183129186977595e-49	1.5844576224120599e-58	2.2254653240218276e-11	8.781484001552351e-15	0.0002511135426668385	2.7545916715703234e-23	2.0507183479845512e-12	4.392353996912568e-15	8.78790485769365e-15	1.854338989984485e-18
16800000	0.004874443205375587	1.9183129186977595e-49	1.5844576224120599e-58	2.2254653240218276e-11	8.781484001552351e-15	0.0002511135426668385	2.7545916715391945e-23	2.0507183479845512e-12	4.392353996912568e-15	8.78790485769365e-15	1.854338989984485e-18
16900000	0.004874443205375587	1.9183129186977595e-49	1.5844576224120599e-58	2.2254653240218276e-11	8.781484001552351e-15	0.0002511135426668385	2.754591671507863e-23	2.0507183479845512e-12	4.392353996912568e-15	8.78790485769365e-15	1.854338989984485e-18
17000000	0.004874443205375587	1.9183129186977595e-49	1.5844576224120599e-58	2.2254653240218273e-11	8.781484001552351e-15	0.0002511135426668385	2.754591671476403e-23	2.0507183479845512e-12	4.392353996912568e-15	8.78790485769365e-15	1.854338989984485e-18
17100000	0.004874443205375587	1.9183129186977595e-49	1.5844576224120599e-58	2.2254653240218273e-11	8.781484001552351e-15	0.0002511135426668385	2.7545916714448905e-23	2.0507183479845512e-12	4.392353996912568e-15	8.78790485769365e-15	1.854338989984485e-18
17200000	0.004874443205375587	1.9183129186977595e-49	1.5844576224120599e-58	2.2254653240218273e-11	8.781484001552351e-15	0.0002511135426668385	2.7545916714134014e-23	2.0507183479845512e-12	4.392353996912568e-15	8.78790485769365e-15	1.854338989984485e-18
17300000	0.004874443205375587	1.9183129186977595e-49	1.5844576224120599e-58	2.2254653240218273e-11	8.781484001552351e-15	0.0002511135426668385	2.7545916713820104e-23	2.0507183479845512e-12	4.392353996912568e-15	8.78790485769365e-15	1.854338989984485e-18
17400000	0.004874443205375587	1.9183129186977595e-49	1.5844576224120599e-58	2.2254653240218273e-11	8.781484001552351e-15	0.0002511135426668385	2.754591671350792e-23	2.0507183479845512e-12	4.392353996912568e-15	8.78790485769365e-15	1.854338989984485e-18
17500000	0.004874443205375587	1.9183129186977595e-49	1.5844576224120599e-58	2.2254653240218273e-11	8.781484001552351e-15	0.0002511135426668385	2.754591671319824e-23	2.0507183479845512e-12	4.392353996912568e-15	8.78790485769365e-15	1.854338989984485e-18
17600000	0.004874443205375587	1.9183129186977595e-49	1.5844576224120599e-58	2.2254653240218273e-11	8.781484001552351e-15	0.0002511135426668385	2.754591671289179e-23	2.0507183479845512e-12	4.392353996912568e-15	8.78790485769365e-15	1.854338989984485e-18
17700000	0.004874443205375587	1.9183129186977595e-49	1.5844576224120599e-58	2.2254653240218273e-11	8.781484001552351e-15	0.0002511135426668385	2.754591671258935e-23	2.0507183479845512e-12	4.392353996912568e-15	8.78790485769365e-15	1.854338989984485e-18
17800000	0.004874443205375587	1.9183129186977595e-49	1.5844576224120599e-58	2.2254653240218273e-11	8.781484001552351e-15	0.0002511135426668385	2.754591671229165e-23	2.0507183479845512e-12	4.392353996912568e-15	8.78790485769365e-15	1.854338989984485e-18
17900000	0.004874443205375587	1.9183129186977595e-49	1.5844576224120599e-58	2.2254653240218273e-11	8.781484001552351e-15	0.0002511135426668385	2.754591671199946e-23	2.0507183479845512e-12	4.392353996912568e-15	8.78790485769365e-15	1.854338989984485e-18
18000000	0.004874443205375587	1.9183129186977595e-49	1.5844576224120599e-58	2.2254653240218273e-11	8.781484001552351e-15	0.0002511135426668385	2.754591671171353e-23	2.0507183479845512e-12	4.392353996912568e-15	8.78790485769365e-15	1.854338989984485e-18
18100000	0.004874443205375587	1.9183129186977595e-49	1.5844576224120599e-58	2.2254653240218273e-11	8.781484001552351e-15	0.0002511135426668385	2.754591671143461e-23	2.0507183479845512e-12	4.392353996912568e-15	8.78790485769365e-15	1.854338989984485e-18
18200000	0.004874443205375587	1.9183129186977595e-49	1.5844576224120599e-58	2.2254653240218273e-11	8.781484001552351e-15	0.0002511135426668385	2.754591671116345e-23	2.0507183479845512e-12	4.392353996912568e-15	8.78790485769365e-15	1.854338989984485e-18
18300000	0.004874443205375587	1.9183129186977595e-49	1.5844576224120599e-58	2.2254653240218273e-11	8.781484001552351e-15	0.0002511135426668385	2.754591671090081e-23	2.0507183479845512e-12	4.392353996912568e-15	8.78790485769365e-15	1.854338989984485e-18
18400000	0.004874443205375587	1.9183129186977595e-49	1.5844576224120599e-58	2.2254653240218273e-11	8.781484001552351e-15	0.0002511135426668385	2.754591671064745e-23	2.0507183479845512e-12	4.392353996912568e-15	8.78790485769365e-15	1.854338989984485e-18
18500000	0.004874443205375587	1.9183129186977595e-49	1.5844576224120599e-58	2.2254653240218273e-11	8.781484001552351e-15	0.0002511135426668385	2.754591671040411e-23	2.0507183479845512e-12	4.392353996912568e-15	8.78790485769365e-15	1.854338989984485e-18
18600000	0.004874443205375587	1.9183129186977595e-49	1.5844576224120599e-58	2.2254653240218273e-11	8.781484001552351e-15	0.0002511135426668385	2.754591671017156e-23	2.0507183479845512e-12	4.392353996912568e-15	8.78790485769365e-15	1.854338989984485e-18
18700000	0.004874443205375587	1.9183129186977595e-49	1.5844576224120599e-58	2.2254653240218273e-11	8.781484001552351e-15	0.0002511135426668385	2.7545916709950535e-23	2.0507183479845512e-12	4.392353996912568e-15	8.78790485769365e-15	1.854338989984485e-18
18800000	0.004874443205375587	1.9183129186977595e-49	1.5844576224120599e-58	2.2254653240218273e-11	8.781484001552351e-15	0.0002511135426668385	2.7545916709741797e-23	2.0507183479845512e-12	4.392353996912568e-15	8.78790485769365e-15	1.854338989984485e-18
18900000	0.004874443205375587	1.9183129186977595e-49	1.5844576224120599e-58	2.2254653240218273e-11	8.781484001552351e-15	0.0002511135426668385	2.7545916709546106e-23	2.0507183479845512e-12	4.392353996912568e-15	8.78790485769365e-15	1.854338989984485e-18
19000000	0.004874443205375587	1.9183129186977595e-49	1.5844576224120599e-58	2.2254653240218273e-11	8.781484001552351e-15	0.0002511135426668385	2.754591670936421e-23	2.0507183479845512e-12	4.392353996912568e-15	8.78790485769365e-15	1.854338989984485e-18
19100000	0.004874443205375587	1.9183129186977595e-49	1.5844576224120599e-58	2.2254653240218273e-11	8.781484001552351e-15	0.0002511135426668385	2.754591670919686e-23	2.0507183479845512e-12	4.392353996912568e-15	8.78790485769365e-15	1.854338989984485e-18
19200000	0.004874443205375587	1.9183129186977595e-49	1.5844576224120599e-58	2.2254653240218273e-11	8.781484001552351e-15	0.0002511135426668385	2.754591670904481e-23	2.0507183479845512e-12	4.392353996912568e-15	8.78790485769365e-15	1.854338989984485e-18
19300000	0.004874443205375587	1.9183129186977595e-49	1.5844576224120599e-58	2.2254653240218273e-11	8.781484001552351e-15	0.0002511135426668385	2.7545916708908824e-23	2.0507183479845512e-12	4.392353996912568e-15	8.78790485769365e-15	1.854338989984485e-18
19400000	0.004874443205375587	1.9183129186977595e-49	1.5844576224120599e-58	2.2254653240218273e-11	8.781484001552351e-15	0.0002511135426668385	2.7545916708789646e-23	2.0507183479845512e-12	4.392353996912568e-15	8.78790485769365e-15	1.854338989984485e-18
19500000	0.004874443205375587	1.9183129186977595e-49	1.5844576224120599e-58	2.2254653240218273e-11	8.781484001552351e-15	0.0002511135426668385	2.754591670868803e-23	2.0507183479845512e-12	4.392353996912568e-15	8.78790485769365e-15	1.854338989984485e-18
19600000	0.004874443205375587	1.9183129186977595e-49	1.5844576224120599e-58	2.2254653240218273e-11	8.781484001552351e-15	0.0002511135426668385	2.754591670860473e-23	2.0507183479845512e-12	4.392353996912568e-15	8.78790485769365e-15	1.854338989984485e-18
19700000	0.004874443205375587	1.9183129186977595e-49	1.5844576224120599e-58	2.2254653240218273e-11	8.781484001552351e-15	0.0002511135426668385	2.75459167085405e-23	2.0507183479845512e-12	4.392353996912568e-15	8.78790485769365e-15	1.854338989984485e-18
19800000	0.004874443205375587	1.9183129186977595e-49	1.5844576224120599e-58	2.2254653240218273e-11	8.781484001552351e-15	0.0002511135426668385	2.75459167084961e-23	2.0507183479845512e-12	4.392353996912568e-15	8.78790485769365e-15	1.854338989984485e-18
19900000	0.004874443205375587	1.9183129186977595e-49	1.5844576224120599e-58	2.2254653240218273e-11	8.781484001552351e-15	0.0002511135426668385	2.7545916708472274e-23	2.0507183479845512e-12	4.392353996912568e-15	8.78790485769365e-15	1.854338989984485e-18
20000000	0.004874443205375587	1.9183129186977595e-49	1.5844576224120599e-58	2.2254653240218273e-11	8.781484001552351e-15	0.0002511135426668385	2.7545916708468213e-23	2.0507183479845512e-12	4.392353996912568e-15	8.78790485769365e-15	1.854338989984485e-18
20100000	0.004874443205375587	1.9183129186977595e-49	1.5844576224120599e-58	2.2254653240218273e-11	8.781484001552351e-15	0.0002511135426668385	2.7545916708468313e-23	2.0507183479845512e-12	4.392353996912568e-15	8.78790485769365e-15	1.854338989984485e-18
20200000	0.004874443205375587	1.9183129186977595e-49	1.5844576224120599e-58	2.2254653240218273e-11	8.781484001552351e-15	0.0002511135426668385	2.7545916708468413e-23	2.0507183479845512e-12	4.392353996912568e-15	8.78790485769365e-15	1.854338989984485e-18
20300000	0.004874443205375587	1.9183129186977595e-49	1.5844576224120599e-58	2.2254653240218273e-11	8.781484001552351e-15	0.0002511135426668385	2.7545916708468507e-23	2.0507183479845512e-12	4.392353996912568e-15	8.78790485769365e-15	1.854338989984485e-18
20400000	0.004874443205375587	1.9183129186977595e-49	1.5844576224120599e-58	2.2254653240218273e-11	8.781484001552351e-15	0.0002511135426668385	2.7545916708468595e-23	2.0507183479845512e-12	4.392353996912568e-15	8.78790485769365e-15	1.854338989984485e-18
20500000	0.004874443205375587	1.9183129186977595e-49	1.5844576224120599e-58	2.2254653240218273e-11	8.781484001552351e-15	0.0002511135426668385	2.754591670846868e-23	2.0507183479845512e-12	4.392353996912568e-15	8.78790485769365e-15	1.854338989984485e-18
20600000	0.004874443205375587	1.9183129186977595e-49	1.5844576224120599e-58	2.2254653240218273e-11	8.781484001552351e-15	0.0002511135426668385	2.754591670846876e-23	2.0507183479845512e-12	4.392353996912568e-15	8.78790485769365e-15	1.854338989984485e-18
20700000	0.004874443205375587	1.9183129186977595e-49	1.5844576224120599e-58	2.2254653240218273e-11	8.781484001552351e-15	0.0002511135426668385	2.7545916708468836e-23	2.0507183479845512e-12	4.392353996912568e-15	8.78790485769365e-15	1.854338989984485e-18
20800000	0.004874443205375587	1.9183129186977595e-49	1.5844576224120599e-58	2.2254653240218273e-11	8.781484001552351e-15	0.0002511135426668385	2.7545916708468907e-23	2.0507183479845512e-12	4.392353996912568e-15	8.78790485769365e-15	1.854338989984485e-18
20900000	0.004874443205375587	1.9183129186977595e-49	1.5844576224120599e-58	2.2254653240218273e-11	8.781484001552351e-15	0.0002511135426668385	2.754591670846897e-23	2.0507183479845512e-12	4.392353996912568e-15	8.78790485769365e-15	1.854338989984485e-18
21000000	0.004874443205375587	1.9183129186977595e-49	1.5844576224120599e-58	2.2254653240218273e-11	8.781484001552351e-15	0.0002511135426668385	2.7545916708469036e-23	2.0507183479845512e-12	4.392353996912568e-15	8.78790485769365e-15	1.854338989984485e-18
21100000	0.004874443205375587	1.9183129186977595e-49	1.5844576224120599e-58	2.2254653240218273e-11	8.781484001552351e-15	0.0002511135426668385	2.754591670846909e-23	2.0507183479845512e-12	4.392353996912568e-15	8.78790485769365e-15	1.854338989984485e-18
21200000	0.004874443205375587	1.9183129186977595e-49	1.5844576224120599e-58	2.2254653240218273e-11	8.781484001552351e-15	0.0002511135426668385	2.754591670846915e-23	2.0507183479845512e-12	4.392353996912568e-15	8.78790485769365e-15	1.854338989984485e-18
21300000	0.004874443205375587	1.9183129186977595e-49	1.5844576224120599e-58	2.2254653240218273e-11	8.781484001552351e-15	0.0002511135426668385	2.7545916708469195e-23	2.0507183479845512e-12	4.392353996912568e-15	8.78790485769365e-15	1.854338989984485e-18
21400000	0.004874443205375587	1.9183129186977595e-49	1.5844576224120599e-58	2.2254653240218273e-11	8.781484001552351e-15	0.0002511135426668385	2.754591670846924e-23	2.0507183479845512e-12	4.392353996912568e-15	8.78790485769365e-15	1.854338989984485e-18
21500000	0.004874443205375587	1.9183129186977595e-49	1.5844576224120599e-58	2.2254653240218273e-11	8.781484001552351e-15	0.0002511135426668385	2.754591670846928e-23	2.0507183479845512e-12	4.392353996912568e-15	8.78790485769365e-15	1.854338989984485e-18
21600000	0.004874443205375587	1.9183129186977595e-49	1.5844576224120599e-58	2.2254653240218273e-11	8.781484001552351e-15	0.0002511135426668385	2.7545916708469324e-23	2.0507183479845512e-12	4.392353996912568e-15	8.78790485769365e-15	1.854338989984485e-18
21700000	0.004874443205375587	1.9183129186977595e-49	1.5844576224120599e-58	2.2254653240218273e-11	8.781484001552351e-15	0.0002511135426668385	2.7545916708469353e-23	2.0507183479845512e-12	4.392353996912568e-15	8.78790485769365e-15	1.854338989984485e-18
21800000	0.004874443205375587	1.9183129186977595e-49	1.5844576224120599e-58	2.2254653240218273e-11	8.781484001552351e-15	0.0002511135426668385	2.754591670846939e-23	2.0507183479845512e-12	4.392353996912568e-15	8.78790485769365e-15	1.854338989984485e-18
21900000	0.004874443205375587	1.9183129186977595e-49	1.5844576224120599e-58	2.2254653240218273e-11	8.781484001552351e-15	0.0002511135426668385	2.754591670846941e-23	2.0507183479845512e-12	4.392353996912568e-15	8.78790485769365e-15	1.854338989984485e-18
22000000	0.004874443205375587	1.9183129186977595e-49	1.5844576224120599e-58	2.2254653240218273e-11	8.781484001552351e-15	0.0002511135426668385	2.7545916708469436e-23	2.0507183479845512e-12	4.392353996912568e-15	8.78790485769365e-15	1.854338989984485e-18
22100000	0.004874443205375587	1.9183129186977595e-49	1.5844576224120599e-58	2.2254653240218273e-11	8.781484001552351e-15	0.0002511135426668385	2.754591670846946e-23	2.0507183479845512e-12	4.392353996912568e-15	8.78790485769365e-15	1.854338989984485e-18
22200000	0.004874443205375587	1.9183129186977595e-49	1.5844576224120599e-58	2.2254653240218273e-11	8.781484001552351e-15	0.0002511135426668385	2.7545916708469477e-23	2.0507183479845512e-12	4.392353996912568e-15	8.78790485769365e-15	1.854338989984485e-18
22300000	0.004874443205375587	1.91831291869776e-49	1.5844576224120599e-58	2.2254653240218273e-11	8.781484001552351e-15	0.0002511135426668385	2.754591670846949e-23	2.0507183479845512e-12	4.392353996912568e-15	8.78790485769365e-15	1.854338989984485e-18
22400000	0.004874443205375587	1.91831291869776e-49	1.5844576224120599e-58	2.2254653240218273e-11	8.781484001552351e-15	0.0002511135426668385	2.75459167084695e-23	2.0507183479845512e-12	4.392353996912568e-15	8.78790485769365e-15	1.854338989984485e-18
22500000	0.004874443205375587	1.91831291869776e-49	1.5844576224120599e-58	2.2254653240218273e-11	8.781484001552351e-15	0.0002511135426668385	2.7545916708469506e-23	2.0507183479845512e-12	4.392353996912568e-15	8.78790485769365e-15	1.854338989984485e-18
22600000	0.004874443205375587	1.91831291869776e-49	1.5844576224120599e-58	2.2254653240218273e-11	8.781484001552351e-15	0.0002511135426668385	2.754591670846951e-23	2.0507183479845512e-12	4.392353996912568e-15	8.78790485769365e-15	1.854338989984485e-18
22700000	0.004874443205375587	1.91831291869776e-49	1.58445762241206e-58	2.2254653240218273e-11	8.781484001552351e-15	0.0002511135426668385	2.754591670846951e-23	2.0507183479845512e-12	4.392353996912568e-15	8.78790485769365e-15	1.854338989984485e-18
22800000	0.004874443205375587	1.91831291869776e-49	1.58445762241206e-58	2.2254653240218273e-11	8.781484001552351e-15	0.0002511135426668385	2.7545916708469506e-23	2.0507183479845512e-12	4.392353996912568e-15	8.78790485769365e-15	1.854338989984485e-18
22900000	0.004874443205375587	1.91831291869776e-49	1.58445762241206e-58	2.2254653240218273e-11	8.781484001552351e-15	0.0002511135426668385	2.7545916708469506e-23	2.0507183479845512e-12	4.392353996912568e-15	8.78790485769365e-15	1.854338989984485e-18
23000000	0.004874443205375587	1.91831291869776e-49	1.58445762241206e-58	2.2254653240218273e-11	8.781484001552351e-15	0.0002511135426668385	2.7545916708469494e-23	2.0507183479845512e-12	4.392353996912568e-15	8.78790485769365e-15	1.854338989984485e-18
23100000	0.004874443205375587	1.91831291869776e-49	1.58445762241206e-58	2.2254653240218273e-11	8.781484001552351e-15	0.0002511135426668385	2.754591670846949e-23	2.0507183479845512e-12	4.392353996912568e-15	8.78790485769365e-15	1.854338989984485e-18
23200000	0.004874443205375587	1.91831291869776e-49	1.58445762241206e-58	2.2254653240218273e-11	8.781484001552351e-15	0.0002511135426668385	2.754591670846947e-23	2.0507183479845512e-12	4.392353996912568e-15	8.78790485769365e-15	1.854338989984485e-18
23300000	0.004874443205375587	1.91831291869776e-49	1.58445762241206e-58	2.2254653240218273e-11	8.781484001552351e-15	0.0002511135426668385	2.754591670846946e-23	2.0507183479845512e-12	4.392353996912568e-15	8.78790485769365e-15	1.854338989984485e-18
23400000	0.004874443205375587	1.91831291869776e-49	1.58445762241206e-58	2.2254653240218273e-11	8.781484001552351e-15	0.0002511135426668385	2.754591670846944e-23	2.0507183479845512e-12	4.392353996912568e-15	8.78790485769365e-15	1.854338989984485e-18
23500000	0.004874443205375587	1.91831291869776e-49	1.58445762241206e-58	2.2254653240218273e-11	8.781484001552351e-15	0.0002511135426668385	2.754591670846942e-23	2.0507183479845512e-12	4.392353996912568e-15	8.78790485769365e-15	1.854338989984485e-18
23600000	0.004874443205375587	1.91831291869776e-49	1.58445762241206e-58	2.2254653240218273e-11	8.781484001552351e-15	0.0002511135426668385	2.75459167084694e-23	2.0507183479845512e-12	4.392353996912568e-15	8.78790485769365e-15	1.854338989984485e-18
23700000	0.004874443205375587	1.91831291869776e-49	1.58445762241206e-58	2.2254653240218273e-11	8.781484001552351e-15	0.0002511135426668385	2.754591670846937e-23	2.0507183479845512e-12	4.392353996912568e-15	8.78790485769365e-15	1.854338989984485e-18
23800000	0.004874443205375587	1.91831291869776e-49	1.58445762241206e-58	2.2254653240218273e-11	8.781484001552351e-15	0.0002511135426668385	2.754591670846935e-23	2.0507183479845512e-12	4.392353996912568e-15	8.78790485769365e-15	1.854338989984485e-18
23900000	0.004874443205375587	1.91831291869776e-49	1.58445762241206e-58	2.2254653240218273e-11	8.781484001552351e-15	0.0002511135426668385	2.754591670846932e-23	2.0507183479845512e-12	4.392353996912568e-15	8.78790485769365e-15	1.854338989984485e-18
24000000	0.004874443205375587	1.91831291869776e-49	1.58445762241206e-58	2.2254653240218273e-11	8.781484001552351e-15	0.0002511135426668385	2.754591670846929e-23	2.0507183479845512e-12	4.392353996912568e-15	8.78790485769365e-15	1.854338989984485e-18
24100000	0.004874443205375587	1.91831291869776e-49	1.58445762241206e-58	2.2254653240218273e-11	8.781484001552351e-15	0.0002511135426668385	2.7545916708469253e-23	2.0507183479845512e-12	4.392353996912568e-15	8.78790485769365e-15	1.854338989984485e-18
24200000	0.004874443205375587	1.91831291869776e-49	1.58445762241206e-58	2.2254653240218273e-11	8.781484001552351e-15	0.0002511135426668385	2.754591670846922e-23	2.0507183479845512e-12	4.392353996912568e-15	8.78790485769365e-15	1.854338989984485e-18
24300000	0.004874443205375587	1.91831291869776e-49	1.58445762241206e-58	2.2254653240218273e-11	8.781484001552351e-15	0.0002511135426668385	2.754591670846918e-23	2.0507183479845512e-12	4.392353996912568e-15	8.78790485769365e-15	1.854338989984485e-18
24400000	0.004874443205375587	1.9183129186977603e-49	1.58445762241206e-58	2.2254653240218273e-11	8.781484001552351e-15	0.0002511135426668385	2.754591670846914e-23	2.0507183479845512e-12	4.392353996912568e-15	8.78790485769365e-15	1.854338989984485e-18
24500000	0.004874443205375587	1.9183129186977603e-49	1.58445762241206e-58	2.2254653240218273e-11	8.781484001552351e-15	0.0002511135426668385	2.75459167084691e-23	2.0507183479845512e-12	4.392353996912568e-15	8.78790485769365e-15	1.854338989984485e-18
24600000	0.004874443205375587	1.9183129186977603e-49	1.58445762241206e-58	2.2254653240218273e-11	8.781484001552351e-15	0.0002511135426668385	2.754591670846906e-23	2.0507183479845512e-12	4.392353996912568e-15	8.78790485769365e-15	1.854338989984485e-18
24700000	0.004874443205375587	1.9183129186977603e-49	1.58445762241206e-58	2.2254653240218273e-11	8.781484001552351e-15	0.0002511135426668385	2.754591670846902e-23	2.0507183479845512e-12	4.392353996912568e-15	8.78790485769365e-15	1.854338989984485e-18
24800000	0.004874443205375587	1.9183129186977603e-49	1.58445762241206e-58	2.2254653240218273e-11	8.781484001552351e-15	0.0002511135426668385	2.754591670846897e-23	2.0507183479845512e-12	4.392353996912568e-15	8.78790485769365e-15	1.854338989984485e-18
24900000	0.004874443205375587	1.9183129186977603e-49	1.58445762241206e-58	2.2254653240218273e-11	8.781484001552351e-15	0.0002511135426668385	2.754591670846893e-23	2.0507183479845512e-12	4.392353996912568e-15	8.78790485769365e-15	1.854338989984485e-18
25000000	0.004874443205375587	1.9183129186977603e-49	1.58445762241206e-58	2.2254653240218273e-11	8.781484001552351e-15	0.0002511135426668385	2.7545916708468883e-23	2.0507183479845512e-12	4.392353996912568e-15	8.78790485769365e-15	1.854338989984485e-18
25100000	0.004874443205375587	1.9183129186977603e-49	1.5844576224120603e-58	2.2254653240218273e-11	8.781484001552351e-15	0.0002511135426668385	2.754591670846883e-23	2.0507183479845512e-12	4.392353996912568e-15	8.78790485769365e-15	1.854338989984485e-18
25200000	0.004874443205375587	1.9183129186977603e-49	1.5844576224120603e-58	2.2254653240218273e-11	8.781484001552351e-15	0.0002511135426668385	2.7545916708468783e-23	2.0507183479845512e-12	4.392353996912568e-15	8.78790485769365e-15	1.8543389899844845e-18
25300000	0.004874443205375587	1.9183129186977603e-49	1.5844576224120603e-58	2.2254653240218273e-11	8.781484001552351e-15	0.0002511135426668385	2.754591670846873e-23	2.0507183479845512e-12	4.392353996912568e-15	8.78790485769365e-15	1.8543389899844845e-18
25400000	0.004874443205375587	1.9183129186977603e-49	1.5844576224120603e-58	2.2254653240218273e-11	8.781484001552351e-15	0.0002511135426668385	2.7545916708468683e-23	2.0507183479845512e-12	4.392353996912568e-15	8.78790485769365e-15	1.8543389899844845e-18
25500000	0.004874443205375587	1.9183129186977603e-49	1.5844576224120603e-58	2.2254653240218273e-11	8.781484001552351e-15	0.0002511135426668385	2.754591670846863e-23	2.0507183479845512e-12	4.392353996912568e-15	8.78790485769365e-15	1.8543389899844845e-18
25600000	0.004874443205375588	1.9183129186977603e-49	1.5844576224120603e-58	2.2254653240218273e-11	8.781484001552351e-15	0.0002511135426668385	2.754591670846858e-23	2.0507183479845512e-12	4.392353996912568e-15	8.78790485769365e-15	1.8543389899844845e-18
25700000	0.004874443205375588	1.9183129186977603e-49	1.5844576224120603e-58	2.2254653240218273e-11	8.781484001552351e-15	0.0002511135426668385	2.754591670846852e-23	2.0507183479845512e-12	4.392353996912568e-15	8.78790485769365e-15	1.8543389899844845e-18
25800000	0.004874443205375588	1.9183129186977603e-49	1.5844576224120603e-58	2.2254653240218273e-11	8.781484001552351e-15	0.0002511135426668385	2.7545916708468466e-23	2.0507183479845512e-12	4.392353996912568e-15	8.78790485769365e-15	1.8543389899844845e-18
25900000	0.004874443205375588	1.9183129186977603e-49	1.5844576224120603e-58	2.2254653240218273e-11	8.781484001552351e-15	0.0002511135426668385	2.7545916708468413e-23	2.0507183479845512e-12	4.3923539969125686e-15	8.78790485769365e-15	1.8543389899844845e-18
26000000	0.004874443205375588	1.9183129186977607e-49	1.5844576224120603e-58	2.2254653240218273e-11	8.781484001552351e-15	0.0002511135426668385	2.7545916708468354e-23	2.0507183479845512e-12	4.3923539969125686e-15	8.78790485769365e-15	1.8543389899844845e-18
26100000	0.004874443205375588	1.9183129186977607e-49	1.5844576224120603e-58	2.2254653240218273e-11	8.781484001552351e-15	0.0002511135426668385	2.7545916708468295e-23	2.0507183479845512e-12	4.3923539969125686e-15	8.78790485769365e-15	1.8543389899844845e-18
26200000	0.004874443205375588	1.9183129186977607e-49	1.5844576224120603e-58	2.2254653240218273e-11	8.781484001552351e-15	0.0002511135426668385	2.754591670846824e-23	2.0507183479845512e-12	4.3923539969125686e-15	8.78790485769365e-15	1.8543389899844845e-18
26300000	0.004874443205375588	1.9183129186977607e-49	1.5844576224120603e-58	2.2254653240218273e-11	8.781484001552351e-15	0.0002511135426668385	2.7545916708468184e-23	2.0507183479845512e-12	4.3923539969125686e-15	8.78790485769365e-15	1.8543389899844845e-18
26400000	0.004874443205375588	1.9183129186977607e-49	1.5844576224120603e-58	2.2254653240218273e-11	8.781484001552351e-15	0.0002511135426668385	2.7545916708468125e-23	2.0507183479845512e-12	4.3923539969125686e-15	8.78790485769365e-15	1.8543389899844845e-18
26500000	0.004874443205375588	1.9183129186977607e-49	1.5844576224120603e-58	2.2254653240218273e-11	8.781484001552351e-15	0.0002511135426668385	2.754591670846807e-23	2.0507183479845512e-12	4.3923539969125686e-15	8.78790485769365e-15	1.8543389899844845e-18
26600000	0.004874443205375588	1.9183129186977607e-49	1.5844576224120603e-58	2.2254653240218273e-11	8.781484001552351e-15	0.0002511135426668385	2.7545916708468013e-23	2.0507183479845512e-12	4.3923539969125686e-15	8.78790485769365e-15	1.8543389899844845e-18
26700000	0.004874443205375588	1.9183129186977607e-49	1.5844576224120603e-58	2.2254653240218273e-11	8.781484001552351e-15	0.0002511135426668385	2.7545916708467954e-23	2.0507183479845512e-12	4.3923539969125686e-15	8.78790485769365e-15	1.8543389899844845e-18
26800000	0.004874443205375588	1.9183129186977607e-49	1.5844576224120603e-58	2.2254653240218276e-11	8.781484001552351e-15	0.0002511135426668385	2.7545916708467896e-23	2.0507183479845512e-12	4.3923539969125686e-15	8.78790485769365e-15	1.8543389899844845e-18
26900000	0.004874443205375588	1.9183129186977607e-49	1.5844576224120603e-58	2.2254653240218276e-11	8.781484001552351e-15	0.0002511135426668385	2.7545916708467837e-23	2.0507183479845512e-12	4.3923539969125686e-15	8.78790485769365e-15	1.8543389899844845e-18
27000000	0.004874443205375588	1.9183129186977607e-49	1.5844576224120604e-58	2.2254653240218276e-11	8.781484001552351e-15	0.0002511135426668385	2.7545916708467784e-23	2.0507183479845512e-12	4.3923539969125686e-15	8.78790485769365e-15	1.8543389899844845e-18
27100000	0.004874443205375588	1.9183129186977607e-49	1.5844576224120604e-58	2.2254653240218276e-11	8.781484001552351e-15	0.0002511135426668385	2.7545916708467725e-23	2.0507183479845512e-12	4.3923539969125686e-15	8.78790485769365e-15	1.8543389899844845e-18
27200000	0.004874443205375588	1.9183129186977607e-49	1.5844576224120604e-58	2.2254653240218276e-11	8.781484001552351e-15	0.0002511135426668385	2.7545916708467667e-23	2.0507183479845512e-12	4.3923539969125686e-15	8.78790485769365e-15	1.8543389899844845e-18
27300000	0.004874443205375588	1.9183129186977607e-49	1.5844576224120604e-58	2.2254653240218276e-11	8.781484001552351e-15	0.0002511135426668385	2.7545916708467614e-23	2.0507183479845512e-12	4.3923539969125686e-15	8.78790485769365e-15	1.8543389899844845e-18
27400000	0.004874443205375588	1.9183129186977607e-49	1.5844576224120604e-58	2.2254653240218276e-11	8.781484001552351e-15	0.0002511135426668385	2.7545916708467555e-23	2.0507183479845512e-12	4.3923539969125686e-15	8.78790485769365e-15	1.8543389899844845e-18
27500000	0.004874443205375588	1.918312918697761e-49	1.5844576224120604e-58	2.2254653240218276e-11	8.781484001552351e-15	0.0002511135426668385	2.75459167084675e-23	2.0507183479845512e-12	4.3923539969125686e-15	8.78790485769365e-15	1.8543389899844845e-18
27600000	0.004874443205375588	1.918312918697761e-49	1.5844576224120604e-58	2.2254653240218276e-11	8.781484001552351e-15	0.0002511135426668385	2.754591670846745e-23	2.0507183479845512e-12	4.3923539969125686e-15	8.78790485769365e-15	1.8543389899844845e-18
27700000	0.004874443205375588	1.918312918697761e-49	1.5844576224120604e-58	2.2254653240218276e-11	8.781484001552351e-15	0.0002511135426668385	2.754591670846739e-23	2.0507183479845512e-12	4.3923539969125686e-15	8.78790485769365e-15	1.8543389899844845e-18
27800000	0.004874443205375588	1.918312918697761e-49	1.5844576224120604e-58	2.2254653240218276e-11	8.781484001552351e-15	0.0002511135426668385	2.754591670846734e-23	2.0507183479845512e-12	4.3923539969125686e-15	8.78790485769365e-15	1.8543389899844845e-18
27900000	0.004874443205375588	1.918312918697761e-49	1.5844576224120604e-58	2.2254653240218276e-11	8.781484001552351e-15	0.0002511135426668385	2.754591670846729e-23	2.0507183479845512e-12	4.3923539969125686e-15	8.78790485769365e-15	1.8543389899844845e-18
28000000	0.004874443205375588	1.918312918697761e-49	1.5844576224120604e-58	2.2254653240218276e-11	8.781484001552351e-15	0.0002511135426668385	2.754591670846724e-23	2.0507183479845512e-12	4.3923539969125686e-15	8.78790485769365e-15	1.8543389899844845e-18
28100000	0.004874443205375588	1.918312918697761e-49	1.5844576224120604e-58	2.2254653240218276e-11	8.781484001552351e-15	0.0002511135426668385	2.7545916708467185e-23	2.0507183479845512e-12	4.3923539969125686e-15	8.78790485769365e-15	1.8543389899844845e-18
28200000	0.004874443205375588	1.918312918697761e-49	1.5844576224120604e-58	2.2254653240218276e-11	8.781484001552351e-15	0.0002511135426668385	2.754591670846714e-23	2.0507183479845512e-12	4.3923539969125686e-15	8.78790485769365e-15	1.8543389899844845e-18
28300000	0.004874443205375588	1.918312918697761e-49	1.5844576224120604e-58	2.2254653240218276e-11	8.781484001552351e-15	0.0002511135426668385	2.754591670846709e-23	2.0507183479845512e-12	4.3923539969125686e-15	8.78790485769365e-15	1.8543389899844845e-18
28400000	0.004874443205375588	1.918312918697761e-49	1.5844576224120604e-58	2.2254653240218276e-11	8.781484001552351e-15	0.0002511135426668385	2.7545916708467043e-23	2.0507183479845512e-12	4.3923539969125686e-15	8.78790485769365e-15	1.8543389899844845e-18
28500000	0.004874443205375588	1.918312918697761e-49	1.5844576224120604e-58	2.2254653240218276e-11	8.781484001552351e-15	0.0002511135426668385	2.7545916708466996e-23	2.0507183479845512e-12	4.3923539969125686e-15	8.78790485769365e-15	1.8543389899844845e-18
28600000	0.004874443205375588	1.918312918697761e-49	1.5844576224120604e-58	2.2254653240218276e-11	8.781484001552351e-15	0.0002511135426668385	2.7545916708466955e-23	2.0507183479845512e-12	4.3923539969125686e-15	8.78790485769365e-15	1.8543389899844845e-18
28700000	0.004874443205375588	1.918312918697761e-49	1.5844576224120604e-58	2.2254653240218276e-11	8.781484001552351e-15	0.0002511135426668385	2.754591670846691e-23	2.0507183479845512e-12	4.3923539969125686e-15	8.78790485769365e-15	1.8543389899844845e-18
28800000	0.004874443205375588	1.918312918697761e-49	1.5844576224120604e-58	2.2254653240218276e-11	8.781484001552351e-15	0.0002511135426668385	2.754591670846687e-23	2.0507183479845512e-12	4.3923539969125686e-15	8.78790485769365e-15	1.8543389899844845e-18
28900000	0.004874443205375588	1.918312918697761e-49	1.5844576224120606e-58	2.2254653240218276e-11	8.781484001552351e-15	0.0002511135426668385	2.754591670846683e-23	2.0507183479845512e-12	4.3923539969125686e-15	8.78790485769365e-15	1.8543389899844845e-18
29000000	0.004874443205375588	1.918312918697761e-49	1.5844576224120606e-58	2.2254653240218276e-11	8.781484001552351e-15	0.0002511135426668385	2.754591670846679e-23	2.0507183479845512e-12	4.3923539969125686e-15	8.78790485769365e-15	1.8543389899844845e-18
29100000	0.004874443205375588	1.9183129186977614e-49	1.5844576224120606e-58	2.2254653240218276e-11	8.781484001552351e-15	0.0002511135426668385	2.7545916708466755e-23	2.0507183479845512e-12	4.3923539969125686e-15	8.78790485769365e-15	1.8543389899844845e-18
29200000	0.004874443205375588	1.9183129186977614e-49	1.5844576224120606e-58	2.2254653240218276e-11	8.781484001552351e-15	0.0002511135426668385	2.7545916708466726e-23	2.0507183479845512e-12	4.3923539969125686e-15	8.78790485769365e-15	1.8543389899844845e-18
29300000	0.004874443205375588	1.9183129186977614e-49	1.5844576224120606e-58	2.2254653240218276e-11	8.781484001552351e-15	0.0002511135426668385	2.754591670846669e-23	2.0507183479845512e-12	4.3923539969125686e-15	8.78790485769365e-15	1.8543389899844845e-18
29400000	0.004874443205375588	1.9183129186977614e-49	1.5844576224120606e-58	2.2254653240218276e-11	8.781484001552351e-15	0.0002511135426668385	2.754591670846666e-23	2.0507183479845512e-12	4.3923539969125686e-15	8.78790485769365e-15	1.8543389899844845e-18
29500000	0.004874443205375588	1.9183129186977614e-49	1.5844576224120606e-58	2.2254653240218276e-11	8.781484001552351e-15	0.0002511135426668385	2.754591670846663e-23	2.0507183479845512e-12	4.3923539969125686e-15	8.78790485769365e-15	1.8543389899844845e-18
29600000	0.004874443205375588	1.9183129186977614e-49	1.5844576224120606e-58	2.2254653240218276e-11	8.781484001552351e-15	0.0002511135426668385	2.754591670846661e-23	2.0507183479845512e-12	4.3923539969125686e-15	8.78790485769365e-15	1.8543389899844845e-18
29700000	0.004874443205375588	1.9183129186977614e-49	1.5844576224120606e-58	2.2254653240218276e-11	8.781484001552351e-15	0.0002511135426668385	2.7545916708466585e-23	2.0507183479845512e-12	4.3923539969125686e-15	8.78790485769365e-15	1.8543389899844845e-18
29800000	0.004874443205375588	1.9183129186977614e-49	1.5844576224120606e-58	2.2254653240218276e-11	8.781484001552351e-15	0.0002511135426668385	2.754591670846656e-23	2.0507183479845512e-12	4.3923539969125686e-15	8.78790485769365e-15	1.8543389899844845e-18
29900000	0.004874443205375588	1.9183129186977614e-49	1.5844576224120606e-58	2.2254653240218276e-11	8.781484001552351e-15	0.0002511135426668385	2.7545916708466544e-23	2.0507183479845512e-12	4.3923539969125686e-15	8.78790485769365e-15	1.8543389899844845e-18
30000000	0.004874443205375588	1.9183129186977614e-49	1.5844576224120606e-58	2.2254653240218276e-11	8.781484001552351e-15	0.0002511135426668385	2.7545916708466526e-23	2.0507183479845512e-12	4.3923539969125686e-15	8.78790485769365e-15	1.8543389899844845e-18
30100000	0.004874443205375588	1.9183129186977614e-49	1.5844576224120606e-58	2.2254653240218276e-11	8.781484001552351e-15	0.0002511135426668385	2.754591670846651e-23	2.0507183479845512e-12	4.3923539969125686e-15	8.78790485769365e-15	1.8543389899844845e-18
30200000	0.004874443205375588	1.9183129186977614e-49	1.5844576224120606e-58	2.2254653240218276e-11	8.781484001552351e-15	0.0002511135426668385	2.7545916708466497e-23	2.0507183479845512e-12	4.3923539969125686e-15	8.78790485769365e-15	1.8543389899844845e-18
30300000	0.004874443205375588	1.9183129186977614e-49	1.5844576224120606e-58	2.2254653240218276e-11	8.781484001552351e-15	0.0002511135426668385	2.7545916708466485e-23	2.0507183479845512e-12	4.3923539969125686e-15	8.78790485769365e-15	1.8543389899844845e-18
30400000	0.004874443205375588	1.9183129186977614e-49	1.5844576224120606e-58	2.2254653240218276e-11	8.781484001552351e-15	0.0002511135426668385	2.7545916708466473e-23	2.0507183479845512e-12	4.3923539969125686e-15	8.78790485769365e-15	1.8543389899844845e-18
30500000	0.004874443205375588	1.9183129186977614e-49	1.5844576224120606e-58	2.2254653240218276e-11	8.781484001552351e-15	0.0002511135426668385	2.754591670846647e-23	2.0507183479845512e-12	4.3923539969125686e-15	8.78790485769365e-15	1.8543389899844845e-18
30600000	0.004874443205375588	1.9183129186977614e-49	1.5844576224120606e-58	2.2254653240218276e-11	8.781484001552351e-15	0.0002511135426668385	2.7545916708466456e-23	2.0507183479845512e-12	4.3923539969125686e-15	8.78790485769365e-15	1.8543389899844845e-18
30700000	0.004874443205375588	1.9183129186977614e-49	1.5844576224120606e-58	2.2254653240218276e-11	8.781484001552351e-15	0.0002511135426668385	2.754591670846645e-23	2.0507183479845512e-12	4.3923539969125686e-15	8.78790485769365e-15	1.8543389899844845e-18
30800000	0.004874443205375588	1.9183129186977614e-49	1.5844576224120606e-58	2.2254653240218276e-11	8.781484001552351e-15	0.0002511135426668385	2.7545916708466444e-23	2.0507183479845512e-12	4.3923539969125686e-15	8.78790485769365e-15	1.8543389899844845e-18
30900000	0.004874443205375588	1.9183129186977614e-49	1.5844576224120606e-58	2.2254653240218276e-11	8.781484001552351e-15	0.0002511135426668385	2.7545916708466444e-23	2.0507183479845512e-12	4.3923539969125686e-15	8.78790485769365e-15	1.8543389899844845e-18
31000000	0.004874443205375588	1.9183129186977614e-49	1.5844576224120606e-58	2.2254653240218276e-11	8.781484001552351e-15	0.0002511135426668385	2.754591670846644e-23	2.0507183479845512e-12	4.3923539969125686e-15	8.78790485769365e-15	1.8543389899844845e-18
31100000	0.004874443205375588	1.9183129186977614e-49	1.5844576224120606e-58	2.2254653240218276e-11	8.781484001552351e-15	0.0002511135426668385	2.754591670846644e-23	2.0507183479845512e-12	4.3923539969125686e-15	8.78790485769365e-15	1.8543389899844845e-18
31200000	0.004874443205375588	1.9183129186977614e-49	1.5844576224120606e-58	2.2254653240218276e-11	8.781484001552351e-15	0.0002511135426668385	2.754591670846644e-23	2.0507183479845512e-12	4.3923539969125686e-15	8.78790485769365e-15	1.8543389899844845e-18
31300000	0.004874443205375588	1.9183129186977614e-49	1.5844576224120606e-58	2.2254653240218276e-11	8.781484001552351e-15	0.0002511135426668385	2.754591670846644e-23	2.0507183479845512e-12	4.3923539969125686e-15	8.78790485769365e-15	1.8543389899844845e-18
31400000	0.004874443205375588	1.9183129186977614e-49	1.5844576224120606e-58	2.2254653240218276e-11	8.781484001552351e-15	0.0002511135426668385	2.7545916708466444e-23	2.0507183479845512e-12	4.3923539969125686e-15	8.78790485769365e-15	1.8543389899844845e-18
31500000	0.004874443205375588	1.9183129186977614e-49	1.5844576224120606e-58	2.2254653240218276e-11	8.781484001552351e-15	0.0002511135426668385	2.7545916708466444e-23	2.0507183479845512e-12	4.3923539969125686e-15	8.78790485769365e-15	1.8543389899844845e-18
31600000	0.004874443205375588	1.9183129186977614e-49	1.5844576224120606e-58	2.2254653240218276e-11	8.781484001552351e-15	0.0002511135426668385	2.754591670846645e-23	2.0507183479845512e-12	4.3923539969125686e-15	8.78790485769365e-15	1.8543389899844845e-18
31700000	0.004874443205375588	1.9183129186977614e-49	1.5844576224120606e-58	2.2254653240218276e-11	8.781484001552351e-15	0.0002511135426668385	2.7545916708466456e-23	2.0507183479845512e-12	4.3923539969125686e-15	8.78790485769365e-15	1.8543389899844845e-18
31800000	0.004874443205375588	1.9183129186977614e-49	1.5844576224120606e-58	2.2254653240218276e-11	8.781484001552351e-15	0.0002511135426668385	2.754591670846646e-23	2.0507183479845512e-12	4.3923539969125686e-15	8.78790485769365e-15	1.8543389899844845e-18
31900000	0.004874443205375588	1.9183129186977614e-49	1.5844576224120606e-58	2.2254653240218276e-11	8.781484001552351e-15	0.0002511135426668385	2.7545916708466473e-23	2.0507183479845512e-12	4.3923539969125686e-15	8.78790485769365e-15	1.8543389899844845e-18
32000000	0.004874443205375588	1.9183129186977614e-49	1.5844576224120606e-58	2.2254653240218276e-11	8.781484001552351e-15	0.0002511135426668385	2.754591670846648e-23	2.0507183479845512e-12	4.3923539969125686e-15	8.78790485769365e-15	1.8543389899844845e-18
32100000	0.004874443205375588	1.9183129186977614e-49	1.5844576224120606e-58	2.2254653240218276e-11	8.781484001552351e-15	0.0002511135426668385	2.754591670846649e-23	2.0507183479845512e-12	4.3923539969125686e-15	8.78790485769365e-15	1.8543389899844845e-18
32200000	0.004874443205375588	1.9183129186977614e-49	1.5844576224120606e-58	2.2254653240218276e-11	8.781484001552351e-15	0.0002511135426668385	2.75459167084665e-23	2.0507183479845512e-12	4.3923539969125686e-15	8.78790485769365e-15	1.8543389899844845e-18
32300000	0.004874443205375588	1.9183129186977614e-49	1.5844576224120606e-58	2.2254653240218276e-11	8.781484001552351e-15	0.0002511135426668385	2.7545916708466515e-23	2.0507183479845512e-12	4.3923539969125686e-15	8.78790485769365e-15	1.8543389899844845e-18
32400000	0.004874443205375588	1.9183129186977614e-49	1.5844576224120606e-58	2.2254653240218276e-11	8.781484001552351e-15	0.0002511135426668385	2.7545916708466526e-23	2.0507183479845512e-12	4.3923539969125686e-15	8.78790485769365e-15	1.8543389899844845e-18
32500000	0.004874443205375588	1.9183129186977614e-49	1.5844576224120606e-58	2.2254653240218276e-11	8.781484001552351e-15	0.0002511135426668385	2.7545916708466544e-23	2.0507183479845512e-12	4.3923539969125686e-15	8.78790485769365e-15	1.8543389899844845e-18
32600000	0.004874443205375588	1.9183129186977614e-49	1.5844576224120606e-58	2.2254653240218276e-11	8.781484001552351e-15	0.0002511135426668385	2.7545916708466556e-23	2.0507183479845512e-12	4.3923539969125686e-15	8.78790485769365e-15	1.8543389899844845e-18
32700000	0.004874443205375588	1.9183129186977614e-49	1.5844576224120606e-58	2.2254653240218276e-11	8.781484001552351e-15	0.0002511135426668385	2.7545916708466573e-23	2.0507183479845512e-12	4.3923539969125686e-15	8.78790485769365e-15	1.8543389899844845e-18
32800000	0.004874443205375588	1.9183129186977614e-49	1.5844576224120606e-58	2.2254653240218276e-11	8.781484001552351e-15	0.0002511135426668385	2.754591670846659e-23	2.0507183479845512e-12	4.3923539969125686e-15	8.78790485769365e-15	1.8543389899844845e-18
32900000	0.004874443205375588	1.9183129186977614e-49	1.5844576224120606e-58	2.2254653240218276e-11	8.781484001552351e-15	0.0002511135426668385	2.754591670846661e-23	2.0507183479845512e-12	4.3923539969125686e-15	8.78790485769365e-15	1.8543389899844845e-18
33000000	0.004874443205375588	1.9183129186977614e-49	1.5844576224120606e-58	2.2254653240218276e-11	8.781484001552351e-15	0.0002511135426668385	2.7545916708466626e-23	2.0507183479845512e-12	4.3923539969125686e-15	8.78790485769365e-15	1.8543389899844845e-18
33100000	0.004874443205375588	1.918312918697761e-49	1.5844576224120606e-58	2.2254653240218276e-11	8.781484001552351e-15	0.0002511135426668385	2.7545916708466644e-23	2.0507183479845512e-12	4.3923539969125686e-15	8.78790485769365e-15	1.8543389899844845e-18
33200000	0.004874443205375588	1.918312918697761e-49	1.5844576224120606e-58	2.2254653240218276e-11	8.781484001552351e-15	0.0002511135426668385	2.754591670846667e-23	2.0507183479845512e-12	4.3923539969125686e-15	8.78790485769365e-15	1.8543389899844845e-18
33300000	0.004874443205375588	1.918312918697761e-49	1.5844576224120606e-58	2.2254653240218276e-11	8.781484001552351e-15	0.0002511135426668385	2.7545916708466685e-23	2.0507183479845512e-12	4.3923539969125686e-15	8.78790485769365e-15	1.8543389899844845e-18
33400000	0.004874443205375588	1.918312918697761e-49	1.5844576224120606e-58	2.2254653240218276e-11	8.781484001552351e-15	0.0002511135426668385	2.754591670846671e-23	2.0507183479845512e-12	4.3923539969125686e-15	8.78790485769365e-15	1.8543389899844845e-18
33500000	0.004874443205375588	1.918312918697761e-49	1.5844576224120606e-58	2.2254653240218276e-11	8.781484001552351e-15	0.0002511135426668385	2.754591670846673e-23	2.0507183479845512e-12	4.3923539969125686e-15	8.78790485769365e-15	1.8543389899844845e-18
33600000	0.004874443205375588	1.918312918697761e-49	1.5844576224120606e-58	2.2254653240218276e-11	8.781484001552351e-15	0.0002511135426668385	2.7545916708466755e-23	2.0507183479845512e-12	4.3923539969125686e-15	8.78790485769365e-15	1.8543389899844845e-18
33700000	0.004874443205375588	1.918312918697761e-49	1.5844576224120606e-58	2.2254653240218276e-11	8.781484001552351e-15	0.0002511135426668385	2.754591670846678e-23	2.0507183479845512e-12	4.3923539969125686e-15	8.78790485769365e-15	1.8543389899844845e-18
33800000	0.004874443205375588	1.918312918697761e-49	1.5844576224120606e-58	2.2254653240218276e-11	8.781484001552351e-15	0.0002511135426668385	2.75459167084668e-23	2.0507183479845512e-12	4.3923539969125686e-15	8.78790485769365e-15	1.8543389899844845e-18
33900000	0.004874443205375588	1.918312918697761e-49	1.5844576224120606e-58	2.2254653240218276e-11	8.781484001552351e-15	0.0002511135426668385	2.7545916708466826e-23	2.0507183479845512e-12	4.3923539969125686e-15	8.78790485769365e-15	1.8543389899844845e-18
34000000	0.004874443205375588	1.918312918697761e-49	1.5844576224120606e-58	2.2254653240218276e-11	8.781484001552351e-15	0.0002511135426668385	2.7545916708466855e-23	2.0507183479845512e-12	4.3923539969125686e-15	8.78790485769365e-15	1.8543389899844845e-18
34100000	0.004874443205375588	1.918312918697761e-49	1.5844576224120606e-58	2.2254653240218276e-11	8.781484001552351e-15	0.0002511135426668385	2.754591670846688e-23	2.0507183479845512e-12	4.3923539969125686e-15	8.78790485769365e-15	1.8543389899844845e-18
34200000	0.004874443205375588	1.9183129186977607e-49	1.5844576224120606e-58	2.2254653240218276e-11	8.781484001552351e-15	0.0002511135426668385	2.754591670846691e-23	2.0507183479845512e-12	4.3923539969125686e-15	8.78790485769365e-15	1.8543389899844845e-18
34300000	0.004874443205375588	1.9183129186977607e-49	1.5844576224120606e-58	2.2254653240218276e-11	8.781484001552351e-15	0.0002511135426668385	2.754591670846693e-23	2.0507183479845512e-12	4.3923539969125686e-15	8.78790485769365e-15	1.8543389899844845e-18
34400000	0.004874443205375587	1.9183129186977607e-49	1.5844576224120606e-58	2.2254653240218276e-11	8.781484001552351e-15	0.0002511135426668385	2.754591670846696e-23	2.0507183479845512e-12	4.3923539969125686e-15	8.78790485769365e-15	1.8543389899844845e-18
34500000	0.004874443205375587	1.9183129186977607e-49	1.5844576224120606e-58	2.2254653240218276e-11	8.781484001552351e-15	0.0002511135426668385	2.754591670846699e-23	2.0507183479845512e-12	4.3923539969125686e-15	8.78790485769365e-15	1.8543389899844845e-18
34600000	0.004874443205375587	1.9183129186977607e-49	1.5844576224120606e-58	2.2254653240218276e-11	8.781484001552351e-15	0.0002511135426668385	2.754591670846702e-23	2.0507183479845512e-12	4.3923539969125686e-15	8.78790485769365e-15	1.8543389899844845e-18
34700000	0.004874443205375587	1.9183129186977607e-49	1.5844576224120606e-58	2.2254653240218276e-11	8.781484001552351e-15	0.0002511135426668385	2.754591670846705e-23	2.0507183479845512e-12	4.3923539969125686e-15	8.78790485769365e-15	1.8543389899844845e-18
34800000	0.004874443205375587	1.9183129186977607e-49	1.5844576224120606e-58	2.2254653240218276e-11	8.781484001552351e-15	0.0002511135426668385	2.754591670846708e-23	2.0507183479845512e-12	4.3923539969125686e-15	8.78790485769365e-15	1.8543389899844845e-18
34900000	0.004874443205375587	1.9183129186977607e-49	1.5844576224120604e-58	2.2254653240218276e-11	8.781484001552351e-15	0.0002511135426668385	2.754591670846711e-23	2.0507183479845512e-12	4.3923539969125686e-15	8.78790485769365e-15	1.8543389899844845e-18
35000000	0.004874443205375587	1.9183129186977607e-49	1.5844576224120604e-58	2.2254653240218276e-11	8.781484001552351e-15	0.0002511135426668385	2.754591670846714e-23	2.0507183479845512e-12	4.3923539969125686e-15	8.78790485769365e-15	1.8543389899844845e-18
35100000	0.004874443205375587	1.9183129186977603e-49	1.5844576224120604e-58	2.2254653240218276e-11	8.781484001552351e-15	0.0002511135426668385	2.754591670846717e-23	2.0507183479845512e-12	4.3923539969125686e-15	8.78790485769365e-15	1.8543389899844845e-18
35200000	0.004874443205375587	1.9183129186977603e-49	1.5844576224120604e-58	2.2254653240218276e-11	8.781484001552351e-15	0.0002511135426668385	2.75459167084672e-23	2.0507183479845512e-12	4.3923539969125686e-15	8.78790485769365e-15	1.8543389899844845e-18
35300000	0.004874443205375587	1.9183129186977603e-49	1.5844576224120604e-58	2.2254653240218276e-11	8.781484001552351e-15	0.0002511135426668385	2.754591670846723e-23	2.0507183479845512e-12	4.3923539969125686e-15	8.78790485769365e-15	1.8543389899844845e-18
35400000	0.004874443205375587	1.9183129186977603e-49	1.5844576224120604e-58	2.2254653240218276e-11	8.781484001552351e-15	0.0002511135426668385	2.7545916708467267e-23	2.0507183479845512e-12	4.3923539969125686e-15	8.78790485769365e-15	1.8543389899844845e-18
35500000	0.004874443205375587	1.9183129186977603e-49	1.5844576224120604e-58	2.2254653240218276e-11	8.78148400155235e-15	0.0002511135426668385	2.7545916708467296e-23	2.0507183479845512e-12	4.3923539969125686e-15	8.78790485769365e-15	1.8543389899844845e-18
35600000	0.004874443205375587	1.9183129186977603e-49	1.5844576224120604e-58	2.2254653240218276e-11	8.78148400155235e-15	0.0002511135426668385	2.754591670846733e-23	2.050718347984551e-12	4.3923539969125686e-15	8.78790485769365e-15	1.8543389899844845e-18
35700000	0.004874443205375587	1.9183129186977603e-49	1.5844576224120604e-58	2.2254653240218276e-11	8.78148400155235e-15	0.0002511135426668385	2.754591670846736e-23	2.050718347984551e-12	4.3923539969125686e-15	8.78790485769365e-15	1.8543389899844845e-18
35800000	0.004874443205375587	1.9183129186977603e-49	1.5844576224120604e-58	2.2254653240218276e-11	8.78148400155235e-15	0.0002511135426668385	2.7545916708467396e-23	2.050718347984551e-12	4.3923539969125686e-15	8.78790485769365e-15	1.8543389899844845e-18
35900000	0.004874443205375587	1.91831291869776e-49	1.5844576224120604e-58	2.2254653240218276e-11	8.78148400155235e-15	0.0002511135426668385	2.754591670846743e-23	2.050718347984551e-12	4.3923539969125686e-15	8.78790485769365e-15	1.8543389899844845e-18
36000000	0.004874443205375587	1.91831291869776e-49	1.5844576224120604e-58	2.2254653240218276e-11	8.78148400155235e-15	0.0002511135426668385	2.754591670846746e-23	2.050718347984551e-12	4.3923539969125686e-15	8.78790485769365e-15	1.8543389899844845e-18
36100000	0.004874443205375587	1.91831291869776e-49	1.5844576224120604e-58	2.2254653240218276e-11	8.78148400155235e-15	0.0002511135426668385	2.7545916708467496e-23	2.050718347984551e-12	4.3923539969125686e-15	8.78790485769365e-15	1.8543389899844845e-18
36200000	0.004874443205375587	1.91831291869776e-49	1.5844576224120604e-58	2.2254653240218276e-11	8.78148400155235e-15	0.0002511135426668385	2.754591670846753e-23	2.050718347984551e-12	4.3923539969125686e-15	8.78790485769365e-15	1.8543389899844845e-18
36300000	0.004874443205375587	1.91831291869776e-49	1.5844576224120604e-58	2.2254653240218276e-11	8.78148400155235e-15	0.0002511135426668385	2.7545916708467567e-23	2.050718347984551e-12	4.3923539969125686e-15	8.78790485769365e-15	1.8543389899844845e-18
36400000	0.004874443205375587	1.91831291869776e-49	1.5844576224120604e-58	2.2254653240218276e-11	8.78148400155235e-15	0.0002511135426668385	2.7545916708467596e-23	2.050718347984551e-12	4.3923539969125686e-15	8.78790485769365e-15	1.8543389899844845e-18
36500000	0.004874443205375587	1.91831291869776e-49	1.5844576224120604e-58	2.2254653240218276e-11	8.78148400155235e-15	0.0002511135426668385	2.754591670846763e-23	2.050718347984551e-12	4.3923539969125686e-15	8.78790485769365e-15	1.854338989984485e-18
36600000	0.004874443205375587	1.91831291869776e-49	1.5844576224120604e-58	2.2254653240218273e-11	8.78148400155235e-15	0.0002511135426668385	2.7545916708467667e-23	2.050718347984551e-12	4.3923539969125686e-15	8.78790485769365e-15	1.854338989984485e-18
36700000	0.004874443205375587	1.9183129186977595e-49	1.5844576224120604e-58	2.2254653240218273e-11	8.78148400155235e-15	0.0002511135426668385	2.75459167084677e-23	2.050718347984551e-12	4.3923539969125686e-15	8.78790485769365e-15	1.854338989984485e-18
36800000	0.004874443205375587	1.9183129186977595e-49	1.5844576224120603e-58	2.2254653240218273e-11	8.78148400155235e-15	0.0002511135426668385	2.754591670846773e-23	2.050718347984551e-12	4.3923539969125686e-15	8.78790485769365e-15	1.854338989984485e-18
36900000	0.004874443205375587	1.9183129186977595e-49	1.5844576224120603e-58	2.2254653240218273e-11	8.78148400155235e-15	0.0002511135426668385	2.7545916708467766e-23	2.050718347984551e-12	4.3923539969125686e-15	8.78790485769365e-15	1.854338989984485e-18
37000000	0.004874443205375587	1.9183129186977595e-49	1.5844576224120603e-58	2.2254653240218273e-11	8.78148400155235e-15	0.0002511135426668385	2.75459167084678e-23	2.050718347984551e-12	4.3923539969125686e-15	8.78790485769365e-15	1.854338989984485e-18
37100000	0.004874443205375587	1.9183129186977595e-49	1.5844576224120603e-58	2.2254653240218273e-11	8.78148400155235e-15	0.0002511135426668385	2.7545916708467837e-23	2.050718347984551e-12	4.392353996912568e-15	8.78790485769365e-15	1.854338989984485e-18
37200000	0.004874443205375587	1.9183129186977595e-49	1.5844576224120603e-58	2.2254653240218273e-11	8.78148400155235e-15	0.0002511135426668385	2.7545916708467866e-23	2.050718347984551e-12	4.392353996912568e-15	8.78790485769365e-15	1.854338989984485e-18
37300000	0.004874443205375587	1.9183129186977595e-49	1.5844576224120603e-58	2.2254653240218273e-11	8.78148400155235e-15	0.0002511135426668385	2.75459167084679e-23	2.050718347984551e-12	4.392353996912568e-15	8.78790485769365e-15	1.854338989984485e-18
37400000	0.004874443205375587	1.9183129186977595e-49	1.5844576224120603e-58	2.2254653240218273e-11	8.78148400155235e-15	0.0002511135426668385	2.7545916708467937e-23	2.050718347984551e-12	4.392353996912568e-15	8.78790485769365e-15	1.854338989984485e-18
37500000	0.004874443205375587	1.918312918697759e-49	1.5844576224120603e-58	2.2254653240218273e-11	8.78148400155235e-15	0.0002511135426668385	2.7545916708467966e-23	2.050718347984551e-12	4.392353996912568e-15	8.78790485769365e-15	1.854338989984485e-18
37600000	0.004874443205375587	1.918312918697759e-49	1.5844576224120603e-58	2.2254653240218273e-11	8.78148400155235e-15	0.0002511135426668385	2.7545916708468e-23	2.050718347984551e-12	4.392353996912568e-15	8.78790485769365e-15	1.854338989984485e-18
37700000	0.004874443205375587	1.918312918697759e-49	1.5844576224120603e-58	2.2254653240218273e-11	8.78148400155235e-15	0.0002511135426668385	2.754591670846803e-23	2.050718347984551e-12	4.392353996912568e-15	8.78790485769365e-15	1.854338989984485e-18
37800000	0.004874443205375587	1.918312918697759e-49	1.5844576224120603e-58	2.2254653240218273e-11	8.78148400155235e-15	0.0002511135426668385	2.7545916708468066e-23	2.050718347984551e-12	4.392353996912568e-15	8.78790485769365e-15	1.854338989984485e-18
37900000	0.004874443205375586	1.918312918697759e-49	1.5844576224120603e-58	2.2254653240218273e-11	8.78148400155235e-15	0.0002511135426668385	2.75459167084681e-23	2.050718347984551e-12	4.392353996912568e-15	8.78790485769365e-15	1.854338989984485e-18
38000000	0.004874443205375586	1.918312918697759e-49	1.5844576224120603e-58	2.2254653240218273e-11	8.78148400155235e-15	0.0002511135426668385	2.754591670846813e-23	2.050718347984551e-12	4.392353996912568e-15	8.78790485769365e-15	1.854338989984485e-18
38100000	0.004874443205375586	1.918312918697759e-49	1.5844576224120603e-58	2.2254653240218273e-11	8.78148400155235e-15	0.0002511135426668385	2.754591670846816e-23	2.050718347984551e-12	4.392353996912568e-15	8.78790485769365e-15	1.854338989984485e-18
38200000	0.004874443205375586	1.918312918697759e-49	1.5844576224120603e-58	2.2254653240218273e-11	8.78148400155235e-15	0.0002511135426668385	2.7545916708468195e-23	2.050718347984551e-12	4.392353996912568e-15	8.78790485769365e-15	1.854338989984485e-18
38300000	0.004874443205375586	1.918312918697759e-49	1.5844576224120603e-58	2.2254653240218273e-11	8.78148400155235e-15	0.0002511135426668385	2.7545916708468225e-23	2.050718347984551e-12	4.392353996912568e-15	8.78790485769365e-15	1.854338989984485e-18
38400000	0.004874443205375586	1.9183129186977588e-49	1.5844576224120603e-58	2.2254653240218273e-11	8.78148400155235e-15	0.0002511135426668385	2.7545916708468254e-23	2.050718347984551e-12	4.392353996912568e-15	8.78790485769365e-15	1.854338989984485e-18
38500000	0.004874443205375586	1.9183129186977588e-49	1.5844576224120603e-58	2.2254653240218273e-11	8.78148400155235e-15	0.0002511135426668385	2.7545916708468284e-23	2.050718347984551e-12	4.392353996912568e-15	8.78790485769365e-15	1.854338989984485e-18
38600000	0.004874443205375586	1.9183129186977588e-49	1.5844576224120603e-58	2.2254653240218273e-11	8.78148400155235e-15	0.0002511135426668385	2.7545916708468313e-23	2.050718347984551e-12	4.392353996912568e-15	8.78790485769365e-15	1.854338989984485e-18
38700000	0.004874443205375586	1.9183129186977588e-49	1.58445762241206e-58	2.2254653240218273e-11	8.78148400155235e-15	0.0002511135426668385	2.754591670846834e-23	2.050718347984551e-12	4.392353996912568e-15	8.78790485769365e-15	1.854338989984485e-18
38800000	0.004874443205375586	1.9183129186977588e-49	1.58445762241206e-58	2.2254653240218273e-11	8.78148400155235e-15	0.0002511135426668385	2.754591670846837e-23	2.050718347984551e-12	4.392353996912568e-15	8.78790485769365e-15	1.854338989984485e-18
38900000	0.004874443205375586	1.9183129186977588e-49	1.58445762241206e-58	2.2254653240218273e-11	8.78148400155235e-15	0.0002511135426668385	2.75459167084684e-23	2.050718347984551e-12	4.392353996912568e-15	8.78790485769365e-15	1.854338989984485e-18
39000000	0.004874443205375586	1.9183129186977588e-49	1.58445762241206e-58	2.2254653240218273e-11	8.78148400155235e-15	0.0002511135426668385	2.754591670846843e-23	2.050718347984551e-12	4.392353996912568e-15	8.78790485769365e-15	1.854338989984485e-18
39100000	0.004874443205375586	1.9183129186977588e-49	1.58445762241206e-58	2.2254653240218273e-11	8.78148400155235e-15	0.0002511135426668385	2.7545916708468454e-23	2.050718347984551e-12	4.392353996912568e-15	8.78790485769365e-15	1.854338989984485e-18
39200000	0.004874443205375586	1.9183129186977588e-49	1.58445762241206e-58	2.2254653240218273e-11	8.78148400155235e-15	0.0002511135426668385	2.7545916708468483e-23	2.050718347984551e-12	4.392353996912568e-15	8.78790485769365e-15	1.854338989984485e-18
39300000	0.004874443205375586	1.9183129186977588e-49	1.58445762241206e-58	2.2254653240218273e-11	8.78148400155235e-15	0.0002511135426668385	2.7545916708468507e-23	2.050718347984551e-12	4.392353996912568e-15	8.78790485769365e-15	1.854338989984485e-18
39400000	0.004874443205375586	1.9183129186977584e-49	1.58445762241206e-58	2.2254653240218273e-11	8.78148400155235e-15	0.0002511135426668385	2.7545916708468536e-23	2.050718347984551e-12	4.392353996912568e-15	8.78790485769365e-15	1.854338989984485e-18
39500000	0.004874443205375586	1.9183129186977584e-49	1.58445762241206e-58	2.2254653240218273e-11	8.78148400155235e-15	0.0002511135426668385	2.754591670846856e-23	2.050718347984551e-12	4.392353996912568e-15	8.78790485769365e-15	1.854338989984485e-18
39600000	0.004874443205375586	1.9183129186977584e-49	1.58445762241206e-58	2.2254653240218273e-11	8.78148400155235e-15	0.0002511135426668385	2.7545916708468583e-23	2.050718347984551e-12	4.392353996912568e-15	8.78790485769365e-15	1.854338989984485e-18
39700000	0.004874443205375586	1.9183129186977584e-49	1.58445762241206e-58	2.2254653240218273e-11	8.78148400155235e-15	0.0002511135426668385	2.7545916708468607e-23	2.050718347984551e-12	4.392353996912568e-15	8.78790485769365e-15	1.854338989984485e-18
39800000	0.004874443205375586	1.9183129186977584e-49	1.58445762241206e-58	2.2254653240218273e-11	8.78148400155235e-15	0.0002511135426668385	2.754591670846863e-23	2.050718347984551e-12	4.392353996912568e-15	8.78790485769365e-15	1.854338989984485e-18
39900000	0.004874443205375586	1.9183129186977584e-49	1.58445762241206e-58	2.2254653240218273e-11	8.78148400155235e-15	0.0002511135426668385	2.7545916708468654e-23	2.050718347984551e-12	4.392353996912568e-15	8.78790485769365e-15	1.854338989984485e-18
40000000	0.004874443205375586	1.9183129186977584e-49	1.58445762241206e-58	2.2254653240218273e-11	8.78148400155235e-15	0.0002511135426668385	2.754591670846867e-23	2.050718347984551e-12	4.392353996912568e-15	8.78790485769365e-15	1.854338989984485e-18
40100000	0.004874443205375586	1.9183129186977584e-49	1.58445762241206e-58	2.2254653240218273e-11	8.78148400155235e-15	0.0002511135426668385	2.7545916708468695e-23	2.050718347984551e-12	4.392353996912568e-15	8.78790485769365e-15	1.854338989984485e-18
40200000	0.004874443205375586	1.9183129186977584e-49	1.58445762241206e-58	2.2254653240218273e-11	8.78148400155235e-15	0.0002511135426668385	2.754591670846871e-23	2.050718347984551e-12	4.392353996912568e-15	8.78790485769365e-15	1.854338989984485e-18
40300000	0.004874443205375586	1.9183129186977584e-49	1.58445762241206e-58	2.2254653240218273e-11	8.78148400155235e-15	0.0002511135426668385	2.754591670846873e-23	2.050718347984551e-12	4.392353996912568e-15	8.78790485769365e-15	1.854338989984485e-18
40400000	0.004874443205375586	1.9183129186977584e-49	1.58445762241206e-58	2.2254653240218273e-11	8.78148400155235e-15	0.0002511135426668385	2.754591670846875e-23	2.050718347984551e-12	4.392353996912568e-15	8.78790485769365e-15	1.854338989984485e-18
40500000	0.004874443205375586	1.9183129186977584e-49	1.58445762241206e-58	2.2254653240218273e-11	8.78148400155235e-15	0.0002511135426668385	2.7545916708468766e-23	2.050718347984551e-12	4.392353996912568e-15	8.78790485769365e-15	1.854338989984485e-18
40600000	0.004874443205375586	1.9183129186977584e-49	1.58445762241206e-58	2.2254653240218273e-11	8.78148400155235e-15	0.0002511135426668385	2.754591670846878e-23	2.050718347984551e-12	4.392353996912568e-15	8.78790485769365e-15	1.854338989984485e-18
40700000	0.004874443205375586	1.9183129186977584e-49	1.58445762241206e-58	2.2254653240218273e-11	8.78148400155235e-15	0.0002511135426668385	2.754591670846879e-23	2.050718347984551e-12	4.392353996912568e-15	8.78790485769365e-15	1.854338989984485e-18
40800000	0.004874443205375586	1.9183129186977584e-49	1.58445762241206e-58	2.2254653240218273e-11	8.78148400155235e-15	0.0002511135426668385	2.75459167084688e-23	2.050718347984551e-12	4.392353996912568e-15	8.78790485769365e-15	1.854338989984485e-18
40900000	0.004874443205375586	1.9183129186977584e-49	1.58445762241206e-58	2.2254653240218273e-11	8.78148400155235e-15	0.0002511135426668385	2.754591670846881e-23	2.050718347984551e-12	4.392353996912568e-15	8.78790485769365e-15	1.854338989984485e-18
41000000	0.004874443205375586	1.918312918697758e-49	1.58445762241206e-58	2.2254653240218273e-11	8.78148400155235e-15	0.0002511135426668385	2.7545916708468824e-23	2.050718347984551e-12	4.392353996912568e-15	8.78790485769365e-15	1.854338989984485e-18
41100000	0.004874443205375586	1.918312918697758e-49	1.58445762241206e-58	2.2254653240218273e-11	8.78148400155235e-15	0.0002511135426668385	2.7545916708468836e-23	2.050718347984551e-12	4.392353996912568e-15	8.78790485769365e-15	1.854338989984485e-18
41200000	0.004874443205375586	1.918312918697758e-49	1.58445762241206e-58	2.2254653240218273e-11	8.78148400155235e-15	0.0002511135426668385	2.754591670846884e-23	2.050718347984551e-12	4.392353996912568e-15	8.78790485769365e-15	1.854338989984485e-18
41300000	0.004874443205375586	1.918312918697758e-49	1.58445762241206e-58	2.2254653240218273e-11	8.78148400155235e-15	0.0002511135426668385	2.754591670846885e-23	2.050718347984551e-12	4.392353996912568e-15	8.78790485769365e-15	1.854338989984485e-18
41400000	0.004874443205375586	1.918312918697758e-49	1.58445762241206e-58	2.2254653240218273e-11	8.78148400155235e-15	0.0002511135426668385	2.7545916708468854e-23	2.050718347984551e-12	4.392353996912568e-15	8.78790485769365e-15	1.854338989984485e-18
41500000	0.004874443205375586	1.918312918697758e-49	1.58445762241206e-58	2.2254653240218273e-11	8.78148400155235e-15	0.0002511135426668385	2.754591670846886e-23	2.050718347984551e-12	4.392353996912568e-15	8.78790485769365e-15	1.854338989984485e-18
41600000	0.004874443205375586	1.918312918697758e-49	1.58445762241206e-58	2.2254653240218273e-11	8.78148400155235e-15	0.0002511135426668385	2.7545916708468866e-23	2.050718347984551e-12	4.392353996912568e-15	8.78790485769365e-15	1.854338989984485e-18
41700000	0.004874443205375586	1.918312918697758e-49	1.58445762241206e-58	2.2254653240218273e-11	8.78148400155235e-15	0.0002511135426668385	2.754591670846887e-23	2.050718347984551e-12	4.392353996912568e-15	8.78790485769365e-15	1.854338989984485e-18
41800000	0.004874443205375586	1.918312918697758e-49	1.58445762241206e-58	2.2254653240218273e-11	8.78148400155235e-15	0.0002511135426668385	2.754591670846887e-23	2.050718347984551e-12	4.392353996912568e-15	8.78790485769365e-15	1.854338989984485e-18
41900000	0.004874443205375586	1.918312918697758e-49	1.58445762241206e-58	2.2254653240218273e-11	8.78148400155235e-15	0.0002511135426668385	2.754591670846887e-23	2.050718347984551e-12	4.392353996912568e-15	8.78790485769365e-15	1.854338989984485e-18
42000000	0.004874443205375586	1.918312918697758e-49	1.58445762241206e-58	2.2254653240218273e-11	8.78148400155235e-15	0.0002511135426668385	2.754591670846887e-23	2.050718347984551e-12	4.392353996912568e-15	8.78790485769365e-15	1.854338989984485e-18
42100000	0.004874443205375586	1.918312918697758e-49	1.58445762241206e-58	2.2254653240218273e-11	8.78148400155235e-15	0.0002511135426668385	2.754591670846887e-23	2.050718347984551e-12	4.392353996912568e-15	8.78790485769365e-15	1.854338989984485e-18
42200000	0.004874443205375586	1.918312918697758e-49	1.58445762241206e-58	2.2254653240218273e-11	8.78148400155235e-15	0.0002511135426668385	2.754591670846887e-23	2.050718347984551e-12	4.392353996912568e-15	8.78790485769365e-15	1.854338989984485e-18
42300000	0.004874443205375586	1.918312918697758e-49	1.58445762241206e-58	2.2254653240218273e-11	8.78148400155235e-15	0.0002511135426668385	2.754591670846887e-23	2.050718347984551e-12	4.392353996912568e-15	8.78790485769365e-15	1.854338989984485e-18
42400000	0.004874443205375586	1.918312918697758e-49	1.58445762241206e-58	2.2254653240218273e-11	8.78148400155235e-15	0.0002511135426668385	2.754591670846887e-23	2.050718347984551e-12	4.392353996912568e-15	8.78790485769365e-15	1.854338989984485e-18
42500000	0.004874443205375586	1.9183129186977584e-49	1.58445762241206e-58	2.2254653240218273e-11	8.78148400155235e-15	0.0002511135426668385	2.7545916708468866e-23	2.050718347984551e-12	4.392353996912568e-15	8.78790485769365e-15	1.854338989984485e-18
42600000	0.004874443205375586	1.9183129186977584e-49	1.58445762241206e-58	2.2254653240218273e-11	8.78148400155235e-15	0.0002511135426668385	2.754591670846886e-23	2.050718347984551e-12	4.392353996912568e-15	8.78790485769365e-15	1.854338989984485e-18
42700000	0.004874443205375586	1.9183129186977584e-49	1.58445762241206e-58	2.2254653240218273e-11	8.78148400155235e-15	0.0002511135426668385	2.754591670846886e-23	2.050718347984551e-12	4.392353996912568e-15	8.78790485769365e-15	1.854338989984485e-18
42800000	0.004874443205375586	1.9183129186977584e-49	1.58445762241206e-58	2.2254653240218273e-11	8.78148400155235e-15	0.0002511135426668385	2.7545916708468854e-23	2.050718347984551e-12	4.392353996912568e-15	8.78790485769365e-15	1.854338989984485e-18
42900000	0.004874443205375586	1.9183129186977584e-49	1.58445762241206e-58	2.2254653240218273e-11	8.78148400155235e-15	0.0002511135426668385	2.754591670846885e-23	2.050718347984551e-12	4.392353996912568e-15	8.78790485769365e-15	1.854338989984485e-18
43000000	0.004874443205375586	1.9183129186977584e-49	1.58445762241206e-58	2.2254653240218273e-11	8.78148400155235e-15	0.0002511135426668385	2.7545916708468836e-23	2.050718347984551e-12	4.392353996912568e-15	8.78790485769365e-15	1.854338989984485e-18
43100000	0.004874443205375586	1.9183129186977584e-49	1.58445762241206e-58	2.2254653240218273e-11	8.78148400155235e-15	0.0002511135426668385	2.754591670846883e-23	2.050718347984551e-12	4.392353996912568e-15	8.78790485769365e-15	1.854338989984485e-18
43200000	0.004874443205375586	1.9183129186977584e-49	1.58445762241206e-58	2.2254653240218273e-11	8.78148400155235e-15	0.0002511135426668385	2.7545916708468824e-23	2.050718347984551e-12	4.392353996912568e-15	8.78790485769365e-15	1.854338989984485e-18
43300000	0.004874443205375586	1.9183129186977584e-49	1.58445762241206e-58	2.2254653240218273e-11	8.78148400155235e-15	0.0002511135426668385	2.754591670846881e-23	2.050718347984551e-12	4.392353996912568e-15	8.78790485769365e-15	1.854338989984485e-18
43400000	0.004874443205375586	1.9183129186977584e-49	1.58445762241206e-58	2.2254653240218273e-11	8.78148400155235e-15	0.0002511135426668385	2.7545916708468807e-23	2.050718347984551e-12	4.392353996912568e-15	8.78790485769365e-15	1.854338989984485e-18
43500000	0.004874443205375586	1.9183129186977584e-49	1.58445762241206e-58	2.2254653240218273e-11	8.78148400155235e-15	0.0002511135426668385	2.7545916708468795e-23	2.050718347984551e-12	4.392353996912568e-15	8.78790485769365e-15	1.854338989984485e-18
43600000	0.004874443205375586	1.9183129186977584e-49	1.58445762241206e-58	2.2254653240218273e-11	8.78148400155235e-15	0.0002511135426668385	2.7545916708468783e-23	2.050718347984551e-12	4.392353996912568e-15	8.78790485769365e-15	1.854338989984485e-18
43700000	0.004874443205375586	1.9183129186977584e-49	1.58445762241206e-58	2.2254653240218273e-11	8.78148400155235e-15	0.0002511135426668385	2.754591670846877e-23	2.050718347984551e-12	4.392353996912568e-15	8.78790485769365e-15	1.854338989984485e-18
43800000	0.004874443205375586	1.9183129186977584e-49	1.58445762241206e-58	2.2254653240218273e-11	8.78148400155235e-15	0.0002511135426668385	2.754591670846876e-23	2.050718347984551e-12	4.392353996912568e-15	8.78790485769365e-15	1.854338989984485e-18
43900000	0.004874443205375586	1.9183129186977584e-49	1.58445762241206e-58	2.2254653240218273e-11	8.78148400155235e-15	0.0002511135426668385	2.754591670846875e-23	2.050718347984551e-12	4.392353996912568e-15	8.78790485769365e-15	1.854338989984485e-18
44000000	0.004874443205375586	1.9183129186977584e-49	1.58445762241206e-58	2.2254653240218273e-11	8.78148400155235e-15	0.0002511135426668385	2.7545916708468736e-23	2.050718347984551e-12	4.392353996912568e-15	8.78790485769365e-15	1.854338989984485e-18
44100000	0.004874443205375586	1.9183129186977584e-49	1.58445762241206e-58	2.2254653240218273e-11	8.78148400155235e-15	0.0002511135426668385	2.7545916708468724e-23	2.050718347984551e-12	4.392353996912568e-15	8.78790485769365e-15	1.854338989984485e-18
44200000	0.004874443205375586	1.9183129186977584e-49	1.58445762241206e-58	2.2254653240218273e-11	8.78148400155235e-15	0.0002511135426668385	2.754591670846871e-23	2.050718347984551e-12	4.392353996912568e-15	8.78790485769365e-15	1.854338989984485e-18
44300000	0.004874443205375586	1.9183129186977584e-49	1.58445762241206e-58	2.2254653240218273e-11	8.78148400155235e-15	0.0002511135426668385	2.7545916708468695e-23	2.050718347984551e-12	4.392353996912568e-15	8.78790485769365e-15	1.854338989984485e-18
44400000	0.004874443205375586	1.9183129186977588e-49	1.58445762241206e-58	2.2254653240218273e-11	8.78148400155235e-15	0.0002511135426668385	2.7545916708468683e-23	2.050718347984551e-12	4.392353996912568e-15	8.78790485769365e-15	1.854338989984485e-18
44500000	0.004874443205375586	1.9183129186977588e-49	1.58445762241206e-58	2.2254653240218273e-11	8.78148400155235e-15	0.0002511135426668385	2.7545916708468666e-23	2.050718347984551e-12	4.392353996912568e-15	8.78790485769365e-15	1.854338989984485e-18
44600000	0.004874443205375586	1.9183129186977588e-49	1.58445762241206e-58	2.2254653240218273e-11	8.78148400155235e-15	0.0002511135426668385	2.7545916708468654e-23	2.050718347984551e-12	4.392353996912568e-15	8.78790485769365e-15	1.854338989984485e-18
44700000	0.004874443205375586	1.9183129186977588e-49	1.58445762241206e-58	2.2254653240218273e-11	8.78148400155235e-15	0.0002511135426668385	2.7545916708468636e-23	2.050718347984551e-12	4.392353996912568e-15	8.78790485769365e-15	1.854338989984485e-18
44800000	0.004874443205375586	1.9183129186977588e-49	1.58445762241206e-58	2.2254653240218273e-11	8.78148400155235e-15	0.0002511135426668385	2.754591670846862e-23	2.050718347984551e-12	4.392353996912568e-15	8.78790485769365e-15	1.854338989984485e-18
44900000	0.004874443205375586	1.9183129186977588e-49	1.58445762241206e-58	2.2254653240218273e-11	8.78148400155235e-15	0.0002511135426668385	2.7545916708468607e-23	2.050718347984551e-12	4.392353996912568e-15	8.78790485769365e-15	1.854338989984485e-18
45000000	0.004874443205375586	1.9183129186977588e-49	1.58445762241206e-58	2.2254653240218273e-11	8.78148400155235e-15	0.0002511135426668385	2.754591670846859e-23	2.050718347984551e-12	4.392353996912568e-15	8.78790485769365e-15	1.854338989984485e-18
45100000	0.004874443205375586	1.9183129186977588e-49	1.58445762241206e-58	2.2254653240218273e-11	8.78148400155235e-15	0.0002511135426668385	2.754591670846857e-23	2.050718347984551e-12	4.392353996912568e-15	8.78790485769365e-15	1.854338989984485e-18
45200000	0.004874443205375586	1.9183129186977588e-49	1.58445762241206e-58	2.2254653240218273e-11	8.78148400155235e-15	0.0002511135426668385	2.7545916708468554e-23	2.050718347984551e-12	4.392353996912568e-15	8.78790485769365e-15	1.854338989984485e-18
45300000	0.004874443205375586	1.9183129186977588e-49	1.58445762241206e-58	2.2254653240218273e-11	8.78148400155235e-15	0.0002511135426668385	2.7545916708468536e-23	2.050718347984551e-12	4.392353996912568e-15	8.78790485769365e-15	1.854338989984485e-18
45400000	0.004874443205375586	1.9183129186977588e-49	1.58445762241206e-58	2.2254653240218273e-11	8.78148400155235e-15	0.0002511135426668385	2.754591670846852e-23	2.050718347984551e-12	4.392353996912568e-15	8.78790485769365e-15	1.854338989984485e-18
45500000	0.004874443205375586	1.9183129186977588e-49	1.58445762241206e-58	2.2254653240218273e-11	8.781484001552351e-15	0.0002511135426668385	2.75459167084685e-23	2.050718347984551e-12	4.392353996912568e-15	8.78790485769365e-15	1.854338989984485e-18
45600000	0.004874443205375586	1.918312918697759e-49	1.58445762241206e-58	2.2254653240218273e-11	8.781484001552351e-15	0.0002511135426668385	2.7545916708468483e-23	2.050718347984551e-12	4.392353996912568e-15	8.78790485769365e-15	1.854338989984485e-18
45700000	0.004874443205375586	1.918312918697759e-49	1.58445762241206e-58	2.2254653240218273e-11	8.781484001552351e-15	0.0002511135426668385	2.7545916708468466e-23	2.050718347984551e-12	4.392353996912568e-15	8.78790485769365e-15	1.854338989984485e-18
45800000	0.004874443205375586	1.918312918697759e-49	1.58445762241206e-58	2.2254653240218273e-11	8.781484001552351e-15	0.0002511135426668385	2.754591670846845e-23	2.050718347984551e-12	4.392353996912568e-15	8.78790485769365e-15	1.854338989984485e-18
45900000	0.004874443205375586	1.918312918697759e-49	1.58445762241206e-58	2.2254653240218273e-11	8.781484001552351e-15	0.0002511135426668385	2.754591670846843e-23	2.050718347984551e-12	4.392353996912568e-15	8.78790485769365e-15	1.854338989984485e-18
46000000	0.004874443205375586	1.918312918697759e-49	1.58445762241206e-58	2.2254653240218273e-11	8.781484001552351e-15	0.0002511135426668385	2.7545916708468413e-23	2.050718347984551e-12	4.392353996912568e-15	8.78790485769365e-15	1.854338989984485e-18
46100000	0.004874443205375586	1.918312918697759e-49	1.58445762241206e-58	2.2254653240218273e-11	8.781484001552351e-15	0.0002511135426668385	2.754591670846839e-23	2.050718347984551e-12	4.392353996912568e-15	8.78790485769365e-15	1.854338989984485e-18
46200000	0.004874443205375586	1.918312918697759e-49	1.58445762241206e-58	2.2254653240218273e-11	8.781484001552351e-15	0.0002511135426668385	2.754591670846837e-23	2.050718347984551e-12	4.392353996912568e-15	8.78790485769365e-15	1.854338989984485e-18
46300000	0.004874443205375586	1.918312918697759e-49	1.58445762241206e-58	2.2254653240218273e-11	8.781484001552351e-15	0.0002511135426668385	2.7545916708468354e-23	2.050718347984551e-12	4.392353996912568e-15	8.78790485769365e-15	1.854338989984485e-18
46400000	0.004874443205375586	1.918312918697759e-49	1.58445762241206e-58	2.2254653240218276e-11	8.781484001552351e-15	0.0002511135426668385	2.7545916708468337e-23	2.0507183479845512e-12	4.392353996912568e-15	8.78790485769365e-15	1.854338989984485e-18
46500000	0.004874443205375586	1.918312918697759e-49	1.58445762241206e-58	2.2254653240218276e-11	8.781484001552351e-15	0.0002511135426668385	2.7545916708468313e-23	2.0507183479845512e-12	4.392353996912568e-15	8.78790485769365e-15	1.854338989984485e-18
46600000	0.004874443205375586	1.918312918697759e-49	1.58445762241206e-58	2.2254653240218276e-11	8.781484001552351e-15	0.0002511135426668385	2.7545916708468295e-23	2.0507183479845512e-12	4.392353996912568e-15	8.78790485769365e-15	1.854338989984485e-18
46700000	0.004874443205375586	1.9183129186977595e-49	1.58445762241206e-58	2.2254653240218276e-11	8.781484001552351e-15	0.0002511135426668385	2.754591670846828e-23	2.0507183479845512e-12	4.392353996912568e-15	8.78790485769365e-15	1.854338989984485e-18
46800000	0.004874443205375586	1.9183129186977595e-49	1.58445762241206e-58	2.2254653240218276e-11	8.781484001552351e-15	0.0002511135426668385	2.754591670846826e-23	2.0507183479845512e-12	4.392353996912568e-15	8.78790485769365e-15	1.854338989984485e-18
46900000	0.004874443205375586	1.9183129186977595e-49	1.58445762241206e-58	2.2254653240218276e-11	8.781484001552351e-15	0.0002511135426668385	2.7545916708468237e-23	2.0507183479845512e-12	4.3923539969125686e-15	8.78790485769365e-15	1.854338989984485e-18
47000000	0.004874443205375587	1.9183129186977595e-49	1.58445762241206e-58	2.2254653240218276e-11	8.781484001552351e-15	0.0002511135426668385	2.754591670846822e-23	2.0507183479845512e-12	4.3923539969125686e-15	8.78790485769365e-15	1.854338989984485e-18
47100000	0.004874443205375587	1.9183129186977595e-49	1.58445762241206e-58	2.2254653240218276e-11	8.781484001552351e-15	0.0002511135426668385	2.75459167084682e-23	2.0507183479845512e-12	4.3923539969125686e-15	8.78790485769365e-15	1.854338989984485e-18
47200000	0.004874443205375587	1.9183129186977595e-49	1.58445762241206e-58	2.2254653240218276e-11	8.781484001552351e-15	0.0002511135426668385	2.7545916708468184e-23	2.0507183479845512e-12	4.3923539969125686e-15	8.78790485769365e-15	1.854338989984485e-18
47300000	0.004874443205375587	1.9183129186977595e-49	1.58445762241206e-58	2.2254653240218276e-11	8.781484001552351e-15	0.0002511135426668385	2.7545916708468166e-23	2.0507183479845512e-12	4.3923539969125686e-15	8.78790485769365e-15	1.854338989984485e-18
47400000	0.004874443205375587	1.9183129186977595e-49	1.58445762241206e-58	2.2254653240218276e-11	8.781484001552351e-15	0.0002511135426668385	2.754591670846814e-23	2.0507183479845512e-12	4.3923539969125686e-15	8.78790485769365e-15	1.854338989984485e-18
47500000	0.004874443205375587	1.9183129186977595e-49	1.58445762241206e-58	2.2254653240218276e-11	8.781484001552351e-15	0.0002511135426668385	2.7545916708468125e-23	2.0507183479845512e-12	4.3923539969125686e-15	8.78790485769365e-15	1.854338989984485e-18
47600000	0.004874443205375587	1.9183129186977595e-49	1.58445762241206e-58	2.2254653240218276e-11	8.781484001552351e-15	0.0002511135426668385	2.754591670846811e-23	2.0507183479845512e-12	4.3923539969125686e-15	8.78790485769365e-15	1.854338989984485e-18
47700000	0.004874443205375587	1.9183129186977595e-49	1.58445762241206e-58	2.2254653240218276e-11	8.781484001552351e-15	0.0002511135426668385	2.754591670846809e-23	2.0507183479845512e-12	4.3923539969125686e-15	8.78790485769365e-15	1.854338989984485e-18
47800000	0.004874443205375587	1.9183129186977595e-49	1.58445762241206e-58	2.2254653240218276e-11	8.781484001552351e-15	0.0002511135426668385	2.754591670846807e-23	2.0507183479845512e-12	4.3923539969125686e-15	8.78790485769365e-15	1.854338989984485e-18
47900000	0.004874443205375587	1.91831291869776e-49	1.58445762241206e-58	2.2254653240218276e-11	8.781484001552351e-15	0.0002511135426668385	2.7545916708468054e-23	2.0507183479845512e-12	4.3923539969125686e-15	8.78790485769365e-15	1.854338989984485e-18
48000000	0.004874443205375587	1.91831291869776e-49	1.58445762241206e-58	2.2254653240218276e-11	8.781484001552351e-15	0.0002511135426668385	2.7545916708468037e-23	2.0507183479845512e-12	4.3923539969125686e-15	8.78790485769365e-15	1.854338989984485e-18
48100000	0.004874443205375587	1.91831291869776e-49	1.58445762241206e-58	2.2254653240218276e-11	8.781484001552351e-15	0.0002511135426668385	2.754591670846802e-23	2.0507183479845512e-12	4.3923539969125686e-15	8.78790485769365e-15	1.854338989984485e-18
48200000	0.004874443205375587	1.91831291869776e-49	1.58445762241206e-58	2.2254653240218276e-11	8.781484001552351e-15	0.0002511135426668385	2.7545916708468e-23	2.0507183479845512e-12	4.3923539969125686e-15	8.78790485769365e-15	1.854338989984485e-18
48300000	0.004874443205375587	1.91831291869776e-49	1.58445762241206e-58	2.2254653240218276e-11	8.781484001552351e-15	0.0002511135426668385	2.7545916708467984e-23	2.0507183479845512e-12	4.3923539969125686e-15	8.78790485769365e-15	1.854338989984485e-18
48400000	0.004874443205375587	1.91831291869776e-49	1.58445762241206e-58	2.2254653240218276e-11	8.781484001552351e-15	0.0002511135426668385	2.754591670846797e-23	2.0507183479845512e-12	4.3923539969125686e-15	8.78790485769365e-15	1.854338989984485e-18
48500000	0.004874443205375587	1.91831291869776e-49	1.58445762241206e-58	2.2254653240218276e-11	8.781484001552351e-15	0.0002511135426668385	2.7545916708467954e-23	2.0507183479845512e-12	4.3923539969125686e-15	8.78790485769365e-15	1.854338989984485e-18
48600000	0.004874443205375587	1.91831291869776e-49	1.58445762241206e-58	2.2254653240218276e-11	8.781484001552351e-15	0.0002511135426668385	2.7545916708467937e-23	2.0507183479845512e-12	4.3923539969125686e-15	8.78790485769365e-15	1.854338989984485e-18
48700000	0.004874443205375587	1.91831291869776e-49	1.58445762241206e-58	2.2254653240218276e-11	8.781484001552351e-15	0.0002511135426668385	2.754591670846792e-23	2.0507183479845512e-12	4.3923539969125686e-15	8.78790485769365e-15	1.854338989984485e-18
48800000	0.004874443205375587	1.91831291869776e-49	1.58445762241206e-58	2.2254653240218276e-11	8.781484001552351e-15	0.0002511135426668385	2.754591670846791e-23	2.0507183479845512e-12	4.3923539969125686e-15	8.78790485769365e-15	1.854338989984485e-18
48900000	0.004874443205375587	1.91831291869776e-49	1.58445762241206e-58	2.2254653240218276e-11	8.781484001552351e-15	0.0002511135426668385	2.754591670846789e-23	2.0507183479845512e-12	4.3923539969125686e-15	8.78790485769365e-15	1.854338989984485e-18
49000000	0.004874443205375587	1.91831291869776e-49	1.58445762241206e-58	2.2254653240218276e-11	8.781484001552351e-15	0.0002511135426668385	2.754591670846788e-23	2.0507183479845512e-12	4.3923539969125686e-15	8.78790485769365e-15	1.854338989984485e-18
49100000	0.004874443205375587	1.91831291869776e-49	1.58445762241206e-58	2.2254653240218276e-11	8.781484001552351e-15	0.0002511135426668385	2.7545916708467866e-23	2.0507183479845512e-12	4.3923539969125686e-15	8.78790485769365e-15	1.854338989984485e-18
49200000	0.004874443205375587	1.9183129186977603e-49	1.58445762241206e-58	2.2254653240218276e-11	8.781484001552351e-15	0.0002511135426668385	2.754591670846785e-23	2.0507183479845512e-12	4.3923539969125686e-15	8.78790485769365e-15	1.854338989984485e-18
49300000	0.004874443205375587	1.9183129186977603e-49	1.58445762241206e-58	2.2254653240218276e-11	8.781484001552351e-15	0.0002511135426668385	2.7545916708467837e-23	2.0507183479845512e-12	4.3923539969125686e-15	8.78790485769365e-15	1.854338989984485e-18
49400000	0.004874443205375587	1.9183129186977603e-49	1.58445762241206e-58	2.2254653240218276e-11	8.781484001552351e-15	0.0002511135426668385	2.7545916708467825e-23	2.0507183479845512e-12	4.3923539969125686e-15	8.78790485769365e-15	1.854338989984485e-18
49500000	0.004874443205375587	1.9183129186977603e-49	1.58445762241206e-58	2.2254653240218276e-11	8.781484001552351e-15	0.0002511135426668385	2.7545916708467813e-23	2.0507183479845512e-12	4.3923539969125686e-15	8.78790485769365e-15	1.854338989984485e-18
49600000	0.004874443205375587	1.9183129186977603e-49	1.58445762241206e-58	2.2254653240218276e-11	8.781484001552351e-15	0.0002511135426668385	2.75459167084678e-23	2.0507183479845512e-12	4.3923539969125686e-15	8.78790485769365e-15	1.854338989984485e-18
49700000	0.004874443205375587	1.9183129186977603e-49	1.58445762241206e-58	2.2254653240218276e-11	8.781484001552351e-15	0.0002511135426668385	2.754591670846779e-23	2.0507183479845512e-12	4.3923539969125686e-15	8.78790485769365e-15	1.854338989984485e-18
49800000	0.004874443205375587	1.9183129186977603e-49	1.58445762241206e-58	2.2254653240218276e-11	8.781484001552351e-15	0.0002511135426668385	2.7545916708467784e-23	2.0507183479845512e-12	4.3923539969125686e-15	8.78790485769365e-15	1.854338989984485e-18
49900000	0.004874443205375587	1.9183129186977603e-49	1.58445762241206e-58	2.2254653240218276e-11	8.781484001552351e-15	0.0002511135426668385	2.754591670846777e-23	2.0507183479845512e-12	4.3923539969125686e-15	8.78790485769365e-15	1.854338989984485e-18
50000000	0.004874443205375587	1.9183129186977603e-49	1.58445762241206e-58	2.2254653240218276e-11	8.781484001552351e-15	0.0002511135426668385	2.754591670846776e-23	2.0507183479845512e-12	4.3923539969125686e-15	8.78790485769365e-15	1.854338989984485e-18
50100000	0.004874443205375587	1.9183129186977603e-49	1.58445762241206e-58	2.2254653240218276e-11	8.781484001552351e-15	0.0002511135426668385	2.7545916708467755e-23	2.0507183479845512e-12	4.3923539969125686e-15	8.78790485769365e-15	1.854338989984485e-18
50200000	0.004874443205375587	1.9183129186977603e-49	1.58445762241206e-58	2.2254653240218276e-11	8.781484001552351e-15	0.0002511135426668385	2.754591670846775e-23	2.0507183479845512e-12	4.3923539969125686e-15	8.78790485769365e-15	1.854338989984485e-18
50300000	0.004874443205375587	1.9183129186977603e-49	1.58445762241206e-58	2.2254653240218276e-11	8.781484001552351e-15	0.0002511135426668385	2.7545916708467737e-23	2.0507183479845512e-12	4.3923539969125686e-15	8.78790485769365e-15	1.854338989984485e-18
50400000	0.004874443205375587	1.9183129186977603e-49	1.58445762241206e-58	2.2254653240218276e-11	8.781484001552351e-15	0.0002511135426668385	2.754591670846773e-23	2.0507183479845512e-12	4.3923539969125686e-15	8.78790485769365e-15	1.854338989984485e-18
50500000	0.004874443205375587	1.9183129186977603e-49	1.58445762241206e-58	2.2254653240218276e-11	8.781484001552351e-15	0.0002511135426668385	2.7545916708467725e-23	2.0507183479845512e-12	4.3923539969125686e-15	8.78790485769365e-15	1.854338989984485e-18
50600000	0.004874443205375587	1.9183129186977603e-49	1.58445762241206e-58	2.2254653240218276e-11	8.781484001552351e-15	0.0002511135426668385	2.754591670846772e-23	2.0507183479845512e-12	4.3923539969125686e-15	8.78790485769365e-15	1.854338989984485e-18
50700000	0.004874443205375587	1.9183129186977603e-49	1.58445762241206e-58	2.2254653240218276e-11	8.781484001552351e-15	0.0002511135426668385	2.7545916708467714e-23	2.0507183479845512e-12	4.3923539969125686e-15	8.78790485769365e-15	1.854338989984485e-18
50800000	0.004874443205375587	1.9183129186977603e-49	1.58445762241206e-58	2.2254653240218276e-11	8.781484001552351e-15	0.0002511135426668385	2.7545916708467714e-23	2.0507183479845512e-12	4.3923539969125686e-15	8.78790485769365e-15	1.854338989984485e-18
50900000	0.004874443205375587	1.9183129186977603e-49	1.58445762241206e-58	2.2254653240218276e-11	8.781484001552351e-15	0.0002511135426668385	2.754591670846771e-23	2.0507183479845512e-12	4.3923539969125686e-15	8.78790485769365e-15	1.854338989984485e-18
51000000	0.004874443205375587	1.9183129186977603e-49	1.58445762241206e-58	2.2254653240218276e-11	8.781484001552351e-15	0.0002511135426668385	2.75459167084677e-23	2.0507183479845512e-12	4.3923539969125686e-15	8.78790485769365e-15	1.854338989984485e-18
51100000	0.004874443205375587	1.9183129186977603e-49	1.58445762241206e-58	2.2254653240218276e-11	8.781484001552351e-15	0.0002511135426668385	2.75459167084677e-23	2.0507183479845512e-12	4.3923539969125686e-15	8.78790485769365e-15	1.854338989984485e-18
51200000	0.004874443205375587	1.9183129186977603e-49	1.58445762241206e-58	2.2254653240218276e-11	8.781484001552351e-15	0.0002511135426668385	2.7545916708467696e-23	2.0507183479845512e-12	4.3923539969125686e-15	8.78790485769365e-15	1.854338989984485e-18
51300000	0.004874443205375587	1.9183129186977607e-49	1.58445762241206e-58	2.2254653240218276e-11	8.781484001552351e-15	0.0002511135426668385	2.7545916708467696e-23	2.0507183479845512e-12	4.3923539969125686e-15	8.78790485769365e-15	1.854338989984485e-18
51400000	0.004874443205375587	1.9183129186977607e-49	1.58445762241206e-58	2.2254653240218276e-11	8.781484001552351e-15	0.0002511135426668385	2.7545916708467696e-23	2.0507183479845512e-12	4.3923539969125686e-15	8.78790485769365e-15	1.854338989984485e-18
51500000	0.004874443205375587	1.9183129186977607e-49	1.58445762241206e-58	2.2254653240218276e-11	8.781484001552351e-15	0.0002511135426668385	2.7545916708467696e-23	2.0507183479845512e-12	4.3923539969125686e-15	8.78790485769365e-15	1.854338989984485e-18
51600000	0.004874443205375587	1.9183129186977607e-49	1.58445762241206e-58	2.2254653240218276e-11	8.781484001552351e-15	0.0002511135426668385	2.754591670846769e-23	2.0507183479845512e-12	4.3923539969125686e-15	8.78790485769365e-15	1.854338989984485e-18
51700000	0.004874443205375587	1.9183129186977607e-49	1.58445762241206e-58	2.2254653240218276e-11	8.781484001552351e-15	0.0002511135426668385	2.754591670846769e-23	2.0507183479845512e-12	4.3923539969125686e-15	8.78790485769365e-15	1.854338989984485e-18
51800000	0.004874443205375587	1.9183129186977607e-49	1.58445762241206e-58	2.2254653240218276e-11	8.781484001552351e-15	0.0002511135426668385	2.7545916708467696e-23	2.0507183479845512e-12	4.3923539969125686e-15	8.78790485769365e-15	1.854338989984485e-18
51900000	0.004874443205375587	1.9183129186977607e-49	1.58445762241206e-58	2.2254653240218276e-11	8.781484001552351e-15	0.0002511135426668385	2.7545916708467696e-23	2.0507183479845512e-12	4.3923539969125686e-15	8.78790485769365e-15	1.854338989984485e-18
52000000	0.004874443205375587	1.9183129186977607e-49	1.58445762241206e-58	2.2254653240218276e-11	8.781484001552351e-15	0.0002511135426668385	2.7545916708467696e-23	2.0507183479845512e-12	4.3923539969125686e-15	8.78790485769365e-15	1.854338989984485e-18
52100000	0.004874443205375587	1.9183129186977607e-49	1.58445762241206e-58	2.2254653240218276e-11	8.781484001552351e-15	0.0002511135426668385	2.7545916708467696e-23	2.0507183479845512e-12	4.3923539969125686e-15	8.78790485769365e-15	1.854338989984485e-18
52200000	0.004874443205375587	1.9183129186977607e-49	1.58445762241206e-58	2.2254653240218276e-11	8.781484001552351e-15	0.0002511135426668385	2.7545916708467696e-23	2.0507183479845512e-12	4.3923539969125686e-15	8.78790485769365e-15	1.854338989984485e-18
52300000	0.004874443205375587	1.9183129186977607e-49	1.58445762241206e-58	2.2254653240218276e-11	8.781484001552351e-15	0.0002511135426668385	2.75459167084677e-23	2.0507183479845512e-12	4.3923539969125686e-15	8.78790485769365e-15	1.854338989984485e-18
52400000	0.004874443205375587	1.9183129186977607e-49	1.58445762241206e-58	2.2254653240218276e-11	8.781484001552351e-15	0.0002511135426668385	2.75459167084677e-23	2.0507183479845512e-12	4.3923539969125686e-15	8.78790485769365e-15	1.854338989984485e-18
52500000	0.004874443205375587	1.9183129186977607e-49	1.58445762241206e-58	2.2254653240218276e-11	8.781484001552351e-15	0.0002511135426668385	2.754591670846771e-23	2.0507183479845512e-12	4.3923539969125686e-15	8.78790485769365e-15	1.854338989984485e-18
52600000	0.004874443205375587	1.9183129186977607e-49	1.58445762241206e-58	2.2254653240218276e-11	8.781484001552351e-15	0.0002511135426668385	2.754591670846771e-23	2.0507183479845512e-12	4.3923539969125686e-15	8.78790485769365e-15	1.854338989984485e-18
52700000	0.004874443205375587	1.9183129186977607e-49	1.58445762241206e-58	2.2254653240218276e-11	8.781484001552351e-15	0.0002511135426668385	2.7545916708467714e-23	2.0507183479845512e-12	4.3923539969125686e-15	8.78790485769365e-15	1.854338989984485e-18
52800000	0.004874443205375587	1.9183129186977607e-49	1.58445762241206e-58	2.2254653240218276e-11	8.781484001552351e-15	0.0002511135426668385	2.754591670846772e-23	2.0507183479845512e-12	4.3923539969125686e-15	8.78790485769365e-15	1.854338989984485e-18
52900000	0.004874443205375587	1.9183129186977607e-49	1.58445762241206e-58	2.2254653240218276e-11	8.781484001552351e-15	0.0002511135426668385	2.7545916708467725e-23	2.0507183479845512e-12	4.3923539969125686e-15	8.78790485769365e-15	1.854338989984485e-18
53000000	0.004874443205375587	1.9183129186977607e-49	1.58445762241206e-58	2.2254653240218276e-11	8.781484001552351e-15	0.0002511135426668385	2.7545916708467725e-23	2.0507183479845512e-12	4.3923539969125686e-15	8.78790485769365e-15	1.854338989984485e-18
53100000	0.004874443205375587	1.9183129186977607e-49	1.5844576224120603e-58	2.2254653240218276e-11	8.781484001552351e-15	0.0002511135426668385	2.754591670846773e-23	2.0507183479845512e-12	4.3923539969125686e-15	8.78790485769365e-15	1.854338989984485e-18
53200000	0.004874443205375587	1.9183129186977607e-49	1.5844576224120603e-58	2.2254653240218276e-11	8.781484001552351e-15	0.0002511135426668385	2.7545916708467737e-23	2.0507183479845512e-12	4.3923539969125686e-15	8.78790485769365e-15	1.854338989984485e-18
53300000	0.004874443205375587	1.9183129186977607e-49	1.5844576224120603e-58	2.2254653240218276e-11	8.781484001552351e-15	0.0002511135426668385	2.754591670846774e-23	2.0507183479845512e-12	4.3923539969125686e-15	8.78790485769365e-15	1.854338989984485e-18
53400000	0.004874443205375587	1.9183129186977607e-49	1.5844576224120603e-58	2.2254653240218276e-11	8.781484001552351e-15	0.0002511135426668385	2.754591670846775e-23	2.0507183479845512e-12	4.3923539969125686e-15	8.78790485769365e-15	1.854338989984485e-18
53500000	0.004874443205375587	1.9183129186977607e-49	1.5844576224120603e-58	2.2254653240218276e-11	8.781484001552351e-15	0.0002511135426668385	2.7545916708467755e-23	2.0507183479845512e-12	4.3923539969125686e-15	8.78790485769365e-15	1.854338989984485e-18
53600000	0.004874443205375587	1.9183129186977607e-49	1.5844576224120603e-58	2.2254653240218276e-11	8.781484001552351e-15	0.0002511135426668385	2.7545916708467766e-23	2.0507183479845512e-12	4.3923539969125686e-15	8.78790485769365e-15	1.854338989984485e-18
53700000	0.004874443205375587	1.9183129186977607e-49	1.5844576224120603e-58	2.2254653240218276e-11	8.781484001552351e-15	0.0002511135426668385	2.754591670846777e-23	2.0507183479845512e-12	4.3923539969125686e-15	8.78790485769365e-15	1.854338989984485e-18
53800000	0.004874443205375587	1.9183129186977607e-49	1.5844576224120603e-58	2.2254653240218276e-11	8.781484001552351e-15	0.0002511135426668385	2.754591670846778e-23	2.0507183479845512e-12	4.3923539969125686e-15	8.78790485769365e-15	1.854338989984485e-18
53900000	0.004874443205375587	1.9183129186977607e-49	1.5844576224120603e-58	2.2254653240218276e-11	8.781484001552351e-15	0.0002511135426668385	2.7545916708467784e-23	2.0507183479845512e-12	4.3923539969125686e-15	8.78790485769365e-15	1.854338989984485e-18
54000000	0.004874443205375587	1.9183129186977607e-49	1.5844576224120603e-58	2.2254653240218276e-11	8.781484001552351e-15	0.0002511135426668385	2.7545916708467796e-23	2.0507183479845512e-12	4.3923539969125686e-15	8.78790485769365e-15	1.854338989984485e-18
54100000	0.004874443205375587	1.9183129186977607e-49	1.5844576224120603e-58	2.2254653240218276e-11	8.781484001552351e-15	0.0002511135426668385	2.75459167084678e-23	2.0507183479845512e-12	4.3923539969125686e-15	8.78790485769365e-15	1.854338989984485e-18
54200000	0.004874443205375587	1.9183129186977607e-49	1.5844576224120603e-58	2.2254653240218276e-11	8.781484001552351e-15	0.0002511135426668385	2.754591670846781e-23	2.0507183479845512e-12	4.3923539969125686e-15	8.78790485769365e-15	1.854338989984485e-18
54300000	0.004874443205375587	1.9183129186977607e-49	1.5844576224120603e-58	2.2254653240218276e-11	8.781484001552351e-15	0.0002511135426668385	2.754591670846782e-23	2.0507183479845512e-12	4.3923539969125686e-15	8.78790485769365e-15	1.854338989984485e-18
54400000	0.004874443205375587	1.9183129186977607e-49	1.5844576224120603e-58	2.2254653240218276e-11	8.781484001552351e-15	0.0002511135426668385	2.7545916708467825e-23	2.0507183479845512e-12	4.3923539969125686e-15	8.78790485769365e-15	1.854338989984485e-18
54500000	0.004874443205375588	1.9183129186977607e-49	1.5844576224120603e-58	2.2254653240218276e-11	8.781484001552351e-15	0.0002511135426668385	2.7545916708467837e-23	2.0507183479845512e-12	4.3923539969125686e-15	8.78790485769365e-15	1.854338989984485e-18
54600000	0.004874443205375588	1.9183129186977607e-49	1.5844576224120603e-58	2.2254653240218276e-11	8.781484001552351e-15	0.0002511135426668385	2.754591670846784e-23	2.0507183479845512e-12	4.3923539969125686e-15	8.78790485769365e-15	1.854338989984485e-18
54700000	0.004874443205375588	1.9183129186977607e-49	1.5844576224120603e-58	2.2254653240218276e-11	8.781484001552351e-15	0.0002511135426668385	2.7545916708467855e-23	2.0507183479845512e-12	4.3923539969125686e-15	8.78790485769365e-15	1.854338989984485e-18
54800000	0.004874443205375588	1.9183129186977607e-49	1.5844576224120603e-58	2.2254653240218276e-11	8.781484001552351e-15	0.0002511135426668385	2.754591670846786e-23	2.0507183479845512e-12	4.3923539969125686e-15	8.78790485769365e-15	1.854338989984485e-18
54900000	0.004874443205375588	1.9183129186977607e-49	1.5844576224120603e-58	2.2254653240218276e-11	8.781484001552351e-15	0.0002511135426668385	2.754591670846787e-23	2.0507183479845512e-12	4.3923539969125686e-15	8.78790485769365e-15	1.854338989984485e-18
55000000	0.004874443205375588	1.9183129186977607e-49	1.5844576224120603e-58	2.2254653240218276e-11	8.781484001552351e-15	0.0002511135426668385	2.7545916708467884e-23	2.0507183479845512e-12	4.3923539969125686e-15	8.78790485769365e-15	1.854338989984485e-18
55100000	0.004874443205375588	1.9183129186977607e-49	1.5844576224120603e-58	2.2254653240218276e-11	8.781484001552351e-15	0.0002511135426668385	2.754591670846789e-23	2.0507183479845512e-12	4.3923539969125686e-15	8.78790485769365e-15	1.854338989984485e-18
55200000	0.004874443205375588	1.9183129186977607e-49	1.5844576224120603e-58	2.2254653240218276e-11	8.781484001552351e-15	0.0002511135426668385	2.75459167084679e-23	2.0507183479845512e-12	4.3923539969125686e-15	8.78790485769365e-15	1.854338989984485e-18
55300000	0.004874443205375588	1.9183129186977607e-49	1.5844576224120603e-58	2.2254653240218276e-11	8.781484001552351e-15	0.0002511135426668385	2.7545916708467913e-23	2.0507183479845512e-12	4.3923539969125686e-15	8.78790485769365e-15	1.854338989984485e-18
55400000	0.004874443205375588	1.9183129186977607e-49	1.5844576224120603e-58	2.2254653240218276e-11	8.781484001552351e-15	0.0002511135426668385	2.7545916708467925e-23	2.0507183479845512e-12	4.3923539969125686e-15	8.78790485769365e-15	1.854338989984485e-18
55500000	0.004874443205375588	1.9183129186977607e-49	1.5844576224120603e-58	2.2254653240218276e-11	8.781484001552351e-15	0.0002511135426668385	2.754591670846793e-23	2.0507183479845512e-12	4.3923539969125686e-15	8.78790485769365e-15	1.854338989984485e-18
55600000	0.004874443205375588	1.9183129186977607e-49	1.5844576224120603e-58	2.2254653240218276e-11	8.781484001552351e-15	0.0002511135426668385	2.754591670846794e-23	2.0507183479845512e-12	4.3923539969125686e-15	8.78790485769365e-15	1.854338989984485e-18
55700000	0.004874443205375588	1.9183129186977607e-49	1.5844576224120603e-58	2.2254653240218276e-11	8.781484001552351e-15	0.0002511135426668385	2.7545916708467954e-23	2.0507183479845512e-12	4.3923539969125686e-15	8.78790485769365e-15	1.854338989984485e-18
55800000	0.004874443205375588	1.9183129186977607e-49	1.5844576224120603e-58	2.2254653240218276e-11	8.781484001552351e-15	0.0002511135426668385	2.7545916708467966e-23	2.0507183479845512e-12	4.3923539969125686e-15	8.78790485769365e-15	1.854338989984485e-18
55900000	0.004874443205375588	1.9183129186977607e-49	1.5844576224120603e-58	2.2254653240218276e-11	8.781484001552351e-15	0.0002511135426668385	2.754591670846798e-23	2.0507183479845512e-12	4.3923539969125686e-15	8.78790485769365e-15	1.854338989984485e-18
56000000	0.004874443205375588	1.9183129186977607e-49	1.5844576224120604e-58	2.2254653240218276e-11	8.781484001552351e-15	0.0002511135426668385	2.7545916708467984e-23	2.0507183479845512e-12	4.3923539969125686e-15	8.78790485769365e-15	1.854338989984485e-18
56100000	0.004874443205375588	1.9183129186977607e-49	1.5844576224120604e-58	2.2254653240218276e-11	8.781484001552351e-15	0.0002511135426668385	2.7545916708467996e-23	2.0507183479845512e-12	4.392353996912568e-15	8.78790485769365e-15	1.854338989984485e-18
56200000	0.004874443205375588	1.9183129186977607e-49	1.5844576224120604e-58	2.2254653240218276e-11	8.781484001552351e-15	0.0002511135426668385	2.754591670846801e-23	2.0507183479845512e-12	4.392353996912568e-15	8.78790485769365e-15	1.854338989984485e-18
56300000	0.004874443205375588	1.9183129186977607e-49	1.5844576224120604e-58	2.2254653240218273e-11	8.781484001552351e-15	0.0002511135426668385	2.754591670846802e-23	2.0507183479845512e-12	4.392353996912568e-15	8.78790485769365e-15	1.854338989984485e-18
56400000	0.004874443205375588	1.9183129186977607e-49	1.5844576224120604e-58	2.2254653240218273e-11	8.781484001552351e-15	0.0002511135426668385	2.754591670846803e-23	2.0507183479845512e-12	4.392353996912568e-15	8.78790485769365e-15	1.854338989984485e-18
56500000	0.004874443205375588	1.9183129186977607e-49	1.5844576224120604e-58	2.2254653240218273e-11	8.781484001552351e-15	0.0002511135426668385	2.754591670846804e-23	2.0507183479845512e-12	4.392353996912568e-15	8.78790485769365e-15	1.8543389899844845e-18
56600000	0.004874443205375588	1.9183129186977607e-49	1.5844576224120604e-58	2.2254653240218273e-11	8.781484001552351e-15	0.0002511135426668385	2.7545916708468054e-23	2.0507183479845512e-12	4.392353996912568e-15	8.78790485769365e-15	1.8543389899844845e-18
56700000	0.004874443205375588	1.9183129186977607e-49	1.5844576224120604e-58	2.2254653240218273e-11	8.781484001552351e-15	0.0002511135426668385	2.754591670846806e-23	2.0507183479845512e-12	4.392353996912568e-15	8.78790485769365e-15	1.8543389899844845e-18
56800000	0.004874443205375588	1.9183129186977607e-49	1.5844576224120604e-58	2.2254653240218273e-11	8.781484001552351e-15	0.0002511135426668385	2.754591670846807e-23	2.0507183479845512e-12	4.392353996912568e-15	8.78790485769365e-15	1.8543389899844845e-18
56900000	0.004874443205375588	1.9183129186977607e-49	1.5844576224120604e-58	2.2254653240218273e-11	8.781484001552351e-15	0.0002511135426668385	2.7545916708468084e-23	2.0507183479845512e-12	4.392353996912568e-15	8.78790485769365e-15	1.8543389899844845e-18
57000000	0.004874443205375588	1.9183129186977607e-49	1.5844576224120604e-58	2.2254653240218273e-11	8.781484001552351e-15	0.0002511135426668385	2.7545916708468096e-23	2.0507183479845512e-12	4.392353996912568e-15	8.78790485769365e-15	1.8543389899844845e-18
57100000	0.004874443205375588	1.9183129186977607e-49	1.5844576224120604e-58	2.2254653240218273e-11	8.781484001552351e-15	0.0002511135426668385	2.754591670846811e-23	2.0507183479845512e-12	4.392353996912568e-15	8.78790485769365e-15	1.8543389899844845e-18
57200000	0.004874443205375588	1.9183129186977607e-49	1.5844576224120604e-58	2.2254653240218273e-11	8.781484001552351e-15	0.0002511135426668385	2.754591670846812e-23	2.0507183479845512e-12	4.392353996912568e-15	8.78790485769365e-15	1.8543389899844845e-18
57300000	0.004874443205375588	1.9183129186977607e-49	1.5844576224120604e-58	2.2254653240218273e-11	8.781484001552351e-15	0.0002511135426668385	2.754591670846813e-23	2.0507183479845512e-12	4.392353996912568e-15	8.78790485769365e-15	1.8543389899844845e-18
57400000	0.004874443205375588	1.9183129186977607e-49	1.5844576224120604e-58	2.2254653240218273e-11	8.781484001552351e-15	0.0002511135426668385	2.7545916708468137e-23	2.0507183479845512e-12	4.392353996912568e-15	8.78790485769365e-15	1.8543389899844845e-18
57500000	0.004874443205375588	1.9183129186977607e-49	1.5844576224120604e-58	2.2254653240218273e-11	8.781484001552351e-15	0.0002511135426668385	2.754591670846815e-23	2.0507183479845512e-12	4.392353996912568e-15	8.78790485769365e-15	1.8543389899844845e-18
57600000	0.004874443205375588	1.9183129186977607e-49	1.5844576224120604e-58	2.2254653240218273e-11	8.781484001552351e-15	0.0002511135426668385	2.754591670846816e-23	2.0507183479845512e-12	4.392353996912568e-15	8.78790485769365e-15	1.8543389899844845e-18
57700000	0.004874443205375588	1.9183129186977607e-49	1.5844576224120604e-58	2.2254653240218273e-11	8.781484001552351e-15	0.0002511135426668385	2.754591670846817e-23	2.0507183479845512e-12	4.392353996912568e-15	8.78790485769365e-15	1.8543389899844845e-18
57800000	0.004874443205375588	1.9183129186977607e-49	1.5844576224120604e-58	2.2254653240218273e-11	8.781484001552351e-15	0.0002511135426668385	2.7545916708468184e-23	2.0507183479845512e-12	4.392353996912568e-15	8.78790485769365e-15	1.8543389899844845e-18
57900000	0.004874443205375588	1.9183129186977607e-49	1.5844576224120604e-58	2.2254653240218273e-11	8.781484001552351e-15	0.0002511135426668385	2.754591670846819e-23	2.0507183479845512e-12	4.392353996912568e-15	8.78790485769365e-15	1.8543389899844845e-18
58000000	0.004874443205375588	1.9183129186977607e-49	1.5844576224120604e-58	2.2254653240218273e-11	8.781484001552351e-15	0.0002511135426668385	2.75459167084682e-23	2.0507183479845512e-12	4.392353996912568e-15	8.78790485769365e-15	1.8543389899844845e-18
58100000	0.004874443205375588	1.9183129186977607e-49	1.5844576224120604e-58	2.2254653240218273e-11	8.781484001552351e-15	0.0002511135426668385	2.7545916708468213e-23	2.0507183479845512e-12	4.392353996912568e-15	8.78790485769365e-15	1.8543389899844845e-18
58200000	0.004874443205375588	1.9183129186977607e-49	1.5844576224120604e-58	2.2254653240218273e-11	8.781484001552351e-15	0.0002511135426668385	2.754591670846822e-23	2.0507183479845512e-12	4.392353996912568e-15	8.78790485769365e-15	1.8543389899844845e-18
58300000	0.004874443205375588	1.9183129186977607e-49	1.5844576224120604e-58	2.2254653240218273e-11	8.781484001552351e-15	0.0002511135426668385	2.754591670846823e-23	2.0507183479845512e-12	4.392353996912568e-15	8.78790485769365e-15	1.8543389899844845e-18
58400000	0.004874443205375588	1.9183129186977607e-49	1.5844576224120604e-58	2.2254653240218273e-11	8.781484001552351e-15	0.0002511135426668385	2.754591670846824e-23	2.0507183479845512e-12	4.392353996912568e-15	8.78790485769365e-15	1.8543389899844845e-18
58500000	0.004874443205375588	1.9183129186977607e-49	1.5844576224120604e-58	2.2254653240218273e-11	8.781484001552351e-15	0.0002511135426668385	2.754591670846825e-23	2.0507183479845512e-12	4.392353996912568e-15	8.78790485769365e-15	1.8543389899844845e-18
58600000	0.004874443205375588	1.9183129186977607e-49	1.5844576224120606e-58	2.2254653240218273e-11	8.781484001552351e-15	0.0002511135426668385	2.754591670846826e-23	2.0507183479845512e-12	4.392353996912568e-15	8.78790485769365e-15	1.8543389899844845e-18
58700000	0.004874443205375588	1.9183129186977607e-49	1.5844576224120606e-58	2.2254653240218273e-11	8.781484001552351e-15	0.0002511135426668385	2.754591670846827e-23	2.0507183479845512e-12	4.392353996912568e-15	8.78790485769365e-15	1.8543389899844845e-18
58800000	0.004874443205375588	1.9183129186977607e-49	1.5844576224120606e-58	2.2254653240218273e-11	8.781484001552351e-15	0.0002511135426668385	2.754591670846828e-23	2.0507183479845512e-12	4.392353996912568e-15	8.78790485769365e-15	1.8543389899844845e-18
58900000	0.004874443205375588	1.9183129186977607e-49	1.5844576224120606e-58	2.2254653240218273e-11	8.781484001552351e-15	0.0002511135426668385	2.754591670846829e-23	2.0507183479845512e-12	4.392353996912568e-15	8.78790485769365e-15	1.8543389899844845e-18
59000000	0.004874443205375588	1.9183129186977607e-49	1.5844576224120606e-58	2.2254653240218273e-11	8.781484001552351e-15	0.0002511135426668385	2.7545916708468295e-23	2.0507183479845512e-12	4.392353996912568e-15	8.78790485769365e-15	1.8543389899844845e-18
59100000	0.004874443205375588	1.9183129186977607e-49	1.5844576224120606e-58	2.2254653240218273e-11	8.781484001552351e-15	0.0002511135426668385	2.75459167084683e-23	2.0507183479845512e-12	4.392353996912568e-15	8.78790485769365e-15	1.8543389899844845e-18
59200000	0.004874443205375588	1.9183129186977607e-49	1.5844576224120606e-58	2.2254653240218273e-11	8.781484001552351e-15	0.0002511135426668385	2.7545916708468313e-23	2.0507183479845512e-12	4.392353996912568e-15	8.78790485769365e-15	1.8543389899844845e-18
59300000	0.004874443205375588	1.9183129186977607e-49	1.5844576224120606e-58	2.2254653240218273e-11	8.781484001552351e-15	0.0002511135426668385	2.754591670846832e-23	2.0507183479845512e-12	4.392353996912568e-15	8.78790485769365e-15	1.8543389899844845e-18
59400000	0.004874443205375588	1.9183129186977607e-49	1.5844576224120606e-58	2.2254653240218273e-11	8.781484001552351e-15	0.0002511135426668385	2.7545916708468325e-23	2.0507183479845512e-12	4.392353996912568e-15	8.78790485769365e-15	1.8543389899844845e-18
59500000	0.004874443205375588	1.9183129186977607e-49	1.5844576224120606e-58	2.2254653240218273e-11	8.781484001552351e-15	0.0002511135426668385	2.7545916708468337e-23	2.0507183479845512e-12	4.392353996912568e-15	8.78790485769365e-15	1.8543389899844845e-18
59600000	0.004874443205375588	1.9183129186977607e-49	1.5844576224120606e-58	2.2254653240218273e-11	8.781484001552351e-15	0.0002511135426668385	2.754591670846834e-23	2.0507183479845512e-12	4.392353996912568e-15	8.78790485769365e-15	1.8543389899844845e-18
59700000	0.004874443205375588	1.9183129186977607e-49	1.5844576224120606e-58	2.2254653240218273e-11	8.781484001552351e-15	0.0002511135426668385	2.754591670846835e-23	2.0507183479845512e-12	4.392353996912568e-15	8.78790485769365e-15	1.8543389899844845e-18
59800000	0.004874443205375588	1.9183129186977607e-49	1.5844576224120606e-58	2.2254653240218273e-11	8.781484001552351e-15	0.0002511135426668385	2.7545916708468354e-23	2.0507183479845512e-12	4.392353996912568e-15	8.78790485769365e-15	1.8543389899844845e-18
59900000	0.004874443205375588	1.9183129186977607e-49	1.5844576224120606e-58	2.2254653240218273e-11	8.781484001552351e-15	0.0002511135426668385	2.754591670846836e-23	2.0507183479845512e-12	4.392353996912568e-15	8.78790485769365e-15	1.8543389899844845e-18
60000000	0.004874443205375588	1.9183129186977607e-49	1.5844576224120606e-58	2.2254653240218273e-11	8.781484001552351e-15	0.0002511135426668385	2.7545916708468366e-23	2.0507183479845512e-12	4.392353996912568e-15	8.78790485769365e-15	1.8543389899844845e-18
60100000	0.004874443205375588	1.9183129186977607e-49	1.5844576224120606e-58	2.2254653240218273e-11	8.781484001552351e-15	0.0002511135426668385	2.754591670846837e-23	2.0507183479845512e-12	4.392353996912568e-15	8.78790485769365e-15	1.8543389899844845e-18
60200000	0.004874443205375588	1.9183129186977607e-49	1.5844576224120606e-58	2.2254653240218273e-11	8.781484001552351e-15	0.0002511135426668385	2.754591670846838e-23	2.0507183479845512e-12	4.392353996912568e-15	8.78790485769365e-15	1.8543389899844845e-18
60300000	0.004874443205375588	1.9183129186977607e-49	1.5844576224120606e-58	2.2254653240218273e-11	8.781484001552351e-15	0.0002511135426668385	2.7545916708468384e-23	2.0507183479845512e-12	4.392353996912568e-15	8.78790485769365e-15	1.8543389899844845e-18
60400000	0.004874443205375588	1.9183129186977607e-49	1.5844576224120606e-58	2.2254653240218273e-11	8.781484001552351e-15	0.0002511135426668385	2.754591670846839e-23	2.0507183479845512e-12	4.392353996912568e-15	8.78790485769365e-15	1.8543389899844845e-18
60500000	0.004874443205375588	1.9183129186977607e-49	1.5844576224120606e-58	2.2254653240218273e-11	8.781484001552351e-15	0.0002511135426668385	2.7545916708468395e-23	2.0507183479845512e-12	4.392353996912568e-15	8.78790485769365e-15	1.8543389899844845e-18
60600000	0.004874443205375588	1.9183129186977607e-49	1.5844576224120606e-58	2.2254653240218273e-11	8.781484001552351e-15	0.0002511135426668385	2.7545916708468395e-23	2.0507183479845512e-12	4.392353996912568e-15	8.78790485769365e-15	1.8543389899844845e-18
60700000	0.004874443205375588	1.9183129186977607e-49	1.5844576224120606e-58	2.2254653240218273e-11	8.781484001552351e-15	0.0002511135426668385	2.75459167084684e-23	2.0507183479845512e-12	4.392353996912568e-15	8.78790485769365e-15	1.8543389899844845e-18
60800000	0.004874443205375588	1.9183129186977607e-49	1.5844576224120606e-58	2.2254653240218273e-11	8.781484001552351e-15	0.0002511135426668385	2.75459167084684e-23	2.0507183479845512e-12	4.392353996912568e-15	8.78790485769365e-15	1.8543389899844845e-18
60900000	0.004874443205375588	1.9183129186977607e-49	1.5844576224120606e-58	2.2254653240218273e-11	8.781484001552351e-15	0.0002511135426668385	2.754591670846841e-23	2.0507183479845512e-12	4.392353996912568e-15	8.78790485769365e-15	1.8543389899844845e-18
61000000	0.004874443205375588	1.9183129186977607e-49	1.5844576224120606e-58	2.2254653240218273e-11	8.781484001552351e-15	0.0002511135426668385	2.754591670846841e-23	2.0507183479845512e-12	4.392353996912568e-15	8.78790485769365e-15	1.8543389899844845e-18
61100000	0.004874443205375588	1.9183129186977607e-49	1.5844576224120606e-58	2.2254653240218273e-11	8.781484001552351e-15	0.0002511135426668385	2.7545916708468413e-23	2.0507183479845512e-12	4.392353996912568e-15	8.78790485769365e-15	1.8543389899844845e-18
61200000	0.004874443205375588	1.9183129186977607e-49	1.5844576224120606e-58	2.2254653240218273e-11	8.781484001552351e-15	0.0002511135426668385	2.7545916708468413e-23	2.0507183479845512e-12	4.392353996912568e-15	8.78790485769365e-15	1.8543389899844845e-18
61300000	0.004874443205375588	1.9183129186977607e-49	1.5844576224120606e-58	2.2254653240218273e-11	8.781484001552351e-15	0.0002511135426668385	2.7545916708468413e-23	2.0507183479845512e-12	4.392353996912568e-15	8.78790485769365e-15	1.8543389899844845e-18
61400000	0.004874443205375588	1.9183129186977607e-49	1.5844576224120606e-58	2.2254653240218273e-11	8.781484001552351e-15	0.0002511135426668385	2.754591670846842e-23	2.0507183479845512e-12	4.392353996912568e-15	8.78790485769365e-15	1.8543389899844845e-18
61500000	0.004874443205375588	1.9183129186977607e-49	1.5844576224120606e-58	2.2254653240218273e-11	8.781484001552351e-15	0.0002511135426668385	2.754591670846842e-23	2.0507183479845512e-12	4.392353996912568e-15	8.78790485769365e-15	1.8543389899844845e-18
61600000	0.004874443205375588	1.9183129186977607e-49	1.5844576224120606e-58	2.2254653240218273e-11	8.781484001552351e-15	0.0002511135426668385	2.754591670846842e-23	2.0507183479845512e-12	4.392353996912568e-15	8.78790485769365e-15	1.8543389899844845e-18
61700000	0.004874443205375588	1.9183129186977607e-49	1.5844576224120606e-58	2.2254653240218273e-11	8.781484001552351e-15	0.0002511135426668385	2.754591670846842e-23	2.0507183479845512e-12	4.392353996912568e-15	8.78790485769365e-15	1.8543389899844845e-18
61800000	0.004874443205375588	1.9183129186977607e-49	1.5844576224120606e-58	2.2254653240218273e-11	8.781484001552351e-15	0.0002511135426668385	2.754591670846842e-23	2.0507183479845512e-12	4.392353996912568e-15	8.78790485769365e-15	1.8543389899844845e-18
61900000	0.004874443205375588	1.9183129186977607e-49	1.5844576224120606e-58	2.2254653240218273e-11	8.781484001552351e-15	0.0002511135426668385	2.754591670846842e-23	2.0507183479845512e-12	4.392353996912568e-15	8.78790485769365e-15	1.8543389899844845e-18
62000000	0.004874443205375588	1.9183129186977607e-49	1.5844576224120606e-58	2.2254653240218273e-11	8.781484001552351e-15	0.0002511135426668385	2.754591670846842e-23	2.0507183479845512e-12	4.392353996912568e-15	8.78790485769365e-15	1.8543389899844845e-18
62100000	0.004874443205375588	1.9183129186977607e-49	1.5844576224120606e-58	2.2254653240218273e-11	8.781484001552351e-15	0.0002511135426668385	2.754591670846842e-23	2.0507183479845512e-12	4.392353996912568e-15	8.78790485769365e-15	1.8543389899844845e-18
62200000	0.004874443205375588	1.9183129186977607e-49	1.5844576224120606e-58	2.2254653240218273e-11	8.781484001552351e-15	0.0002511135426668385	2.754591670846842e-23	2.0507183479845512e-12	4.392353996912568e-15	8.78790485769365e-15	1.8543389899844845e-18
62300000	0.004874443205375588	1.9183129186977607e-49	1.5844576224120606e-58	2.2254653240218273e-11	8.781484001552351e-15	0.0002511135426668385	2.754591670846842e-23	2.0507183479845512e-12	4.392353996912568e-15	8.78790485769365e-15	1.8543389899844845e-18
62400000	0.004874443205375588	1.9183129186977607e-49	1.5844576224120606e-58	2.2254653240218273e-11	8.781484001552351e-15	0.0002511135426668385	2.754591670846842e-23	2.0507183479845512e-12	4.392353996912568e-15	8.78790485769365e-15	1.8543389899844845e-18
62500000	0.004874443205375588	1.9183129186977607e-49	1.5844576224120606e-58	2.2254653240218273e-11	8.781484001552351e-15	0.0002511135426668385	2.7545916708468413e-23	2.0507183479845512e-12	4.392353996912568e-15	8.78790485769365e-15	1.8543389899844845e-18
62600000	0.004874443205375588	1.9183129186977607e-49	1.5844576224120606e-58	2.2254653240218273e-11	8.781484001552351e-15	0.0002511135426668385	2.7545916708468413e-23	2.0507183479845512e-12	4.392353996912568e-15	8.78790485769365e-15	1.8543389899844845e-18
62700000	0.004874443205375588	1.9183129186977607e-49	1.5844576224120606e-58	2.2254653240218273e-11	8.781484001552351e-15	0.0002511135426668385	2.7545916708468413e-23	2.0507183479845512e-12	4.392353996912568e-15	8.78790485769365e-15	1.8543389899844845e-18
62800000	0.004874443205375588	1.9183129186977607e-49	1.5844576224120606e-58	2.2254653240218273e-11	8.781484001552351e-15	0.0002511135426668385	2.754591670846841e-23	2.0507183479845512e-12	4.392353996912568e-15	8.78790485769365e-15	1.8543389899844845e-18
62900000	0.004874443205375588	1.9183129186977607e-49	1.5844576224120606e-58	2.2254653240218273e-11	8.781484001552351e-15	0.0002511135426668385	2.754591670846841e-23	2.0507183479845512e-12	4.392353996912568e-15	8.78790485769365e-15	1.8543389899844845e-18
63000000	0.004874443205375588	1.9183129186977607e-49	1.5844576224120606e-58	2.2254653240218273e-11	8.781484001552351e-15	0.0002511135426668385	2.754591670846841e-23	2.0507183479845512e-12	4.392353996912568e-15	8.78790485769365e-15	1.8543389899844845e-18
63100000	0.004874443205375588	1.9183129186977607e-49	1.5844576224120606e-58	2.2254653240218273e-11	8.781484001552351e-15	0.0002511135426668385	2.75459167084684e-23	2.0507183479845512e-12	4.392353996912568e-15	8.78790485769365e-15	1.8543389899844845e-18
63200000	0.004874443205375588	1.9183129186977603e-49	1.5844576224120606e-58	2.2254653240218273e-11	8.781484001552351e-15	0.0002511135426668385	2.75459167084684e-23	2.0507183479845512e-12	4.392353996912568e-15	8.78790485769365e-15	1.8543389899844845e-18
63300000	0.004874443205375588	1.9183129186977603e-49	1.5844576224120606e-58	2.2254653240218273e-11	8.781484001552351e-15	0.0002511135426668385	2.7545916708468395e-23	2.0507183479845512e-12	4.392353996912568e-15	8.78790485769365e-15	1.8543389899844845e-18
63400000	0.004874443205375588	1.9183129186977603e-49	1.5844576224120606e-58	2.2254653240218273e-11	8.781484001552351e-15	0.0002511135426668385	2.7545916708468395e-23	2.0507183479845512e-12	4.392353996912568e-15	8.78790485769365e-15	1.8543389899844845e-18
63500000	0.004874443205375588	1.9183129186977603e-49	1.5844576224120606e-58	2.2254653240218273e-11	8.781484001552351e-15	0.0002511135426668385	2.754591670846839e-23	2.0507183479845512e-12	4.392353996912568e-15	8.78790485769365e-15	1.8543389899844845e-18
63600000	0.004874443205375588	1.9183129186977603e-49	1.5844576224120606e-58	2.2254653240218273e-11	8.781484001552351e-15	0.0002511135426668385	2.7545916708468384e-23	2.0507183479845512e-12	4.392353996912568e-15	8.78790485769365e-15	1.8543389899844845e-18
63700000	0.004874443205375588	1.9183129186977603e-49	1.5844576224120606e-58	2.2254653240218273e-11	8.781484001552351e-15	0.0002511135426668385	2.7545916708468384e-23	2.0507183479845512e-12	4.392353996912568e-15	8.78790485769365e-15	1.8543389899844845e-18
63800000	0.004874443205375588	1.9183129186977603e-49	1.5844576224120606e-58	2.2254653240218273e-11	8.781484001552351e-15	0.0002511135426668385	2.754591670846838e-23	2.0507183479845512e-12	4.392353996912568e-15	8.78790485769365e-15	1.8543389899844845e-18
63900000	0.004874443205375588	1.9183129186977603e-49	1.5844576224120606e-58	2.2254653240218273e-11	8.781484001552351e-15	0.0002511135426668385	2.754591670846837e-23	2.0507183479845512e-12	4.392353996912568e-15	8.78790485769365e-15	1.8543389899844845e-18
64000000	0.004874443205375588	1.9183129186977603e-49	1.5844576224120606e-58	2.2254653240218273e-11	8.781484001552351e-15	0.0002511135426668385	2.754591670846837e-23	2.0507183479845512e-12	4.392353996912568e-15	8.78790485769365e-15	1.8543389899844845e-18
64100000	0.004874443205375588	1.9183129186977603e-49	1.5844576224120606e-58	2.2254653240218273e-11	8.781484001552351e-15	0.0002511135426668385	2.7545916708468366e-23	2.0507183479845512e-12	4.392353996912568e-15	8.78790485769365e-15	1.8543389899844845e-18
64200000	0.004874443205375588	1.9183129186977603e-49	1.5844576224120606e-58	2.2254653240218273e-11	8.781484001552351e-15	0.0002511135426668385	2.754591670846836e-23	2.0507183479845512e-12	4.392353996912568e-15	8.78790485769365e-15	1.8543389899844845e-18
64300000	0.004874443205375588	1.9183129186977603e-49	1.5844576224120606e-58	2.2254653240218273e-11	8.781484001552351e-15	0.0002511135426668385	2.7545916708468354e-23	2.0507183479845512e-12	4.392353996912568e-15	8.78790485769365e-15	1.8543389899844845e-18
64400000	0.004874443205375587	1.9183129186977603e-49	1.5844576224120606e-58	2.2254653240218273e-11	8.781484001552351e-15	0.0002511135426668385	2.7545916708468354e-23	2.0507183479845512e-12	4.392353996912568e-15	8.78790485769365e-15	1.8543389899844845e-18
64500000	0.004874443205375587	1.9183129186977603e-49	1.5844576224120606e-58	2.2254653240218273e-11	8.781484001552351e-15	0.0002511135426668385	2.754591670846835e-23	2.0507183479845512e-12	4.392353996912568e-15	8.78790485769365e-15	1.8543389899844845e-18
64600000	0.004874443205375587	1.9183129186977603e-49	1.5844576224120604e-58	2.2254653240218273e-11	8.781484001552351e-15	0.0002511135426668385	2.754591670846834e-23	2.0507183479845512e-12	4.392353996912568e-15	8.78790485769365e-15	1.8543389899844845e-18
64700000	0.004874443205375587	1.9183129186977603e-49	1.5844576224120604e-58	2.2254653240218273e-11	8.781484001552351e-15	0.0002511135426668385	2.7545916708468337e-23	2.0507183479845512e-12	4.392353996912568e-15	8.78790485769365e-15	1.8543389899844845e-18
64800000	0.004874443205375587	1.9183129186977603e-49	1.5844576224120604e-58	2.2254653240218273e-11	8.781484001552351e-15	0.0002511135426668385	2.754591670846833e-23	2.0507183479845512e-12	4.392353996912568e-15	8.78790485769365e-15	1.8543389899844845e-18
64900000	0.004874443205375587	1.9183129186977603e-49	1.5844576224120604e-58	2.2254653240218273e-11	8.781484001552351e-15	0.0002511135426668385	2.7545916708468325e-23	2.0507183479845512e-12	4.392353996912568e-15	8.78790485769365e-15	1.8543389899844845e-18
65000000	0.004874443205375587	1.9183129186977603e-49	1.5844576224120604e-58	2.2254653240218273e-11	8.781484001552351e-15	0.0002511135426668385	2.754591670846832e-23	2.0507183479845512e-12	4.392353996912568e-15	8.78790485769365e-15	1.8543389899844845e-18
65100000	0.004874443205375587	1.9183129186977603e-49	1.5844576224120604e-58	2.2254653240218273e-11	8.781484001552351e-15	0.0002511135426668385	2.7545916708468313e-23	2.0507183479845512e-12	4.392353996912568e-15	8.78790485769365e-15	1.8543389899844845e-18
65200000	0.004874443205375587	1.9183129186977603e-49	1.5844576224120604e-58	2.2254653240218273e-11	8.781484001552351e-15	0.0002511135426668385	2.754591670846831e-23	2.0507183479845512e-12	4.392353996912568e-15	8.78790485769365e-15	1.8543389899844845e-18
65300000	0.004874443205375587	1.9183129186977603e-49	1.5844576224120604e-58	2.2254653240218273e-11	8.781484001552351e-15	0.0002511135426668385	2.75459167084683e-23	2.0507183479845512e-12	4.392353996912568e-15	8.78790485769365e-15	1.8543389899844845e-18
65400000	0.004874443205375587	1.9183129186977603e-49	1.5844576224120604e-58	2.2254653240218273e-11	8.781484001552351e-15	0.0002511135426668385	2.7545916708468295e-23	2.0507183479845512e-12	4.392353996912568e-15	8.78790485769365e-15	1.8543389899844845e-18
65500000	0.004874443205375587	1.9183129186977603e-49	1.5844576224120604e-58	2.2254653240218273e-11	8.78148400155235e-15	0.0002511135426668385	2.754591670846829e-23	2.0507183479845512e-12	4.392353996912568e-15	8.78790485769365e-15	1.8543389899844845e-18
65600000	0.004874443205375587	1.9183129186977603e-49	1.5844576224120604e-58	2.2254653240218273e-11	8.78148400155235e-15	0.0002511135426668385	2.7545916708468284e-23	2.050718347984551e-12	4.392353996912568e-15	8.78790485769365e-15	1.8543389899844845e-18
65700000	0.004874443205375587	1.9183129186977603e-49	1.5844576224120604e-58	2.2254653240218273e-11	8.78148400155235e-15	0.0002511135426668385	2.754591670846828e-23	2.050718347984551e-12	4.392353996912568e-15	8.78790485769365e-15	1.8543389899844845e-18
65800000	0.004874443205375587	1.91831291869776e-49	1.5844576224120604e-58	2.2254653240218273e-11	8.78148400155235e-15	0.0002511135426668385	2.754591670846827e-23	2.050718347984551e-12	4.392353996912568e-15	8.78790485769365e-15	1.8543389899844845e-18
65900000	0.004874443205375587	1.91831291869776e-49	1.5844576224120604e-58	2.2254653240218273e-11	8.78148400155235e-15	0.0002511135426668385	2.7545916708468266e-23	2.050718347984551e-12	4.392353996912568e-15	8.78790485769365e-15	1.8543389899844845e-18
66000000	0.004874443205375587	1.91831291869776e-49	1.5844576224120604e-58	2.2254653240218273e-11	8.78148400155235e-15	0.0002511135426668385	2.754591670846826e-23	2.050718347984551e-12	4.392353996912568e-15	8.78790485769365e-15	1.8543389899844845e-18
66100000	0.004874443205375587	1.91831291869776e-49	1.5844576224120604e-58	2.2254653240218273e-11	8.78148400155235e-15	0.0002511135426668385	2.7545916708468254e-23	2.050718347984551e-12	4.392353996912568e-15	8.78790485769365e-15	1.8543389899844845e-18
66200000	0.004874443205375587	1.91831291869776e-49	1.5844576224120604e-58	2.2254653240218273e-11	8.78148400155235e-15	0.0002511135426668385	2.754591670846825e-23	2.050718347984551e-12	4.392353996912568e-15	8.78790485769365e-15	1.8543389899844845e-18
66300000	0.004874443205375587	1.91831291869776e-49	1.5844576224120604e-58	2.2254653240218273e-11	8.78148400155235e-15	0.0002511135426668385	2.754591670846824e-23	2.050718347984551e-12	4.392353996912568e-15	8.78790485769365e-15	1.8543389899844845e-18
66400000	0.004874443205375587	1.91831291869776e-49	1.5844576224120604e-58	2.2254653240218276e-11	8.78148400155235e-15	0.0002511135426668385	2.7545916708468237e-23	2.050718347984551e-12	4.392353996912568e-15	8.78790485769365e-15	1.8543389899844845e-18
66500000	0.004874443205375587	1.91831291869776e-49	1.5844576224120604e-58	2.2254653240218276e-11	8.78148400155235e-15	0.0002511135426668385	2.754591670846823e-23	2.050718347984551e-12	4.392353996912568e-15	8.78790485769365e-15	1.8543389899844845e-18
66600000	0.004874443205375587	1.91831291869776e-49	1.5844576224120604e-58	2.2254653240218276e-11	8.78148400155235e-15	0.0002511135426668385	2.7545916708468225e-23	2.050718347984551e-12	4.392353996912568e-15	8.78790485769365e-15	1.8543389899844845e-18
66700000	0.004874443205375587	1.91831291869776e-49	1.5844576224120603e-58	2.2254653240218276e-11	8.78148400155235e-15	0.0002511135426668385	2.754591670846822e-23	2.050718347984551e-12	4.392353996912568e-15	8.78790485769365e-15	1.8543389899844845e-18
66800000	0.004874443205375587	1.91831291869776e-49	1.5844576224120603e-58	2.2254653240218276e-11	8.78148400155235e-15	0.0002511135426668385	2.7545916708468213e-23	2.050718347984551e-12	4.392353996912568e-15	8.78790485769365e-15	1.8543389899844845e-18
66900000	0.004874443205375587	1.91831291869776e-49	1.5844576224120603e-58	2.2254653240218276e-11	8.78148400155235e-15	0.0002511135426668385	2.754591670846821e-23	2.050718347984551e-12	4.392353996912568e-15	8.78790485769365e-15	1.8543389899844845e-18
67000000	0.004874443205375587	1.91831291869776e-49	1.5844576224120603e-58	2.2254653240218276e-11	8.78148400155235e-15	0.0002511135426668385	2.75459167084682e-23	2.050718347984551e-12	4.392353996912568e-15	8.78790485769365e-15	1.854338989984485e-18
67100000	0.004874443205375587	1.91831291869776e-49	1.5844576224120603e-58	2.2254653240218276e-11	8.78148400155235e-15	0.0002511135426668385	2.7545916708468195e-23	2.050718347984551e-12	4.392353996912568e-15	8.78790485769365e-15	1.854338989984485e-18
67200000	0.004874443205375587	1.91831291869776e-49	1.5844576224120603e-58	2.2254653240218276e-11	8.78148400155235e-15	0.0002511135426668385	2.754591670846819e-23	2.050718347984551e-12	4.392353996912568e-15	8.78790485769365e-15	1.854338989984485e-18
67300000	0.004874443205375587	1.91831291869776e-49	1.5844576224120603e-58	2.2254653240218276e-11	8.78148400155235e-15	0.0002511135426668385	2.7545916708468184e-23	2.050718347984551e-12	4.392353996912568e-15	8.78790485769365e-15	1.854338989984485e-18
67400000	0.004874443205375587	1.91831291869776e-49	1.5844576224120603e-58	2.2254653240218276e-11	8.78148400155235e-15	0.0002511135426668385	2.754591670846817e-23	2.050718347984551e-12	4.392353996912568e-15	8.78790485769365e-15	1.854338989984485e-18
67500000	0.004874443205375587	1.91831291869776e-49	1.5844576224120603e-58	2.2254653240218276e-11	8.78148400155235e-15	0.0002511135426668385	2.7545916708468166e-23	2.050718347984551e-12	4.392353996912568e-15	8.78790485769365e-15	1.854338989984485e-18
67600000	0.004874443205375587	1.91831291869776e-49	1.5844576224120603e-58	2.2254653240218276e-11	8.78148400155235e-15	0.0002511135426668385	2.754591670846816e-23	2.050718347984551e-12	4.392353996912568e-15	8.78790485769365e-15	1.854338989984485e-18
67700000	0.004874443205375587	1.91831291869776e-49	1.5844576224120603e-58	2.2254653240218276e-11	8.78148400155235e-15	0.0002511135426668385	2.7545916708468154e-23	2.050718347984551e-12	4.392353996912568e-15	8.78790485769365e-15	1.854338989984485e-18
67800000	0.004874443205375587	1.91831291869776e-49	1.5844576224120603e-58	2.2254653240218276e-11	8.78148400155235e-15	0.0002511135426668385	2.754591670846815e-23	2.050718347984551e-12	4.392353996912568e-15	8.78790485769365e-15	1.854338989984485e-18
67900000	0.004874443205375587	1.91831291869776e-49	1.5844576224120603e-58	2.2254653240218276e-11	8.78148400155235e-15	0.0002511135426668385	2.754591670846814e-23	2.050718347984551e-12	4.392353996912568e-15	8.78790485769365e-15	1.854338989984485e-18
68000000	0.004874443205375586	1.91831291869776e-49	1.5844576224120603e-58	2.2254653240218276e-11	8.78148400155235e-15	0.0002511135426668385	2.7545916708468137e-23	2.050718347984551e-12	4.392353996912568e-15	8.78790485769365e-15	1.854338989984485e-18
68100000	0.004874443205375586	1.91831291869776e-49	1.5844576224120603e-58	2.2254653240218276e-11	8.78148400155235e-15	0.0002511135426668385	2.754591670846813e-23	2.050718347984551e-12	4.392353996912568e-15	8.78790485769365e-15	1.854338989984485e-18
68200000	0.004874443205375586	1.91831291869776e-49	1.5844576224120603e-58	2.2254653240218276e-11	8.78148400155235e-15	0.0002511135426668385	2.754591670846813e-23	2.050718347984551e-12	4.392353996912568e-15	8.78790485769365e-15	1.854338989984485e-18
68300000	0.004874443205375586	1.9183129186977595e-49	1.5844576224120603e-58	2.2254653240218276e-11	8.78148400155235e-15	0.0002511135426668385	2.7545916708468125e-23	2.050718347984551e-12	4.392353996912568e-15	8.78790485769365e-15	1.854338989984485e-18
68400000	0.004874443205375586	1.9183129186977595e-49	1.5844576224120603e-58	2.2254653240218276e-11	8.78148400155235e-15	0.0002511135426668385	2.754591670846812e-23	2.050718347984551e-12	4.392353996912568e-15	8.78790485769365e-15	1.854338989984485e-18
68500000	0.004874443205375586	1.9183129186977595e-49	1.5844576224120603e-58	2.2254653240218276e-11	8.78148400155235e-15	0.0002511135426668385	2.7545916708468113e-23	2.050718347984551e-12	4.392353996912568e-15	8.78790485769365e-15	1.854338989984485e-18
68600000	0.004874443205375586	1.9183129186977595e-49	1.5844576224120603e-58	2.2254653240218276e-11	8.78148400155235e-15	0.0002511135426668385	2.754591670846811e-23	2.050718347984551e-12	4.392353996912568e-15	8.78790485769365e-15	1.854338989984485e-18
68700000	0.004874443205375586	1.9183129186977595e-49	1.58445762241206e-58	2.2254653240218276e-11	8.78148400155235e-15	0.0002511135426668385	2.75459167084681e-23	2.050718347984551e-12	4.392353996912568e-15	8.78790485769365e-15	1.854338989984485e-18
68800000	0.004874443205375586	1.9183129186977595e-49	1.58445762241206e-58	2.2254653240218276e-11	8.78148400155235e-15	0.0002511135426668385	2.7545916708468096e-23	2.050718347984551e-12	4.392353996912568e-15	8.78790485769365e-15	1.854338989984485e-18
68900000	0.004874443205375586	1.9183129186977595e-49	1.58445762241206e-58	2.2254653240218276e-11	8.78148400155235e-15	0.0002511135426668385	2.754591670846809e-23	2.050718347984551e-12	4.392353996912568e-15	8.78790485769365e-15	1.854338989984485e-18
69000000	0.004874443205375586	1.9183129186977595e-49	1.58445762241206e-58	2.2254653240218276e-11	8.78148400155235e-15	0.0002511135426668385	2.754591670846809e-23	2.050718347984551e-12	4.392353996912568e-15	8.78790485769365e-15	1.854338989984485e-18
69100000	0.004874443205375586	1.9183129186977595e-49	1.58445762241206e-58	2.2254653240218276e-11	8.78148400155235e-15	0.0002511135426668385	2.7545916708468084e-23	2.050718347984551e-12	4.392353996912568e-15	8.78790485769365e-15	1.854338989984485e-18
69200000	0.004874443205375586	1.9183129186977595e-49	1.58445762241206e-58	2.2254653240218276e-11	8.78148400155235e-15	0.0002511135426668385	2.754591670846808e-23	2.050718347984551e-12	4.392353996912568e-15	8.78790485769365e-15	1.854338989984485e-18
69300000	0.004874443205375586	1.9183129186977595e-49	1.58445762241206e-58	2.2254653240218276e-11	8.78148400155235e-15	0.0002511135426668385	2.754591670846807e-23	2.050718347984551e-12	4.392353996912568e-15	8.78790485769365e-15	1.854338989984485e-18
69400000	0.004874443205375586	1.9183129186977595e-49	1.58445762241206e-58	2.2254653240218276e-11	8.78148400155235e-15	0.0002511135426668385	2.754591670846807e-23	2.050718347984551e-12	4.392353996912568e-15	8.78790485769365e-15	1.854338989984485e-18
69500000	0.004874443205375586	1.9183129186977595e-49	1.58445762241206e-58	2.2254653240218276e-11	8.78148400155235e-15	0.0002511135426668385	2.7545916708468066e-23	2.050718347984551e-12	4.392353996912568e-15	8.78790485769365e-15	1.854338989984485e-18
69600000	0.004874443205375586	1.9183129186977595e-49	1.58445762241206e-58	2.2254653240218276e-11	8.78148400155235e-15	0.0002511135426668385	2.754591670846806e-23	2.050718347984551e-12	4.392353996912568e-15	8.78790485769365e-15	1.854338989984485e-18
69700000	0.004874443205375586	1.9183129186977595e-49	1.58445762241206e-58	2.2254653240218276e-11	8.78148400155235e-15	0.0002511135426668385	2.754591670846806e-23	2.050718347984551e-12	4.392353996912568e-15	8.78790485769365e-15	1.854338989984485e-18
69800000	0.004874443205375586	1.9183129186977595e-49	1.58445762241206e-58	2.2254653240218276e-11	8.78148400155235e-15	0.0002511135426668385	2.7545916708468054e-23	2.050718347984551e-12	4.392353996912568e-15	8.78790485769365e-15	1.854338989984485e-18
69900000	0.004874443205375586	1.9183129186977595e-49	1.58445762241206e-58	2.2254653240218276e-11	8.78148400155235e-15	0.0002511135426668385	2.754591670846805e-23	2.050718347984551e-12	4.392353996912568e-15	8.78790485769365e-15	1.854338989984485e-18
70000000	0.004874443205375586	1.9183129186977595e-49	1.58445762241206e-58	2.2254653240218276e-11	8.78148400155235e-15	0.0002511135426668385	2.754591670846805e-23	2.050718347984551e-12	4.392353996912568e-15	8.78790485769365e-15	1.854338989984485e-18
70100000	0.004874443205375586	1.9183129186977595e-49	1.58445762241206e-58	2.2254653240218276e-11	8.78148400155235e-15	0.0002511135426668385	2.754591670846804e-23	2.050718347984551e-12	4.392353996912568e-15	8.78790485769365e-15	1.854338989984485e-18
70200000	0.004874443205375586	1.9183129186977595e-49	1.58445762241206e-58	2.2254653240218276e-11	8.78148400155235e-15	0.0002511135426668385	2.754591670846804e-23	2.050718347984551e-12	4.392353996912568e-15	8.78790485769365e-15	1.854338989984485e-18
70300000	0.004874443205375586	1.9183129186977595e-49	1.58445762241206e-58	2.2254653240218276e-11	8.78148400155235e-15	0.0002511135426668385	2.7545916708468037e-23	2.050718347984551e-12	4.392353996912568e-15	8.78790485769365e-15	1.854338989984485e-18
70400000	0.004874443205375586	1.9183129186977595e-49	1.58445762241206e-58	2.2254653240218276e-11	8.78148400155235e-15	0.0002511135426668385	2.7545916708468037e-23	2.050718347984551e-12	4.392353996912568e-15	8.78790485769365e-15	1.854338989984485e-18
70500000	0.004874443205375586	1.9183129186977595e-49	1.58445762241206e-58	2.2254653240218276e-11	8.78148400155235e-15	0.0002511135426668385	2.7545916708468037e-23	2.050718347984551e-12	4.392353996912568e-15	8.78790485769365e-15	1.854338989984485e-18
70600000	0.004874443205375586	1.9183129186977595e-49	1.58445762241206e-58	2.2254653240218276e-11	8.78148400155235e-15	0.0002511135426668385	2.754591670846803e-23	2.050718347984551e-12	4.392353996912568e-15	8.78790485769365e-15	1.854338989984485e-18
70700000	0.004874443205375586	1.9183129186977595e-49	1.58445762241206e-58	2.2254653240218276e-11	8.78148400155235e-15	0.0002511135426668385	2.754591670846803e-23	2.050718347984551e-12	4.392353996912568e-15	8.78790485769365e-15	1.854338989984485e-18
70800000	0.004874443205375586	1.9183129186977595e-49	1.58445762241206e-58	2.2254653240218276e-11	8.78148400155235e-15	0.0002511135426668385	2.754591670846803e-23	2.050718347984551e-12	4.392353996912568e-15	8.78790485769365e-15	1.854338989984485e-18
70900000	0.004874443205375586	1.9183129186977595e-49	1.58445762241206e-58	2.2254653240218276e-11	8.78148400155235e-15	0.0002511135426668385	2.7545916708468025e-23	2.050718347984551e-12	4.392353996912568e-15	8.78790485769365e-15	1.854338989984485e-18
71000000	0.004874443205375586	1.9183129186977595e-49	1.58445762241206e-58	2.2254653240218276e-11	8.78148400155235e-15	0.0002511135426668385	2.7545916708468025e-23	2.050718347984551e-12	4.392353996912568e-15	8.78790485769365e-15	1.854338989984485e-18
71100000	0.004874443205375586	1.9183129186977595e-49	1.58445762241206e-58	2.2254653240218276e-11	8.78148400155235e-15	0.0002511135426668385	2.7545916708468025e-23	2.050718347984551e-12	4.392353996912568e-15	8.78790485769365e-15	1.854338989984485e-18
71200000	0.004874443205375586	1.9183129186977595e-49	1.58445762241206e-58	2.2254653240218276e-11	8.78148400155235e-15	0.0002511135426668385	2.7545916708468025e-23	2.050718347984551e-12	4.392353996912568e-15	8.78790485769365e-15	1.854338989984485e-18
71300000	0.004874443205375586	1.9183129186977595e-49	1.58445762241206e-58	2.2254653240218276e-11	8.78148400155235e-15	0.0002511135426668385	2.7545916708468025e-23	2.050718347984551e-12	4.392353996912568e-15	8.78790485769365e-15	1.854338989984485e-18
71400000	0.004874443205375586	1.9183129186977595e-49	1.58445762241206e-58	2.2254653240218276e-11	8.78148400155235e-15	0.0002511135426668385	2.7545916708468025e-23	2.050718347984551e-12	4.392353996912568e-15	8.78790485769365e-15	1.854338989984485e-18
71500000	0.004874443205375586	1.9183129186977595e-49	1.58445762241206e-58	2.2254653240218276e-11	8.78148400155235e-15	0.0002511135426668385	2.754591670846802e-23	2.050718347984551e-12	4.392353996912568e-15	8.78790485769365e-15	1.854338989984485e-18
71600000	0.004874443205375586	1.9183129186977595e-49	1.58445762241206e-58	2.2254653240218276e-11	8.78148400155235e-15	0.0002511135426668385	2.754591670846802e-23	2.050718347984551e-12	4.392353996912568e-15	8.78790485769365e-15	1.854338989984485e-18
71700000	0.004874443205375586	1.9183129186977595e-49	1.58445762241206e-58	2.2254653240218276e-11	8.78148400155235e-15	0.0002511135426668385	2.754591670846802e-23	2.050718347984551e-12	4.392353996912568e-15	8.78790485769365e-15	1.854338989984485e-18
71800000	0.004874443205375586	1.9183129186977595e-49	1.58445762241206e-58	2.2254653240218276e-11	8.78148400155235e-15	0.0002511135426668385	2.754591670846802e-23	2.050718347984551e-12	4.392353996912568e-15	8.78790485769365e-15	1.854338989984485e-18
71900000	0.004874443205375586	1.9183129186977595e-49	1.58445762241206e-58	2.2254653240218276e-11	8.78148400155235e-15	0.0002511135426668385	2.754591670846802e-23	2.050718347984551e-12	4.392353996912568e-15	8.78790485769365e-15	1.854338989984485e-18
72000000	0.004874443205375586	1.9183129186977595e-49	1.58445762241206e-58	2.2254653240218276e-11	8.78148400155235e-15	0.0002511135426668385	2.754591670846802e-23	2.050718347984551e-12	4.392353996912568e-15	8.78790485769365e-15	1.854338989984485e-18
72100000	0.004874443205375586	1.9183129186977595e-49	1.58445762241206e-58	2.2254653240218276e-11	8.78148400155235e-15	0.0002511135426668385	2.754591670846802e-23	2.050718347984551e-12	4.392353996912568e-15	8.78790485769365e-15	1.854338989984485e-18
72200000	0.004874443205375586	1.9183129186977595e-49	1.58445762241206e-58	2.2254653240218276e-11	8.78148400155235e-15	0.0002511135426668385	2.7545916708468025e-23	2.050718347984551e-12	4.392353996912568e-15	8.78790485769365e-15	1.854338989984485e-18
72300000	0.004874443205375586	1.9183129186977595e-49	1.58445762241206e-58	2.2254653240218276e-11	8.78148400155235e-15	0.0002511135426668385	2.7545916708468025e-23	2.050718347984551e-12	4.392353996912568e-15	8.78790485769365e-15	1.854338989984485e-18
72400000	0.004874443205375586	1.9183129186977595e-49	1.58445762241206e-58	2.2254653240218276e-11	8.78148400155235e-15	0.0002511135426668385	2.7545916708468025e-23	2.050718347984551e-12	4.392353996912568e-15	8.78790485769365e-15	1.854338989984485e-18
72500000	0.004874443205375586	1.9183129186977595e-49	1.58445762241206e-58	2.2254653240218276e-11	8.78148400155235e-15	0.0002511135426668385	2.7545916708468025e-23	2.050718347984551e-12	4.392353996912568e-15	8.78790485769365e-15	1.854338989984485e-18
72600000	0.004874443205375586	1.9183129186977595e-49	1.58445762241206e-58	2.2254653240218276e-11	8.78148400155235e-15	0.0002511135426668385	2.7545916708468025e-23	2.050718347984551e-12	4.392353996912568e-15	8.78790485769365e-15	1.854338989984485e-18
72700000	0.004874443205375586	1.9183129186977595e-49	1.58445762241206e-58	2.2254653240218276e-11	8.78148400155235e-15	0.0002511135426668385	2.7545916708468025e-23	2.050718347984551e-12	4.392353996912568e-15	8.78790485769365e-15	1.854338989984485e-18
72800000	0.004874443205375586	1.9183129186977595e-49	1.58445762241206e-58	2.2254653240218276e-11	8.78148400155235e-15	0.0002511135426668385	2.754591670846803e-23	2.050718347984551e-12	4.392353996912568e-15	8.78790485769365e-15	1.854338989984485e-18
72900000	0.004874443205375586	1.9183129186977595e-49	1.58445762241206e-58	2.2254653240218276e-11	8.78148400155235e-15	0.0002511135426668385	2.754591670846803e-23	2.050718347984551e-12	4.392353996912568e-15	8.78790485769365e-15	1.854338989984485e-18
73000000	0.004874443205375586	1.9183129186977595e-49	1.58445762241206e-58	2.2254653240218276e-11	8.78148400155235e-15	0.0002511135426668385	2.754591670846803e-23	2.050718347984551e-12	4.392353996912568e-15	8.78790485769365e-15	1.854338989984485e-18
73100000	0.004874443205375586	1.9183129186977595e-49	1.58445762241206e-58	2.2254653240218276e-11	8.78148400155235e-15	0.0002511135426668385	2.754591670846803e-23	2.050718347984551e-12	4.392353996912568e-15	8.78790485769365e-15	1.854338989984485e-18
73200000	0.004874443205375586	1.9183129186977595e-49	1.58445762241206e-58	2.2254653240218276e-11	8.78148400155235e-15	0.0002511135426668385	2.7545916708468037e-23	2.050718347984551e-12	4.392353996912568e-15	8.78790485769365e-15	1.854338989984485e-18
73300000	0.004874443205375586	1.9183129186977595e-49	1.58445762241206e-58	2.2254653240218276e-11	8.78148400155235e-15	0.0002511135426668385	2.7545916708468037e-23	2.050718347984551e-12	4.392353996912568e-15	8.78790485769365e-15	1.854338989984485e-18
73400000	0.004874443205375586	1.9183129186977595e-49	1.58445762241206e-58	2.2254653240218276e-11	8.78148400155235e-15	0.0002511135426668385	2.7545916708468037e-23	2.050718347984551e-12	4.392353996912568e-15	8.78790485769365e-15	1.854338989984485e-18
73500000	0.004874443205375586	1.9183129186977595e-49	1.58445762241206e-58	2.2254653240218276e-11	8.78148400155235e-15	0.0002511135426668385	2.754591670846804e-23	2.050718347984551e-12	4.392353996912568e-15	8.78790485769365e-15	1.854338989984485e-18
73600000	0.004874443205375586	1.9183129186977595e-49	1.58445762241206e-58	2.2254653240218276e-11	8.78148400155235e-15	0.0002511135426668385	2.754591670846804e-23	2.050718347984551e-12	4.392353996912568e-15	8.78790485769365e-15	1.854338989984485e-18
73700000	0.004874443205375586	1.9183129186977595e-49	1.58445762241206e-58	2.2254653240218276e-11	8.78148400155235e-15	0.0002511135426668385	2.754591670846804e-23	2.050718347984551e-12	4.392353996912568e-15	8.78790485769365e-15	1.854338989984485e-18
73800000	0.004874443205375586	1.9183129186977595e-49	1.58445762241206e-58	2.2254653240218276e-11	8.78148400155235e-15	0.0002511135426668385	2.754591670846805e-23	2.050718347984551e-12	4.392353996912568e-15	8.78790485769365e-15	1.854338989984485e-18
73900000	0.004874443205375586	1.9183129186977595e-49	1.58445762241206e-58	2.2254653240218276e-11	8.78148400155235e-15	0.0002511135426668385	2.754591670846805e-23	2.050718347984551e-12	4.392353996912568e-15	8.78790485769365e-15	1.854338989984485e-18
74000000	0.004874443205375586	1.9183129186977595e-49	1.58445762241206e-58	2.2254653240218276e-11	8.78148400155235e-15	0.0002511135426668385	2.7545916708468054e-23	2.050718347984551e-12	4.392353996912568e-15	8.78790485769365e-15	1.854338989984485e-18
74100000	0.004874443205375586	1.9183129186977595e-49	1.58445762241206e-58	2.2254653240218276e-11	8.78148400155235e-15	0.0002511135426668385	2.7545916708468054e-23	2.050718347984551e-12	4.392353996912568e-15	8.78790485769365e-15	1.854338989984485e-18
74200000	0.004874443205375586	1.9183129186977595e-49	1.58445762241206e-58	2.2254653240218276e-11	8.78148400155235e-15	0.0002511135426668385	2.7545916708468054e-23	2.050718347984551e-12	4.392353996912568e-15	8.78790485769365e-15	1.854338989984485e-18
74300000	0.004874443205375586	1.9183129186977595e-49	1.58445762241206e-58	2.2254653240218276e-11	8.78148400155235e-15	0.0002511135426668385	2.754591670846806e-23	2.050718347984551e-12	4.392353996912568e-15	8.78790485769365e-15	1.854338989984485e-18
74400000	0.004874443205375586	1.9183129186977595e-49	1.58445762241206e-58	2.2254653240218276e-11	8.78148400155235e-15	0.0002511135426668385	2.754591670846806e-23	2.050718347984551e-12	4.392353996912568e-15	8.78790485769365e-15	1.854338989984485e-18
74500000	0.004874443205375586	1.9183129186977595e-49	1.58445762241206e-58	2.2254653240218276e-11	8.78148400155235e-15	0.0002511135426668385	2.7545916708468066e-23	2.050718347984551e-12	4.392353996912568e-15	8.78790485769365e-15	1.854338989984485e-18
74600000	0.004874443205375586	1.9183129186977595e-49	1.58445762241206e-58	2.2254653240218276e-11	8.78148400155235e-15	0.0002511135426668385	2.7545916708468066e-23	2.050718347984551e-12	4.392353996912568e-15	8.78790485769365e-15	1.854338989984485e-18
74700000	0.004874443205375586	1.9183129186977595e-49	1.58445762241206e-58	2.2254653240218276e-11	8.78148400155235e-15	0.0002511135426668385	2.754591670846807e-23	2.050718347984551e-12	4.392353996912568e-15	8.78790485769365e-15	1.854338989984485e-18
74800000	0.004874443205375586	1.9183129186977595e-49	1.58445762241206e-58	2.2254653240218276e-11	8.78148400155235e-15	0.0002511135426668385	2.754591670846807e-23	2.050718347984551e-12	4.392353996912568e-15	8.78790485769365e-15	1.854338989984485e-18
74900000	0.004874443205375586	1.9183129186977595e-49	1.58445762241206e-58	2.2254653240218276e-11	8.78148400155235e-15	0.0002511135426668385	2.754591670846808e-23	2.050718347984551e-12	4.392353996912568e-15	8.78790485769365e-15	1.854338989984485e-18
75000000	0.004874443205375586	1.9183129186977595e-49	1.58445762241206e-58	2.2254653240218276e-11	8.78148400155235e-15	0.0002511135426668385	2.754591670846808e-23	2.050718347984551e-12	4.392353996912568e-15	8.78790485769365e-15	1.854338989984485e-18
75100000	0.004874443205375586	1.9183129186977595e-49	1.58445762241206e-58	2.2254653240218276e-11	8.78148400155235e-15	0.0002511135426668385	2.7545916708468084e-23	2.050718347984551e-12	4.392353996912568e-15	8.78790485769365e-15	1.854338989984485e-18
75200000	0.004874443205375586	1.9183129186977595e-49	1.58445762241206e-58	2.2254653240218276e-11	8.78148400155235e-15	0.0002511135426668385	2.754591670846809e-23	2.050718347984551e-12	4.392353996912568e-15	8.78790485769365e-15	1.854338989984485e-18
75300000	0.004874443205375586	1.9183129186977595e-49	1.58445762241206e-58	2.2254653240218276e-11	8.78148400155235e-15	0.0002511135426668385	2.754591670846809e-23	2.050718347984551e-12	4.392353996912568e-15	8.78790485769365e-15	1.854338989984485e-18
75400000	0.004874443205375586	1.9183129186977595e-49	1.58445762241206e-58	2.2254653240218276e-11	8.78148400155235e-15	0.0002511135426668385	2.7545916708468096e-23	2.050718347984551e-12	4.392353996912568e-15	8.78790485769365e-15	1.854338989984485e-18
75500000	0.004874443205375586	1.9183129186977595e-49	1.58445762241206e-58	2.2254653240218276e-11	8.781484001552351e-15	0.0002511135426668385	2.7545916708468096e-23	2.050718347984551e-12	4.392353996912568e-15	8.78790485769365e-15	1.854338989984485e-18
75600000	0.004874443205375586	1.9183129186977595e-49	1.58445762241206e-58	2.2254653240218276e-11	8.781484001552351e-15	0.0002511135426668385	2.75459167084681e-23	2.050718347984551e-12	4.392353996912568e-15	8.78790485769365e-15	1.854338989984485e-18
75700000	0.004874443205375586	1.9183129186977595e-49	1.58445762241206e-58	2.2254653240218276e-11	8.781484001552351e-15	0.0002511135426668385	2.75459167084681e-23	2.050718347984551e-12	4.392353996912568e-15	8.78790485769365e-15	1.854338989984485e-18
75800000	0.004874443205375586	1.9183129186977595e-49	1.58445762241206e-58	2.2254653240218276e-11	8.781484001552351e-15	0.0002511135426668385	2.754591670846811e-23	2.050718347984551e-12	4.392353996912568e-15	8.78790485769365e-15	1.854338989984485e-18
75900000	0.004874443205375586	1.9183129186977595e-49	1.58445762241206e-58	2.2254653240218276e-11	8.781484001552351e-15	0.0002511135426668385	2.7545916708468113e-23	2.050718347984551e-12	4.392353996912568e-15	8.78790485769365e-15	1.854338989984485e-18
76000000	0.004874443205375586	1.9183129186977595e-49	1.58445762241206e-58	2.2254653240218276e-11	8.781484001552351e-15	0.0002511135426668385	2.7545916708468113e-23	2.050718347984551e-12	4.392353996912568e-15	8.78790485769365e-15	1.854338989984485e-18
76100000	0.004874443205375586	1.9183129186977595e-49	1.58445762241206e-58	2.2254653240218276e-11	8.781484001552351e-15	0.0002511135426668385	2.754591670846812e-23	2.050718347984551e-12	4.392353996912568e-15	8.78790485769365e-15	1.854338989984485e-18
76200000	0.004874443205375586	1.9183129186977595e-49	1.58445762241206e-58	2.2254653240218276e-11	8.781484001552351e-15	0.0002511135426668385	2.754591670846812e-23	2.050718347984551e-12	4.392353996912568e-15	8.78790485769365e-15	1.854338989984485e-18
76300000	0.004874443205375586	1.9183129186977595e-49	1.58445762241206e-58	2.2254653240218276e-11	8.781484001552351e-15	0.0002511135426668385	2.7545916708468125e-23	2.0507183479845512e-12	4.392353996912568e-15	8.78790485769365e-15	1.854338989984485e-18
76400000	0.004874443205375586	1.9183129186977595e-49	1.58445762241206e-58	2.2254653240218276e-11	8.781484001552351e-15	0.0002511135426668385	2.754591670846813e-23	2.0507183479845512e-12	4.392353996912568e-15	8.78790485769365e-15	1.854338989984485e-18
76500000	0.004874443205375586	1.9183129186977595e-49	1.58445762241206e-58	2.2254653240218276e-11	8.781484001552351e-15	0.0002511135426668385	2.754591670846813e-23	2.0507183479845512e-12	4.392353996912568e-15	8.78790485769365e-15	1.854338989984485e-18
76600000	0.004874443205375586	1.9183129186977595e-49	1.58445762241206e-58	2.2254653240218276e-11	8.781484001552351e-15	0.0002511135426668385	2.7545916708468137e-23	2.0507183479845512e-12	4.392353996912568e-15	8.78790485769365e-15	1.854338989984485e-18
76700000	0.004874443205375586	1.91831291869776e-49	1.58445762241206e-58	2.2254653240218276e-11	8.781484001552351e-15	0.0002511135426668385	2.7545916708468137e-23	2.0507183479845512e-12	4.392353996912568e-15	8.78790485769365e-15	1.854338989984485e-18
76800000	0.004874443205375586	1.91831291869776e-49	1.58445762241206e-58	2.2254653240218273e-11	8.781484001552351e-15	0.0002511135426668385	2.754591670846814e-23	2.0507183479845512e-12	4.392353996912568e-15	8.78790485769365e-15	1.854338989984485e-18
76900000	0.004874443205375587	1.91831291869776e-49	1.58445762241206e-58	2.2254653240218273e-11	8.781484001552351e-15	0.0002511135426668385	2.754591670846815e-23	2.0507183479845512e-12	4.392353996912568e-15	8.78790485769365e-15	1.854338989984485e-18
77000000	0.004874443205375587	1.91831291869776e-49	1.58445762241206e-58	2.2254653240218273e-11	8.781484001552351e-15	0.0002511135426668385	2.754591670846815e-23	2.0507183479845512e-12	4.392353996912568e-15	8.78790485769365e-15	1.854338989984485e-18
77100000	0.004874443205375587	1.91831291869776e-49	1.58445762241206e-58	2.2254653240218273e-11	8.781484001552351e-15	0.0002511135426668385	2.7545916708468154e-23	2.0507183479845512e-12	4.392353996912568e-15	8.78790485769365e-15	1.854338989984485e-18
77200000	0.004874443205375587	1.91831291869776e-49	1.5844576224120603e-58	2.2254653240218273e-11	8.781484001552351e-15	0.0002511135426668385	2.7545916708468154e-23	2.0507183479845512e-12	4.392353996912568e-15	8.78790485769365e-15	1.854338989984485e-18
77300000	0.004874443205375587	1.91831291869776e-49	1.5844576224120603e-58	2.2254653240218273e-11	8.781484001552351e-15	0.0002511135426668385	2.754591670846816e-23	2.0507183479845512e-12	4.392353996912568e-15	8.78790485769365e-15	1.854338989984485e-18
77400000	0.004874443205375587	1.91831291869776e-49	1.5844576224120603e-58	2.2254653240218273e-11	8.781484001552351e-15	0.0002511135426668385	2.7545916708468166e-23	2.0507183479845512e-12	4.392353996912568e-15	8.78790485769365e-15	1.854338989984485e-18
77500000	0.004874443205375587	1.91831291869776e-49	1.5844576224120603e-58	2.2254653240218273e-11	8.781484001552351e-15	0.0002511135426668385	2.7545916708468166e-23	2.0507183479845512e-12	4.392353996912568e-15	8.78790485769365e-15	1.854338989984485e-18
77600000	0.004874443205375587	1.91831291869776e-49	1.5844576224120603e-58	2.2254653240218273e-11	8.781484001552351e-15	0.0002511135426668385	2.754591670846817e-23	2.0507183479845512e-12	4.392353996912568e-15	8.78790485769365e-15	1.854338989984485e-18
77700000	0.004874443205375587	1.91831291869776e-49	1.5844576224120603e-58	2.2254653240218273e-11	8.781484001552351e-15	0.0002511135426668385	2.754591670846817e-23	2.0507183479845512e-12	4.392353996912568e-15	8.78790485769365e-15	1.854338989984485e-18
77800000	0.004874443205375587	1.91831291869776e-49	1.5844576224120603e-58	2.2254653240218273e-11	8.781484001552351e-15	0.0002511135426668385	2.754591670846818e-23	2.0507183479845512e-12	4.392353996912568e-15	8.78790485769365e-15	1.854338989984485e-18
77900000	0.004874443205375587	1.91831291869776e-49	1.5844576224120603e-58	2.2254653240218273e-11	8.781484001552351e-15	0.0002511135426668385	2.754591670846818e-23	2.0507183479845512e-12	4.392353996912568e-15	8.78790485769365e-15	1.854338989984485e-18
78000000	0.004874443205375587	1.91831291869776e-49	1.5844576224120603e-58	2.2254653240218273e-11	8.781484001552351e-15	0.0002511135426668385	2.7545916708468184e-23	2.0507183479845512e-12	4.392353996912568e-15	8.78790485769365e-15	1.854338989984485e-18
78100000	0.004874443205375587	1.91831291869776e-49	1.5844576224120603e-58	2.2254653240218273e-11	8.781484001552351e-15	0.0002511135426668385	2.754591670846819e-23	2.0507183479845512e-12	4.392353996912568e-15	8.78790485769365e-15	1.854338989984485e-18
78200000	0.004874443205375587	1.91831291869776e-49	1.5844576224120603e-58	2.2254653240218273e-11	8.781484001552351e-15	0.0002511135426668385	2.754591670846819e-23	2.0507183479845512e-12	4.392353996912568e-15	8.78790485769365e-15	1.854338989984485e-18
78300000	0.004874443205375587	1.91831291869776e-49	1.5844576224120603e-58	2.2254653240218273e-11	8.781484001552351e-15	0.0002511135426668385	2.7545916708468195e-23	2.0507183479845512e-12	4.392353996912568e-15	8.78790485769365e-15	1.854338989984485e-18
78400000	0.004874443205375587	1.91831291869776e-49	1.5844576224120603e-58	2.2254653240218273e-11	8.781484001552351e-15	0.0002511135426668385	2.7545916708468195e-23	2.0507183479845512e-12	4.392353996912568e-15	8.78790485769365e-15	1.854338989984485e-18
78500000	0.004874443205375587	1.91831291869776e-49	1.5844576224120603e-58	2.2254653240218273e-11	8.781484001552351e-15	0.0002511135426668385	2.75459167084682e-23	2.0507183479845512e-12	4.392353996912568e-15	8.78790485769365e-15	1.854338989984485e-18
78600000	0.004874443205375587	1.91831291869776e-49	1.5844576224120603e-58	2.2254653240218273e-11	8.781484001552351e-15	0.0002511135426668385	2.75459167084682e-23	2.0507183479845512e-12	4.392353996912568e-15	8.78790485769365e-15	1.854338989984485e-18
78700000	0.004874443205375587	1.91831291869776e-49	1.5844576224120603e-58	2.2254653240218273e-11	8.781484001552351e-15	0.0002511135426668385	2.754591670846821e-23	2.0507183479845512e-12	4.392353996912568e-15	8.78790485769365e-15	1.854338989984485e-18
78800000	0.004874443205375587	1.91831291869776e-49	1.5844576224120603e-58	2.2254653240218273e-11	8.781484001552351e-15	0.0002511135426668385	2.754591670846821e-23	2.0507183479845512e-12	4.392353996912568e-15	8.78790485769365e-15	1.854338989984485e-18
78900000	0.004874443205375587	1.91831291869776e-49	1.5844576224120603e-58	2.2254653240218273e-11	8.781484001552351e-15	0.0002511135426668385	2.7545916708468213e-23	2.0507183479845512e-12	4.392353996912568e-15	8.78790485769365e-15	1.854338989984485e-18
79000000	0.004874443205375587	1.91831291869776e-49	1.5844576224120603e-58	2.2254653240218273e-11	8.781484001552351e-15	0.0002511135426668385	2.7545916708468213e-23	2.0507183479845512e-12	4.392353996912568e-15	8.78790485769365e-15	1.854338989984485e-18
79100000	0.004874443205375587	1.91831291869776e-49	1.5844576224120603e-58	2.2254653240218273e-11	8.781484001552351e-15	0.0002511135426668385	2.754591670846822e-23	2.0507183479845512e-12	4.392353996912568e-15	8.78790485769365e-15	1.854338989984485e-18
79200000	0.004874443205375587	1.91831291869776e-49	1.5844576224120603e-58	2.2254653240218273e-11	8.781484001552351e-15	0.0002511135426668385	2.754591670846822e-23	2.0507183479845512e-12	4.392353996912568e-15	8.78790485769365e-15	1.854338989984485e-18
79300000	0.004874443205375587	1.91831291869776e-49	1.5844576224120603e-58	2.2254653240218273e-11	8.781484001552351e-15	0.0002511135426668385	2.7545916708468225e-23	2.0507183479845512e-12	4.392353996912568e-15	8.78790485769365e-15	1.854338989984485e-18
79400000	0.004874443205375587	1.91831291869776e-49	1.5844576224120603e-58	2.2254653240218273e-11	8.781484001552351e-15	0.0002511135426668385	2.7545916708468225e-23	2.0507183479845512e-12	4.392353996912568e-15	8.78790485769365e-15	1.854338989984485e-18
79500000	0.004874443205375587	1.91831291869776e-49	1.5844576224120603e-58	2.2254653240218273e-11	8.781484001552351e-15	0.0002511135426668385	2.7545916708468225e-23	2.0507183479845512e-12	4.392353996912568e-15	8.78790485769365e-15	1.854338989984485e-18
79600000	0.004874443205375587	1.91831291869776e-49	1.5844576224120603e-58	2.2254653240218273e-11	8.781484001552351e-15	0.0002511135426668385	2.754591670846823e-23	2.0507183479845512e-12	4.392353996912568e-15	8.78790485769365e-15	1.854338989984485e-18
79700000	0.004874443205375587	1.91831291869776e-49	1.5844576224120603e-58	2.2254653240218273e-11	8.781484001552351e-15	0.0002511135426668385	2.754591670846823e-23	2.0507183479845512e-12	4.392353996912568e-15	8.78790485769365e-15	1.854338989984485e-18
79800000	0.004874443205375587	1.91831291869776e-49	1.5844576224120603e-58	2.2254653240218273e-11	8.781484001552351e-15	0.0002511135426668385	2.754591670846823e-23	2.0507183479845512e-12	4.392353996912568e-15	8.78790485769365e-15	1.854338989984485e-18
79900000	0.004874443205375587	1.91831291869776e-49	1.5844576224120603e-58	2.2254653240218273e-11	8.781484001552351e-15	0.0002511135426668385	2.7545916708468237e-23	2.0507183479845512e-12	4.392353996912568e-15	8.78790485769365e-15	1.854338989984485e-18
80000000	0.004874443205375587	1.91831291869776e-49	1.5844576224120603e-58	2.2254653240218273e-11	8.781484001552351e-15	0.0002511135426668385	2.7545916708468237e-23	2.0507183479845512e-12	4.392353996912568e-15	8.78790485769365e-15	1.854338989984485e-18
80100000	0.004874443205375587	1.91831291869776e-49	1.5844576224120603e-58	2.2254653240218273e-11	8.781484001552351e-15	0.0002511135426668385	2.7545916708468237e-23	2.0507183479845512e-12	4.392353996912568e-15	8.78790485769365e-15	1.854338989984485e-18
80200000	0.004874443205375587	1.91831291869776e-49	1.5844576224120603e-58	2.2254653240218273e-11	8.781484001552351e-15	0.0002511135426668385	2.754591670846824e-23	2.0507183479845512e-12	4.392353996912568e-15	8.78790485769365e-15	1.854338989984485e-18
80300000	0.004874443205375587	1.91831291869776e-49	1.5844576224120603e-58	2.2254653240218273e-11	8.781484001552351e-15	0.0002511135426668385	2.754591670846824e-23	2.0507183479845512e-12	4.392353996912568e-15	8.78790485769365e-15	1.854338989984485e-18
80400000	0.004874443205375587	1.91831291869776e-49	1.5844576224120603e-58	2.2254653240218273e-11	8.781484001552351e-15	0.0002511135426668385	2.754591670846824e-23	2.0507183479845512e-12	4.392353996912568e-15	8.78790485769365e-15	1.854338989984485e-18
80500000	0.004874443205375587	1.91831291869776e-49	1.5844576224120603e-58	2.2254653240218273e-11	8.781484001552351e-15	0.0002511135426668385	2.754591670846824e-23	2.0507183479845512e-12	4.392353996912568e-15	8.78790485769365e-15	1.854338989984485e-18
80600000	0.004874443205375587	1.91831291869776e-49	1.5844576224120603e-58	2.2254653240218273e-11	8.781484001552351e-15	0.0002511135426668385	2.754591670846825e-23	2.0507183479845512e-12	4.392353996912568e-15	8.78790485769365e-15	1.854338989984485e-18
80700000	0.004874443205375587	1.91831291869776e-49	1.5844576224120603e-58	2.2254653240218273e-11	8.781484001552351e-15	0.0002511135426668385	2.754591670846825e-23	2.0507183479845512e-12	4.392353996912568e-15	8.78790485769365e-15	1.854338989984485e-18
80800000	0.004874443205375587	1.91831291869776e-49	1.5844576224120603e-58	2.2254653240218273e-11	8.781484001552351e-15	0.0002511135426668385	2.754591670846825e-23	2.0507183479845512e-12	4.392353996912568e-15	8.78790485769365e-15	1.854338989984485e-18
80900000	0.004874443205375587	1.91831291869776e-49	1.5844576224120603e-58	2.2254653240218273e-11	8.781484001552351e-15	0.0002511135426668385	2.754591670846825e-23	2.0507183479845512e-12	4.392353996912568e-15	8.78790485769365e-15	1.854338989984485e-18
81000000	0.004874443205375587	1.91831291869776e-49	1.5844576224120603e-58	2.2254653240218273e-11	8.781484001552351e-15	0.0002511135426668385	2.754591670846825e-23	2.0507183479845512e-12	4.392353996912568e-15	8.78790485769365e-15	1.854338989984485e-18
81100000	0.004874443205375587	1.91831291869776e-49	1.5844576224120603e-58	2.2254653240218273e-11	8.781484001552351e-15	0.0002511135426668385	2.754591670846825e-23	2.0507183479845512e-12	4.392353996912568e-15	8.78790485769365e-15	1.854338989984485e-18
81200000	0.004874443205375587	1.91831291869776e-49	1.5844576224120603e-58	2.2254653240218273e-11	8.781484001552351e-15	0.0002511135426668385	2.7545916708468254e-23	2.0507183479845512e-12	4.392353996912568e-15	8.78790485769365e-15	1.854338989984485e-18
81300000	0.004874443205375587	1.91831291869776e-49	1.5844576224120603e-58	2.2254653240218273e-11	8.781484001552351e-15	0.0002511135426668385	2.7545916708468254e-23	2.0507183479845512e-12	4.392353996912568e-15	8.78790485769365e-15	1.854338989984485e-18
81400000	0.004874443205375587	1.91831291869776e-49	1.5844576224120603e-58	2.2254653240218273e-11	8.781484001552351e-15	0.0002511135426668385	2.7545916708468254e-23	2.0507183479845512e-12	4.392353996912568e-15	8.78790485769365e-15	1.854338989984485e-18
81500000	0.004874443205375587	1.91831291869776e-49	1.5844576224120603e-58	2.2254653240218273e-11	8.781484001552351e-15	0.0002511135426668385	2.7545916708468254e-23	2.0507183479845512e-12	4.392353996912568e-15	8.78790485769365e-15	1.854338989984485e-18
81600000	0.004874443205375587	1.91831291869776e-49	1.5844576224120603e-58	2.2254653240218273e-11	8.781484001552351e-15	0.0002511135426668385	2.7545916708468254e-23	2.0507183479845512e-12	4.392353996912568e-15	8.78790485769365e-15	1.854338989984485e-18
81700000	0.004874443205375587	1.91831291869776e-49	1.5844576224120603e-58	2.2254653240218273e-11	8.781484001552351e-15	0.0002511135426668385	2.7545916708468254e-23	2.0507183479845512e-12	4.392353996912568e-15	8.78790485769365e-15	1.854338989984485e-18
81800000	0.004874443205375587	1.91831291869776e-49	1.5844576224120603e-58	2.2254653240218273e-11	8.781484001552351e-15	0.0002511135426668385	2.7545916708468254e-23	2.0507183479845512e-12	4.392353996912568e-15	8.78790485769365e-15	1.854338989984485e-18
81900000	0.004874443205375587	1.91831291869776e-49	1.5844576224120603e-58	2.2254653240218273e-11	8.781484001552351e-15	0.0002511135426668385	2.7545916708468254e-23	2.0507183479845512e-12	4.392353996912568e-15	8.78790485769365e-15	1.854338989984485e-18
82000000	0.004874443205375587	1.91831291869776e-49	1.5844576224120603e-58	2.2254653240218273e-11	8.781484001552351e-15	0.0002511135426668385	2.7545916708468254e-23	2.0507183479845512e-12	4.392353996912568e-15	8.78790485769365e-15	1.854338989984485e-18
82100000	0.004874443205375587	1.91831291869776e-49	1.5844576224120603e-58	2.2254653240218273e-11	8.781484001552351e-15	0.0002511135426668385	2.7545916708468254e-23	2.0507183479845512e-12	4.392353996912568e-15	8.78790485769365e-15	1.854338989984485e-18
82200000	0.004874443205375587	1.91831291869776e-49	1.5844576224120603e-58	2.2254653240218273e-11	8.781484001552351e-15	0.0002511135426668385	2.7545916708468254e-23	2.0507183479845512e-12	4.392353996912568e-15	8.78790485769365e-15	1.854338989984485e-18
82300000	0.004874443205375587	1.91831291869776e-49	1.5844576224120603e-58	2.2254653240218273e-11	8.781484001552351e-15	0.0002511135426668385	2.7545916708468254e-23	2.0507183479845512e-12	4.392353996912568e-15	8.78790485769365e-15	1.854338989984485e-18
82400000	0.004874443205375587	1.9183129186977603e-49	1.5844576224120603e-58	2.2254653240218273e-11	8.781484001552351e-15	0.0002511135426668385	2.7545916708468254e-23	2.0507183479845512e-12	4.392353996912568e-15	8.78790485769365e-15	1.854338989984485e-18
82500000	0.004874443205375587	1.9183129186977603e-49	1.5844576224120603e-58	2.2254653240218273e-11	8.781484001552351e-15	0.0002511135426668385	2.754591670846825e-23	2.0507183479845512e-12	4.392353996912568e-15	8.78790485769365e-15	1.854338989984485e-18
82600000	0.004874443205375587	1.9183129186977603e-49	1.5844576224120603e-58	2.2254653240218273e-11	8.781484001552351e-15	0.0002511135426668385	2.754591670846825e-23	2.0507183479845512e-12	4.392353996912568e-15	8.78790485769365e-15	1.854338989984485e-18
82700000	0.004874443205375587	1.9183129186977603e-49	1.5844576224120603e-58	2.2254653240218273e-11	8.781484001552351e-15	0.0002511135426668385	2.754591670846825e-23	2.0507183479845512e-12	4.392353996912568e-15	8.78790485769365e-15	1.854338989984485e-18
82800000	0.004874443205375587	1.9183129186977603e-49	1.5844576224120603e-58	2.2254653240218273e-11	8.781484001552351e-15	0.0002511135426668385	2.754591670846825e-23	2.0507183479845512e-12	4.392353996912568e-15	8.78790485769365e-15	1.854338989984485e-18
82900000	0.004874443205375587	1.9183129186977603e-49	1.5844576224120603e-58	2.2254653240218273e-11	8.781484001552351e-15	0.0002511135426668385	2.754591670846825e-23	2.0507183479845512e-12	4.392353996912568e-15	8.78790485769365e-15	1.854338989984485e-18
83000000	0.004874443205375587	1.9183129186977603e-49	1.5844576224120603e-58	2.2254653240218273e-11	8.781484001552351e-15	0.0002511135426668385	2.754591670846825e-23	2.0507183479845512e-12	4.392353996912568e-15	8.78790485769365e-15	1.854338989984485e-18
83100000	0.004874443205375587	1.9183129186977603e-49	1.5844576224120603e-58	2.2254653240218273e-11	8.781484001552351e-15	0.0002511135426668385	2.754591670846825e-23	2.0507183479845512e-12	4.392353996912568e-15	8.78790485769365e-15	1.854338989984485e-18
83200000	0.004874443205375587	1.9183129186977603e-49	1.5844576224120604e-58	2.2254653240218273e-11	8.781484001552351e-15	0.0002511135426668385	2.754591670846825e-23	2.0507183479845512e-12	4.392353996912568e-15	8.78790485769365e-15	1.854338989984485e-18
83300000	0.004874443205375587	1.9183129186977603e-49	1.5844576224120604e-58	2.2254653240218273e-11	8.781484001552351e-15	0.0002511135426668385	2.754591670846824e-23	2.0507183479845512e-12	4.392353996912568e-15	8.78790485769365e-15	1.854338989984485e-18
83400000	0.004874443205375587	1.9183129186977603e-49	1.5844576224120604e-58	2.2254653240218273e-11	8.781484001552351e-15	0.0002511135426668385	2.754591670846824e-23	2.0507183479845512e-12	4.392353996912568e-15	8.78790485769365e-15	1.854338989984485e-18
83500000	0.004874443205375587	1.9183129186977603e-49	1.5844576224120604e-58	2.2254653240218273e-11	8.781484001552351e-15	0.0002511135426668385	2.754591670846824e-23	2.0507183479845512e-12	4.392353996912568e-15	8.78790485769365e-15	1.854338989984485e-18
83600000	0.004874443205375587	1.9183129186977603e-49	1.5844576224120604e-58	2.2254653240218273e-11	8.781484001552351e-15	0.0002511135426668385	2.754591670846824e-23	2.0507183479845512e-12	4.392353996912568e-15	8.78790485769365e-15	1.854338989984485e-18
83700000	0.004874443205375587	1.9183129186977603e-49	1.5844576224120604e-58	2.2254653240218273e-11	8.781484001552351e-15	0.0002511135426668385	2.754591670846824e-23	2.0507183479845512e-12	4.392353996912568e-15	8.78790485769365e-15	1.854338989984485e-18
83800000	0.004874443205375587	1.9183129186977603e-49	1.5844576224120604e-58	2.2254653240218273e-11	8.781484001552351e-15	0.0002511135426668385	2.7545916708468237e-23	2.0507183479845512e-12	4.392353996912568e-15	8.78790485769365e-15	1.854338989984485e-18
83900000	0.004874443205375587	1.9183129186977603e-49	1.5844576224120604e-58	2.2254653240218273e-11	8.781484001552351e-15	0.0002511135426668385	2.7545916708468237e-23	2.0507183479845512e-12	4.392353996912568e-15	8.78790485769365e-15	1.854338989984485e-18
84000000	0.004874443205375587	1.9183129186977603e-49	1.5844576224120604e-58	2.2254653240218273e-11	8.781484001552351e-15	0.0002511135426668385	2.7545916708468237e-23	2.0507183479845512e-12	4.392353996912568e-15	8.78790485769365e-15	1.854338989984485e-18
84100000	0.004874443205375587	1.9183129186977603e-49	1.5844576224120604e-58	2.2254653240218273e-11	8.781484001552351e-15	0.0002511135426668385	2.7545916708468237e-23	2.0507183479845512e-12	4.392353996912568e-15	8.78790485769365e-15	1.854338989984485e-18
84200000	0.004874443205375587	1.9183129186977603e-49	1.5844576224120604e-58	2.2254653240218273e-11	8.781484001552351e-15	0.0002511135426668385	2.754591670846823e-23	2.0507183479845512e-12	4.392353996912568e-15	8.78790485769365e-15	1.854338989984485e-18
84300000	0.004874443205375587	1.9183129186977603e-49	1.5844576224120604e-58	2.2254653240218273e-11	8.781484001552351e-15	0.0002511135426668385	2.754591670846823e-23	2.0507183479845512e-12	4.392353996912568e-15	8.78790485769365e-15	1.854338989984485e-18
84400000	0.004874443205375587	1.9183129186977603e-49	1.5844576224120604e-58	2.2254653240218273e-11	8.781484001552351e-15	0.0002511135426668385	2.754591670846823e-23	2.0507183479845512e-12	4.392353996912568e-15	8.78790485769365e-15	1.854338989984485e-18
84500000	0.004874443205375588	1.9183129186977603e-49	1.5844576224120604e-58	2.2254653240218273e-11	8.781484001552351e-15	0.0002511135426668385	2.754591670846823e-23	2.0507183479845512e-12	4.392353996912568e-15	8.78790485769365e-15	1.854338989984485e-18
84600000	0.004874443205375588	1.9183129186977603e-49	1.5844576224120604e-58	2.2254653240218273e-11	8.781484001552351e-15	0.0002511135426668385	2.7545916708468225e-23	2.0507183479845512e-12	4.392353996912568e-15	8.78790485769365e-15	1.854338989984485e-18
84700000	0.004874443205375588	1.9183129186977607e-49	1.5844576224120604e-58	2.2254653240218273e-11	8.781484001552351e-15	0.0002511135426668385	2.7545916708468225e-23	2.0507183479845512e-12	4.392353996912568e-15	8.78790485769365e-15	1.854338989984485e-18
84800000	0.004874443205375588	1.9183129186977607e-49	1.5844576224120604e-58	2.2254653240218273e-11	8.781484001552351e-15	0.0002511135426668385	2.7545916708468225e-23	2.0507183479845512e-12	4.392353996912568e-15	8.78790485769365e-15	1.854338989984485e-18
84900000	0.004874443205375588	1.9183129186977607e-49	1.5844576224120604e-58	2.2254653240218273e-11	8.781484001552351e-15	0.0002511135426668385	2.754591670846822e-23	2.0507183479845512e-12	4.392353996912568e-15	8.78790485769365e-15	1.854338989984485e-18
85000000	0.004874443205375588	1.9183129186977607e-49	1.5844576224120604e-58	2.2254653240218273e-11	8.781484001552351e-15	0.0002511135426668385	2.754591670846822e-23	2.0507183479845512e-12	4.392353996912568e-15	8.78790485769365e-15	1.854338989984485e-18
85100000	0.004874443205375588	1.9183129186977607e-49	1.5844576224120604e-58	2.2254653240218273e-11	8.781484001552351e-15	0.0002511135426668385	2.754591670846822e-23	2.0507183479845512e-12	4.392353996912568e-15	8.78790485769365e-15	1.854338989984485e-18
85200000	0.004874443205375588	1.9183129186977607e-49	1.5844576224120604e-58	2.2254653240218273e-11	8.781484001552351e-15	0.0002511135426668385	2.7545916708468213e-23	2.0507183479845512e-12	4.392353996912568e-15	8.78790485769365e-15	1.854338989984485e-18
85300000	0.004874443205375588	1.9183129186977607e-49	1.5844576224120604e-58	2.2254653240218273e-11	8.781484001552351e-15	0.0002511135426668385	2.7545916708468213e-23	2.0507183479845512e-12	4.392353996912568e-15	8.78790485769365e-15	1.854338989984485e-18
85400000	0.004874443205375588	1.9183129186977607e-49	1.5844576224120604e-58	2.2254653240218273e-11	8.781484001552351e-15	0.0002511135426668385	2.7545916708468213e-23	2.0507183479845512e-12	4.392353996912568e-15	8.78790485769365e-15	1.854338989984485e-18
85500000	0.004874443205375588	1.9183129186977607e-49	1.5844576224120604e-58	2.2254653240218273e-11	8.781484001552351e-15	0.0002511135426668385	2.754591670846821e-23	2.0507183479845512e-12	4.392353996912568e-15	8.78790485769365e-15	1.854338989984485e-18
85600000	0.004874443205375588	1.9183129186977607e-49	1.5844576224120604e-58	2.2254653240218273e-11	8.781484001552351e-15	0.0002511135426668385	2.754591670846821e-23	2.0507183479845512e-12	4.392353996912568e-15	8.78790485769365e-15	1.854338989984485e-18
85700000	0.004874443205375588	1.9183129186977607e-49	1.5844576224120604e-58	2.2254653240218273e-11	8.781484001552351e-15	0.0002511135426668385	2.754591670846821e-23	2.0507183479845512e-12	4.392353996912568e-15	8.78790485769365e-15	1.854338989984485e-18
85800000	0.004874443205375588	1.9183129186977607e-49	1.5844576224120604e-58	2.2254653240218273e-11	8.781484001552351e-15	0.0002511135426668385	2.75459167084682e-23	2.0507183479845512e-12	4.392353996912568e-15	8.78790485769365e-15	1.854338989984485e-18
85900000	0.004874443205375588	1.9183129186977607e-49	1.5844576224120604e-58	2.2254653240218273e-11	8.781484001552351e-15	0.0002511135426668385	2.75459167084682e-23	2.0507183479845512e-12	4.392353996912568e-15	8.78790485769365e-15	1.854338989984485e-18
86000000	0.004874443205375588	1.9183129186977607e-49	1.5844576224120604e-58	2.2254653240218273e-11	8.781484001552351e-15	0.0002511135426668385	2.75459167084682e-23	2.0507183479845512e-12	4.3923539969125686e-15	8.78790485769365e-15	1.854338989984485e-18
86100000	0.004874443205375588	1.9183129186977607e-49	1.5844576224120604e-58	2.2254653240218273e-11	8.781484001552351e-15	0.0002511135426668385	2.7545916708468195e-23	2.0507183479845512e-12	4.3923539969125686e-15	8.78790485769365e-15	1.854338989984485e-18
86200000	0.004874443205375588	1.9183129186977607e-49	1.5844576224120604e-58	2.2254653240218273e-11	8.781484001552351e-15	0.0002511135426668385	2.7545916708468195e-23	2.0507183479845512e-12	4.3923539969125686e-15	8.78790485769365e-15	1.854338989984485e-18
86300000	0.004874443205375588	1.9183129186977607e-49	1.5844576224120604e-58	2.2254653240218273e-11	8.781484001552351e-15	0.0002511135426668385	2.7545916708468195e-23	2.0507183479845512e-12	4.3923539969125686e-15	8.78790485769365e-15	1.8543389899844845e-18
86400000	0.004874443205375588	1.9183129186977607e-49	1.5844576224120604e-58	2.2254653240218273e-11	8.781484001552351e-15	0.0002511135426668385	2.754591670846819e-23	2.0507183479845512e-12	4.3923539969125686e-15	8.78790485769365e-15	1.8543389899844845e-18
86500000	0.004874443205375588	1.9183129186977607e-49	1.5844576224120604e-58	2.2254653240218273e-11	8.781484001552351e-15	0.0002511135426668385	2.754591670846819e-23	2.0507183479845512e-12	4.3923539969125686e-15	8.78790485769365e-15	1.8543389899844845e-18
86600000	0.004874443205375588	1.918312918697761e-49	1.5844576224120604e-58	2.2254653240218273e-11	8.781484001552351e-15	0.0002511135426668385	2.754591670846819e-23	2.0507183479845512e-12	4.3923539969125686e-15	8.78790485769365e-15	1.8543389899844845e-18
86700000	0.004874443205375588	1.918312918697761e-49	1.5844576224120604e-58	2.2254653240218276e-11	8.781484001552351e-15	0.0002511135426668385	2.7545916708468184e-23	2.0507183479845512e-12	4.3923539969125686e-15	8.78790485769365e-15	1.8543389899844845e-18
86800000	0.004874443205375588	1.918312918697761e-49	1.5844576224120604e-58	2.2254653240218276e-11	8.781484001552351e-15	0.0002511135426668385	2.7545916708468184e-23	2.0507183479845512e-12	4.3923539969125686e-15	8.78790485769365e-15	1.8543389899844845e-18
86900000	0.004874443205375588	1.918312918697761e-49	1.5844576224120604e-58	2.2254653240218276e-11	8.781484001552351e-15	0.0002511135426668385	2.7545916708468184e-23	2.0507183479845512e-12	4.3923539969125686e-15	8.78790485769365e-15	1.8543389899844845e-18
87000000	0.004874443205375588	1.918312918697761e-49	1.5844576224120604e-58	2.2254653240218276e-11	8.781484001552351e-15	0.0002511135426668385	2.754591670846818e-23	2.0507183479845512e-12	4.3923539969125686e-15	8.78790485769365e-15	1.8543389899844845e-18
87100000	0.004874443205375588	1.918312918697761e-49	1.5844576224120604e-58	2.2254653240218276e-11	8.781484001552351e-15	0.0002511135426668385	2.754591670846818e-23	2.0507183479845512e-12	4.3923539969125686e-15	8.78790485769365e-15	1.8543389899844845e-18
87200000	0.004874443205375588	1.918312918697761e-49	1.5844576224120604e-58	2.2254653240218276e-11	8.781484001552351e-15	0.0002511135426668385	2.754591670846818e-23	2.0507183479845512e-12	4.3923539969125686e-15	8.78790485769365e-15	1.8543389899844845e-18
87300000	0.004874443205375588	1.918312918697761e-49	1.5844576224120604e-58	2.2254653240218276e-11	8.781484001552351e-15	0.0002511135426668385	2.754591670846817e-23	2.0507183479845512e-12	4.3923539969125686e-15	8.78790485769365e-15	1.8543389899844845e-18
87400000	0.004874443205375588	1.918312918697761e-49	1.5844576224120604e-58	2.2254653240218276e-11	8.781484001552351e-15	0.0002511135426668385	2.754591670846817e-23	2.0507183479845512e-12	4.3923539969125686e-15	8.78790485769365e-15	1.8543389899844845e-18
87500000	0.004874443205375588	1.918312918697761e-49	1.5844576224120604e-58	2.2254653240218276e-11	8.781484001552351e-15	0.0002511135426668385	2.754591670846817e-23	2.0507183479845512e-12	4.3923539969125686e-15	8.78790485769365e-15	1.8543389899844845e-18
87600000	0.004874443205375588	1.918312918697761e-49	1.5844576224120606e-58	2.2254653240218276e-11	8.781484001552351e-15	0.0002511135426668385	2.7545916708468166e-23	2.0507183479845512e-12	4.3923539969125686e-15	8.78790485769365e-15	1.8543389899844845e-18
87700000	0.004874443205375588	1.918312918697761e-49	1.5844576224120606e-58	2.2254653240218276e-11	8.781484001552351e-15	0.0002511135426668385	2.7545916708468166e-23	2.0507183479845512e-12	4.3923539969125686e-15	8.78790485769365e-15	1.8543389899844845e-18
87800000	0.004874443205375588	1.918312918697761e-49	1.5844576224120606e-58	2.2254653240218276e-11	8.781484001552351e-15	0.0002511135426668385	2.7545916708468166e-23	2.0507183479845512e-12	4.3923539969125686e-15	8.78790485769365e-15	1.8543389899844845e-18
87900000	0.004874443205375588	1.918312918697761e-49	1.5844576224120606e-58	2.2254653240218276e-11	8.781484001552351e-15	0.0002511135426668385	2.754591670846816e-23	2.0507183479845512e-12	4.3923539969125686e-15	8.78790485769365e-15	1.8543389899844845e-18
88000000	0.004874443205375588	1.918312918697761e-49	1.5844576224120606e-58	2.2254653240218276e-11	8.781484001552351e-15	0.0002511135426668385	2.754591670846816e-23	2.0507183479845512e-12	4.3923539969125686e-15	8.78790485769365e-15	1.8543389899844845e-18
88100000	0.004874443205375588	1.918312918697761e-49	1.5844576224120606e-58	2.2254653240218276e-11	8.781484001552351e-15	0.0002511135426668385	2.754591670846816e-23	2.0507183479845512e-12	4.3923539969125686e-15	8.78790485769365e-15	1.8543389899844845e-18
88200000	0.004874443205375588	1.918312918697761e-49	1.5844576224120606e-58	2.2254653240218276e-11	8.781484001552351e-15	0.0002511135426668385	2.7545916708468154e-23	2.0507183479845512e-12	4.3923539969125686e-15	8.78790485769365e-15	1.8543389899844845e-18
88300000	0.004874443205375588	1.918312918697761e-49	1.5844576224120606e-58	2.2254653240218276e-11	8.781484001552351e-15	0.0002511135426668385	2.7545916708468154e-23	2.0507183479845512e-12	4.3923539969125686e-15	8.78790485769365e-15	1.8543389899844845e-18
88400000	0.004874443205375588	1.918312918697761e-49	1.5844576224120606e-58	2.2254653240218276e-11	8.781484001552351e-15	0.0002511135426668385	2.7545916708468154e-23	2.0507183479845512e-12	4.3923539969125686e-15	8.78790485769365e-15	1.8543389899844845e-18
88500000	0.004874443205375588	1.918312918697761e-49	1.5844576224120606e-58	2.2254653240218276e-11	8.781484001552351e-15	0.0002511135426668385	2.754591670846815e-23	2.0507183479845512e-12	4.3923539969125686e-15	8.78790485769365e-15	1.8543389899844845e-18
88600000	0.004874443205375588	1.918312918697761e-49	1.5844576224120606e-58	2.2254653240218276e-11	8.781484001552351e-15	0.0002511135426668385	2.754591670846815e-23	2.0507183479845512e-12	4.3923539969125686e-15	8.78790485769365e-15	1.8543389899844845e-18
88700000	0.004874443205375588	1.9183129186977614e-49	1.5844576224120606e-58	2.2254653240218276e-11	8.781484001552351e-15	0.0002511135426668385	2.754591670846815e-23	2.0507183479845512e-12	4.3923539969125686e-15	8.78790485769365e-15	1.8543389899844845e-18
88800000	0.004874443205375588	1.9183129186977614e-49	1.5844576224120606e-58	2.2254653240218276e-11	8.781484001552351e-15	0.0002511135426668385	2.754591670846815e-23	2.0507183479845512e-12	4.3923539969125686e-15	8.78790485769365e-15	1.8543389899844845e-18
88900000	0.004874443205375588	1.9183129186977614e-49	1.5844576224120606e-58	2.2254653240218276e-11	8.781484001552351e-15	0.0002511135426668385	2.754591670846814e-23	2.0507183479845512e-12	4.3923539969125686e-15	8.78790485769365e-15	1.8543389899844845e-18
89000000	0.004874443205375588	1.9183129186977614e-49	1.5844576224120606e-58	2.2254653240218276e-11	8.781484001552351e-15	0.0002511135426668385	2.754591670846814e-23	2.0507183479845512e-12	4.3923539969125686e-15	8.78790485769365e-15	1.8543389899844845e-18
89100000	0.004874443205375588	1.9183129186977614e-49	1.5844576224120606e-58	2.2254653240218276e-11	8.781484001552351e-15	0.0002511135426668385	2.754591670846814e-23	2.0507183479845512e-12	4.3923539969125686e-15	8.78790485769365e-15	1.8543389899844845e-18
89200000	0.004874443205375588	1.9183129186977614e-49	1.5844576224120606e-58	2.2254653240218276e-11	8.781484001552351e-15	0.0002511135426668385	2.754591670846814e-23	2.0507183479845512e-12	4.3923539969125686e-15	8.78790485769365e-15	1.8543389899844845e-18
89300000	0.004874443205375588	1.9183129186977614e-49	1.5844576224120606e-58	2.2254653240218276e-11	8.781484001552351e-15	0.0002511135426668385	2.7545916708468137e-23	2.0507183479845512e-12	4.3923539969125686e-15	8.78790485769365e-15	1.8543389899844845e-18
89400000	0.004874443205375588	1.9183129186977614e-49	1.5844576224120606e-58	2.2254653240218276e-11	8.781484001552351e-15	0.0002511135426668385	2.7545916708468137e-23	2.0507183479845512e-12	4.3923539969125686e-15	8.78790485769365e-15	1.8543389899844845e-18
89500000	0.004874443205375588	1.9183129186977614e-49	1.5844576224120606e-58	2.2254653240218276e-11	8.781484001552351e-15	0.0002511135426668385	2.7545916708468137e-23	2.0507183479845512e-12	4.3923539969125686e-15	8.78790485769365e-15	1.8543389899844845e-18
89600000	0.004874443205375588	1.9183129186977614e-49	1.5844576224120606e-58	2.2254653240218276e-11	8.781484001552351e-15	0.0002511135426668385	2.7545916708468137e-23	2.0507183479845512e-12	4.3923539969125686e-15	8.78790485769365e-15	1.8543389899844845e-18
89700000	0.004874443205375588	1.9183129186977614e-49	1.5844576224120606e-58	2.2254653240218276e-11	8.781484001552351e-15	0.0002511135426668385	2.754591670846813e-23	2.0507183479845512e-12	4.3923539969125686e-15	8.78790485769365e-15	1.8543389899844845e-18
89800000	0.004874443205375588	1.9183129186977614e-49	1.5844576224120606e-58	2.2254653240218276e-11	8.781484001552351e-15	0.0002511135426668385	2.754591670846813e-23	2.0507183479845512e-12	4.3923539969125686e-15	8.78790485769365e-15	1.8543389899844845e-18
89900000	0.004874443205375588	1.9183129186977614e-49	1.5844576224120606e-58	2.2254653240218276e-11	8.781484001552351e-15	0.0002511135426668385	2.754591670846813e-23	2.0507183479845512e-12	4.3923539969125686e-15	8.78790485769365e-15	1.8543389899844845e-18
90000000	0.004874443205375588	1.9183129186977614e-49	1.5844576224120606e-58	2.2254653240218276e-11	8.781484001552351e-15	0.0002511135426668385	2.754591670846813e-23	2.0507183479845512e-12	4.3923539969125686e-15	8.78790485769365e-15	1.8543389899844845e-18
90100000	0.004874443205375588	1.9183129186977614e-49	1.5844576224120606e-58	2.2254653240218276e-11	8.781484001552351e-15	0.0002511135426668385	2.754591670846813e-23	2.0507183479845512e-12	4.3923539969125686e-15	8.78790485769365e-15	1.8543389899844845e-18
90200000	0.004874443205375588	1.9183129186977614e-49	1.5844576224120606e-58	2.2254653240218276e-11	8.781484001552351e-15	0.0002511135426668385	2.754591670846813e-23	2.0507183479845512e-12	4.3923539969125686e-15	8.78790485769365e-15	1.8543389899844845e-18
90300000	0.004874443205375588	1.9183129186977614e-49	1.5844576224120606e-58	2.2254653240218276e-11	8.781484001552351e-15	0.0002511135426668385	2.754591670846813e-23	2.0507183479845512e-12	4.3923539969125686e-15	8.78790485769365e-15	1.8543389899844845e-18
90400000	0.004874443205375588	1.9183129186977614e-49	1.5844576224120606e-58	2.2254653240218276e-11	8.781484001552351e-15	0.0002511135426668385	2.7545916708468125e-23	2.0507183479845512e-12	4.3923539969125686e-15	8.78790485769365e-15	1.8543389899844845e-18
90500000	0.004874443205375588	1.9183129186977614e-49	1.5844576224120606e-58	2.2254653240218276e-11	8.781484001552351e-15	0.0002511135426668385	2.7545916708468125e-23	2.0507183479845512e-12	4.3923539969125686e-15	8.78790485769365e-15	1.8543389899844845e-18
90600000	0.004874443205375588	1.9183129186977614e-49	1.5844576224120606e-58	2.2254653240218276e-11	8.781484001552351e-15	0.0002511135426668385	2.7545916708468125e-23	2.0507183479845512e-12	4.3923539969125686e-15	8.78790485769365e-15	1.8543389899844845e-18
90700000	0.004874443205375588	1.9183129186977614e-49	1.5844576224120606e-58	2.2254653240218276e-11	8.781484001552351e-15	0.0002511135426668385	2.7545916708468125e-23	2.0507183479845512e-12	4.3923539969125686e-15	8.78790485769365e-15	1.8543389899844845e-18
90800000	0.004874443205375588	1.9183129186977614e-49	1.5844576224120606e-58	2.2254653240218276e-11	8.781484001552351e-15	0.0002511135426668385	2.7545916708468125e-23	2.0507183479845512e-12	4.3923539969125686e-15	8.78790485769365e-15	1.8543389899844845e-18
90900000	0.004874443205375588	1.9183129186977614e-49	1.5844576224120606e-58	2.2254653240218276e-11	8.781484001552351e-15	0.0002511135426668385	2.7545916708468125e-23	2.0507183479845512e-12	4.3923539969125686e-15	8.78790485769365e-15	1.8543389899844845e-18
91000000	0.004874443205375588	1.9183129186977614e-49	1.5844576224120606e-58	2.2254653240218276e-11	8.781484001552351e-15	0.0002511135426668385	2.7545916708468125e-23	2.0507183479845512e-12	4.3923539969125686e-15	8.78790485769365e-15	1.8543389899844845e-18
91100000	0.004874443205375588	1.9183129186977614e-49	1.5844576224120606e-58	2.2254653240218276e-11	8.781484001552351e-15	0.0002511135426668385	2.7545916708468125e-23	2.0507183479845512e-12	4.3923539969125686e-15	8.78790485769365e-15	1.8543389899844845e-18
91200000	0.004874443205375588	1.9183129186977614e-49	1.5844576224120606e-58	2.2254653240218276e-11	8.781484001552351e-15	0.0002511135426668385	2.7545916708468125e-23	2.0507183479845512e-12	4.3923539969125686e-15	8.78790485769365e-15	1.8543389899844845e-18
91300000	0.004874443205375588	1.9183129186977614e-49	1.5844576224120606e-58	2.2254653240218276e-11	8.781484001552351e-15	0.0002511135426668385	2.7545916708468125e-23	2.0507183479845512e-12	4.3923539969125686e-15	8.78790485769365e-15	1.8543389899844845e-18
91400000	0.004874443205375588	1.9183129186977614e-49	1.5844576224120606e-58	2.2254653240218276e-11	8.781484001552351e-15	0.0002511135426668385	2.754591670846813e-23	2.0507183479845512e-12	4.3923539969125686e-15	8.78790485769365e-15	1.8543389899844845e-18
91500000	0.004874443205375588	1.9183129186977614e-49	1.5844576224120606e-58	2.2254653240218276e-11	8.781484001552351e-15	0.0002511135426668385	2.754591670846813e-23	2.0507183479845512e-12	4.3923539969125686e-15	8.78790485769365e-15	1.8543389899844845e-18
91600000	0.004874443205375588	1.9183129186977614e-49	1.5844576224120606e-58	2.2254653240218276e-11	8.781484001552351e-15	0.0002511135426668385	2.754591670846813e-23	2.0507183479845512e-12	4.3923539969125686e-15	8.78790485769365e-15	1.8543389899844845e-18
91700000	0.004874443205375588	1.9183129186977614e-49	1.5844576224120606e-58	2.2254653240218276e-11	8.781484001552351e-15	0.0002511135426668385	2.754591670846813e-23	2.0507183479845512e-12	4.3923539969125686e-15	8.78790485769365e-15	1.8543389899844845e-18
91800000	0.004874443205375588	1.918312918697761e-49	1.5844576224120606e-58	2.2254653240218276e-11	8.781484001552351e-15	0.0002511135426668385	2.754591670846813e-23	2.0507183479845512e-12	4.3923539969125686e-15	8.78790485769365e-15	1.8543389899844845e-18
91900000	0.004874443205375588	1.918312918697761e-49	1.5844576224120604e-58	2.2254653240218276e-11	8.781484001552351e-15	0.0002511135426668385	2.754591670846813e-23	2.0507183479845512e-12	4.3923539969125686e-15	8.78790485769365e-15	1.8543389899844845e-18
92000000	0.004874443205375588	1.918312918697761e-49	1.5844576224120604e-58	2.2254653240218276e-11	8.781484001552351e-15	0.0002511135426668385	2.754591670846813e-23	2.0507183479845512e-12	4.3923539969125686e-15	8.78790485769365e-15	1.8543389899844845e-18
92100000	0.004874443205375588	1.918312918697761e-49	1.5844576224120604e-58	2.2254653240218276e-11	8.781484001552351e-15	0.0002511135426668385	2.754591670846813e-23	2.0507183479845512e-12	4.3923539969125686e-15	8.78790485769365e-15	1.8543389899844845e-18
92200000	0.004874443205375588	1.918312918697761e-49	1.5844576224120604e-58	2.2254653240218276e-11	8.781484001552351e-15	0.0002511135426668385	2.7545916708468137e-23	2.0507183479845512e-12	4.3923539969125686e-15	8.78790485769365e-15	1.8543389899844845e-18
92300000	0.004874443205375588	1.918312918697761e-49	1.5844576224120604e-58	2.2254653240218276e-11	8.781484001552351e-15	0.0002511135426668385	2.7545916708468137e-23	2.0507183479845512e-12	4.3923539969125686e-15	8.78790485769365e-15	1.8543389899844845e-18
92400000	0.004874443205375588	1.918312918697761e-49	1.5844576224120604e-58	2.2254653240218276e-11	8.781484001552351e-15	0.0002511135426668385	2.7545916708468137e-23	2.0507183479845512e-12	4.3923539969125686e-15	8.78790485769365e-15	1.8543389899844845e-18
92500000	0.004874443205375588	1.918312918697761e-49	1.5844576224120604e-58	2.2254653240218276e-11	8.781484001552351e-15	0.0002511135426668385	2.7545916708468137e-23	2.0507183479845512e-12	4.3923539969125686e-15	8.78790485769365e-15	1.8543389899844845e-18
92600000	0.004874443205375588	1.918312918697761e-49	1.5844576224120604e-58	2.2254653240218276e-11	8.781484001552351e-15	0.0002511135426668385	2.7545916708468137e-23	2.0507183479845512e-12	4.3923539969125686e-15	8.78790485769365e-15	1.8543389899844845e-18
92700000	0.004874443205375588	1.918312918697761e-49	1.5844576224120604e-58	2.2254653240218276e-11	8.781484001552351e-15	0.0002511135426668385	2.754591670846814e-23	2.0507183479845512e-12	4.3923539969125686e-15	8.78790485769365e-15	1.8543389899844845e-18
92800000	0.004874443205375588	1.9183129186977607e-49	1.5844576224120604e-58	2.2254653240218276e-11	8.781484001552351e-15	0.0002511135426668385	2.754591670846814e-23	2.050718347984551e-12	4.392353996912568e-15	8.78790485769365e-15	1.8543389899844845e-18
92900000	0.004874443205375588	1.9183129186977607e-49	1.5844576224120604e-58	2.2254653240218276e-11	8.781484001552351e-15	0.0002511135426668385	2.754591670846814e-23	2.050718347984551e-12	4.392353996912568e-15	8.78790485769365e-15	1.8543389899844845e-18
93000000	0.004874443205375588	1.9183129186977607e-49	1.5844576224120604e-58	2.2254653240218276e-11	8.781484001552351e-15	0.0002511135426668385	2.754591670846814e-23	2.050718347984551e-12	4.392353996912568e-15	8.78790485769365e-15	1.8543389899844845e-18
93100000	0.004874443205375588	1.9183129186977607e-49	1.5844576224120604e-58	2.2254653240218276e-11	8.781484001552351e-15	0.0002511135426668385	2.754591670846814e-23	2.050718347984551e-12	4.392353996912568e-15	8.78790485769365e-15	1.8543389899844845e-18
93200000	0.004874443205375587	1.9183129186977607e-49	1.5844576224120603e-58	2.2254653240218276e-11	8.781484001552351e-15	0.0002511135426668385	2.754591670846815e-23	2.050718347984551e-12	4.392353996912568e-15	8.78790485769365e-15	1.854338989984485e-18
93300000	0.004874443205375587	1.9183129186977607e-49	1.5844576224120603e-58	2.2254653240218276e-11	8.781484001552351e-15	0.0002511135426668385	2.754591670846815e-23	2.050718347984551e-12	4.392353996912568e-15	8.78790485769365e-15	1.854338989984485e-18
93400000	0.004874443205375587	1.9183129186977607e-49	1.5844576224120603e-58	2.2254653240218273e-11	8.781484001552351e-15	0.0002511135426668385	2.754591670846815e-23	2.050718347984551e-12	4.392353996912568e-15	8.78790485769365e-15	1.854338989984485e-18
93500000	0.004874443205375587	1.9183129186977607e-49	1.5844576224120603e-58	2.2254653240218273e-11	8.781484001552351e-15	0.0002511135426668385	2.754591670846815e-23	2.050718347984551e-12	4.392353996912568e-15	8.78790485769365e-15	1.854338989984485e-18
93600000	0.004874443205375587	1.9183129186977607e-49	1.5844576224120603e-58	2.2254653240218273e-11	8.781484001552351e-15	0.0002511135426668385	2.754591670846815e-23	2.050718347984551e-12	4.392353996912568e-15	8.78790485769365e-15	1.854338989984485e-18
93700000	0.004874443205375587	1.9183129186977603e-49	1.5844576224120603e-58	2.2254653240218273e-11	8.781484001552351e-15	0.0002511135426668385	2.7545916708468154e-23	2.050718347984551e-12	4.392353996912568e-15	8.78790485769365e-15	1.854338989984485e-18
93800000	0.004874443205375587	1.9183129186977603e-49	1.5844576224120603e-58	2.2254653240218273e-11	8.781484001552351e-15	0.0002511135426668385	2.7545916708468154e-23	2.050718347984551e-12	4.392353996912568e-15	8.78790485769365e-15	1.854338989984485e-18
93900000	0.004874443205375587	1.9183129186977603e-49	1.5844576224120603e-58	2.2254653240218273e-11	8.781484001552351e-15	0.0002511135426668385	2.7545916708468154e-23	2.050718347984551e-12	4.392353996912568e-15	8.78790485769365e-15	1.854338989984485e-18
94000000	0.004874443205375587	1.9183129186977603e-49	1.5844576224120603e-58	2.2254653240218273e-11	8.781484001552351e-15	0.0002511135426668385	2.7545916708468154e-23	2.050718347984551e-12	4.392353996912568e-15	8.78790485769365e-15	1.854338989984485e-18
94100000	0.004874443205375587	1.9183129186977603e-49	1.5844576224120603e-58	2.2254653240218273e-11	8.781484001552351e-15	0.0002511135426668385	2.7545916708468154e-23	2.050718347984551e-12	4.392353996912568e-15	8.78790485769365e-15	1.854338989984485e-18
94200000	0.004874443205375587	1.9183129186977603e-49	1.5844576224120603e-58	2.2254653240218273e-11	8.781484001552351e-15	0.0002511135426668385	2.754591670846816e-23	2.050718347984551e-12	4.392353996912568e-15	8.78790485769365e-15	1.854338989984485e-18
94300000	0.004874443205375587	1.9183129186977603e-49	1.5844576224120603e-58	2.2254653240218273e-11	8.781484001552351e-15	0.0002511135426668385	2.754591670846816e-23	2.050718347984551e-12	4.392353996912568e-15	8.78790485769365e-15	1.854338989984485e-18
94400000	0.004874443205375587	1.9183129186977603e-49	1.58445762241206e-58	2.2254653240218273e-11	8.781484001552351e-15	0.0002511135426668385	2.754591670846816e-23	2.050718347984551e-12	4.392353996912568e-15	8.78790485769365e-15	1.854338989984485e-18
94500000	0.004874443205375587	1.91831291869776e-49	1.58445762241206e-58	2.2254653240218273e-11	8.781484001552351e-15	0.0002511135426668385	2.754591670846816e-23	2.050718347984551e-12	4.392353996912568e-15	8.78790485769365e-15	1.854338989984485e-18
94600000	0.004874443205375587	1.91831291869776e-49	1.58445762241206e-58	2.2254653240218273e-11	8.781484001552351e-15	0.0002511135426668385	2.754591670846816e-23	2.050718347984551e-12	4.392353996912568e-15	8.78790485769365e-15	1.854338989984485e-18
94700000	0.004874443205375587	1.91831291869776e-49	1.58445762241206e-58	2.2254653240218273e-11	8.781484001552351e-15	0.0002511135426668385	2.7545916708468166e-23	2.050718347984551e-12	4.392353996912568e-15	8.78790485769365e-15	1.854338989984485e-18
94800000	0.004874443205375587	1.91831291869776e-49	1.58445762241206e-58	2.2254653240218273e-11	8.781484001552351e-15	0.0002511135426668385	2.7545916708468166e-23	2.050718347984551e-12	4.392353996912568e-15	8.78790485769365e-15	1.854338989984485e-18
94900000	0.004874443205375587	1.91831291869776e-49	1.58445762241206e-58	2.2254653240218273e-11	8.781484001552351e-15	0.0002511135426668385	2.7545916708468166e-23	2.050718347984551e-12	4.392353996912568e-15	8.78790485769365e-15	1.854338989984485e-18
95000000	0.004874443205375587	1.91831291869776e-49	1.58445762241206e-58	2.2254653240218273e-11	8.781484001552351e-15	0.0002511135426668385	2.7545916708468166e-23	2.050718347984551e-12	4.392353996912568e-15	8.78790485769365e-15	1.854338989984485e-18
95100000	0.004874443205375587	1.91831291869776e-49	1.58445762241206e-58	2.2254653240218273e-11	8.781484001552351e-15	0.0002511135426668385	2.7545916708468166e-23	2.050718347984551e-12	4.392353996912568e-15	8.78790485769365e-15	1.854338989984485e-18
95200000	0.004874443205375587	1.91831291869776e-49	1.58445762241206e-58	2.2254653240218273e-11	8.781484001552351e-15	0.0002511135426668385	2.7545916708468166e-23	2.050718347984551e-12	4.392353996912568e-15	8.78790485769365e-15	1.854338989984485e-18
95300000	0.004874443205375587	1.91831291869776e-49	1.58445762241206e-58	2.2254653240218273e-11	8.781484001552351e-15	0.0002511135426668385	2.7545916708468166e-23	2.050718347984551e-12	4.392353996912568e-15	8.78790485769365e-15	1.854338989984485e-18
95400000	0.004874443205375587	1.91831291869776e-49	1.58445762241206e-58	2.2254653240218273e-11	8.781484001552351e-15	0.0002511135426668385	2.7545916708468166e-23	2.050718347984551e-12	4.392353996912568e-15	8.78790485769365e-15	1.854338989984485e-18
95500000	0.004874443205375587	1.91831291869776e-49	1.58445762241206e-58	2.2254653240218273e-11	8.781484001552351e-15	0.0002511135426668385	2.754591670846817e-23	2.050718347984551e-12	4.392353996912568e-15	8.78790485769365e-15	1.854338989984485e-18
95600000	0.004874443205375587	1.91831291869776e-49	1.58445762241206e-58	2.2254653240218273e-11	8.781484001552351e-15	0.0002511135426668385	2.754591670846817e-23	2.050718347984551e-12	4.392353996912568e-15	8.78790485769365e-15	1.854338989984485e-18
95700000	0.004874443205375587	1.9183129186977595e-49	1.58445762241206e-58	2.2254653240218273e-11	8.781484001552351e-15	0.0002511135426668385	2.754591670846817e-23	2.050718347984551e-12	4.392353996912568e-15	8.78790485769365e-15	1.854338989984485e-18
95800000	0.004874443205375587	1.9183129186977595e-49	1.58445762241206e-58	2.2254653240218273e-11	8.781484001552351e-15	0.0002511135426668385	2.754591670846817e-23	2.050718347984551e-12	4.392353996912568e-15	8.78790485769365e-15	1.854338989984485e-18
95900000	0.004874443205375587	1.9183129186977595e-49	1.58445762241206e-58	2.2254653240218273e-11	8.781484001552351e-15	0.0002511135426668385	2.754591670846817e-23	2.050718347984551e-12	4.392353996912568e-15	8.78790485769365e-15	1.854338989984485e-18
96000000	0.004874443205375587	1.9183129186977595e-49	1.58445762241206e-58	2.2254653240218273e-11	8.781484001552351e-15	0.0002511135426668385	2.754591670846817e-23	2.050718347984551e-12	4.392353996912568e-15	8.78790485769365e-15	1.854338989984485e-18
96100000	0.004874443205375587	1.9183129186977595e-49	1.58445762241206e-58	2.2254653240218273e-11	8.781484001552351e-15	0.0002511135426668385	2.754591670846817e-23	2.050718347984551e-12	4.392353996912568e-15	8.78790485769365e-15	1.854338989984485e-18
96200000	0.004874443205375587	1.9183129186977595e-49	1.58445762241206e-58	2.2254653240218273e-11	8.781484001552351e-15	0.0002511135426668385	2.754591670846817e-23	2.050718347984551e-12	4.392353996912568e-15	8.78790485769365e-15	1.854338989984485e-18
96300000	0.004874443205375587	1.9183129186977595e-49	1.58445762241206e-58	2.2254653240218273e-11	8.781484001552351e-15	0.0002511135426668385	2.754591670846817e-23	2.050718347984551e-12	4.392353996912568e-15	8.78790485769365e-15	1.854338989984485e-18
96400000	0.004874443205375587	1.9183129186977595e-49	1.58445762241206e-58	2.2254653240218273e-11	8.781484001552351e-15	0.0002511135426668385	2.754591670846817e-23	2.050718347984551e-12	4.392353996912568e-15	8.78790485769365e-15	1.854338989984485e-18
96500000	0.004874443205375587	1.9183129186977595e-49	1.58445762241206e-58	2.2254653240218273e-11	8.781484001552351e-15	0.0002511135426668385	2.754591670846817e-23	2.050718347984551e-12	4.392353996912568e-15	8.78790485769365e-15	1.854338989984485e-18
96600000	0.004874443205375587	1.9183129186977595e-49	1.58445762241206e-58	2.2254653240218273e-11	8.781484001552351e-15	0.0002511135426668385	2.754591670846817e-23	2.050718347984551e-12	4.392353996912568e-15	8.78790485769365e-15	1.854338989984485e-18
96700000	0.004874443205375587	1.9183129186977595e-49	1.58445762241206e-58	2.2254653240218273e-11	8.781484001552351e-15	0.0002511135426668385	2.754591670846817e-23	2.050718347984551e-12	4.392353996912568e-15	8.78790485769365e-15	1.854338989984485e-18
96800000	0.004874443205375587	1.9183129186977595e-49	1.58445762241206e-58	2.2254653240218273e-11	8.781484001552351e-15	0.0002511135426668385	2.754591670846817e-23	2.050718347984551e-12	4.392353996912568e-15	8.78790485769365e-15	1.854338989984485e-18
96900000	0.004874443205375587	1.9183129186977595e-49	1.58445762241206e-58	2.2254653240218273e-11	8.781484001552351e-15	0.0002511135426668385	2.754591670846817e-23	2.050718347984551e-12	4.392353996912568e-15	8.78790485769365e-15	1.854338989984485e-18
97000000	0.004874443205375587	1.9183129186977595e-49	1.58445762241206e-58	2.2254653240218273e-11	8.781484001552351e-15	0.0002511135426668385	2.754591670846817e-23	2.050718347984551e-12	4.392353996912568e-15	8.78790485769365e-15	1.854338989984485e-18
97100000	0.004874443205375587	1.9183129186977595e-49	1.58445762241206e-58	2.2254653240218273e-11	8.781484001552351e-15	0.0002511135426668385	2.754591670846817e-23	2.050718347984551e-12	4.392353996912568e-15	8.78790485769365e-15	1.854338989984485e-18
97200000	0.004874443205375587	1.9183129186977595e-49	1.58445762241206e-58	2.2254653240218273e-11	8.781484001552351e-15	0.0002511135426668385	2.754591670846817e-23	2.050718347984551e-12	4.392353996912568e-15	8.78790485769365e-15	1.854338989984485e-18
97300000	0.004874443205375587	1.9183129186977595e-49	1.58445762241206e-58	2.2254653240218273e-11	8.781484001552351e-15	0.0002511135426668385	2.754591670846817e-23	2.050718347984551e-12	4.392353996912568e-15	8.78790485769365e-15	1.854338989984485e-18
97400000	0.004874443205375587	1.9183129186977595e-49	1.58445762241206e-58	2.2254653240218273e-11	8.781484001552351e-15	0.0002511135426668385	2.754591670846817e-23	2.050718347984551e-12	4.392353996912568e-15	8.78790485769365e-15	1.854338989984485e-18
97500000	0.004874443205375587	1.9183129186977595e-49	1.58445762241206e-58	2.2254653240218273e-11	8.781484001552351e-15	0.0002511135426668385	2.754591670846817e-23	2.050718347984551e-12	4.392353996912568e-15	8.78790485769365e-15	1.854338989984485e-18
97600000	0.004874443205375587	1.9183129186977595e-49	1.58445762241206e-58	2.2254653240218273e-11	8.781484001552351e-15	0.0002511135426668385	2.754591670846817e-23	2.050718347984551e-12	4.392353996912568e-15	8.78790485769365e-15	1.854338989984485e-18
97700000	0.004874443205375587	1.9183129186977595e-49	1.58445762241206e-58	2.2254653240218273e-11	8.781484001552351e-15	0.0002511135426668385	2.754591670846817e-23	2.050718347984551e-12	4.392353996912568e-15	8.78790485769365e-15	1.854338989984485e-18
97800000	0.004874443205375587	1.9183129186977595e-49	1.58445762241206e-58	2.2254653240218273e-11	8.781484001552351e-15	0.0002511135426668385	2.754591670846817e-23	2.050718347984551e-12	4.392353996912568e-15	8.78790485769365e-15	1.854338989984485e-18
97900000	0.004874443205375587	1.9183129186977595e-49	1.58445762241206e-58	2.2254653240218273e-11	8.781484001552351e-15	0.0002511135426668385	2.754591670846817e-23	2.050718347984551e-12	4.392353996912568e-15	8.78790485769365e-15	1.854338989984485e-18
98000000	0.004874443205375587	1.9183129186977595e-49	1.58445762241206e-58	2.2254653240218273e-11	8.781484001552351e-15	0.0002511135426668385	2.754591670846817e-23	2.050718347984551e-12	4.392353996912568e-15	8.78790485769365e-15	1.854338989984485e-18
98100000	0.004874443205375587	1.9183129186977595e-49	1.58445762241206e-58	2.2254653240218276e-11	8.781484001552351e-15	0.0002511135426668385	2.754591670846817e-23	2.050718347984551e-12	4.392353996912568e-15	8.78790485769365e-15	1.854338989984485e-18
98200000	0.004874443205375587	1.9183129186977595e-49	1.58445762241206e-58	2.2254653240218276e-11	8.781484001552351e-15	0.0002511135426668385	2.754591670846817e-23	2.050718347984551e-12	4.392353996912568e-15	8.78790485769365e-15	1.854338989984485e-18
98300000	0.004874443205375587	1.9183129186977595e-49	1.58445762241206e-58	2.2254653240218276e-11	8.781484001552351e-15	0.0002511135426668385	2.754591670846817e-23	2.050718347984551e-12	4.392353996912568e-15	8.78790485769365e-15	1.854338989984485e-18
98400000	0.004874443205375587	1.9183129186977595e-49	1.58445762241206e-58	2.2254653240218276e-11	8.781484001552351e-15	0.0002511135426668385	2.754591670846817e-23	2.050718347984551e-12	4.392353996912568e-15	8.78790485769365e-15	1.854338989984485e-18
98500000	0.004874443205375587	1.9183129186977595e-49	1.58445762241206e-58	2.2254653240218276e-11	8.781484001552351e-15	0.0002511135426668385	2.754591670846817e-23	2.050718347984551e-12	4.392353996912568e-15	8.78790485769365e-15	1.854338989984485e-18
98600000	0.004874443205375587	1.9183129186977595e-49	1.58445762241206e-58	2.2254653240218276e-11	8.781484001552351e-15	0.0002511135426668385	2.754591670846817e-23	2.050718347984551e-12	4.392353996912568e-15	8.78790485769365e-15	1.854338989984485e-18
98700000	0.004874443205375587	1.9183129186977595e-49	1.58445762241206e-58	2.2254653240218276e-11	8.781484001552351e-15	0.0002511135426668385	2.754591670846817e-23	2.050718347984551e-12	4.392353996912568e-15	8.78790485769365e-15	1.854338989984485e-18
98800000	0.004874443205375587	1.9183129186977595e-49	1.58445762241206e-58	2.2254653240218276e-11	8.781484001552351e-15	0.0002511135426668385	2.754591670846817e-23	2.050718347984551e-12	4.392353996912568e-15	8.78790485769365e-15	1.854338989984485e-18
98900000	0.004874443205375587	1.9183129186977595e-49	1.58445762241206e-58	2.2254653240218276e-11	8.781484001552351e-15	0.0002511135426668385	2.754591670846817e-23	2.050718347984551e-12	4.392353996912568e-15	8.78790485769365e-15	1.854338989984485e-18
99000000	0.004874443205375587	1.9183129186977595e-49	1.58445762241206e-58	2.2254653240218276e-11	8.781484001552351e-15	0.0002511135426668385	2.754591670846817e-23	2.050718347984551e-12	4.392353996912568e-15	8.78790485769365e-15	1.854338989984485e-18
99100000	0.004874443205375587	1.9183129186977595e-49	1.58445762241206e-58	2.2254653240218276e-11	8.781484001552351e-15	0.0002511135426668385	2.754591670846817e-23	2.050718347984551e-12	4.392353996912568e-15	8.78790485769365e-15	1.854338989984485e-18
99200000	0.004874443205375587	1.9183129186977595e-49	1.58445762241206e-58	2.2254653240218276e-11	8.781484001552351e-15	0.0002511135426668385	2.754591670846817e-23	2.050718347984551e-12	4.392353996912568e-15	8.78790485769365e-15	1.854338989984485e-18
99300000	0.004874443205375587	1.9183129186977595e-49	1.58445762241206e-58	2.2254653240218276e-11	8.781484001552351e-15	0.0002511135426668385	2.754591670846817e-23	2.050718347984551e-12	4.392353996912568e-15	8.78790485769365e-15	1.854338989984485e-18
99400000	0.004874443205375587	1.9183129186977595e-49	1.58445762241206e-58	2.2254653240218276e-11	8.781484001552351e-15	0.0002511135426668385	2.754591670846817e-23	2.050718347984551e-12	4.392353996912568e-15	8.78790485769365e-15	1.854338989984485e-18
99500000	0.004874443205375587	1.9183129186977595e-49	1.58445762241206e-58	2.2254653240218276e-11	8.781484001552351e-15	0.0002511135426668385	2.754591670846817e-23	2.050718347984551e-12	4.392353996912568e-15	8.78790485769365e-15	1.854338989984485e-18
99600000	0.004874443205375587	1.9183129186977595e-49	1.58445762241206e-58	2.2254653240218276e-11	8.781484001552351e-15	0.0002511135426668385	2.754591670846817e-23	2.050718347984551e-12	4.392353996912568e-15	8.78790485769365e-15	1.854338989984485e-18
99700000	0.004874443205375587	1.9183129186977595e-49	1.58445762241206e-58	2.2254653240218276e-11	8.781484001552351e-15	0.0002511135426668385	2.754591670846817e-23	2.050718347984551e-12	4.392353996912568e-15	8.78790485769365e-15	1.854338989984485e-18
99800000	0.004874443205375587	1.9183129186977595e-49	1.58445762241206e-58	2.2254653240218276e-11	8.781484001552351e-15	0.0002511135426668385	2.754591670846817e-23	2.050718347984551e-12	4.392353996912568e-15	8.78790485769365e-15	1.854338989984485e-18
99900000	0.004874443205375587	1.9183129186977595e-49	1.58445762241206e-58	2.2254653240218276e-11	8.781484001552351e-15	0.0002511135426668385	2.754591670846817e-23	2.050718347984551e-12	4.392353996912568e-15	8.78790485769365e-15	1.854338989984485e-18
100000000	0.004874443205375587	1.9183129186977595e-49	1.58445762241206e-58	2.2254653240218276e-11	8.781484001552351e-15	0.0002511135426668385	2.754591670846817e-23	2.050718347984551e-12	4.392353996912568e-15	8.78790485769365e-15	1.854338989984485e-18
