# Supplementary material for: Thermodynamics Underpinning the Microbial Community‐Level Nitrogen Energy Metabolism
Source: Environ Microbiol. 2025 Feb 16;27(2):e70055. doi: 10.1111/1462-2920.70055 (PMC11830459; doi:10.1111/1462-2920.70055)
Supplement: Supplementary file 1 — Data S1. [file EMI-27-e70055-s001.zip › SI/Nnetwork/Results/kdef_-10/Iin_-5/p_0.2/O2_-6.6_H_-9..csv]

time	N2	N2H4	N2H5	N2O	NH2OH	NH3	NH3OH	NH4	NO	NO2	NO3
0	0.00001	0.00001	0.00001	0.00001	0.00001	0.00001	0.00001	0.00001	0.00001	0.00001	0.00001
100000	0.004991982531672207	1.8862240203103394e-49	-4.9211044430662325e-52	4.2642604655899175e-10	3.539613686879998e-15	0.000016034081682874067	-1.431919550909439e-21	1.3094200559812572e-19	1.7206471943572775e-13	1.1225811557186727e-12	8.224306220038798e-13
200000	0.004991982531672209	1.8862240203103417e-49	-1.5033163201285784e-51	4.2642604655899175e-10	3.5396136868799467e-15	0.000016034081682874067	-1.4319184471179874e-21	1.3094199814835724e-19	1.7206471943572775e-13	1.1225811557186636e-12	8.224306220038797e-13
300000	0.004991982531672209	1.886224020310342e-49	-2.5145221949549284e-51	4.2642604655899175e-10	3.539613686879947e-15	0.000016034081682874067	-1.4319173433265362e-21	1.3094199820491845e-19	1.7206471943572778e-13	1.1225811557186638e-12	8.224306220038796e-13
400000	0.004991982531672208	1.8862240203103417e-49	-3.525728069501978e-51	4.2642604655899175e-10	3.539613686879945e-15	0.000016034081682874067	-1.431916239535085e-21	1.309419979710398e-19	1.7206471943572778e-13	1.1225811557186634e-12	8.224306220038796e-13
500000	0.004991982531672208	1.8862240203103417e-49	-4.5369339441385457e-51	4.264260465589918e-10	3.539613686879944e-15	0.000016034081682874067	-1.431915135743634e-21	1.309419978335891e-19	1.720647194357278e-13	1.1225811557186632e-12	8.224306220038795e-13
600000	0.004991982531672208	1.8862240203103417e-49	-5.548139818481342e-51	4.264260465589918e-10	3.539613686879944e-15	0.000016034081682874067	-1.4319140319521827e-21	1.3094199783457645e-19	1.720647194357278e-13	1.1225811557186632e-12	8.224306220038795e-13
700000	0.004991982531672208	1.8862240203103413e-49	-6.559345692358592e-51	4.264260465589918e-10	3.539613686879944e-15	0.000016034081682874067	-1.4319129281607314e-21	1.3094199783418392e-19	1.720647194357278e-13	1.1225811557186632e-12	8.224306220038795e-13
800000	0.004991982531672208	1.8862240203103406e-49	-7.57055156614401e-51	4.2642604655899175e-10	3.539613686879944e-15	0.000016034081682874067	-1.4319118243692802e-21	1.309419978335192e-19	1.7206471943572778e-13	1.122581155718663e-12	8.224306220038796e-13
900000	0.004991982531672208	1.88622402031034e-49	-8.581757440121765e-51	4.2642604655899175e-10	3.539613686879944e-15	0.000016034081682874067	-1.431910720577829e-21	1.3094199783342886e-19	1.7206471943572778e-13	1.122581155718663e-12	8.224306220038796e-13
1000000	0.004991982531672208	1.88622402031034e-49	-9.592963314124378e-51	4.264260465589917e-10	3.539613686879944e-15	0.000016034081682874067	-1.4319096167863779e-21	1.3094199783343454e-19	1.7206471943572778e-13	1.122581155718663e-12	8.224306220038797e-13
1100000	0.004991982531672208	1.8862240203103398e-49	-1.0604169188118863e-50	4.264260465589917e-10	3.539613686879944e-15	0.000016034081682874067	-1.4319085129949266e-21	1.3094199783343952e-19	1.7206471943572778e-13	1.1225811557186628e-12	8.224306220038797e-13
1200000	0.004991982531672208	1.8862240203103394e-49	-1.1615375062105605e-50	4.264260465589917e-10	3.539613686879944e-15	0.000016034081682874067	-1.4319074092034754e-21	1.3094199783344386e-19	1.7206471943572775e-13	1.1225811557186628e-12	8.224306220038797e-13
1300000	0.004991982531672208	1.8862240203103394e-49	-1.2626580936084973e-50	4.264260465589917e-10	3.539613686879944e-15	0.000016034081682874067	-1.4319063054120242e-21	1.3094199783344757e-19	1.7206471943572775e-13	1.1225811557186628e-12	8.224306220038797e-13
1400000	0.004991982531672208	1.886224020310339e-49	-1.3637786810057338e-50	4.2642604655899165e-10	3.539613686879944e-15	0.000016034081682874067	-1.4319052016205731e-21	1.3094199783345067e-19	1.7206471943572775e-13	1.1225811557186628e-12	8.224306220038797e-13
1500000	0.004991982531672208	1.886224020310339e-49	-1.4648992684023075e-50	4.2642604655899165e-10	3.539613686879944e-15	0.000016034081682874067	-1.4319040978291219e-21	1.3094199783345322e-19	1.7206471943572775e-13	1.1225811557186628e-12	8.224306220038798e-13
1600000	0.004991982531672208	1.886224020310339e-49	-1.566019855798256e-50	4.2642604655899165e-10	3.539613686879944e-15	0.000016034081682874067	-1.4319029940376706e-21	1.3094199783345525e-19	1.7206471943572775e-13	1.1225811557186628e-12	8.224306220038798e-13
1700000	0.004991982531672208	1.886224020310339e-49	-1.6671404431936157e-50	4.2642604655899165e-10	3.539613686879944e-15	0.000016034081682874067	-1.4319018902462196e-21	1.3094199783345679e-19	1.7206471943572775e-13	1.1225811557186628e-12	8.224306220038798e-13
1800000	0.004991982531672208	1.886224020310339e-49	-1.7682610305884256e-50	4.2642604655899165e-10	3.539613686879944e-15	0.000016034081682874067	-1.4319007864547683e-21	1.3094199783345785e-19	1.7206471943572775e-13	1.1225811557186626e-12	8.224306220038798e-13
1900000	0.004991982531672208	1.8862240203103387e-49	-1.8693816179827223e-50	4.2642604655899165e-10	3.539613686879944e-15	0.000016034081682874067	-1.431899682663317e-21	1.3094199783345845e-19	1.7206471943572775e-13	1.1225811557186626e-12	8.224306220038798e-13
2000000	0.004991982531672208	1.8862240203103387e-49	-1.9705022053765428e-50	4.2642604655899165e-10	3.539613686879944e-15	0.000016034081682874067	-1.4318985788718658e-21	1.3094199783345869e-19	1.7206471943572775e-13	1.1225811557186628e-12	8.224306220038798e-13
2100000	0.004991982531672208	1.886224020310339e-49	-2.0716227927699246e-50	4.2642604655899165e-10	3.539613686879944e-15	0.000016034081682874067	-1.4318974750804148e-21	1.3094199783345852e-19	1.7206471943572775e-13	1.1225811557186628e-12	8.224306220038798e-13
2200000	0.004991982531672208	1.886224020310339e-49	-2.1727433801629057e-50	4.2642604655899165e-10	3.539613686879944e-15	0.000016034081682874067	-1.4318963712889635e-21	1.3094199783345804e-19	1.7206471943572775e-13	1.1225811557186628e-12	8.224306220038798e-13
2300000	0.004991982531672208	1.886224020310339e-49	-2.273863967555522e-50	4.2642604655899165e-10	3.539613686879944e-15	0.000016034081682874067	-1.4318952674975123e-21	1.3094199783345724e-19	1.7206471943572775e-13	1.1225811557186628e-12	8.224306220038798e-13
2400000	0.004991982531672208	1.886224020310339e-49	-2.3749845549478133e-50	4.2642604655899165e-10	3.539613686879944e-15	0.000016034081682874067	-1.4318941637060612e-21	1.3094199783345616e-19	1.7206471943572775e-13	1.1225811557186628e-12	8.224306220038798e-13
2500000	0.004991982531672208	1.886224020310339e-49	-2.476105142339815e-50	4.2642604655899165e-10	3.539613686879944e-15	0.000016034081682874067	-1.43189305991461e-21	1.3094199783345484e-19	1.7206471943572775e-13	1.1225811557186628e-12	8.224306220038798e-13
2600000	0.004991982531672208	1.886224020310339e-49	-2.577225729731565e-50	4.2642604655899165e-10	3.539613686879944e-15	0.000016034081682874067	-1.4318919561231587e-21	1.3094199783345332e-19	1.7206471943572775e-13	1.1225811557186628e-12	8.224306220038798e-13
2700000	0.004991982531672208	1.8862240203103394e-49	-2.6783463171231003e-50	4.2642604655899165e-10	3.539613686879944e-15	0.000016034081682874067	-1.4318908523317075e-21	1.3094199783345159e-19	1.7206471943572775e-13	1.1225811557186628e-12	8.224306220038797e-13
2800000	0.004991982531672208	1.8862240203103394e-49	-2.779466904514459e-50	4.2642604655899165e-10	3.539613686879944e-15	0.000016034081682874067	-1.4318897485402565e-21	1.3094199783344973e-19	1.7206471943572775e-13	1.1225811557186628e-12	8.224306220038797e-13
2900000	0.004991982531672208	1.8862240203103394e-49	-2.880587491905678e-50	4.2642604655899165e-10	3.539613686879944e-15	0.000016034081682874067	-1.4318886447488052e-21	1.3094199783344776e-19	1.7206471943572775e-13	1.1225811557186628e-12	8.224306220038797e-13
3000000	0.004991982531672208	1.8862240203103398e-49	-2.981708079296795e-50	4.2642604655899165e-10	3.539613686879944e-15	0.000016034081682874067	-1.431887540957354e-21	1.3094199783344569e-19	1.7206471943572775e-13	1.1225811557186628e-12	8.224306220038797e-13
3100000	0.004991982531672208	1.8862240203103398e-49	-3.0828286666878474e-50	4.2642604655899165e-10	3.539613686879944e-15	0.000016034081682874067	-1.4318864371659027e-21	1.3094199783344355e-19	1.7206471943572775e-13	1.122581155718663e-12	8.224306220038797e-13
3200000	0.004991982531672208	1.8862240203103398e-49	-3.1839492540788724e-50	4.2642604655899165e-10	3.539613686879944e-15	0.000016034081682874067	-1.4318853333744517e-21	1.309419978334414e-19	1.7206471943572775e-13	1.122581155718663e-12	8.224306220038797e-13
3300000	0.004991982531672208	1.88622402031034e-49	-3.285069841469907e-50	4.264260465589917e-10	3.539613686879944e-15	0.000016034081682874067	-1.4318842295830004e-21	1.3094199783343926e-19	1.7206471943572775e-13	1.122581155718663e-12	8.224306220038797e-13
3400000	0.004991982531672208	1.88622402031034e-49	-3.386190428860989e-50	4.264260465589917e-10	3.539613686879944e-15	0.000016034081682874067	-1.4318831257915492e-21	1.3094199783343717e-19	1.7206471943572778e-13	1.122581155718663e-12	8.224306220038797e-13
3500000	0.004991982531672208	1.88622402031034e-49	-3.4873110162521553e-50	4.264260465589917e-10	3.5396136868799436e-15	0.000016034081682874067	-1.4318820220000981e-21	1.3094199783343514e-19	1.7206471943572778e-13	1.122581155718663e-12	8.224306220038797e-13
3600000	0.004991982531672208	1.8862240203103406e-49	-3.5884316036434443e-50	4.264260465589917e-10	3.5396136868799436e-15	0.000016034081682874067	-1.4318809182086469e-21	1.3094199783343322e-19	1.7206471943572778e-13	1.122581155718663e-12	8.224306220038796e-13
3700000	0.004991982531672208	1.8862240203103406e-49	-3.6895521910348923e-50	4.264260465589917e-10	3.5396136868799436e-15	0.000016034081682874067	-1.4318798144171956e-21	1.3094199783343144e-19	1.7206471943572778e-13	1.122581155718663e-12	8.224306220038796e-13
3800000	0.004991982531672208	1.8862240203103406e-49	-3.7906727784265373e-50	4.264260465589917e-10	3.5396136868799436e-15	0.000016034081682874067	-1.4318787106257444e-21	1.309419978334298e-19	1.7206471943572778e-13	1.1225811557186632e-12	8.224306220038796e-13
3900000	0.004991982531672208	1.8862240203103406e-49	-3.891793365818416e-50	4.264260465589917e-10	3.5396136868799436e-15	0.000016034081682874067	-1.4318776068342933e-21	1.3094199783342838e-19	1.7206471943572778e-13	1.1225811557186632e-12	8.224306220038796e-13
4000000	0.004991982531672208	1.886224020310341e-49	-3.9929139532105667e-50	4.264260465589917e-10	3.5396136868799436e-15	0.000016034081682874067	-1.4318765030428421e-21	1.309419978334272e-19	1.7206471943572778e-13	1.1225811557186632e-12	8.224306220038796e-13
4100000	0.004991982531672208	1.886224020310341e-49	-4.0940345406030264e-50	4.264260465589917e-10	3.5396136868799436e-15	0.000016034081682874067	-1.4318753992513909e-21	1.3094199783342626e-19	1.7206471943572778e-13	1.1225811557186632e-12	8.224306220038796e-13
4200000	0.004991982531672208	1.886224020310341e-49	-4.195155127995832e-50	4.264260465589917e-10	3.5396136868799436e-15	0.000016034081682874067	-1.4318742954599398e-21	1.309419978334256e-19	1.7206471943572778e-13	1.1225811557186632e-12	8.224306220038796e-13
4300000	0.004991982531672208	1.886224020310341e-49	-4.296275715389021e-50	4.264260465589917e-10	3.5396136868799436e-15	0.000016034081682874067	-1.4318731916684886e-21	1.309419978334253e-19	1.7206471943572778e-13	1.1225811557186632e-12	8.224306220038796e-13
4400000	0.004991982531672208	1.886224020310341e-49	-4.397396302782393e-50	4.264260465589917e-10	3.5396136868799436e-15	0.000016034081682874067	-1.4318720878770373e-21	1.3094199783342527e-19	1.7206471943572778e-13	1.1225811557186632e-12	8.224306220038796e-13
4500000	0.004991982531672208	1.886224020310341e-49	-4.498516890175018e-50	4.264260465589917e-10	3.5396136868799436e-15	0.000016034081682874067	-1.431870984085586e-21	1.3094199783342527e-19	1.7206471943572778e-13	1.1225811557186632e-12	8.224306220038796e-13
4600000	0.004991982531672208	1.886224020310341e-49	-4.599637477566831e-50	4.264260465589917e-10	3.5396136868799436e-15	0.000016034081682874067	-1.431869880294135e-21	1.3094199783342527e-19	1.7206471943572778e-13	1.1225811557186632e-12	8.224306220038796e-13
4700000	0.004991982531672208	1.886224020310341e-49	-4.70075806495787e-50	4.264260465589917e-10	3.5396136868799436e-15	0.000016034081682874067	-1.4318687765026838e-21	1.3094199783342527e-19	1.7206471943572778e-13	1.1225811557186632e-12	8.224306220038796e-13
4800000	0.004991982531672208	1.886224020310341e-49	-4.801878652348172e-50	4.264260465589917e-10	3.5396136868799436e-15	0.000016034081682874067	-1.4318676727112325e-21	1.3094199783342527e-19	1.7206471943572778e-13	1.1225811557186632e-12	8.224306220038796e-13
4900000	0.004991982531672208	1.886224020310341e-49	-4.902999239737774e-50	4.264260465589917e-10	3.5396136868799436e-15	0.000016034081682874067	-1.4318665689197813e-21	1.3094199783342527e-19	1.7206471943572778e-13	1.1225811557186632e-12	8.224306220038796e-13
5000000	0.004991982531672208	1.886224020310341e-49	-5.004119827126715e-50	4.264260465589917e-10	3.5396136868799436e-15	0.000016034081682874067	-1.4318654651283302e-21	1.3094199783342527e-19	1.7206471943572778e-13	1.1225811557186632e-12	8.224306220038796e-13
5100000	0.004991982531672208	1.886224020310341e-49	-5.105240414515031e-50	4.264260465589917e-10	3.5396136868799436e-15	0.000016034081682874067	-1.431864361336879e-21	1.3094199783342527e-19	1.7206471943572778e-13	1.1225811557186632e-12	8.224306220038796e-13
5200000	0.004991982531672208	1.886224020310341e-49	-5.206361001902759e-50	4.264260465589917e-10	3.5396136868799436e-15	0.000016034081682874067	-1.4318632575454278e-21	1.3094199783342527e-19	1.7206471943572778e-13	1.1225811557186632e-12	8.224306220038796e-13
5300000	0.004991982531672208	1.886224020310341e-49	-5.307481589289937e-50	4.264260465589917e-10	3.5396136868799436e-15	0.000016034081682874067	-1.4318621537539767e-21	1.3094199783342527e-19	1.7206471943572778e-13	1.1225811557186632e-12	8.224306220038796e-13
5400000	0.004991982531672208	1.886224020310341e-49	-5.408602176676602e-50	4.264260465589917e-10	3.5396136868799436e-15	0.000016034081682874067	-1.4318610499625255e-21	1.3094199783342527e-19	1.7206471943572778e-13	1.1225811557186632e-12	8.224306220038796e-13
5500000	0.004991982531672208	1.886224020310341e-49	-5.5097227640627935e-50	4.264260465589917e-10	3.5396136868799436e-15	0.000016034081682874067	-1.4318599461710742e-21	1.3094199783342527e-19	1.7206471943572778e-13	1.1225811557186632e-12	8.224306220038796e-13
5600000	0.004991982531672208	1.886224020310341e-49	-5.610843351448545e-50	4.264260465589917e-10	3.5396136868799436e-15	0.000016034081682874067	-1.431858842379623e-21	1.3094199783342527e-19	1.7206471943572778e-13	1.1225811557186632e-12	8.224306220038796e-13
5700000	0.004991982531672208	1.886224020310341e-49	-5.711963938833898e-50	4.264260465589917e-10	3.5396136868799436e-15	0.000016034081682874067	-1.431857738588172e-21	1.3094199783342527e-19	1.7206471943572778e-13	1.1225811557186632e-12	8.224306220038796e-13
5800000	0.004991982531672208	1.886224020310341e-49	-5.813084526218886e-50	4.264260465589917e-10	3.5396136868799436e-15	0.000016034081682874067	-1.4318566347967207e-21	1.3094199783342527e-19	1.7206471943572778e-13	1.1225811557186632e-12	8.224306220038796e-13
5900000	0.004991982531672208	1.886224020310341e-49	-5.914205113603549e-50	4.264260465589917e-10	3.5396136868799436e-15	0.000016034081682874067	-1.4318555310052694e-21	1.3094199783342527e-19	1.7206471943572778e-13	1.1225811557186632e-12	8.224306220038796e-13
6000000	0.004991982531672208	1.886224020310341e-49	-6.015325700987923e-50	4.264260465589917e-10	3.5396136868799436e-15	0.000016034081682874067	-1.4318544272138182e-21	1.3094199783342527e-19	1.7206471943572778e-13	1.1225811557186632e-12	8.224306220038796e-13
6100000	0.004991982531672208	1.886224020310341e-49	-6.1164462883720465e-50	4.264260465589917e-10	3.5396136868799436e-15	0.000016034081682874067	-1.4318533234223671e-21	1.3094199783342527e-19	1.7206471943572778e-13	1.1225811557186632e-12	8.224306220038796e-13
6200000	0.004991982531672208	1.886224020310341e-49	-6.217566875755956e-50	4.264260465589917e-10	3.5396136868799436e-15	0.000016034081682874067	-1.4318522196309159e-21	1.3094199783342527e-19	1.7206471943572778e-13	1.1225811557186632e-12	8.224306220038796e-13
6300000	0.004991982531672208	1.886224020310341e-49	-6.31868746313969e-50	4.264260465589917e-10	3.5396136868799436e-15	0.000016034081682874067	-1.4318511158394646e-21	1.3094199783342527e-19	1.7206471943572778e-13	1.1225811557186632e-12	8.224306220038796e-13
6400000	0.004991982531672208	1.886224020310341e-49	-6.419808050523284e-50	4.264260465589917e-10	3.5396136868799436e-15	0.000016034081682874067	-1.4318500120480136e-21	1.3094199783342527e-19	1.7206471943572778e-13	1.1225811557186632e-12	8.224306220038796e-13
6500000	0.004991982531672208	1.886224020310341e-49	-6.520928637906777e-50	4.264260465589917e-10	3.5396136868799436e-15	0.000016034081682874067	-1.4318489082565623e-21	1.3094199783342527e-19	1.7206471943572778e-13	1.1225811557186632e-12	8.224306220038796e-13
6600000	0.004991982531672208	1.886224020310341e-49	-6.622049225290206e-50	4.264260465589917e-10	3.539613686879944e-15	0.000016034081682874067	-1.4318478044651111e-21	1.3094199783342527e-19	1.7206471943572778e-13	1.122581155718663e-12	8.224306220038796e-13
6700000	0.004991982531672208	1.886224020310341e-49	-6.723169812673607e-50	4.264260465589917e-10	3.539613686879944e-15	0.000016034081682874067	-1.4318467006736599e-21	1.3094199783342527e-19	1.7206471943572778e-13	1.122581155718663e-12	8.224306220038796e-13
6800000	0.004991982531672208	1.886224020310341e-49	-6.82429040005702e-50	4.2642604655899175e-10	3.539613686879944e-15	0.000016034081682874067	-1.4318455968822088e-21	1.3094199783342527e-19	1.7206471943572778e-13	1.122581155718663e-12	8.224306220038796e-13
6900000	0.004991982531672208	1.886224020310341e-49	-6.92541098744048e-50	4.2642604655899175e-10	3.539613686879944e-15	0.000016034081682874067	-1.4318444930907576e-21	1.3094199783342527e-19	1.7206471943572778e-13	1.122581155718663e-12	8.224306220038796e-13
7000000	0.004991982531672208	1.886224020310341e-49	-7.026531574824025e-50	4.2642604655899175e-10	3.539613686879944e-15	0.000016034081682874067	-1.4318433892993063e-21	1.3094199783342527e-19	1.7206471943572778e-13	1.122581155718663e-12	8.224306220038796e-13
7100000	0.004991982531672208	1.886224020310341e-49	-7.127652162207694e-50	4.2642604655899175e-10	3.539613686879944e-15	0.000016034081682874067	-1.4318422855078553e-21	1.3094199783342527e-19	1.7206471943572778e-13	1.122581155718663e-12	8.224306220038796e-13
7200000	0.004991982531672208	1.886224020310341e-49	-7.228772749591522e-50	4.2642604655899175e-10	3.539613686879944e-15	0.000016034081682874067	-1.431841181716404e-21	1.3094199783342527e-19	1.7206471943572778e-13	1.122581155718663e-12	8.224306220038796e-13
7300000	0.004991982531672208	1.886224020310341e-49	-7.329893336975548e-50	4.2642604655899175e-10	3.539613686879944e-15	0.000016034081682874067	-1.4318400779249528e-21	1.3094199783342527e-19	1.7206471943572778e-13	1.122581155718663e-12	8.224306220038796e-13
7400000	0.004991982531672208	1.886224020310341e-49	-7.431013924359808e-50	4.2642604655899175e-10	3.539613686879944e-15	0.000016034081682874067	-1.4318389741335015e-21	1.3094199783342527e-19	1.7206471943572778e-13	1.122581155718663e-12	8.224306220038796e-13
7500000	0.004991982531672208	1.886224020310341e-49	-7.532134511744341e-50	4.2642604655899175e-10	3.539613686879944e-15	0.000016034081682874067	-1.4318378703420505e-21	1.3094199783342527e-19	1.7206471943572778e-13	1.122581155718663e-12	8.224306220038796e-13
7600000	0.004991982531672208	1.886224020310341e-49	-7.633255099129183e-50	4.2642604655899175e-10	3.539613686879944e-15	0.000016034081682874067	-1.4318367665505992e-21	1.3094199783342527e-19	1.7206471943572778e-13	1.122581155718663e-12	8.224306220038796e-13
7700000	0.004991982531672208	1.886224020310341e-49	-7.734375686514372e-50	4.2642604655899175e-10	3.539613686879944e-15	0.000016034081682874067	-1.431835662759148e-21	1.3094199783342527e-19	1.7206471943572778e-13	1.122581155718663e-12	8.224306220038796e-13
7800000	0.004991982531672208	1.886224020310341e-49	-7.835496273899945e-50	4.2642604655899175e-10	3.539613686879944e-15	0.000016034081682874067	-1.4318345589676968e-21	1.3094199783342527e-19	1.7206471943572778e-13	1.122581155718663e-12	8.224306220038796e-13
7900000	0.004991982531672208	1.886224020310341e-49	-7.936616861285836e-50	4.2642604655899175e-10	3.539613686879944e-15	0.000016034081682874067	-1.4318334551762457e-21	1.3094199783342527e-19	1.7206471943572778e-13	1.122581155718663e-12	8.224306220038796e-13
8000000	0.004991982531672208	1.886224020310341e-49	-8.037737448671657e-50	4.2642604655899175e-10	3.539613686879944e-15	0.000016034081682874067	-1.4318323513847945e-21	1.3094199783342527e-19	1.7206471943572778e-13	1.122581155718663e-12	8.224306220038796e-13
8100000	0.004991982531672208	1.886224020310341e-49	-8.138858036057375e-50	4.2642604655899175e-10	3.539613686879944e-15	0.000016034081682874067	-1.4318312475933432e-21	1.3094199783342527e-19	1.7206471943572778e-13	1.122581155718663e-12	8.224306220038796e-13
8200000	0.004991982531672208	1.886224020310341e-49	-8.239978623442989e-50	4.2642604655899175e-10	3.539613686879944e-15	0.000016034081682874067	-1.4318301438018922e-21	1.3094199783342527e-19	1.7206471943572778e-13	1.122581155718663e-12	8.224306220038796e-13
8300000	0.004991982531672208	1.886224020310341e-49	-8.341099210828504e-50	4.2642604655899175e-10	3.539613686879944e-15	0.000016034081682874067	-1.431829040010441e-21	1.3094199783342527e-19	1.7206471943572778e-13	1.122581155718663e-12	8.224306220038796e-13
8400000	0.004991982531672208	1.886224020310341e-49	-8.442219798213921e-50	4.2642604655899175e-10	3.539613686879944e-15	0.000016034081682874067	-1.4318279362189897e-21	1.3094199783342527e-19	1.7206471943572778e-13	1.122581155718663e-12	8.224306220038796e-13
8500000	0.004991982531672208	1.886224020310341e-49	-8.543340385599236e-50	4.2642604655899175e-10	3.539613686879944e-15	0.000016034081682874067	-1.4318268324275384e-21	1.3094199783342527e-19	1.7206471943572778e-13	1.122581155718663e-12	8.224306220038796e-13
8600000	0.004991982531672208	1.886224020310341e-49	-8.64446097298446e-50	4.2642604655899175e-10	3.539613686879944e-15	0.000016034081682874067	-1.4318257286360874e-21	1.3094199783342527e-19	1.7206471943572778e-13	1.122581155718663e-12	8.224306220038796e-13
8700000	0.004991982531672208	1.886224020310341e-49	-8.745581560369585e-50	4.2642604655899175e-10	3.539613686879944e-15	0.000016034081682874067	-1.4318246248446361e-21	1.3094199783342527e-19	1.7206471943572778e-13	1.122581155718663e-12	8.224306220038796e-13
8800000	0.004991982531672208	1.886224020310341e-49	-8.84670214775462e-50	4.2642604655899175e-10	3.539613686879944e-15	0.000016034081682874067	-1.4318235210531849e-21	1.3094199783342527e-19	1.7206471943572778e-13	1.122581155718663e-12	8.224306220038796e-13
8900000	0.004991982531672208	1.886224020310341e-49	-8.947822735139561e-50	4.2642604655899175e-10	3.539613686879944e-15	0.000016034081682874067	-1.4318224172617338e-21	1.3094199783342527e-19	1.7206471943572778e-13	1.122581155718663e-12	8.224306220038796e-13
9000000	0.004991982531672208	1.886224020310341e-49	-9.048943322524416e-50	4.2642604655899175e-10	3.539613686879944e-15	0.000016034081682874067	-1.4318213134702826e-21	1.3094199783342527e-19	1.7206471943572778e-13	1.122581155718663e-12	8.224306220038796e-13
9100000	0.004991982531672208	1.886224020310341e-49	-9.15006390990918e-50	4.2642604655899175e-10	3.539613686879944e-15	0.000016034081682874067	-1.4318202096788314e-21	1.3094199783342527e-19	1.7206471943572778e-13	1.122581155718663e-12	8.224306220038796e-13
9200000	0.004991982531672208	1.886224020310341e-49	-9.251184497293858e-50	4.2642604655899175e-10	3.539613686879944e-15	0.000016034081682874067	-1.4318191058873801e-21	1.3094199783342527e-19	1.7206471943572778e-13	1.122581155718663e-12	8.224306220038796e-13
9300000	0.004991982531672208	1.886224020310341e-49	-9.352305084678452e-50	4.2642604655899175e-10	3.539613686879944e-15	0.000016034081682874067	-1.431818002095929e-21	1.3094199783342527e-19	1.7206471943572778e-13	1.122581155718663e-12	8.224306220038796e-13
9400000	0.004991982531672208	1.886224020310341e-49	-9.453425672062963e-50	4.2642604655899175e-10	3.539613686879944e-15	0.000016034081682874067	-1.4318168983044778e-21	1.3094199783342527e-19	1.7206471943572778e-13	1.122581155718663e-12	8.224306220038796e-13
9500000	0.004991982531672208	1.886224020310341e-49	-9.55454625944739e-50	4.2642604655899175e-10	3.539613686879944e-15	0.000016034081682874067	-1.4318157945130266e-21	1.3094199783342527e-19	1.7206471943572778e-13	1.122581155718663e-12	8.224306220038796e-13
9600000	0.004991982531672208	1.886224020310341e-49	-9.65566684683174e-50	4.2642604655899175e-10	3.539613686879944e-15	0.000016034081682874067	-1.4318146907215753e-21	1.3094199783342527e-19	1.7206471943572778e-13	1.122581155718663e-12	8.224306220038796e-13
9700000	0.004991982531672208	1.886224020310341e-49	-9.75678743421601e-50	4.2642604655899175e-10	3.539613686879944e-15	0.000016034081682874067	-1.4318135869301243e-21	1.3094199783342527e-19	1.7206471943572778e-13	1.122581155718663e-12	8.224306220038796e-13
9800000	0.004991982531672208	1.886224020310341e-49	-9.857908021600204e-50	4.2642604655899175e-10	3.539613686879944e-15	0.000016034081682874067	-1.431812483138673e-21	1.3094199783342527e-19	1.7206471943572778e-13	1.122581155718663e-12	8.224306220038796e-13
9900000	0.004991982531672208	1.886224020310341e-49	-9.959028608984323e-50	4.2642604655899175e-10	3.539613686879944e-15	0.000016034081682874067	-1.4318113793472218e-21	1.3094199783342527e-19	1.7206471943572778e-13	1.122581155718663e-12	8.224306220038796e-13
10000000	0.004991982531672208	1.886224020310341e-49	-1.0060149196368365e-49	4.2642604655899175e-10	3.539613686879944e-15	0.000016034081682874067	-1.4318102755557707e-21	1.3094199783342527e-19	1.7206471943572778e-13	1.122581155718663e-12	8.224306220038796e-13
10100000	0.004991982531672208	1.886224020310341e-49	-1.0161269783752338e-49	4.2642604655899175e-10	3.539613686879944e-15	0.000016034081682874067	-1.4318091717643195e-21	1.3094199783342527e-19	1.7206471943572778e-13	1.122581155718663e-12	8.224306220038796e-13
10200000	0.004991982531672208	1.886224020310341e-49	-1.0262390371136239e-49	4.2642604655899175e-10	3.539613686879944e-15	0.000016034081682874067	-1.4318080679728682e-21	1.3094199783342527e-19	1.7206471943572778e-13	1.122581155718663e-12	8.224306220038796e-13
10300000	0.004991982531672208	1.886224020310341e-49	-1.0363510958520073e-49	4.2642604655899175e-10	3.539613686879944e-15	0.000016034081682874067	-1.431806964181417e-21	1.3094199783342527e-19	1.7206471943572778e-13	1.122581155718663e-12	8.224306220038796e-13
10400000	0.004991982531672208	1.886224020310341e-49	-1.046463154590384e-49	4.2642604655899175e-10	3.539613686879944e-15	0.000016034081682874067	-1.431805860389966e-21	1.3094199783342527e-19	1.7206471943572778e-13	1.122581155718663e-12	8.224306220038796e-13
10500000	0.004991982531672208	1.886224020310341e-49	-1.0565752133287539e-49	4.2642604655899175e-10	3.539613686879944e-15	0.000016034081682874067	-1.4318047565985147e-21	1.3094199783342527e-19	1.7206471943572778e-13	1.122581155718663e-12	8.224306220038796e-13
10600000	0.004991982531672208	1.886224020310341e-49	-1.0666872720671174e-49	4.2642604655899175e-10	3.539613686879944e-15	0.000016034081682874067	-1.4318036528070635e-21	1.3094199783342527e-19	1.7206471943572778e-13	1.122581155718663e-12	8.224306220038796e-13
10700000	0.004991982531672208	1.886224020310341e-49	-1.0767993308054748e-49	4.2642604655899175e-10	3.539613686879944e-15	0.000016034081682874067	-1.4318025490156124e-21	1.3094199783342527e-19	1.7206471943572778e-13	1.122581155718663e-12	8.224306220038796e-13
10800000	0.004991982531672208	1.886224020310341e-49	-1.0869113895438262e-49	4.2642604655899175e-10	3.539613686879944e-15	0.000016034081682874067	-1.4318014452241612e-21	1.3094199783342527e-19	1.7206471943572778e-13	1.122581155718663e-12	8.224306220038796e-13
10900000	0.004991982531672208	1.886224020310341e-49	-1.0970234482821714e-49	4.2642604655899175e-10	3.539613686879944e-15	0.000016034081682874067	-1.43180034143271e-21	1.3094199783342527e-19	1.7206471943572778e-13	1.122581155718663e-12	8.224306220038796e-13
11000000	0.004991982531672208	1.886224020310341e-49	-1.107135507020511e-49	4.2642604655899175e-10	3.539613686879944e-15	0.000016034081682874067	-1.4317992376412587e-21	1.3094199783342527e-19	1.7206471943572778e-13	1.122581155718663e-12	8.224306220038796e-13
11100000	0.004991982531672208	1.886224020310341e-49	-1.117247565758845e-49	4.2642604655899175e-10	3.539613686879944e-15	0.000016034081682874067	-1.4317981338498076e-21	1.3094199783342527e-19	1.7206471943572778e-13	1.122581155718663e-12	8.224306220038796e-13
11200000	0.004991982531672208	1.886224020310341e-49	-1.1273596244971735e-49	4.2642604655899175e-10	3.539613686879944e-15	0.000016034081682874067	-1.4317970300583564e-21	1.3094199783342527e-19	1.7206471943572778e-13	1.122581155718663e-12	8.224306220038796e-13
11300000	0.004991982531672208	1.886224020310341e-49	-1.1374716832354967e-49	4.2642604655899175e-10	3.539613686879944e-15	0.000016034081682874067	-1.4317959262669051e-21	1.3094199783342527e-19	1.7206471943572778e-13	1.122581155718663e-12	8.224306220038796e-13
11400000	0.004991982531672208	1.8862240203103406e-49	-1.1475837419738146e-49	4.2642604655899175e-10	3.539613686879944e-15	0.000016034081682874067	-1.431794822475454e-21	1.3094199783342527e-19	1.7206471943572778e-13	1.122581155718663e-12	8.224306220038796e-13
11500000	0.004991982531672208	1.8862240203103406e-49	-1.1576958007121278e-49	4.2642604655899175e-10	3.539613686879944e-15	0.000016034081682874067	-1.4317937186840028e-21	1.3094199783342527e-19	1.7206471943572778e-13	1.122581155718663e-12	8.224306220038796e-13
11600000	0.004991982531672208	1.8862240203103406e-49	-1.167807859450436e-49	4.2642604655899175e-10	3.539613686879944e-15	0.000016034081682874067	-1.4317926148925516e-21	1.3094199783342527e-19	1.7206471943572778e-13	1.122581155718663e-12	8.224306220038796e-13
11700000	0.004991982531672208	1.8862240203103406e-49	-1.1779199181887397e-49	4.2642604655899175e-10	3.539613686879944e-15	0.000016034081682874067	-1.4317915111011004e-21	1.3094199783342527e-19	1.7206471943572778e-13	1.122581155718663e-12	8.224306220038796e-13
11800000	0.004991982531672208	1.8862240203103406e-49	-1.1880319769270389e-49	4.2642604655899175e-10	3.539613686879944e-15	0.000016034081682874067	-1.4317904073096493e-21	1.3094199783342527e-19	1.7206471943572778e-13	1.122581155718663e-12	8.224306220038796e-13
11900000	0.004991982531672208	1.8862240203103406e-49	-1.1981440356653336e-49	4.2642604655899175e-10	3.539613686879944e-15	0.000016034081682874067	-1.431789303518198e-21	1.3094199783342527e-19	1.7206471943572778e-13	1.122581155718663e-12	8.224306220038796e-13
12000000	0.004991982531672208	1.8862240203103406e-49	-1.2082560944036246e-49	4.2642604655899175e-10	3.539613686879944e-15	0.000016034081682874067	-1.4317881997267468e-21	1.3094199783342527e-19	1.7206471943572778e-13	1.122581155718663e-12	8.224306220038796e-13
12100000	0.004991982531672208	1.8862240203103406e-49	-1.218368153141911e-49	4.2642604655899175e-10	3.539613686879944e-15	0.000016034081682874067	-1.4317870959352956e-21	1.3094199783342527e-19	1.7206471943572778e-13	1.122581155718663e-12	8.224306220038796e-13
12200000	0.004991982531672208	1.8862240203103406e-49	-1.228480211880194e-49	4.2642604655899175e-10	3.539613686879944e-15	0.000016034081682874067	-1.4317859921438445e-21	1.3094199783342527e-19	1.7206471943572778e-13	1.122581155718663e-12	8.224306220038796e-13
12300000	0.004991982531672208	1.8862240203103406e-49	-1.2385922706184732e-49	4.2642604655899175e-10	3.539613686879944e-15	0.000016034081682874067	-1.4317848883523933e-21	1.3094199783342527e-19	1.7206471943572778e-13	1.122581155718663e-12	8.224306220038796e-13
12400000	0.004991982531672208	1.8862240203103406e-49	-1.2487043293567487e-49	4.2642604655899175e-10	3.539613686879944e-15	0.000016034081682874067	-1.431783784560942e-21	1.3094199783342527e-19	1.7206471943572778e-13	1.122581155718663e-12	8.224306220038796e-13
12500000	0.004991982531672208	1.8862240203103406e-49	-1.2588163880950209e-49	4.2642604655899175e-10	3.539613686879944e-15	0.000016034081682874067	-1.431782680769491e-21	1.3094199783342527e-19	1.7206471943572778e-13	1.122581155718663e-12	8.224306220038796e-13
12600000	0.004991982531672208	1.8862240203103406e-49	-1.2689284468332898e-49	4.2642604655899175e-10	3.539613686879944e-15	0.000016034081682874067	-1.4317815769780397e-21	1.3094199783342527e-19	1.7206471943572778e-13	1.122581155718663e-12	8.224306220038796e-13
12700000	0.004991982531672208	1.8862240203103406e-49	-1.2790405055715561e-49	4.2642604655899175e-10	3.539613686879944e-15	0.000016034081682874067	-1.4317804731865885e-21	1.3094199783342527e-19	1.7206471943572778e-13	1.122581155718663e-12	8.224306220038796e-13
12800000	0.004991982531672208	1.8862240203103406e-49	-1.289152564309819e-49	4.2642604655899175e-10	3.539613686879944e-15	0.000016034081682874067	-1.4317793693951372e-21	1.3094199783342527e-19	1.7206471943572778e-13	1.122581155718663e-12	8.224306220038796e-13
12900000	0.004991982531672208	1.8862240203103406e-49	-1.2992646230480795e-49	4.2642604655899175e-10	3.539613686879944e-15	0.000016034081682874067	-1.4317782656036862e-21	1.3094199783342527e-19	1.7206471943572778e-13	1.122581155718663e-12	8.224306220038796e-13
13000000	0.004991982531672208	1.8862240203103406e-49	-1.3093766817863373e-49	4.2642604655899175e-10	3.539613686879944e-15	0.000016034081682874067	-1.431777161812235e-21	1.3094199783342527e-19	1.7206471943572778e-13	1.122581155718663e-12	8.224306220038796e-13
13100000	0.004991982531672208	1.8862240203103406e-49	-1.3194887405245927e-49	4.2642604655899175e-10	3.539613686879944e-15	0.000016034081682874067	-1.4317760580207837e-21	1.3094199783342527e-19	1.7206471943572778e-13	1.122581155718663e-12	8.224306220038796e-13
13200000	0.004991982531672208	1.8862240203103406e-49	-1.3296007992628459e-49	4.2642604655899175e-10	3.539613686879944e-15	0.000016034081682874067	-1.4317749542293327e-21	1.3094199783342527e-19	1.7206471943572778e-13	1.122581155718663e-12	8.224306220038796e-13
13300000	0.004991982531672208	1.8862240203103406e-49	-1.3397128580010968e-49	4.2642604655899175e-10	3.539613686879944e-15	0.000016034081682874067	-1.4317738504378814e-21	1.3094199783342527e-19	1.7206471943572778e-13	1.122581155718663e-12	8.224306220038795e-13
13400000	0.004991982531672208	1.8862240203103406e-49	-1.349824916739346e-49	4.2642604655899175e-10	3.539613686879944e-15	0.000016034081682874067	-1.4317727466464302e-21	1.3094199783342527e-19	1.7206471943572778e-13	1.122581155718663e-12	8.224306220038795e-13
13500000	0.004991982531672208	1.8862240203103406e-49	-1.3599369754775934e-49	4.2642604655899175e-10	3.539613686879944e-15	0.000016034081682874067	-1.431771642854979e-21	1.3094199783342527e-19	1.7206471943572778e-13	1.122581155718663e-12	8.224306220038795e-13
13600000	0.004991982531672208	1.8862240203103406e-49	-1.3700490342158392e-49	4.2642604655899175e-10	3.539613686879944e-15	0.000016034081682874067	-1.4317705390635279e-21	1.3094199783342527e-19	1.7206471943572778e-13	1.122581155718663e-12	8.224306220038795e-13
13700000	0.004991982531672208	1.8862240203103406e-49	-1.3801610929540834e-49	4.2642604655899175e-10	3.539613686879944e-15	0.000016034081682874067	-1.4317694352720766e-21	1.3094199783342527e-19	1.7206471943572778e-13	1.122581155718663e-12	8.224306220038795e-13
13800000	0.004991982531672208	1.8862240203103406e-49	-1.3902731516923265e-49	4.2642604655899175e-10	3.539613686879944e-15	0.000016034081682874067	-1.4317683314806254e-21	1.3094199783342527e-19	1.7206471943572778e-13	1.122581155718663e-12	8.224306220038795e-13
13900000	0.004991982531672208	1.8862240203103406e-49	-1.4003852104305683e-49	4.2642604655899175e-10	3.539613686879944e-15	0.000016034081682874067	-1.4317672276891743e-21	1.3094199783342527e-19	1.7206471943572778e-13	1.122581155718663e-12	8.224306220038795e-13
14000000	0.004991982531672208	1.88622402031034e-49	-1.4104972691688093e-49	4.2642604655899175e-10	3.539613686879944e-15	0.000016034081682874067	-1.431766123897723e-21	1.3094199783342527e-19	1.7206471943572778e-13	1.122581155718663e-12	8.224306220038795e-13
14100000	0.004991982531672208	1.88622402031034e-49	-1.4206093279070496e-49	4.2642604655899175e-10	3.539613686879944e-15	0.000016034081682874067	-1.4317650201062718e-21	1.3094199783342527e-19	1.7206471943572778e-13	1.122581155718663e-12	8.224306220038795e-13
14200000	0.004991982531672208	1.88622402031034e-49	-1.4307213866452889e-49	4.2642604655899175e-10	3.539613686879944e-15	0.000016034081682874067	-1.4317639163148206e-21	1.3094199783342527e-19	1.7206471943572778e-13	1.122581155718663e-12	8.224306220038795e-13
14300000	0.004991982531672208	1.88622402031034e-49	-1.440833445383528e-49	4.2642604655899175e-10	3.539613686879944e-15	0.000016034081682874067	-1.4317628125233695e-21	1.3094199783342527e-19	1.7206471943572778e-13	1.122581155718663e-12	8.224306220038795e-13
14400000	0.004991982531672208	1.88622402031034e-49	-1.4509455041217667e-49	4.2642604655899175e-10	3.539613686879944e-15	0.000016034081682874067	-1.4317617087319183e-21	1.3094199783342527e-19	1.7206471943572778e-13	1.122581155718663e-12	8.224306220038795e-13
14500000	0.004991982531672208	1.88622402031034e-49	-1.461057562860005e-49	4.2642604655899175e-10	3.539613686879944e-15	0.000016034081682874067	-1.431760604940467e-21	1.3094199783342527e-19	1.7206471943572778e-13	1.122581155718663e-12	8.224306220038795e-13
14600000	0.004991982531672208	1.88622402031034e-49	-1.4711696215982436e-49	4.2642604655899175e-10	3.539613686879944e-15	0.000016034081682874067	-1.431759501149016e-21	1.3094199783342527e-19	1.7206471943572778e-13	1.122581155718663e-12	8.224306220038795e-13
14700000	0.004991982531672208	1.88622402031034e-49	-1.4812816803364823e-49	4.2642604655899175e-10	3.539613686879944e-15	0.000016034081682874067	-1.4317583973575648e-21	1.3094199783342527e-19	1.7206471943572778e-13	1.122581155718663e-12	8.224306220038795e-13
14800000	0.004991982531672208	1.88622402031034e-49	-1.4913937390747213e-49	4.2642604655899175e-10	3.539613686879944e-15	0.000016034081682874067	-1.4317572935661135e-21	1.3094199783342527e-19	1.7206471943572778e-13	1.1225811557186632e-12	8.224306220038795e-13
14900000	0.004991982531672208	1.88622402031034e-49	-1.5015057978129606e-49	4.2642604655899175e-10	3.539613686879944e-15	0.000016034081682874067	-1.4317561897746623e-21	1.3094199783342527e-19	1.7206471943572778e-13	1.1225811557186632e-12	8.224306220038795e-13
15000000	0.004991982531672208	1.88622402031034e-49	-1.5116178565512006e-49	4.264260465589917e-10	3.539613686879944e-15	0.000016034081682874067	-1.4317550859832112e-21	1.3094199783342527e-19	1.7206471943572778e-13	1.1225811557186632e-12	8.224306220038795e-13
15100000	0.004991982531672208	1.88622402031034e-49	-1.5217299152894415e-49	4.264260465589917e-10	3.539613686879944e-15	0.000016034081682874067	-1.43175398219176e-21	1.3094199783342527e-19	1.7206471943572778e-13	1.1225811557186632e-12	8.224306220038795e-13
15200000	0.004991982531672208	1.88622402031034e-49	-1.5318419740276834e-49	4.264260465589917e-10	3.539613686879944e-15	0.000016034081682874067	-1.4317528784003087e-21	1.3094199783342527e-19	1.7206471943572778e-13	1.1225811557186632e-12	8.224306220038795e-13
15300000	0.004991982531672208	1.88622402031034e-49	-1.5419540327659262e-49	4.264260465589917e-10	3.539613686879944e-15	0.000016034081682874067	-1.4317517746088575e-21	1.3094199783342527e-19	1.7206471943572778e-13	1.1225811557186632e-12	8.224306220038795e-13
15400000	0.004991982531672208	1.88622402031034e-49	-1.5520660915041704e-49	4.264260465589917e-10	3.539613686879944e-15	0.000016034081682874067	-1.4317506708174064e-21	1.3094199783342527e-19	1.7206471943572778e-13	1.1225811557186632e-12	8.224306220038795e-13
15500000	0.004991982531672208	1.88622402031034e-49	-1.5621781502424162e-49	4.264260465589917e-10	3.539613686879944e-15	0.000016034081682874067	-1.4317495670259552e-21	1.3094199783342527e-19	1.7206471943572778e-13	1.1225811557186632e-12	8.224306220038795e-13
15600000	0.004991982531672208	1.88622402031034e-49	-1.5722902089806632e-49	4.264260465589917e-10	3.539613686879944e-15	0.000016034081682874067	-1.431748463234504e-21	1.3094199783342527e-19	1.7206471943572778e-13	1.1225811557186632e-12	8.224306220038795e-13
15700000	0.004991982531672208	1.88622402031034e-49	-1.5824022677189122e-49	4.264260465589917e-10	3.539613686879944e-15	0.000016034081682874067	-1.4317473594430529e-21	1.3094199783342527e-19	1.7206471943572778e-13	1.1225811557186632e-12	8.224306220038795e-13
15800000	0.004991982531672208	1.88622402031034e-49	-1.5925143264571631e-49	4.264260465589917e-10	3.539613686879944e-15	0.000016034081682874067	-1.4317462556516017e-21	1.3094199783342527e-19	1.7206471943572778e-13	1.1225811557186632e-12	8.224306220038795e-13
15900000	0.004991982531672208	1.88622402031034e-49	-1.6026263851954161e-49	4.264260465589917e-10	3.539613686879944e-15	0.000016034081682874067	-1.4317451518601504e-21	1.3094199783342527e-19	1.7206471943572778e-13	1.1225811557186632e-12	8.224306220038795e-13
16000000	0.004991982531672208	1.88622402031034e-49	-1.6127384439336712e-49	4.264260465589917e-10	3.539613686879944e-15	0.000016034081682874067	-1.4317440480686992e-21	1.3094199783342527e-19	1.7206471943572778e-13	1.1225811557186632e-12	8.224306220038795e-13
16100000	0.004991982531672208	1.88622402031034e-49	-1.6228505026719289e-49	4.264260465589917e-10	3.539613686879944e-15	0.000016034081682874067	-1.4317429442772481e-21	1.3094199783342527e-19	1.7206471943572778e-13	1.1225811557186632e-12	8.224306220038795e-13
16200000	0.004991982531672208	1.88622402031034e-49	-1.6329625614101889e-49	4.264260465589917e-10	3.539613686879944e-15	0.000016034081682874067	-1.4317418404857969e-21	1.3094199783342527e-19	1.7206471943572778e-13	1.1225811557186632e-12	8.224306220038795e-13
16300000	0.004991982531672208	1.88622402031034e-49	-1.6430746201484518e-49	4.264260465589917e-10	3.539613686879944e-15	0.000016034081682874067	-1.4317407366943456e-21	1.3094199783342527e-19	1.7206471943572778e-13	1.1225811557186632e-12	8.224306220038795e-13
16400000	0.004991982531672208	1.8862240203103398e-49	-1.6531866788867176e-49	4.264260465589917e-10	3.539613686879944e-15	0.000016034081682874067	-1.4317396329028946e-21	1.3094199783342527e-19	1.7206471943572778e-13	1.1225811557186632e-12	8.224306220038795e-13
16500000	0.004991982531672208	1.8862240203103398e-49	-1.6632987376249864e-49	4.264260465589917e-10	3.539613686879944e-15	0.000016034081682874067	-1.4317385291114433e-21	1.3094199783342527e-19	1.7206471943572778e-13	1.1225811557186632e-12	8.224306220038795e-13
16600000	0.004991982531672208	1.8862240203103398e-49	-1.6734107963632582e-49	4.264260465589917e-10	3.539613686879944e-15	0.000016034081682874067	-1.431737425319992e-21	1.3094199783342527e-19	1.7206471943572778e-13	1.1225811557186632e-12	8.224306220038795e-13
16700000	0.004991982531672208	1.8862240203103398e-49	-1.6835228551015336e-49	4.264260465589917e-10	3.539613686879944e-15	0.000016034081682874067	-1.4317363215285408e-21	1.3094199783342527e-19	1.7206471943572778e-13	1.1225811557186632e-12	8.224306220038795e-13
16800000	0.004991982531672208	1.8862240203103398e-49	-1.6936349138398124e-49	4.264260465589917e-10	3.539613686879944e-15	0.000016034081682874067	-1.4317352177370898e-21	1.3094199783342527e-19	1.7206471943572778e-13	1.1225811557186632e-12	8.224306220038795e-13
16900000	0.004991982531672208	1.8862240203103398e-49	-1.7037469725780948e-49	4.264260465589917e-10	3.539613686879944e-15	0.000016034081682874067	-1.4317341139456385e-21	1.3094199783342527e-19	1.7206471943572778e-13	1.1225811557186632e-12	8.224306220038795e-13
17000000	0.004991982531672208	1.8862240203103398e-49	-1.713859031316381e-49	4.264260465589917e-10	3.539613686879944e-15	0.000016034081682874067	-1.4317330101541873e-21	1.3094199783342527e-19	1.7206471943572778e-13	1.1225811557186632e-12	8.224306220038795e-13
17100000	0.004991982531672208	1.8862240203103398e-49	-1.7239710900546716e-49	4.264260465589917e-10	3.539613686879944e-15	0.000016034081682874067	-1.4317319063627363e-21	1.3094199783342527e-19	1.7206471943572778e-13	1.1225811557186632e-12	8.224306220038795e-13
17200000	0.004991982531672208	1.8862240203103398e-49	-1.734083148792966e-49	4.264260465589917e-10	3.539613686879944e-15	0.000016034081682874067	-1.431730802571285e-21	1.3094199783342527e-19	1.7206471943572778e-13	1.1225811557186632e-12	8.224306220038795e-13
17300000	0.004991982531672208	1.8862240203103398e-49	-1.744195207531265e-49	4.264260465589917e-10	3.539613686879944e-15	0.000016034081682874067	-1.4317296987798338e-21	1.3094199783342527e-19	1.7206471943572778e-13	1.1225811557186632e-12	8.224306220038795e-13
17400000	0.004991982531672208	1.8862240203103398e-49	-1.754307266269568e-49	4.264260465589917e-10	3.539613686879944e-15	0.000016034081682874067	-1.4317285949883825e-21	1.3094199783342527e-19	1.7206471943572778e-13	1.1225811557186632e-12	8.224306220038795e-13
17500000	0.004991982531672208	1.8862240203103398e-49	-1.7644193250078757e-49	4.264260465589917e-10	3.539613686879944e-15	0.000016034081682874067	-1.4317274911969315e-21	1.3094199783342527e-19	1.7206471943572778e-13	1.1225811557186632e-12	8.224306220038795e-13
17600000	0.004991982531672208	1.8862240203103398e-49	-1.7745313837461887e-49	4.264260465589917e-10	3.539613686879944e-15	0.000016034081682874067	-1.4317263874054802e-21	1.3094199783342527e-19	1.7206471943572778e-13	1.1225811557186632e-12	8.224306220038795e-13
17700000	0.004991982531672208	1.8862240203103398e-49	-1.7846434424845062e-49	4.264260465589917e-10	3.539613686879944e-15	0.000016034081682874067	-1.431725283614029e-21	1.3094199783342527e-19	1.7206471943572778e-13	1.1225811557186632e-12	8.224306220038795e-13
17800000	0.004991982531672208	1.8862240203103398e-49	-1.7947555012228287e-49	4.264260465589917e-10	3.539613686879944e-15	0.000016034081682874067	-1.4317241798225777e-21	1.3094199783342527e-19	1.7206471943572778e-13	1.1225811557186632e-12	8.224306220038795e-13
17900000	0.004991982531672208	1.8862240203103398e-49	-1.804867559961154e-49	4.264260465589917e-10	3.539613686879944e-15	0.000016034081682874067	-1.4317230760311267e-21	1.3094199783342527e-19	1.7206471943572778e-13	1.1225811557186632e-12	8.224306220038795e-13
18000000	0.004991982531672208	1.8862240203103398e-49	-1.8149796186994695e-49	4.264260465589917e-10	3.539613686879944e-15	0.000016034081682874067	-1.4317219722396754e-21	1.3094199783342527e-19	1.7206471943572778e-13	1.1225811557186632e-12	8.224306220038795e-13
18100000	0.004991982531672208	1.8862240203103398e-49	-1.8250916774377745e-49	4.264260465589917e-10	3.539613686879944e-15	0.000016034081682874067	-1.4317208684482242e-21	1.3094199783342527e-19	1.7206471943572778e-13	1.1225811557186632e-12	8.224306220038795e-13
18200000	0.004991982531672208	1.8862240203103398e-49	-1.8352037361760693e-49	4.264260465589917e-10	3.539613686879944e-15	0.000016034081682874067	-1.4317197646567731e-21	1.3094199783342527e-19	1.7206471943572778e-13	1.1225811557186632e-12	8.224306220038795e-13
18300000	0.004991982531672208	1.8862240203103398e-49	-1.845315794914354e-49	4.264260465589917e-10	3.539613686879944e-15	0.000016034081682874067	-1.4317186608653219e-21	1.3094199783342527e-19	1.7206471943572778e-13	1.1225811557186632e-12	8.224306220038795e-13
18400000	0.004991982531672208	1.8862240203103398e-49	-1.855427853652629e-49	4.264260465589917e-10	3.539613686879944e-15	0.000016034081682874067	-1.4317175570738707e-21	1.3094199783342527e-19	1.7206471943572778e-13	1.1225811557186632e-12	8.224306220038795e-13
18500000	0.004991982531672208	1.8862240203103398e-49	-1.865539912390894e-49	4.264260465589917e-10	3.539613686879944e-15	0.000016034081682874067	-1.4317164532824194e-21	1.3094199783342527e-19	1.7206471943572778e-13	1.1225811557186632e-12	8.224306220038795e-13
18600000	0.004991982531672208	1.8862240203103398e-49	-1.8756519711291495e-49	4.264260465589917e-10	3.539613686879944e-15	0.000016034081682874067	-1.4317153494909684e-21	1.3094199783342527e-19	1.7206471943572778e-13	1.1225811557186632e-12	8.224306220038795e-13
18700000	0.004991982531672208	1.8862240203103398e-49	-1.8857640298673957e-49	4.264260465589917e-10	3.539613686879944e-15	0.000016034081682874067	-1.4317142456995171e-21	1.3094199783342527e-19	1.7206471943572778e-13	1.1225811557186632e-12	8.224306220038795e-13
18800000	0.004991982531672208	1.8862240203103398e-49	-1.8958760886056323e-49	4.264260465589917e-10	3.539613686879944e-15	0.000016034081682874067	-1.4317131419080659e-21	1.3094199783342527e-19	1.7206471943572778e-13	1.1225811557186632e-12	8.224306220038795e-13
18900000	0.004991982531672208	1.8862240203103398e-49	-1.90598814734386e-49	4.264260465589917e-10	3.539613686879944e-15	0.000016034081682874067	-1.4317120381166148e-21	1.3094199783342527e-19	1.7206471943572778e-13	1.1225811557186632e-12	8.224306220038795e-13
19000000	0.004991982531672208	1.8862240203103398e-49	-1.9161002060820787e-49	4.264260465589917e-10	3.539613686879944e-15	0.000016034081682874067	-1.4317109343251636e-21	1.3094199783342527e-19	1.7206471943572778e-13	1.1225811557186632e-12	8.224306220038795e-13
19100000	0.004991982531672208	1.8862240203103398e-49	-1.9262122648202883e-49	4.264260465589917e-10	3.539613686879944e-15	0.000016034081682874067	-1.4317098305337123e-21	1.3094199783342527e-19	1.7206471943572778e-13	1.1225811557186632e-12	8.224306220038795e-13
19200000	0.004991982531672208	1.8862240203103398e-49	-1.9363243235584897e-49	4.264260465589917e-10	3.539613686879944e-15	0.000016034081682874067	-1.431708726742261e-21	1.3094199783342527e-19	1.7206471943572778e-13	1.1225811557186632e-12	8.224306220038795e-13
19300000	0.004991982531672208	1.8862240203103398e-49	-1.9464363822966822e-49	4.264260465589917e-10	3.539613686879944e-15	0.000016034081682874067	-1.43170762295081e-21	1.3094199783342527e-19	1.7206471943572778e-13	1.1225811557186632e-12	8.224306220038795e-13
19400000	0.004991982531672208	1.8862240203103398e-49	-1.9565484410348665e-49	4.264260465589917e-10	3.539613686879944e-15	0.000016034081682874067	-1.4317065191593588e-21	1.3094199783342527e-19	1.7206471943572778e-13	1.1225811557186632e-12	8.224306220038795e-13
19500000	0.004991982531672208	1.8862240203103398e-49	-1.9666604997730427e-49	4.264260465589917e-10	3.539613686879944e-15	0.000016034081682874067	-1.4317054153679076e-21	1.3094199783342527e-19	1.7206471943572778e-13	1.1225811557186632e-12	8.224306220038795e-13
19600000	0.004991982531672208	1.8862240203103398e-49	-1.976772558511211e-49	4.264260465589917e-10	3.539613686879944e-15	0.000016034081682874067	-1.4317043115764563e-21	1.3094199783342527e-19	1.7206471943572778e-13	1.1225811557186632e-12	8.224306220038795e-13
19700000	0.004991982531672208	1.8862240203103398e-49	-1.9868846172493713e-49	4.264260465589917e-10	3.539613686879944e-15	0.000016034081682874067	-1.4317032077850053e-21	1.3094199783342527e-19	1.7206471943572778e-13	1.1225811557186632e-12	8.224306220038795e-13
19800000	0.004991982531672208	1.8862240203103398e-49	-1.9969966759875236e-49	4.264260465589917e-10	3.539613686879944e-15	0.000016034081682874067	-1.431702103993554e-21	1.3094199783342527e-19	1.7206471943572778e-13	1.1225811557186632e-12	8.224306220038795e-13
19900000	0.004991982531672208	1.8862240203103398e-49	-2.007108734725669e-49	4.264260465589917e-10	3.539613686879944e-15	0.000016034081682874067	-1.4317010002021028e-21	1.3094199783342527e-19	1.7206471943572778e-13	1.1225811557186632e-12	8.224306220038795e-13
20000000	0.004991982531672208	1.8862240203103398e-49	-2.017220793463807e-49	4.264260465589917e-10	3.539613686879944e-15	0.000016034081682874067	-1.4316998964106517e-21	1.3094199783342527e-19	1.7206471943572778e-13	1.1225811557186632e-12	8.224306220038795e-13
20100000	0.004991982531672208	1.8862240203103398e-49	-2.0273328522019373e-49	4.264260465589917e-10	3.539613686879944e-15	0.000016034081682874067	-1.4316987926192005e-21	1.3094199783342527e-19	1.7206471943572778e-13	1.1225811557186632e-12	8.224306220038795e-13
20200000	0.004991982531672208	1.8862240203103398e-49	-2.0374449109400608e-49	4.264260465589917e-10	3.539613686879944e-15	0.000016034081682874067	-1.4316976888277492e-21	1.3094199783342527e-19	1.7206471943572778e-13	1.1225811557186632e-12	8.224306220038795e-13
20300000	0.004991982531672208	1.8862240203103398e-49	-2.0475569696781774e-49	4.264260465589917e-10	3.539613686879944e-15	0.000016034081682874067	-1.431696585036298e-21	1.3094199783342527e-19	1.7206471943572778e-13	1.1225811557186632e-12	8.224306220038795e-13
20400000	0.004991982531672208	1.8862240203103398e-49	-2.057669028416287e-49	4.264260465589917e-10	3.539613686879944e-15	0.000016034081682874067	-1.431695481244847e-21	1.3094199783342527e-19	1.7206471943572778e-13	1.1225811557186632e-12	8.224306220038795e-13
20500000	0.004991982531672208	1.8862240203103398e-49	-2.0677810871543905e-49	4.264260465589917e-10	3.539613686879944e-15	0.000016034081682874067	-1.4316943774533957e-21	1.3094199783342527e-19	1.7206471943572778e-13	1.1225811557186632e-12	8.224306220038795e-13
20600000	0.004991982531672208	1.8862240203103398e-49	-2.0778931458924877e-49	4.264260465589917e-10	3.539613686879944e-15	0.000016034081682874067	-1.4316932736619444e-21	1.3094199783342527e-19	1.7206471943572778e-13	1.1225811557186632e-12	8.224306220038795e-13
20700000	0.004991982531672208	1.8862240203103398e-49	-2.088005204630578e-49	4.264260465589917e-10	3.539613686879944e-15	0.000016034081682874067	-1.4316921698704934e-21	1.3094199783342527e-19	1.7206471943572778e-13	1.1225811557186632e-12	8.224306220038795e-13
20800000	0.004991982531672208	1.8862240203103398e-49	-2.098117263368663e-49	4.264260465589917e-10	3.539613686879944e-15	0.000016034081682874067	-1.4316910660790421e-21	1.3094199783342527e-19	1.7206471943572778e-13	1.1225811557186632e-12	8.224306220038795e-13
20900000	0.004991982531672208	1.8862240203103398e-49	-2.1082293221067415e-49	4.264260465589917e-10	3.539613686879944e-15	0.000016034081682874067	-1.431689962287591e-21	1.3094199783342527e-19	1.7206471943572778e-13	1.1225811557186632e-12	8.224306220038795e-13
21000000	0.004991982531672208	1.8862240203103398e-49	-2.1183413808448145e-49	4.264260465589917e-10	3.539613686879944e-15	0.000016034081682874067	-1.4316888584961397e-21	1.3094199783342527e-19	1.7206471943572778e-13	1.1225811557186632e-12	8.224306220038795e-13
21100000	0.004991982531672208	1.8862240203103398e-49	-2.1284534395828817e-49	4.264260465589917e-10	3.539613686879944e-15	0.000016034081682874067	-1.4316877547046886e-21	1.3094199783342527e-19	1.7206471943572778e-13	1.1225811557186632e-12	8.224306220038795e-13
21200000	0.004991982531672208	1.8862240203103398e-49	-2.1385654983209436e-49	4.264260465589917e-10	3.539613686879944e-15	0.000016034081682874067	-1.4316866509132374e-21	1.3094199783342527e-19	1.7206471943572778e-13	1.1225811557186632e-12	8.224306220038795e-13
21300000	0.004991982531672208	1.8862240203103398e-49	-2.148677557059e-49	4.264260465589917e-10	3.539613686879944e-15	0.000016034081682874067	-1.4316855471217861e-21	1.3094199783342527e-19	1.7206471943572778e-13	1.1225811557186632e-12	8.224306220038795e-13
21400000	0.004991982531672208	1.8862240203103398e-49	-2.1587896157970515e-49	4.264260465589917e-10	3.539613686879944e-15	0.000016034081682874067	-1.431684443330335e-21	1.3094199783342527e-19	1.7206471943572778e-13	1.1225811557186632e-12	8.224306220038795e-13
21500000	0.004991982531672208	1.8862240203103398e-49	-2.168901674535098e-49	4.264260465589917e-10	3.539613686879944e-15	0.000016034081682874067	-1.4316833395388838e-21	1.3094199783342527e-19	1.7206471943572778e-13	1.1225811557186632e-12	8.224306220038795e-13
21600000	0.004991982531672208	1.8862240203103398e-49	-2.1790137332731397e-49	4.264260465589917e-10	3.539613686879944e-15	0.000016034081682874067	-1.4316822357474326e-21	1.3094199783342527e-19	1.7206471943572778e-13	1.1225811557186632e-12	8.224306220038795e-13
21700000	0.004991982531672208	1.8862240203103398e-49	-2.1891257920111765e-49	4.264260465589917e-10	3.539613686879944e-15	0.000016034081682874067	-1.4316811319559813e-21	1.3094199783342527e-19	1.7206471943572778e-13	1.1225811557186632e-12	8.224306220038795e-13
21800000	0.004991982531672208	1.8862240203103398e-49	-2.199237850749209e-49	4.264260465589917e-10	3.539613686879944e-15	0.000016034081682874067	-1.4316800281645303e-21	1.3094199783342527e-19	1.7206471943572778e-13	1.1225811557186632e-12	8.224306220038795e-13
21900000	0.004991982531672208	1.8862240203103398e-49	-2.209349909487237e-49	4.264260465589917e-10	3.539613686879944e-15	0.000016034081682874067	-1.431678924373079e-21	1.3094199783342527e-19	1.7206471943572778e-13	1.1225811557186632e-12	8.224306220038795e-13
22000000	0.004991982531672208	1.8862240203103398e-49	-2.2194619682252613e-49	4.264260465589917e-10	3.539613686879944e-15	0.000016034081682874067	-1.4316778205816278e-21	1.3094199783342527e-19	1.7206471943572778e-13	1.1225811557186632e-12	8.224306220038795e-13
22100000	0.004991982531672208	1.8862240203103398e-49	-2.229574026963281e-49	4.264260465589917e-10	3.539613686879944e-15	0.000016034081682874067	-1.4316767167901766e-21	1.3094199783342527e-19	1.7206471943572778e-13	1.1225811557186632e-12	8.224306220038795e-13
22200000	0.004991982531672208	1.8862240203103398e-49	-2.2396860857012974e-49	4.264260465589917e-10	3.539613686879944e-15	0.000016034081682874067	-1.4316756129987255e-21	1.3094199783342527e-19	1.7206471943572778e-13	1.1225811557186632e-12	8.224306220038795e-13
22300000	0.004991982531672208	1.88622402031034e-49	-2.24979814443931e-49	4.264260465589917e-10	3.539613686879944e-15	0.000016034081682874067	-1.4316745092072743e-21	1.3094199783342527e-19	1.7206471943572778e-13	1.1225811557186632e-12	8.224306220038795e-13
22400000	0.004991982531672208	1.88622402031034e-49	-2.2599102031773187e-49	4.264260465589917e-10	3.539613686879944e-15	0.000016034081682874067	-1.431673405415823e-21	1.3094199783342527e-19	1.7206471943572778e-13	1.1225811557186632e-12	8.224306220038795e-13
22500000	0.004991982531672208	1.88622402031034e-49	-2.2700222619153244e-49	4.264260465589917e-10	3.539613686879944e-15	0.000016034081682874067	-1.431672301624372e-21	1.3094199783342527e-19	1.7206471943572778e-13	1.1225811557186632e-12	8.224306220038795e-13
22600000	0.004991982531672208	1.88622402031034e-49	-2.2801343206533267e-49	4.264260465589917e-10	3.539613686879944e-15	0.000016034081682874067	-1.4316711978329207e-21	1.3094199783342527e-19	1.7206471943572778e-13	1.1225811557186632e-12	8.224306220038795e-13
22700000	0.004991982531672208	1.88622402031034e-49	-2.290246379391326e-49	4.264260465589917e-10	3.539613686879944e-15	0.000016034081682874067	-1.4316700940414695e-21	1.3094199783342527e-19	1.7206471943572778e-13	1.1225811557186632e-12	8.224306220038795e-13
22800000	0.004991982531672208	1.88622402031034e-49	-2.3003584381293222e-49	4.264260465589917e-10	3.539613686879944e-15	0.000016034081682874067	-1.4316689902500182e-21	1.3094199783342527e-19	1.7206471943572778e-13	1.1225811557186632e-12	8.224306220038795e-13
22900000	0.004991982531672208	1.88622402031034e-49	-2.310470496867316e-49	4.264260465589917e-10	3.539613686879944e-15	0.000016034081682874067	-1.4316678864585672e-21	1.3094199783342527e-19	1.7206471943572778e-13	1.1225811557186632e-12	8.224306220038795e-13
23000000	0.004991982531672208	1.88622402031034e-49	-2.320582555605307e-49	4.264260465589917e-10	3.539613686879944e-15	0.000016034081682874067	-1.431666782667116e-21	1.3094199783342527e-19	1.7206471943572778e-13	1.1225811557186632e-12	8.224306220038795e-13
23100000	0.004991982531672208	1.88622402031034e-49	-2.330694614343296e-49	4.264260465589917e-10	3.539613686879944e-15	0.000016034081682874067	-1.4316656788756647e-21	1.3094199783342527e-19	1.7206471943572778e-13	1.1225811557186632e-12	8.224306220038795e-13
23200000	0.004991982531672208	1.88622402031034e-49	-2.3408066730812824e-49	4.264260465589917e-10	3.539613686879944e-15	0.000016034081682874067	-1.4316645750842136e-21	1.3094199783342527e-19	1.7206471943572778e-13	1.1225811557186632e-12	8.224306220038795e-13
23300000	0.004991982531672208	1.88622402031034e-49	-2.350918731819267e-49	4.264260465589917e-10	3.539613686879944e-15	0.000016034081682874067	-1.4316634712927624e-21	1.3094199783342527e-19	1.7206471943572778e-13	1.1225811557186632e-12	8.224306220038795e-13
23400000	0.004991982531672208	1.88622402031034e-49	-2.3610307905572494e-49	4.264260465589917e-10	3.539613686879944e-15	0.000016034081682874067	-1.4316623675013112e-21	1.3094199783342527e-19	1.7206471943572778e-13	1.1225811557186632e-12	8.224306220038795e-13
23500000	0.004991982531672208	1.88622402031034e-49	-2.37114284929523e-49	4.264260465589917e-10	3.539613686879944e-15	0.000016034081682874067	-1.43166126370986e-21	1.3094199783342527e-19	1.7206471943572778e-13	1.1225811557186632e-12	8.224306220038795e-13
23600000	0.004991982531672208	1.88622402031034e-49	-2.381254908033209e-49	4.264260465589917e-10	3.539613686879944e-15	0.000016034081682874067	-1.4316601599184089e-21	1.3094199783342527e-19	1.7206471943572778e-13	1.1225811557186632e-12	8.224306220038795e-13
23700000	0.004991982531672208	1.88622402031034e-49	-2.3913669667711867e-49	4.264260465589917e-10	3.539613686879944e-15	0.000016034081682874067	-1.4316590561269576e-21	1.3094199783342527e-19	1.7206471943572778e-13	1.1225811557186632e-12	8.224306220038795e-13
23800000	0.004991982531672208	1.88622402031034e-49	-2.4014790255091632e-49	4.264260465589917e-10	3.539613686879944e-15	0.000016034081682874067	-1.4316579523355064e-21	1.3094199783342527e-19	1.7206471943572778e-13	1.1225811557186632e-12	8.224306220038796e-13
23900000	0.004991982531672208	1.88622402031034e-49	-2.411591084247138e-49	4.264260465589917e-10	3.539613686879944e-15	0.000016034081682874067	-1.4316568485440553e-21	1.3094199783342527e-19	1.7206471943572778e-13	1.1225811557186632e-12	8.224306220038796e-13
24000000	0.004991982531672208	1.88622402031034e-49	-2.4217031429851127e-49	4.264260465589917e-10	3.539613686879944e-15	0.000016034081682874067	-1.431655744752604e-21	1.3094199783342527e-19	1.7206471943572778e-13	1.1225811557186632e-12	8.224306220038796e-13
24100000	0.004991982531672208	1.88622402031034e-49	-2.431815201723086e-49	4.264260465589917e-10	3.539613686879944e-15	0.000016034081682874067	-1.4316546409611528e-21	1.3094199783342527e-19	1.7206471943572778e-13	1.1225811557186632e-12	8.224306220038796e-13
24200000	0.004991982531672208	1.88622402031034e-49	-2.441927260461059e-49	4.264260465589917e-10	3.539613686879944e-15	0.000016034081682874067	-1.4316535371697016e-21	1.3094199783342527e-19	1.7206471943572778e-13	1.1225811557186632e-12	8.224306220038796e-13
24300000	0.004991982531672208	1.88622402031034e-49	-2.452039319199031e-49	4.264260465589917e-10	3.539613686879944e-15	0.000016034081682874067	-1.4316524333782505e-21	1.3094199783342527e-19	1.7206471943572778e-13	1.122581155718663e-12	8.224306220038796e-13
24400000	0.004991982531672208	1.8862240203103406e-49	-2.462151377937003e-49	4.264260465589917e-10	3.539613686879944e-15	0.000016034081682874067	-1.4316513295867993e-21	1.3094199783342527e-19	1.7206471943572778e-13	1.122581155718663e-12	8.224306220038796e-13
24500000	0.004991982531672208	1.8862240203103406e-49	-2.472263436674975e-49	4.264260465589917e-10	3.539613686879944e-15	0.000016034081682874067	-1.431650225795348e-21	1.3094199783342527e-19	1.7206471943572778e-13	1.122581155718663e-12	8.224306220038796e-13
24600000	0.004991982531672208	1.8862240203103406e-49	-2.482375495412947e-49	4.264260465589917e-10	3.539613686879944e-15	0.000016034081682874067	-1.431649122003897e-21	1.3094199783342527e-19	1.7206471943572778e-13	1.122581155718663e-12	8.224306220038796e-13
24700000	0.004991982531672208	1.8862240203103406e-49	-2.4924875541509187e-49	4.264260465589917e-10	3.539613686879944e-15	0.000016034081682874067	-1.4316480182124457e-21	1.3094199783342527e-19	1.7206471943572778e-13	1.122581155718663e-12	8.224306220038796e-13
24800000	0.004991982531672208	1.8862240203103406e-49	-2.502599612888891e-49	4.264260465589917e-10	3.539613686879944e-15	0.000016034081682874067	-1.4316469144209945e-21	1.3094199783342527e-19	1.7206471943572778e-13	1.122581155718663e-12	8.224306220038796e-13
24900000	0.004991982531672208	1.8862240203103406e-49	-2.5127116716268637e-49	4.264260465589917e-10	3.539613686879944e-15	0.000016034081682874067	-1.4316458106295433e-21	1.3094199783342527e-19	1.7206471943572778e-13	1.122581155718663e-12	8.224306220038796e-13
25000000	0.004991982531672208	1.8862240203103406e-49	-2.522823730364837e-49	4.264260465589917e-10	3.539613686879944e-15	0.000016034081682874067	-1.4316447068380922e-21	1.3094199783342527e-19	1.7206471943572778e-13	1.122581155718663e-12	8.224306220038796e-13
25100000	0.004991982531672208	1.8862240203103406e-49	-2.5329357891028113e-49	4.264260465589917e-10	3.539613686879944e-15	0.000016034081682874067	-1.431643603046641e-21	1.3094199783342527e-19	1.7206471943572778e-13	1.122581155718663e-12	8.224306220038796e-13
25200000	0.004991982531672208	1.8862240203103406e-49	-2.5430478478407863e-49	4.264260465589917e-10	3.539613686879944e-15	0.000016034081682874067	-1.4316424992551897e-21	1.3094199783342527e-19	1.7206471943572778e-13	1.122581155718663e-12	8.224306220038796e-13
25300000	0.004991982531672208	1.8862240203103406e-49	-2.5531599065787627e-49	4.264260465589917e-10	3.539613686879944e-15	0.000016034081682874067	-1.4316413954637385e-21	1.3094199783342527e-19	1.7206471943572778e-13	1.122581155718663e-12	8.224306220038796e-13
25400000	0.004991982531672208	1.8862240203103406e-49	-2.5632719653167403e-49	4.264260465589917e-10	3.539613686879944e-15	0.000016034081682874067	-1.4316402916722874e-21	1.3094199783342527e-19	1.7206471943572778e-13	1.122581155718663e-12	8.224306220038796e-13
25500000	0.004991982531672208	1.8862240203103406e-49	-2.573384024054719e-49	4.264260465589917e-10	3.539613686879944e-15	0.000016034081682874067	-1.4316391878808362e-21	1.3094199783342527e-19	1.7206471943572778e-13	1.122581155718663e-12	8.224306220038796e-13
25600000	0.004991982531672208	1.8862240203103406e-49	-2.5834960827926997e-49	4.264260465589917e-10	3.539613686879944e-15	0.000016034081682874067	-1.431638084089385e-21	1.3094199783342527e-19	1.7206471943572778e-13	1.122581155718663e-12	8.224306220038796e-13
25700000	0.004991982531672208	1.8862240203103406e-49	-2.593608141530682e-49	4.264260465589917e-10	3.539613686879944e-15	0.000016034081682874067	-1.4316369802979339e-21	1.3094199783342527e-19	1.7206471943572778e-13	1.122581155718663e-12	8.224306220038796e-13
25800000	0.004991982531672208	1.8862240203103406e-49	-2.6037202002686663e-49	4.264260465589917e-10	3.539613686879944e-15	0.000016034081682874067	-1.4316358765064826e-21	1.3094199783342527e-19	1.7206471943572778e-13	1.122581155718663e-12	8.224306220038796e-13
25900000	0.004991982531672208	1.8862240203103406e-49	-2.6138322590066527e-49	4.264260465589917e-10	3.539613686879944e-15	0.000016034081682874067	-1.4316347727150314e-21	1.3094199783342527e-19	1.7206471943572778e-13	1.122581155718663e-12	8.224306220038796e-13
26000000	0.004991982531672208	1.8862240203103406e-49	-2.623944317744641e-49	4.264260465589917e-10	3.539613686879944e-15	0.000016034081682874067	-1.4316336689235802e-21	1.3094199783342527e-19	1.7206471943572778e-13	1.122581155718663e-12	8.224306220038796e-13
26100000	0.004991982531672208	1.8862240203103406e-49	-2.634056376482632e-49	4.264260465589917e-10	3.539613686879944e-15	0.000016034081682874067	-1.4316325651321291e-21	1.3094199783342527e-19	1.7206471943572778e-13	1.122581155718663e-12	8.224306220038796e-13
26200000	0.004991982531672208	1.8862240203103406e-49	-2.6441684352206254e-49	4.264260465589917e-10	3.539613686879944e-15	0.000016034081682874067	-1.4316314613406779e-21	1.3094199783342527e-19	1.7206471943572778e-13	1.122581155718663e-12	8.224306220038796e-13
26300000	0.004991982531672208	1.8862240203103406e-49	-2.6542804939586216e-49	4.264260465589917e-10	3.539613686879944e-15	0.000016034081682874067	-1.4316303575492266e-21	1.3094199783342527e-19	1.7206471943572778e-13	1.122581155718663e-12	8.224306220038796e-13
26400000	0.004991982531672208	1.8862240203103406e-49	-2.6643925526966205e-49	4.264260465589917e-10	3.539613686879944e-15	0.000016034081682874067	-1.4316292537577756e-21	1.3094199783342527e-19	1.7206471943572778e-13	1.122581155718663e-12	8.224306220038796e-13
26500000	0.004991982531672208	1.886224020310341e-49	-2.6745046114346228e-49	4.264260465589917e-10	3.539613686879944e-15	0.000016034081682874067	-1.4316281499663243e-21	1.3094199783342527e-19	1.7206471943572778e-13	1.122581155718663e-12	8.224306220038796e-13
26600000	0.004991982531672208	1.886224020310341e-49	-2.684616670172628e-49	4.264260465589917e-10	3.539613686879944e-15	0.000016034081682874067	-1.431627046174873e-21	1.3094199783342527e-19	1.7206471943572778e-13	1.122581155718663e-12	8.224306220038796e-13
26700000	0.004991982531672208	1.886224020310341e-49	-2.6947287289106365e-49	4.264260465589917e-10	3.539613686879944e-15	0.000016034081682874067	-1.4316259423834218e-21	1.3094199783342527e-19	1.7206471943572778e-13	1.122581155718663e-12	8.224306220038796e-13
26800000	0.004991982531672208	1.886224020310341e-49	-2.7048407876486487e-49	4.264260465589917e-10	3.539613686879944e-15	0.000016034081682874067	-1.4316248385919708e-21	1.3094199783342527e-19	1.7206471943572778e-13	1.122581155718663e-12	8.224306220038796e-13
26900000	0.004991982531672208	1.886224020310341e-49	-2.7149528463866646e-49	4.264260465589917e-10	3.539613686879944e-15	0.000016034081682874067	-1.4316237348005195e-21	1.3094199783342527e-19	1.7206471943572778e-13	1.122581155718663e-12	8.224306220038796e-13
27000000	0.004991982531672208	1.886224020310341e-49	-2.725064905124684e-49	4.264260465589917e-10	3.539613686879944e-15	0.000016034081682874067	-1.4316226310090683e-21	1.3094199783342527e-19	1.7206471943572778e-13	1.122581155718663e-12	8.224306220038796e-13
27100000	0.004991982531672208	1.886224020310341e-49	-2.735176963862708e-49	4.264260465589917e-10	3.539613686879944e-15	0.000016034081682874067	-1.4316215272176172e-21	1.3094199783342527e-19	1.7206471943572778e-13	1.122581155718663e-12	8.224306220038796e-13
27200000	0.004991982531672208	1.886224020310341e-49	-2.7452890226007357e-49	4.264260465589917e-10	3.539613686879944e-15	0.000016034081682874067	-1.431620423426166e-21	1.3094199783342527e-19	1.7206471943572778e-13	1.122581155718663e-12	8.224306220038796e-13
27300000	0.004991982531672208	1.886224020310341e-49	-2.7554010813387676e-49	4.264260465589917e-10	3.539613686879944e-15	0.000016034081682874067	-1.4316193196347148e-21	1.3094199783342527e-19	1.7206471943572778e-13	1.122581155718663e-12	8.224306220038796e-13
27400000	0.004991982531672208	1.886224020310341e-49	-2.765513140076804e-49	4.264260465589917e-10	3.539613686879944e-15	0.000016034081682874067	-1.4316182158432635e-21	1.3094199783342527e-19	1.7206471943572778e-13	1.122581155718663e-12	8.224306220038796e-13
27500000	0.004991982531672208	1.886224020310341e-49	-2.7756251988148455e-49	4.264260465589917e-10	3.539613686879944e-15	0.000016034081682874067	-1.4316171120518125e-21	1.3094199783342527e-19	1.7206471943572778e-13	1.122581155718663e-12	8.224306220038796e-13
27600000	0.004991982531672208	1.886224020310341e-49	-2.7857372575528915e-49	4.264260465589917e-10	3.539613686879944e-15	0.000016034081682874067	-1.4316160082603612e-21	1.3094199783342527e-19	1.7206471943572778e-13	1.122581155718663e-12	8.224306220038796e-13
27700000	0.004991982531672208	1.886224020310341e-49	-2.7958493162909424e-49	4.264260465589917e-10	3.539613686879944e-15	0.000016034081682874067	-1.43161490446891e-21	1.3094199783342527e-19	1.7206471943572778e-13	1.122581155718663e-12	8.224306220038796e-13
27800000	0.004991982531672208	1.886224020310341e-49	-2.8059613750289986e-49	4.264260465589917e-10	3.539613686879944e-15	0.000016034081682874067	-1.4316138006774587e-21	1.3094199783342527e-19	1.7206471943572778e-13	1.122581155718663e-12	8.224306220038796e-13
27900000	0.004991982531672208	1.886224020310341e-49	-2.8160734337670568e-49	4.264260465589917e-10	3.539613686879944e-15	0.000016034081682874067	-1.4316126968860077e-21	1.3094199783342527e-19	1.7206471943572778e-13	1.122581155718663e-12	8.224306220038796e-13
28000000	0.004991982531672208	1.886224020310341e-49	-2.8261854925051058e-49	4.264260465589917e-10	3.539613686879944e-15	0.000016034081682874067	-1.4316115930945564e-21	1.3094199783342527e-19	1.7206471943572778e-13	1.122581155718663e-12	8.224306220038796e-13
28100000	0.004991982531672208	1.886224020310341e-49	-2.836297551243144e-49	4.264260465589917e-10	3.539613686879944e-15	0.000016034081682874067	-1.4316104893031052e-21	1.3094199783342527e-19	1.7206471943572778e-13	1.122581155718663e-12	8.224306220038796e-13
28200000	0.004991982531672208	1.886224020310341e-49	-2.846409609981172e-49	4.264260465589917e-10	3.539613686879944e-15	0.000016034081682874067	-1.4316093855116541e-21	1.3094199783342527e-19	1.7206471943572778e-13	1.122581155718663e-12	8.224306220038796e-13
28300000	0.004991982531672208	1.886224020310341e-49	-2.85652166871919e-49	4.264260465589917e-10	3.539613686879944e-15	0.000016034081682874067	-1.4316082817202029e-21	1.3094199783342527e-19	1.7206471943572778e-13	1.122581155718663e-12	8.224306220038796e-13
28400000	0.004991982531672208	1.886224020310341e-49	-2.8666337274571985e-49	4.264260465589917e-10	3.539613686879944e-15	0.000016034081682874067	-1.4316071779287516e-21	1.3094199783342527e-19	1.7206471943572778e-13	1.122581155718663e-12	8.224306220038796e-13
28500000	0.004991982531672208	1.886224020310341e-49	-2.876745786195197e-49	4.264260465589917e-10	3.539613686879944e-15	0.000016034081682874067	-1.4316060741373004e-21	1.3094199783342527e-19	1.7206471943572778e-13	1.122581155718663e-12	8.224306220038796e-13
28600000	0.004991982531672208	1.886224020310341e-49	-2.8868578449331856e-49	4.264260465589917e-10	3.539613686879944e-15	0.000016034081682874067	-1.4316049703458493e-21	1.3094199783342527e-19	1.7206471943572778e-13	1.122581155718663e-12	8.224306220038796e-13
28700000	0.004991982531672208	1.886224020310341e-49	-2.896969903671165e-49	4.264260465589917e-10	3.539613686879944e-15	0.000016034081682874067	-1.4316038665543981e-21	1.3094199783342527e-19	1.7206471943572778e-13	1.122581155718663e-12	8.224306220038796e-13
28800000	0.004991982531672208	1.886224020310341e-49	-2.907081962409135e-49	4.264260465589917e-10	3.539613686879944e-15	0.000016034081682874067	-1.4316027627629469e-21	1.3094199783342527e-19	1.7206471943572778e-13	1.122581155718663e-12	8.224306220038796e-13
28900000	0.004991982531672208	1.886224020310341e-49	-2.917194021147096e-49	4.264260465589917e-10	3.539613686879944e-15	0.000016034081682874067	-1.4316016589714958e-21	1.3094199783342527e-19	1.7206471943572778e-13	1.122581155718663e-12	8.224306220038796e-13
29000000	0.004991982531672208	1.886224020310341e-49	-2.9273060798850482e-49	4.264260465589917e-10	3.539613686879944e-15	0.000016034081682874067	-1.4316005551800446e-21	1.3094199783342527e-19	1.7206471943572778e-13	1.122581155718663e-12	8.224306220038796e-13
29100000	0.004991982531672208	1.886224020310341e-49	-2.9374181386229912e-49	4.264260465589917e-10	3.539613686879944e-15	0.000016034081682874067	-1.4315994513885933e-21	1.3094199783342527e-19	1.7206471943572778e-13	1.122581155718663e-12	8.224306220038796e-13
29200000	0.004991982531672208	1.886224020310341e-49	-2.9475301973609255e-49	4.264260465589917e-10	3.539613686879944e-15	0.000016034081682874067	-1.431598347597142e-21	1.3094199783342527e-19	1.7206471943572778e-13	1.122581155718663e-12	8.224306220038796e-13
29300000	0.004991982531672208	1.886224020310341e-49	-2.9576422560988515e-49	4.264260465589917e-10	3.539613686879944e-15	0.000016034081682874067	-1.431597243805691e-21	1.3094199783342527e-19	1.7206471943572778e-13	1.122581155718663e-12	8.224306220038796e-13
29400000	0.004991982531672208	1.886224020310341e-49	-2.9677543148367695e-49	4.264260465589917e-10	3.539613686879944e-15	0.000016034081682874067	-1.4315961400142398e-21	1.3094199783342527e-19	1.7206471943572778e-13	1.122581155718663e-12	8.224306220038796e-13
29500000	0.004991982531672208	1.886224020310341e-49	-2.9778663735746787e-49	4.264260465589917e-10	3.539613686879944e-15	0.000016034081682874067	-1.4315950362227885e-21	1.3094199783342527e-19	1.7206471943572778e-13	1.122581155718663e-12	8.224306220038796e-13
29600000	0.004991982531672208	1.886224020310341e-49	-2.9879784323125804e-49	4.264260465589917e-10	3.539613686879944e-15	0.000016034081682874067	-1.4315939324313373e-21	1.3094199783342527e-19	1.7206471943572778e-13	1.122581155718663e-12	8.224306220038796e-13
29700000	0.004991982531672208	1.886224020310341e-49	-2.998090491050474e-49	4.264260465589917e-10	3.539613686879944e-15	0.000016034081682874067	-1.4315928286398862e-21	1.3094199783342527e-19	1.7206471943572778e-13	1.122581155718663e-12	8.224306220038796e-13
29800000	0.004991982531672208	1.886224020310341e-49	-3.00820254978836e-49	4.264260465589917e-10	3.539613686879944e-15	0.000016034081682874067	-1.431591724848435e-21	1.3094199783342527e-19	1.7206471943572778e-13	1.122581155718663e-12	8.224306220038796e-13
29900000	0.004991982531672208	1.886224020310341e-49	-3.0183146085262386e-49	4.264260465589917e-10	3.539613686879944e-15	0.000016034081682874067	-1.4315906210569838e-21	1.3094199783342527e-19	1.7206471943572778e-13	1.122581155718663e-12	8.224306220038796e-13
30000000	0.004991982531672208	1.886224020310341e-49	-3.0284266672641094e-49	4.264260465589917e-10	3.539613686879944e-15	0.000016034081682874067	-1.4315895172655327e-21	1.3094199783342527e-19	1.7206471943572778e-13	1.122581155718663e-12	8.224306220038796e-13
30100000	0.004991982531672208	1.886224020310341e-49	-3.0385387260019735e-49	4.264260465589917e-10	3.539613686879944e-15	0.000016034081682874067	-1.4315884134740815e-21	1.3094199783342527e-19	1.7206471943572778e-13	1.122581155718663e-12	8.224306220038796e-13
30200000	0.004991982531672208	1.886224020310341e-49	-3.0486507847398303e-49	4.264260465589917e-10	3.539613686879944e-15	0.000016034081682874067	-1.4315873096826302e-21	1.3094199783342527e-19	1.7206471943572778e-13	1.122581155718663e-12	8.224306220038796e-13
30300000	0.004991982531672208	1.886224020310341e-49	-3.0587628434776803e-49	4.264260465589917e-10	3.539613686879944e-15	0.000016034081682874067	-1.431586205891179e-21	1.3094199783342527e-19	1.7206471943572778e-13	1.122581155718663e-12	8.224306220038796e-13
30400000	0.004991982531672208	1.886224020310341e-49	-3.0688749022155234e-49	4.264260465589917e-10	3.539613686879944e-15	0.000016034081682874067	-1.431585102099728e-21	1.3094199783342527e-19	1.7206471943572778e-13	1.122581155718663e-12	8.224306220038796e-13
30500000	0.004991982531672208	1.886224020310341e-49	-3.07898696095336e-49	4.264260465589917e-10	3.539613686879944e-15	0.000016034081682874067	-1.4315839983082767e-21	1.3094199783342527e-19	1.7206471943572778e-13	1.122581155718663e-12	8.224306220038796e-13
30600000	0.004991982531672208	1.886224020310341e-49	-3.0890990196911904e-49	4.264260465589917e-10	3.539613686879944e-15	0.000016034081682874067	-1.4315828945168254e-21	1.3094199783342527e-19	1.7206471943572778e-13	1.122581155718663e-12	8.224306220038796e-13
30700000	0.004991982531672208	1.886224020310341e-49	-3.099211078429014e-49	4.264260465589917e-10	3.539613686879944e-15	0.000016034081682874067	-1.4315817907253744e-21	1.3094199783342527e-19	1.7206471943572778e-13	1.122581155718663e-12	8.224306220038796e-13
30800000	0.004991982531672208	1.886224020310341e-49	-3.1093231371668322e-49	4.264260465589917e-10	3.539613686879944e-15	0.000016034081682874067	-1.4315806869339231e-21	1.3094199783342527e-19	1.7206471943572778e-13	1.122581155718663e-12	8.224306220038796e-13
30900000	0.004991982531672208	1.886224020310341e-49	-3.1194351959046442e-49	4.264260465589917e-10	3.539613686879944e-15	0.000016034081682874067	-1.4315795831424719e-21	1.3094199783342527e-19	1.7206471943572778e-13	1.122581155718663e-12	8.224306220038796e-13
31000000	0.004991982531672208	1.886224020310341e-49	-3.1295472546424505e-49	4.264260465589917e-10	3.539613686879944e-15	0.000016034081682874067	-1.4315784793510206e-21	1.3094199783342527e-19	1.7206471943572778e-13	1.122581155718663e-12	8.224306220038796e-13
31100000	0.004991982531672208	1.886224020310341e-49	-3.1396593133802508e-49	4.264260465589917e-10	3.539613686879944e-15	0.000016034081682874067	-1.4315773755595696e-21	1.3094199783342527e-19	1.7206471943572778e-13	1.122581155718663e-12	8.224306220038796e-13
31200000	0.004991982531672208	1.886224020310341e-49	-3.149771372118046e-49	4.264260465589917e-10	3.539613686879944e-15	0.000016034081682874067	-1.4315762717681184e-21	1.3094199783342527e-19	1.7206471943572778e-13	1.122581155718663e-12	8.224306220038796e-13
31300000	0.004991982531672208	1.886224020310341e-49	-3.159883430855836e-49	4.264260465589917e-10	3.539613686879944e-15	0.000016034081682874067	-1.4315751679766671e-21	1.3094199783342527e-19	1.7206471943572778e-13	1.122581155718663e-12	8.224306220038796e-13
31400000	0.004991982531672208	1.886224020310341e-49	-3.1699954895936207e-49	4.264260465589917e-10	3.539613686879944e-15	0.000016034081682874067	-1.431574064185216e-21	1.3094199783342527e-19	1.7206471943572778e-13	1.122581155718663e-12	8.224306220038796e-13
31500000	0.004991982531672208	1.886224020310341e-49	-3.1801075483314008e-49	4.264260465589917e-10	3.539613686879944e-15	0.000016034081682874067	-1.4315729603937648e-21	1.3094199783342527e-19	1.7206471943572778e-13	1.122581155718663e-12	8.224306220038796e-13
31600000	0.004991982531672208	1.886224020310341e-49	-3.1902196070691756e-49	4.264260465589917e-10	3.539613686879944e-15	0.000016034081682874067	-1.4315718566023136e-21	1.3094199783342527e-19	1.7206471943572778e-13	1.122581155718663e-12	8.224306220038796e-13
31700000	0.004991982531672208	1.886224020310341e-49	-3.2003316658069458e-49	4.264260465589917e-10	3.539613686879944e-15	0.000016034081682874067	-1.4315707528108623e-21	1.3094199783342527e-19	1.7206471943572778e-13	1.122581155718663e-12	8.224306220038796e-13
31800000	0.004991982531672208	1.886224020310341e-49	-3.210443724544712e-49	4.264260465589917e-10	3.539613686879944e-15	0.000016034081682874067	-1.4315696490194113e-21	1.3094199783342527e-19	1.7206471943572778e-13	1.122581155718663e-12	8.224306220038796e-13
31900000	0.004991982531672208	1.886224020310341e-49	-3.2205557832824733e-49	4.264260465589917e-10	3.539613686879944e-15	0.000016034081682874067	-1.43156854522796e-21	1.3094199783342527e-19	1.7206471943572778e-13	1.122581155718663e-12	8.224306220038796e-13
32000000	0.004991982531672208	1.886224020310341e-49	-3.2306678420202306e-49	4.264260465589917e-10	3.539613686879944e-15	0.000016034081682874067	-1.4315674414365088e-21	1.3094199783342527e-19	1.7206471943572778e-13	1.122581155718663e-12	8.224306220038796e-13
32100000	0.004991982531672208	1.886224020310341e-49	-3.2407799007579838e-49	4.264260465589917e-10	3.539613686879944e-15	0.000016034081682874067	-1.4315663376450575e-21	1.3094199783342527e-19	1.7206471943572778e-13	1.122581155718663e-12	8.224306220038796e-13
32200000	0.004991982531672208	1.886224020310341e-49	-3.2508919594957335e-49	4.264260465589917e-10	3.539613686879944e-15	0.000016034081682874067	-1.4315652338536065e-21	1.3094199783342527e-19	1.7206471943572778e-13	1.122581155718663e-12	8.224306220038796e-13
32300000	0.004991982531672208	1.886224020310341e-49	-3.261004018233479e-49	4.264260465589917e-10	3.539613686879944e-15	0.000016034081682874067	-1.4315641300621552e-21	1.3094199783342527e-19	1.7206471943572778e-13	1.122581155718663e-12	8.224306220038796e-13
32400000	0.004991982531672208	1.886224020310341e-49	-3.2711160769712215e-49	4.264260465589917e-10	3.539613686879944e-15	0.000016034081682874067	-1.431563026270704e-21	1.3094199783342527e-19	1.7206471943572778e-13	1.122581155718663e-12	8.224306220038796e-13
32500000	0.004991982531672208	1.886224020310341e-49	-3.2812281357089602e-49	4.264260465589917e-10	3.539613686879944e-15	0.000016034081682874067	-1.431561922479253e-21	1.3094199783342527e-19	1.7206471943572778e-13	1.122581155718663e-12	8.224306220038796e-13
32600000	0.004991982531672208	1.886224020310341e-49	-3.291340194446696e-49	4.264260465589917e-10	3.539613686879944e-15	0.000016034081682874067	-1.4315608186878017e-21	1.3094199783342527e-19	1.7206471943572778e-13	1.122581155718663e-12	8.224306220038796e-13
32700000	0.004991982531672208	1.886224020310341e-49	-3.3014522531844285e-49	4.264260465589917e-10	3.539613686879944e-15	0.000016034081682874067	-1.4315597148963505e-21	1.3094199783342527e-19	1.7206471943572778e-13	1.122581155718663e-12	8.224306220038796e-13
32800000	0.004991982531672208	1.886224020310341e-49	-3.3115643119221585e-49	4.264260465589917e-10	3.539613686879944e-15	0.000016034081682874067	-1.4315586111048992e-21	1.3094199783342527e-19	1.7206471943572778e-13	1.122581155718663e-12	8.224306220038796e-13
32900000	0.004991982531672208	1.886224020310341e-49	-3.3216763706598854e-49	4.264260465589917e-10	3.539613686879944e-15	0.000016034081682874067	-1.4315575073134482e-21	1.3094199783342527e-19	1.7206471943572778e-13	1.122581155718663e-12	8.224306220038796e-13
33000000	0.004991982531672208	1.886224020310341e-49	-3.3317884293976096e-49	4.264260465589917e-10	3.539613686879944e-15	0.000016034081682874067	-1.431556403521997e-21	1.3094199783342527e-19	1.7206471943572778e-13	1.122581155718663e-12	8.224306220038796e-13
33100000	0.004991982531672208	1.886224020310341e-49	-3.341900488135332e-49	4.264260465589917e-10	3.539613686879944e-15	0.000016034081682874067	-1.4315552997305457e-21	1.3094199783342527e-19	1.7206471943572778e-13	1.122581155718663e-12	8.224306220038796e-13
33200000	0.004991982531672208	1.886224020310341e-49	-3.3520125468730517e-49	4.264260465589917e-10	3.539613686879944e-15	0.000016034081682874067	-1.4315541959390946e-21	1.3094199783342527e-19	1.7206471943572778e-13	1.122581155718663e-12	8.224306220038796e-13
33300000	0.004991982531672208	1.886224020310341e-49	-3.3621246056107695e-49	4.264260465589917e-10	3.539613686879944e-15	0.000016034081682874067	-1.4315530921476434e-21	1.3094199783342527e-19	1.7206471943572778e-13	1.122581155718663e-12	8.224306220038796e-13
33400000	0.004991982531672208	1.886224020310341e-49	-3.372236664348485e-49	4.264260465589917e-10	3.539613686879944e-15	0.000016034081682874067	-1.4315519883561921e-21	1.3094199783342527e-19	1.7206471943572778e-13	1.122581155718663e-12	8.224306220038796e-13
33500000	0.004991982531672208	1.886224020310341e-49	-3.382348723086199e-49	4.264260465589917e-10	3.539613686879944e-15	0.000016034081682874067	-1.4315508845647409e-21	1.3094199783342527e-19	1.7206471943572778e-13	1.122581155718663e-12	8.224306220038796e-13
33600000	0.004991982531672208	1.886224020310341e-49	-3.3924607818239115e-49	4.264260465589917e-10	3.539613686879944e-15	0.000016034081682874067	-1.4315497807732898e-21	1.3094199783342527e-19	1.7206471943572778e-13	1.122581155718663e-12	8.224306220038796e-13
33700000	0.004991982531672208	1.886224020310341e-49	-3.4025728405616225e-49	4.264260465589917e-10	3.539613686879944e-15	0.000016034081682874067	-1.4315486769818386e-21	1.3094199783342527e-19	1.7206471943572778e-13	1.122581155718663e-12	8.224306220038796e-13
33800000	0.004991982531672208	1.886224020310341e-49	-3.4126848992993324e-49	4.264260465589917e-10	3.539613686879944e-15	0.000016034081682874067	-1.4315475731903874e-21	1.3094199783342527e-19	1.7206471943572778e-13	1.122581155718663e-12	8.224306220038796e-13
33900000	0.004991982531672208	1.886224020310341e-49	-3.422796958037041e-49	4.264260465589917e-10	3.539613686879944e-15	0.000016034081682874067	-1.4315464693989363e-21	1.3094199783342527e-19	1.7206471943572778e-13	1.122581155718663e-12	8.224306220038796e-13
34000000	0.004991982531672208	1.886224020310341e-49	-3.432909016774748e-49	4.264260465589917e-10	3.539613686879944e-15	0.000016034081682874067	-1.431545365607485e-21	1.3094199783342527e-19	1.7206471943572778e-13	1.122581155718663e-12	8.224306220038796e-13
34100000	0.004991982531672208	1.886224020310341e-49	-3.443021075512455e-49	4.264260465589917e-10	3.539613686879944e-15	0.000016034081682874067	-1.4315442618160338e-21	1.3094199783342527e-19	1.7206471943572778e-13	1.122581155718663e-12	8.224306220038796e-13
34200000	0.004991982531672208	1.886224020310341e-49	-3.453133134250161e-49	4.264260465589917e-10	3.539613686879944e-15	0.000016034081682874067	-1.4315431580245826e-21	1.3094199783342527e-19	1.7206471943572778e-13	1.122581155718663e-12	8.224306220038796e-13
34300000	0.004991982531672208	1.886224020310341e-49	-3.463245192987867e-49	4.264260465589917e-10	3.539613686879944e-15	0.000016034081682874067	-1.4315420542331315e-21	1.3094199783342527e-19	1.7206471943572778e-13	1.122581155718663e-12	8.224306220038796e-13
34400000	0.004991982531672208	1.886224020310341e-49	-3.473357251725572e-49	4.264260465589917e-10	3.539613686879944e-15	0.000016034081682874067	-1.4315409504416803e-21	1.3094199783342527e-19	1.7206471943572778e-13	1.122581155718663e-12	8.224306220038796e-13
34500000	0.004991982531672208	1.886224020310341e-49	-3.483469310463278e-49	4.264260465589917e-10	3.539613686879944e-15	0.000016034081682874067	-1.431539846650229e-21	1.3094199783342527e-19	1.7206471943572778e-13	1.122581155718663e-12	8.224306220038796e-13
34600000	0.004991982531672208	1.886224020310341e-49	-3.493581369200983e-49	4.264260465589917e-10	3.539613686879944e-15	0.000016034081682874067	-1.431538742858778e-21	1.3094199783342527e-19	1.7206471943572778e-13	1.1225811557186632e-12	8.224306220038796e-13
34700000	0.004991982531672208	1.886224020310341e-49	-3.503693427938688e-49	4.264260465589917e-10	3.539613686879944e-15	0.000016034081682874067	-1.4315376390673267e-21	1.3094199783342527e-19	1.7206471943572778e-13	1.1225811557186632e-12	8.224306220038796e-13
34800000	0.004991982531672208	1.886224020310341e-49	-3.5138054866763934e-49	4.264260465589917e-10	3.539613686879944e-15	0.000016034081682874067	-1.4315365352758755e-21	1.3094199783342527e-19	1.7206471943572778e-13	1.1225811557186632e-12	8.224306220038796e-13
34900000	0.004991982531672208	1.886224020310341e-49	-3.5239175454140995e-49	4.264260465589917e-10	3.539613686879944e-15	0.000016034081682874067	-1.4315354314844242e-21	1.3094199783342527e-19	1.7206471943572778e-13	1.1225811557186632e-12	8.224306220038796e-13
35000000	0.004991982531672208	1.886224020310341e-49	-3.534029604151806e-49	4.264260465589917e-10	3.539613686879944e-15	0.000016034081682874067	-1.4315343276929732e-21	1.3094199783342527e-19	1.7206471943572778e-13	1.1225811557186632e-12	8.224306220038796e-13
35100000	0.004991982531672208	1.886224020310341e-49	-3.544141662889514e-49	4.264260465589917e-10	3.539613686879944e-15	0.000016034081682874067	-1.431533223901522e-21	1.3094199783342527e-19	1.7206471943572778e-13	1.1225811557186632e-12	8.224306220038796e-13
35200000	0.004991982531672208	1.886224020310341e-49	-3.554253721627222e-49	4.264260465589917e-10	3.539613686879944e-15	0.000016034081682874067	-1.4315321201100707e-21	1.3094199783342527e-19	1.7206471943572778e-13	1.1225811557186632e-12	8.224306220038796e-13
35300000	0.004991982531672208	1.886224020310341e-49	-3.564365780364932e-49	4.264260465589917e-10	3.539613686879944e-15	0.000016034081682874067	-1.4315310163186195e-21	1.3094199783342527e-19	1.7206471943572778e-13	1.1225811557186632e-12	8.224306220038796e-13
35400000	0.004991982531672208	1.886224020310341e-49	-3.5744778391026426e-49	4.264260465589917e-10	3.539613686879944e-15	0.000016034081682874067	-1.4315299125271684e-21	1.3094199783342527e-19	1.7206471943572778e-13	1.1225811557186632e-12	8.224306220038796e-13
35500000	0.004991982531672208	1.886224020310341e-49	-3.584589897840355e-49	4.264260465589917e-10	3.539613686879944e-15	0.000016034081682874067	-1.4315288087357172e-21	1.3094199783342527e-19	1.7206471943572778e-13	1.1225811557186632e-12	8.224306220038796e-13
35600000	0.004991982531672208	1.886224020310341e-49	-3.594701956578069e-49	4.264260465589917e-10	3.539613686879944e-15	0.000016034081682874067	-1.431527704944266e-21	1.3094199783342527e-19	1.7206471943572778e-13	1.1225811557186632e-12	8.224306220038796e-13
35700000	0.004991982531672208	1.886224020310341e-49	-3.604814015315784e-49	4.264260465589917e-10	3.539613686879944e-15	0.000016034081682874067	-1.4315266011528149e-21	1.3094199783342527e-19	1.7206471943572778e-13	1.1225811557186632e-12	8.224306220038796e-13
35800000	0.004991982531672208	1.886224020310341e-49	-3.614926074053502e-49	4.264260465589917e-10	3.539613686879944e-15	0.000016034081682874067	-1.4315254973613636e-21	1.3094199783342527e-19	1.7206471943572778e-13	1.1225811557186632e-12	8.224306220038796e-13
35900000	0.004991982531672208	1.886224020310341e-49	-3.625038132791221e-49	4.264260465589917e-10	3.539613686879944e-15	0.000016034081682874067	-1.4315243935699124e-21	1.3094199783342527e-19	1.7206471943572778e-13	1.1225811557186632e-12	8.224306220038796e-13
36000000	0.004991982531672208	1.886224020310341e-49	-3.635150191528943e-49	4.264260465589917e-10	3.539613686879944e-15	0.000016034081682874067	-1.4315232897784611e-21	1.3094199783342527e-19	1.7206471943572778e-13	1.1225811557186632e-12	8.224306220038796e-13
36100000	0.004991982531672208	1.886224020310341e-49	-3.6452622502666676e-49	4.264260465589917e-10	3.539613686879944e-15	0.000016034081682874067	-1.43152218598701e-21	1.3094199783342527e-19	1.7206471943572778e-13	1.1225811557186632e-12	8.224306220038796e-13
36200000	0.004991982531672208	1.886224020310341e-49	-3.655374309004394e-49	4.264260465589917e-10	3.539613686879944e-15	0.000016034081682874067	-1.4315210821955588e-21	1.3094199783342527e-19	1.7206471943572778e-13	1.1225811557186632e-12	8.224306220038796e-13
36300000	0.004991982531672208	1.886224020310341e-49	-3.665486367742124e-49	4.264260465589917e-10	3.539613686879944e-15	0.000016034081682874067	-1.4315199784041076e-21	1.3094199783342527e-19	1.7206471943572778e-13	1.1225811557186632e-12	8.224306220038796e-13
36400000	0.004991982531672208	1.886224020310341e-49	-3.675598426479856e-49	4.264260465589917e-10	3.539613686879944e-15	0.000016034081682874067	-1.4315188746126565e-21	1.3094199783342527e-19	1.7206471943572778e-13	1.1225811557186632e-12	8.224306220038796e-13
36500000	0.004991982531672208	1.886224020310341e-49	-3.685710485217592e-49	4.264260465589917e-10	3.539613686879944e-15	0.000016034081682874067	-1.4315177708212053e-21	1.3094199783342527e-19	1.7206471943572778e-13	1.1225811557186632e-12	8.224306220038796e-13
36600000	0.004991982531672208	1.886224020310341e-49	-3.695822543955331e-49	4.264260465589917e-10	3.539613686879944e-15	0.000016034081682874067	-1.431516667029754e-21	1.3094199783342527e-19	1.7206471943572778e-13	1.1225811557186632e-12	8.224306220038796e-13
36700000	0.004991982531672208	1.886224020310341e-49	-3.7059346026930724e-49	4.264260465589917e-10	3.539613686879944e-15	0.000016034081682874067	-1.4315155632383028e-21	1.3094199783342527e-19	1.7206471943572778e-13	1.1225811557186632e-12	8.224306220038796e-13
36800000	0.004991982531672208	1.886224020310341e-49	-3.716046661430818e-49	4.264260465589917e-10	3.539613686879944e-15	0.000016034081682874067	-1.4315144594468518e-21	1.3094199783342527e-19	1.7206471943572778e-13	1.1225811557186632e-12	8.224306220038796e-13
36900000	0.004991982531672208	1.886224020310341e-49	-3.7261587201685665e-49	4.264260465589917e-10	3.539613686879944e-15	0.000016034081682874067	-1.4315133556554005e-21	1.3094199783342527e-19	1.7206471943572778e-13	1.1225811557186632e-12	8.224306220038796e-13
37000000	0.004991982531672208	1.886224020310341e-49	-3.73627077890632e-49	4.264260465589917e-10	3.539613686879944e-15	0.000016034081682874067	-1.4315122518639493e-21	1.3094199783342527e-19	1.7206471943572778e-13	1.1225811557186632e-12	8.224306220038796e-13
37100000	0.004991982531672208	1.886224020310341e-49	-3.7463828376440766e-49	4.264260465589917e-10	3.539613686879944e-15	0.000016034081682874067	-1.4315111480724982e-21	1.3094199783342527e-19	1.7206471943572778e-13	1.1225811557186632e-12	8.224306220038796e-13
37200000	0.004991982531672208	1.886224020310341e-49	-3.756494896381838e-49	4.264260465589917e-10	3.539613686879944e-15	0.000016034081682874067	-1.431510044281047e-21	1.3094199783342527e-19	1.7206471943572778e-13	1.1225811557186632e-12	8.224306220038796e-13
37300000	0.004991982531672208	1.886224020310341e-49	-3.766606955119603e-49	4.264260465589917e-10	3.539613686879944e-15	0.000016034081682874067	-1.4315089404895957e-21	1.3094199783342527e-19	1.7206471943572778e-13	1.1225811557186632e-12	8.224306220038796e-13
37400000	0.004991982531672208	1.886224020310341e-49	-3.776719013857373e-49	4.264260465589917e-10	3.539613686879944e-15	0.000016034081682874067	-1.4315078366981445e-21	1.3094199783342527e-19	1.7206471943572778e-13	1.1225811557186632e-12	8.224306220038796e-13
37500000	0.004991982531672208	1.886224020310341e-49	-3.786831072595148e-49	4.264260465589917e-10	3.539613686879944e-15	0.000016034081682874067	-1.4315067329066934e-21	1.3094199783342527e-19	1.7206471943572778e-13	1.1225811557186632e-12	8.224306220038796e-13
37600000	0.004991982531672208	1.886224020310341e-49	-3.796943131332927e-49	4.264260465589917e-10	3.539613686879944e-15	0.000016034081682874067	-1.4315056291152422e-21	1.3094199783342527e-19	1.7206471943572778e-13	1.1225811557186632e-12	8.224306220038796e-13
37700000	0.004991982531672208	1.886224020310341e-49	-3.8070551900707116e-49	4.264260465589917e-10	3.539613686879944e-15	0.000016034081682874067	-1.431504525323791e-21	1.3094199783342527e-19	1.7206471943572778e-13	1.1225811557186632e-12	8.224306220038796e-13
37800000	0.004991982531672208	1.886224020310341e-49	-3.8171672488085005e-49	4.264260465589917e-10	3.539613686879944e-15	0.000016034081682874067	-1.4315034215323397e-21	1.3094199783342527e-19	1.7206471943572778e-13	1.1225811557186632e-12	8.224306220038796e-13
37900000	0.004991982531672208	1.886224020310341e-49	-3.827279307546292e-49	4.264260465589917e-10	3.539613686879944e-15	0.000016034081682874067	-1.4315023177408887e-21	1.3094199783342527e-19	1.7206471943572778e-13	1.1225811557186632e-12	8.224306220038796e-13
38000000	0.004991982531672208	1.886224020310341e-49	-3.837391366284075e-49	4.264260465589917e-10	3.539613686879944e-15	0.000016034081682874067	-1.4315012139494374e-21	1.3094199783342527e-19	1.7206471943572778e-13	1.1225811557186632e-12	8.224306220038796e-13
38100000	0.004991982531672208	1.886224020310341e-49	-3.8475034250218464e-49	4.264260465589917e-10	3.539613686879944e-15	0.000016034081682874067	-1.4315001101579862e-21	1.3094199783342527e-19	1.7206471943572778e-13	1.1225811557186632e-12	8.224306220038796e-13
38200000	0.004991982531672208	1.886224020310341e-49	-3.857615483759608e-49	4.264260465589917e-10	3.539613686879944e-15	0.000016034081682874067	-1.4314990063665351e-21	1.3094199783342527e-19	1.7206471943572778e-13	1.1225811557186632e-12	8.224306220038796e-13
38300000	0.004991982531672208	1.886224020310341e-49	-3.8677275424973595e-49	4.264260465589917e-10	3.539613686879944e-15	0.000016034081682874067	-1.4314979025750839e-21	1.3094199783342527e-19	1.7206471943572778e-13	1.1225811557186632e-12	8.224306220038796e-13
38400000	0.004991982531672208	1.886224020310341e-49	-3.8778396012351005e-49	4.264260465589917e-10	3.539613686879944e-15	0.000016034081682874067	-1.4314967987836326e-21	1.3094199783342527e-19	1.7206471943572778e-13	1.1225811557186632e-12	8.224306220038796e-13
38500000	0.004991982531672208	1.886224020310341e-49	-3.8879516599728324e-49	4.264260465589917e-10	3.539613686879944e-15	0.000016034081682874067	-1.4314956949921814e-21	1.3094199783342527e-19	1.7206471943572778e-13	1.1225811557186632e-12	8.224306220038796e-13
38600000	0.004991982531672208	1.886224020310341e-49	-3.898063718710554e-49	4.264260465589917e-10	3.539613686879944e-15	0.000016034081682874067	-1.4314945912007303e-21	1.3094199783342527e-19	1.7206471943572778e-13	1.1225811557186632e-12	8.224306220038796e-13
38700000	0.004991982531672208	1.886224020310341e-49	-3.908175777448267e-49	4.264260465589917e-10	3.539613686879944e-15	0.000016034081682874067	-1.431493487409279e-21	1.3094199783342527e-19	1.7206471943572778e-13	1.1225811557186632e-12	8.224306220038796e-13
38800000	0.004991982531672208	1.886224020310341e-49	-3.918287836185971e-49	4.264260465589917e-10	3.539613686879944e-15	0.000016034081682874067	-1.4314923836178278e-21	1.3094199783342527e-19	1.7206471943572778e-13	1.1225811557186632e-12	8.224306220038796e-13
38900000	0.004991982531672208	1.886224020310341e-49	-3.928399894923665e-49	4.264260465589917e-10	3.539613686879944e-15	0.000016034081682874067	-1.4314912798263768e-21	1.3094199783342527e-19	1.7206471943572778e-13	1.1225811557186632e-12	8.224306220038796e-13
39000000	0.004991982531672208	1.886224020310341e-49	-3.9385119536613504e-49	4.264260465589917e-10	3.539613686879944e-15	0.000016034081682874067	-1.4314901760349256e-21	1.3094199783342527e-19	1.7206471943572778e-13	1.1225811557186632e-12	8.224306220038796e-13
39100000	0.004991982531672208	1.886224020310341e-49	-3.948624012399027e-49	4.264260465589917e-10	3.539613686879944e-15	0.000016034081682874067	-1.4314890722434743e-21	1.3094199783342527e-19	1.7206471943572778e-13	1.1225811557186632e-12	8.224306220038796e-13
39200000	0.004991982531672208	1.886224020310341e-49	-3.958736071136695e-49	4.264260465589917e-10	3.539613686879944e-15	0.000016034081682874067	-1.431487968452023e-21	1.3094199783342527e-19	1.7206471943572778e-13	1.1225811557186632e-12	8.224306220038796e-13
39300000	0.004991982531672208	1.886224020310341e-49	-3.968848129874354e-49	4.264260465589917e-10	3.539613686879944e-15	0.000016034081682874067	-1.431486864660572e-21	1.3094199783342527e-19	1.7206471943572778e-13	1.1225811557186632e-12	8.224306220038796e-13
39400000	0.004991982531672208	1.886224020310341e-49	-3.978960188612005e-49	4.264260465589917e-10	3.539613686879944e-15	0.000016034081682874067	-1.4314857608691208e-21	1.3094199783342527e-19	1.7206471943572778e-13	1.1225811557186632e-12	8.224306220038796e-13
39500000	0.004991982531672208	1.886224020310341e-49	-3.989072247349647e-49	4.264260465589917e-10	3.539613686879944e-15	0.000016034081682874067	-1.4314846570776695e-21	1.3094199783342527e-19	1.7206471943572778e-13	1.1225811557186632e-12	8.224306220038796e-13
39600000	0.004991982531672208	1.886224020310341e-49	-3.999184306087283e-49	4.264260465589917e-10	3.539613686879944e-15	0.000016034081682874067	-1.4314835532862183e-21	1.3094199783342527e-19	1.7206471943572778e-13	1.1225811557186632e-12	8.224306220038796e-13
39700000	0.004991982531672208	1.886224020310341e-49	-4.00929636482491e-49	4.264260465589917e-10	3.539613686879944e-15	0.000016034081682874067	-1.4314824494947672e-21	1.3094199783342527e-19	1.7206471943572778e-13	1.1225811557186632e-12	8.224306220038796e-13
39800000	0.004991982531672208	1.886224020310341e-49	-4.019408423562529e-49	4.264260465589917e-10	3.539613686879944e-15	0.000016034081682874067	-1.431481345703316e-21	1.3094199783342527e-19	1.7206471943572778e-13	1.1225811557186632e-12	8.224306220038796e-13
39900000	0.004991982531672208	1.886224020310341e-49	-4.02952048230014e-49	4.264260465589917e-10	3.539613686879944e-15	0.000016034081682874067	-1.4314802419118647e-21	1.3094199783342527e-19	1.7206471943572778e-13	1.1225811557186632e-12	8.224306220038796e-13
40000000	0.004991982531672208	1.886224020310341e-49	-4.039632541037745e-49	4.264260465589917e-10	3.539613686879944e-15	0.000016034081682874067	-1.4314791381204137e-21	1.3094199783342527e-19	1.7206471943572778e-13	1.1225811557186632e-12	8.224306220038796e-13
40100000	0.004991982531672208	1.886224020310341e-49	-4.049744599775343e-49	4.264260465589917e-10	3.539613686879944e-15	0.000016034081682874067	-1.4314780343289624e-21	1.3094199783342527e-19	1.7206471943572778e-13	1.1225811557186632e-12	8.224306220038796e-13
40200000	0.004991982531672208	1.886224020310341e-49	-4.0598566585129325e-49	4.264260465589917e-10	3.539613686879944e-15	0.000016034081682874067	-1.4314769305375112e-21	1.3094199783342527e-19	1.7206471943572778e-13	1.1225811557186632e-12	8.224306220038796e-13
40300000	0.004991982531672208	1.886224020310341e-49	-4.0699687172505155e-49	4.264260465589917e-10	3.539613686879944e-15	0.000016034081682874067	-1.43147582674606e-21	1.3094199783342527e-19	1.7206471943572778e-13	1.1225811557186632e-12	8.224306220038796e-13
40400000	0.004991982531672208	1.886224020310341e-49	-4.080080775988092e-49	4.264260465589917e-10	3.539613686879944e-15	0.000016034081682874067	-1.4314747229546089e-21	1.3094199783342527e-19	1.7206471943572778e-13	1.1225811557186632e-12	8.224306220038796e-13
40500000	0.004991982531672208	1.886224020310341e-49	-4.0901928347256624e-49	4.264260465589917e-10	3.539613686879944e-15	0.000016034081682874067	-1.4314736191631577e-21	1.3094199783342527e-19	1.7206471943572778e-13	1.1225811557186632e-12	8.224306220038796e-13
40600000	0.004991982531672208	1.886224020310341e-49	-4.100304893463226e-49	4.264260465589917e-10	3.539613686879944e-15	0.000016034081682874067	-1.4314725153717064e-21	1.3094199783342527e-19	1.7206471943572778e-13	1.1225811557186632e-12	8.224306220038796e-13
40700000	0.004991982531672208	1.886224020310341e-49	-4.110416952200783e-49	4.264260465589917e-10	3.539613686879944e-15	0.000016034081682874067	-1.4314714115802554e-21	1.3094199783342527e-19	1.7206471943572778e-13	1.1225811557186632e-12	8.224306220038796e-13
40800000	0.004991982531672208	1.886224020310341e-49	-4.1205290109383346e-49	4.264260465589917e-10	3.539613686879944e-15	0.000016034081682874067	-1.4314703077888041e-21	1.3094199783342527e-19	1.7206471943572778e-13	1.1225811557186632e-12	8.224306220038796e-13
40900000	0.004991982531672208	1.886224020310341e-49	-4.1306410696758796e-49	4.264260465589917e-10	3.539613686879944e-15	0.000016034081682874067	-1.4314692039973529e-21	1.3094199783342527e-19	1.7206471943572778e-13	1.1225811557186632e-12	8.224306220038796e-13
41000000	0.004991982531672208	1.886224020310341e-49	-4.140753128413419e-49	4.264260465589917e-10	3.539613686879944e-15	0.000016034081682874067	-1.4314681002059016e-21	1.3094199783342527e-19	1.7206471943572778e-13	1.1225811557186632e-12	8.224306220038796e-13
41100000	0.004991982531672208	1.886224020310341e-49	-4.1508651871509536e-49	4.264260465589917e-10	3.539613686879944e-15	0.000016034081682874067	-1.4314669964144506e-21	1.3094199783342527e-19	1.7206471943572778e-13	1.1225811557186632e-12	8.224306220038796e-13
41200000	0.004991982531672208	1.886224020310341e-49	-4.160977245888482e-49	4.264260465589917e-10	3.539613686879944e-15	0.000016034081682874067	-1.4314658926229993e-21	1.3094199783342527e-19	1.7206471943572778e-13	1.1225811557186632e-12	8.224306220038796e-13
41300000	0.004991982531672208	1.886224020310341e-49	-4.171089304626005e-49	4.264260465589917e-10	3.539613686879944e-15	0.000016034081682874067	-1.431464788831548e-21	1.3094199783342527e-19	1.7206471943572778e-13	1.1225811557186632e-12	8.224306220038796e-13
41400000	0.004991982531672208	1.886224020310341e-49	-4.181201363363523e-49	4.264260465589917e-10	3.539613686879944e-15	0.000016034081682874067	-1.431463685040097e-21	1.3094199783342527e-19	1.7206471943572778e-13	1.1225811557186632e-12	8.224306220038796e-13
41500000	0.004991982531672208	1.886224020310341e-49	-4.191313422101036e-49	4.264260465589917e-10	3.539613686879944e-15	0.000016034081682874067	-1.4314625812486458e-21	1.3094199783342527e-19	1.7206471943572778e-13	1.1225811557186632e-12	8.224306220038796e-13
41600000	0.004991982531672208	1.886224020310341e-49	-4.201425480838544e-49	4.264260465589917e-10	3.539613686879944e-15	0.000016034081682874067	-1.4314614774571946e-21	1.3094199783342527e-19	1.7206471943572778e-13	1.1225811557186632e-12	8.224306220038796e-13
41700000	0.004991982531672208	1.886224020310341e-49	-4.211537539576048e-49	4.264260465589917e-10	3.539613686879944e-15	0.000016034081682874067	-1.4314603736657433e-21	1.3094199783342527e-19	1.7206471943572778e-13	1.1225811557186632e-12	8.224306220038796e-13
41800000	0.004991982531672208	1.886224020310341e-49	-4.221649598313547e-49	4.264260465589917e-10	3.539613686879944e-15	0.000016034081682874067	-1.4314592698742923e-21	1.3094199783342527e-19	1.7206471943572778e-13	1.1225811557186632e-12	8.224306220038796e-13
41900000	0.004991982531672208	1.886224020310341e-49	-4.231761657051042e-49	4.264260465589917e-10	3.539613686879944e-15	0.000016034081682874067	-1.431458166082841e-21	1.3094199783342527e-19	1.7206471943572778e-13	1.1225811557186632e-12	8.224306220038796e-13
42000000	0.004991982531672208	1.886224020310341e-49	-4.241873715788533e-49	4.264260465589917e-10	3.539613686879944e-15	0.000016034081682874067	-1.4314570622913898e-21	1.3094199783342527e-19	1.7206471943572778e-13	1.1225811557186632e-12	8.224306220038796e-13
42100000	0.004991982531672208	1.886224020310341e-49	-4.251985774526019e-49	4.264260465589917e-10	3.539613686879944e-15	0.000016034081682874067	-1.4314559584999385e-21	1.3094199783342527e-19	1.7206471943572778e-13	1.1225811557186632e-12	8.224306220038796e-13
42200000	0.004991982531672208	1.886224020310341e-49	-4.262097833263502e-49	4.264260465589917e-10	3.539613686879944e-15	0.000016034081682874067	-1.4314548547084875e-21	1.3094199783342527e-19	1.7206471943572778e-13	1.1225811557186632e-12	8.224306220038796e-13
42300000	0.004991982531672208	1.886224020310341e-49	-4.2722098920009815e-49	4.264260465589917e-10	3.539613686879944e-15	0.000016034081682874067	-1.4314537509170362e-21	1.3094199783342527e-19	1.7206471943572778e-13	1.1225811557186632e-12	8.224306220038796e-13
42400000	0.004991982531672208	1.886224020310341e-49	-4.2823219507384566e-49	4.264260465589917e-10	3.539613686879944e-15	0.000016034081682874067	-1.431452647125585e-21	1.3094199783342527e-19	1.7206471943572778e-13	1.1225811557186632e-12	8.224306220038796e-13
42500000	0.004991982531672208	1.886224020310341e-49	-4.292434009475929e-49	4.264260465589917e-10	3.539613686879944e-15	0.000016034081682874067	-1.431451543334134e-21	1.3094199783342527e-19	1.7206471943572778e-13	1.1225811557186632e-12	8.224306220038796e-13
42600000	0.004991982531672208	1.886224020310341e-49	-4.3025460682133984e-49	4.264260465589917e-10	3.539613686879944e-15	0.000016034081682874067	-1.4314504395426827e-21	1.3094199783342527e-19	1.7206471943572778e-13	1.1225811557186632e-12	8.224306220038796e-13
42700000	0.004991982531672208	1.886224020310341e-49	-4.3126581269508644e-49	4.264260465589917e-10	3.539613686879944e-15	0.000016034081682874067	-1.4314493357512314e-21	1.3094199783342527e-19	1.7206471943572778e-13	1.1225811557186632e-12	8.224306220038796e-13
42800000	0.004991982531672208	1.886224020310341e-49	-4.322770185688327e-49	4.264260465589917e-10	3.539613686879944e-15	0.000016034081682874067	-1.4314482319597802e-21	1.3094199783342527e-19	1.7206471943572778e-13	1.1225811557186632e-12	8.224306220038796e-13
42900000	0.004991982531672208	1.886224020310341e-49	-4.332882244425787e-49	4.264260465589917e-10	3.539613686879944e-15	0.000016034081682874067	-1.4314471281683291e-21	1.3094199783342527e-19	1.7206471943572778e-13	1.1225811557186632e-12	8.224306220038796e-13
43000000	0.004991982531672208	1.886224020310341e-49	-4.342994303163246e-49	4.264260465589917e-10	3.539613686879944e-15	0.000016034081682874067	-1.431446024376878e-21	1.3094199783342527e-19	1.7206471943572778e-13	1.1225811557186632e-12	8.224306220038796e-13
43100000	0.004991982531672208	1.886224020310341e-49	-4.353106361900701e-49	4.264260465589917e-10	3.539613686879944e-15	0.000016034081682874067	-1.4314449205854267e-21	1.3094199783342527e-19	1.7206471943572778e-13	1.1225811557186632e-12	8.224306220038796e-13
43200000	0.004991982531672208	1.886224020310341e-49	-4.363218420638154e-49	4.264260465589917e-10	3.539613686879944e-15	0.000016034081682874067	-1.4314438167939756e-21	1.3094199783342527e-19	1.7206471943572778e-13	1.1225811557186632e-12	8.224306220038796e-13
43300000	0.004991982531672208	1.886224020310341e-49	-4.373330479375605e-49	4.264260465589917e-10	3.539613686879944e-15	0.000016034081682874067	-1.4314427130025244e-21	1.3094199783342527e-19	1.7206471943572778e-13	1.1225811557186632e-12	8.224306220038796e-13
43400000	0.004991982531672208	1.886224020310341e-49	-4.383442538113054e-49	4.264260465589917e-10	3.539613686879944e-15	0.000016034081682874067	-1.4314416092110731e-21	1.3094199783342527e-19	1.7206471943572778e-13	1.1225811557186632e-12	8.224306220038796e-13
43500000	0.004991982531672208	1.886224020310341e-49	-4.393554596850501e-49	4.264260465589917e-10	3.539613686879944e-15	0.000016034081682874067	-1.4314405054196219e-21	1.3094199783342527e-19	1.7206471943572778e-13	1.1225811557186632e-12	8.224306220038796e-13
43600000	0.004991982531672208	1.886224020310341e-49	-4.403666655587947e-49	4.264260465589917e-10	3.539613686879944e-15	0.000016034081682874067	-1.4314394016281708e-21	1.3094199783342527e-19	1.7206471943572778e-13	1.1225811557186632e-12	8.224306220038796e-13
43700000	0.004991982531672208	1.886224020310341e-49	-4.413778714325391e-49	4.264260465589917e-10	3.539613686879944e-15	0.000016034081682874067	-1.4314382978367196e-21	1.3094199783342527e-19	1.7206471943572778e-13	1.1225811557186632e-12	8.224306220038796e-13
43800000	0.004991982531672208	1.886224020310341e-49	-4.4238907730628345e-49	4.264260465589917e-10	3.539613686879944e-15	0.000016034081682874067	-1.4314371940452683e-21	1.3094199783342527e-19	1.7206471943572778e-13	1.1225811557186632e-12	8.224306220038796e-13
43900000	0.004991982531672208	1.886224020310341e-49	-4.434002831800276e-49	4.264260465589917e-10	3.539613686879944e-15	0.000016034081682874067	-1.4314360902538173e-21	1.3094199783342527e-19	1.7206471943572778e-13	1.1225811557186632e-12	8.224306220038796e-13
44000000	0.004991982531672208	1.886224020310341e-49	-4.444114890537717e-49	4.264260465589917e-10	3.539613686879944e-15	0.000016034081682874067	-1.431434986462366e-21	1.3094199783342527e-19	1.7206471943572778e-13	1.1225811557186632e-12	8.224306220038796e-13
44100000	0.004991982531672208	1.886224020310341e-49	-4.454226949275157e-49	4.264260465589917e-10	3.539613686879944e-15	0.000016034081682874067	-1.4314338826709148e-21	1.3094199783342527e-19	1.7206471943572778e-13	1.1225811557186632e-12	8.224306220038796e-13
44200000	0.004991982531672208	1.886224020310341e-49	-4.464339008012597e-49	4.264260465589917e-10	3.539613686879944e-15	0.000016034081682874067	-1.4314327788794636e-21	1.3094199783342527e-19	1.7206471943572778e-13	1.122581155718663e-12	8.224306220038796e-13
44300000	0.004991982531672208	1.886224020310341e-49	-4.474451066750036e-49	4.264260465589917e-10	3.539613686879944e-15	0.000016034081682874067	-1.4314316750880125e-21	1.3094199783342527e-19	1.7206471943572778e-13	1.122581155718663e-12	8.224306220038796e-13
44400000	0.004991982531672208	1.886224020310341e-49	-4.484563125487475e-49	4.264260465589917e-10	3.539613686879944e-15	0.000016034081682874067	-1.4314305712965613e-21	1.3094199783342527e-19	1.7206471943572778e-13	1.122581155718663e-12	8.224306220038796e-13
44500000	0.004991982531672208	1.886224020310341e-49	-4.4946751842249126e-49	4.264260465589917e-10	3.539613686879944e-15	0.000016034081682874067	-1.43142946750511e-21	1.3094199783342527e-19	1.7206471943572778e-13	1.122581155718663e-12	8.224306220038796e-13
44600000	0.004991982531672208	1.886224020310341e-49	-4.504787242962351e-49	4.264260465589917e-10	3.539613686879944e-15	0.000016034081682874067	-1.431428363713659e-21	1.3094199783342527e-19	1.7206471943572778e-13	1.122581155718663e-12	8.224306220038796e-13
44700000	0.004991982531672208	1.886224020310341e-49	-4.51489930169979e-49	4.264260465589917e-10	3.539613686879944e-15	0.000016034081682874067	-1.4314272599222077e-21	1.3094199783342527e-19	1.7206471943572778e-13	1.122581155718663e-12	8.224306220038796e-13
44800000	0.004991982531672208	1.886224020310341e-49	-4.525011360437229e-49	4.264260465589917e-10	3.539613686879944e-15	0.000016034081682874067	-1.4314261561307565e-21	1.3094199783342527e-19	1.7206471943572778e-13	1.122581155718663e-12	8.224306220038796e-13
44900000	0.004991982531672208	1.886224020310341e-49	-4.535123419174669e-49	4.264260465589917e-10	3.539613686879944e-15	0.000016034081682874067	-1.4314250523393052e-21	1.3094199783342527e-19	1.7206471943572778e-13	1.122581155718663e-12	8.224306220038796e-13
45000000	0.004991982531672208	1.886224020310341e-49	-4.545235477912108e-49	4.264260465589917e-10	3.539613686879944e-15	0.000016034081682874067	-1.4314239485478542e-21	1.3094199783342527e-19	1.7206471943572778e-13	1.122581155718663e-12	8.224306220038796e-13
45100000	0.004991982531672208	1.886224020310341e-49	-4.555347536649549e-49	4.264260465589917e-10	3.539613686879944e-15	0.000016034081682874067	-1.431422844756403e-21	1.3094199783342527e-19	1.7206471943572778e-13	1.122581155718663e-12	8.224306220038796e-13
45200000	0.004991982531672208	1.886224020310341e-49	-4.565459595386991e-49	4.264260465589917e-10	3.539613686879944e-15	0.000016034081682874067	-1.4314217409649517e-21	1.3094199783342527e-19	1.7206471943572778e-13	1.122581155718663e-12	8.224306220038796e-13
45300000	0.004991982531672208	1.886224020310341e-49	-4.575571654124434e-49	4.264260465589917e-10	3.539613686879944e-15	0.000016034081682874067	-1.4314206371735005e-21	1.3094199783342527e-19	1.7206471943572778e-13	1.122581155718663e-12	8.224306220038796e-13
45400000	0.004991982531672208	1.886224020310341e-49	-4.585683712861878e-49	4.264260465589917e-10	3.539613686879944e-15	0.000016034081682874067	-1.4314195333820494e-21	1.3094199783342527e-19	1.7206471943572778e-13	1.122581155718663e-12	8.224306220038796e-13
45500000	0.004991982531672208	1.886224020310341e-49	-4.595795771599324e-49	4.264260465589917e-10	3.539613686879944e-15	0.000016034081682874067	-1.4314184295905982e-21	1.3094199783342527e-19	1.7206471943572778e-13	1.122581155718663e-12	8.224306220038796e-13
45600000	0.004991982531672208	1.886224020310341e-49	-4.605907830336771e-49	4.264260465589917e-10	3.539613686879944e-15	0.000016034081682874067	-1.431417325799147e-21	1.3094199783342527e-19	1.7206471943572778e-13	1.122581155718663e-12	8.224306220038796e-13
45700000	0.004991982531672208	1.886224020310341e-49	-4.6160198890742195e-49	4.264260465589917e-10	3.539613686879944e-15	0.000016034081682874067	-1.4314162220076959e-21	1.3094199783342527e-19	1.7206471943572778e-13	1.122581155718663e-12	8.224306220038796e-13
45800000	0.004991982531672208	1.886224020310341e-49	-4.626131947811671e-49	4.264260465589917e-10	3.539613686879944e-15	0.000016034081682874067	-1.4314151182162446e-21	1.3094199783342527e-19	1.7206471943572778e-13	1.122581155718663e-12	8.224306220038796e-13
45900000	0.004991982531672208	1.886224020310341e-49	-4.6362440065491234e-49	4.264260465589917e-10	3.539613686879944e-15	0.000016034081682874067	-1.4314140144247934e-21	1.3094199783342527e-19	1.7206471943572778e-13	1.122581155718663e-12	8.224306220038796e-13
46000000	0.004991982531672208	1.886224020310341e-49	-4.646356065286579e-49	4.264260465589917e-10	3.539613686879944e-15	0.000016034081682874067	-1.4314129106333421e-21	1.3094199783342527e-19	1.7206471943572778e-13	1.122581155718663e-12	8.224306220038796e-13
46100000	0.004991982531672208	1.886224020310341e-49	-4.6564681240240364e-49	4.264260465589917e-10	3.539613686879944e-15	0.000016034081682874067	-1.431411806841891e-21	1.3094199783342527e-19	1.7206471943572778e-13	1.122581155718663e-12	8.224306220038796e-13
46200000	0.004991982531672208	1.886224020310341e-49	-4.666580182761496e-49	4.264260465589917e-10	3.539613686879944e-15	0.000016034081682874067	-1.4314107030504398e-21	1.3094199783342527e-19	1.7206471943572778e-13	1.122581155718663e-12	8.224306220038796e-13
46300000	0.004991982531672208	1.886224020310341e-49	-4.676692241498959e-49	4.264260465589917e-10	3.539613686879944e-15	0.000016034081682874067	-1.4314095992589886e-21	1.3094199783342527e-19	1.7206471943572778e-13	1.122581155718663e-12	8.224306220038796e-13
46400000	0.004991982531672208	1.886224020310341e-49	-4.686804300236425e-49	4.264260465589917e-10	3.539613686879944e-15	0.000016034081682874067	-1.4314084954675375e-21	1.3094199783342527e-19	1.7206471943572778e-13	1.122581155718663e-12	8.224306220038796e-13
46500000	0.004991982531672208	1.886224020310341e-49	-4.6969163589738935e-49	4.264260465589917e-10	3.539613686879944e-15	0.000016034081682874067	-1.4314073916760863e-21	1.3094199783342527e-19	1.7206471943572778e-13	1.122581155718663e-12	8.224306220038796e-13
46600000	0.004991982531672208	1.886224020310341e-49	-4.7070284177113656e-49	4.264260465589917e-10	3.539613686879944e-15	0.000016034081682874067	-1.431406287884635e-21	1.3094199783342527e-19	1.7206471943572778e-13	1.122581155718663e-12	8.224306220038796e-13
46700000	0.004991982531672208	1.886224020310341e-49	-4.717140476448841e-49	4.264260465589917e-10	3.539613686879944e-15	0.000016034081682874067	-1.4314051840931838e-21	1.3094199783342527e-19	1.7206471943572778e-13	1.122581155718663e-12	8.224306220038796e-13
46800000	0.004991982531672208	1.886224020310341e-49	-4.7272525351863196e-49	4.264260465589917e-10	3.539613686879944e-15	0.000016034081682874067	-1.4314040803017327e-21	1.3094199783342527e-19	1.7206471943572778e-13	1.122581155718663e-12	8.224306220038796e-13
46900000	0.004991982531672208	1.886224020310341e-49	-4.737364593923802e-49	4.264260465589917e-10	3.539613686879944e-15	0.000016034081682874067	-1.4314029765102815e-21	1.3094199783342527e-19	1.7206471943572778e-13	1.122581155718663e-12	8.224306220038796e-13
47000000	0.004991982531672208	1.886224020310341e-49	-4.747476652661289e-49	4.264260465589917e-10	3.539613686879944e-15	0.000016034081682874067	-1.4314018727188303e-21	1.3094199783342527e-19	1.7206471943572778e-13	1.122581155718663e-12	8.224306220038796e-13
47100000	0.004991982531672208	1.886224020310341e-49	-4.757588711398779e-49	4.264260465589917e-10	3.539613686879944e-15	0.000016034081682874067	-1.4314007689273792e-21	1.3094199783342527e-19	1.7206471943572778e-13	1.122581155718663e-12	8.224306220038796e-13
47200000	0.004991982531672208	1.886224020310341e-49	-4.767700770136273e-49	4.264260465589917e-10	3.539613686879944e-15	0.000016034081682874067	-1.431399665135928e-21	1.3094199783342527e-19	1.7206471943572778e-13	1.122581155718663e-12	8.224306220038796e-13
47300000	0.004991982531672208	1.886224020310341e-49	-4.777812828873772e-49	4.264260465589917e-10	3.539613686879944e-15	0.000016034081682874067	-1.4313985613444767e-21	1.3094199783342527e-19	1.7206471943572778e-13	1.122581155718663e-12	8.224306220038796e-13
47400000	0.004991982531672208	1.886224020310341e-49	-4.787924887611275e-49	4.264260465589917e-10	3.539613686879944e-15	0.000016034081682874067	-1.4313974575530255e-21	1.3094199783342527e-19	1.7206471943572778e-13	1.122581155718663e-12	8.224306220038796e-13
47500000	0.004991982531672208	1.886224020310341e-49	-4.798036946348783e-49	4.264260465589917e-10	3.539613686879944e-15	0.000016034081682874067	-1.4313963537615744e-21	1.3094199783342527e-19	1.7206471943572778e-13	1.122581155718663e-12	8.224306220038796e-13
47600000	0.004991982531672208	1.886224020310341e-49	-4.808149005086296e-49	4.264260465589917e-10	3.539613686879944e-15	0.000016034081682874067	-1.4313952499701232e-21	1.3094199783342527e-19	1.7206471943572778e-13	1.122581155718663e-12	8.224306220038796e-13
47700000	0.004991982531672208	1.886224020310341e-49	-4.8182610638238135e-49	4.264260465589917e-10	3.539613686879944e-15	0.000016034081682874067	-1.431394146178672e-21	1.3094199783342527e-19	1.7206471943572778e-13	1.122581155718663e-12	8.224306220038796e-13
47800000	0.004991982531672208	1.886224020310341e-49	-4.8283731225613364e-49	4.264260465589917e-10	3.539613686879944e-15	0.000016034081682874067	-1.4313930423872207e-21	1.3094199783342527e-19	1.7206471943572778e-13	1.122581155718663e-12	8.224306220038796e-13
47900000	0.004991982531672208	1.886224020310341e-49	-4.838485181298861e-49	4.264260465589917e-10	3.539613686879944e-15	0.000016034081682874067	-1.4313919385957696e-21	1.3094199783342527e-19	1.7206471943572778e-13	1.122581155718663e-12	8.224306220038796e-13
48000000	0.004991982531672208	1.886224020310341e-49	-4.848597240036376e-49	4.264260465589917e-10	3.539613686879944e-15	0.000016034081682874067	-1.4313908348043184e-21	1.3094199783342527e-19	1.7206471943572778e-13	1.122581155718663e-12	8.224306220038796e-13
48100000	0.004991982531672208	1.886224020310341e-49	-4.858709298773882e-49	4.264260465589917e-10	3.539613686879944e-15	0.000016034081682874067	-1.4313897310128672e-21	1.3094199783342527e-19	1.7206471943572778e-13	1.122581155718663e-12	8.224306220038796e-13
48200000	0.004991982531672208	1.886224020310341e-49	-4.868821357511377e-49	4.264260465589917e-10	3.539613686879944e-15	0.000016034081682874067	-1.4313886272214161e-21	1.3094199783342527e-19	1.7206471943572778e-13	1.122581155718663e-12	8.224306220038796e-13
48300000	0.004991982531672208	1.886224020310341e-49	-4.8789334162488616e-49	4.264260465589917e-10	3.539613686879944e-15	0.000016034081682874067	-1.4313875234299649e-21	1.3094199783342527e-19	1.7206471943572778e-13	1.122581155718663e-12	8.224306220038796e-13
48400000	0.004991982531672208	1.886224020310341e-49	-4.889045474986336e-49	4.264260465589917e-10	3.539613686879944e-15	0.000016034081682874067	-1.4313864196385136e-21	1.3094199783342527e-19	1.7206471943572778e-13	1.122581155718663e-12	8.224306220038796e-13
48500000	0.004991982531672208	1.886224020310341e-49	-4.899157533723801e-49	4.264260465589917e-10	3.539613686879944e-15	0.000016034081682874067	-1.4313853158470624e-21	1.3094199783342527e-19	1.7206471943572778e-13	1.122581155718663e-12	8.224306220038796e-13
48600000	0.004991982531672208	1.886224020310341e-49	-4.9092695924612565e-49	4.264260465589917e-10	3.539613686879944e-15	0.000016034081682874067	-1.4313842120556113e-21	1.3094199783342527e-19	1.7206471943572778e-13	1.122581155718663e-12	8.224306220038796e-13
48700000	0.004991982531672208	1.886224020310341e-49	-4.919381651198703e-49	4.264260465589917e-10	3.539613686879944e-15	0.000016034081682874067	-1.43138310826416e-21	1.3094199783342527e-19	1.7206471943572778e-13	1.122581155718663e-12	8.224306220038796e-13
48800000	0.004991982531672208	1.886224020310341e-49	-4.929493709936139e-49	4.264260465589917e-10	3.539613686879944e-15	0.000016034081682874067	-1.4313820044727088e-21	1.3094199783342527e-19	1.7206471943572778e-13	1.122581155718663e-12	8.224306220038796e-13
48900000	0.004991982531672208	1.886224020310341e-49	-4.939605768673566e-49	4.264260465589917e-10	3.539613686879944e-15	0.000016034081682874067	-1.4313809006812578e-21	1.3094199783342527e-19	1.7206471943572778e-13	1.122581155718663e-12	8.224306220038796e-13
49000000	0.004991982531672208	1.886224020310341e-49	-4.949717827410985e-49	4.264260465589917e-10	3.539613686879944e-15	0.000016034081682874067	-1.4313797968898065e-21	1.3094199783342527e-19	1.7206471943572778e-13	1.122581155718663e-12	8.224306220038796e-13
49100000	0.004991982531672208	1.886224020310341e-49	-4.959829886148395e-49	4.264260465589917e-10	3.539613686879944e-15	0.000016034081682874067	-1.4313786930983553e-21	1.3094199783342527e-19	1.7206471943572778e-13	1.122581155718663e-12	8.224306220038796e-13
49200000	0.004991982531672208	1.886224020310341e-49	-4.9699419448857964e-49	4.264260465589917e-10	3.539613686879944e-15	0.000016034081682874067	-1.431377589306904e-21	1.3094199783342527e-19	1.7206471943572778e-13	1.122581155718663e-12	8.224306220038796e-13
49300000	0.004991982531672208	1.886224020310341e-49	-4.980054003623189e-49	4.264260465589917e-10	3.539613686879944e-15	0.000016034081682874067	-1.431376485515453e-21	1.3094199783342527e-19	1.7206471943572778e-13	1.122581155718663e-12	8.224306220038796e-13
49400000	0.004991982531672208	1.886224020310341e-49	-4.9901660623605734e-49	4.264260465589917e-10	3.539613686879944e-15	0.000016034081682874067	-1.4313753817240018e-21	1.3094199783342527e-19	1.7206471943572778e-13	1.122581155718663e-12	8.224306220038796e-13
49500000	0.004991982531672208	1.886224020310341e-49	-5.00027812109795e-49	4.264260465589917e-10	3.539613686879944e-15	0.000016034081682874067	-1.4313742779325505e-21	1.3094199783342527e-19	1.7206471943572778e-13	1.122581155718663e-12	8.224306220038796e-13
49600000	0.004991982531672208	1.886224020310341e-49	-5.010390179835318e-49	4.264260465589917e-10	3.539613686879944e-15	0.000016034081682874067	-1.4313731741410993e-21	1.3094199783342527e-19	1.7206471943572778e-13	1.122581155718663e-12	8.224306220038796e-13
49700000	0.004991982531672208	1.886224020310341e-49	-5.020502238572678e-49	4.264260465589917e-10	3.539613686879944e-15	0.000016034081682874067	-1.4313720703496482e-21	1.3094199783342527e-19	1.7206471943572778e-13	1.122581155718663e-12	8.224306220038796e-13
49800000	0.004991982531672208	1.886224020310341e-49	-5.030614297310031e-49	4.264260465589917e-10	3.539613686879944e-15	0.000016034081682874067	-1.431370966558197e-21	1.3094199783342527e-19	1.7206471943572778e-13	1.122581155718663e-12	8.224306220038796e-13
49900000	0.004991982531672208	1.886224020310341e-49	-5.0407263560473754e-49	4.264260465589917e-10	3.539613686879944e-15	0.000016034081682874067	-1.4313698627667457e-21	1.3094199783342527e-19	1.7206471943572778e-13	1.122581155718663e-12	8.224306220038796e-13
50000000	0.004991982531672208	1.886224020310341e-49	-5.050838414784714e-49	4.264260465589917e-10	3.539613686879944e-15	0.000016034081682874067	-1.4313687589752947e-21	1.3094199783342527e-19	1.7206471943572778e-13	1.122581155718663e-12	8.224306220038796e-13
50100000	0.004991982531672208	1.886224020310341e-49	-5.060950473522044e-49	4.264260465589917e-10	3.539613686879944e-15	0.000016034081682874067	-1.4313676551838434e-21	1.3094199783342527e-19	1.7206471943572778e-13	1.122581155718663e-12	8.224306220038796e-13
50200000	0.004991982531672208	1.886224020310341e-49	-5.071062532259368e-49	4.264260465589917e-10	3.539613686879944e-15	0.000016034081682874067	-1.4313665513923922e-21	1.3094199783342527e-19	1.7206471943572778e-13	1.122581155718663e-12	8.224306220038796e-13
50300000	0.004991982531672208	1.886224020310341e-49	-5.081174590996684e-49	4.264260465589917e-10	3.539613686879944e-15	0.000016034081682874067	-1.431365447600941e-21	1.3094199783342527e-19	1.7206471943572778e-13	1.122581155718663e-12	8.224306220038796e-13
50400000	0.004991982531672208	1.886224020310341e-49	-5.091286649733994e-49	4.264260465589917e-10	3.539613686879944e-15	0.000016034081682874067	-1.4313643438094899e-21	1.3094199783342527e-19	1.7206471943572778e-13	1.122581155718663e-12	8.224306220038796e-13
50500000	0.004991982531672208	1.886224020310341e-49	-5.101398708471298e-49	4.264260465589917e-10	3.539613686879944e-15	0.000016034081682874067	-1.4313632400180386e-21	1.3094199783342527e-19	1.7206471943572778e-13	1.122581155718663e-12	8.224306220038796e-13
50600000	0.004991982531672208	1.886224020310341e-49	-5.111510767208594e-49	4.264260465589917e-10	3.539613686879944e-15	0.000016034081682874067	-1.4313621362265874e-21	1.3094199783342527e-19	1.7206471943572778e-13	1.122581155718663e-12	8.224306220038796e-13
50700000	0.004991982531672208	1.886224020310341e-49	-5.121622825945885e-49	4.264260465589917e-10	3.539613686879944e-15	0.000016034081682874067	-1.4313610324351363e-21	1.3094199783342527e-19	1.7206471943572778e-13	1.122581155718663e-12	8.224306220038796e-13
50800000	0.004991982531672208	1.886224020310341e-49	-5.131734884683169e-49	4.264260465589917e-10	3.539613686879944e-15	0.000016034081682874067	-1.4313599286436851e-21	1.3094199783342527e-19	1.7206471943572778e-13	1.122581155718663e-12	8.224306220038796e-13
50900000	0.004991982531672208	1.886224020310341e-49	-5.141846943420448e-49	4.264260465589917e-10	3.539613686879944e-15	0.000016034081682874067	-1.4313588248522339e-21	1.3094199783342527e-19	1.7206471943572778e-13	1.122581155718663e-12	8.224306220038796e-13
51000000	0.004991982531672208	1.886224020310341e-49	-5.151959002157721e-49	4.264260465589917e-10	3.539613686879944e-15	0.000016034081682874067	-1.4313577210607826e-21	1.3094199783342527e-19	1.7206471943572778e-13	1.122581155718663e-12	8.224306220038796e-13
51100000	0.004991982531672208	1.886224020310341e-49	-5.162071060894988e-49	4.264260465589917e-10	3.539613686879944e-15	0.000016034081682874067	-1.4313566172693316e-21	1.3094199783342527e-19	1.7206471943572778e-13	1.122581155718663e-12	8.224306220038796e-13
51200000	0.004991982531672208	1.886224020310341e-49	-5.17218311963225e-49	4.264260465589917e-10	3.539613686879944e-15	0.000016034081682874067	-1.4313555134778803e-21	1.3094199783342527e-19	1.7206471943572778e-13	1.122581155718663e-12	8.224306220038796e-13
51300000	0.004991982531672208	1.886224020310341e-49	-5.182295178369506e-49	4.264260465589917e-10	3.539613686879944e-15	0.000016034081682874067	-1.431354409686429e-21	1.3094199783342527e-19	1.7206471943572778e-13	1.122581155718663e-12	8.224306220038796e-13
51400000	0.004991982531672208	1.886224020310341e-49	-5.192407237106758e-49	4.264260465589917e-10	3.539613686879944e-15	0.000016034081682874067	-1.431353305894978e-21	1.3094199783342527e-19	1.7206471943572778e-13	1.122581155718663e-12	8.224306220038796e-13
51500000	0.004991982531672208	1.886224020310341e-49	-5.2025192958440045e-49	4.264260465589917e-10	3.539613686879944e-15	0.000016034081682874067	-1.4313522021035268e-21	1.3094199783342527e-19	1.7206471943572778e-13	1.122581155718663e-12	8.224306220038796e-13
51600000	0.004991982531672208	1.886224020310341e-49	-5.2126313545812464e-49	4.264260465589917e-10	3.539613686879944e-15	0.000016034081682874067	-1.4313510983120755e-21	1.3094199783342527e-19	1.7206471943572778e-13	1.122581155718663e-12	8.224306220038796e-13
51700000	0.004991982531672208	1.886224020310341e-49	-5.222743413318483e-49	4.264260465589917e-10	3.539613686879944e-15	0.000016034081682874067	-1.4313499945206243e-21	1.3094199783342527e-19	1.7206471943572778e-13	1.122581155718663e-12	8.224306220038796e-13
51800000	0.004991982531672208	1.886224020310341e-49	-5.232855472055716e-49	4.264260465589917e-10	3.539613686879944e-15	0.000016034081682874067	-1.4313488907291732e-21	1.3094199783342527e-19	1.7206471943572778e-13	1.122581155718663e-12	8.224306220038796e-13
51900000	0.004991982531672208	1.886224020310341e-49	-5.242967530792944e-49	4.264260465589917e-10	3.539613686879944e-15	0.000016034081682874067	-1.431347786937722e-21	1.3094199783342527e-19	1.7206471943572778e-13	1.122581155718663e-12	8.224306220038796e-13
52000000	0.004991982531672208	1.886224020310341e-49	-5.253079589530168e-49	4.264260465589917e-10	3.539613686879944e-15	0.000016034081682874067	-1.4313466831462708e-21	1.3094199783342527e-19	1.7206471943572778e-13	1.122581155718663e-12	8.224306220038796e-13
52100000	0.004991982531672208	1.886224020310341e-49	-5.2631916482673875e-49	4.264260465589917e-10	3.539613686879944e-15	0.000016034081682874067	-1.4313455793548195e-21	1.3094199783342527e-19	1.7206471943572778e-13	1.122581155718663e-12	8.224306220038796e-13
52200000	0.004991982531672208	1.886224020310341e-49	-5.2733037070046036e-49	4.264260465589917e-10	3.539613686879944e-15	0.000016034081682874067	-1.4313444755633685e-21	1.3094199783342527e-19	1.7206471943572778e-13	1.122581155718663e-12	8.224306220038796e-13
52300000	0.004991982531672208	1.886224020310341e-49	-5.283415765741816e-49	4.264260465589917e-10	3.539613686879944e-15	0.000016034081682874067	-1.4313433717719172e-21	1.3094199783342527e-19	1.7206471943572778e-13	1.122581155718663e-12	8.224306220038796e-13
52400000	0.004991982531672208	1.886224020310341e-49	-5.293527824479025e-49	4.264260465589917e-10	3.539613686879944e-15	0.000016034081682874067	-1.431342267980466e-21	1.3094199783342527e-19	1.7206471943572778e-13	1.122581155718663e-12	8.224306220038796e-13
52500000	0.004991982531672208	1.886224020310341e-49	-5.3036398832162305e-49	4.264260465589917e-10	3.539613686879944e-15	0.000016034081682874067	-1.431341164189015e-21	1.3094199783342527e-19	1.7206471943572778e-13	1.122581155718663e-12	8.224306220038796e-13
52600000	0.004991982531672208	1.886224020310341e-49	-5.313751941953433e-49	4.264260465589917e-10	3.539613686879944e-15	0.000016034081682874067	-1.4313400603975637e-21	1.3094199783342527e-19	1.7206471943572778e-13	1.122581155718663e-12	8.224306220038796e-13
52700000	0.004991982531672208	1.886224020310341e-49	-5.323864000690632e-49	4.264260465589917e-10	3.539613686879944e-15	0.000016034081682874067	-1.4313389566061124e-21	1.3094199783342527e-19	1.7206471943572778e-13	1.122581155718663e-12	8.224306220038796e-13
52800000	0.004991982531672208	1.886224020310341e-49	-5.3339760594278285e-49	4.264260465589917e-10	3.539613686879944e-15	0.000016034081682874067	-1.4313378528146612e-21	1.3094199783342527e-19	1.7206471943572778e-13	1.122581155718663e-12	8.224306220038796e-13
52900000	0.004991982531672208	1.886224020310341e-49	-5.3440881181650226e-49	4.264260465589917e-10	3.539613686879944e-15	0.000016034081682874067	-1.4313367490232101e-21	1.3094199783342527e-19	1.7206471943572778e-13	1.122581155718663e-12	8.224306220038796e-13
53000000	0.004991982531672208	1.886224020310341e-49	-5.3542001769022136e-49	4.264260465589917e-10	3.539613686879944e-15	0.000016034081682874067	-1.4313356452317589e-21	1.3094199783342527e-19	1.7206471943572778e-13	1.122581155718663e-12	8.224306220038796e-13
53100000	0.004991982531672208	1.886224020310341e-49	-5.364312235639402e-49	4.264260465589917e-10	3.539613686879944e-15	0.000016034081682874067	-1.4313345414403076e-21	1.3094199783342527e-19	1.7206471943572778e-13	1.122581155718663e-12	8.224306220038796e-13
53200000	0.004991982531672208	1.886224020310341e-49	-5.374424294376589e-49	4.264260465589917e-10	3.539613686879944e-15	0.000016034081682874067	-1.4313334376488566e-21	1.3094199783342527e-19	1.7206471943572778e-13	1.122581155718663e-12	8.224306220038796e-13
53300000	0.004991982531672208	1.886224020310341e-49	-5.384536353113773e-49	4.264260465589917e-10	3.539613686879944e-15	0.000016034081682874067	-1.4313323338574054e-21	1.3094199783342527e-19	1.7206471943572778e-13	1.122581155718663e-12	8.224306220038796e-13
53400000	0.004991982531672208	1.886224020310341e-49	-5.3946484118509555e-49	4.264260465589917e-10	3.539613686879944e-15	0.000016034081682874067	-1.4313312300659541e-21	1.3094199783342527e-19	1.7206471943572778e-13	1.122581155718663e-12	8.224306220038796e-13
53500000	0.004991982531672208	1.886224020310341e-49	-5.404760470588137e-49	4.264260465589917e-10	3.539613686879944e-15	0.000016034081682874067	-1.4313301262745029e-21	1.3094199783342527e-19	1.7206471943572778e-13	1.122581155718663e-12	8.224306220038796e-13
53600000	0.004991982531672208	1.886224020310341e-49	-5.4148725293253155e-49	4.264260465589917e-10	3.539613686879944e-15	0.000016034081682874067	-1.4313290224830518e-21	1.3094199783342527e-19	1.7206471943572778e-13	1.122581155718663e-12	8.224306220038796e-13
53700000	0.004991982531672208	1.886224020310341e-49	-5.424984588062493e-49	4.264260465589917e-10	3.539613686879944e-15	0.000016034081682874067	-1.4313279186916006e-21	1.3094199783342527e-19	1.7206471943572778e-13	1.122581155718663e-12	8.224306220038796e-13
53800000	0.004991982531672208	1.886224020310341e-49	-5.435096646799669e-49	4.264260465589917e-10	3.539613686879944e-15	0.000016034081682874067	-1.4313268149001493e-21	1.3094199783342527e-19	1.7206471943572778e-13	1.122581155718663e-12	8.224306220038796e-13
53900000	0.004991982531672208	1.886224020310341e-49	-5.4452087055368444e-49	4.264260465589917e-10	3.539613686879944e-15	0.000016034081682874067	-1.4313257111086983e-21	1.3094199783342527e-19	1.7206471943572778e-13	1.122581155718663e-12	8.224306220038796e-13
54000000	0.004991982531672208	1.886224020310341e-49	-5.455320764274019e-49	4.264260465589917e-10	3.539613686879944e-15	0.000016034081682874067	-1.431324607317247e-21	1.3094199783342527e-19	1.7206471943572778e-13	1.122581155718663e-12	8.224306220038796e-13
54100000	0.004991982531672208	1.886224020310341e-49	-5.465432823011192e-49	4.264260465589917e-10	3.539613686879944e-15	0.000016034081682874067	-1.4313235035257958e-21	1.3094199783342527e-19	1.7206471943572778e-13	1.122581155718663e-12	8.224306220038796e-13
54200000	0.004991982531672208	1.886224020310341e-49	-5.475544881748365e-49	4.264260465589917e-10	3.539613686879944e-15	0.000016034081682874067	-1.4313223997343445e-21	1.3094199783342527e-19	1.7206471943572778e-13	1.122581155718663e-12	8.224306220038796e-13
54300000	0.004991982531672208	1.886224020310341e-49	-5.485656940485537e-49	4.264260465589917e-10	3.539613686879944e-15	0.000016034081682874067	-1.4313212959428935e-21	1.3094199783342527e-19	1.7206471943572778e-13	1.122581155718663e-12	8.224306220038796e-13
54400000	0.004991982531672208	1.886224020310341e-49	-5.495768999222709e-49	4.264260465589917e-10	3.539613686879944e-15	0.000016034081682874067	-1.4313201921514422e-21	1.3094199783342527e-19	1.7206471943572778e-13	1.122581155718663e-12	8.224306220038796e-13
54500000	0.004991982531672208	1.886224020310341e-49	-5.505881057959881e-49	4.264260465589917e-10	3.539613686879944e-15	0.000016034081682874067	-1.431319088359991e-21	1.3094199783342527e-19	1.7206471943572778e-13	1.122581155718663e-12	8.224306220038796e-13
54600000	0.004991982531672208	1.886224020310341e-49	-5.515993116697053e-49	4.264260465589917e-10	3.539613686879944e-15	0.000016034081682874067	-1.43131798456854e-21	1.3094199783342527e-19	1.7206471943572778e-13	1.122581155718663e-12	8.224306220038796e-13
54700000	0.004991982531672208	1.886224020310341e-49	-5.526105175434225e-49	4.264260465589917e-10	3.539613686879944e-15	0.000016034081682874067	-1.4313168807770887e-21	1.3094199783342527e-19	1.7206471943572778e-13	1.122581155718663e-12	8.224306220038796e-13
54800000	0.004991982531672208	1.886224020310341e-49	-5.536217234171397e-49	4.264260465589917e-10	3.539613686879944e-15	0.000016034081682874067	-1.4313157769856375e-21	1.3094199783342527e-19	1.7206471943572778e-13	1.1225811557186632e-12	8.224306220038796e-13
54900000	0.004991982531672208	1.886224020310341e-49	-5.54632929290857e-49	4.264260465589917e-10	3.539613686879944e-15	0.000016034081682874067	-1.4313146731941862e-21	1.3094199783342527e-19	1.7206471943572778e-13	1.1225811557186632e-12	8.224306220038796e-13
55000000	0.004991982531672208	1.886224020310341e-49	-5.556441351645743e-49	4.264260465589917e-10	3.539613686879944e-15	0.000016034081682874067	-1.4313135694027352e-21	1.3094199783342527e-19	1.7206471943572778e-13	1.1225811557186632e-12	8.224306220038796e-13
55100000	0.004991982531672208	1.886224020310341e-49	-5.5665534103829175e-49	4.264260465589917e-10	3.539613686879944e-15	0.000016034081682874067	-1.431312465611284e-21	1.3094199783342527e-19	1.7206471943572778e-13	1.1225811557186632e-12	8.224306220038796e-13
55200000	0.004991982531672208	1.886224020310341e-49	-5.5766654691200926e-49	4.264260465589917e-10	3.539613686879944e-15	0.000016034081682874067	-1.4313113618198327e-21	1.3094199783342527e-19	1.7206471943572778e-13	1.1225811557186632e-12	8.224306220038796e-13
55300000	0.004991982531672208	1.886224020310341e-49	-5.586777527857268e-49	4.264260465589917e-10	3.539613686879944e-15	0.000016034081682874067	-1.4313102580283814e-21	1.3094199783342527e-19	1.7206471943572778e-13	1.1225811557186632e-12	8.224306220038796e-13
55400000	0.004991982531672208	1.886224020310341e-49	-5.5968895865944465e-49	4.264260465589917e-10	3.539613686879944e-15	0.000016034081682874067	-1.4313091542369304e-21	1.3094199783342527e-19	1.7206471943572778e-13	1.1225811557186632e-12	8.224306220038796e-13
55500000	0.004991982531672208	1.886224020310341e-49	-5.607001645331625e-49	4.264260465589917e-10	3.539613686879944e-15	0.000016034081682874067	-1.4313080504454791e-21	1.3094199783342527e-19	1.7206471943572778e-13	1.1225811557186632e-12	8.224306220038796e-13
55600000	0.004991982531672208	1.886224020310341e-49	-5.617113704068806e-49	4.264260465589917e-10	3.539613686879944e-15	0.000016034081682874067	-1.4313069466540279e-21	1.3094199783342527e-19	1.7206471943572778e-13	1.1225811557186632e-12	8.224306220038796e-13
55700000	0.004991982531672208	1.886224020310341e-49	-5.627225762805988e-49	4.264260465589917e-10	3.539613686879944e-15	0.000016034081682874067	-1.4313058428625768e-21	1.3094199783342527e-19	1.7206471943572778e-13	1.1225811557186632e-12	8.224306220038796e-13
55800000	0.004991982531672208	1.886224020310341e-49	-5.6373378215431724e-49	4.264260465589917e-10	3.539613686879944e-15	0.000016034081682874067	-1.4313047390711256e-21	1.3094199783342527e-19	1.7206471943572778e-13	1.1225811557186632e-12	8.224306220038796e-13
55900000	0.004991982531672208	1.886224020310341e-49	-5.647449880280358e-49	4.264260465589917e-10	3.539613686879944e-15	0.000016034081682874067	-1.4313036352796744e-21	1.3094199783342527e-19	1.7206471943572778e-13	1.1225811557186632e-12	8.224306220038796e-13
56000000	0.004991982531672208	1.886224020310341e-49	-5.657561939017547e-49	4.264260465589917e-10	3.539613686879944e-15	0.000016034081682874067	-1.4313025314882231e-21	1.3094199783342527e-19	1.7206471943572778e-13	1.1225811557186632e-12	8.224306220038796e-13
56100000	0.004991982531672208	1.886224020310341e-49	-5.667673997754738e-49	4.264260465589917e-10	3.539613686879944e-15	0.000016034081682874067	-1.431301427696772e-21	1.3094199783342527e-19	1.7206471943572778e-13	1.1225811557186632e-12	8.224306220038796e-13
56200000	0.004991982531672208	1.886224020310341e-49	-5.677786056491931e-49	4.264260465589917e-10	3.539613686879944e-15	0.000016034081682874067	-1.4313003239053208e-21	1.3094199783342527e-19	1.7206471943572778e-13	1.1225811557186632e-12	8.224306220038796e-13
56300000	0.004991982531672208	1.886224020310341e-49	-5.6878981152291274e-49	4.264260465589917e-10	3.539613686879944e-15	0.000016034081682874067	-1.4312992201138696e-21	1.3094199783342527e-19	1.7206471943572778e-13	1.1225811557186632e-12	8.224306220038796e-13
56400000	0.004991982531672208	1.886224020310341e-49	-5.698010173966327e-49	4.264260465589917e-10	3.539613686879944e-15	0.000016034081682874067	-1.4312981163224185e-21	1.3094199783342527e-19	1.7206471943572778e-13	1.1225811557186632e-12	8.224306220038796e-13
56500000	0.004991982531672208	1.886224020310341e-49	-5.7081222327035284e-49	4.264260465589917e-10	3.539613686879944e-15	0.000016034081682874067	-1.4312970125309673e-21	1.3094199783342527e-19	1.7206471943572778e-13	1.1225811557186632e-12	8.224306220038796e-13
56600000	0.004991982531672208	1.886224020310341e-49	-5.718234291440734e-49	4.264260465589917e-10	3.539613686879944e-15	0.000016034081682874067	-1.431295908739516e-21	1.3094199783342527e-19	1.7206471943572778e-13	1.1225811557186632e-12	8.224306220038796e-13
56700000	0.004991982531672208	1.886224020310341e-49	-5.728346350177942e-49	4.264260465589917e-10	3.539613686879944e-15	0.000016034081682874067	-1.4312948049480648e-21	1.3094199783342527e-19	1.7206471943572778e-13	1.1225811557186632e-12	8.224306220038796e-13
56800000	0.004991982531672208	1.886224020310341e-49	-5.7384584089151545e-49	4.264260465589917e-10	3.539613686879944e-15	0.000016034081682874067	-1.4312937011566137e-21	1.3094199783342527e-19	1.7206471943572778e-13	1.1225811557186632e-12	8.224306220038796e-13
56900000	0.004991982531672208	1.886224020310341e-49	-5.7485704676523706e-49	4.264260465589917e-10	3.539613686879944e-15	0.000016034081682874067	-1.4312925973651625e-21	1.3094199783342527e-19	1.7206471943572778e-13	1.1225811557186632e-12	8.224306220038796e-13
57000000	0.004991982531672208	1.886224020310341e-49	-5.75868252638959e-49	4.264260465589917e-10	3.539613686879944e-15	0.000016034081682874067	-1.4312914935737112e-21	1.3094199783342527e-19	1.7206471943572778e-13	1.1225811557186632e-12	8.224306220038796e-13
57100000	0.004991982531672208	1.886224020310341e-49	-5.768794585126813e-49	4.264260465589917e-10	3.539613686879944e-15	0.000016034081682874067	-1.4312903897822602e-21	1.3094199783342527e-19	1.7206471943572778e-13	1.1225811557186632e-12	8.224306220038796e-13
57200000	0.004991982531672208	1.886224020310341e-49	-5.7789066438640416e-49	4.264260465589917e-10	3.539613686879944e-15	0.000016034081682874067	-1.431289285990809e-21	1.3094199783342527e-19	1.7206471943572778e-13	1.1225811557186632e-12	8.224306220038796e-13
57300000	0.004991982531672208	1.886224020310341e-49	-5.7890187026012736e-49	4.264260465589917e-10	3.539613686879944e-15	0.000016034081682874067	-1.4312881821993577e-21	1.3094199783342527e-19	1.7206471943572778e-13	1.1225811557186632e-12	8.224306220038796e-13
57400000	0.004991982531672208	1.886224020310341e-49	-5.79913076133851e-49	4.264260465589917e-10	3.539613686879944e-15	0.000016034081682874067	-1.4312870784079065e-21	1.3094199783342527e-19	1.7206471943572778e-13	1.1225811557186632e-12	8.224306220038796e-13
57500000	0.004991982531672208	1.886224020310341e-49	-5.809242820075751e-49	4.264260465589917e-10	3.539613686879944e-15	0.000016034081682874067	-1.4312859746164554e-21	1.3094199783342527e-19	1.7206471943572778e-13	1.1225811557186632e-12	8.224306220038796e-13
57600000	0.004991982531672208	1.886224020310341e-49	-5.819354878812997e-49	4.264260465589917e-10	3.539613686879944e-15	0.000016034081682874067	-1.4312848708250042e-21	1.3094199783342527e-19	1.7206471943572778e-13	1.1225811557186632e-12	8.224306220038796e-13
57700000	0.004991982531672208	1.886224020310341e-49	-5.829466937550248e-49	4.264260465589917e-10	3.539613686879944e-15	0.000016034081682874067	-1.431283767033553e-21	1.3094199783342527e-19	1.7206471943572778e-13	1.1225811557186632e-12	8.224306220038796e-13
57800000	0.004991982531672208	1.886224020310341e-49	-5.839578996287504e-49	4.264260465589917e-10	3.539613686879944e-15	0.000016034081682874067	-1.4312826632421017e-21	1.3094199783342527e-19	1.7206471943572778e-13	1.1225811557186632e-12	8.224306220038796e-13
57900000	0.004991982531672208	1.886224020310341e-49	-5.849691055024762e-49	4.264260465589917e-10	3.539613686879944e-15	0.000016034081682874067	-1.4312815594506506e-21	1.3094199783342527e-19	1.7206471943572778e-13	1.1225811557186632e-12	8.224306220038796e-13
58000000	0.004991982531672208	1.886224020310341e-49	-5.859803113762011e-49	4.264260465589917e-10	3.539613686879944e-15	0.000016034081682874067	-1.4312804556591994e-21	1.3094199783342527e-19	1.7206471943572778e-13	1.1225811557186632e-12	8.224306220038796e-13
58100000	0.004991982531672208	1.886224020310341e-49	-5.86991517249925e-49	4.264260465589917e-10	3.539613686879944e-15	0.000016034081682874067	-1.4312793518677481e-21	1.3094199783342527e-19	1.7206471943572778e-13	1.1225811557186632e-12	8.224306220038796e-13
58200000	0.004991982531672208	1.886224020310341e-49	-5.880027231236478e-49	4.264260465589917e-10	3.539613686879944e-15	0.000016034081682874067	-1.431278248076297e-21	1.3094199783342527e-19	1.7206471943572778e-13	1.1225811557186632e-12	8.224306220038796e-13
58300000	0.004991982531672208	1.886224020310341e-49	-5.8901392899736955e-49	4.264260465589917e-10	3.539613686879944e-15	0.000016034081682874067	-1.4312771442848458e-21	1.3094199783342527e-19	1.7206471943572778e-13	1.1225811557186632e-12	8.224306220038796e-13
58400000	0.004991982531672208	1.886224020310341e-49	-5.900251348710904e-49	4.264260465589917e-10	3.539613686879944e-15	0.000016034081682874067	-1.4312760404933946e-21	1.3094199783342527e-19	1.7206471943572778e-13	1.1225811557186632e-12	8.224306220038796e-13
58500000	0.004991982531672208	1.886224020310341e-49	-5.9103634074481026e-49	4.264260465589917e-10	3.539613686879944e-15	0.000016034081682874067	-1.4312749367019434e-21	1.3094199783342527e-19	1.7206471943572778e-13	1.1225811557186632e-12	8.224306220038796e-13
58600000	0.004991982531672208	1.886224020310341e-49	-5.920475466185291e-49	4.264260465589917e-10	3.539613686879944e-15	0.000016034081682874067	-1.4312738329104923e-21	1.3094199783342527e-19	1.7206471943572778e-13	1.1225811557186632e-12	8.224306220038796e-13
58700000	0.004991982531672208	1.886224020310341e-49	-5.93058752492247e-49	4.264260465589917e-10	3.539613686879944e-15	0.000016034081682874067	-1.431272729119041e-21	1.3094199783342527e-19	1.7206471943572778e-13	1.1225811557186632e-12	8.224306220038796e-13
58800000	0.004991982531672208	1.886224020310341e-49	-5.940699583659641e-49	4.264260465589917e-10	3.539613686879944e-15	0.000016034081682874067	-1.4312716253275898e-21	1.3094199783342527e-19	1.7206471943572778e-13	1.1225811557186632e-12	8.224306220038796e-13
58900000	0.004991982531672208	1.886224020310341e-49	-5.950811642396801e-49	4.264260465589917e-10	3.539613686879944e-15	0.000016034081682874067	-1.4312705215361388e-21	1.3094199783342527e-19	1.7206471943572778e-13	1.1225811557186632e-12	8.224306220038796e-13
59000000	0.004991982531672208	1.886224020310341e-49	-5.9609237011339535e-49	4.264260465589917e-10	3.539613686879944e-15	0.000016034081682874067	-1.4312694177446875e-21	1.3094199783342527e-19	1.7206471943572778e-13	1.1225811557186632e-12	8.224306220038796e-13
59100000	0.004991982531672208	1.886224020310341e-49	-5.971035759871097e-49	4.264260465589917e-10	3.539613686879944e-15	0.000016034081682874067	-1.4312683139532363e-21	1.3094199783342527e-19	1.7206471943572778e-13	1.1225811557186632e-12	8.224306220038796e-13
59200000	0.004991982531672208	1.886224020310341e-49	-5.9811478186082314e-49	4.264260465589917e-10	3.539613686879944e-15	0.000016034081682874067	-1.431267210161785e-21	1.3094199783342527e-19	1.7206471943572778e-13	1.1225811557186632e-12	8.224306220038796e-13
59300000	0.004991982531672208	1.886224020310341e-49	-5.991259877345357e-49	4.264260465589917e-10	3.539613686879944e-15	0.000016034081682874067	-1.431266106370334e-21	1.3094199783342527e-19	1.7206471943572778e-13	1.1225811557186632e-12	8.224306220038796e-13
59400000	0.004991982531672208	1.886224020310341e-49	-6.0013719360824744e-49	4.264260465589917e-10	3.539613686879944e-15	0.000016034081682874067	-1.4312650025788827e-21	1.3094199783342527e-19	1.7206471943572778e-13	1.1225811557186632e-12	8.224306220038796e-13
59500000	0.004991982531672208	1.886224020310341e-49	-6.011483994819584e-49	4.264260465589917e-10	3.539613686879944e-15	0.000016034081682874067	-1.4312638987874315e-21	1.3094199783342527e-19	1.7206471943572778e-13	1.1225811557186632e-12	8.224306220038796e-13
59600000	0.004991982531672208	1.886224020310341e-49	-6.0215960535566854e-49	4.264260465589917e-10	3.539613686879944e-15	0.000016034081682874067	-1.4312627949959803e-21	1.3094199783342527e-19	1.7206471943572778e-13	1.1225811557186632e-12	8.224306220038796e-13
59700000	0.004991982531672208	1.886224020310341e-49	-6.031708112293779e-49	4.264260465589917e-10	3.539613686879944e-15	0.000016034081682874067	-1.4312616912045292e-21	1.3094199783342527e-19	1.7206471943572778e-13	1.1225811557186632e-12	8.224306220038796e-13
59800000	0.004991982531672208	1.886224020310341e-49	-6.041820171030865e-49	4.264260465589917e-10	3.539613686879944e-15	0.000016034081682874067	-1.431260587413078e-21	1.3094199783342527e-19	1.7206471943572778e-13	1.1225811557186632e-12	8.224306220038796e-13
59900000	0.004991982531672208	1.886224020310341e-49	-6.051932229767944e-49	4.264260465589917e-10	3.539613686879944e-15	0.000016034081682874067	-1.4312594836216267e-21	1.3094199783342527e-19	1.7206471943572778e-13	1.1225811557186632e-12	8.224306220038796e-13
60000000	0.004991982531672208	1.886224020310341e-49	-6.062044288505015e-49	4.264260465589917e-10	3.539613686879944e-15	0.000016034081682874067	-1.4312583798301757e-21	1.3094199783342527e-19	1.7206471943572778e-13	1.1225811557186632e-12	8.224306220038796e-13
60100000	0.004991982531672208	1.886224020310341e-49	-6.072156347242078e-49	4.264260465589917e-10	3.539613686879944e-15	0.000016034081682874067	-1.4312572760387244e-21	1.3094199783342527e-19	1.7206471943572778e-13	1.1225811557186632e-12	8.224306220038796e-13
60200000	0.004991982531672208	1.886224020310341e-49	-6.0822684059791356e-49	4.264260465589917e-10	3.539613686879944e-15	0.000016034081682874067	-1.4312561722472732e-21	1.3094199783342527e-19	1.7206471943572778e-13	1.1225811557186632e-12	8.224306220038796e-13
60300000	0.004991982531672208	1.886224020310341e-49	-6.092380464716185e-49	4.264260465589917e-10	3.539613686879944e-15	0.000016034081682874067	-1.431255068455822e-21	1.3094199783342527e-19	1.7206471943572778e-13	1.1225811557186632e-12	8.224306220038796e-13
60400000	0.004991982531672208	1.886224020310341e-49	-6.102492523453229e-49	4.264260465589917e-10	3.539613686879944e-15	0.000016034081682874067	-1.4312539646643709e-21	1.3094199783342527e-19	1.7206471943572778e-13	1.1225811557186632e-12	8.224306220038796e-13
60500000	0.004991982531672208	1.886224020310341e-49	-6.112604582190265e-49	4.264260465589917e-10	3.539613686879944e-15	0.000016034081682874067	-1.4312528608729196e-21	1.3094199783342527e-19	1.7206471943572778e-13	1.1225811557186632e-12	8.224306220038796e-13
60600000	0.004991982531672208	1.886224020310341e-49	-6.122716640927296e-49	4.264260465589917e-10	3.539613686879944e-15	0.000016034081682874067	-1.4312517570814684e-21	1.3094199783342527e-19	1.7206471943572778e-13	1.1225811557186632e-12	8.224306220038796e-13
60700000	0.004991982531672208	1.886224020310341e-49	-6.1328286996643195e-49	4.264260465589917e-10	3.539613686879944e-15	0.000016034081682874067	-1.4312506532900173e-21	1.3094199783342527e-19	1.7206471943572778e-13	1.1225811557186632e-12	8.224306220038796e-13
60800000	0.004991982531672208	1.886224020310341e-49	-6.142940758401337e-49	4.264260465589917e-10	3.539613686879944e-15	0.000016034081682874067	-1.431249549498566e-21	1.3094199783342527e-19	1.7206471943572778e-13	1.1225811557186632e-12	8.224306220038796e-13
60900000	0.004991982531672208	1.886224020310341e-49	-6.153052817138349e-49	4.264260465589917e-10	3.539613686879944e-15	0.000016034081682874067	-1.4312484457071148e-21	1.3094199783342527e-19	1.7206471943572778e-13	1.1225811557186632e-12	8.224306220038796e-13
61000000	0.004991982531672208	1.886224020310341e-49	-6.1631648758753554e-49	4.264260465589917e-10	3.539613686879944e-15	0.000016034081682874067	-1.4312473419156636e-21	1.3094199783342527e-19	1.7206471943572778e-13	1.1225811557186632e-12	8.224306220038796e-13
61100000	0.004991982531672208	1.886224020310341e-49	-6.173276934612356e-49	4.264260465589917e-10	3.539613686879944e-15	0.000016034081682874067	-1.4312462381242126e-21	1.3094199783342527e-19	1.7206471943572778e-13	1.1225811557186632e-12	8.224306220038796e-13
61200000	0.004991982531672208	1.886224020310341e-49	-6.1833889933493515e-49	4.264260465589917e-10	3.539613686879944e-15	0.000016034081682874067	-1.4312451343327613e-21	1.3094199783342527e-19	1.7206471943572778e-13	1.1225811557186632e-12	8.224306220038796e-13
61300000	0.004991982531672208	1.886224020310341e-49	-6.193501052086341e-49	4.264260465589917e-10	3.539613686879944e-15	0.000016034081682874067	-1.43124403054131e-21	1.3094199783342527e-19	1.7206471943572778e-13	1.1225811557186632e-12	8.224306220038796e-13
61400000	0.004991982531672208	1.886224020310341e-49	-6.2036131108233256e-49	4.264260465589917e-10	3.539613686879944e-15	0.000016034081682874067	-1.431242926749859e-21	1.3094199783342527e-19	1.7206471943572778e-13	1.1225811557186632e-12	8.224306220038796e-13
61500000	0.004991982531672208	1.886224020310341e-49	-6.213725169560305e-49	4.264260465589917e-10	3.539613686879944e-15	0.000016034081682874067	-1.4312418229584078e-21	1.3094199783342527e-19	1.7206471943572778e-13	1.1225811557186632e-12	8.224306220038796e-13
61600000	0.004991982531672208	1.886224020310341e-49	-6.223837228297281e-49	4.264260465589917e-10	3.539613686879944e-15	0.000016034081682874067	-1.4312407191669565e-21	1.3094199783342527e-19	1.7206471943572778e-13	1.1225811557186632e-12	8.224306220038796e-13
61700000	0.004991982531672208	1.886224020310341e-49	-6.2339492870342506e-49	4.264260465589917e-10	3.539613686879944e-15	0.000016034081682874067	-1.4312396153755053e-21	1.3094199783342527e-19	1.7206471943572778e-13	1.1225811557186632e-12	8.224306220038796e-13
61800000	0.004991982531672208	1.886224020310341e-49	-6.244061345771217e-49	4.264260465589917e-10	3.539613686879944e-15	0.000016034081682874067	-1.4312385115840542e-21	1.3094199783342527e-19	1.7206471943572778e-13	1.1225811557186632e-12	8.224306220038796e-13
61900000	0.004991982531672208	1.886224020310341e-49	-6.254173404508178e-49	4.264260465589917e-10	3.539613686879944e-15	0.000016034081682874067	-1.431237407792603e-21	1.3094199783342527e-19	1.7206471943572778e-13	1.1225811557186632e-12	8.224306220038796e-13
62000000	0.004991982531672208	1.886224020310341e-49	-6.264285463245135e-49	4.264260465589917e-10	3.539613686879944e-15	0.000016034081682874067	-1.4312363040011517e-21	1.3094199783342527e-19	1.7206471943572778e-13	1.1225811557186632e-12	8.224306220038796e-13
62100000	0.004991982531672208	1.886224020310341e-49	-6.2743975219820885e-49	4.264260465589917e-10	3.539613686879944e-15	0.000016034081682874067	-1.4312352002097005e-21	1.3094199783342527e-19	1.7206471943572778e-13	1.1225811557186632e-12	8.224306220038796e-13
62200000	0.004991982531672208	1.886224020310341e-49	-6.284509580719038e-49	4.264260465589917e-10	3.539613686879944e-15	0.000016034081682874067	-1.4312340964182494e-21	1.3094199783342527e-19	1.7206471943572778e-13	1.1225811557186632e-12	8.224306220038796e-13
62300000	0.004991982531672208	1.886224020310341e-49	-6.2946216394559836e-49	4.264260465589917e-10	3.539613686879944e-15	0.000016034081682874067	-1.4312329926267982e-21	1.3094199783342527e-19	1.7206471943572778e-13	1.1225811557186632e-12	8.224306220038796e-13
62400000	0.004991982531672208	1.886224020310341e-49	-6.304733698192926e-49	4.264260465589917e-10	3.539613686879944e-15	0.000016034081682874067	-1.431231888835347e-21	1.3094199783342527e-19	1.7206471943572778e-13	1.1225811557186632e-12	8.224306220038796e-13
62500000	0.004991982531672208	1.886224020310341e-49	-6.314845756929865e-49	4.2642604655899175e-10	3.539613686879944e-15	0.000016034081682874067	-1.4312307850438959e-21	1.3094199783342527e-19	1.7206471943572778e-13	1.1225811557186632e-12	8.224306220038796e-13
62600000	0.004991982531672208	1.886224020310341e-49	-6.324957815666801e-49	4.2642604655899175e-10	3.539613686879944e-15	0.000016034081682874067	-1.4312296812524447e-21	1.3094199783342527e-19	1.7206471943572778e-13	1.1225811557186632e-12	8.224306220038796e-13
62700000	0.004991982531672208	1.886224020310341e-49	-6.3350698744037334e-49	4.2642604655899175e-10	3.539613686879944e-15	0.000016034081682874067	-1.4312285774609934e-21	1.3094199783342527e-19	1.7206471943572778e-13	1.1225811557186632e-12	8.224306220038796e-13
62800000	0.004991982531672208	1.886224020310341e-49	-6.345181933140663e-49	4.2642604655899175e-10	3.539613686879944e-15	0.000016034081682874067	-1.4312274736695422e-21	1.3094199783342527e-19	1.7206471943572778e-13	1.1225811557186632e-12	8.224306220038796e-13
62900000	0.004991982531672208	1.886224020310341e-49	-6.35529399187759e-49	4.2642604655899175e-10	3.539613686879944e-15	0.000016034081682874067	-1.4312263698780911e-21	1.3094199783342527e-19	1.7206471943572778e-13	1.1225811557186632e-12	8.224306220038796e-13
63000000	0.004991982531672208	1.886224020310341e-49	-6.365406050614515e-49	4.2642604655899175e-10	3.539613686879944e-15	0.000016034081682874067	-1.4312252660866399e-21	1.3094199783342527e-19	1.7206471943572778e-13	1.1225811557186632e-12	8.224306220038796e-13
63100000	0.004991982531672208	1.886224020310341e-49	-6.375518109351436e-49	4.2642604655899175e-10	3.539613686879944e-15	0.000016034081682874067	-1.4312241622951886e-21	1.3094199783342527e-19	1.7206471943572778e-13	1.1225811557186632e-12	8.224306220038796e-13
63200000	0.004991982531672208	1.886224020310341e-49	-6.385630168088357e-49	4.2642604655899175e-10	3.539613686879944e-15	0.000016034081682874067	-1.4312230585037376e-21	1.3094199783342527e-19	1.7206471943572778e-13	1.1225811557186632e-12	8.224306220038796e-13
63300000	0.004991982531672208	1.886224020310341e-49	-6.395742226825274e-49	4.2642604655899175e-10	3.539613686879944e-15	0.000016034081682874067	-1.4312219547122863e-21	1.3094199783342527e-19	1.7206471943572778e-13	1.1225811557186632e-12	8.224306220038796e-13
63400000	0.004991982531672208	1.8862240203103413e-49	-6.4058542855621895e-49	4.2642604655899175e-10	3.539613686879944e-15	0.000016034081682874067	-1.4312208509208351e-21	1.3094199783342527e-19	1.7206471943572778e-13	1.1225811557186632e-12	8.224306220038796e-13
63500000	0.004991982531672208	1.8862240203103413e-49	-6.415966344299104e-49	4.2642604655899175e-10	3.539613686879944e-15	0.000016034081682874067	-1.4312197471293839e-21	1.3094199783342527e-19	1.7206471943572778e-13	1.1225811557186632e-12	8.224306220038796e-13
63600000	0.004991982531672208	1.8862240203103413e-49	-6.426078403036016e-49	4.2642604655899175e-10	3.539613686879944e-15	0.000016034081682874067	-1.4312186433379328e-21	1.3094199783342527e-19	1.7206471943572778e-13	1.1225811557186632e-12	8.224306220038796e-13
63700000	0.004991982531672208	1.8862240203103413e-49	-6.436190461772927e-49	4.2642604655899175e-10	3.539613686879944e-15	0.000016034081682874067	-1.4312175395464816e-21	1.3094199783342527e-19	1.7206471943572778e-13	1.1225811557186632e-12	8.224306220038796e-13
63800000	0.004991982531672208	1.8862240203103413e-49	-6.446302520509837e-49	4.2642604655899175e-10	3.539613686879944e-15	0.000016034081682874067	-1.4312164357550303e-21	1.3094199783342527e-19	1.7206471943572778e-13	1.1225811557186632e-12	8.224306220038796e-13
63900000	0.004991982531672208	1.8862240203103413e-49	-6.456414579246745e-49	4.2642604655899175e-10	3.539613686879944e-15	0.000016034081682874067	-1.4312153319635793e-21	1.3094199783342527e-19	1.7206471943572778e-13	1.1225811557186632e-12	8.224306220038796e-13
64000000	0.004991982531672208	1.8862240203103413e-49	-6.466526637983653e-49	4.2642604655899175e-10	3.539613686879944e-15	0.000016034081682874067	-1.431214228172128e-21	1.3094199783342527e-19	1.7206471943572778e-13	1.1225811557186632e-12	8.224306220038796e-13
64100000	0.004991982531672208	1.8862240203103413e-49	-6.47663869672056e-49	4.2642604655899175e-10	3.539613686879944e-15	0.000016034081682874067	-1.4312131243806768e-21	1.3094199783342527e-19	1.7206471943572778e-13	1.1225811557186632e-12	8.224306220038796e-13
64200000	0.004991982531672208	1.8862240203103413e-49	-6.486750755457466e-49	4.2642604655899175e-10	3.539613686879944e-15	0.000016034081682874067	-1.4312120205892255e-21	1.3094199783342527e-19	1.7206471943572778e-13	1.1225811557186632e-12	8.224306220038796e-13
64300000	0.004991982531672208	1.8862240203103413e-49	-6.496862814194371e-49	4.2642604655899175e-10	3.539613686879944e-15	0.000016034081682874067	-1.4312109167977745e-21	1.3094199783342527e-19	1.7206471943572778e-13	1.1225811557186632e-12	8.224306220038796e-13
64400000	0.004991982531672208	1.8862240203103413e-49	-6.5069748729312766e-49	4.2642604655899175e-10	3.539613686879944e-15	0.000016034081682874067	-1.4312098130063232e-21	1.3094199783342527e-19	1.7206471943572778e-13	1.1225811557186632e-12	8.224306220038796e-13
64500000	0.004991982531672208	1.8862240203103413e-49	-6.517086931668182e-49	4.2642604655899175e-10	3.539613686879944e-15	0.000016034081682874067	-1.431208709214872e-21	1.3094199783342527e-19	1.7206471943572778e-13	1.1225811557186632e-12	8.224306220038796e-13
64600000	0.004991982531672208	1.8862240203103413e-49	-6.527198990405087e-49	4.2642604655899175e-10	3.539613686879944e-15	0.000016034081682874067	-1.431207605423421e-21	1.3094199783342527e-19	1.7206471943572778e-13	1.1225811557186632e-12	8.224306220038796e-13
64700000	0.004991982531672208	1.8862240203103413e-49	-6.537311049141992e-49	4.2642604655899175e-10	3.539613686879944e-15	0.000016034081682874067	-1.4312065016319697e-21	1.3094199783342527e-19	1.7206471943572778e-13	1.1225811557186632e-12	8.224306220038796e-13
64800000	0.004991982531672208	1.8862240203103413e-49	-6.547423107878898e-49	4.2642604655899175e-10	3.539613686879944e-15	0.000016034081682874067	-1.4312053978405184e-21	1.3094199783342527e-19	1.7206471943572778e-13	1.1225811557186632e-12	8.224306220038796e-13
64900000	0.004991982531672208	1.8862240203103413e-49	-6.557535166615804e-49	4.2642604655899175e-10	3.539613686879944e-15	0.000016034081682874067	-1.4312042940490672e-21	1.3094199783342527e-19	1.7206471943572778e-13	1.122581155718663e-12	8.224306220038796e-13
65000000	0.004991982531672208	1.8862240203103413e-49	-6.56764722535271e-49	4.2642604655899175e-10	3.539613686879944e-15	0.000016034081682874067	-1.4312031902576162e-21	1.3094199783342527e-19	1.7206471943572778e-13	1.122581155718663e-12	8.224306220038796e-13
65100000	0.004991982531672208	1.8862240203103413e-49	-6.577759284089618e-49	4.2642604655899175e-10	3.539613686879944e-15	0.000016034081682874067	-1.431202086466165e-21	1.3094199783342527e-19	1.7206471943572778e-13	1.122581155718663e-12	8.224306220038796e-13
65200000	0.004991982531672208	1.8862240203103413e-49	-6.5878713428265264e-49	4.2642604655899175e-10	3.539613686879944e-15	0.000016034081682874067	-1.4312009826747137e-21	1.3094199783342527e-19	1.7206471943572778e-13	1.122581155718663e-12	8.224306220038796e-13
65300000	0.004991982531672208	1.8862240203103413e-49	-6.597983401563436e-49	4.2642604655899175e-10	3.539613686879944e-15	0.000016034081682874067	-1.4311998788832624e-21	1.3094199783342527e-19	1.7206471943572778e-13	1.122581155718663e-12	8.224306220038796e-13
65400000	0.004991982531672208	1.8862240203103413e-49	-6.608095460300347e-49	4.2642604655899175e-10	3.539613686879944e-15	0.000016034081682874067	-1.4311987750918114e-21	1.3094199783342527e-19	1.7206471943572778e-13	1.122581155718663e-12	8.224306220038796e-13
65500000	0.004991982531672208	1.8862240203103413e-49	-6.618207519037259e-49	4.2642604655899175e-10	3.539613686879944e-15	0.000016034081682874067	-1.4311976713003601e-21	1.3094199783342527e-19	1.7206471943572778e-13	1.122581155718663e-12	8.224306220038796e-13
65600000	0.004991982531672208	1.8862240203103413e-49	-6.628319577774173e-49	4.2642604655899175e-10	3.539613686879944e-15	0.000016034081682874067	-1.4311965675089089e-21	1.3094199783342527e-19	1.7206471943572778e-13	1.122581155718663e-12	8.224306220038796e-13
65700000	0.004991982531672208	1.8862240203103413e-49	-6.638431636511089e-49	4.2642604655899175e-10	3.539613686879944e-15	0.000016034081682874067	-1.4311954637174578e-21	1.3094199783342527e-19	1.7206471943572778e-13	1.122581155718663e-12	8.224306220038796e-13
65800000	0.004991982531672208	1.8862240203103413e-49	-6.6485436952480064e-49	4.2642604655899175e-10	3.539613686879944e-15	0.000016034081682874067	-1.4311943599260066e-21	1.3094199783342527e-19	1.7206471943572778e-13	1.122581155718663e-12	8.224306220038796e-13
65900000	0.004991982531672208	1.8862240203103413e-49	-6.6586557539849255e-49	4.2642604655899175e-10	3.539613686879944e-15	0.000016034081682874067	-1.4311932561345553e-21	1.3094199783342527e-19	1.7206471943572778e-13	1.122581155718663e-12	8.224306220038796e-13
66000000	0.004991982531672208	1.8862240203103413e-49	-6.6687678127218476e-49	4.2642604655899175e-10	3.539613686879944e-15	0.000016034081682874067	-1.4311921523431041e-21	1.3094199783342527e-19	1.7206471943572778e-13	1.122581155718663e-12	8.224306220038796e-13
66100000	0.004991982531672208	1.8862240203103413e-49	-6.678879871458772e-49	4.2642604655899175e-10	3.539613686879944e-15	0.000016034081682874067	-1.431191048551653e-21	1.3094199783342527e-19	1.7206471943572778e-13	1.122581155718663e-12	8.224306220038796e-13
66200000	0.004991982531672208	1.8862240203103413e-49	-6.6889919301956986e-49	4.2642604655899175e-10	3.539613686879944e-15	0.000016034081682874067	-1.4311899447602018e-21	1.3094199783342527e-19	1.7206471943572778e-13	1.122581155718663e-12	8.224306220038796e-13
66300000	0.004991982531672208	1.8862240203103413e-49	-6.699103988932628e-49	4.2642604655899175e-10	3.539613686879944e-15	0.000016034081682874067	-1.4311888409687506e-21	1.3094199783342527e-19	1.7206471943572778e-13	1.122581155718663e-12	8.224306220038796e-13
66400000	0.004991982531672208	1.8862240203103413e-49	-6.70921604766956e-49	4.2642604655899175e-10	3.539613686879944e-15	0.000016034081682874067	-1.4311877371772995e-21	1.3094199783342527e-19	1.7206471943572778e-13	1.122581155718663e-12	8.224306220038796e-13
66500000	0.004991982531672208	1.8862240203103413e-49	-6.719328106406496e-49	4.2642604655899175e-10	3.539613686879944e-15	0.000016034081682874067	-1.4311866333858483e-21	1.3094199783342527e-19	1.7206471943572778e-13	1.122581155718663e-12	8.224306220038796e-13
66600000	0.004991982531672208	1.8862240203103413e-49	-6.729440165143435e-49	4.2642604655899175e-10	3.539613686879944e-15	0.000016034081682874067	-1.431185529594397e-21	1.3094199783342527e-19	1.7206471943572778e-13	1.122581155718663e-12	8.224306220038796e-13
66700000	0.004991982531672208	1.8862240203103413e-49	-6.7395522238803766e-49	4.2642604655899175e-10	3.539613686879944e-15	0.000016034081682874067	-1.4311844258029458e-21	1.3094199783342527e-19	1.7206471943572778e-13	1.122581155718663e-12	8.224306220038796e-13
66800000	0.004991982531672208	1.8862240203103413e-49	-6.749664282617322e-49	4.2642604655899175e-10	3.539613686879944e-15	0.000016034081682874067	-1.4311833220114947e-21	1.3094199783342527e-19	1.7206471943572778e-13	1.122581155718663e-12	8.224306220038796e-13
66900000	0.004991982531672208	1.8862240203103413e-49	-6.759776341354271e-49	4.2642604655899175e-10	3.539613686879944e-15	0.000016034081682874067	-1.4311822182200435e-21	1.3094199783342527e-19	1.7206471943572778e-13	1.122581155718663e-12	8.224306220038796e-13
67000000	0.004991982531672208	1.8862240203103413e-49	-6.769888400091224e-49	4.2642604655899175e-10	3.539613686879944e-15	0.000016034081682874067	-1.4311811144285922e-21	1.3094199783342527e-19	1.7206471943572778e-13	1.122581155718663e-12	8.224306220038796e-13
67100000	0.004991982531672208	1.8862240203103413e-49	-6.780000458828181e-49	4.2642604655899175e-10	3.539613686879944e-15	0.000016034081682874067	-1.4311800106371412e-21	1.3094199783342527e-19	1.7206471943572778e-13	1.122581155718663e-12	8.224306220038796e-13
67200000	0.004991982531672208	1.8862240203103413e-49	-6.790112517565142e-49	4.2642604655899175e-10	3.539613686879944e-15	0.000016034081682874067	-1.43117890684569e-21	1.3094199783342527e-19	1.7206471943572778e-13	1.122581155718663e-12	8.224306220038796e-13
67300000	0.004991982531672208	1.8862240203103413e-49	-6.800224576302107e-49	4.2642604655899175e-10	3.539613686879944e-15	0.000016034081682874067	-1.4311778030542387e-21	1.3094199783342527e-19	1.7206471943572778e-13	1.122581155718663e-12	8.224306220038796e-13
67400000	0.004991982531672208	1.8862240203103413e-49	-6.810336635039077e-49	4.2642604655899175e-10	3.539613686879944e-15	0.000016034081682874067	-1.4311766992627875e-21	1.3094199783342527e-19	1.7206471943572778e-13	1.122581155718663e-12	8.224306220038796e-13
67500000	0.004991982531672208	1.8862240203103413e-49	-6.820448693776052e-49	4.2642604655899175e-10	3.539613686879944e-15	0.000016034081682874067	-1.4311755954713364e-21	1.3094199783342527e-19	1.7206471943572778e-13	1.122581155718663e-12	8.224306220038796e-13
67600000	0.004991982531672208	1.8862240203103413e-49	-6.830560752513031e-49	4.2642604655899175e-10	3.539613686879944e-15	0.000016034081682874067	-1.4311744916798852e-21	1.3094199783342527e-19	1.7206471943572778e-13	1.122581155718663e-12	8.224306220038796e-13
67700000	0.004991982531672208	1.8862240203103413e-49	-6.840672811250015e-49	4.2642604655899175e-10	3.539613686879944e-15	0.000016034081682874067	-1.431173387888434e-21	1.3094199783342527e-19	1.7206471943572778e-13	1.122581155718663e-12	8.224306220038796e-13
67800000	0.004991982531672208	1.8862240203103413e-49	-6.850784869987005e-49	4.2642604655899175e-10	3.539613686879944e-15	0.000016034081682874067	-1.4311722840969827e-21	1.3094199783342527e-19	1.7206471943572778e-13	1.122581155718663e-12	8.224306220038796e-13
67900000	0.004991982531672208	1.8862240203103413e-49	-6.860896928723997e-49	4.2642604655899175e-10	3.539613686879944e-15	0.000016034081682874067	-1.4311711803055316e-21	1.3094199783342527e-19	1.7206471943572778e-13	1.122581155718663e-12	8.224306220038796e-13
68000000	0.004991982531672208	1.8862240203103413e-49	-6.871008987460978e-49	4.2642604655899175e-10	3.539613686879944e-15	0.000016034081682874067	-1.4311700765140804e-21	1.3094199783342527e-19	1.7206471943572778e-13	1.122581155718663e-12	8.224306220038796e-13
68100000	0.004991982531672208	1.8862240203103413e-49	-6.88112104619795e-49	4.2642604655899175e-10	3.539613686879944e-15	0.000016034081682874067	-1.4311689727226291e-21	1.3094199783342527e-19	1.7206471943572778e-13	1.122581155718663e-12	8.224306220038796e-13
68200000	0.004991982531672208	1.8862240203103413e-49	-6.891233104934912e-49	4.2642604655899175e-10	3.539613686879944e-15	0.000016034081682874067	-1.431167868931178e-21	1.3094199783342527e-19	1.7206471943572778e-13	1.122581155718663e-12	8.224306220038796e-13
68300000	0.004991982531672208	1.8862240203103413e-49	-6.901345163671863e-49	4.2642604655899175e-10	3.539613686879944e-15	0.000016034081682874067	-1.4311667651397268e-21	1.3094199783342527e-19	1.7206471943572778e-13	1.122581155718663e-12	8.224306220038796e-13
68400000	0.004991982531672208	1.8862240203103413e-49	-6.911457222408805e-49	4.2642604655899175e-10	3.539613686879944e-15	0.000016034081682874067	-1.4311656613482756e-21	1.3094199783342527e-19	1.7206471943572778e-13	1.122581155718663e-12	8.224306220038796e-13
68500000	0.004991982531672208	1.8862240203103413e-49	-6.921569281145736e-49	4.2642604655899175e-10	3.539613686879944e-15	0.000016034081682874067	-1.4311645575568243e-21	1.3094199783342527e-19	1.7206471943572778e-13	1.122581155718663e-12	8.224306220038796e-13
68600000	0.004991982531672208	1.8862240203103413e-49	-6.931681339882658e-49	4.2642604655899175e-10	3.539613686879944e-15	0.000016034081682874067	-1.4311634537653733e-21	1.3094199783342527e-19	1.7206471943572778e-13	1.122581155718663e-12	8.224306220038796e-13
68700000	0.004991982531672208	1.8862240203103413e-49	-6.941793398619571e-49	4.2642604655899175e-10	3.539613686879944e-15	0.000016034081682874067	-1.431162349973922e-21	1.3094199783342527e-19	1.7206471943572778e-13	1.122581155718663e-12	8.224306220038796e-13
68800000	0.004991982531672208	1.8862240203103413e-49	-6.951905457356475e-49	4.2642604655899175e-10	3.539613686879944e-15	0.000016034081682874067	-1.4311612461824708e-21	1.3094199783342527e-19	1.7206471943572778e-13	1.122581155718663e-12	8.224306220038796e-13
68900000	0.004991982531672208	1.8862240203103413e-49	-6.962017516093368e-49	4.2642604655899175e-10	3.539613686879944e-15	0.000016034081682874067	-1.4311601423910197e-21	1.3094199783342527e-19	1.7206471943572778e-13	1.122581155718663e-12	8.224306220038796e-13
69000000	0.004991982531672208	1.8862240203103413e-49	-6.972129574830254e-49	4.2642604655899175e-10	3.539613686879944e-15	0.000016034081682874067	-1.4311590385995685e-21	1.3094199783342527e-19	1.7206471943572778e-13	1.122581155718663e-12	8.224306220038796e-13
69100000	0.004991982531672208	1.8862240203103413e-49	-6.98224163356713e-49	4.2642604655899175e-10	3.539613686879944e-15	0.000016034081682874067	-1.4311579348081173e-21	1.3094199783342527e-19	1.7206471943572778e-13	1.122581155718663e-12	8.224306220038796e-13
69200000	0.004991982531672208	1.8862240203103413e-49	-6.992353692303998e-49	4.2642604655899175e-10	3.539613686879944e-15	0.000016034081682874067	-1.431156831016666e-21	1.3094199783342527e-19	1.7206471943572778e-13	1.122581155718663e-12	8.224306220038796e-13
69300000	0.004991982531672208	1.8862240203103413e-49	-7.002465751040857e-49	4.2642604655899175e-10	3.539613686879944e-15	0.000016034081682874067	-1.431155727225215e-21	1.3094199783342527e-19	1.7206471943572778e-13	1.122581155718663e-12	8.224306220038796e-13
69400000	0.004991982531672208	1.8862240203103413e-49	-7.012577809777708e-49	4.2642604655899175e-10	3.539613686879944e-15	0.000016034081682874067	-1.4311546234337637e-21	1.3094199783342527e-19	1.7206471943572778e-13	1.122581155718663e-12	8.224306220038796e-13
69500000	0.004991982531672208	1.8862240203103413e-49	-7.022689868514551e-49	4.2642604655899175e-10	3.539613686879944e-15	0.000016034081682874067	-1.4311535196423125e-21	1.3094199783342527e-19	1.7206471943572778e-13	1.122581155718663e-12	8.224306220038796e-13
69600000	0.004991982531672208	1.8862240203103413e-49	-7.032801927251387e-49	4.2642604655899175e-10	3.539613686879944e-15	0.000016034081682874067	-1.4311524158508612e-21	1.3094199783342527e-19	1.7206471943572778e-13	1.122581155718663e-12	8.224306220038796e-13
69700000	0.004991982531672208	1.8862240203103413e-49	-7.042913985988213e-49	4.2642604655899175e-10	3.539613686879944e-15	0.000016034081682874067	-1.4311513120594102e-21	1.3094199783342527e-19	1.7206471943572778e-13	1.122581155718663e-12	8.224306220038796e-13
69800000	0.004991982531672208	1.8862240203103413e-49	-7.053026044725032e-49	4.2642604655899175e-10	3.539613686879944e-15	0.000016034081682874067	-1.431150208267959e-21	1.3094199783342527e-19	1.7206471943572778e-13	1.122581155718663e-12	8.224306220038796e-13
69900000	0.004991982531672208	1.8862240203103413e-49	-7.063138103461844e-49	4.2642604655899175e-10	3.539613686879944e-15	0.000016034081682874067	-1.4311491044765077e-21	1.3094199783342527e-19	1.7206471943572778e-13	1.122581155718663e-12	8.224306220038796e-13
70000000	0.004991982531672208	1.8862240203103413e-49	-7.073250162198648e-49	4.2642604655899175e-10	3.539613686879944e-15	0.000016034081682874067	-1.4311480006850566e-21	1.3094199783342527e-19	1.7206471943572778e-13	1.122581155718663e-12	8.224306220038796e-13
70100000	0.004991982531672208	1.8862240203103413e-49	-7.083362220935445e-49	4.2642604655899175e-10	3.539613686879944e-15	0.000016034081682874067	-1.4311468968936054e-21	1.3094199783342527e-19	1.7206471943572778e-13	1.122581155718663e-12	8.224306220038796e-13
70200000	0.004991982531672208	1.8862240203103413e-49	-7.093474279672235e-49	4.2642604655899175e-10	3.539613686879944e-15	0.000016034081682874067	-1.4311457931021542e-21	1.3094199783342527e-19	1.7206471943572778e-13	1.122581155718663e-12	8.224306220038796e-13
70300000	0.004991982531672208	1.8862240203103413e-49	-7.103586338409019e-49	4.2642604655899175e-10	3.539613686879944e-15	0.000016034081682874067	-1.431144689310703e-21	1.3094199783342527e-19	1.7206471943572778e-13	1.122581155718663e-12	8.224306220038796e-13
70400000	0.004991982531672208	1.8862240203103413e-49	-7.113698397145795e-49	4.2642604655899175e-10	3.539613686879944e-15	0.000016034081682874067	-1.4311435855192519e-21	1.3094199783342527e-19	1.7206471943572778e-13	1.122581155718663e-12	8.224306220038796e-13
70500000	0.004991982531672208	1.8862240203103413e-49	-7.123810455882566e-49	4.2642604655899175e-10	3.539613686879944e-15	0.000016034081682874067	-1.4311424817278006e-21	1.3094199783342527e-19	1.7206471943572778e-13	1.122581155718663e-12	8.224306220038796e-13
70600000	0.004991982531672208	1.8862240203103413e-49	-7.13392251461933e-49	4.2642604655899175e-10	3.539613686879944e-15	0.000016034081682874067	-1.4311413779363494e-21	1.3094199783342527e-19	1.7206471943572778e-13	1.122581155718663e-12	8.224306220038796e-13
70700000	0.004991982531672208	1.8862240203103413e-49	-7.144034573356086e-49	4.2642604655899175e-10	3.539613686879944e-15	0.000016034081682874067	-1.4311402741448983e-21	1.3094199783342527e-19	1.7206471943572778e-13	1.122581155718663e-12	8.224306220038796e-13
70800000	0.004991982531672208	1.8862240203103413e-49	-7.154146632092838e-49	4.2642604655899175e-10	3.539613686879944e-15	0.000016034081682874067	-1.431139170353447e-21	1.3094199783342527e-19	1.7206471943572778e-13	1.122581155718663e-12	8.224306220038796e-13
70900000	0.004991982531672208	1.8862240203103413e-49	-7.164258690829582e-49	4.2642604655899175e-10	3.539613686879944e-15	0.000016034081682874067	-1.4311380665619958e-21	1.3094199783342527e-19	1.7206471943572778e-13	1.122581155718663e-12	8.224306220038796e-13
71000000	0.004991982531672208	1.8862240203103413e-49	-7.174370749566322e-49	4.2642604655899175e-10	3.539613686879944e-15	0.000016034081682874067	-1.4311369627705446e-21	1.3094199783342527e-19	1.7206471943572778e-13	1.122581155718663e-12	8.224306220038796e-13
71100000	0.004991982531672208	1.8862240203103413e-49	-7.184482808303056e-49	4.2642604655899175e-10	3.539613686879944e-15	0.000016034081682874067	-1.4311358589790935e-21	1.3094199783342527e-19	1.7206471943572778e-13	1.122581155718663e-12	8.224306220038796e-13
71200000	0.004991982531672208	1.8862240203103413e-49	-7.194594867039785e-49	4.2642604655899175e-10	3.539613686879944e-15	0.000016034081682874067	-1.4311347551876423e-21	1.3094199783342527e-19	1.7206471943572778e-13	1.122581155718663e-12	8.224306220038796e-13
71300000	0.004991982531672208	1.8862240203103413e-49	-7.204706925776508e-49	4.2642604655899175e-10	3.539613686879944e-15	0.000016034081682874067	-1.431133651396191e-21	1.3094199783342527e-19	1.7206471943572778e-13	1.122581155718663e-12	8.224306220038796e-13
71400000	0.004991982531672208	1.8862240203103413e-49	-7.214818984513226e-49	4.2642604655899175e-10	3.539613686879944e-15	0.000016034081682874067	-1.43113254760474e-21	1.3094199783342527e-19	1.7206471943572778e-13	1.122581155718663e-12	8.224306220038796e-13
71500000	0.004991982531672208	1.8862240203103413e-49	-7.224931043249939e-49	4.2642604655899175e-10	3.539613686879944e-15	0.000016034081682874067	-1.4311314438132888e-21	1.3094199783342527e-19	1.7206471943572778e-13	1.122581155718663e-12	8.224306220038796e-13
71600000	0.004991982531672208	1.8862240203103413e-49	-7.235043101986647e-49	4.2642604655899175e-10	3.539613686879944e-15	0.000016034081682874067	-1.4311303400218375e-21	1.3094199783342527e-19	1.7206471943572778e-13	1.122581155718663e-12	8.224306220038796e-13
71700000	0.004991982531672208	1.8862240203103413e-49	-7.245155160723352e-49	4.2642604655899175e-10	3.539613686879944e-15	0.000016034081682874067	-1.4311292362303863e-21	1.3094199783342527e-19	1.7206471943572778e-13	1.122581155718663e-12	8.224306220038796e-13
71800000	0.004991982531672208	1.8862240203103413e-49	-7.25526721946005e-49	4.2642604655899175e-10	3.539613686879944e-15	0.000016034081682874067	-1.4311281324389352e-21	1.3094199783342527e-19	1.7206471943572778e-13	1.122581155718663e-12	8.224306220038796e-13
71900000	0.004991982531672208	1.8862240203103413e-49	-7.265379278196744e-49	4.2642604655899175e-10	3.539613686879944e-15	0.000016034081682874067	-1.431127028647484e-21	1.3094199783342527e-19	1.7206471943572778e-13	1.122581155718663e-12	8.224306220038796e-13
72000000	0.004991982531672208	1.8862240203103413e-49	-7.275491336933436e-49	4.2642604655899175e-10	3.539613686879944e-15	0.000016034081682874067	-1.4311259248560327e-21	1.3094199783342527e-19	1.7206471943572778e-13	1.122581155718663e-12	8.224306220038796e-13
72100000	0.004991982531672208	1.8862240203103413e-49	-7.285603395670122e-49	4.2642604655899175e-10	3.539613686879944e-15	0.000016034081682874067	-1.4311248210645815e-21	1.3094199783342527e-19	1.7206471943572778e-13	1.122581155718663e-12	8.224306220038796e-13
72200000	0.004991982531672208	1.8862240203103413e-49	-7.295715454406806e-49	4.2642604655899175e-10	3.539613686879944e-15	0.000016034081682874067	-1.4311237172731304e-21	1.3094199783342527e-19	1.7206471943572778e-13	1.122581155718663e-12	8.224306220038796e-13
72300000	0.004991982531672208	1.886224020310341e-49	-7.305827513143485e-49	4.2642604655899175e-10	3.539613686879944e-15	0.000016034081682874067	-1.4311226134816792e-21	1.3094199783342527e-19	1.7206471943572778e-13	1.122581155718663e-12	8.224306220038796e-13
72400000	0.004991982531672208	1.886224020310341e-49	-7.315939571880159e-49	4.2642604655899175e-10	3.539613686879944e-15	0.000016034081682874067	-1.431121509690228e-21	1.3094199783342527e-19	1.7206471943572778e-13	1.122581155718663e-12	8.224306220038796e-13
72500000	0.004991982531672208	1.886224020310341e-49	-7.326051630616832e-49	4.2642604655899175e-10	3.539613686879944e-15	0.000016034081682874067	-1.4311204058987769e-21	1.3094199783342527e-19	1.7206471943572778e-13	1.122581155718663e-12	8.224306220038796e-13
72600000	0.004991982531672208	1.886224020310341e-49	-7.3361636893535e-49	4.2642604655899175e-10	3.539613686879944e-15	0.000016034081682874067	-1.4311193021073256e-21	1.3094199783342527e-19	1.7206471943572778e-13	1.122581155718663e-12	8.224306220038796e-13
72700000	0.004991982531672208	1.886224020310341e-49	-7.346275748090167e-49	4.2642604655899175e-10	3.539613686879944e-15	0.000016034081682874067	-1.4311181983158744e-21	1.3094199783342527e-19	1.7206471943572778e-13	1.122581155718663e-12	8.224306220038796e-13
72800000	0.004991982531672208	1.886224020310341e-49	-7.35638780682683e-49	4.2642604655899175e-10	3.539613686879944e-15	0.000016034081682874067	-1.4311170945244232e-21	1.3094199783342527e-19	1.7206471943572778e-13	1.122581155718663e-12	8.224306220038796e-13
72900000	0.004991982531672208	1.886224020310341e-49	-7.36649986556349e-49	4.2642604655899175e-10	3.539613686879944e-15	0.000016034081682874067	-1.4311159907329721e-21	1.3094199783342527e-19	1.7206471943572778e-13	1.122581155718663e-12	8.224306220038796e-13
73000000	0.004991982531672208	1.886224020310341e-49	-7.376611924300148e-49	4.2642604655899175e-10	3.539613686879944e-15	0.000016034081682874067	-1.4311148869415209e-21	1.3094199783342527e-19	1.7206471943572778e-13	1.122581155718663e-12	8.224306220038796e-13
73100000	0.004991982531672208	1.886224020310341e-49	-7.386723983036803e-49	4.2642604655899175e-10	3.539613686879944e-15	0.000016034081682874067	-1.4311137831500696e-21	1.3094199783342527e-19	1.7206471943572778e-13	1.122581155718663e-12	8.224306220038796e-13
73200000	0.004991982531672208	1.886224020310341e-49	-7.396836041773456e-49	4.2642604655899175e-10	3.539613686879944e-15	0.000016034081682874067	-1.4311126793586186e-21	1.3094199783342527e-19	1.7206471943572778e-13	1.122581155718663e-12	8.224306220038796e-13
73300000	0.004991982531672208	1.886224020310341e-49	-7.406948100510108e-49	4.2642604655899175e-10	3.539613686879944e-15	0.000016034081682874067	-1.4311115755671673e-21	1.3094199783342527e-19	1.7206471943572778e-13	1.122581155718663e-12	8.224306220038796e-13
73400000	0.004991982531672208	1.886224020310341e-49	-7.417060159246756e-49	4.2642604655899175e-10	3.539613686879944e-15	0.000016034081682874067	-1.431110471775716e-21	1.3094199783342527e-19	1.7206471943572778e-13	1.122581155718663e-12	8.224306220038796e-13
73500000	0.004991982531672208	1.886224020310341e-49	-7.427172217983405e-49	4.2642604655899175e-10	3.539613686879944e-15	0.000016034081682874067	-1.4311093679842648e-21	1.3094199783342527e-19	1.7206471943572778e-13	1.122581155718663e-12	8.224306220038796e-13
73600000	0.004991982531672208	1.886224020310341e-49	-7.43728427672005e-49	4.2642604655899175e-10	3.539613686879944e-15	0.000016034081682874067	-1.4311082641928138e-21	1.3094199783342527e-19	1.7206471943572778e-13	1.122581155718663e-12	8.224306220038796e-13
73700000	0.004991982531672208	1.886224020310341e-49	-7.447396335456694e-49	4.2642604655899175e-10	3.539613686879944e-15	0.000016034081682874067	-1.4311071604013625e-21	1.3094199783342527e-19	1.7206471943572778e-13	1.122581155718663e-12	8.224306220038796e-13
73800000	0.004991982531672208	1.886224020310341e-49	-7.457508394193337e-49	4.2642604655899175e-10	3.539613686879944e-15	0.000016034081682874067	-1.4311060566099113e-21	1.3094199783342527e-19	1.7206471943572778e-13	1.122581155718663e-12	8.224306220038796e-13
73900000	0.004991982531672208	1.886224020310341e-49	-7.46762045292998e-49	4.2642604655899175e-10	3.539613686879944e-15	0.000016034081682874067	-1.4311049528184602e-21	1.3094199783342527e-19	1.7206471943572778e-13	1.122581155718663e-12	8.224306220038796e-13
74000000	0.004991982531672208	1.886224020310341e-49	-7.47773251166662e-49	4.2642604655899175e-10	3.539613686879944e-15	0.000016034081682874067	-1.431103849027009e-21	1.3094199783342527e-19	1.7206471943572778e-13	1.122581155718663e-12	8.224306220038796e-13
74100000	0.004991982531672208	1.886224020310341e-49	-7.48784457040326e-49	4.2642604655899175e-10	3.539613686879944e-15	0.000016034081682874067	-1.4311027452355578e-21	1.3094199783342527e-19	1.7206471943572778e-13	1.122581155718663e-12	8.224306220038796e-13
74200000	0.004991982531672208	1.886224020310341e-49	-7.4979566291399e-49	4.2642604655899175e-10	3.539613686879944e-15	0.000016034081682874067	-1.4311016414441065e-21	1.3094199783342527e-19	1.7206471943572778e-13	1.122581155718663e-12	8.224306220038796e-13
74300000	0.004991982531672208	1.886224020310341e-49	-7.508068687876539e-49	4.2642604655899175e-10	3.539613686879944e-15	0.000016034081682874067	-1.4311005376526555e-21	1.3094199783342527e-19	1.7206471943572778e-13	1.122581155718663e-12	8.224306220038796e-13
74400000	0.004991982531672208	1.886224020310341e-49	-7.518180746613177e-49	4.2642604655899175e-10	3.539613686879944e-15	0.000016034081682874067	-1.4310994338612042e-21	1.3094199783342527e-19	1.7206471943572778e-13	1.1225811557186632e-12	8.224306220038796e-13
74500000	0.004991982531672208	1.886224020310341e-49	-7.528292805349815e-49	4.2642604655899175e-10	3.539613686879944e-15	0.000016034081682874067	-1.431098330069753e-21	1.3094199783342527e-19	1.7206471943572778e-13	1.1225811557186632e-12	8.224306220038796e-13
74600000	0.004991982531672208	1.886224020310341e-49	-7.538404864086454e-49	4.2642604655899175e-10	3.539613686879944e-15	0.000016034081682874067	-1.431097226278302e-21	1.3094199783342527e-19	1.7206471943572778e-13	1.1225811557186632e-12	8.224306220038796e-13
74700000	0.004991982531672208	1.886224020310341e-49	-7.548516922823092e-49	4.2642604655899175e-10	3.539613686879944e-15	0.000016034081682874067	-1.4310961224868507e-21	1.3094199783342527e-19	1.7206471943572778e-13	1.1225811557186632e-12	8.224306220038796e-13
74800000	0.004991982531672208	1.886224020310341e-49	-7.558628981559732e-49	4.2642604655899175e-10	3.539613686879944e-15	0.000016034081682874067	-1.4310950186953994e-21	1.3094199783342527e-19	1.7206471943572778e-13	1.1225811557186632e-12	8.224306220038796e-13
74900000	0.004991982531672208	1.886224020310341e-49	-7.568741040296371e-49	4.2642604655899175e-10	3.539613686879944e-15	0.000016034081682874067	-1.4310939149039482e-21	1.3094199783342527e-19	1.7206471943572778e-13	1.1225811557186632e-12	8.224306220038796e-13
75000000	0.004991982531672208	1.886224020310341e-49	-7.578853099033011e-49	4.2642604655899175e-10	3.539613686879944e-15	0.000016034081682874067	-1.4310928111124971e-21	1.3094199783342527e-19	1.7206471943572778e-13	1.1225811557186632e-12	8.224306220038796e-13
75100000	0.004991982531672208	1.886224020310341e-49	-7.588965157769652e-49	4.2642604655899175e-10	3.539613686879944e-15	0.000016034081682874067	-1.4310917073210459e-21	1.3094199783342527e-19	1.7206471943572778e-13	1.1225811557186632e-12	8.224306220038796e-13
75200000	0.004991982531672208	1.886224020310341e-49	-7.599077216506293e-49	4.2642604655899175e-10	3.539613686879944e-15	0.000016034081682874067	-1.4310906035295946e-21	1.3094199783342527e-19	1.7206471943572778e-13	1.1225811557186632e-12	8.224306220038796e-13
75300000	0.004991982531672208	1.886224020310341e-49	-7.609189275242937e-49	4.2642604655899175e-10	3.539613686879944e-15	0.000016034081682874067	-1.4310894997381434e-21	1.3094199783342527e-19	1.7206471943572778e-13	1.1225811557186632e-12	8.224306220038796e-13
75400000	0.004991982531672208	1.886224020310341e-49	-7.619301333979581e-49	4.2642604655899175e-10	3.539613686879944e-15	0.000016034081682874067	-1.4310883959466924e-21	1.3094199783342527e-19	1.7206471943572778e-13	1.1225811557186632e-12	8.224306220038796e-13
75500000	0.004991982531672208	1.886224020310341e-49	-7.629413392716227e-49	4.2642604655899175e-10	3.539613686879944e-15	0.000016034081682874067	-1.4310872921552411e-21	1.3094199783342527e-19	1.7206471943572778e-13	1.1225811557186632e-12	8.224306220038796e-13
75600000	0.004991982531672208	1.886224020310341e-49	-7.639525451452874e-49	4.2642604655899175e-10	3.539613686879944e-15	0.000016034081682874067	-1.4310861883637899e-21	1.3094199783342527e-19	1.7206471943572778e-13	1.1225811557186632e-12	8.224306220038796e-13
75700000	0.004991982531672208	1.886224020310341e-49	-7.649637510189522e-49	4.2642604655899175e-10	3.539613686879944e-15	0.000016034081682874067	-1.4310850845723388e-21	1.3094199783342527e-19	1.7206471943572778e-13	1.1225811557186632e-12	8.224306220038796e-13
75800000	0.004991982531672208	1.886224020310341e-49	-7.659749568926172e-49	4.2642604655899175e-10	3.539613686879944e-15	0.000016034081682874067	-1.4310839807808876e-21	1.3094199783342527e-19	1.7206471943572778e-13	1.1225811557186632e-12	8.224306220038796e-13
75900000	0.004991982531672208	1.8862240203103406e-49	-7.669861627662825e-49	4.2642604655899175e-10	3.539613686879944e-15	0.000016034081682874067	-1.4310828769894363e-21	1.3094199783342527e-19	1.7206471943572778e-13	1.1225811557186632e-12	8.224306220038796e-13
76000000	0.004991982531672208	1.8862240203103406e-49	-7.679973686399482e-49	4.2642604655899175e-10	3.539613686879944e-15	0.000016034081682874067	-1.431081773197985e-21	1.3094199783342527e-19	1.7206471943572778e-13	1.1225811557186632e-12	8.224306220038796e-13
76100000	0.004991982531672208	1.8862240203103406e-49	-7.690085745136138e-49	4.2642604655899175e-10	3.539613686879944e-15	0.000016034081682874067	-1.431080669406534e-21	1.3094199783342527e-19	1.7206471943572778e-13	1.1225811557186632e-12	8.224306220038796e-13
76200000	0.004991982531672208	1.8862240203103406e-49	-7.700197803872799e-49	4.2642604655899175e-10	3.539613686879944e-15	0.000016034081682874067	-1.4310795656150828e-21	1.3094199783342527e-19	1.7206471943572778e-13	1.1225811557186632e-12	8.224306220038796e-13
76300000	0.004991982531672208	1.8862240203103406e-49	-7.710309862609461e-49	4.2642604655899175e-10	3.539613686879944e-15	0.000016034081682874067	-1.4310784618236315e-21	1.3094199783342527e-19	1.7206471943572778e-13	1.1225811557186632e-12	8.224306220038796e-13
76400000	0.004991982531672208	1.8862240203103406e-49	-7.720421921346128e-49	4.2642604655899175e-10	3.539613686879944e-15	0.000016034081682874067	-1.4310773580321805e-21	1.3094199783342527e-19	1.7206471943572778e-13	1.1225811557186632e-12	8.224306220038796e-13
76500000	0.004991982531672208	1.8862240203103406e-49	-7.730533980082796e-49	4.2642604655899175e-10	3.539613686879944e-15	0.000016034081682874067	-1.4310762542407292e-21	1.3094199783342527e-19	1.7206471943572778e-13	1.1225811557186632e-12	8.224306220038796e-13
76600000	0.004991982531672208	1.8862240203103406e-49	-7.740646038819468e-49	4.2642604655899175e-10	3.539613686879944e-15	0.000016034081682874067	-1.431075150449278e-21	1.3094199783342527e-19	1.7206471943572778e-13	1.1225811557186632e-12	8.224306220038796e-13
76700000	0.004991982531672208	1.8862240203103406e-49	-7.750758097556143e-49	4.2642604655899175e-10	3.539613686879944e-15	0.000016034081682874067	-1.4310740466578268e-21	1.3094199783342527e-19	1.7206471943572778e-13	1.1225811557186632e-12	8.224306220038796e-13
76800000	0.004991982531672208	1.8862240203103406e-49	-7.760870156292822e-49	4.2642604655899175e-10	3.539613686879944e-15	0.000016034081682874067	-1.4310729428663757e-21	1.3094199783342527e-19	1.7206471943572778e-13	1.1225811557186632e-12	8.224306220038796e-13
76900000	0.004991982531672208	1.8862240203103406e-49	-7.770982215029505e-49	4.2642604655899175e-10	3.539613686879944e-15	0.000016034081682874067	-1.4310718390749245e-21	1.3094199783342527e-19	1.7206471943572778e-13	1.1225811557186632e-12	8.224306220038796e-13
77000000	0.004991982531672208	1.8862240203103406e-49	-7.781094273766191e-49	4.2642604655899175e-10	3.539613686879944e-15	0.000016034081682874067	-1.4310707352834732e-21	1.3094199783342527e-19	1.7206471943572778e-13	1.1225811557186632e-12	8.224306220038796e-13
77100000	0.004991982531672208	1.8862240203103406e-49	-7.79120633250288e-49	4.2642604655899175e-10	3.539613686879944e-15	0.000016034081682874067	-1.4310696314920222e-21	1.3094199783342527e-19	1.7206471943572778e-13	1.1225811557186632e-12	8.224306220038796e-13
77200000	0.004991982531672208	1.8862240203103406e-49	-7.801318391239575e-49	4.2642604655899175e-10	3.539613686879944e-15	0.000016034081682874067	-1.431068527700571e-21	1.3094199783342527e-19	1.7206471943572778e-13	1.1225811557186632e-12	8.224306220038796e-13
77300000	0.004991982531672208	1.8862240203103406e-49	-7.811430449976274e-49	4.2642604655899175e-10	3.539613686879944e-15	0.000016034081682874067	-1.4310674239091197e-21	1.3094199783342527e-19	1.7206471943572778e-13	1.1225811557186632e-12	8.224306220038796e-13
77400000	0.004991982531672208	1.8862240203103406e-49	-7.821542508712977e-49	4.2642604655899175e-10	3.539613686879944e-15	0.000016034081682874067	-1.4310663201176684e-21	1.3094199783342527e-19	1.7206471943572778e-13	1.1225811557186632e-12	8.224306220038796e-13
77500000	0.004991982531672208	1.8862240203103406e-49	-7.831654567449685e-49	4.2642604655899175e-10	3.539613686879944e-15	0.000016034081682874067	-1.4310652163262174e-21	1.3094199783342527e-19	1.7206471943572778e-13	1.1225811557186632e-12	8.224306220038796e-13
77600000	0.004991982531672208	1.8862240203103406e-49	-7.841766626186397e-49	4.2642604655899175e-10	3.539613686879944e-15	0.000016034081682874067	-1.4310641125347661e-21	1.3094199783342527e-19	1.7206471943572778e-13	1.1225811557186632e-12	8.224306220038796e-13
77700000	0.004991982531672208	1.8862240203103406e-49	-7.851878684923116e-49	4.2642604655899175e-10	3.539613686879944e-15	0.000016034081682874067	-1.4310630087433149e-21	1.3094199783342527e-19	1.7206471943572778e-13	1.1225811557186632e-12	8.224306220038796e-13
77800000	0.004991982531672208	1.8862240203103406e-49	-7.861990743659837e-49	4.2642604655899175e-10	3.539613686879944e-15	0.000016034081682874067	-1.4310619049518637e-21	1.3094199783342527e-19	1.7206471943572778e-13	1.1225811557186632e-12	8.224306220038796e-13
77900000	0.004991982531672208	1.8862240203103406e-49	-7.872102802396563e-49	4.2642604655899175e-10	3.539613686879944e-15	0.000016034081682874067	-1.4310608011604126e-21	1.3094199783342527e-19	1.7206471943572778e-13	1.1225811557186632e-12	8.224306220038796e-13
78000000	0.004991982531672208	1.8862240203103406e-49	-7.882214861133279e-49	4.2642604655899175e-10	3.539613686879944e-15	0.000016034081682874067	-1.4310596973689614e-21	1.3094199783342527e-19	1.7206471943572778e-13	1.1225811557186632e-12	8.224306220038796e-13
78100000	0.004991982531672208	1.8862240203103406e-49	-7.892326919869984e-49	4.2642604655899175e-10	3.539613686879944e-15	0.000016034081682874067	-1.4310585935775101e-21	1.3094199783342527e-19	1.7206471943572778e-13	1.1225811557186632e-12	8.224306220038796e-13
78200000	0.004991982531672208	1.8862240203103406e-49	-7.902438978606678e-49	4.2642604655899175e-10	3.539613686879944e-15	0.000016034081682874067	-1.431057489786059e-21	1.3094199783342527e-19	1.7206471943572778e-13	1.1225811557186632e-12	8.224306220038796e-13
78300000	0.004991982531672208	1.8862240203103406e-49	-7.912551037343363e-49	4.2642604655899175e-10	3.539613686879944e-15	0.000016034081682874067	-1.4310563859946078e-21	1.3094199783342527e-19	1.7206471943572778e-13	1.1225811557186632e-12	8.224306220038796e-13
78400000	0.004991982531672208	1.8862240203103406e-49	-7.922663096080037e-49	4.2642604655899175e-10	3.539613686879944e-15	0.000016034081682874067	-1.4310552822031566e-21	1.3094199783342527e-19	1.7206471943572778e-13	1.1225811557186632e-12	8.224306220038796e-13
78500000	0.004991982531672208	1.8862240203103406e-49	-7.932775154816703e-49	4.2642604655899175e-10	3.539613686879944e-15	0.000016034081682874067	-1.4310541784117053e-21	1.3094199783342527e-19	1.7206471943572778e-13	1.1225811557186632e-12	8.224306220038796e-13
78600000	0.004991982531672208	1.8862240203103406e-49	-7.942887213553359e-49	4.2642604655899175e-10	3.539613686879944e-15	0.000016034081682874067	-1.4310530746202543e-21	1.3094199783342527e-19	1.7206471943572778e-13	1.1225811557186632e-12	8.224306220038796e-13
78700000	0.004991982531672208	1.8862240203103406e-49	-7.952999272290004e-49	4.2642604655899175e-10	3.539613686879944e-15	0.000016034081682874067	-1.431051970828803e-21	1.3094199783342527e-19	1.7206471943572778e-13	1.1225811557186632e-12	8.224306220038796e-13
78800000	0.004991982531672208	1.8862240203103406e-49	-7.963111331026641e-49	4.2642604655899175e-10	3.539613686879944e-15	0.000016034081682874067	-1.4310508670373518e-21	1.3094199783342527e-19	1.7206471943572778e-13	1.1225811557186632e-12	8.224306220038796e-13
78900000	0.004991982531672208	1.8862240203103406e-49	-7.973223389763268e-49	4.2642604655899175e-10	3.539613686879944e-15	0.000016034081682874067	-1.4310497632459007e-21	1.3094199783342527e-19	1.7206471943572778e-13	1.1225811557186632e-12	8.224306220038796e-13
79000000	0.004991982531672208	1.8862240203103406e-49	-7.983335448499886e-49	4.2642604655899175e-10	3.539613686879944e-15	0.000016034081682874067	-1.4310486594544495e-21	1.3094199783342527e-19	1.7206471943572778e-13	1.1225811557186632e-12	8.224306220038796e-13
79100000	0.004991982531672208	1.8862240203103406e-49	-7.993447507236497e-49	4.2642604655899175e-10	3.539613686879944e-15	0.000016034081682874067	-1.4310475556629982e-21	1.3094199783342527e-19	1.7206471943572778e-13	1.1225811557186632e-12	8.224306220038796e-13
79200000	0.004991982531672208	1.8862240203103406e-49	-8.003559565973099e-49	4.2642604655899175e-10	3.539613686879944e-15	0.000016034081682874067	-1.431046451871547e-21	1.3094199783342527e-19	1.7206471943572778e-13	1.1225811557186632e-12	8.224306220038796e-13
79300000	0.004991982531672208	1.8862240203103406e-49	-8.013671624709691e-49	4.2642604655899175e-10	3.539613686879944e-15	0.000016034081682874067	-1.431045348080096e-21	1.3094199783342527e-19	1.7206471943572778e-13	1.1225811557186632e-12	8.224306220038796e-13
79400000	0.004991982531672208	1.8862240203103406e-49	-8.023783683446276e-49	4.2642604655899175e-10	3.539613686879944e-15	0.000016034081682874067	-1.4310442442886447e-21	1.3094199783342527e-19	1.7206471943572778e-13	1.1225811557186632e-12	8.224306220038796e-13
79500000	0.004991982531672208	1.8862240203103406e-49	-8.033895742182851e-49	4.2642604655899175e-10	3.539613686879944e-15	0.000016034081682874067	-1.4310431404971935e-21	1.3094199783342527e-19	1.7206471943572778e-13	1.1225811557186632e-12	8.224306220038796e-13
79600000	0.004991982531672208	1.8862240203103406e-49	-8.04400780091942e-49	4.2642604655899175e-10	3.539613686879944e-15	0.000016034081682874067	-1.4310420367057422e-21	1.3094199783342527e-19	1.7206471943572778e-13	1.1225811557186632e-12	8.224306220038796e-13
79700000	0.004991982531672208	1.8862240203103406e-49	-8.05411985965598e-49	4.2642604655899175e-10	3.539613686879944e-15	0.000016034081682874067	-1.4310409329142912e-21	1.3094199783342527e-19	1.7206471943572778e-13	1.1225811557186632e-12	8.224306220038796e-13
79800000	0.004991982531672208	1.8862240203103406e-49	-8.064231918392533e-49	4.2642604655899175e-10	3.539613686879944e-15	0.000016034081682874067	-1.43103982912284e-21	1.3094199783342527e-19	1.7206471943572778e-13	1.1225811557186632e-12	8.224306220038796e-13
79900000	0.004991982531672208	1.8862240203103406e-49	-8.074343977129077e-49	4.2642604655899175e-10	3.539613686879944e-15	0.000016034081682874067	-1.4310387253313887e-21	1.3094199783342527e-19	1.7206471943572778e-13	1.1225811557186632e-12	8.224306220038796e-13
80000000	0.004991982531672208	1.8862240203103406e-49	-8.084456035865614e-49	4.2642604655899175e-10	3.539613686879944e-15	0.000016034081682874067	-1.4310376215399376e-21	1.3094199783342527e-19	1.7206471943572778e-13	1.1225811557186632e-12	8.224306220038796e-13
80100000	0.004991982531672208	1.8862240203103406e-49	-8.094568094602146e-49	4.2642604655899175e-10	3.539613686879944e-15	0.000016034081682874067	-1.4310365177484864e-21	1.3094199783342527e-19	1.7206471943572778e-13	1.1225811557186632e-12	8.224306220038796e-13
80200000	0.004991982531672208	1.8862240203103406e-49	-8.104680153338668e-49	4.2642604655899175e-10	3.539613686879944e-15	0.000016034081682874067	-1.4310354139570351e-21	1.3094199783342527e-19	1.7206471943572778e-13	1.1225811557186632e-12	8.224306220038796e-13
80300000	0.004991982531672208	1.8862240203103406e-49	-8.114792212075186e-49	4.2642604655899175e-10	3.539613686879944e-15	0.000016034081682874067	-1.4310343101655839e-21	1.3094199783342527e-19	1.7206471943572778e-13	1.1225811557186632e-12	8.224306220038796e-13
80400000	0.004991982531672208	1.8862240203103406e-49	-8.124904270811695e-49	4.2642604655899175e-10	3.539613686879944e-15	0.000016034081682874067	-1.4310332063741328e-21	1.3094199783342527e-19	1.7206471943572778e-13	1.1225811557186632e-12	8.224306220038796e-13
80500000	0.004991982531672208	1.8862240203103406e-49	-8.1350163295482e-49	4.2642604655899175e-10	3.539613686879944e-15	0.000016034081682874067	-1.4310321025826816e-21	1.3094199783342527e-19	1.7206471943572778e-13	1.1225811557186632e-12	8.224306220038796e-13
80600000	0.004991982531672208	1.8862240203103406e-49	-8.145128388284696e-49	4.2642604655899175e-10	3.539613686879944e-15	0.000016034081682874067	-1.4310309987912304e-21	1.3094199783342527e-19	1.7206471943572778e-13	1.1225811557186632e-12	8.224306220038796e-13
80700000	0.004991982531672208	1.8862240203103406e-49	-8.155240447021187e-49	4.2642604655899175e-10	3.539613686879944e-15	0.000016034081682874067	-1.4310298949997793e-21	1.3094199783342527e-19	1.7206471943572778e-13	1.1225811557186632e-12	8.224306220038796e-13
80800000	0.004991982531672208	1.8862240203103406e-49	-8.165352505757671e-49	4.2642604655899175e-10	3.539613686879944e-15	0.000016034081682874067	-1.431028791208328e-21	1.3094199783342527e-19	1.7206471943572778e-13	1.1225811557186632e-12	8.224306220038796e-13
80900000	0.004991982531672208	1.8862240203103406e-49	-8.17546456449415e-49	4.2642604655899175e-10	3.539613686879944e-15	0.000016034081682874067	-1.4310276874168768e-21	1.3094199783342527e-19	1.7206471943572778e-13	1.1225811557186632e-12	8.224306220038796e-13
81000000	0.004991982531672208	1.8862240203103406e-49	-8.185576623230622e-49	4.2642604655899175e-10	3.539613686879944e-15	0.000016034081682874067	-1.4310265836254256e-21	1.3094199783342527e-19	1.7206471943572778e-13	1.1225811557186632e-12	8.224306220038796e-13
81100000	0.004991982531672208	1.8862240203103406e-49	-8.19568868196709e-49	4.2642604655899175e-10	3.539613686879944e-15	0.000016034081682874067	-1.4310254798339745e-21	1.3094199783342527e-19	1.7206471943572778e-13	1.1225811557186632e-12	8.224306220038796e-13
81200000	0.004991982531672208	1.8862240203103406e-49	-8.205800740703552e-49	4.2642604655899175e-10	3.539613686879944e-15	0.000016034081682874067	-1.4310243760425233e-21	1.3094199783342527e-19	1.7206471943572778e-13	1.1225811557186632e-12	8.224306220038796e-13
81300000	0.004991982531672208	1.8862240203103406e-49	-8.215912799440007e-49	4.2642604655899175e-10	3.539613686879944e-15	0.000016034081682874067	-1.431023272251072e-21	1.3094199783342527e-19	1.7206471943572778e-13	1.1225811557186632e-12	8.224306220038796e-13
81400000	0.004991982531672208	1.8862240203103406e-49	-8.22602485817646e-49	4.2642604655899175e-10	3.539613686879944e-15	0.000016034081682874067	-1.431022168459621e-21	1.3094199783342527e-19	1.7206471943572778e-13	1.1225811557186632e-12	8.224306220038796e-13
81500000	0.004991982531672208	1.8862240203103406e-49	-8.236136916912905e-49	4.2642604655899175e-10	3.539613686879944e-15	0.000016034081682874067	-1.4310210646681697e-21	1.3094199783342527e-19	1.7206471943572778e-13	1.1225811557186632e-12	8.224306220038796e-13
81600000	0.004991982531672208	1.8862240203103406e-49	-8.246248975649347e-49	4.2642604655899175e-10	3.539613686879944e-15	0.000016034081682874067	-1.4310199608767185e-21	1.3094199783342527e-19	1.7206471943572778e-13	1.1225811557186632e-12	8.224306220038796e-13
81700000	0.004991982531672208	1.8862240203103406e-49	-8.256361034385784e-49	4.2642604655899175e-10	3.539613686879944e-15	0.000016034081682874067	-1.4310188570852673e-21	1.3094199783342527e-19	1.7206471943572778e-13	1.1225811557186632e-12	8.224306220038796e-13
81800000	0.004991982531672208	1.8862240203103406e-49	-8.266473093122217e-49	4.2642604655899175e-10	3.539613686879944e-15	0.000016034081682874067	-1.4310177532938162e-21	1.3094199783342527e-19	1.7206471943572778e-13	1.1225811557186632e-12	8.224306220038796e-13
81900000	0.004991982531672208	1.8862240203103406e-49	-8.276585151858646e-49	4.2642604655899175e-10	3.539613686879944e-15	0.000016034081682874067	-1.431016649502365e-21	1.3094199783342527e-19	1.7206471943572778e-13	1.1225811557186632e-12	8.224306220038796e-13
82000000	0.004991982531672208	1.8862240203103406e-49	-8.28669721059507e-49	4.2642604655899175e-10	3.539613686879944e-15	0.000016034081682874067	-1.4310155457109137e-21	1.3094199783342527e-19	1.7206471943572778e-13	1.1225811557186632e-12	8.224306220038796e-13
82100000	0.004991982531672208	1.8862240203103406e-49	-8.296809269331489e-49	4.2642604655899175e-10	3.539613686879944e-15	0.000016034081682874067	-1.4310144419194625e-21	1.3094199783342527e-19	1.7206471943572778e-13	1.1225811557186632e-12	8.224306220038796e-13
82200000	0.004991982531672208	1.8862240203103406e-49	-8.306921328067905e-49	4.2642604655899175e-10	3.539613686879944e-15	0.000016034081682874067	-1.4310133381280114e-21	1.3094199783342527e-19	1.7206471943572778e-13	1.1225811557186632e-12	8.224306220038796e-13
82300000	0.004991982531672208	1.8862240203103406e-49	-8.317033386804318e-49	4.2642604655899175e-10	3.539613686879944e-15	0.000016034081682874067	-1.4310122343365602e-21	1.3094199783342527e-19	1.7206471943572778e-13	1.1225811557186632e-12	8.224306220038796e-13
82400000	0.004991982531672208	1.8862240203103406e-49	-8.327145445540726e-49	4.2642604655899175e-10	3.539613686879944e-15	0.000016034081682874067	-1.431011130545109e-21	1.3094199783342527e-19	1.7206471943572778e-13	1.1225811557186632e-12	8.224306220038796e-13
82500000	0.004991982531672208	1.8862240203103406e-49	-8.337257504277132e-49	4.2642604655899175e-10	3.539613686879944e-15	0.000016034081682874067	-1.4310100267536579e-21	1.3094199783342527e-19	1.7206471943572778e-13	1.1225811557186632e-12	8.224306220038796e-13
82600000	0.004991982531672208	1.8862240203103406e-49	-8.347369563013534e-49	4.2642604655899175e-10	3.539613686879944e-15	0.000016034081682874067	-1.4310089229622066e-21	1.3094199783342527e-19	1.7206471943572778e-13	1.1225811557186632e-12	8.224306220038796e-13
82700000	0.004991982531672208	1.8862240203103406e-49	-8.357481621749934e-49	4.2642604655899175e-10	3.539613686879944e-15	0.000016034081682874067	-1.4310078191707554e-21	1.3094199783342527e-19	1.7206471943572778e-13	1.1225811557186632e-12	8.224306220038796e-13
82800000	0.004991982531672208	1.8862240203103406e-49	-8.36759368048633e-49	4.2642604655899175e-10	3.539613686879944e-15	0.000016034081682874067	-1.4310067153793041e-21	1.3094199783342527e-19	1.7206471943572778e-13	1.1225811557186632e-12	8.224306220038796e-13
82900000	0.004991982531672208	1.8862240203103406e-49	-8.377705739222724e-49	4.2642604655899175e-10	3.539613686879944e-15	0.000016034081682874067	-1.431005611587853e-21	1.3094199783342527e-19	1.7206471943572778e-13	1.1225811557186632e-12	8.224306220038796e-13
83000000	0.004991982531672208	1.8862240203103406e-49	-8.387817797959114e-49	4.2642604655899175e-10	3.539613686879944e-15	0.000016034081682874067	-1.4310045077964018e-21	1.3094199783342527e-19	1.7206471943572778e-13	1.1225811557186632e-12	8.224306220038796e-13
83100000	0.004991982531672208	1.8862240203103406e-49	-8.397929856695504e-49	4.2642604655899175e-10	3.539613686879944e-15	0.000016034081682874067	-1.4310034040049506e-21	1.3094199783342527e-19	1.7206471943572778e-13	1.1225811557186632e-12	8.224306220038796e-13
83200000	0.004991982531672208	1.8862240203103406e-49	-8.40804191543189e-49	4.2642604655899175e-10	3.539613686879944e-15	0.000016034081682874067	-1.4310023002134996e-21	1.3094199783342527e-19	1.7206471943572778e-13	1.1225811557186632e-12	8.224306220038796e-13
83300000	0.004991982531672208	1.8862240203103406e-49	-8.418153974168274e-49	4.2642604655899175e-10	3.539613686879944e-15	0.000016034081682874067	-1.4310011964220483e-21	1.3094199783342527e-19	1.7206471943572778e-13	1.1225811557186632e-12	8.224306220038796e-13
83400000	0.004991982531672208	1.8862240203103406e-49	-8.428266032904657e-49	4.2642604655899175e-10	3.539613686879944e-15	0.000016034081682874067	-1.431000092630597e-21	1.3094199783342527e-19	1.7206471943572778e-13	1.1225811557186632e-12	8.224306220038796e-13
83500000	0.004991982531672208	1.8862240203103406e-49	-8.438378091641037e-49	4.2642604655899175e-10	3.539613686879944e-15	0.000016034081682874067	-1.4309989888391458e-21	1.3094199783342527e-19	1.7206471943572778e-13	1.1225811557186632e-12	8.224306220038796e-13
83600000	0.004991982531672208	1.8862240203103406e-49	-8.448490150377416e-49	4.2642604655899175e-10	3.539613686879944e-15	0.000016034081682874067	-1.4309978850476948e-21	1.3094199783342527e-19	1.7206471943572778e-13	1.1225811557186632e-12	8.224306220038796e-13
83700000	0.004991982531672208	1.8862240203103406e-49	-8.458602209113795e-49	4.2642604655899175e-10	3.539613686879944e-15	0.000016034081682874067	-1.4309967812562435e-21	1.3094199783342527e-19	1.7206471943572778e-13	1.1225811557186632e-12	8.224306220038796e-13
83800000	0.004991982531672208	1.8862240203103406e-49	-8.46871426785017e-49	4.2642604655899175e-10	3.539613686879944e-15	0.000016034081682874067	-1.4309956774647923e-21	1.3094199783342527e-19	1.7206471943572778e-13	1.1225811557186632e-12	8.224306220038796e-13
83900000	0.004991982531672208	1.8862240203103406e-49	-8.478826326586545e-49	4.2642604655899175e-10	3.539613686879944e-15	0.000016034081682874067	-1.4309945736733412e-21	1.3094199783342527e-19	1.7206471943572778e-13	1.1225811557186632e-12	8.224306220038796e-13
84000000	0.004991982531672208	1.8862240203103406e-49	-8.48893838532292e-49	4.2642604655899175e-10	3.539613686879944e-15	0.000016034081682874067	-1.43099346988189e-21	1.3094199783342527e-19	1.7206471943572778e-13	1.1225811557186632e-12	8.224306220038796e-13
84100000	0.004991982531672208	1.8862240203103406e-49	-8.499050444059294e-49	4.2642604655899175e-10	3.539613686879944e-15	0.000016034081682874067	-1.4309923660904387e-21	1.3094199783342527e-19	1.7206471943572778e-13	1.1225811557186632e-12	8.224306220038796e-13
84200000	0.004991982531672208	1.8862240203103406e-49	-8.509162502795666e-49	4.2642604655899175e-10	3.539613686879944e-15	0.000016034081682874067	-1.4309912622989875e-21	1.3094199783342527e-19	1.7206471943572778e-13	1.1225811557186632e-12	8.224306220038796e-13
84300000	0.004991982531672208	1.8862240203103406e-49	-8.519274561532038e-49	4.2642604655899175e-10	3.539613686879944e-15	0.000016034081682874067	-1.4309901585075364e-21	1.3094199783342527e-19	1.7206471943572778e-13	1.122581155718663e-12	8.224306220038796e-13
84400000	0.004991982531672208	1.8862240203103406e-49	-8.52938662026841e-49	4.2642604655899175e-10	3.539613686879944e-15	0.000016034081682874067	-1.4309890547160852e-21	1.3094199783342527e-19	1.7206471943572778e-13	1.122581155718663e-12	8.224306220038796e-13
84500000	0.004991982531672208	1.886224020310341e-49	-8.539498679004782e-49	4.2642604655899175e-10	3.539613686879944e-15	0.000016034081682874067	-1.430987950924634e-21	1.3094199783342527e-19	1.7206471943572778e-13	1.122581155718663e-12	8.224306220038796e-13
84600000	0.004991982531672208	1.886224020310341e-49	-8.549610737741154e-49	4.2642604655899175e-10	3.539613686879944e-15	0.000016034081682874067	-1.4309868471331829e-21	1.3094199783342527e-19	1.7206471943572778e-13	1.122581155718663e-12	8.224306220038796e-13
84700000	0.004991982531672208	1.886224020310341e-49	-8.559722796477526e-49	4.2642604655899175e-10	3.539613686879944e-15	0.000016034081682874067	-1.4309857433417317e-21	1.3094199783342527e-19	1.7206471943572778e-13	1.122581155718663e-12	8.224306220038796e-13
84800000	0.004991982531672208	1.886224020310341e-49	-8.569834855213898e-49	4.2642604655899175e-10	3.539613686879944e-15	0.000016034081682874067	-1.4309846395502804e-21	1.3094199783342527e-19	1.7206471943572778e-13	1.122581155718663e-12	8.224306220038796e-13
84900000	0.004991982531672208	1.886224020310341e-49	-8.57994691395027e-49	4.2642604655899175e-10	3.539613686879944e-15	0.000016034081682874067	-1.4309835357588292e-21	1.3094199783342527e-19	1.7206471943572778e-13	1.122581155718663e-12	8.224306220038796e-13
85000000	0.004991982531672208	1.886224020310341e-49	-8.590058972686644e-49	4.2642604655899175e-10	3.539613686879944e-15	0.000016034081682874067	-1.4309824319673781e-21	1.3094199783342527e-19	1.7206471943572778e-13	1.122581155718663e-12	8.224306220038796e-13
85100000	0.004991982531672208	1.886224020310341e-49	-8.600171031423019e-49	4.2642604655899175e-10	3.539613686879944e-15	0.000016034081682874067	-1.4309813281759269e-21	1.3094199783342527e-19	1.7206471943572778e-13	1.122581155718663e-12	8.224306220038796e-13
85200000	0.004991982531672208	1.886224020310341e-49	-8.610283090159393e-49	4.2642604655899175e-10	3.539613686879944e-15	0.000016034081682874067	-1.4309802243844756e-21	1.3094199783342527e-19	1.7206471943572778e-13	1.122581155718663e-12	8.224306220038796e-13
85300000	0.004991982531672208	1.886224020310341e-49	-8.62039514889577e-49	4.2642604655899175e-10	3.539613686879944e-15	0.000016034081682874067	-1.4309791205930244e-21	1.3094199783342527e-19	1.7206471943572778e-13	1.122581155718663e-12	8.224306220038796e-13
85400000	0.004991982531672208	1.886224020310341e-49	-8.630507207632148e-49	4.2642604655899175e-10	3.539613686879944e-15	0.000016034081682874067	-1.4309780168015733e-21	1.3094199783342527e-19	1.7206471943572778e-13	1.122581155718663e-12	8.224306220038796e-13
85500000	0.004991982531672208	1.886224020310341e-49	-8.640619266368526e-49	4.2642604655899175e-10	3.539613686879944e-15	0.000016034081682874067	-1.4309769130101221e-21	1.3094199783342527e-19	1.7206471943572778e-13	1.122581155718663e-12	8.224306220038796e-13
85600000	0.004991982531672208	1.886224020310341e-49	-8.650731325104907e-49	4.2642604655899175e-10	3.539613686879944e-15	0.000016034081682874067	-1.4309758092186709e-21	1.3094199783342527e-19	1.7206471943572778e-13	1.122581155718663e-12	8.224306220038796e-13
85700000	0.004991982531672208	1.886224020310341e-49	-8.660843383841288e-49	4.2642604655899175e-10	3.539613686879944e-15	0.000016034081682874067	-1.4309747054272198e-21	1.3094199783342527e-19	1.7206471943572778e-13	1.122581155718663e-12	8.224306220038796e-13
85800000	0.004991982531672208	1.886224020310341e-49	-8.670955442577672e-49	4.2642604655899175e-10	3.539613686879944e-15	0.000016034081682874067	-1.4309736016357686e-21	1.3094199783342527e-19	1.7206471943572778e-13	1.122581155718663e-12	8.224306220038796e-13
85900000	0.004991982531672208	1.886224020310341e-49	-8.68106750131406e-49	4.2642604655899175e-10	3.539613686879944e-15	0.000016034081682874067	-1.4309724978443173e-21	1.3094199783342527e-19	1.7206471943572778e-13	1.122581155718663e-12	8.224306220038796e-13
86000000	0.004991982531672208	1.886224020310341e-49	-8.691179560050448e-49	4.2642604655899175e-10	3.539613686879944e-15	0.000016034081682874067	-1.430971394052866e-21	1.3094199783342527e-19	1.7206471943572778e-13	1.122581155718663e-12	8.224306220038796e-13
86100000	0.004991982531672208	1.886224020310341e-49	-8.701291618786839e-49	4.2642604655899175e-10	3.539613686879944e-15	0.000016034081682874067	-1.430970290261415e-21	1.3094199783342527e-19	1.7206471943572778e-13	1.122581155718663e-12	8.224306220038796e-13
86200000	0.004991982531672208	1.886224020310341e-49	-8.711403677523232e-49	4.2642604655899175e-10	3.539613686879944e-15	0.000016034081682874067	-1.4309691864699638e-21	1.3094199783342527e-19	1.7206471943572778e-13	1.122581155718663e-12	8.224306220038796e-13
86300000	0.004991982531672208	1.886224020310341e-49	-8.721515736259629e-49	4.2642604655899175e-10	3.539613686879944e-15	0.000016034081682874067	-1.4309680826785125e-21	1.3094199783342527e-19	1.7206471943572778e-13	1.122581155718663e-12	8.224306220038796e-13
86400000	0.004991982531672208	1.886224020310341e-49	-8.731627794996026e-49	4.2642604655899175e-10	3.539613686879944e-15	0.000016034081682874067	-1.4309669788870615e-21	1.3094199783342527e-19	1.7206471943572778e-13	1.122581155718663e-12	8.224306220038796e-13
86500000	0.004991982531672208	1.886224020310341e-49	-8.741739853732429e-49	4.2642604655899175e-10	3.539613686879944e-15	0.000016034081682874067	-1.4309658750956102e-21	1.3094199783342527e-19	1.7206471943572778e-13	1.122581155718663e-12	8.224306220038796e-13
86600000	0.004991982531672208	1.886224020310341e-49	-8.751851912468834e-49	4.2642604655899175e-10	3.539613686879944e-15	0.000016034081682874067	-1.430964771304159e-21	1.3094199783342527e-19	1.7206471943572778e-13	1.122581155718663e-12	8.224306220038796e-13
86700000	0.004991982531672208	1.886224020310341e-49	-8.761963971205243e-49	4.2642604655899175e-10	3.539613686879944e-15	0.000016034081682874067	-1.4309636675127077e-21	1.3094199783342527e-19	1.7206471943572778e-13	1.122581155718663e-12	8.224306220038796e-13
86800000	0.004991982531672208	1.886224020310341e-49	-8.772076029941655e-49	4.2642604655899175e-10	3.539613686879944e-15	0.000016034081682874067	-1.4309625637212567e-21	1.3094199783342527e-19	1.7206471943572778e-13	1.122581155718663e-12	8.224306220038796e-13
86900000	0.004991982531672208	1.886224020310341e-49	-8.782188088678071e-49	4.2642604655899175e-10	3.539613686879944e-15	0.000016034081682874067	-1.4309614599298054e-21	1.3094199783342527e-19	1.7206471943572778e-13	1.122581155718663e-12	8.224306220038796e-13
87000000	0.004991982531672208	1.886224020310341e-49	-8.79230014741449e-49	4.2642604655899175e-10	3.539613686879944e-15	0.000016034081682874067	-1.4309603561383542e-21	1.3094199783342527e-19	1.7206471943572778e-13	1.122581155718663e-12	8.224306220038796e-13
87100000	0.004991982531672208	1.886224020310341e-49	-8.802412206150914e-49	4.2642604655899175e-10	3.539613686879944e-15	0.000016034081682874067	-1.4309592523469032e-21	1.3094199783342527e-19	1.7206471943572778e-13	1.122581155718663e-12	8.224306220038796e-13
87200000	0.004991982531672208	1.886224020310341e-49	-8.812524264887342e-49	4.2642604655899175e-10	3.539613686879944e-15	0.000016034081682874067	-1.430958148555452e-21	1.3094199783342527e-19	1.7206471943572778e-13	1.122581155718663e-12	8.224306220038796e-13
87300000	0.004991982531672208	1.886224020310341e-49	-8.822636323623773e-49	4.2642604655899175e-10	3.539613686879944e-15	0.000016034081682874067	-1.4309570447640007e-21	1.3094199783342527e-19	1.7206471943572778e-13	1.122581155718663e-12	8.224306220038796e-13
87400000	0.004991982531672208	1.886224020310341e-49	-8.832748382360211e-49	4.2642604655899175e-10	3.539613686879944e-15	0.000016034081682874067	-1.4309559409725494e-21	1.3094199783342527e-19	1.7206471943572778e-13	1.122581155718663e-12	8.224306220038796e-13
87500000	0.004991982531672208	1.886224020310341e-49	-8.842860441096651e-49	4.2642604655899175e-10	3.539613686879944e-15	0.000016034081682874067	-1.4309548371810984e-21	1.3094199783342527e-19	1.7206471943572778e-13	1.122581155718663e-12	8.224306220038796e-13
87600000	0.004991982531672208	1.886224020310341e-49	-8.852972499833098e-49	4.2642604655899175e-10	3.539613686879944e-15	0.000016034081682874067	-1.4309537333896471e-21	1.3094199783342527e-19	1.7206471943572778e-13	1.122581155718663e-12	8.224306220038796e-13
87700000	0.004991982531672208	1.886224020310341e-49	-8.863084558569549e-49	4.2642604655899175e-10	3.539613686879944e-15	0.000016034081682874067	-1.4309526295981959e-21	1.3094199783342527e-19	1.7206471943572778e-13	1.122581155718663e-12	8.224306220038796e-13
87800000	0.004991982531672208	1.886224020310341e-49	-8.873196617306005e-49	4.2642604655899175e-10	3.539613686879944e-15	0.000016034081682874067	-1.4309515258067446e-21	1.3094199783342527e-19	1.7206471943572778e-13	1.122581155718663e-12	8.224306220038796e-13
87900000	0.004991982531672208	1.886224020310341e-49	-8.883308676042459e-49	4.2642604655899175e-10	3.539613686879944e-15	0.000016034081682874067	-1.4309504220152936e-21	1.3094199783342527e-19	1.7206471943572778e-13	1.122581155718663e-12	8.224306220038796e-13
88000000	0.004991982531672208	1.886224020310341e-49	-8.893420734778889e-49	4.2642604655899175e-10	3.539613686879944e-15	0.000016034081682874067	-1.4309493182238423e-21	1.3094199783342527e-19	1.7206471943572778e-13	1.122581155718663e-12	8.224306220038796e-13
88100000	0.004991982531672208	1.886224020310341e-49	-8.90353279351529e-49	4.2642604655899175e-10	3.539613686879944e-15	0.000016034081682874067	-1.4309482144323911e-21	1.3094199783342527e-19	1.7206471943572778e-13	1.122581155718663e-12	8.224306220038796e-13
88200000	0.004991982531672208	1.886224020310341e-49	-8.913644852251663e-49	4.2642604655899175e-10	3.539613686879944e-15	0.000016034081682874067	-1.43094711064094e-21	1.3094199783342527e-19	1.7206471943572778e-13	1.122581155718663e-12	8.224306220038796e-13
88300000	0.004991982531672208	1.886224020310341e-49	-8.923756910988011e-49	4.2642604655899175e-10	3.539613686879944e-15	0.000016034081682874067	-1.4309460068494888e-21	1.3094199783342527e-19	1.7206471943572778e-13	1.122581155718663e-12	8.224306220038796e-13
88400000	0.004991982531672208	1.886224020310341e-49	-8.933868969724333e-49	4.2642604655899175e-10	3.539613686879944e-15	0.000016034081682874067	-1.4309449030580376e-21	1.3094199783342527e-19	1.7206471943572778e-13	1.122581155718663e-12	8.224306220038796e-13
88500000	0.004991982531672208	1.886224020310341e-49	-8.94398102846063e-49	4.2642604655899175e-10	3.539613686879944e-15	0.000016034081682874067	-1.4309437992665863e-21	1.3094199783342527e-19	1.7206471943572778e-13	1.122581155718663e-12	8.224306220038796e-13
88600000	0.004991982531672208	1.886224020310341e-49	-8.954093087196904e-49	4.2642604655899175e-10	3.539613686879944e-15	0.000016034081682874067	-1.4309426954751353e-21	1.3094199783342527e-19	1.7206471943572778e-13	1.122581155718663e-12	8.224306220038796e-13
88700000	0.004991982531672208	1.886224020310341e-49	-8.964205145933154e-49	4.2642604655899175e-10	3.539613686879944e-15	0.000016034081682874067	-1.430941591683684e-21	1.3094199783342527e-19	1.7206471943572778e-13	1.122581155718663e-12	8.224306220038796e-13
88800000	0.004991982531672208	1.886224020310341e-49	-8.97431720466938e-49	4.2642604655899175e-10	3.539613686879944e-15	0.000016034081682874067	-1.4309404878922328e-21	1.3094199783342527e-19	1.7206471943572778e-13	1.122581155718663e-12	8.224306220038796e-13
88900000	0.004991982531672208	1.886224020310341e-49	-8.984429263405587e-49	4.2642604655899175e-10	3.539613686879944e-15	0.000016034081682874067	-1.4309393841007815e-21	1.3094199783342527e-19	1.7206471943572778e-13	1.122581155718663e-12	8.224306220038796e-13
89000000	0.004991982531672208	1.886224020310341e-49	-8.994541322141771e-49	4.2642604655899175e-10	3.539613686879944e-15	0.000016034081682874067	-1.4309382803093305e-21	1.3094199783342527e-19	1.7206471943572778e-13	1.122581155718663e-12	8.224306220038796e-13
89100000	0.004991982531672208	1.886224020310341e-49	-9.004653380877933e-49	4.2642604655899175e-10	3.539613686879944e-15	0.000016034081682874067	-1.4309371765178792e-21	1.3094199783342527e-19	1.7206471943572778e-13	1.122581155718663e-12	8.224306220038796e-13
89200000	0.004991982531672208	1.886224020310341e-49	-9.014765439614078e-49	4.2642604655899175e-10	3.539613686879944e-15	0.000016034081682874067	-1.430936072726428e-21	1.3094199783342527e-19	1.7206471943572778e-13	1.122581155718663e-12	8.224306220038796e-13
89300000	0.004991982531672208	1.886224020310341e-49	-9.024877498350202e-49	4.2642604655899175e-10	3.539613686879944e-15	0.000016034081682874067	-1.430934968934977e-21	1.3094199783342527e-19	1.7206471943572778e-13	1.122581155718663e-12	8.224306220038796e-13
89400000	0.004991982531672208	1.886224020310341e-49	-9.034989557086308e-49	4.2642604655899175e-10	3.539613686879944e-15	0.000016034081682874067	-1.4309338651435257e-21	1.3094199783342527e-19	1.7206471943572778e-13	1.122581155718663e-12	8.224306220038796e-13
89500000	0.004991982531672208	1.886224020310341e-49	-9.045101615822396e-49	4.2642604655899175e-10	3.539613686879944e-15	0.000016034081682874067	-1.4309327613520745e-21	1.3094199783342527e-19	1.7206471943572778e-13	1.122581155718663e-12	8.224306220038796e-13
89600000	0.004991982531672208	1.886224020310341e-49	-9.055213674558466e-49	4.2642604655899175e-10	3.539613686879944e-15	0.000016034081682874067	-1.4309316575606232e-21	1.3094199783342527e-19	1.7206471943572778e-13	1.122581155718663e-12	8.224306220038796e-13
89700000	0.004991982531672208	1.886224020310341e-49	-9.065325733294522e-49	4.2642604655899175e-10	3.539613686879944e-15	0.000016034081682874067	-1.4309305537691722e-21	1.3094199783342527e-19	1.7206471943572778e-13	1.122581155718663e-12	8.224306220038796e-13
89800000	0.004991982531672208	1.886224020310341e-49	-9.075437792030561e-49	4.2642604655899175e-10	3.539613686879944e-15	0.000016034081682874067	-1.430929449977721e-21	1.3094199783342527e-19	1.7206471943572778e-13	1.122581155718663e-12	8.224306220038796e-13
89900000	0.004991982531672208	1.886224020310341e-49	-9.085549850766586e-49	4.2642604655899175e-10	3.539613686879944e-15	0.000016034081682874067	-1.4309283461862697e-21	1.3094199783342527e-19	1.7206471943572778e-13	1.122581155718663e-12	8.224306220038796e-13
90000000	0.004991982531672208	1.886224020310341e-49	-9.095661909502595e-49	4.2642604655899175e-10	3.539613686879944e-15	0.000016034081682874067	-1.4309272423948186e-21	1.3094199783342527e-19	1.7206471943572778e-13	1.122581155718663e-12	8.224306220038796e-13
90100000	0.004991982531672208	1.886224020310341e-49	-9.105773968238591e-49	4.2642604655899175e-10	3.539613686879944e-15	0.000016034081682874067	-1.4309261386033674e-21	1.3094199783342527e-19	1.7206471943572778e-13	1.122581155718663e-12	8.224306220038796e-13
90200000	0.004991982531672208	1.886224020310341e-49	-9.115886026974576e-49	4.2642604655899175e-10	3.539613686879944e-15	0.000016034081682874067	-1.4309250348119161e-21	1.3094199783342527e-19	1.7206471943572778e-13	1.122581155718663e-12	8.224306220038796e-13
90300000	0.004991982531672208	1.886224020310341e-49	-9.125998085710547e-49	4.2642604655899175e-10	3.539613686879944e-15	0.000016034081682874067	-1.4309239310204649e-21	1.3094199783342527e-19	1.7206471943572778e-13	1.122581155718663e-12	8.224306220038796e-13
90400000	0.004991982531672208	1.886224020310341e-49	-9.136110144446509e-49	4.2642604655899175e-10	3.539613686879944e-15	0.000016034081682874067	-1.4309228272290138e-21	1.3094199783342527e-19	1.7206471943572778e-13	1.122581155718663e-12	8.224306220038796e-13
90500000	0.004991982531672208	1.886224020310341e-49	-9.146222203182459e-49	4.2642604655899175e-10	3.539613686879944e-15	0.000016034081682874067	-1.4309217234375626e-21	1.3094199783342527e-19	1.7206471943572778e-13	1.122581155718663e-12	8.224306220038796e-13
90600000	0.004991982531672208	1.886224020310341e-49	-9.156334261918398e-49	4.2642604655899175e-10	3.539613686879944e-15	0.000016034081682874067	-1.4309206196461113e-21	1.3094199783342527e-19	1.7206471943572778e-13	1.122581155718663e-12	8.224306220038796e-13
90700000	0.004991982531672208	1.886224020310341e-49	-9.16644632065433e-49	4.2642604655899175e-10	3.539613686879944e-15	0.000016034081682874067	-1.4309195158546601e-21	1.3094199783342527e-19	1.7206471943572778e-13	1.122581155718663e-12	8.224306220038796e-13
90800000	0.004991982531672208	1.886224020310341e-49	-9.176558379390252e-49	4.2642604655899175e-10	3.539613686879944e-15	0.000016034081682874067	-1.430918412063209e-21	1.3094199783342527e-19	1.7206471943572778e-13	1.122581155718663e-12	8.224306220038796e-13
90900000	0.004991982531672208	1.886224020310341e-49	-9.186670438126166e-49	4.2642604655899175e-10	3.539613686879944e-15	0.000016034081682874067	-1.4309173082717578e-21	1.3094199783342527e-19	1.7206471943572778e-13	1.122581155718663e-12	8.224306220038796e-13
91000000	0.004991982531672208	1.886224020310341e-49	-9.196782496862074e-49	4.2642604655899175e-10	3.539613686879944e-15	0.000016034081682874067	-1.4309162044803066e-21	1.3094199783342527e-19	1.7206471943572778e-13	1.122581155718663e-12	8.224306220038796e-13
91100000	0.004991982531672208	1.886224020310341e-49	-9.206894555597975e-49	4.2642604655899175e-10	3.539613686879944e-15	0.000016034081682874067	-1.4309151006888555e-21	1.3094199783342527e-19	1.7206471943572778e-13	1.122581155718663e-12	8.224306220038796e-13
91200000	0.004991982531672208	1.886224020310341e-49	-9.217006614333871e-49	4.2642604655899175e-10	3.539613686879944e-15	0.000016034081682874067	-1.4309139968974043e-21	1.3094199783342527e-19	1.7206471943572778e-13	1.122581155718663e-12	8.224306220038796e-13
91300000	0.004991982531672208	1.886224020310341e-49	-9.227118673069762e-49	4.2642604655899175e-10	3.539613686879944e-15	0.000016034081682874067	-1.430912893105953e-21	1.3094199783342527e-19	1.7206471943572778e-13	1.122581155718663e-12	8.224306220038796e-13
91400000	0.004991982531672208	1.886224020310341e-49	-9.237230731805648e-49	4.2642604655899175e-10	3.539613686879944e-15	0.000016034081682874067	-1.4309117893145018e-21	1.3094199783342527e-19	1.7206471943572778e-13	1.122581155718663e-12	8.224306220038796e-13
91500000	0.004991982531672208	1.886224020310341e-49	-9.24734279054153e-49	4.2642604655899175e-10	3.539613686879944e-15	0.000016034081682874067	-1.4309106855230507e-21	1.3094199783342527e-19	1.7206471943572778e-13	1.122581155718663e-12	8.224306220038796e-13
91600000	0.004991982531672208	1.886224020310341e-49	-9.25745484927741e-49	4.2642604655899175e-10	3.539613686879944e-15	0.000016034081682874067	-1.4309095817315995e-21	1.3094199783342527e-19	1.7206471943572778e-13	1.122581155718663e-12	8.224306220038796e-13
91700000	0.004991982531672208	1.886224020310341e-49	-9.267566908013289e-49	4.2642604655899175e-10	3.539613686879944e-15	0.000016034081682874067	-1.4309084779401482e-21	1.3094199783342527e-19	1.7206471943572778e-13	1.122581155718663e-12	8.224306220038796e-13
91800000	0.004991982531672208	1.886224020310341e-49	-9.277678966749166e-49	4.2642604655899175e-10	3.539613686879944e-15	0.000016034081682874067	-1.430907374148697e-21	1.3094199783342527e-19	1.7206471943572778e-13	1.122581155718663e-12	8.224306220038796e-13
91900000	0.004991982531672208	1.886224020310341e-49	-9.287791025485042e-49	4.2642604655899175e-10	3.539613686879944e-15	0.000016034081682874067	-1.430906270357246e-21	1.3094199783342527e-19	1.7206471943572778e-13	1.122581155718663e-12	8.224306220038796e-13
92000000	0.004991982531672208	1.886224020310341e-49	-9.297903084220918e-49	4.2642604655899175e-10	3.539613686879944e-15	0.000016034081682874067	-1.4309051665657947e-21	1.3094199783342527e-19	1.7206471943572778e-13	1.1225811557186632e-12	8.224306220038796e-13
92100000	0.004991982531672208	1.886224020310341e-49	-9.308015142956794e-49	4.2642604655899175e-10	3.539613686879944e-15	0.000016034081682874067	-1.4309040627743435e-21	1.3094199783342527e-19	1.7206471943572778e-13	1.1225811557186632e-12	8.224306220038796e-13
92200000	0.004991982531672208	1.886224020310341e-49	-9.318127201692673e-49	4.2642604655899175e-10	3.539613686879944e-15	0.000016034081682874067	-1.4309029589828924e-21	1.3094199783342527e-19	1.7206471943572778e-13	1.1225811557186632e-12	8.224306220038796e-13
92300000	0.004991982531672208	1.886224020310341e-49	-9.328239260428554e-49	4.2642604655899175e-10	3.539613686879944e-15	0.000016034081682874067	-1.4309018551914412e-21	1.3094199783342527e-19	1.7206471943572778e-13	1.1225811557186632e-12	8.224306220038796e-13
92400000	0.004991982531672208	1.886224020310341e-49	-9.338351319164437e-49	4.2642604655899175e-10	3.539613686879944e-15	0.000016034081682874067	-1.43090075139999e-21	1.3094199783342527e-19	1.7206471943572778e-13	1.1225811557186632e-12	8.224306220038796e-13
92500000	0.004991982531672208	1.886224020310341e-49	-9.348463377900325e-49	4.2642604655899175e-10	3.539613686879944e-15	0.000016034081682874067	-1.4308996476085387e-21	1.3094199783342527e-19	1.7206471943572778e-13	1.1225811557186632e-12	8.224306220038796e-13
92600000	0.004991982531672208	1.886224020310341e-49	-9.358575436636215e-49	4.2642604655899175e-10	3.539613686879944e-15	0.000016034081682874067	-1.4308985438170876e-21	1.3094199783342527e-19	1.7206471943572778e-13	1.1225811557186632e-12	8.224306220038796e-13
92700000	0.004991982531672208	1.886224020310341e-49	-9.368687495372112e-49	4.2642604655899175e-10	3.539613686879944e-15	0.000016034081682874067	-1.4308974400256364e-21	1.3094199783342527e-19	1.7206471943572778e-13	1.1225811557186632e-12	8.224306220038796e-13
92800000	0.004991982531672208	1.886224020310341e-49	-9.378799554108014e-49	4.2642604655899175e-10	3.539613686879944e-15	0.000016034081682874067	-1.4308963362341851e-21	1.3094199783342527e-19	1.7206471943572778e-13	1.1225811557186632e-12	8.224306220038796e-13
92900000	0.004991982531672208	1.886224020310341e-49	-9.388911612843923e-49	4.2642604655899175e-10	3.539613686879944e-15	0.000016034081682874067	-1.4308952324427339e-21	1.3094199783342527e-19	1.7206471943572778e-13	1.1225811557186632e-12	8.224306220038796e-13
93000000	0.004991982531672208	1.886224020310341e-49	-9.399023671579839e-49	4.2642604655899175e-10	3.539613686879944e-15	0.000016034081682874067	-1.4308941286512828e-21	1.3094199783342527e-19	1.7206471943572778e-13	1.1225811557186632e-12	8.224306220038796e-13
93100000	0.004991982531672208	1.886224020310341e-49	-9.409135730315762e-49	4.2642604655899175e-10	3.539613686879944e-15	0.000016034081682874067	-1.4308930248598316e-21	1.3094199783342527e-19	1.7206471943572778e-13	1.1225811557186632e-12	8.224306220038796e-13
93200000	0.004991982531672208	1.886224020310341e-49	-9.419247789051695e-49	4.2642604655899175e-10	3.539613686879944e-15	0.000016034081682874067	-1.4308919210683803e-21	1.3094199783342527e-19	1.7206471943572778e-13	1.1225811557186632e-12	8.224306220038796e-13
93300000	0.004991982531672208	1.886224020310341e-49	-9.429359847787637e-49	4.2642604655899175e-10	3.539613686879944e-15	0.000016034081682874067	-1.4308908172769293e-21	1.3094199783342527e-19	1.7206471943572778e-13	1.1225811557186632e-12	8.224306220038796e-13
93400000	0.004991982531672208	1.886224020310341e-49	-9.439471906523588e-49	4.2642604655899175e-10	3.539613686879944e-15	0.000016034081682874067	-1.430889713485478e-21	1.3094199783342527e-19	1.7206471943572778e-13	1.1225811557186632e-12	8.224306220038796e-13
93500000	0.004991982531672208	1.886224020310341e-49	-9.44958396525955e-49	4.2642604655899175e-10	3.539613686879944e-15	0.000016034081682874067	-1.4308886096940268e-21	1.3094199783342527e-19	1.7206471943572778e-13	1.1225811557186632e-12	8.224306220038796e-13
93600000	0.004991982531672208	1.886224020310341e-49	-9.459696023995524e-49	4.2642604655899175e-10	3.539613686879944e-15	0.000016034081682874067	-1.4308875059025756e-21	1.3094199783342527e-19	1.7206471943572778e-13	1.1225811557186632e-12	8.224306220038796e-13
93700000	0.004991982531672208	1.886224020310341e-49	-9.46980808273151e-49	4.2642604655899175e-10	3.539613686879944e-15	0.000016034081682874067	-1.4308864021111245e-21	1.3094199783342527e-19	1.7206471943572778e-13	1.1225811557186632e-12	8.224306220038796e-13
93800000	0.004991982531672208	1.886224020310341e-49	-9.479920141467508e-49	4.2642604655899175e-10	3.539613686879944e-15	0.000016034081682874067	-1.4308852983196733e-21	1.3094199783342527e-19	1.7206471943572778e-13	1.1225811557186632e-12	8.224306220038796e-13
93900000	0.004991982531672208	1.886224020310341e-49	-9.49003220020352e-49	4.2642604655899175e-10	3.539613686879944e-15	0.000016034081682874067	-1.430884194528222e-21	1.3094199783342527e-19	1.7206471943572778e-13	1.1225811557186632e-12	8.224306220038796e-13
94000000	0.004991982531672208	1.886224020310341e-49	-9.500144258939534e-49	4.2642604655899175e-10	3.539613686879944e-15	0.000016034081682874067	-1.430883090736771e-21	1.3094199783342527e-19	1.7206471943572778e-13	1.1225811557186632e-12	8.224306220038796e-13
94100000	0.004991982531672208	1.886224020310341e-49	-9.510256317675519e-49	4.2642604655899175e-10	3.539613686879944e-15	0.000016034081682874067	-1.4308819869453197e-21	1.3094199783342527e-19	1.7206471943572778e-13	1.1225811557186632e-12	8.224306220038796e-13
94200000	0.004991982531672208	1.886224020310341e-49	-9.520368376411476e-49	4.2642604655899175e-10	3.539613686879944e-15	0.000016034081682874067	-1.4308808831538685e-21	1.3094199783342527e-19	1.7206471943572778e-13	1.1225811557186632e-12	8.224306220038796e-13
94300000	0.004991982531672208	1.886224020310341e-49	-9.530480435147406e-49	4.2642604655899175e-10	3.539613686879944e-15	0.000016034081682874067	-1.4308797793624172e-21	1.3094199783342527e-19	1.7206471943572778e-13	1.1225811557186632e-12	8.224306220038796e-13
94400000	0.004991982531672208	1.886224020310341e-49	-9.54059249388331e-49	4.2642604655899175e-10	3.539613686879944e-15	0.000016034081682874067	-1.4308786755709662e-21	1.3094199783342527e-19	1.7206471943572778e-13	1.1225811557186632e-12	8.224306220038796e-13
94500000	0.004991982531672208	1.886224020310341e-49	-9.55070455261919e-49	4.2642604655899175e-10	3.539613686879944e-15	0.000016034081682874067	-1.430877571779515e-21	1.3094199783342527e-19	1.7206471943572778e-13	1.1225811557186632e-12	8.224306220038796e-13
94600000	0.004991982531672208	1.886224020310341e-49	-9.560816611355044e-49	4.2642604655899175e-10	3.539613686879944e-15	0.000016034081682874067	-1.4308764679880637e-21	1.3094199783342527e-19	1.7206471943572778e-13	1.1225811557186632e-12	8.224306220038796e-13
94700000	0.004991982531672208	1.886224020310341e-49	-9.570928670090874e-49	4.2642604655899175e-10	3.539613686879944e-15	0.000016034081682874067	-1.4308753641966125e-21	1.3094199783342527e-19	1.7206471943572778e-13	1.1225811557186632e-12	8.224306220038796e-13
94800000	0.004991982531672208	1.886224020310341e-49	-9.58104072882668e-49	4.2642604655899175e-10	3.539613686879944e-15	0.000016034081682874067	-1.4308742604051614e-21	1.3094199783342527e-19	1.7206471943572778e-13	1.1225811557186632e-12	8.224306220038796e-13
94900000	0.004991982531672208	1.886224020310341e-49	-9.591152787562466e-49	4.2642604655899175e-10	3.539613686879944e-15	0.000016034081682874067	-1.4308731566137102e-21	1.3094199783342527e-19	1.7206471943572778e-13	1.1225811557186632e-12	8.224306220038796e-13
95000000	0.004991982531672208	1.886224020310341e-49	-9.601264846298228e-49	4.2642604655899175e-10	3.539613686879944e-15	0.000016034081682874067	-1.430872052822259e-21	1.3094199783342527e-19	1.7206471943572778e-13	1.1225811557186632e-12	8.224306220038796e-13
95100000	0.004991982531672208	1.886224020310341e-49	-9.61137690503397e-49	4.2642604655899175e-10	3.539613686879944e-15	0.000016034081682874067	-1.4308709490308079e-21	1.3094199783342527e-19	1.7206471943572778e-13	1.1225811557186632e-12	8.224306220038796e-13
95200000	0.004991982531672208	1.886224020310341e-49	-9.621488963769691e-49	4.2642604655899175e-10	3.539613686879944e-15	0.000016034081682874067	-1.4308698452393566e-21	1.3094199783342527e-19	1.7206471943572778e-13	1.1225811557186632e-12	8.224306220038796e-13
95300000	0.004991982531672208	1.886224020310341e-49	-9.631601022505392e-49	4.2642604655899175e-10	3.539613686879944e-15	0.000016034081682874067	-1.4308687414479054e-21	1.3094199783342527e-19	1.7206471943572778e-13	1.1225811557186632e-12	8.224306220038796e-13
95400000	0.004991982531672208	1.886224020310341e-49	-9.641713081241074e-49	4.2642604655899175e-10	3.539613686879944e-15	0.000016034081682874067	-1.4308676376564541e-21	1.3094199783342527e-19	1.7206471943572778e-13	1.1225811557186632e-12	8.224306220038796e-13
95500000	0.004991982531672208	1.886224020310341e-49	-9.651825139976738e-49	4.2642604655899175e-10	3.539613686879944e-15	0.000016034081682874067	-1.430866533865003e-21	1.3094199783342527e-19	1.7206471943572778e-13	1.1225811557186632e-12	8.224306220038796e-13
95600000	0.004991982531672208	1.886224020310341e-49	-9.661937198712384e-49	4.2642604655899175e-10	3.539613686879944e-15	0.000016034081682874067	-1.4308654300735518e-21	1.3094199783342527e-19	1.7206471943572778e-13	1.1225811557186632e-12	8.224306220038796e-13
95700000	0.004991982531672208	1.886224020310341e-49	-9.672049257448013e-49	4.2642604655899175e-10	3.539613686879944e-15	0.000016034081682874067	-1.4308643262821006e-21	1.3094199783342527e-19	1.7206471943572778e-13	1.1225811557186632e-12	8.224306220038796e-13
95800000	0.004991982531672208	1.886224020310341e-49	-9.682161316183627e-49	4.2642604655899175e-10	3.539613686879944e-15	0.000016034081682874067	-1.4308632224906494e-21	1.3094199783342527e-19	1.7206471943572778e-13	1.1225811557186632e-12	8.224306220038796e-13
95900000	0.004991982531672208	1.886224020310341e-49	-9.692273374919224e-49	4.2642604655899175e-10	3.539613686879944e-15	0.000016034081682874067	-1.4308621186991983e-21	1.3094199783342527e-19	1.7206471943572778e-13	1.1225811557186632e-12	8.224306220038796e-13
96000000	0.004991982531672208	1.886224020310341e-49	-9.702385433654808e-49	4.2642604655899175e-10	3.539613686879944e-15	0.000016034081682874067	-1.430861014907747e-21	1.3094199783342527e-19	1.7206471943572778e-13	1.1225811557186632e-12	8.224306220038796e-13
96100000	0.004991982531672208	1.886224020310341e-49	-9.712497492390376e-49	4.2642604655899175e-10	3.539613686879944e-15	0.000016034081682874067	-1.4308599111162958e-21	1.3094199783342527e-19	1.7206471943572778e-13	1.1225811557186632e-12	8.224306220038796e-13
96200000	0.004991982531672208	1.886224020310341e-49	-9.722609551125933e-49	4.2642604655899175e-10	3.539613686879944e-15	0.000016034081682874067	-1.4308588073248448e-21	1.3094199783342527e-19	1.7206471943572778e-13	1.1225811557186632e-12	8.224306220038796e-13
96300000	0.004991982531672208	1.886224020310341e-49	-9.732721609861475e-49	4.2642604655899175e-10	3.539613686879944e-15	0.000016034081682874067	-1.4308577035333935e-21	1.3094199783342527e-19	1.7206471943572778e-13	1.1225811557186632e-12	8.224306220038796e-13
96400000	0.004991982531672208	1.886224020310341e-49	-9.742833668597007e-49	4.2642604655899175e-10	3.539613686879944e-15	0.000016034081682874067	-1.4308565997419423e-21	1.3094199783342527e-19	1.7206471943572778e-13	1.1225811557186632e-12	8.224306220038796e-13
96500000	0.004991982531672208	1.886224020310341e-49	-9.752945727332527e-49	4.2642604655899175e-10	3.539613686879944e-15	0.000016034081682874067	-1.430855495950491e-21	1.3094199783342527e-19	1.7206471943572778e-13	1.1225811557186632e-12	8.224306220038796e-13
96600000	0.004991982531672208	1.886224020310341e-49	-9.763057786068036e-49	4.2642604655899175e-10	3.539613686879944e-15	0.000016034081682874067	-1.43085439215904e-21	1.3094199783342527e-19	1.7206471943572778e-13	1.1225811557186632e-12	8.224306220038796e-13
96700000	0.004991982531672208	1.886224020310341e-49	-9.773169844803536e-49	4.2642604655899175e-10	3.539613686879944e-15	0.000016034081682874067	-1.4308532883675887e-21	1.3094199783342527e-19	1.7206471943572778e-13	1.1225811557186632e-12	8.224306220038796e-13
96800000	0.004991982531672208	1.886224020310341e-49	-9.783281903539027e-49	4.264260465589917e-10	3.539613686879944e-15	0.000016034081682874067	-1.4308521845761375e-21	1.3094199783342527e-19	1.7206471943572778e-13	1.1225811557186632e-12	8.224306220038796e-13
96900000	0.004991982531672208	1.886224020310341e-49	-9.793393962274509e-49	4.264260465589917e-10	3.539613686879944e-15	0.000016034081682874067	-1.4308510807846862e-21	1.3094199783342527e-19	1.7206471943572778e-13	1.1225811557186632e-12	8.224306220038796e-13
97000000	0.004991982531672208	1.886224020310341e-49	-9.803506021009983e-49	4.264260465589917e-10	3.539613686879944e-15	0.000016034081682874067	-1.4308499769932352e-21	1.3094199783342527e-19	1.7206471943572778e-13	1.1225811557186632e-12	8.224306220038796e-13
97100000	0.004991982531672208	1.886224020310341e-49	-9.813618079745451e-49	4.264260465589917e-10	3.539613686879944e-15	0.000016034081682874067	-1.430848873201784e-21	1.3094199783342527e-19	1.7206471943572778e-13	1.1225811557186632e-12	8.224306220038796e-13
97200000	0.004991982531672208	1.886224020310341e-49	-9.823730138480913e-49	4.264260465589917e-10	3.539613686879944e-15	0.000016034081682874067	-1.4308477694103327e-21	1.3094199783342527e-19	1.7206471943572778e-13	1.1225811557186632e-12	8.224306220038796e-13
97300000	0.004991982531672208	1.886224020310341e-49	-9.833842197216369e-49	4.264260465589917e-10	3.539613686879944e-15	0.000016034081682874067	-1.4308466656188817e-21	1.3094199783342527e-19	1.7206471943572778e-13	1.1225811557186632e-12	8.224306220038796e-13
97400000	0.004991982531672208	1.886224020310341e-49	-9.84395425595182e-49	4.264260465589917e-10	3.539613686879944e-15	0.000016034081682874067	-1.4308455618274304e-21	1.3094199783342527e-19	1.7206471943572778e-13	1.1225811557186632e-12	8.224306220038796e-13
97500000	0.004991982531672208	1.886224020310341e-49	-9.854066314687267e-49	4.264260465589917e-10	3.539613686879944e-15	0.000016034081682874067	-1.4308444580359792e-21	1.3094199783342527e-19	1.7206471943572778e-13	1.1225811557186632e-12	8.224306220038796e-13
97600000	0.004991982531672208	1.886224020310341e-49	-9.864178373422711e-49	4.264260465589917e-10	3.539613686879944e-15	0.000016034081682874067	-1.430843354244528e-21	1.3094199783342527e-19	1.7206471943572778e-13	1.1225811557186632e-12	8.224306220038796e-13
97700000	0.004991982531672208	1.886224020310341e-49	-9.874290432158152e-49	4.264260465589917e-10	3.539613686879944e-15	0.000016034081682874067	-1.4308422504530769e-21	1.3094199783342527e-19	1.7206471943572778e-13	1.1225811557186632e-12	8.224306220038796e-13
97800000	0.004991982531672208	1.886224020310341e-49	-9.884402490893591e-49	4.264260465589917e-10	3.539613686879944e-15	0.000016034081682874067	-1.4308411466616256e-21	1.3094199783342527e-19	1.7206471943572778e-13	1.1225811557186632e-12	8.224306220038796e-13
97900000	0.004991982531672208	1.886224020310341e-49	-9.894514549629029e-49	4.264260465589917e-10	3.539613686879944e-15	0.000016034081682874067	-1.4308400428701744e-21	1.3094199783342527e-19	1.7206471943572778e-13	1.1225811557186632e-12	8.224306220038796e-13
98000000	0.004991982531672208	1.886224020310341e-49	-9.904626608364467e-49	4.264260465589917e-10	3.539613686879944e-15	0.000016034081682874067	-1.4308389390787231e-21	1.3094199783342527e-19	1.7206471943572778e-13	1.1225811557186632e-12	8.224306220038796e-13
98100000	0.004991982531672208	1.886224020310341e-49	-9.914738667099904e-49	4.264260465589917e-10	3.539613686879944e-15	0.000016034081682874067	-1.430837835287272e-21	1.3094199783342527e-19	1.7206471943572778e-13	1.1225811557186632e-12	8.224306220038796e-13
98200000	0.004991982531672208	1.886224020310341e-49	-9.924850725835344e-49	4.264260465589917e-10	3.539613686879944e-15	0.000016034081682874067	-1.4308367314958208e-21	1.3094199783342527e-19	1.7206471943572778e-13	1.122581155718663e-12	8.224306220038796e-13
98300000	0.004991982531672208	1.886224020310341e-49	-9.934962784570783e-49	4.264260465589917e-10	3.539613686879944e-15	0.000016034081682874067	-1.4308356277043696e-21	1.3094199783342527e-19	1.7206471943572778e-13	1.122581155718663e-12	8.224306220038796e-13
98400000	0.004991982531672208	1.886224020310341e-49	-9.945074843306225e-49	4.264260465589917e-10	3.539613686879944e-15	0.000016034081682874067	-1.4308345239129185e-21	1.3094199783342527e-19	1.7206471943572778e-13	1.122581155718663e-12	8.224306220038796e-13
98500000	0.004991982531672208	1.886224020310341e-49	-9.955186902041672e-49	4.264260465589917e-10	3.539613686879944e-15	0.000016034081682874067	-1.4308334201214673e-21	1.3094199783342527e-19	1.7206471943572778e-13	1.122581155718663e-12	8.224306220038796e-13
98600000	0.004991982531672208	1.886224020310341e-49	-9.96529896077712e-49	4.264260465589917e-10	3.539613686879944e-15	0.000016034081682874067	-1.430832316330016e-21	1.3094199783342527e-19	1.7206471943572778e-13	1.122581155718663e-12	8.224306220038796e-13
98700000	0.004991982531672208	1.886224020310341e-49	-9.975411019512575e-49	4.264260465589917e-10	3.539613686879944e-15	0.000016034081682874067	-1.4308312125385648e-21	1.3094199783342527e-19	1.7206471943572778e-13	1.122581155718663e-12	8.224306220038796e-13
98800000	0.004991982531672208	1.886224020310341e-49	-9.985523078248034e-49	4.264260465589917e-10	3.539613686879944e-15	0.000016034081682874067	-1.4308301087471138e-21	1.3094199783342527e-19	1.7206471943572778e-13	1.122581155718663e-12	8.224306220038796e-13
98900000	0.004991982531672208	1.886224020310341e-49	-9.995635136983497e-49	4.264260465589917e-10	3.539613686879944e-15	0.000016034081682874067	-1.4308290049556625e-21	1.3094199783342527e-19	1.7206471943572778e-13	1.122581155718663e-12	8.224306220038796e-13
99000000	0.004991982531672208	1.886224020310341e-49	-1.000574719571897e-48	4.264260465589917e-10	3.539613686879944e-15	0.000016034081682874067	-1.4308279011642113e-21	1.3094199783342527e-19	1.7206471943572778e-13	1.122581155718663e-12	8.224306220038796e-13
99100000	0.004991982531672208	1.886224020310341e-49	-1.0015859254454449e-48	4.264260465589917e-10	3.539613686879944e-15	0.000016034081682874067	-1.4308267973727602e-21	1.3094199783342527e-19	1.7206471943572778e-13	1.122581155718663e-12	8.224306220038796e-13
99200000	0.004991982531672208	1.886224020310341e-49	-1.0025971313189935e-48	4.264260465589917e-10	3.539613686879944e-15	0.000016034081682874067	-1.430825693581309e-21	1.3094199783342527e-19	1.7206471943572778e-13	1.122581155718663e-12	8.224306220038796e-13
99300000	0.004991982531672208	1.886224020310341e-49	-1.003608337192543e-48	4.264260465589917e-10	3.539613686879944e-15	0.000016034081682874067	-1.4308245897898577e-21	1.3094199783342527e-19	1.7206471943572778e-13	1.122581155718663e-12	8.224306220038796e-13
99400000	0.004991982531672208	1.886224020310341e-49	-1.0046195430660935e-48	4.264260465589917e-10	3.539613686879944e-15	0.000016034081682874067	-1.4308234859984065e-21	1.3094199783342527e-19	1.7206471943572778e-13	1.122581155718663e-12	8.224306220038796e-13
99500000	0.004991982531672208	1.886224020310341e-49	-1.005630748939645e-48	4.264260465589917e-10	3.539613686879944e-15	0.000016034081682874067	-1.4308223822069554e-21	1.3094199783342527e-19	1.7206471943572778e-13	1.122581155718663e-12	8.224306220038796e-13
99600000	0.004991982531672208	1.886224020310341e-49	-1.0066419548131976e-48	4.264260465589917e-10	3.539613686879944e-15	0.000016034081682874067	-1.4308212784155042e-21	1.3094199783342527e-19	1.7206471943572778e-13	1.122581155718663e-12	8.224306220038796e-13
99700000	0.004991982531672208	1.886224020310341e-49	-1.0076531606867514e-48	4.264260465589917e-10	3.539613686879944e-15	0.000016034081682874067	-1.430820174624053e-21	1.3094199783342527e-19	1.7206471943572778e-13	1.122581155718663e-12	8.224306220038796e-13
99800000	0.004991982531672208	1.886224020310341e-49	-1.0086643665603063e-48	4.264260465589917e-10	3.539613686879944e-15	0.000016034081682874067	-1.4308190708326017e-21	1.3094199783342527e-19	1.7206471943572778e-13	1.122581155718663e-12	8.224306220038796e-13
99900000	0.004991982531672208	1.886224020310341e-49	-1.0096755724338627e-48	4.264260465589917e-10	3.539613686879944e-15	0.000016034081682874067	-1.4308179670411507e-21	1.3094199783342527e-19	1.7206471943572778e-13	1.122581155718663e-12	8.224306220038796e-13
100000000	0.004991982531672208	1.886224020310341e-49	-1.0106867783074203e-48	4.264260465589917e-10	3.539613686879944e-15	0.000016034081682874067	-1.4308168632496994e-21	1.3094199783342527e-19	1.7206471943572778e-13	1.122581155718663e-12	8.224306220038796e-13
