# Supplementary material for: Thermodynamics Underpinning the Microbial Community‐Level Nitrogen Energy Metabolism
Source: Environ Microbiol. 2025 Feb 16;27(2):e70055. doi: 10.1111/1462-2920.70055 (PMC11830459; doi:10.1111/1462-2920.70055)
Supplement: Supplementary file 1 — Data S1. [file EMI-27-e70055-s001.zip › SI/Nnetwork/Results/kdef_-10/Iin_-5/p_0.2/O2_-3._H_-10..csv]

time	N2	N2H4	N2H5	N2O	NH2OH	NH3	NH3OH	NH4	NO	NO2	NO3
0	0.00001	0.00001	0.00001	0.00001	0.00001	0.00001	0.00001	0.00001	0.00001	0.00001	0.00001
100000	0.004999867389969307	-8.974551298351035e-19	-1.3490985723566792e-20	1.0314551020154162e-7	6.303602230678023e-17	3.2017415953850424e-8	-7.41994898695239e-23	2.5808973696297202e-23	3.19354925250011e-10	5.630651959531784e-10	2.6029204844302096e-8
200000	0.004999867389969304	-8.974551298351035e-19	-1.3490985723566792e-20	1.031455102015416e-7	6.303602230678024e-17	3.201741595385043e-8	-3.216702765292271e-23	2.5808626316373965e-23	3.1935492525001095e-10	5.630651959530381e-10	2.602920484430195e-8
300000	0.004999867389969305	-8.974551298351035e-19	-1.3490985723566792e-20	1.031455102015416e-7	6.303602230678023e-17	3.2017415953850424e-8	-1.1760644277323558e-24	2.580856864740864e-23	3.19354925250011e-10	5.630651959530185e-10	2.6029204844301928e-8
400000	0.004999867389969313	-8.974551298351035e-19	-1.3490985723566792e-20	1.0314551020154163e-7	6.303602230678023e-17	3.201741595385041e-8	6.915185326621997e-24	2.5808924087235958e-23	3.193549252500113e-10	5.630651959531791e-10	2.602920484430208e-8
500000	0.004999867389969308	-8.974551298351035e-19	-1.3490985723566792e-20	1.0314551020154162e-7	6.303602230678024e-17	3.2017415953850424e-8	-9.404078778833242e-24	2.580866039855026e-23	3.193549252500114e-10	5.6306519595306e-10	2.6029204844301967e-8
600000	0.004999867389969308	-8.974551298351035e-19	-1.3490985723566792e-20	1.0314551020154162e-7	6.303602230678023e-17	3.2017415953850424e-8	-3.882721753295128e-23	2.5808649360592994e-23	3.193549252500108e-10	5.63065195953055e-10	2.6029204844301964e-8
700000	0.004999867389969308	-8.974551298351035e-19	-1.3490985723566792e-20	1.031455102015416e-7	6.303602230678022e-17	3.2017415953850424e-8	-6.787550679749583e-23	2.5808640667855625e-23	3.193549252500103e-10	5.63065195953051e-10	2.602920484430196e-8
800000	0.004999867389969307	-8.974551298351035e-19	-1.3490985723566792e-20	1.031455102015416e-7	6.303602230678022e-17	3.2017415953850424e-8	-8.810372071009382e-23	2.5808634612280604e-23	3.193549252500099e-10	5.630651959530483e-10	2.6029204844301957e-8
900000	0.004999867389969307	-8.974551298351035e-19	-1.3490985723566792e-20	1.031455102015416e-7	6.30360223067802e-17	3.201741595385042e-8	-1.00583888197875e-22	2.5808630873336173e-23	3.1935492525000966e-10	5.630651959530467e-10	2.6029204844301954e-8
1000000	0.004999867389969307	-8.974551298351035e-19	-1.3490985723566792e-20	1.031455102015416e-7	6.30360223067802e-17	3.201741595385042e-8	-1.06388038187969e-22	2.580862913049056e-23	3.1935492525000956e-10	5.630651959530459e-10	2.6029204844301954e-8
1100000	0.004999867389969307	-8.974551298351035e-19	-1.3490985723566792e-20	1.031455102015416e-7	6.30360223067802e-17	3.201741595385042e-8	-1.0658819960750557e-22	2.5808629063212003e-23	3.1935492525000956e-10	5.630651959530459e-10	2.6029204844301954e-8
1200000	0.004999867389969307	-8.974551298351035e-19	-1.3490985723566792e-20	1.031455102015416e-7	6.30360223067802e-17	3.201741595385042e-8	-1.0225640138361436e-22	2.5808630350968732e-23	3.1935492525000966e-10	5.630651959530464e-10	2.6029204844301954e-8
1300000	0.004999867389969307	-8.974551298351034e-19	-1.3490985723566792e-20	1.031455102015416e-7	6.30360223067802e-17	3.201741595385042e-8	-9.446467244342512e-23	2.5808632673228987e-23	3.1935492525000976e-10	5.630651959530475e-10	2.6029204844301957e-8
1400000	0.004999867389969307	-8.974551298351034e-19	-1.3490985723566792e-20	1.031455102015416e-7	6.303602230678022e-17	3.2017415953850424e-8	-8.428504171406752e-23	2.5808635709460997e-23	3.1935492525000997e-10	5.630651959530489e-10	2.6029204844301957e-8
1500000	0.004999867389969308	-8.974551298351034e-19	-1.3490985723566792e-20	1.031455102015416e-7	6.303602230678022e-17	3.2017415953850424e-8	-7.278953812267125e-23	2.5808639139133e-23	3.193549252500102e-10	5.630651959530504e-10	2.6029204844301957e-8
1600000	0.004999867389969308	-8.974551298351034e-19	-1.3490985723566792e-20	1.031455102015416e-7	6.303602230678022e-17	3.2017415953850424e-8	-6.1050190596366e-23	2.5808642641713227e-23	3.193549252500104e-10	5.63065195953052e-10	2.602920484430196e-8
1700000	0.004999867389969308	-8.974551298351034e-19	-1.3490985723566792e-20	1.0314551020154162e-7	6.303602230678023e-17	3.2017415953850424e-8	-5.01390280622815e-23	2.5808645896669915e-23	3.193549252500106e-10	5.630651959530535e-10	2.602920484430196e-8
1800000	0.004999867389969308	-8.974551298351034e-19	-1.3490985723566792e-20	1.0314551020154162e-7	6.303602230678023e-17	3.2017415953850424e-8	-4.112807944754743e-23	2.5808648583471298e-23	3.1935492525001075e-10	5.630651959530547e-10	2.6029204844301964e-8
1900000	0.004999867389969308	-8.974551298351034e-19	-1.3490985723566792e-20	1.0314551020154162e-7	6.303602230678023e-17	3.2017415953850424e-8	-3.5089373679293485e-23	2.5808650381585607e-23	3.1935492525001085e-10	5.630651959530555e-10	2.6029204844301964e-8
2000000	0.004999867389969308	-8.974551298351034e-19	-1.3490985723566792e-20	1.0314551020154162e-7	6.303602230678023e-17	3.2017415953850424e-8	-3.3080373120993687e-23	2.5808650974842465e-23	3.193549252500109e-10	5.630651959530558e-10	2.6029204844301964e-8
2100000	0.004999867389969308	-8.974551298351034e-19	-1.3490985723566792e-20	1.0314551020154162e-7	6.303602230678023e-17	3.2017415953850424e-8	-3.3080365880908794e-23	2.580865096858053e-23	3.193549252500109e-10	5.630651959530558e-10	2.6029204844301964e-8
2200000	0.004999867389969308	-8.974551298351034e-19	-1.3490985723566792e-20	1.0314551020154162e-7	6.303602230678023e-17	3.2017415953850424e-8	-3.30803586408239e-23	2.5808650964184755e-23	3.193549252500109e-10	5.630651959530558e-10	2.6029204844301964e-8
2300000	0.004999867389969308	-8.974551298351034e-19	-1.3490985723566792e-20	1.0314551020154162e-7	6.303602230678023e-17	3.2017415953850424e-8	-3.3080351400739e-23	2.5808650961430768e-23	3.193549252500109e-10	5.630651959530558e-10	2.6029204844301964e-8
2400000	0.004999867389969308	-8.974551298351034e-19	-1.3490985723566792e-20	1.0314551020154162e-7	6.303602230678023e-17	3.2017415953850424e-8	-3.308034416065411e-23	2.580865096009421e-23	3.193549252500109e-10	5.630651959530558e-10	2.6029204844301964e-8
2500000	0.004999867389969308	-8.974551298351034e-19	-1.3490985723566792e-20	1.0314551020154162e-7	6.303602230678023e-17	3.2017415953850424e-8	-3.308033692056922e-23	2.5808650959950715e-23	3.193549252500109e-10	5.630651959530558e-10	2.6029204844301964e-8
2600000	0.004999867389969308	-8.974551298351034e-19	-1.3490985723566792e-20	1.0314551020154162e-7	6.303602230678023e-17	3.2017415953850424e-8	-3.308032968048432e-23	2.5808650960775912e-23	3.193549252500109e-10	5.630651959530558e-10	2.6029204844301964e-8
2700000	0.004999867389969308	-8.974551298351032e-19	-1.3490985723566792e-20	1.0314551020154162e-7	6.303602230678023e-17	3.2017415953850424e-8	-3.3080322440399426e-23	2.580865096234544e-23	3.193549252500109e-10	5.630651959530558e-10	2.6029204844301964e-8
2800000	0.004999867389969308	-8.974551298351032e-19	-1.3490985723566792e-20	1.0314551020154162e-7	6.303602230678023e-17	3.2017415953850424e-8	-3.308031520031453e-23	2.5808650964434938e-23	3.1935492525001095e-10	5.630651959530558e-10	2.6029204844301964e-8
2900000	0.004999867389969308	-8.974551298351032e-19	-1.3490985723566792e-20	1.0314551020154162e-7	6.303602230678023e-17	3.2017415953850424e-8	-3.3080307960229635e-23	2.580865096682003e-23	3.1935492525001095e-10	5.630651959530558e-10	2.6029204844301964e-8
3000000	0.004999867389969308	-8.974551298351032e-19	-1.3490985723566792e-20	1.0314551020154162e-7	6.303602230678023e-17	3.2017415953850424e-8	-3.3080300720144736e-23	2.580865096927636e-23	3.1935492525001095e-10	5.630651959530558e-10	2.6029204844301964e-8
3100000	0.004999867389969308	-8.974551298351032e-19	-1.3490985723566792e-20	1.0314551020154162e-7	6.303602230678023e-17	3.2017415953850424e-8	-3.3080293480059843e-23	2.5808650971579555e-23	3.1935492525001095e-10	5.630651959530558e-10	2.6029204844301964e-8
3200000	0.004999867389969308	-8.974551298351032e-19	-1.3490985723566792e-20	1.0314551020154162e-7	6.303602230678023e-17	3.2017415953850424e-8	-3.308028623997495e-23	2.5808650973505255e-23	3.1935492525001095e-10	5.630651959530558e-10	2.6029204844301964e-8
3300000	0.004999867389969308	-8.974551298351032e-19	-1.3490985723566792e-20	1.0314551020154162e-7	6.303602230678023e-17	3.2017415953850424e-8	-3.308027899989005e-23	2.580865097482909e-23	3.1935492525001095e-10	5.630651959530558e-10	2.6029204844301964e-8
3400000	0.004999867389969308	-8.974551298351032e-19	-1.3490985723566792e-20	1.0314551020154162e-7	6.303602230678023e-17	3.2017415953850424e-8	-3.308027175980516e-23	2.5808650975326702e-23	3.1935492525001095e-10	5.630651959530558e-10	2.6029204844301964e-8
3500000	0.004999867389969308	-8.974551298351032e-19	-1.3490985723566792e-20	1.0314551020154162e-7	6.303602230678023e-17	3.2017415953850424e-8	-3.308026451972026e-23	2.580865097532171e-23	3.1935492525001095e-10	5.630651959530558e-10	2.6029204844301964e-8
3600000	0.004999867389969308	-8.974551298351032e-19	-1.3490985723566792e-20	1.0314551020154162e-7	6.303602230678023e-17	3.2017415953850424e-8	-3.308025727963537e-23	2.5808650975316813e-23	3.1935492525001095e-10	5.630651959530558e-10	2.6029204844301964e-8
3700000	0.004999867389969308	-8.974551298351032e-19	-1.3490985723566792e-20	1.0314551020154162e-7	6.303602230678023e-17	3.2017415953850424e-8	-3.3080250039550475e-23	2.580865097531212e-23	3.1935492525001095e-10	5.630651959530558e-10	2.6029204844301964e-8
3800000	0.004999867389969308	-8.974551298351032e-19	-1.3490985723566792e-20	1.0314551020154162e-7	6.303602230678023e-17	3.2017415953850424e-8	-3.3080242799465577e-23	2.5808650975307626e-23	3.1935492525001095e-10	5.630651959530558e-10	2.6029204844301964e-8
3900000	0.004999867389969308	-8.974551298351032e-19	-1.3490985723566792e-20	1.0314551020154162e-7	6.303602230678023e-17	3.2017415953850424e-8	-3.3080235559380684e-23	2.5808650975303327e-23	3.1935492525001095e-10	5.630651959530558e-10	2.6029204844301964e-8
4000000	0.004999867389969308	-8.974551298351032e-19	-1.3490985723566792e-20	1.0314551020154162e-7	6.303602230678023e-17	3.2017415953850424e-8	-3.308022831929579e-23	2.580865097529922e-23	3.1935492525001095e-10	5.630651959530558e-10	2.6029204844301964e-8
4100000	0.004999867389969308	-8.974551298351032e-19	-1.3490985723566792e-20	1.0314551020154162e-7	6.303602230678023e-17	3.2017415953850424e-8	-3.308022107921089e-23	2.5808650975295304e-23	3.1935492525001095e-10	5.630651959530558e-10	2.6029204844301964e-8
4200000	0.004999867389969308	-8.974551298351032e-19	-1.3490985723566792e-20	1.0314551020154162e-7	6.303602230678023e-17	3.2017415953850424e-8	-3.3080213839126e-23	2.5808650975291572e-23	3.1935492525001095e-10	5.630651959530558e-10	2.6029204844301964e-8
4300000	0.004999867389969308	-8.974551298351032e-19	-1.3490985723566792e-20	1.0314551020154162e-7	6.303602230678023e-17	3.2017415953850424e-8	-3.30802065990411e-23	2.5808650975288025e-23	3.1935492525001095e-10	5.630651959530558e-10	2.6029204844301964e-8
4400000	0.004999867389969308	-8.974551298351032e-19	-1.3490985723566792e-20	1.0314551020154162e-7	6.303602230678023e-17	3.2017415953850424e-8	-3.308019935895621e-23	2.5808650975284657e-23	3.1935492525001095e-10	5.630651959530558e-10	2.6029204844301964e-8
4500000	0.004999867389969308	-8.974551298351032e-19	-1.3490985723566792e-20	1.0314551020154162e-7	6.303602230678023e-17	3.2017415953850424e-8	-3.3080192118871316e-23	2.5808650975281466e-23	3.1935492525001095e-10	5.630651959530558e-10	2.6029204844301964e-8
4600000	0.004999867389969308	-8.974551298351032e-19	-1.3490985723566792e-20	1.0314551020154162e-7	6.303602230678023e-17	3.2017415953850424e-8	-3.308018487878642e-23	2.580865097527845e-23	3.19354925250011e-10	5.630651959530558e-10	2.6029204844301964e-8
4700000	0.004999867389969308	-8.974551298351032e-19	-1.3490985723566792e-20	1.0314551020154162e-7	6.303602230678023e-17	3.2017415953850424e-8	-3.3080177638701525e-23	2.5808650975275603e-23	3.19354925250011e-10	5.630651959530558e-10	2.6029204844301964e-8
4800000	0.004999867389969308	-8.97455129835103e-19	-1.3490985723566792e-20	1.0314551020154162e-7	6.303602230678023e-17	3.2017415953850424e-8	-3.308017039861663e-23	2.5808650975272923e-23	3.19354925250011e-10	5.630651959530558e-10	2.6029204844301964e-8
4900000	0.004999867389969308	-8.97455129835103e-19	-1.3490985723566792e-20	1.0314551020154162e-7	6.303602230678023e-17	3.2017415953850424e-8	-3.3080163158531734e-23	2.580865097527041e-23	3.19354925250011e-10	5.630651959530558e-10	2.6029204844301964e-8
5000000	0.004999867389969308	-8.97455129835103e-19	-1.3490985723566792e-20	1.0314551020154162e-7	6.303602230678023e-17	3.2017415953850424e-8	-3.308015591844684e-23	2.5808650975268056e-23	3.19354925250011e-10	5.630651959530558e-10	2.6029204844301964e-8
5100000	0.004999867389969308	-8.97455129835103e-19	-1.3490985723566792e-20	1.0314551020154162e-7	6.303602230678023e-17	3.2017415953850424e-8	-3.308014867836194e-23	2.580865097526586e-23	3.19354925250011e-10	5.630651959530558e-10	2.6029204844301964e-8
5200000	0.004999867389969308	-8.97455129835103e-19	-1.3490985723566792e-20	1.0314551020154162e-7	6.303602230678023e-17	3.2017415953850424e-8	-3.308014143827705e-23	2.5808650975263818e-23	3.19354925250011e-10	5.630651959530558e-10	2.6029204844301964e-8
5300000	0.004999867389969308	-8.97455129835103e-19	-1.3490985723566792e-20	1.0314551020154162e-7	6.303602230678023e-17	3.2017415953850424e-8	-3.3080134198192157e-23	2.5808650975261932e-23	3.19354925250011e-10	5.630651959530558e-10	2.6029204844301964e-8
5400000	0.004999867389969308	-8.97455129835103e-19	-1.3490985723566792e-20	1.0314551020154162e-7	6.303602230678023e-17	3.2017415953850424e-8	-3.308012695810726e-23	2.5808650975260192e-23	3.19354925250011e-10	5.630651959530558e-10	2.6029204844301964e-8
5500000	0.004999867389969308	-8.97455129835103e-19	-1.3490985723566792e-20	1.0314551020154162e-7	6.303602230678023e-17	3.2017415953850424e-8	-3.3080119718022366e-23	2.5808650975258596e-23	3.19354925250011e-10	5.630651959530558e-10	2.6029204844301964e-8
5600000	0.004999867389969308	-8.97455129835103e-19	-1.3490985723566792e-20	1.0314551020154162e-7	6.303602230678023e-17	3.2017415953850424e-8	-3.3080112477937467e-23	2.5808650975257145e-23	3.19354925250011e-10	5.630651959530558e-10	2.6029204844301964e-8
5700000	0.004999867389969308	-8.97455129835103e-19	-1.3490985723566792e-20	1.0314551020154162e-7	6.303602230678023e-17	3.2017415953850424e-8	-3.3080105237852574e-23	2.5808650975255834e-23	3.19354925250011e-10	5.630651959530558e-10	2.6029204844301964e-8
5800000	0.004999867389969308	-8.97455129835103e-19	-1.3490985723566792e-20	1.0314551020154162e-7	6.303602230678023e-17	3.2017415953850424e-8	-3.308009799776768e-23	2.5808650975254658e-23	3.19354925250011e-10	5.630651959530558e-10	2.6029204844301964e-8
5900000	0.004999867389969308	-8.97455129835103e-19	-1.3490985723566792e-20	1.0314551020154162e-7	6.303602230678023e-17	3.2017415953850424e-8	-3.308009075768278e-23	2.5808650975253615e-23	3.19354925250011e-10	5.630651959530559e-10	2.6029204844301964e-8
6000000	0.004999867389969308	-8.97455129835103e-19	-1.3490985723566792e-20	1.0314551020154162e-7	6.303602230678023e-17	3.2017415953850424e-8	-3.308008351759789e-23	2.58086509752527e-23	3.19354925250011e-10	5.630651959530559e-10	2.6029204844301964e-8
6100000	0.004999867389969308	-8.97455129835103e-19	-1.3490985723566792e-20	1.0314551020154162e-7	6.303602230678023e-17	3.2017415953850424e-8	-3.3080076277513e-23	2.5808650975251917e-23	3.19354925250011e-10	5.630651959530559e-10	2.6029204844301964e-8
6200000	0.004999867389969308	-8.97455129835103e-19	-1.3490985723566792e-20	1.0314551020154162e-7	6.303602230678023e-17	3.2017415953850424e-8	-3.30800690374281e-23	2.5808650975251252e-23	3.19354925250011e-10	5.630651959530559e-10	2.6029204844301964e-8
6300000	0.004999867389969308	-8.97455129835103e-19	-1.3490985723566792e-20	1.0314551020154162e-7	6.303602230678023e-17	3.2017415953850424e-8	-3.3080061797343206e-23	2.5808650975250712e-23	3.19354925250011e-10	5.630651959530559e-10	2.6029204844301964e-8
6400000	0.004999867389969308	-8.97455129835103e-19	-1.3490985723566792e-20	1.0314551020154162e-7	6.303602230678023e-17	3.2017415953850424e-8	-3.308005455725831e-23	2.580865097525029e-23	3.19354925250011e-10	5.630651959530559e-10	2.6029204844301964e-8
6500000	0.004999867389969308	-8.97455129835103e-19	-1.3490985723566792e-20	1.0314551020154162e-7	6.303602230678023e-17	3.2017415953850424e-8	-3.3080047317173415e-23	2.580865097524998e-23	3.19354925250011e-10	5.630651959530559e-10	2.6029204844301964e-8
6600000	0.004999867389969308	-8.97455129835103e-19	-1.3490985723566792e-20	1.0314551020154162e-7	6.303602230678023e-17	3.2017415953850424e-8	-3.308004007708852e-23	2.580865097524978e-23	3.19354925250011e-10	5.630651959530559e-10	2.6029204844301964e-8
6700000	0.004999867389969308	-8.97455129835103e-19	-1.3490985723566792e-20	1.0314551020154162e-7	6.303602230678023e-17	3.2017415953850424e-8	-3.3080032837003624e-23	2.5808650975249692e-23	3.19354925250011e-10	5.630651959530559e-10	2.6029204844301964e-8
6800000	0.004999867389969308	-8.97455129835103e-19	-1.3490985723566792e-20	1.0314551020154162e-7	6.303602230678023e-17	3.2017415953850424e-8	-3.308002559691873e-23	2.5808650975249707e-23	3.19354925250011e-10	5.630651959530559e-10	2.6029204844301964e-8
6900000	0.004999867389969308	-8.97455129835103e-19	-1.3490985723566792e-20	1.0314551020154162e-7	6.303602230678023e-17	3.2017415953850424e-8	-3.308001835683384e-23	2.5808650975249824e-23	3.19354925250011e-10	5.630651959530559e-10	2.6029204844301964e-8
7000000	0.004999867389969308	-8.97455129835103e-19	-1.3490985723566792e-20	1.0314551020154162e-7	6.303602230678023e-17	3.2017415953850424e-8	-3.308001111674894e-23	2.580865097525004e-23	3.19354925250011e-10	5.630651959530559e-10	2.6029204844301964e-8
7100000	0.004999867389969308	-8.97455129835103e-19	-1.3490985723566792e-20	1.0314551020154162e-7	6.303602230678023e-17	3.2017415953850424e-8	-3.3080003876664047e-23	2.580865097525035e-23	3.19354925250011e-10	5.630651959530559e-10	2.6029204844301964e-8
7200000	0.004999867389969308	-8.97455129835103e-19	-1.3490985723566792e-20	1.0314551020154162e-7	6.303602230678023e-17	3.2017415953850424e-8	-3.307999663657915e-23	2.5808650975250756e-23	3.19354925250011e-10	5.630651959530559e-10	2.6029204844301964e-8
7300000	0.004999867389969308	-8.974551298351028e-19	-1.3490985723566792e-20	1.0314551020154162e-7	6.303602230678023e-17	3.2017415953850424e-8	-3.3079989396494256e-23	2.580865097525125e-23	3.19354925250011e-10	5.630651959530559e-10	2.6029204844301964e-8
7400000	0.004999867389969308	-8.974551298351028e-19	-1.3490985723566792e-20	1.0314551020154162e-7	6.303602230678023e-17	3.2017415953850424e-8	-3.307998215640936e-23	2.5808650975251828e-23	3.19354925250011e-10	5.630651959530559e-10	2.6029204844301964e-8
7500000	0.004999867389969308	-8.974551298351028e-19	-1.3490985723566792e-20	1.0314551020154162e-7	6.303602230678023e-17	3.2017415953850424e-8	-3.3079974916324464e-23	2.5808650975252493e-23	3.19354925250011e-10	5.630651959530559e-10	2.6029204844301964e-8
7600000	0.004999867389969308	-8.974551298351028e-19	-1.3490985723566792e-20	1.0314551020154162e-7	6.303602230678023e-17	3.2017415953850424e-8	-3.307996767623957e-23	2.5808650975253236e-23	3.19354925250011e-10	5.630651959530559e-10	2.6029204844301964e-8
7700000	0.004999867389969308	-8.974551298351028e-19	-1.3490985723566792e-20	1.0314551020154162e-7	6.303602230678023e-17	3.2017415953850424e-8	-3.3079960436154673e-23	2.5808650975254056e-23	3.19354925250011e-10	5.630651959530559e-10	2.6029204844301964e-8
7800000	0.004999867389969308	-8.974551298351028e-19	-1.3490985723566792e-20	1.0314551020154162e-7	6.303602230678023e-17	3.2017415953850424e-8	-3.307995319606978e-23	2.5808650975254952e-23	3.19354925250011e-10	5.630651959530559e-10	2.6029204844301964e-8
7900000	0.004999867389969308	-8.974551298351028e-19	-1.3490985723566792e-20	1.0314551020154162e-7	6.303602230678023e-17	3.2017415953850424e-8	-3.307994595598489e-23	2.5808650975255916e-23	3.19354925250011e-10	5.630651959530559e-10	2.6029204844301964e-8
8000000	0.004999867389969308	-8.974551298351028e-19	-1.3490985723566792e-20	1.0314551020154162e-7	6.303602230678023e-17	3.2017415953850424e-8	-3.307993871589999e-23	2.5808650975256948e-23	3.19354925250011e-10	5.630651959530559e-10	2.6029204844301964e-8
8100000	0.004999867389969308	-8.974551298351028e-19	-1.3490985723566792e-20	1.0314551020154162e-7	6.303602230678023e-17	3.2017415953850424e-8	-3.3079931475815096e-23	2.5808650975258047e-23	3.19354925250011e-10	5.630651959530559e-10	2.6029204844301964e-8
8200000	0.004999867389969308	-8.974551298351028e-19	-1.3490985723566792e-20	1.0314551020154162e-7	6.303602230678023e-17	3.2017415953850424e-8	-3.3079924235730204e-23	2.5808650975259205e-23	3.19354925250011e-10	5.630651959530559e-10	2.6029204844301964e-8
8300000	0.004999867389969308	-8.974551298351028e-19	-1.3490985723566792e-20	1.0314551020154162e-7	6.303602230678023e-17	3.2017415953850424e-8	-3.3079916995645305e-23	2.580865097526042e-23	3.19354925250011e-10	5.630651959530559e-10	2.6029204844301964e-8
8400000	0.004999867389969308	-8.974551298351028e-19	-1.3490985723566792e-20	1.0314551020154162e-7	6.303602230678023e-17	3.2017415953850424e-8	-3.307990975556041e-23	2.5808650975261694e-23	3.19354925250011e-10	5.630651959530559e-10	2.6029204844301964e-8
8500000	0.004999867389969308	-8.974551298351028e-19	-1.3490985723566792e-20	1.0314551020154162e-7	6.303602230678023e-17	3.2017415953850424e-8	-3.3079902515475514e-23	2.580865097526302e-23	3.19354925250011e-10	5.630651959530559e-10	2.6029204844301967e-8
8600000	0.004999867389969308	-8.974551298351028e-19	-1.3490985723566792e-20	1.0314551020154162e-7	6.303602230678023e-17	3.2017415953850424e-8	-3.307989527539062e-23	2.5808650975264392e-23	3.19354925250011e-10	5.630651959530559e-10	2.6029204844301967e-8
8700000	0.004999867389969308	-8.974551298351028e-19	-1.3490985723566792e-20	1.0314551020154162e-7	6.303602230678023e-17	3.2017415953850424e-8	-3.307988803530573e-23	2.580865097526581e-23	3.19354925250011e-10	5.630651959530559e-10	2.6029204844301967e-8
8800000	0.004999867389969308	-8.974551298351028e-19	-1.3490985723566792e-20	1.0314551020154162e-7	6.303602230678023e-17	3.2017415953850424e-8	-3.307988079522083e-23	2.5808650975267271e-23	3.19354925250011e-10	5.630651959530559e-10	2.6029204844301967e-8
8900000	0.004999867389969308	-8.974551298351028e-19	-1.3490985723566792e-20	1.0314551020154162e-7	6.303602230678023e-17	3.2017415953850424e-8	-3.3079873555135937e-23	2.5808650975268773e-23	3.19354925250011e-10	5.630651959530559e-10	2.6029204844301967e-8
9000000	0.004999867389969308	-8.974551298351028e-19	-1.3490985723566792e-20	1.0314551020154162e-7	6.303602230678023e-17	3.2017415953850424e-8	-3.3079866315051044e-23	2.580865097527031e-23	3.19354925250011e-10	5.630651959530559e-10	2.6029204844301967e-8
9100000	0.004999867389969308	-8.974551298351028e-19	-1.3490985723566792e-20	1.0314551020154162e-7	6.303602230678023e-17	3.2017415953850424e-8	-3.3079859074966146e-23	2.5808650975271882e-23	3.19354925250011e-10	5.630651959530559e-10	2.6029204844301967e-8
9200000	0.004999867389969308	-8.974551298351028e-19	-1.3490985723566792e-20	1.0314551020154162e-7	6.303602230678023e-17	3.2017415953850424e-8	-3.3079851834881253e-23	2.5808650975273484e-23	3.19354925250011e-10	5.630651959530559e-10	2.6029204844301967e-8
9300000	0.004999867389969308	-8.974551298351028e-19	-1.3490985723566792e-20	1.0314551020154162e-7	6.303602230678023e-17	3.2017415953850424e-8	-3.3079844594796354e-23	2.5808650975275112e-23	3.19354925250011e-10	5.630651959530559e-10	2.6029204844301967e-8
9400000	0.004999867389969308	-8.974551298351028e-19	-1.3490985723566792e-20	1.0314551020154162e-7	6.303602230678023e-17	3.2017415953850424e-8	-3.307983735471146e-23	2.5808650975276764e-23	3.19354925250011e-10	5.630651959530559e-10	2.6029204844301967e-8
9500000	0.004999867389969308	-8.974551298351028e-19	-1.3490985723566792e-20	1.0314551020154162e-7	6.303602230678023e-17	3.2017415953850424e-8	-3.307983011462657e-23	2.5808650975278436e-23	3.19354925250011e-10	5.630651959530559e-10	2.6029204844301967e-8
9600000	0.004999867389969308	-8.974551298351026e-19	-1.3490985723566792e-20	1.0314551020154162e-7	6.303602230678023e-17	3.2017415953850424e-8	-3.307982287454167e-23	2.5808650975280128e-23	3.19354925250011e-10	5.630651959530559e-10	2.6029204844301967e-8
9700000	0.004999867389969308	-8.974551298351026e-19	-1.3490985723566792e-20	1.0314551020154162e-7	6.303602230678023e-17	3.2017415953850424e-8	-3.307981563445678e-23	2.5808650975281833e-23	3.19354925250011e-10	5.630651959530559e-10	2.6029204844301967e-8
9800000	0.004999867389969308	-8.974551298351026e-19	-1.3490985723566792e-20	1.0314551020154162e-7	6.303602230678023e-17	3.2017415953850424e-8	-3.307980839437188e-23	2.580865097528355e-23	3.19354925250011e-10	5.630651959530559e-10	2.6029204844301967e-8
9900000	0.004999867389969308	-8.974551298351026e-19	-1.3490985723566792e-20	1.0314551020154162e-7	6.303602230678023e-17	3.2017415953850424e-8	-3.3079801154286986e-23	2.5808650975285274e-23	3.1935492525001095e-10	5.630651959530559e-10	2.6029204844301967e-8
10000000	0.004999867389969308	-8.974551298351026e-19	-1.3490985723566792e-20	1.0314551020154162e-7	6.303602230678023e-17	3.2017415953850424e-8	-3.3079793914202094e-23	2.5808650975287005e-23	3.1935492525001095e-10	5.630651959530559e-10	2.6029204844301967e-8
10100000	0.004999867389969308	-8.974551298351026e-19	-1.3490985723566792e-20	1.0314551020154162e-7	6.303602230678023e-17	3.2017415953850424e-8	-3.3079786674117195e-23	2.580865097528874e-23	3.1935492525001095e-10	5.630651959530559e-10	2.6029204844301967e-8
10200000	0.004999867389969308	-8.974551298351026e-19	-1.3490985723566792e-20	1.0314551020154162e-7	6.303602230678023e-17	3.2017415953850424e-8	-3.30797794340323e-23	2.580865097529047e-23	3.1935492525001095e-10	5.630651959530559e-10	2.6029204844301967e-8
10300000	0.004999867389969308	-8.974551298351026e-19	-1.3490985723566792e-20	1.0314551020154162e-7	6.303602230678023e-17	3.2017415953850424e-8	-3.307977219394741e-23	2.5808650975292198e-23	3.1935492525001095e-10	5.630651959530559e-10	2.6029204844301967e-8
10400000	0.004999867389969308	-8.974551298351026e-19	-1.3490985723566792e-20	1.0314551020154162e-7	6.303602230678023e-17	3.2017415953850424e-8	-3.307976495386251e-23	2.5808650975293917e-23	3.1935492525001095e-10	5.630651959530559e-10	2.6029204844301967e-8
10500000	0.004999867389969308	-8.974551298351026e-19	-1.3490985723566792e-20	1.0314551020154162e-7	6.303602230678023e-17	3.2017415953850424e-8	-3.307975771377762e-23	2.5808650975295627e-23	3.1935492525001095e-10	5.630651959530559e-10	2.6029204844301967e-8
10600000	0.004999867389969308	-8.974551298351026e-19	-1.3490985723566792e-20	1.0314551020154162e-7	6.303602230678023e-17	3.2017415953850424e-8	-3.307975047369272e-23	2.5808650975297323e-23	3.1935492525001095e-10	5.630651959530559e-10	2.6029204844301967e-8
10700000	0.004999867389969308	-8.974551298351026e-19	-1.3490985723566792e-20	1.0314551020154162e-7	6.303602230678023e-17	3.2017415953850424e-8	-3.3079743233607827e-23	2.5808650975299004e-23	3.1935492525001095e-10	5.630651959530559e-10	2.6029204844301967e-8
10800000	0.004999867389969308	-8.974551298351026e-19	-1.3490985723566792e-20	1.0314551020154162e-7	6.303602230678023e-17	3.2017415953850424e-8	-3.3079735993522934e-23	2.580865097530066e-23	3.1935492525001095e-10	5.630651959530559e-10	2.6029204844301967e-8
10900000	0.004999867389969308	-8.974551298351026e-19	-1.3490985723566792e-20	1.0314551020154162e-7	6.303602230678023e-17	3.2017415953850424e-8	-3.3079728753438036e-23	2.58086509753023e-23	3.1935492525001095e-10	5.630651959530559e-10	2.6029204844301967e-8
11000000	0.004999867389969308	-8.974551298351026e-19	-1.3490985723566792e-20	1.0314551020154162e-7	6.303602230678023e-17	3.2017415953850424e-8	-3.3079721513353143e-23	2.5808650975303912e-23	3.1935492525001095e-10	5.630651959530559e-10	2.6029204844301967e-8
11100000	0.004999867389969308	-8.974551298351026e-19	-1.3490985723566792e-20	1.0314551020154162e-7	6.303602230678023e-17	3.2017415953850424e-8	-3.307971427326825e-23	2.5808650975305493e-23	3.1935492525001095e-10	5.630651959530559e-10	2.6029204844301967e-8
11200000	0.004999867389969308	-8.974551298351026e-19	-1.3490985723566792e-20	1.0314551020154162e-7	6.303602230678023e-17	3.2017415953850424e-8	-3.307970703318335e-23	2.5808650975307044e-23	3.1935492525001095e-10	5.630651959530559e-10	2.6029204844301967e-8
11300000	0.004999867389969308	-8.974551298351026e-19	-1.3490985723566792e-20	1.0314551020154162e-7	6.303602230678023e-17	3.2017415953850424e-8	-3.307969979309846e-23	2.5808650975308558e-23	3.1935492525001095e-10	5.630651959530559e-10	2.6029204844301967e-8
11400000	0.004999867389969308	-8.974551298351026e-19	-1.3490985723566792e-20	1.0314551020154162e-7	6.303602230678023e-17	3.2017415953850424e-8	-3.307969255301356e-23	2.5808650975310033e-23	3.1935492525001095e-10	5.630651959530559e-10	2.6029204844301967e-8
11500000	0.004999867389969308	-8.974551298351026e-19	-1.3490985723566792e-20	1.0314551020154162e-7	6.303602230678023e-17	3.2017415953850424e-8	-3.307968531292867e-23	2.580865097531147e-23	3.1935492525001095e-10	5.630651959530559e-10	2.6029204844301967e-8
11600000	0.004999867389969308	-8.974551298351026e-19	-1.3490985723566792e-20	1.0314551020154162e-7	6.303602230678023e-17	3.2017415953850424e-8	-3.3079678072843775e-23	2.580865097531286e-23	3.1935492525001095e-10	5.630651959530559e-10	2.6029204844301967e-8
11700000	0.004999867389969308	-8.974551298351026e-19	-1.3490985723566792e-20	1.0314551020154162e-7	6.303602230678023e-17	3.2017415953850424e-8	-3.3079670832758876e-23	2.58086509753142e-23	3.1935492525001095e-10	5.630651959530559e-10	2.6029204844301967e-8
11800000	0.004999867389969308	-8.974551298351026e-19	-1.3490985723566792e-20	1.0314551020154162e-7	6.303602230678023e-17	3.2017415953850424e-8	-3.3079663592673984e-23	2.5808650975315493e-23	3.1935492525001095e-10	5.630651959530559e-10	2.6029204844301967e-8
11900000	0.004999867389969308	-8.974551298351026e-19	-1.3490985723566792e-20	1.0314551020154162e-7	6.303602230678023e-17	3.2017415953850424e-8	-3.3079656352589085e-23	2.580865097531673e-23	3.1935492525001095e-10	5.630651959530559e-10	2.6029204844301967e-8
12000000	0.004999867389969308	-8.974551298351026e-19	-1.3490985723566792e-20	1.0314551020154162e-7	6.303602230678023e-17	3.2017415953850424e-8	-3.307964911250419e-23	2.580865097531791e-23	3.1935492525001095e-10	5.630651959530559e-10	2.6029204844301967e-8
12100000	0.004999867389969308	-8.974551298351024e-19	-1.3490985723566792e-20	1.0314551020154162e-7	6.303602230678023e-17	3.2017415953850424e-8	-3.30796418724193e-23	2.580865097531903e-23	3.1935492525001095e-10	5.630651959530559e-10	2.6029204844301967e-8
12200000	0.004999867389969308	-8.974551298351024e-19	-1.3490985723566792e-20	1.0314551020154162e-7	6.303602230678023e-17	3.2017415953850424e-8	-3.30796346323344e-23	2.5808650975320086e-23	3.1935492525001095e-10	5.630651959530559e-10	2.6029204844301967e-8
12300000	0.004999867389969308	-8.974551298351024e-19	-1.3490985723566792e-20	1.0314551020154162e-7	6.303602230678023e-17	3.2017415953850424e-8	-3.307962739224951e-23	2.5808650975321077e-23	3.1935492525001095e-10	5.630651959530559e-10	2.6029204844301967e-8
12400000	0.004999867389969308	-8.974551298351024e-19	-1.3490985723566792e-20	1.0314551020154162e-7	6.303602230678023e-17	3.2017415953850424e-8	-3.3079620152164616e-23	2.5808650975321997e-23	3.1935492525001095e-10	5.630651959530559e-10	2.6029204844301967e-8
12500000	0.004999867389969308	-8.974551298351024e-19	-1.3490985723566792e-20	1.0314551020154162e-7	6.303602230678023e-17	3.2017415953850424e-8	-3.307961291207972e-23	2.5808650975322843e-23	3.1935492525001095e-10	5.630651959530559e-10	2.6029204844301967e-8
12600000	0.004999867389969308	-8.974551298351024e-19	-1.3490985723566792e-20	1.0314551020154162e-7	6.303602230678023e-17	3.2017415953850424e-8	-3.3079605671994824e-23	2.5808650975323616e-23	3.1935492525001095e-10	5.630651959530559e-10	2.6029204844301967e-8
12700000	0.004999867389969308	-8.974551298351024e-19	-1.3490985723566792e-20	1.0314551020154162e-7	6.303602230678023e-17	3.2017415953850424e-8	-3.3079598431909926e-23	2.580865097532431e-23	3.1935492525001095e-10	5.630651959530559e-10	2.6029204844301967e-8
12800000	0.004999867389969308	-8.974551298351024e-19	-1.3490985723566792e-20	1.0314551020154162e-7	6.303602230678023e-17	3.2017415953850424e-8	-3.3079591191825033e-23	2.580865097532492e-23	3.1935492525001095e-10	5.630651959530559e-10	2.6029204844301967e-8
12900000	0.004999867389969308	-8.974551298351024e-19	-1.3490985723566792e-20	1.0314551020154162e-7	6.303602230678023e-17	3.2017415953850424e-8	-3.307958395174014e-23	2.5808650975325444e-23	3.1935492525001095e-10	5.630651959530559e-10	2.6029204844301967e-8
13000000	0.004999867389969308	-8.974551298351024e-19	-1.3490985723566792e-20	1.0314551020154162e-7	6.303602230678023e-17	3.2017415953850424e-8	-3.307957671165524e-23	2.5808650975325882e-23	3.1935492525001095e-10	5.630651959530559e-10	2.6029204844301967e-8
13100000	0.004999867389969308	-8.974551298351024e-19	-1.3490985723566792e-20	1.0314551020154162e-7	6.303602230678023e-17	3.2017415953850424e-8	-3.307956947157035e-23	2.5808650975326228e-23	3.1935492525001095e-10	5.630651959530559e-10	2.6029204844301967e-8
13200000	0.004999867389969308	-8.974551298351024e-19	-1.3490985723566792e-20	1.0314551020154162e-7	6.303602230678023e-17	3.2017415953850424e-8	-3.3079562231485456e-23	2.5808650975326478e-23	3.1935492525001095e-10	5.630651959530559e-10	2.6029204844301967e-8
13300000	0.004999867389969308	-8.974551298351024e-19	-1.3490985723566792e-20	1.0314551020154162e-7	6.303602230678023e-17	3.2017415953850424e-8	-3.307955499140056e-23	2.580865097532663e-23	3.1935492525001095e-10	5.630651959530559e-10	2.6029204844301967e-8
13400000	0.004999867389969308	-8.974551298351024e-19	-1.3490985723566792e-20	1.0314551020154162e-7	6.303602230678023e-17	3.2017415953850424e-8	-3.3079547751315665e-23	2.5808650975326684e-23	3.1935492525001095e-10	5.630651959530559e-10	2.6029204844301967e-8
13500000	0.004999867389969308	-8.974551298351024e-19	-1.3490985723566792e-20	1.0314551020154162e-7	6.303602230678023e-17	3.2017415953850424e-8	-3.3079540511230766e-23	2.5808650975326684e-23	3.1935492525001095e-10	5.630651959530559e-10	2.6029204844301967e-8
13600000	0.004999867389969308	-8.974551298351024e-19	-1.3490985723566792e-20	1.0314551020154162e-7	6.303602230678023e-17	3.2017415953850424e-8	-3.3079533271145874e-23	2.5808650975326684e-23	3.1935492525001095e-10	5.630651959530559e-10	2.6029204844301967e-8
13700000	0.004999867389969308	-8.974551298351024e-19	-1.3490985723566792e-20	1.0314551020154162e-7	6.303602230678023e-17	3.2017415953850424e-8	-3.307952603106098e-23	2.580865097532668e-23	3.1935492525001095e-10	5.630651959530559e-10	2.6029204844301967e-8
13800000	0.004999867389969308	-8.974551298351024e-19	-1.3490985723566792e-20	1.0314551020154162e-7	6.303602230678023e-17	3.2017415953850424e-8	-3.307951879097608e-23	2.580865097532668e-23	3.1935492525001095e-10	5.630651959530559e-10	2.6029204844301967e-8
13900000	0.004999867389969308	-8.974551298351024e-19	-1.3490985723566792e-20	1.0314551020154162e-7	6.303602230678023e-17	3.2017415953850424e-8	-3.307951155089119e-23	2.580865097532668e-23	3.1935492525001095e-10	5.630651959530559e-10	2.6029204844301967e-8
14000000	0.004999867389969308	-8.974551298351024e-19	-1.3490985723566792e-20	1.0314551020154162e-7	6.303602230678023e-17	3.2017415953850424e-8	-3.3079504310806297e-23	2.580865097532668e-23	3.1935492525001095e-10	5.630651959530559e-10	2.6029204844301967e-8
14100000	0.004999867389969308	-8.974551298351024e-19	-1.3490985723566792e-20	1.0314551020154162e-7	6.303602230678023e-17	3.2017415953850424e-8	-3.30794970707214e-23	2.580865097532668e-23	3.1935492525001095e-10	5.630651959530559e-10	2.6029204844301967e-8
14200000	0.004999867389969308	-8.974551298351024e-19	-1.3490985723566792e-20	1.0314551020154162e-7	6.303602230678023e-17	3.2017415953850424e-8	-3.3079489830636506e-23	2.580865097532668e-23	3.1935492525001095e-10	5.630651959530559e-10	2.6029204844301967e-8
14300000	0.004999867389969308	-8.974551298351024e-19	-1.3490985723566792e-20	1.0314551020154162e-7	6.303602230678023e-17	3.2017415953850424e-8	-3.307948259055161e-23	2.580865097532668e-23	3.1935492525001095e-10	5.630651959530559e-10	2.6029204844301967e-8
14400000	0.004999867389969308	-8.974551298351024e-19	-1.3490985723566792e-20	1.0314551020154162e-7	6.303602230678023e-17	3.2017415953850424e-8	-3.3079475350466714e-23	2.580865097532668e-23	3.1935492525001095e-10	5.630651959530559e-10	2.6029204844301967e-8
14500000	0.004999867389969308	-8.974551298351024e-19	-1.3490985723566792e-20	1.0314551020154162e-7	6.303602230678023e-17	3.2017415953850424e-8	-3.307946811038182e-23	2.5808650975326678e-23	3.1935492525001095e-10	5.630651959530559e-10	2.6029204844301967e-8
14600000	0.004999867389969308	-8.974551298351024e-19	-1.3490985723566792e-20	1.0314551020154162e-7	6.303602230678023e-17	3.2017415953850424e-8	-3.3079460870296923e-23	2.5808650975326678e-23	3.1935492525001095e-10	5.630651959530559e-10	2.6029204844301967e-8
14700000	0.004999867389969308	-8.974551298351024e-19	-1.3490985723566792e-20	1.0314551020154162e-7	6.303602230678023e-17	3.2017415953850424e-8	-3.307945363021203e-23	2.5808650975326678e-23	3.1935492525001095e-10	5.630651959530559e-10	2.6029204844301967e-8
14800000	0.004999867389969308	-8.974551298351022e-19	-1.3490985723566792e-20	1.0314551020154162e-7	6.303602230678023e-17	3.2017415953850424e-8	-3.307944639012714e-23	2.5808650975326678e-23	3.1935492525001095e-10	5.630651959530559e-10	2.6029204844301967e-8
14900000	0.004999867389969308	-8.974551298351022e-19	-1.3490985723566792e-20	1.0314551020154162e-7	6.303602230678023e-17	3.2017415953850424e-8	-3.307943915004224e-23	2.5808650975326678e-23	3.1935492525001095e-10	5.630651959530559e-10	2.6029204844301967e-8
15000000	0.004999867389969308	-8.974551298351022e-19	-1.3490985723566792e-20	1.0314551020154162e-7	6.303602230678023e-17	3.2017415953850424e-8	-3.3079431909957346e-23	2.5808650975326678e-23	3.1935492525001095e-10	5.630651959530559e-10	2.6029204844301967e-8
15100000	0.004999867389969308	-8.974551298351022e-19	-1.3490985723566792e-20	1.0314551020154162e-7	6.303602230678023e-17	3.2017415953850424e-8	-3.307942466987245e-23	2.5808650975326678e-23	3.1935492525001095e-10	5.630651959530559e-10	2.6029204844301967e-8
15200000	0.004999867389969308	-8.974551298351022e-19	-1.3490985723566792e-20	1.0314551020154162e-7	6.303602230678023e-17	3.2017415953850424e-8	-3.3079417429787555e-23	2.5808650975326678e-23	3.1935492525001095e-10	5.630651959530559e-10	2.6029204844301967e-8
15300000	0.004999867389969308	-8.974551298351022e-19	-1.3490985723566792e-20	1.0314551020154162e-7	6.303602230678023e-17	3.2017415953850424e-8	-3.307941018970266e-23	2.5808650975326678e-23	3.1935492525001095e-10	5.630651959530559e-10	2.6029204844301967e-8
15400000	0.004999867389969308	-8.974551298351022e-19	-1.3490985723566792e-20	1.0314551020154162e-7	6.303602230678023e-17	3.2017415953850424e-8	-3.3079402949617764e-23	2.5808650975326678e-23	3.1935492525001095e-10	5.630651959530559e-10	2.6029204844301967e-8
15500000	0.004999867389969308	-8.974551298351022e-19	-1.3490985723566792e-20	1.0314551020154162e-7	6.303602230678023e-17	3.2017415953850424e-8	-3.307939570953287e-23	2.5808650975326678e-23	3.1935492525001095e-10	5.630651959530559e-10	2.6029204844301967e-8
15600000	0.004999867389969308	-8.974551298351022e-19	-1.3490985723566792e-20	1.0314551020154162e-7	6.303602230678023e-17	3.2017415953850424e-8	-3.307938846944797e-23	2.5808650975326678e-23	3.1935492525001095e-10	5.630651959530559e-10	2.6029204844301967e-8
15700000	0.004999867389969308	-8.974551298351022e-19	-1.3490985723566792e-20	1.0314551020154162e-7	6.303602230678023e-17	3.2017415953850424e-8	-3.307938122936308e-23	2.5808650975326675e-23	3.1935492525001095e-10	5.630651959530559e-10	2.6029204844301967e-8
15800000	0.004999867389969308	-8.974551298351022e-19	-1.3490985723566792e-20	1.0314551020154162e-7	6.303602230678023e-17	3.2017415953850424e-8	-3.307937398927819e-23	2.5808650975326675e-23	3.1935492525001095e-10	5.630651959530559e-10	2.6029204844301967e-8
15900000	0.004999867389969308	-8.974551298351022e-19	-1.3490985723566792e-20	1.0314551020154162e-7	6.303602230678023e-17	3.2017415953850424e-8	-3.307936674919329e-23	2.5808650975326675e-23	3.1935492525001095e-10	5.630651959530559e-10	2.6029204844301967e-8
16000000	0.004999867389969308	-8.974551298351022e-19	-1.3490985723566792e-20	1.0314551020154162e-7	6.303602230678023e-17	3.2017415953850424e-8	-3.3079359509108396e-23	2.5808650975326675e-23	3.1935492525001095e-10	5.630651959530559e-10	2.6029204844301967e-8
16100000	0.004999867389969308	-8.974551298351022e-19	-1.3490985723566792e-20	1.0314551020154162e-7	6.303602230678023e-17	3.2017415953850424e-8	-3.3079352269023503e-23	2.5808650975326675e-23	3.1935492525001095e-10	5.630651959530559e-10	2.6029204844301967e-8
16200000	0.004999867389969308	-8.974551298351022e-19	-1.3490985723566792e-20	1.0314551020154162e-7	6.303602230678023e-17	3.2017415953850424e-8	-3.3079345028938605e-23	2.5808650975326675e-23	3.1935492525001095e-10	5.630651959530559e-10	2.6029204844301967e-8
16300000	0.004999867389969308	-8.974551298351022e-19	-1.3490985723566792e-20	1.0314551020154162e-7	6.303602230678023e-17	3.2017415953850424e-8	-3.307933778885371e-23	2.5808650975326675e-23	3.1935492525001095e-10	5.630651959530559e-10	2.6029204844301967e-8
16400000	0.004999867389969308	-8.974551298351022e-19	-1.3490985723566792e-20	1.0314551020154162e-7	6.303602230678023e-17	3.2017415953850424e-8	-3.3079330548768813e-23	2.5808650975326675e-23	3.1935492525001095e-10	5.630651959530559e-10	2.6029204844301967e-8
16500000	0.004999867389969308	-8.974551298351022e-19	-1.3490985723566792e-20	1.0314551020154162e-7	6.303602230678023e-17	3.2017415953850424e-8	-3.307932330868392e-23	2.5808650975326675e-23	3.1935492525001095e-10	5.630651959530559e-10	2.6029204844301967e-8
16600000	0.004999867389969308	-8.974551298351022e-19	-1.3490985723566792e-20	1.0314551020154162e-7	6.303602230678023e-17	3.2017415953850424e-8	-3.307931606859903e-23	2.5808650975326675e-23	3.1935492525001095e-10	5.630651959530559e-10	2.6029204844301967e-8
16700000	0.004999867389969308	-8.974551298351022e-19	-1.3490985723566792e-20	1.0314551020154162e-7	6.303602230678023e-17	3.2017415953850424e-8	-3.307930882851413e-23	2.5808650975326675e-23	3.1935492525001095e-10	5.630651959530559e-10	2.6029204844301967e-8
16800000	0.004999867389969308	-8.974551298351022e-19	-1.3490985723566792e-20	1.0314551020154162e-7	6.303602230678023e-17	3.2017415953850424e-8	-3.3079301588429237e-23	2.5808650975326675e-23	3.1935492525001095e-10	5.630651959530559e-10	2.6029204844301967e-8
16900000	0.004999867389969308	-8.974551298351022e-19	-1.3490985723566792e-20	1.0314551020154162e-7	6.303602230678023e-17	3.2017415953850424e-8	-3.3079294348344344e-23	2.5808650975326675e-23	3.1935492525001095e-10	5.630651959530559e-10	2.6029204844301967e-8
17000000	0.004999867389969308	-8.974551298351022e-19	-1.3490985723566792e-20	1.0314551020154162e-7	6.303602230678023e-17	3.2017415953850424e-8	-3.3079287108259445e-23	2.5808650975326675e-23	3.1935492525001095e-10	5.630651959530559e-10	2.6029204844301967e-8
17100000	0.004999867389969308	-8.974551298351022e-19	-1.3490985723566792e-20	1.0314551020154162e-7	6.303602230678023e-17	3.2017415953850424e-8	-3.307927986817455e-23	2.5808650975326675e-23	3.1935492525001095e-10	5.630651959530559e-10	2.6029204844301967e-8
17200000	0.004999867389969308	-8.974551298351022e-19	-1.3490985723566792e-20	1.0314551020154162e-7	6.303602230678023e-17	3.2017415953850424e-8	-3.3079272628089654e-23	2.5808650975326675e-23	3.1935492525001095e-10	5.630651959530559e-10	2.6029204844301967e-8
17300000	0.004999867389969308	-8.97455129835102e-19	-1.3490985723566792e-20	1.0314551020154162e-7	6.303602230678023e-17	3.2017415953850424e-8	-3.307926538800476e-23	2.5808650975326675e-23	3.1935492525001095e-10	5.630651959530559e-10	2.6029204844301967e-8
17400000	0.004999867389969308	-8.97455129835102e-19	-1.3490985723566792e-20	1.0314551020154162e-7	6.303602230678023e-17	3.2017415953850424e-8	-3.307925814791987e-23	2.5808650975326675e-23	3.1935492525001095e-10	5.630651959530559e-10	2.6029204844301967e-8
17500000	0.004999867389969308	-8.97455129835102e-19	-1.3490985723566792e-20	1.0314551020154162e-7	6.303602230678023e-17	3.2017415953850424e-8	-3.307925090783497e-23	2.5808650975326675e-23	3.1935492525001095e-10	5.630651959530559e-10	2.6029204844301967e-8
17600000	0.004999867389969308	-8.97455129835102e-19	-1.3490985723566792e-20	1.0314551020154162e-7	6.303602230678023e-17	3.2017415953850424e-8	-3.307924366775008e-23	2.5808650975326675e-23	3.1935492525001095e-10	5.630651959530559e-10	2.6029204844301967e-8
17700000	0.004999867389969308	-8.97455129835102e-19	-1.3490985723566792e-20	1.0314551020154162e-7	6.303602230678023e-17	3.2017415953850424e-8	-3.307923642766518e-23	2.5808650975326675e-23	3.1935492525001095e-10	5.630651959530559e-10	2.6029204844301967e-8
17800000	0.004999867389969308	-8.97455129835102e-19	-1.3490985723566792e-20	1.0314551020154162e-7	6.303602230678023e-17	3.2017415953850424e-8	-3.3079229187580286e-23	2.5808650975326675e-23	3.1935492525001095e-10	5.630651959530559e-10	2.6029204844301967e-8
17900000	0.004999867389969308	-8.97455129835102e-19	-1.3490985723566792e-20	1.0314551020154162e-7	6.303602230678023e-17	3.2017415953850424e-8	-3.3079221947495393e-23	2.5808650975326675e-23	3.1935492525001095e-10	5.630651959530559e-10	2.6029204844301967e-8
18000000	0.004999867389969308	-8.97455129835102e-19	-1.3490985723566792e-20	1.0314551020154162e-7	6.303602230678023e-17	3.2017415953850424e-8	-3.3079214707410495e-23	2.5808650975326675e-23	3.1935492525001095e-10	5.630651959530559e-10	2.6029204844301967e-8
18100000	0.004999867389969308	-8.97455129835102e-19	-1.3490985723566792e-20	1.0314551020154162e-7	6.303602230678023e-17	3.2017415953850424e-8	-3.30792074673256e-23	2.5808650975326675e-23	3.1935492525001095e-10	5.630651959530559e-10	2.6029204844301967e-8
18200000	0.004999867389969308	-8.97455129835102e-19	-1.3490985723566792e-20	1.0314551020154162e-7	6.303602230678023e-17	3.2017415953850424e-8	-3.307920022724071e-23	2.5808650975326675e-23	3.1935492525001095e-10	5.630651959530559e-10	2.6029204844301967e-8
18300000	0.004999867389969308	-8.97455129835102e-19	-1.3490985723566792e-20	1.0314551020154162e-7	6.303602230678023e-17	3.2017415953850424e-8	-3.307919298715581e-23	2.5808650975326675e-23	3.1935492525001095e-10	5.630651959530559e-10	2.6029204844301967e-8
18400000	0.004999867389969308	-8.97455129835102e-19	-1.3490985723566792e-20	1.0314551020154162e-7	6.303602230678023e-17	3.2017415953850424e-8	-3.307918574707092e-23	2.5808650975326675e-23	3.1935492525001095e-10	5.630651959530559e-10	2.6029204844301967e-8
18500000	0.004999867389969308	-8.97455129835102e-19	-1.3490985723566792e-20	1.0314551020154162e-7	6.303602230678023e-17	3.2017415953850424e-8	-3.307917850698602e-23	2.5808650975326675e-23	3.1935492525001095e-10	5.630651959530559e-10	2.6029204844301967e-8
18600000	0.004999867389969308	-8.97455129835102e-19	-1.3490985723566792e-20	1.0314551020154162e-7	6.303602230678023e-17	3.2017415953850424e-8	-3.3079171266901127e-23	2.5808650975326675e-23	3.1935492525001095e-10	5.630651959530559e-10	2.6029204844301967e-8
18700000	0.004999867389969308	-8.97455129835102e-19	-1.3490985723566792e-20	1.0314551020154162e-7	6.303602230678023e-17	3.2017415953850424e-8	-3.3079164026816234e-23	2.5808650975326675e-23	3.1935492525001095e-10	5.630651959530559e-10	2.6029204844301967e-8
18800000	0.004999867389969308	-8.97455129835102e-19	-1.3490985723566792e-20	1.0314551020154162e-7	6.303602230678023e-17	3.2017415953850424e-8	-3.3079156786731335e-23	2.5808650975326675e-23	3.1935492525001095e-10	5.630651959530559e-10	2.6029204844301967e-8
18900000	0.004999867389969308	-8.97455129835102e-19	-1.3490985723566792e-20	1.0314551020154162e-7	6.303602230678023e-17	3.2017415953850424e-8	-3.307914954664644e-23	2.5808650975326678e-23	3.1935492525001095e-10	5.630651959530559e-10	2.6029204844301967e-8
19000000	0.004999867389969308	-8.97455129835102e-19	-1.3490985723566792e-20	1.0314551020154162e-7	6.303602230678023e-17	3.2017415953850424e-8	-3.307914230656155e-23	2.5808650975326678e-23	3.1935492525001095e-10	5.630651959530559e-10	2.6029204844301967e-8
19100000	0.004999867389969308	-8.97455129835102e-19	-1.3490985723566792e-20	1.0314551020154162e-7	6.303602230678023e-17	3.2017415953850424e-8	-3.307913506647665e-23	2.5808650975326678e-23	3.1935492525001095e-10	5.630651959530558e-10	2.6029204844301967e-8
19200000	0.004999867389969308	-8.97455129835102e-19	-1.3490985723566792e-20	1.0314551020154162e-7	6.303602230678023e-17	3.2017415953850424e-8	-3.307912782639176e-23	2.5808650975326678e-23	3.1935492525001095e-10	5.630651959530558e-10	2.6029204844301967e-8
19300000	0.004999867389969308	-8.97455129835102e-19	-1.3490985723566792e-20	1.0314551020154162e-7	6.303602230678023e-17	3.2017415953850424e-8	-3.307912058630686e-23	2.5808650975326678e-23	3.1935492525001095e-10	5.630651959530558e-10	2.6029204844301967e-8
19400000	0.004999867389969308	-8.97455129835102e-19	-1.3490985723566792e-20	1.0314551020154162e-7	6.303602230678023e-17	3.2017415953850424e-8	-3.307911334622197e-23	2.5808650975326678e-23	3.1935492525001095e-10	5.630651959530558e-10	2.6029204844301967e-8
19500000	0.004999867389969308	-8.97455129835102e-19	-1.3490985723566792e-20	1.0314551020154162e-7	6.303602230678023e-17	3.2017415953850424e-8	-3.3079106106137075e-23	2.5808650975326678e-23	3.1935492525001095e-10	5.630651959530558e-10	2.6029204844301967e-8
19600000	0.004999867389969308	-8.974551298351018e-19	-1.3490985723566792e-20	1.0314551020154162e-7	6.303602230678023e-17	3.2017415953850424e-8	-3.3079098866052176e-23	2.5808650975326678e-23	3.1935492525001095e-10	5.630651959530558e-10	2.6029204844301967e-8
19700000	0.004999867389969308	-8.974551298351018e-19	-1.3490985723566792e-20	1.0314551020154162e-7	6.303602230678023e-17	3.2017415953850424e-8	-3.3079091625967283e-23	2.5808650975326678e-23	3.1935492525001095e-10	5.630651959530558e-10	2.6029204844301967e-8
19800000	0.004999867389969308	-8.974551298351018e-19	-1.3490985723566792e-20	1.0314551020154162e-7	6.303602230678023e-17	3.2017415953850424e-8	-3.3079084385882385e-23	2.5808650975326678e-23	3.1935492525001095e-10	5.630651959530558e-10	2.6029204844301967e-8
19900000	0.004999867389969308	-8.974551298351018e-19	-1.3490985723566792e-20	1.0314551020154162e-7	6.303602230678023e-17	3.2017415953850424e-8	-3.307907714579749e-23	2.5808650975326678e-23	3.1935492525001095e-10	5.630651959530558e-10	2.6029204844301967e-8
20000000	0.004999867389969308	-8.974551298351018e-19	-1.3490985723566792e-20	1.0314551020154162e-7	6.303602230678023e-17	3.2017415953850424e-8	-3.30790699057126e-23	2.5808650975326678e-23	3.1935492525001095e-10	5.630651959530558e-10	2.6029204844301967e-8
20100000	0.004999867389969308	-8.974551298351018e-19	-1.3490985723566792e-20	1.0314551020154162e-7	6.303602230678023e-17	3.2017415953850424e-8	-3.30790626656277e-23	2.5808650975326678e-23	3.1935492525001095e-10	5.630651959530558e-10	2.6029204844301964e-8
20200000	0.004999867389969308	-8.974551298351018e-19	-1.3490985723566792e-20	1.0314551020154162e-7	6.303602230678023e-17	3.2017415953850424e-8	-3.307905542554281e-23	2.5808650975326678e-23	3.1935492525001095e-10	5.630651959530558e-10	2.6029204844301964e-8
20300000	0.004999867389969308	-8.974551298351018e-19	-1.3490985723566792e-20	1.0314551020154162e-7	6.303602230678023e-17	3.2017415953850424e-8	-3.3079048185457915e-23	2.5808650975326678e-23	3.1935492525001095e-10	5.630651959530558e-10	2.6029204844301964e-8
20400000	0.004999867389969308	-8.974551298351018e-19	-1.3490985723566792e-20	1.0314551020154162e-7	6.303602230678023e-17	3.2017415953850424e-8	-3.3079040945373017e-23	2.5808650975326678e-23	3.1935492525001095e-10	5.630651959530558e-10	2.6029204844301964e-8
20500000	0.004999867389969308	-8.974551298351018e-19	-1.3490985723566792e-20	1.0314551020154162e-7	6.303602230678023e-17	3.2017415953850424e-8	-3.3079033705288124e-23	2.5808650975326678e-23	3.1935492525001095e-10	5.630651959530558e-10	2.6029204844301964e-8
20600000	0.004999867389969308	-8.974551298351018e-19	-1.3490985723566792e-20	1.0314551020154162e-7	6.303602230678023e-17	3.2017415953850424e-8	-3.3079026465203225e-23	2.5808650975326678e-23	3.1935492525001095e-10	5.630651959530558e-10	2.6029204844301964e-8
20700000	0.004999867389969308	-8.974551298351018e-19	-1.3490985723566792e-20	1.0314551020154162e-7	6.303602230678023e-17	3.2017415953850424e-8	-3.307901922511833e-23	2.5808650975326678e-23	3.1935492525001095e-10	5.630651959530558e-10	2.6029204844301964e-8
20800000	0.004999867389969308	-8.974551298351018e-19	-1.3490985723566792e-20	1.0314551020154162e-7	6.303602230678023e-17	3.2017415953850424e-8	-3.307901198503344e-23	2.5808650975326678e-23	3.1935492525001095e-10	5.630651959530558e-10	2.6029204844301964e-8
20900000	0.004999867389969308	-8.974551298351018e-19	-1.3490985723566792e-20	1.0314551020154162e-7	6.303602230678023e-17	3.2017415953850424e-8	-3.307900474494854e-23	2.5808650975326678e-23	3.1935492525001095e-10	5.630651959530558e-10	2.6029204844301964e-8
21000000	0.004999867389969308	-8.974551298351018e-19	-1.3490985723566792e-20	1.0314551020154162e-7	6.303602230678023e-17	3.2017415953850424e-8	-3.307899750486365e-23	2.5808650975326678e-23	3.1935492525001095e-10	5.630651959530558e-10	2.6029204844301964e-8
21100000	0.004999867389969308	-8.974551298351018e-19	-1.3490985723566792e-20	1.0314551020154162e-7	6.303602230678023e-17	3.2017415953850424e-8	-3.3078990264778756e-23	2.5808650975326678e-23	3.1935492525001095e-10	5.630651959530558e-10	2.6029204844301964e-8
21200000	0.004999867389969308	-8.974551298351018e-19	-1.3490985723566792e-20	1.0314551020154162e-7	6.303602230678023e-17	3.2017415953850424e-8	-3.307898302469386e-23	2.580865097532668e-23	3.1935492525001095e-10	5.630651959530558e-10	2.6029204844301964e-8
21300000	0.004999867389969308	-8.974551298351018e-19	-1.3490985723566792e-20	1.0314551020154162e-7	6.303602230678023e-17	3.2017415953850424e-8	-3.3078975784608965e-23	2.580865097532668e-23	3.1935492525001095e-10	5.630651959530558e-10	2.6029204844301964e-8
21400000	0.004999867389969308	-8.974551298351018e-19	-1.3490985723566792e-20	1.0314551020154162e-7	6.303602230678023e-17	3.2017415953850424e-8	-3.3078968544524066e-23	2.580865097532668e-23	3.1935492525001095e-10	5.630651959530558e-10	2.6029204844301964e-8
21500000	0.004999867389969308	-8.974551298351018e-19	-1.3490985723566792e-20	1.0314551020154162e-7	6.303602230678023e-17	3.2017415953850424e-8	-3.3078961304439173e-23	2.580865097532668e-23	3.1935492525001095e-10	5.630651959530558e-10	2.6029204844301964e-8
21600000	0.004999867389969308	-8.974551298351018e-19	-1.3490985723566792e-20	1.0314551020154162e-7	6.303602230678023e-17	3.2017415953850424e-8	-3.307895406435428e-23	2.580865097532668e-23	3.1935492525001095e-10	5.630651959530558e-10	2.6029204844301964e-8
21700000	0.004999867389969308	-8.974551298351018e-19	-1.3490985723566792e-20	1.0314551020154162e-7	6.303602230678023e-17	3.2017415953850424e-8	-3.307894682426938e-23	2.580865097532668e-23	3.1935492525001095e-10	5.630651959530558e-10	2.6029204844301964e-8
21800000	0.004999867389969308	-8.974551298351018e-19	-1.3490985723566792e-20	1.0314551020154162e-7	6.303602230678023e-17	3.2017415953850424e-8	-3.307893958418449e-23	2.580865097532668e-23	3.1935492525001095e-10	5.630651959530558e-10	2.6029204844301964e-8
21900000	0.004999867389969308	-8.974551298351018e-19	-1.3490985723566792e-20	1.0314551020154162e-7	6.303602230678023e-17	3.2017415953850424e-8	-3.307893234409959e-23	2.580865097532668e-23	3.1935492525001095e-10	5.630651959530558e-10	2.6029204844301964e-8
22000000	0.004999867389969308	-8.974551298351018e-19	-1.3490985723566792e-20	1.0314551020154162e-7	6.303602230678023e-17	3.2017415953850424e-8	-3.30789251040147e-23	2.580865097532668e-23	3.1935492525001095e-10	5.630651959530558e-10	2.6029204844301964e-8
22100000	0.004999867389969308	-8.974551298351016e-19	-1.3490985723566792e-20	1.0314551020154162e-7	6.303602230678023e-17	3.2017415953850424e-8	-3.3078917863929805e-23	2.580865097532668e-23	3.1935492525001095e-10	5.630651959530558e-10	2.6029204844301964e-8
22200000	0.004999867389969308	-8.974551298351016e-19	-1.3490985723566792e-20	1.0314551020154162e-7	6.303602230678023e-17	3.2017415953850424e-8	-3.3078910623844907e-23	2.580865097532668e-23	3.1935492525001095e-10	5.630651959530558e-10	2.6029204844301964e-8
22300000	0.004999867389969308	-8.974551298351016e-19	-1.3490985723566792e-20	1.0314551020154162e-7	6.303602230678023e-17	3.2017415953850424e-8	-3.3078903383760014e-23	2.580865097532668e-23	3.1935492525001095e-10	5.630651959530558e-10	2.6029204844301964e-8
22400000	0.004999867389969308	-8.974551298351016e-19	-1.3490985723566792e-20	1.0314551020154162e-7	6.303602230678023e-17	3.2017415953850424e-8	-3.307889614367512e-23	2.580865097532668e-23	3.1935492525001095e-10	5.630651959530558e-10	2.6029204844301964e-8
22500000	0.004999867389969308	-8.974551298351016e-19	-1.3490985723566792e-20	1.0314551020154162e-7	6.303602230678023e-17	3.2017415953850424e-8	-3.307888890359022e-23	2.580865097532668e-23	3.1935492525001095e-10	5.630651959530558e-10	2.6029204844301964e-8
22600000	0.004999867389969308	-8.974551298351016e-19	-1.3490985723566792e-20	1.0314551020154162e-7	6.303602230678023e-17	3.2017415953850424e-8	-3.307888166350533e-23	2.580865097532668e-23	3.1935492525001095e-10	5.630651959530558e-10	2.6029204844301964e-8
22700000	0.004999867389969308	-8.974551298351016e-19	-1.3490985723566792e-20	1.0314551020154162e-7	6.303602230678023e-17	3.2017415953850424e-8	-3.307887442342043e-23	2.580865097532668e-23	3.1935492525001095e-10	5.630651959530558e-10	2.6029204844301964e-8
22800000	0.004999867389969308	-8.974551298351016e-19	-1.3490985723566792e-20	1.0314551020154162e-7	6.303602230678023e-17	3.2017415953850424e-8	-3.307886718333554e-23	2.580865097532668e-23	3.1935492525001095e-10	5.630651959530558e-10	2.6029204844301964e-8
22900000	0.004999867389969308	-8.974551298351016e-19	-1.3490985723566792e-20	1.0314551020154162e-7	6.303602230678023e-17	3.2017415953850424e-8	-3.3078859943250646e-23	2.580865097532668e-23	3.1935492525001095e-10	5.630651959530558e-10	2.6029204844301964e-8
23000000	0.004999867389969308	-8.974551298351016e-19	-1.3490985723566792e-20	1.0314551020154162e-7	6.303602230678023e-17	3.2017415953850424e-8	-3.307885270316575e-23	2.580865097532668e-23	3.1935492525001095e-10	5.630651959530558e-10	2.6029204844301964e-8
23100000	0.004999867389969308	-8.974551298351016e-19	-1.3490985723566792e-20	1.0314551020154162e-7	6.303602230678023e-17	3.2017415953850424e-8	-3.3078845463080855e-23	2.580865097532668e-23	3.1935492525001095e-10	5.630651959530558e-10	2.6029204844301964e-8
23200000	0.004999867389969308	-8.974551298351016e-19	-1.3490985723566792e-20	1.0314551020154162e-7	6.303602230678023e-17	3.2017415953850424e-8	-3.307883822299596e-23	2.580865097532668e-23	3.1935492525001095e-10	5.630651959530558e-10	2.6029204844301964e-8
23300000	0.004999867389969308	-8.974551298351016e-19	-1.3490985723566792e-20	1.0314551020154162e-7	6.303602230678023e-17	3.2017415953850424e-8	-3.3078830982911063e-23	2.580865097532668e-23	3.1935492525001095e-10	5.630651959530558e-10	2.6029204844301964e-8
23400000	0.004999867389969308	-8.974551298351016e-19	-1.3490985723566792e-20	1.0314551020154162e-7	6.303602230678023e-17	3.2017415953850424e-8	-3.307882374282617e-23	2.580865097532668e-23	3.1935492525001095e-10	5.630651959530558e-10	2.6029204844301964e-8
23500000	0.004999867389969308	-8.974551298351016e-19	-1.3490985723566792e-20	1.0314551020154162e-7	6.303602230678023e-17	3.2017415953850424e-8	-3.307881650274127e-23	2.580865097532668e-23	3.1935492525001095e-10	5.630651959530558e-10	2.6029204844301964e-8
23600000	0.004999867389969308	-8.974551298351016e-19	-1.3490985723566792e-20	1.0314551020154162e-7	6.303602230678023e-17	3.2017415953850424e-8	-3.307880926265638e-23	2.580865097532668e-23	3.1935492525001095e-10	5.630651959530558e-10	2.6029204844301964e-8
23700000	0.004999867389969308	-8.974551298351016e-19	-1.3490985723566792e-20	1.0314551020154162e-7	6.303602230678023e-17	3.2017415953850424e-8	-3.3078802022571487e-23	2.580865097532668e-23	3.1935492525001095e-10	5.630651959530558e-10	2.6029204844301964e-8
23800000	0.004999867389969308	-8.974551298351016e-19	-1.3490985723566792e-20	1.0314551020154162e-7	6.303602230678023e-17	3.2017415953850424e-8	-3.307879478248659e-23	2.580865097532668e-23	3.1935492525001095e-10	5.630651959530558e-10	2.6029204844301964e-8
23900000	0.004999867389969308	-8.974551298351016e-19	-1.3490985723566792e-20	1.0314551020154162e-7	6.303602230678023e-17	3.2017415953850424e-8	-3.3078787542401695e-23	2.580865097532668e-23	3.1935492525001095e-10	5.630651959530558e-10	2.6029204844301964e-8
24000000	0.004999867389969308	-8.974551298351016e-19	-1.3490985723566792e-20	1.0314551020154162e-7	6.303602230678023e-17	3.2017415953850424e-8	-3.30787803023168e-23	2.580865097532668e-23	3.1935492525001095e-10	5.630651959530558e-10	2.6029204844301964e-8
24100000	0.004999867389969308	-8.974551298351016e-19	-1.3490985723566792e-20	1.0314551020154162e-7	6.303602230678023e-17	3.2017415953850424e-8	-3.3078773062231904e-23	2.580865097532668e-23	3.1935492525001095e-10	5.630651959530558e-10	2.6029204844301964e-8
24200000	0.004999867389969308	-8.974551298351016e-19	-1.3490985723566792e-20	1.0314551020154162e-7	6.303602230678023e-17	3.2017415953850424e-8	-3.307876582214701e-23	2.580865097532668e-23	3.1935492525001095e-10	5.630651959530558e-10	2.6029204844301964e-8
24300000	0.004999867389969308	-8.974551298351016e-19	-1.3490985723566792e-20	1.0314551020154162e-7	6.303602230678023e-17	3.2017415953850424e-8	-3.307875858206211e-23	2.580865097532668e-23	3.1935492525001095e-10	5.630651959530558e-10	2.6029204844301964e-8
24400000	0.004999867389969308	-8.974551298351016e-19	-1.3490985723566792e-20	1.0314551020154162e-7	6.303602230678023e-17	3.2017415953850424e-8	-3.307875134197722e-23	2.580865097532668e-23	3.1935492525001095e-10	5.630651959530558e-10	2.6029204844301964e-8
24500000	0.004999867389969308	-8.974551298351016e-19	-1.3490985723566792e-20	1.0314551020154162e-7	6.303602230678023e-17	3.2017415953850424e-8	-3.307874410189233e-23	2.580865097532668e-23	3.1935492525001095e-10	5.630651959530558e-10	2.6029204844301964e-8
24600000	0.004999867389969308	-8.974551298351016e-19	-1.3490985723566792e-20	1.0314551020154162e-7	6.303602230678023e-17	3.2017415953850424e-8	-3.307873686180743e-23	2.580865097532668e-23	3.1935492525001095e-10	5.630651959530558e-10	2.6029204844301964e-8
24700000	0.004999867389969308	-8.974551298351016e-19	-1.3490985723566792e-20	1.0314551020154162e-7	6.303602230678023e-17	3.2017415953850424e-8	-3.3078729621722536e-23	2.580865097532668e-23	3.1935492525001095e-10	5.630651959530558e-10	2.6029204844301964e-8
24800000	0.004999867389969308	-8.974551298351014e-19	-1.3490985723566792e-20	1.0314551020154162e-7	6.303602230678023e-17	3.2017415953850424e-8	-3.3078722381637643e-23	2.580865097532668e-23	3.1935492525001095e-10	5.630651959530558e-10	2.6029204844301964e-8
24900000	0.004999867389969308	-8.974551298351014e-19	-1.3490985723566792e-20	1.0314551020154162e-7	6.303602230678023e-17	3.2017415953850424e-8	-3.3078715141552745e-23	2.580865097532668e-23	3.1935492525001095e-10	5.630651959530558e-10	2.6029204844301964e-8
25000000	0.004999867389969308	-8.974551298351014e-19	-1.3490985723566792e-20	1.0314551020154162e-7	6.303602230678023e-17	3.2017415953850424e-8	-3.307870790146785e-23	2.580865097532668e-23	3.1935492525001095e-10	5.630651959530558e-10	2.6029204844301964e-8
25100000	0.004999867389969308	-8.974551298351014e-19	-1.3490985723566792e-20	1.0314551020154162e-7	6.303602230678023e-17	3.2017415953850424e-8	-3.3078700661382953e-23	2.580865097532668e-23	3.1935492525001095e-10	5.630651959530558e-10	2.6029204844301964e-8
25200000	0.004999867389969308	-8.974551298351014e-19	-1.3490985723566792e-20	1.0314551020154162e-7	6.303602230678023e-17	3.2017415953850424e-8	-3.307869342129806e-23	2.580865097532668e-23	3.1935492525001095e-10	5.630651959530558e-10	2.6029204844301964e-8
25300000	0.004999867389969308	-8.974551298351014e-19	-1.3490985723566792e-20	1.0314551020154162e-7	6.303602230678023e-17	3.2017415953850424e-8	-3.307868618121317e-23	2.580865097532668e-23	3.1935492525001095e-10	5.630651959530558e-10	2.6029204844301964e-8
25400000	0.004999867389969308	-8.974551298351014e-19	-1.3490985723566792e-20	1.0314551020154162e-7	6.303602230678023e-17	3.2017415953850424e-8	-3.307867894112827e-23	2.580865097532668e-23	3.1935492525001095e-10	5.630651959530558e-10	2.6029204844301964e-8
25500000	0.004999867389969308	-8.974551298351014e-19	-1.3490985723566792e-20	1.0314551020154162e-7	6.303602230678023e-17	3.2017415953850424e-8	-3.3078671701043377e-23	2.580865097532668e-23	3.1935492525001095e-10	5.630651959530558e-10	2.6029204844301964e-8
25600000	0.004999867389969308	-8.974551298351014e-19	-1.3490985723566792e-20	1.0314551020154162e-7	6.303602230678023e-17	3.2017415953850424e-8	-3.307866446095848e-23	2.580865097532668e-23	3.1935492525001095e-10	5.630651959530558e-10	2.6029204844301964e-8
25700000	0.004999867389969308	-8.974551298351014e-19	-1.3490985723566792e-20	1.0314551020154162e-7	6.303602230678023e-17	3.2017415953850424e-8	-3.3078657220873585e-23	2.580865097532668e-23	3.1935492525001095e-10	5.630651959530558e-10	2.6029204844301964e-8
25800000	0.004999867389969308	-8.974551298351014e-19	-1.3490985723566792e-20	1.0314551020154162e-7	6.303602230678023e-17	3.2017415953850424e-8	-3.307864998078869e-23	2.580865097532668e-23	3.1935492525001095e-10	5.630651959530558e-10	2.6029204844301964e-8
25900000	0.004999867389969308	-8.974551298351014e-19	-1.3490985723566792e-20	1.0314551020154162e-7	6.303602230678023e-17	3.2017415953850424e-8	-3.3078642740703794e-23	2.580865097532668e-23	3.1935492525001095e-10	5.630651959530558e-10	2.6029204844301964e-8
26000000	0.004999867389969308	-8.974551298351014e-19	-1.3490985723566792e-20	1.0314551020154162e-7	6.303602230678023e-17	3.2017415953850424e-8	-3.30786355006189e-23	2.580865097532668e-23	3.1935492525001095e-10	5.630651959530558e-10	2.6029204844301964e-8
26100000	0.004999867389969308	-8.974551298351014e-19	-1.3490985723566792e-20	1.0314551020154162e-7	6.303602230678023e-17	3.2017415953850424e-8	-3.307862826053401e-23	2.580865097532668e-23	3.1935492525001095e-10	5.630651959530558e-10	2.6029204844301964e-8
26200000	0.004999867389969308	-8.974551298351014e-19	-1.3490985723566792e-20	1.0314551020154162e-7	6.303602230678023e-17	3.2017415953850424e-8	-3.307862102044911e-23	2.580865097532668e-23	3.1935492525001095e-10	5.630651959530558e-10	2.6029204844301964e-8
26300000	0.004999867389969308	-8.974551298351014e-19	-1.3490985723566792e-20	1.0314551020154162e-7	6.303602230678023e-17	3.2017415953850424e-8	-3.307861378036422e-23	2.580865097532668e-23	3.1935492525001095e-10	5.630651959530558e-10	2.6029204844301964e-8
26400000	0.004999867389969308	-8.974551298351014e-19	-1.3490985723566792e-20	1.0314551020154162e-7	6.303602230678023e-17	3.2017415953850424e-8	-3.307860654027932e-23	2.580865097532668e-23	3.1935492525001095e-10	5.630651959530558e-10	2.6029204844301964e-8
26500000	0.004999867389969308	-8.974551298351014e-19	-1.3490985723566792e-20	1.0314551020154162e-7	6.303602230678023e-17	3.2017415953850424e-8	-3.3078599300194426e-23	2.580865097532668e-23	3.1935492525001095e-10	5.630651959530558e-10	2.6029204844301964e-8
26600000	0.004999867389969308	-8.974551298351014e-19	-1.3490985723566792e-20	1.0314551020154162e-7	6.303602230678023e-17	3.2017415953850424e-8	-3.3078592060109533e-23	2.580865097532668e-23	3.1935492525001095e-10	5.630651959530558e-10	2.6029204844301964e-8
26700000	0.004999867389969308	-8.974551298351014e-19	-1.3490985723566792e-20	1.0314551020154162e-7	6.303602230678023e-17	3.2017415953850424e-8	-3.3078584820024635e-23	2.580865097532668e-23	3.1935492525001095e-10	5.630651959530558e-10	2.6029204844301964e-8
26800000	0.004999867389969308	-8.974551298351014e-19	-1.3490985723566792e-20	1.0314551020154162e-7	6.303602230678023e-17	3.2017415953850424e-8	-3.307857757993974e-23	2.580865097532668e-23	3.1935492525001095e-10	5.630651959530558e-10	2.6029204844301964e-8
26900000	0.004999867389969308	-8.974551298351014e-19	-1.3490985723566792e-20	1.0314551020154162e-7	6.303602230678023e-17	3.2017415953850424e-8	-3.307857033985485e-23	2.580865097532668e-23	3.1935492525001095e-10	5.630651959530558e-10	2.6029204844301964e-8
27000000	0.004999867389969308	-8.974551298351014e-19	-1.3490985723566792e-20	1.0314551020154162e-7	6.303602230678023e-17	3.2017415953850424e-8	-3.307856309976995e-23	2.580865097532668e-23	3.1935492525001095e-10	5.630651959530558e-10	2.6029204844301964e-8
27100000	0.004999867389969308	-8.974551298351014e-19	-1.3490985723566792e-20	1.0314551020154162e-7	6.303602230678023e-17	3.2017415953850424e-8	-3.307855585968506e-23	2.580865097532668e-23	3.1935492525001095e-10	5.630651959530558e-10	2.6029204844301964e-8
27200000	0.004999867389969308	-8.974551298351014e-19	-1.3490985723566792e-20	1.0314551020154162e-7	6.303602230678023e-17	3.2017415953850424e-8	-3.307854861960016e-23	2.580865097532668e-23	3.1935492525001095e-10	5.630651959530558e-10	2.6029204844301964e-8
27300000	0.004999867389969308	-8.974551298351012e-19	-1.3490985723566792e-20	1.0314551020154162e-7	6.303602230678023e-17	3.2017415953850424e-8	-3.3078541379515267e-23	2.580865097532668e-23	3.1935492525001095e-10	5.630651959530558e-10	2.6029204844301964e-8
27400000	0.004999867389969308	-8.974551298351012e-19	-1.3490985723566792e-20	1.0314551020154162e-7	6.303602230678023e-17	3.2017415953850424e-8	-3.3078534139430374e-23	2.580865097532668e-23	3.1935492525001095e-10	5.630651959530558e-10	2.6029204844301964e-8
27500000	0.004999867389969308	-8.974551298351012e-19	-1.3490985723566792e-20	1.0314551020154162e-7	6.303602230678023e-17	3.2017415953850424e-8	-3.3078526899345476e-23	2.580865097532668e-23	3.1935492525001095e-10	5.630651959530558e-10	2.6029204844301964e-8
27600000	0.004999867389969308	-8.974551298351012e-19	-1.3490985723566792e-20	1.0314551020154162e-7	6.303602230678023e-17	3.2017415953850424e-8	-3.307851965926058e-23	2.580865097532668e-23	3.1935492525001095e-10	5.630651959530558e-10	2.6029204844301964e-8
27700000	0.004999867389969308	-8.974551298351012e-19	-1.3490985723566792e-20	1.0314551020154162e-7	6.303602230678023e-17	3.2017415953850424e-8	-3.3078512419175684e-23	2.580865097532668e-23	3.1935492525001095e-10	5.630651959530558e-10	2.6029204844301964e-8
27800000	0.004999867389969308	-8.974551298351012e-19	-1.3490985723566792e-20	1.0314551020154162e-7	6.303602230678023e-17	3.2017415953850424e-8	-3.307850517909079e-23	2.580865097532668e-23	3.1935492525001095e-10	5.630651959530558e-10	2.6029204844301964e-8
27900000	0.004999867389969308	-8.974551298351012e-19	-1.3490985723566792e-20	1.0314551020154162e-7	6.303602230678023e-17	3.2017415953850424e-8	-3.30784979390059e-23	2.580865097532668e-23	3.1935492525001095e-10	5.630651959530558e-10	2.6029204844301964e-8
28000000	0.004999867389969308	-8.974551298351012e-19	-1.3490985723566792e-20	1.0314551020154162e-7	6.303602230678023e-17	3.2017415953850424e-8	-3.3078490698921e-23	2.580865097532668e-23	3.1935492525001095e-10	5.630651959530558e-10	2.6029204844301964e-8
28100000	0.004999867389969308	-8.974551298351012e-19	-1.3490985723566792e-20	1.0314551020154162e-7	6.303602230678023e-17	3.2017415953850424e-8	-3.307848345883611e-23	2.580865097532668e-23	3.1935492525001095e-10	5.630651959530558e-10	2.6029204844301964e-8
28200000	0.004999867389969308	-8.974551298351012e-19	-1.3490985723566792e-20	1.0314551020154162e-7	6.303602230678023e-17	3.2017415953850424e-8	-3.3078476218751215e-23	2.580865097532668e-23	3.1935492525001095e-10	5.630651959530558e-10	2.6029204844301964e-8
28300000	0.004999867389969308	-8.974551298351012e-19	-1.3490985723566792e-20	1.0314551020154162e-7	6.303602230678023e-17	3.2017415953850424e-8	-3.3078468978666316e-23	2.580865097532668e-23	3.1935492525001095e-10	5.630651959530558e-10	2.6029204844301964e-8
28400000	0.004999867389969308	-8.974551298351012e-19	-1.3490985723566792e-20	1.0314551020154162e-7	6.303602230678023e-17	3.2017415953850424e-8	-3.3078461738581424e-23	2.580865097532668e-23	3.1935492525001095e-10	5.630651959530558e-10	2.6029204844301964e-8
28500000	0.004999867389969308	-8.974551298351012e-19	-1.3490985723566792e-20	1.0314551020154162e-7	6.303602230678023e-17	3.2017415953850424e-8	-3.3078454498496525e-23	2.580865097532668e-23	3.1935492525001095e-10	5.630651959530558e-10	2.6029204844301964e-8
28600000	0.004999867389969308	-8.974551298351012e-19	-1.3490985723566792e-20	1.0314551020154162e-7	6.303602230678023e-17	3.2017415953850424e-8	-3.307844725841163e-23	2.580865097532668e-23	3.1935492525001095e-10	5.630651959530558e-10	2.6029204844301964e-8
28700000	0.004999867389969308	-8.974551298351012e-19	-1.3490985723566792e-20	1.0314551020154162e-7	6.303602230678023e-17	3.2017415953850424e-8	-3.307844001832674e-23	2.580865097532668e-23	3.1935492525001095e-10	5.630651959530558e-10	2.6029204844301964e-8
28800000	0.004999867389969308	-8.974551298351012e-19	-1.3490985723566792e-20	1.0314551020154162e-7	6.303602230678023e-17	3.2017415953850424e-8	-3.307843277824184e-23	2.580865097532668e-23	3.1935492525001095e-10	5.630651959530558e-10	2.6029204844301964e-8
28900000	0.004999867389969308	-8.974551298351012e-19	-1.3490985723566792e-20	1.0314551020154162e-7	6.303602230678023e-17	3.2017415953850424e-8	-3.307842553815695e-23	2.580865097532668e-23	3.1935492525001095e-10	5.630651959530558e-10	2.6029204844301964e-8
29000000	0.004999867389969308	-8.974551298351012e-19	-1.3490985723566792e-20	1.0314551020154162e-7	6.303602230678023e-17	3.2017415953850424e-8	-3.3078418298072055e-23	2.580865097532668e-23	3.1935492525001095e-10	5.630651959530558e-10	2.6029204844301964e-8
29100000	0.004999867389969308	-8.974551298351012e-19	-1.3490985723566792e-20	1.0314551020154162e-7	6.303602230678023e-17	3.2017415953850424e-8	-3.3078411057987157e-23	2.580865097532668e-23	3.1935492525001095e-10	5.630651959530558e-10	2.6029204844301964e-8
29200000	0.004999867389969308	-8.974551298351012e-19	-1.3490985723566792e-20	1.0314551020154162e-7	6.303602230678023e-17	3.2017415953850424e-8	-3.3078403817902264e-23	2.580865097532668e-23	3.1935492525001095e-10	5.630651959530558e-10	2.6029204844301964e-8
29300000	0.004999867389969308	-8.974551298351012e-19	-1.3490985723566792e-20	1.0314551020154162e-7	6.303602230678023e-17	3.2017415953850424e-8	-3.3078396577817366e-23	2.580865097532668e-23	3.1935492525001095e-10	5.630651959530558e-10	2.6029204844301964e-8
29400000	0.004999867389969308	-8.974551298351012e-19	-1.3490985723566792e-20	1.0314551020154162e-7	6.303602230678023e-17	3.2017415953850424e-8	-3.307838933773247e-23	2.580865097532668e-23	3.1935492525001095e-10	5.630651959530558e-10	2.6029204844301964e-8
29500000	0.004999867389969308	-8.974551298351012e-19	-1.3490985723566792e-20	1.0314551020154162e-7	6.303602230678023e-17	3.2017415953850424e-8	-3.307838209764758e-23	2.580865097532668e-23	3.1935492525001095e-10	5.630651959530558e-10	2.6029204844301964e-8
29600000	0.004999867389969308	-8.97455129835101e-19	-1.3490985723566792e-20	1.0314551020154162e-7	6.303602230678023e-17	3.2017415953850424e-8	-3.307837485756268e-23	2.580865097532668e-23	3.1935492525001095e-10	5.630651959530558e-10	2.6029204844301964e-8
29700000	0.004999867389969308	-8.97455129835101e-19	-1.3490985723566792e-20	1.0314551020154162e-7	6.303602230678023e-17	3.2017415953850424e-8	-3.307836761747779e-23	2.580865097532668e-23	3.1935492525001095e-10	5.630651959530558e-10	2.6029204844301964e-8
29800000	0.004999867389969308	-8.97455129835101e-19	-1.3490985723566792e-20	1.0314551020154162e-7	6.303602230678023e-17	3.2017415953850424e-8	-3.307836037739289e-23	2.5808650975326684e-23	3.1935492525001095e-10	5.630651959530558e-10	2.6029204844301964e-8
29900000	0.004999867389969308	-8.97455129835101e-19	-1.3490985723566792e-20	1.0314551020154162e-7	6.303602230678023e-17	3.2017415953850424e-8	-3.3078353137308e-23	2.5808650975326684e-23	3.1935492525001095e-10	5.630651959530558e-10	2.6029204844301964e-8
30000000	0.004999867389969308	-8.97455129835101e-19	-1.3490985723566792e-20	1.0314551020154162e-7	6.303602230678023e-17	3.2017415953850424e-8	-3.3078345897223105e-23	2.5808650975326684e-23	3.1935492525001095e-10	5.630651959530558e-10	2.6029204844301964e-8
30100000	0.004999867389969308	-8.97455129835101e-19	-1.3490985723566792e-20	1.0314551020154162e-7	6.303602230678023e-17	3.2017415953850424e-8	-3.3078338657138206e-23	2.5808650975326684e-23	3.1935492525001095e-10	5.630651959530558e-10	2.6029204844301964e-8
30200000	0.004999867389969308	-8.97455129835101e-19	-1.3490985723566792e-20	1.0314551020154162e-7	6.303602230678023e-17	3.2017415953850424e-8	-3.3078331417053314e-23	2.5808650975326684e-23	3.1935492525001095e-10	5.630651959530558e-10	2.6029204844301964e-8
30300000	0.004999867389969308	-8.97455129835101e-19	-1.3490985723566792e-20	1.0314551020154162e-7	6.303602230678023e-17	3.2017415953850424e-8	-3.307832417696842e-23	2.5808650975326684e-23	3.1935492525001095e-10	5.630651959530558e-10	2.6029204844301964e-8
30400000	0.004999867389969308	-8.97455129835101e-19	-1.3490985723566792e-20	1.0314551020154162e-7	6.303602230678023e-17	3.2017415953850424e-8	-3.307831693688352e-23	2.5808650975326684e-23	3.1935492525001095e-10	5.630651959530558e-10	2.6029204844301964e-8
30500000	0.004999867389969308	-8.97455129835101e-19	-1.3490985723566792e-20	1.0314551020154162e-7	6.303602230678023e-17	3.2017415953850424e-8	-3.307830969679863e-23	2.5808650975326684e-23	3.1935492525001095e-10	5.630651959530558e-10	2.6029204844301964e-8
30600000	0.004999867389969308	-8.97455129835101e-19	-1.3490985723566792e-20	1.0314551020154162e-7	6.303602230678023e-17	3.2017415953850424e-8	-3.307830245671373e-23	2.5808650975326684e-23	3.1935492525001095e-10	5.630651959530558e-10	2.6029204844301964e-8
30700000	0.004999867389969308	-8.97455129835101e-19	-1.3490985723566792e-20	1.0314551020154162e-7	6.303602230678023e-17	3.2017415953850424e-8	-3.307829521662884e-23	2.5808650975326684e-23	3.1935492525001095e-10	5.630651959530558e-10	2.6029204844301964e-8
30800000	0.004999867389969308	-8.97455129835101e-19	-1.3490985723566792e-20	1.0314551020154162e-7	6.303602230678023e-17	3.2017415953850424e-8	-3.3078287976543946e-23	2.5808650975326684e-23	3.1935492525001095e-10	5.630651959530558e-10	2.6029204844301964e-8
30900000	0.004999867389969308	-8.97455129835101e-19	-1.3490985723566792e-20	1.0314551020154162e-7	6.303602230678023e-17	3.2017415953850424e-8	-3.3078280736459047e-23	2.5808650975326684e-23	3.1935492525001095e-10	5.630651959530558e-10	2.6029204844301964e-8
31000000	0.004999867389969308	-8.97455129835101e-19	-1.3490985723566792e-20	1.0314551020154162e-7	6.303602230678023e-17	3.2017415953850424e-8	-3.3078273496374154e-23	2.5808650975326684e-23	3.1935492525001095e-10	5.630651959530558e-10	2.6029204844301964e-8
31100000	0.004999867389969308	-8.97455129835101e-19	-1.3490985723566792e-20	1.0314551020154162e-7	6.303602230678023e-17	3.2017415953850424e-8	-3.307826625628926e-23	2.5808650975326684e-23	3.1935492525001095e-10	5.630651959530558e-10	2.6029204844301964e-8
31200000	0.004999867389969308	-8.97455129835101e-19	-1.3490985723566792e-20	1.0314551020154162e-7	6.303602230678023e-17	3.2017415953850424e-8	-3.3078259016204363e-23	2.5808650975326684e-23	3.1935492525001095e-10	5.630651959530558e-10	2.6029204844301964e-8
31300000	0.004999867389969308	-8.97455129835101e-19	-1.3490985723566792e-20	1.0314551020154162e-7	6.303602230678023e-17	3.2017415953850424e-8	-3.307825177611947e-23	2.5808650975326684e-23	3.1935492525001095e-10	5.630651959530558e-10	2.6029204844301964e-8
31400000	0.004999867389969308	-8.97455129835101e-19	-1.3490985723566792e-20	1.0314551020154162e-7	6.303602230678023e-17	3.2017415953850424e-8	-3.307824453603457e-23	2.5808650975326684e-23	3.1935492525001095e-10	5.630651959530558e-10	2.6029204844301964e-8
31500000	0.004999867389969308	-8.97455129835101e-19	-1.3490985723566792e-20	1.0314551020154162e-7	6.303602230678023e-17	3.2017415953850424e-8	-3.307823729594968e-23	2.5808650975326684e-23	3.1935492525001095e-10	5.630651959530558e-10	2.6029204844301964e-8
31600000	0.004999867389969308	-8.97455129835101e-19	-1.3490985723566792e-20	1.0314551020154162e-7	6.303602230678023e-17	3.2017415953850424e-8	-3.3078230055864786e-23	2.5808650975326684e-23	3.1935492525001095e-10	5.630651959530558e-10	2.6029204844301964e-8
31700000	0.004999867389969308	-8.97455129835101e-19	-1.3490985723566792e-20	1.0314551020154162e-7	6.303602230678023e-17	3.2017415953850424e-8	-3.307822281577989e-23	2.5808650975326684e-23	3.1935492525001095e-10	5.630651959530558e-10	2.6029204844301964e-8
31800000	0.004999867389969308	-8.97455129835101e-19	-1.3490985723566792e-20	1.0314551020154162e-7	6.303602230678023e-17	3.2017415953850424e-8	-3.3078215575694995e-23	2.5808650975326684e-23	3.1935492525001095e-10	5.630651959530558e-10	2.6029204844301964e-8
31900000	0.004999867389969308	-8.97455129835101e-19	-1.3490985723566792e-20	1.0314551020154162e-7	6.303602230678023e-17	3.2017415953850424e-8	-3.3078208335610096e-23	2.5808650975326684e-23	3.1935492525001095e-10	5.630651959530558e-10	2.6029204844301964e-8
32000000	0.004999867389969308	-8.97455129835101e-19	-1.3490985723566792e-20	1.0314551020154162e-7	6.303602230678023e-17	3.2017415953850424e-8	-3.3078201095525204e-23	2.5808650975326684e-23	3.1935492525001095e-10	5.630651959530558e-10	2.6029204844301964e-8
32100000	0.004999867389969308	-8.974551298351008e-19	-1.3490985723566792e-20	1.0314551020154162e-7	6.303602230678023e-17	3.2017415953850424e-8	-3.307819385544031e-23	2.5808650975326684e-23	3.1935492525001095e-10	5.630651959530558e-10	2.6029204844301964e-8
32200000	0.004999867389969308	-8.974551298351008e-19	-1.3490985723566792e-20	1.0314551020154162e-7	6.303602230678023e-17	3.2017415953850424e-8	-3.307818661535541e-23	2.5808650975326684e-23	3.1935492525001095e-10	5.630651959530558e-10	2.6029204844301964e-8
32300000	0.004999867389969308	-8.974551298351008e-19	-1.3490985723566792e-20	1.0314551020154162e-7	6.303602230678023e-17	3.2017415953850424e-8	-3.307817937527052e-23	2.5808650975326684e-23	3.1935492525001095e-10	5.630651959530558e-10	2.6029204844301964e-8
32400000	0.004999867389969308	-8.974551298351008e-19	-1.3490985723566792e-20	1.0314551020154162e-7	6.303602230678023e-17	3.2017415953850424e-8	-3.3078172135185627e-23	2.5808650975326684e-23	3.1935492525001095e-10	5.630651959530558e-10	2.6029204844301964e-8
32500000	0.004999867389969308	-8.974551298351008e-19	-1.3490985723566792e-20	1.0314551020154162e-7	6.303602230678023e-17	3.2017415953850424e-8	-3.307816489510073e-23	2.5808650975326684e-23	3.1935492525001095e-10	5.630651959530558e-10	2.6029204844301964e-8
32600000	0.004999867389969308	-8.974551298351008e-19	-1.3490985723566792e-20	1.0314551020154162e-7	6.303602230678023e-17	3.2017415953850424e-8	-3.3078157655015836e-23	2.5808650975326684e-23	3.1935492525001095e-10	5.630651959530558e-10	2.6029204844301964e-8
32700000	0.004999867389969308	-8.974551298351008e-19	-1.3490985723566792e-20	1.0314551020154162e-7	6.303602230678023e-17	3.2017415953850424e-8	-3.3078150414930937e-23	2.5808650975326684e-23	3.1935492525001095e-10	5.630651959530558e-10	2.6029204844301964e-8
32800000	0.004999867389969308	-8.974551298351008e-19	-1.3490985723566792e-20	1.0314551020154162e-7	6.303602230678023e-17	3.2017415953850424e-8	-3.3078143174846044e-23	2.5808650975326684e-23	3.1935492525001095e-10	5.630651959530558e-10	2.6029204844301964e-8
32900000	0.004999867389969308	-8.974551298351008e-19	-1.3490985723566792e-20	1.0314551020154162e-7	6.303602230678023e-17	3.2017415953850424e-8	-3.307813593476115e-23	2.5808650975326684e-23	3.1935492525001095e-10	5.630651959530558e-10	2.6029204844301964e-8
33000000	0.004999867389969308	-8.974551298351008e-19	-1.3490985723566792e-20	1.0314551020154162e-7	6.303602230678023e-17	3.2017415953850424e-8	-3.3078128694676253e-23	2.5808650975326684e-23	3.1935492525001095e-10	5.630651959530558e-10	2.6029204844301964e-8
33100000	0.004999867389969308	-8.974551298351008e-19	-1.3490985723566792e-20	1.0314551020154162e-7	6.303602230678023e-17	3.2017415953850424e-8	-3.307812145459136e-23	2.5808650975326684e-23	3.1935492525001095e-10	5.630651959530558e-10	2.6029204844301964e-8
33200000	0.004999867389969308	-8.974551298351008e-19	-1.3490985723566792e-20	1.0314551020154162e-7	6.303602230678023e-17	3.2017415953850424e-8	-3.307811421450647e-23	2.5808650975326684e-23	3.1935492525001095e-10	5.630651959530558e-10	2.6029204844301964e-8
33300000	0.004999867389969308	-8.974551298351008e-19	-1.3490985723566792e-20	1.0314551020154162e-7	6.303602230678023e-17	3.2017415953850424e-8	-3.307810697442157e-23	2.5808650975326684e-23	3.1935492525001095e-10	5.630651959530558e-10	2.6029204844301964e-8
33400000	0.004999867389969308	-8.974551298351008e-19	-1.3490985723566792e-20	1.0314551020154162e-7	6.303602230678023e-17	3.2017415953850424e-8	-3.3078099734336676e-23	2.5808650975326684e-23	3.1935492525001095e-10	5.630651959530558e-10	2.6029204844301964e-8
33500000	0.004999867389969308	-8.974551298351008e-19	-1.3490985723566792e-20	1.0314551020154162e-7	6.303602230678023e-17	3.2017415953850424e-8	-3.307809249425178e-23	2.5808650975326684e-23	3.1935492525001095e-10	5.630651959530558e-10	2.6029204844301964e-8
33600000	0.004999867389969308	-8.974551298351008e-19	-1.3490985723566792e-20	1.0314551020154162e-7	6.303602230678023e-17	3.2017415953850424e-8	-3.3078085254166885e-23	2.5808650975326684e-23	3.1935492525001095e-10	5.630651959530558e-10	2.6029204844301964e-8
33700000	0.004999867389969308	-8.974551298351008e-19	-1.3490985723566792e-20	1.0314551020154162e-7	6.303602230678023e-17	3.2017415953850424e-8	-3.307807801408199e-23	2.5808650975326684e-23	3.1935492525001095e-10	5.630651959530558e-10	2.6029204844301964e-8
33800000	0.004999867389969308	-8.974551298351008e-19	-1.3490985723566792e-20	1.0314551020154162e-7	6.303602230678023e-17	3.2017415953850424e-8	-3.3078070773997094e-23	2.5808650975326684e-23	3.1935492525001095e-10	5.630651959530558e-10	2.6029204844301964e-8
33900000	0.004999867389969308	-8.974551298351008e-19	-1.3490985723566792e-20	1.0314551020154162e-7	6.303602230678023e-17	3.2017415953850424e-8	-3.30780635339122e-23	2.5808650975326684e-23	3.1935492525001095e-10	5.630651959530558e-10	2.6029204844301964e-8
34000000	0.004999867389969308	-8.974551298351008e-19	-1.3490985723566792e-20	1.0314551020154162e-7	6.303602230678023e-17	3.2017415953850424e-8	-3.307805629382731e-23	2.5808650975326684e-23	3.1935492525001095e-10	5.630651959530558e-10	2.6029204844301964e-8
34100000	0.004999867389969308	-8.974551298351008e-19	-1.3490985723566792e-20	1.0314551020154162e-7	6.303602230678023e-17	3.2017415953850424e-8	-3.307804905374241e-23	2.5808650975326684e-23	3.1935492525001095e-10	5.630651959530558e-10	2.6029204844301964e-8
34200000	0.004999867389969308	-8.974551298351008e-19	-1.3490985723566792e-20	1.0314551020154162e-7	6.303602230678023e-17	3.2017415953850424e-8	-3.3078041813657517e-23	2.5808650975326684e-23	3.1935492525001095e-10	5.630651959530558e-10	2.6029204844301964e-8
34300000	0.004999867389969308	-8.974551298351008e-19	-1.3490985723566792e-20	1.0314551020154162e-7	6.303602230678023e-17	3.2017415953850424e-8	-3.307803457357262e-23	2.5808650975326684e-23	3.1935492525001095e-10	5.630651959530558e-10	2.6029204844301964e-8
34400000	0.004999867389969308	-8.974551298351008e-19	-1.3490985723566792e-20	1.0314551020154162e-7	6.303602230678023e-17	3.2017415953850424e-8	-3.3078027333487726e-23	2.5808650975326684e-23	3.1935492525001095e-10	5.630651959530558e-10	2.6029204844301964e-8
34500000	0.004999867389969308	-8.974551298351008e-19	-1.3490985723566792e-20	1.0314551020154162e-7	6.303602230678023e-17	3.2017415953850424e-8	-3.3078020093402833e-23	2.5808650975326684e-23	3.1935492525001095e-10	5.630651959530558e-10	2.6029204844301964e-8
34600000	0.004999867389969308	-8.974551298351008e-19	-1.3490985723566792e-20	1.0314551020154162e-7	6.303602230678023e-17	3.2017415953850424e-8	-3.3078012853317934e-23	2.5808650975326684e-23	3.1935492525001095e-10	5.630651959530558e-10	2.6029204844301964e-8
34700000	0.004999867389969308	-8.974551298351008e-19	-1.3490985723566792e-20	1.0314551020154162e-7	6.303602230678023e-17	3.2017415953850424e-8	-3.307800561323304e-23	2.5808650975326684e-23	3.1935492525001095e-10	5.630651959530558e-10	2.6029204844301964e-8
34800000	0.004999867389969308	-8.974551298351007e-19	-1.3490985723566792e-20	1.0314551020154162e-7	6.303602230678023e-17	3.2017415953850424e-8	-3.307799837314815e-23	2.5808650975326684e-23	3.1935492525001095e-10	5.630651959530558e-10	2.6029204844301964e-8
34900000	0.004999867389969308	-8.974551298351007e-19	-1.3490985723566792e-20	1.0314551020154162e-7	6.303602230678023e-17	3.2017415953850424e-8	-3.307799113306325e-23	2.5808650975326684e-23	3.1935492525001095e-10	5.630651959530558e-10	2.6029204844301964e-8
35000000	0.004999867389969308	-8.974551298351007e-19	-1.3490985723566792e-20	1.0314551020154162e-7	6.303602230678023e-17	3.2017415953850424e-8	-3.307798389297836e-23	2.5808650975326684e-23	3.1935492525001095e-10	5.630651959530558e-10	2.6029204844301964e-8
35100000	0.004999867389969308	-8.974551298351007e-19	-1.3490985723566792e-20	1.0314551020154162e-7	6.303602230678023e-17	3.2017415953850424e-8	-3.307797665289346e-23	2.5808650975326684e-23	3.1935492525001095e-10	5.630651959530558e-10	2.6029204844301964e-8
35200000	0.004999867389969308	-8.974551298351007e-19	-1.3490985723566792e-20	1.0314551020154162e-7	6.303602230678023e-17	3.2017415953850424e-8	-3.3077969412808566e-23	2.5808650975326684e-23	3.1935492525001095e-10	5.630651959530558e-10	2.6029204844301964e-8
35300000	0.004999867389969308	-8.974551298351007e-19	-1.3490985723566792e-20	1.0314551020154162e-7	6.303602230678023e-17	3.2017415953850424e-8	-3.3077962172723674e-23	2.5808650975326684e-23	3.1935492525001095e-10	5.630651959530558e-10	2.6029204844301964e-8
35400000	0.004999867389969308	-8.974551298351007e-19	-1.3490985723566792e-20	1.0314551020154162e-7	6.303602230678023e-17	3.2017415953850424e-8	-3.3077954932638775e-23	2.5808650975326684e-23	3.1935492525001095e-10	5.630651959530558e-10	2.6029204844301964e-8
35500000	0.004999867389969308	-8.974551298351007e-19	-1.3490985723566792e-20	1.0314551020154162e-7	6.303602230678023e-17	3.2017415953850424e-8	-3.307794769255388e-23	2.5808650975326684e-23	3.1935492525001095e-10	5.630651959530558e-10	2.6029204844301964e-8
35600000	0.004999867389969308	-8.974551298351007e-19	-1.3490985723566792e-20	1.0314551020154162e-7	6.303602230678023e-17	3.2017415953850424e-8	-3.3077940452468984e-23	2.5808650975326684e-23	3.1935492525001095e-10	5.630651959530558e-10	2.6029204844301964e-8
35700000	0.004999867389969308	-8.974551298351007e-19	-1.3490985723566792e-20	1.0314551020154162e-7	6.303602230678023e-17	3.2017415953850424e-8	-3.307793321238409e-23	2.5808650975326684e-23	3.1935492525001095e-10	5.630651959530558e-10	2.6029204844301964e-8
35800000	0.004999867389969308	-8.974551298351007e-19	-1.3490985723566792e-20	1.0314551020154162e-7	6.303602230678023e-17	3.2017415953850424e-8	-3.30779259722992e-23	2.5808650975326684e-23	3.1935492525001095e-10	5.630651959530558e-10	2.6029204844301964e-8
35900000	0.004999867389969308	-8.974551298351007e-19	-1.3490985723566792e-20	1.0314551020154162e-7	6.303602230678023e-17	3.2017415953850424e-8	-3.30779187322143e-23	2.5808650975326684e-23	3.1935492525001095e-10	5.630651959530558e-10	2.6029204844301964e-8
36000000	0.004999867389969308	-8.974551298351007e-19	-1.3490985723566792e-20	1.0314551020154162e-7	6.303602230678023e-17	3.2017415953850424e-8	-3.307791149212941e-23	2.5808650975326684e-23	3.1935492525001095e-10	5.630651959530558e-10	2.6029204844301964e-8
36100000	0.004999867389969308	-8.974551298351007e-19	-1.3490985723566792e-20	1.0314551020154162e-7	6.303602230678023e-17	3.2017415953850424e-8	-3.3077904252044514e-23	2.5808650975326684e-23	3.1935492525001095e-10	5.630651959530558e-10	2.6029204844301964e-8
36200000	0.004999867389969308	-8.974551298351007e-19	-1.3490985723566792e-20	1.0314551020154162e-7	6.303602230678023e-17	3.2017415953850424e-8	-3.3077897011959616e-23	2.5808650975326684e-23	3.1935492525001095e-10	5.630651959530558e-10	2.6029204844301964e-8
36300000	0.004999867389969308	-8.974551298351007e-19	-1.3490985723566792e-20	1.0314551020154162e-7	6.303602230678023e-17	3.2017415953850424e-8	-3.3077889771874723e-23	2.5808650975326684e-23	3.1935492525001095e-10	5.630651959530558e-10	2.6029204844301964e-8
36400000	0.004999867389969308	-8.974551298351007e-19	-1.3490985723566792e-20	1.0314551020154162e-7	6.303602230678023e-17	3.2017415953850424e-8	-3.3077882531789824e-23	2.5808650975326684e-23	3.1935492525001095e-10	5.630651959530558e-10	2.6029204844301964e-8
36500000	0.004999867389969308	-8.974551298351007e-19	-1.3490985723566792e-20	1.0314551020154162e-7	6.303602230678023e-17	3.2017415953850424e-8	-3.307787529170493e-23	2.5808650975326684e-23	3.1935492525001095e-10	5.630651959530558e-10	2.6029204844301964e-8
36600000	0.004999867389969308	-8.974551298351007e-19	-1.3490985723566792e-20	1.0314551020154162e-7	6.303602230678023e-17	3.2017415953850424e-8	-3.307786805162004e-23	2.5808650975326684e-23	3.1935492525001095e-10	5.630651959530558e-10	2.6029204844301964e-8
36700000	0.004999867389969308	-8.974551298351007e-19	-1.3490985723566792e-20	1.0314551020154162e-7	6.303602230678023e-17	3.2017415953850424e-8	-3.307786081153514e-23	2.5808650975326684e-23	3.1935492525001095e-10	5.630651959530558e-10	2.6029204844301964e-8
36800000	0.004999867389969308	-8.974551298351007e-19	-1.3490985723566792e-20	1.0314551020154162e-7	6.303602230678023e-17	3.2017415953850424e-8	-3.307785357145025e-23	2.5808650975326684e-23	3.1935492525001095e-10	5.630651959530558e-10	2.6029204844301964e-8
36900000	0.004999867389969308	-8.974551298351007e-19	-1.3490985723566792e-20	1.0314551020154162e-7	6.303602230678023e-17	3.2017415953850424e-8	-3.3077846331365355e-23	2.5808650975326684e-23	3.1935492525001095e-10	5.630651959530558e-10	2.6029204844301964e-8
37000000	0.004999867389969308	-8.974551298351007e-19	-1.3490985723566792e-20	1.0314551020154162e-7	6.303602230678023e-17	3.2017415953850424e-8	-3.3077839091280456e-23	2.5808650975326684e-23	3.1935492525001095e-10	5.630651959530558e-10	2.6029204844301964e-8
37100000	0.004999867389969308	-8.974551298351007e-19	-1.3490985723566792e-20	1.0314551020154162e-7	6.303602230678023e-17	3.2017415953850424e-8	-3.3077831851195564e-23	2.5808650975326684e-23	3.1935492525001095e-10	5.630651959530558e-10	2.6029204844301964e-8
37200000	0.004999867389969308	-8.974551298351007e-19	-1.3490985723566792e-20	1.0314551020154162e-7	6.303602230678023e-17	3.2017415953850424e-8	-3.3077824611110665e-23	2.5808650975326684e-23	3.1935492525001095e-10	5.630651959530558e-10	2.6029204844301964e-8
37300000	0.004999867389969308	-8.974551298351005e-19	-1.3490985723566792e-20	1.0314551020154162e-7	6.303602230678023e-17	3.2017415953850424e-8	-3.307781737102577e-23	2.5808650975326684e-23	3.1935492525001095e-10	5.630651959530558e-10	2.6029204844301964e-8
37400000	0.004999867389969308	-8.974551298351005e-19	-1.3490985723566792e-20	1.0314551020154162e-7	6.303602230678023e-17	3.2017415953850424e-8	-3.307781013094088e-23	2.5808650975326684e-23	3.1935492525001095e-10	5.630651959530558e-10	2.6029204844301964e-8
37500000	0.004999867389969308	-8.974551298351005e-19	-1.3490985723566792e-20	1.0314551020154162e-7	6.303602230678023e-17	3.2017415953850424e-8	-3.307780289085598e-23	2.5808650975326684e-23	3.1935492525001095e-10	5.630651959530558e-10	2.6029204844301964e-8
37600000	0.004999867389969308	-8.974551298351005e-19	-1.3490985723566792e-20	1.0314551020154162e-7	6.303602230678023e-17	3.2017415953850424e-8	-3.307779565077109e-23	2.5808650975326684e-23	3.1935492525001095e-10	5.630651959530558e-10	2.6029204844301964e-8
37700000	0.004999867389969308	-8.974551298351005e-19	-1.3490985723566792e-20	1.0314551020154162e-7	6.303602230678023e-17	3.2017415953850424e-8	-3.307778841068619e-23	2.5808650975326684e-23	3.1935492525001095e-10	5.630651959530558e-10	2.6029204844301964e-8
37800000	0.004999867389969308	-8.974551298351005e-19	-1.3490985723566792e-20	1.0314551020154162e-7	6.303602230678023e-17	3.2017415953850424e-8	-3.30777811706013e-23	2.5808650975326684e-23	3.1935492525001095e-10	5.630651959530558e-10	2.6029204844301964e-8
37900000	0.004999867389969308	-8.974551298351005e-19	-1.3490985723566792e-20	1.0314551020154162e-7	6.303602230678023e-17	3.2017415953850424e-8	-3.3077773930516404e-23	2.5808650975326684e-23	3.1935492525001095e-10	5.630651959530558e-10	2.6029204844301964e-8
38000000	0.004999867389969308	-8.974551298351005e-19	-1.3490985723566792e-20	1.0314551020154162e-7	6.303602230678023e-17	3.2017415953850424e-8	-3.3077766690431506e-23	2.5808650975326684e-23	3.1935492525001095e-10	5.630651959530558e-10	2.6029204844301964e-8
38100000	0.004999867389969308	-8.974551298351005e-19	-1.3490985723566792e-20	1.0314551020154162e-7	6.303602230678023e-17	3.2017415953850424e-8	-3.3077759450346613e-23	2.5808650975326684e-23	3.1935492525001095e-10	5.630651959530558e-10	2.6029204844301964e-8
38200000	0.004999867389969308	-8.974551298351005e-19	-1.3490985723566792e-20	1.0314551020154162e-7	6.303602230678023e-17	3.2017415953850424e-8	-3.307775221026172e-23	2.5808650975326684e-23	3.1935492525001095e-10	5.630651959530558e-10	2.6029204844301964e-8
38300000	0.004999867389969308	-8.974551298351005e-19	-1.3490985723566792e-20	1.0314551020154162e-7	6.303602230678023e-17	3.2017415953850424e-8	-3.307774497017682e-23	2.5808650975326684e-23	3.1935492525001095e-10	5.630651959530558e-10	2.6029204844301964e-8
38400000	0.004999867389969308	-8.974551298351005e-19	-1.3490985723566792e-20	1.0314551020154162e-7	6.303602230678023e-17	3.2017415953850424e-8	-3.307773773009193e-23	2.5808650975326684e-23	3.1935492525001095e-10	5.630651959530558e-10	2.6029204844301964e-8
38500000	0.004999867389969308	-8.974551298351005e-19	-1.3490985723566792e-20	1.0314551020154162e-7	6.303602230678023e-17	3.2017415953850424e-8	-3.307773049000703e-23	2.5808650975326684e-23	3.1935492525001095e-10	5.630651959530558e-10	2.6029204844301964e-8
38600000	0.004999867389969308	-8.974551298351005e-19	-1.3490985723566792e-20	1.0314551020154162e-7	6.303602230678023e-17	3.2017415953850424e-8	-3.307772324992214e-23	2.5808650975326684e-23	3.1935492525001095e-10	5.630651959530558e-10	2.6029204844301964e-8
38700000	0.004999867389969308	-8.974551298351005e-19	-1.3490985723566792e-20	1.0314551020154162e-7	6.303602230678023e-17	3.2017415953850424e-8	-3.3077716009837245e-23	2.5808650975326684e-23	3.1935492525001095e-10	5.630651959530558e-10	2.6029204844301964e-8
38800000	0.004999867389969308	-8.974551298351005e-19	-1.3490985723566792e-20	1.0314551020154162e-7	6.303602230678023e-17	3.2017415953850424e-8	-3.3077708769752347e-23	2.5808650975326684e-23	3.1935492525001095e-10	5.630651959530558e-10	2.6029204844301964e-8
38900000	0.004999867389969308	-8.974551298351005e-19	-1.3490985723566792e-20	1.0314551020154162e-7	6.303602230678023e-17	3.2017415953850424e-8	-3.3077701529667454e-23	2.5808650975326684e-23	3.1935492525001095e-10	5.630651959530558e-10	2.6029204844301964e-8
39000000	0.004999867389969308	-8.974551298351005e-19	-1.3490985723566792e-20	1.0314551020154162e-7	6.303602230678023e-17	3.2017415953850424e-8	-3.307769428958256e-23	2.5808650975326684e-23	3.1935492525001095e-10	5.630651959530558e-10	2.6029204844301964e-8
39100000	0.004999867389969308	-8.974551298351005e-19	-1.3490985723566792e-20	1.0314551020154162e-7	6.303602230678023e-17	3.2017415953850424e-8	-3.307768704949766e-23	2.5808650975326684e-23	3.1935492525001095e-10	5.630651959530558e-10	2.6029204844301964e-8
39200000	0.004999867389969308	-8.974551298351005e-19	-1.3490985723566792e-20	1.0314551020154162e-7	6.303602230678023e-17	3.2017415953850424e-8	-3.307767980941277e-23	2.5808650975326684e-23	3.1935492525001095e-10	5.630651959530558e-10	2.6029204844301964e-8
39300000	0.004999867389969308	-8.974551298351005e-19	-1.3490985723566792e-20	1.0314551020154162e-7	6.303602230678023e-17	3.2017415953850424e-8	-3.307767256932787e-23	2.5808650975326684e-23	3.1935492525001095e-10	5.630651959530558e-10	2.6029204844301964e-8
39400000	0.004999867389969308	-8.974551298351005e-19	-1.3490985723566792e-20	1.0314551020154162e-7	6.303602230678023e-17	3.2017415953850424e-8	-3.307766532924298e-23	2.5808650975326684e-23	3.1935492525001095e-10	5.630651959530558e-10	2.6029204844301964e-8
39500000	0.004999867389969308	-8.974551298351005e-19	-1.3490985723566792e-20	1.0314551020154162e-7	6.303602230678023e-17	3.2017415953850424e-8	-3.3077658089158086e-23	2.5808650975326684e-23	3.1935492525001095e-10	5.630651959530558e-10	2.6029204844301964e-8
39600000	0.004999867389969308	-8.974551298351003e-19	-1.3490985723566792e-20	1.0314551020154162e-7	6.303602230678023e-17	3.2017415953850424e-8	-3.307765084907319e-23	2.5808650975326684e-23	3.1935492525001095e-10	5.630651959530558e-10	2.6029204844301964e-8
39700000	0.004999867389969308	-8.974551298351003e-19	-1.3490985723566792e-20	1.0314551020154162e-7	6.303602230678023e-17	3.2017415953850424e-8	-3.3077643608988295e-23	2.5808650975326684e-23	3.1935492525001095e-10	5.630651959530558e-10	2.6029204844301964e-8
39800000	0.004999867389969308	-8.974551298351003e-19	-1.3490985723566792e-20	1.0314551020154162e-7	6.303602230678023e-17	3.2017415953850424e-8	-3.3077636368903396e-23	2.5808650975326684e-23	3.1935492525001095e-10	5.630651959530558e-10	2.6029204844301964e-8
39900000	0.004999867389969308	-8.974551298351003e-19	-1.3490985723566792e-20	1.0314551020154162e-7	6.303602230678023e-17	3.2017415953850424e-8	-3.3077629128818503e-23	2.5808650975326684e-23	3.1935492525001095e-10	5.630651959530558e-10	2.6029204844301964e-8
40000000	0.004999867389969308	-8.974551298351003e-19	-1.3490985723566792e-20	1.0314551020154162e-7	6.303602230678023e-17	3.2017415953850424e-8	-3.307762188873361e-23	2.5808650975326684e-23	3.1935492525001095e-10	5.630651959530558e-10	2.6029204844301964e-8
40100000	0.004999867389969308	-8.974551298351003e-19	-1.3490985723566792e-20	1.0314551020154162e-7	6.303602230678023e-17	3.2017415953850424e-8	-3.307761464864871e-23	2.5808650975326684e-23	3.1935492525001095e-10	5.630651959530558e-10	2.6029204844301964e-8
40200000	0.004999867389969308	-8.974551298351003e-19	-1.3490985723566792e-20	1.0314551020154162e-7	6.303602230678023e-17	3.2017415953850424e-8	-3.307760740856382e-23	2.5808650975326684e-23	3.1935492525001095e-10	5.630651959530558e-10	2.6029204844301964e-8
40300000	0.004999867389969308	-8.974551298351003e-19	-1.3490985723566792e-20	1.0314551020154162e-7	6.303602230678023e-17	3.2017415953850424e-8	-3.3077600168478926e-23	2.5808650975326684e-23	3.1935492525001095e-10	5.630651959530558e-10	2.6029204844301964e-8
40400000	0.004999867389969308	-8.974551298351003e-19	-1.3490985723566792e-20	1.0314551020154162e-7	6.303602230678023e-17	3.2017415953850424e-8	-3.307759292839403e-23	2.5808650975326684e-23	3.1935492525001095e-10	5.630651959530558e-10	2.6029204844301964e-8
40500000	0.004999867389969308	-8.974551298351003e-19	-1.3490985723566792e-20	1.0314551020154162e-7	6.303602230678023e-17	3.2017415953850424e-8	-3.3077585688309135e-23	2.5808650975326684e-23	3.1935492525001095e-10	5.630651959530558e-10	2.6029204844301964e-8
40600000	0.004999867389969308	-8.974551298351003e-19	-1.3490985723566792e-20	1.0314551020154162e-7	6.303602230678023e-17	3.2017415953850424e-8	-3.3077578448224237e-23	2.5808650975326684e-23	3.1935492525001095e-10	5.630651959530558e-10	2.6029204844301964e-8
40700000	0.004999867389969308	-8.974551298351003e-19	-1.3490985723566792e-20	1.0314551020154162e-7	6.303602230678023e-17	3.2017415953850424e-8	-3.3077571208139344e-23	2.5808650975326684e-23	3.1935492525001095e-10	5.630651959530558e-10	2.6029204844301964e-8
40800000	0.004999867389969308	-8.974551298351003e-19	-1.3490985723566792e-20	1.0314551020154162e-7	6.303602230678023e-17	3.2017415953850424e-8	-3.307756396805445e-23	2.5808650975326684e-23	3.1935492525001095e-10	5.630651959530558e-10	2.6029204844301964e-8
40900000	0.004999867389969308	-8.974551298351003e-19	-1.3490985723566792e-20	1.0314551020154162e-7	6.303602230678023e-17	3.2017415953850424e-8	-3.307755672796955e-23	2.5808650975326684e-23	3.1935492525001095e-10	5.630651959530558e-10	2.6029204844301964e-8
41000000	0.004999867389969308	-8.974551298351003e-19	-1.3490985723566792e-20	1.0314551020154162e-7	6.303602230678023e-17	3.2017415953850424e-8	-3.307754948788466e-23	2.5808650975326684e-23	3.1935492525001095e-10	5.630651959530558e-10	2.6029204844301964e-8
41100000	0.004999867389969308	-8.974551298351003e-19	-1.3490985723566792e-20	1.0314551020154162e-7	6.303602230678023e-17	3.2017415953850424e-8	-3.307754224779977e-23	2.5808650975326684e-23	3.1935492525001095e-10	5.630651959530558e-10	2.6029204844301964e-8
41200000	0.004999867389969308	-8.974551298351003e-19	-1.3490985723566792e-20	1.0314551020154162e-7	6.303602230678023e-17	3.2017415953850424e-8	-3.307753500771487e-23	2.5808650975326684e-23	3.1935492525001095e-10	5.630651959530558e-10	2.6029204844301964e-8
41300000	0.004999867389969308	-8.974551298351003e-19	-1.3490985723566792e-20	1.0314551020154162e-7	6.303602230678023e-17	3.2017415953850424e-8	-3.3077527767629976e-23	2.5808650975326684e-23	3.1935492525001095e-10	5.630651959530558e-10	2.6029204844301964e-8
41400000	0.004999867389969308	-8.974551298351003e-19	-1.3490985723566792e-20	1.0314551020154162e-7	6.303602230678023e-17	3.2017415953850424e-8	-3.307752052754508e-23	2.5808650975326684e-23	3.1935492525001095e-10	5.630651959530558e-10	2.6029204844301964e-8
41500000	0.004999867389969308	-8.974551298351003e-19	-1.3490985723566792e-20	1.0314551020154162e-7	6.303602230678023e-17	3.2017415953850424e-8	-3.3077513287460185e-23	2.5808650975326684e-23	3.1935492525001095e-10	5.630651959530558e-10	2.6029204844301964e-8
41600000	0.004999867389969308	-8.974551298351003e-19	-1.3490985723566792e-20	1.0314551020154162e-7	6.303602230678023e-17	3.2017415953850424e-8	-3.307750604737529e-23	2.5808650975326684e-23	3.1935492525001095e-10	5.630651959530558e-10	2.6029204844301964e-8
41700000	0.004999867389969308	-8.974551298351003e-19	-1.3490985723566792e-20	1.0314551020154162e-7	6.303602230678023e-17	3.2017415953850424e-8	-3.3077498807290393e-23	2.5808650975326684e-23	3.1935492525001095e-10	5.630651959530558e-10	2.6029204844301964e-8
41800000	0.004999867389969308	-8.974551298351003e-19	-1.3490985723566792e-20	1.0314551020154162e-7	6.303602230678023e-17	3.2017415953850424e-8	-3.30774915672055e-23	2.5808650975326684e-23	3.1935492525001095e-10	5.630651959530558e-10	2.6029204844301964e-8
41900000	0.004999867389969308	-8.974551298351003e-19	-1.3490985723566792e-20	1.0314551020154162e-7	6.303602230678023e-17	3.2017415953850424e-8	-3.30774843271206e-23	2.5808650975326684e-23	3.1935492525001095e-10	5.630651959530558e-10	2.6029204844301964e-8
42000000	0.004999867389969308	-8.974551298351003e-19	-1.3490985723566792e-20	1.0314551020154162e-7	6.303602230678023e-17	3.2017415953850424e-8	-3.307747708703571e-23	2.5808650975326684e-23	3.1935492525001095e-10	5.630651959530558e-10	2.6029204844301964e-8
42100000	0.004999867389969308	-8.974551298351e-19	-1.3490985723566792e-20	1.0314551020154162e-7	6.303602230678023e-17	3.2017415953850424e-8	-3.3077469846950817e-23	2.5808650975326684e-23	3.1935492525001095e-10	5.630651959530558e-10	2.6029204844301964e-8
42200000	0.004999867389969308	-8.974551298351e-19	-1.3490985723566792e-20	1.0314551020154162e-7	6.303602230678023e-17	3.2017415953850424e-8	-3.307746260686592e-23	2.5808650975326684e-23	3.1935492525001095e-10	5.630651959530558e-10	2.6029204844301964e-8
42300000	0.004999867389969308	-8.974551298351e-19	-1.3490985723566792e-20	1.0314551020154162e-7	6.303602230678023e-17	3.2017415953850424e-8	-3.3077455366781025e-23	2.5808650975326684e-23	3.1935492525001095e-10	5.630651959530558e-10	2.6029204844301964e-8
42400000	0.004999867389969308	-8.974551298351e-19	-1.3490985723566792e-20	1.0314551020154162e-7	6.303602230678023e-17	3.2017415953850424e-8	-3.307744812669613e-23	2.5808650975326684e-23	3.1935492525001095e-10	5.630651959530558e-10	2.6029204844301964e-8
42500000	0.004999867389969308	-8.974551298351e-19	-1.3490985723566792e-20	1.0314551020154162e-7	6.303602230678023e-17	3.2017415953850424e-8	-3.3077440886611234e-23	2.5808650975326684e-23	3.1935492525001095e-10	5.630651959530558e-10	2.6029204844301964e-8
42600000	0.004999867389969308	-8.974551298351e-19	-1.3490985723566792e-20	1.0314551020154162e-7	6.303602230678023e-17	3.2017415953850424e-8	-3.307743364652634e-23	2.5808650975326684e-23	3.1935492525001095e-10	5.630651959530558e-10	2.6029204844301964e-8
42700000	0.004999867389969308	-8.974551298351e-19	-1.3490985723566792e-20	1.0314551020154162e-7	6.303602230678023e-17	3.2017415953850424e-8	-3.307742640644144e-23	2.5808650975326684e-23	3.1935492525001095e-10	5.630651959530558e-10	2.6029204844301964e-8
42800000	0.004999867389969308	-8.974551298351e-19	-1.3490985723566792e-20	1.0314551020154162e-7	6.303602230678023e-17	3.2017415953850424e-8	-3.307741916635655e-23	2.5808650975326684e-23	3.1935492525001095e-10	5.630651959530558e-10	2.6029204844301964e-8
42900000	0.004999867389969308	-8.974551298351e-19	-1.3490985723566792e-20	1.0314551020154162e-7	6.303602230678023e-17	3.2017415953850424e-8	-3.307741192627166e-23	2.5808650975326684e-23	3.1935492525001095e-10	5.630651959530558e-10	2.6029204844301964e-8
43000000	0.004999867389969308	-8.974551298351e-19	-1.3490985723566792e-20	1.0314551020154162e-7	6.303602230678023e-17	3.2017415953850424e-8	-3.307740468618676e-23	2.5808650975326684e-23	3.1935492525001095e-10	5.630651959530558e-10	2.6029204844301964e-8
43100000	0.004999867389969308	-8.974551298351e-19	-1.3490985723566792e-20	1.0314551020154162e-7	6.303602230678023e-17	3.2017415953850424e-8	-3.3077397446101866e-23	2.5808650975326684e-23	3.1935492525001095e-10	5.630651959530558e-10	2.6029204844301964e-8
43200000	0.004999867389969308	-8.974551298351e-19	-1.3490985723566792e-20	1.0314551020154162e-7	6.303602230678023e-17	3.2017415953850424e-8	-3.3077390206016973e-23	2.5808650975326684e-23	3.1935492525001095e-10	5.630651959530558e-10	2.6029204844301964e-8
43300000	0.004999867389969308	-8.974551298351e-19	-1.3490985723566792e-20	1.0314551020154162e-7	6.303602230678023e-17	3.2017415953850424e-8	-3.3077382965932075e-23	2.5808650975326684e-23	3.1935492525001095e-10	5.630651959530558e-10	2.6029204844301964e-8
43400000	0.004999867389969308	-8.974551298351e-19	-1.3490985723566792e-20	1.0314551020154162e-7	6.303602230678023e-17	3.2017415953850424e-8	-3.307737572584718e-23	2.5808650975326684e-23	3.1935492525001095e-10	5.630651959530558e-10	2.6029204844301964e-8
43500000	0.004999867389969308	-8.974551298351e-19	-1.3490985723566792e-20	1.0314551020154162e-7	6.303602230678023e-17	3.2017415953850424e-8	-3.3077368485762283e-23	2.5808650975326684e-23	3.1935492525001095e-10	5.630651959530558e-10	2.6029204844301964e-8
43600000	0.004999867389969308	-8.974551298351e-19	-1.3490985723566792e-20	1.0314551020154162e-7	6.303602230678023e-17	3.2017415953850424e-8	-3.307736124567739e-23	2.5808650975326684e-23	3.1935492525001095e-10	5.630651959530558e-10	2.6029204844301964e-8
43700000	0.004999867389969308	-8.974551298351e-19	-1.3490985723566792e-20	1.0314551020154162e-7	6.303602230678023e-17	3.2017415953850424e-8	-3.30773540055925e-23	2.5808650975326684e-23	3.1935492525001095e-10	5.630651959530558e-10	2.6029204844301964e-8
43800000	0.004999867389969308	-8.974551298351e-19	-1.3490985723566792e-20	1.0314551020154162e-7	6.303602230678023e-17	3.2017415953850424e-8	-3.30773467655076e-23	2.5808650975326684e-23	3.1935492525001095e-10	5.630651959530558e-10	2.6029204844301964e-8
43900000	0.004999867389969308	-8.974551298351e-19	-1.3490985723566792e-20	1.0314551020154162e-7	6.303602230678023e-17	3.2017415953850424e-8	-3.3077339525422707e-23	2.5808650975326684e-23	3.1935492525001095e-10	5.630651959530558e-10	2.6029204844301964e-8
44000000	0.004999867389969308	-8.974551298351e-19	-1.3490985723566792e-20	1.0314551020154162e-7	6.303602230678023e-17	3.2017415953850424e-8	-3.3077332285337814e-23	2.5808650975326684e-23	3.1935492525001095e-10	5.630651959530558e-10	2.6029204844301964e-8
44100000	0.004999867389969308	-8.974551298351e-19	-1.3490985723566792e-20	1.0314551020154162e-7	6.303602230678023e-17	3.2017415953850424e-8	-3.3077325045252915e-23	2.5808650975326684e-23	3.1935492525001095e-10	5.630651959530558e-10	2.6029204844301964e-8
44200000	0.004999867389969308	-8.974551298351e-19	-1.3490985723566792e-20	1.0314551020154162e-7	6.303602230678023e-17	3.2017415953850424e-8	-3.307731780516802e-23	2.5808650975326684e-23	3.1935492525001095e-10	5.630651959530558e-10	2.6029204844301964e-8
44300000	0.004999867389969308	-8.974551298351e-19	-1.3490985723566792e-20	1.0314551020154162e-7	6.303602230678023e-17	3.2017415953850424e-8	-3.3077310565083124e-23	2.5808650975326684e-23	3.1935492525001095e-10	5.630651959530558e-10	2.6029204844301964e-8
44400000	0.004999867389969308	-8.974551298351e-19	-1.3490985723566792e-20	1.0314551020154162e-7	6.303602230678023e-17	3.2017415953850424e-8	-3.307730332499823e-23	2.5808650975326684e-23	3.1935492525001095e-10	5.630651959530558e-10	2.6029204844301964e-8
44500000	0.004999867389969308	-8.974551298351e-19	-1.3490985723566792e-20	1.0314551020154162e-7	6.303602230678023e-17	3.2017415953850424e-8	-3.307729608491334e-23	2.5808650975326684e-23	3.1935492525001095e-10	5.630651959530558e-10	2.6029204844301964e-8
44600000	0.004999867389969308	-8.974551298351e-19	-1.3490985723566792e-20	1.0314551020154162e-7	6.303602230678023e-17	3.2017415953850424e-8	-3.307728884482844e-23	2.5808650975326684e-23	3.1935492525001095e-10	5.630651959530558e-10	2.6029204844301964e-8
44700000	0.004999867389969308	-8.974551298351e-19	-1.3490985723566792e-20	1.0314551020154162e-7	6.303602230678023e-17	3.2017415953850424e-8	-3.307728160474355e-23	2.5808650975326684e-23	3.1935492525001095e-10	5.630651959530558e-10	2.6029204844301964e-8
44800000	0.004999867389969308	-8.974551298350999e-19	-1.3490985723566792e-20	1.0314551020154162e-7	6.303602230678023e-17	3.2017415953850424e-8	-3.3077274364658655e-23	2.5808650975326684e-23	3.1935492525001095e-10	5.630651959530558e-10	2.6029204844301964e-8
44900000	0.004999867389969308	-8.974551298350999e-19	-1.3490985723566792e-20	1.0314551020154162e-7	6.303602230678023e-17	3.2017415953850424e-8	-3.3077267124573756e-23	2.5808650975326684e-23	3.1935492525001095e-10	5.630651959530558e-10	2.6029204844301964e-8
45000000	0.004999867389969308	-8.974551298350999e-19	-1.3490985723566792e-20	1.0314551020154162e-7	6.303602230678023e-17	3.2017415953850424e-8	-3.3077259884488863e-23	2.5808650975326684e-23	3.1935492525001095e-10	5.630651959530558e-10	2.6029204844301964e-8
45100000	0.004999867389969308	-8.974551298350999e-19	-1.3490985723566792e-20	1.0314551020154162e-7	6.303602230678023e-17	3.2017415953850424e-8	-3.3077252644403965e-23	2.5808650975326684e-23	3.1935492525001095e-10	5.630651959530558e-10	2.6029204844301964e-8
45200000	0.004999867389969308	-8.974551298350999e-19	-1.3490985723566792e-20	1.0314551020154162e-7	6.303602230678023e-17	3.2017415953850424e-8	-3.307724540431907e-23	2.5808650975326684e-23	3.1935492525001095e-10	5.630651959530558e-10	2.6029204844301964e-8
45300000	0.004999867389969308	-8.974551298350999e-19	-1.3490985723566792e-20	1.0314551020154162e-7	6.303602230678023e-17	3.2017415953850424e-8	-3.307723816423418e-23	2.5808650975326684e-23	3.1935492525001095e-10	5.630651959530558e-10	2.6029204844301964e-8
45400000	0.004999867389969308	-8.974551298350999e-19	-1.3490985723566792e-20	1.0314551020154162e-7	6.303602230678023e-17	3.2017415953850424e-8	-3.307723092414928e-23	2.5808650975326684e-23	3.1935492525001095e-10	5.630651959530558e-10	2.6029204844301964e-8
45500000	0.004999867389969308	-8.974551298350999e-19	-1.3490985723566792e-20	1.0314551020154162e-7	6.303602230678023e-17	3.2017415953850424e-8	-3.307722368406439e-23	2.5808650975326684e-23	3.1935492525001095e-10	5.630651959530558e-10	2.6029204844301964e-8
45600000	0.004999867389969308	-8.974551298350999e-19	-1.3490985723566792e-20	1.0314551020154162e-7	6.303602230678023e-17	3.2017415953850424e-8	-3.307721644397949e-23	2.5808650975326684e-23	3.1935492525001095e-10	5.630651959530558e-10	2.6029204844301964e-8
45700000	0.004999867389969308	-8.974551298350999e-19	-1.3490985723566792e-20	1.0314551020154162e-7	6.303602230678023e-17	3.2017415953850424e-8	-3.3077209203894597e-23	2.5808650975326684e-23	3.1935492525001095e-10	5.630651959530558e-10	2.6029204844301964e-8
45800000	0.004999867389969308	-8.974551298350999e-19	-1.3490985723566792e-20	1.0314551020154162e-7	6.303602230678023e-17	3.2017415953850424e-8	-3.3077201963809704e-23	2.5808650975326684e-23	3.1935492525001095e-10	5.630651959530558e-10	2.6029204844301964e-8
45900000	0.004999867389969308	-8.974551298350999e-19	-1.3490985723566792e-20	1.0314551020154162e-7	6.303602230678023e-17	3.2017415953850424e-8	-3.3077194723724805e-23	2.5808650975326684e-23	3.1935492525001095e-10	5.630651959530558e-10	2.6029204844301964e-8
46000000	0.004999867389969308	-8.974551298350999e-19	-1.3490985723566792e-20	1.0314551020154162e-7	6.303602230678023e-17	3.2017415953850424e-8	-3.307718748363991e-23	2.5808650975326684e-23	3.1935492525001095e-10	5.630651959530558e-10	2.6029204844301964e-8
46100000	0.004999867389969308	-8.974551298350999e-19	-1.3490985723566792e-20	1.0314551020154162e-7	6.303602230678023e-17	3.2017415953850424e-8	-3.307718024355502e-23	2.5808650975326684e-23	3.1935492525001095e-10	5.630651959530558e-10	2.6029204844301964e-8
46200000	0.004999867389969308	-8.974551298350999e-19	-1.3490985723566792e-20	1.0314551020154162e-7	6.303602230678023e-17	3.2017415953850424e-8	-3.307717300347012e-23	2.5808650975326684e-23	3.1935492525001095e-10	5.630651959530558e-10	2.6029204844301964e-8
46300000	0.004999867389969308	-8.974551298350999e-19	-1.3490985723566792e-20	1.0314551020154162e-7	6.303602230678023e-17	3.2017415953850424e-8	-3.307716576338523e-23	2.5808650975326684e-23	3.1935492525001095e-10	5.630651959530558e-10	2.6029204844301964e-8
46400000	0.004999867389969308	-8.974551298350999e-19	-1.3490985723566792e-20	1.0314551020154162e-7	6.303602230678023e-17	3.2017415953850424e-8	-3.307715852330033e-23	2.5808650975326684e-23	3.1935492525001095e-10	5.630651959530558e-10	2.6029204844301964e-8
46500000	0.004999867389969308	-8.974551298350999e-19	-1.3490985723566792e-20	1.0314551020154162e-7	6.303602230678023e-17	3.2017415953850424e-8	-3.307715128321544e-23	2.5808650975326684e-23	3.1935492525001095e-10	5.630651959530558e-10	2.6029204844301964e-8
46600000	0.004999867389969308	-8.974551298350999e-19	-1.3490985723566792e-20	1.0314551020154162e-7	6.303602230678023e-17	3.2017415953850424e-8	-3.3077144043130545e-23	2.5808650975326684e-23	3.1935492525001095e-10	5.630651959530558e-10	2.6029204844301964e-8
46700000	0.004999867389969308	-8.974551298350999e-19	-1.3490985723566792e-20	1.0314551020154162e-7	6.303602230678023e-17	3.2017415953850424e-8	-3.3077136803045646e-23	2.5808650975326684e-23	3.1935492525001095e-10	5.630651959530558e-10	2.6029204844301964e-8
46800000	0.004999867389969308	-8.974551298350999e-19	-1.3490985723566792e-20	1.0314551020154162e-7	6.303602230678023e-17	3.2017415953850424e-8	-3.3077129562960753e-23	2.5808650975326684e-23	3.1935492525001095e-10	5.630651959530558e-10	2.6029204844301964e-8
46900000	0.004999867389969308	-8.974551298350999e-19	-1.3490985723566792e-20	1.0314551020154162e-7	6.303602230678023e-17	3.2017415953850424e-8	-3.307712232287586e-23	2.5808650975326684e-23	3.1935492525001095e-10	5.630651959530558e-10	2.6029204844301964e-8
47000000	0.004999867389969308	-8.974551298350999e-19	-1.3490985723566792e-20	1.0314551020154162e-7	6.303602230678023e-17	3.2017415953850424e-8	-3.307711508279096e-23	2.5808650975326684e-23	3.1935492525001095e-10	5.630651959530558e-10	2.6029204844301964e-8
47100000	0.004999867389969308	-8.974551298350999e-19	-1.3490985723566792e-20	1.0314551020154162e-7	6.303602230678023e-17	3.2017415953850424e-8	-3.307710784270607e-23	2.5808650975326684e-23	3.1935492525001095e-10	5.630651959530558e-10	2.6029204844301964e-8
47200000	0.004999867389969308	-8.974551298350999e-19	-1.3490985723566792e-20	1.0314551020154162e-7	6.303602230678023e-17	3.2017415953850424e-8	-3.307710060262117e-23	2.5808650975326684e-23	3.1935492525001095e-10	5.630651959530558e-10	2.6029204844301964e-8
47300000	0.004999867389969308	-8.974551298350997e-19	-1.3490985723566792e-20	1.0314551020154162e-7	6.303602230678023e-17	3.2017415953850424e-8	-3.307709336253628e-23	2.5808650975326684e-23	3.1935492525001095e-10	5.630651959530558e-10	2.6029204844301964e-8
47400000	0.004999867389969308	-8.974551298350997e-19	-1.3490985723566792e-20	1.0314551020154162e-7	6.303602230678023e-17	3.2017415953850424e-8	-3.3077086122451385e-23	2.5808650975326684e-23	3.1935492525001095e-10	5.630651959530558e-10	2.6029204844301964e-8
47500000	0.004999867389969308	-8.974551298350997e-19	-1.3490985723566792e-20	1.0314551020154162e-7	6.303602230678023e-17	3.2017415953850424e-8	-3.3077078882366487e-23	2.5808650975326684e-23	3.1935492525001095e-10	5.630651959530558e-10	2.6029204844301964e-8
47600000	0.004999867389969308	-8.974551298350997e-19	-1.3490985723566792e-20	1.0314551020154162e-7	6.303602230678023e-17	3.2017415953850424e-8	-3.3077071642281594e-23	2.5808650975326684e-23	3.1935492525001095e-10	5.630651959530558e-10	2.6029204844301964e-8
47700000	0.004999867389969308	-8.974551298350997e-19	-1.3490985723566792e-20	1.0314551020154162e-7	6.303602230678023e-17	3.2017415953850424e-8	-3.3077064402196695e-23	2.5808650975326684e-23	3.1935492525001095e-10	5.630651959530558e-10	2.6029204844301964e-8
47800000	0.004999867389969308	-8.974551298350997e-19	-1.3490985723566792e-20	1.0314551020154162e-7	6.303602230678023e-17	3.2017415953850424e-8	-3.30770571621118e-23	2.5808650975326684e-23	3.1935492525001095e-10	5.630651959530558e-10	2.6029204844301964e-8
47900000	0.004999867389969308	-8.974551298350997e-19	-1.3490985723566792e-20	1.0314551020154162e-7	6.303602230678023e-17	3.2017415953850424e-8	-3.307704992202691e-23	2.5808650975326684e-23	3.1935492525001095e-10	5.630651959530558e-10	2.6029204844301964e-8
48000000	0.004999867389969308	-8.974551298350997e-19	-1.3490985723566792e-20	1.0314551020154162e-7	6.303602230678023e-17	3.2017415953850424e-8	-3.307704268194201e-23	2.5808650975326684e-23	3.1935492525001095e-10	5.630651959530558e-10	2.6029204844301964e-8
48100000	0.004999867389969308	-8.974551298350997e-19	-1.3490985723566792e-20	1.0314551020154162e-7	6.303602230678023e-17	3.2017415953850424e-8	-3.307703544185712e-23	2.5808650975326684e-23	3.1935492525001095e-10	5.630651959530558e-10	2.6029204844301964e-8
48200000	0.004999867389969308	-8.974551298350997e-19	-1.3490985723566792e-20	1.0314551020154162e-7	6.303602230678023e-17	3.2017415953850424e-8	-3.3077028201772226e-23	2.5808650975326684e-23	3.1935492525001095e-10	5.630651959530558e-10	2.6029204844301964e-8
48300000	0.004999867389969308	-8.974551298350997e-19	-1.3490985723566792e-20	1.0314551020154162e-7	6.303602230678023e-17	3.2017415953850424e-8	-3.307702096168733e-23	2.5808650975326684e-23	3.1935492525001095e-10	5.630651959530558e-10	2.6029204844301964e-8
48400000	0.004999867389969308	-8.974551298350997e-19	-1.3490985723566792e-20	1.0314551020154162e-7	6.303602230678023e-17	3.2017415953850424e-8	-3.3077013721602435e-23	2.5808650975326684e-23	3.1935492525001095e-10	5.630651959530558e-10	2.6029204844301964e-8
48500000	0.004999867389969308	-8.974551298350997e-19	-1.3490985723566792e-20	1.0314551020154162e-7	6.303602230678023e-17	3.2017415953850424e-8	-3.3077006481517536e-23	2.5808650975326684e-23	3.1935492525001095e-10	5.630651959530558e-10	2.6029204844301964e-8
48600000	0.004999867389969308	-8.974551298350997e-19	-1.3490985723566792e-20	1.0314551020154162e-7	6.303602230678023e-17	3.2017415953850424e-8	-3.3076999241432643e-23	2.5808650975326684e-23	3.1935492525001095e-10	5.630651959530558e-10	2.6029204844301964e-8
48700000	0.004999867389969308	-8.974551298350997e-19	-1.3490985723566792e-20	1.0314551020154162e-7	6.303602230678023e-17	3.2017415953850424e-8	-3.307699200134775e-23	2.5808650975326684e-23	3.1935492525001095e-10	5.630651959530558e-10	2.6029204844301964e-8
48800000	0.004999867389969308	-8.974551298350997e-19	-1.3490985723566792e-20	1.0314551020154162e-7	6.303602230678023e-17	3.2017415953850424e-8	-3.307698476126285e-23	2.5808650975326684e-23	3.1935492525001095e-10	5.630651959530558e-10	2.6029204844301964e-8
48900000	0.004999867389969308	-8.974551298350997e-19	-1.3490985723566792e-20	1.0314551020154162e-7	6.303602230678023e-17	3.2017415953850424e-8	-3.307697752117796e-23	2.5808650975326684e-23	3.1935492525001095e-10	5.630651959530558e-10	2.6029204844301964e-8
49000000	0.004999867389969308	-8.974551298350997e-19	-1.3490985723566792e-20	1.0314551020154162e-7	6.303602230678023e-17	3.2017415953850424e-8	-3.3076970281093067e-23	2.5808650975326684e-23	3.1935492525001095e-10	5.630651959530558e-10	2.6029204844301964e-8
49100000	0.004999867389969308	-8.974551298350997e-19	-1.3490985723566792e-20	1.031455102015416e-7	6.303602230678022e-17	3.2017415953850424e-8	-3.307696304100817e-23	2.580865097532668e-23	3.1935492525001095e-10	5.630651959530558e-10	2.6029204844301964e-8
49200000	0.004999867389969308	-8.974551298350997e-19	-1.3490985723566792e-20	1.031455102015416e-7	6.303602230678022e-17	3.2017415953850424e-8	-3.3076955800923275e-23	2.580865097532668e-23	3.1935492525001095e-10	5.630651959530558e-10	2.6029204844301964e-8
49300000	0.004999867389969308	-8.974551298350997e-19	-1.3490985723566792e-20	1.031455102015416e-7	6.303602230678022e-17	3.2017415953850424e-8	-3.3076948560838377e-23	2.580865097532668e-23	3.1935492525001095e-10	5.630651959530558e-10	2.6029204844301964e-8
49400000	0.004999867389969308	-8.974551298350997e-19	-1.3490985723566792e-20	1.031455102015416e-7	6.303602230678022e-17	3.2017415953850424e-8	-3.3076941320753484e-23	2.580865097532668e-23	3.1935492525001095e-10	5.630651959530558e-10	2.6029204844301964e-8
49500000	0.004999867389969308	-8.974551298350997e-19	-1.3490985723566792e-20	1.031455102015416e-7	6.303602230678022e-17	3.2017415953850424e-8	-3.307693408066859e-23	2.580865097532668e-23	3.1935492525001095e-10	5.630651959530558e-10	2.6029204844301964e-8
49600000	0.004999867389969308	-8.974551298350995e-19	-1.3490985723566792e-20	1.031455102015416e-7	6.303602230678022e-17	3.2017415953850424e-8	-3.307692684058369e-23	2.580865097532668e-23	3.1935492525001095e-10	5.630651959530558e-10	2.6029204844301964e-8
49700000	0.004999867389969307	-8.974551298350995e-19	-1.3490985723566792e-20	1.031455102015416e-7	6.303602230678022e-17	3.2017415953850424e-8	-3.30769196004988e-23	2.580865097532668e-23	3.1935492525001095e-10	5.630651959530558e-10	2.6029204844301964e-8
49800000	0.004999867389969307	-8.974551298350995e-19	-1.3490985723566792e-20	1.031455102015416e-7	6.303602230678022e-17	3.2017415953850424e-8	-3.30769123604139e-23	2.580865097532668e-23	3.1935492525001095e-10	5.630651959530558e-10	2.6029204844301964e-8
49900000	0.004999867389969307	-8.974551298350995e-19	-1.3490985723566792e-20	1.031455102015416e-7	6.303602230678022e-17	3.2017415953850424e-8	-3.307690512032901e-23	2.580865097532668e-23	3.1935492525001095e-10	5.630651959530558e-10	2.6029204844301964e-8
50000000	0.004999867389969307	-8.974551298350995e-19	-1.3490985723566792e-20	1.031455102015416e-7	6.303602230678022e-17	3.2017415953850424e-8	-3.3076897880244116e-23	2.580865097532668e-23	3.1935492525001095e-10	5.630651959530558e-10	2.6029204844301964e-8
50100000	0.004999867389969307	-8.974551298350995e-19	-1.3490985723566792e-20	1.031455102015416e-7	6.303602230678022e-17	3.2017415953850424e-8	-3.307689064015922e-23	2.580865097532668e-23	3.1935492525001095e-10	5.630651959530558e-10	2.6029204844301964e-8
50200000	0.004999867389969307	-8.974551298350995e-19	-1.3490985723566792e-20	1.031455102015416e-7	6.303602230678022e-17	3.2017415953850424e-8	-3.3076883400074325e-23	2.580865097532668e-23	3.1935492525001095e-10	5.630651959530558e-10	2.6029204844301964e-8
50300000	0.004999867389969307	-8.974551298350995e-19	-1.3490985723566792e-20	1.031455102015416e-7	6.303602230678022e-17	3.2017415953850424e-8	-3.307687615998943e-23	2.580865097532668e-23	3.1935492525001095e-10	5.630651959530558e-10	2.6029204844301964e-8
50400000	0.004999867389969307	-8.974551298350995e-19	-1.3490985723566792e-20	1.031455102015416e-7	6.303602230678022e-17	3.2017415953850424e-8	-3.3076868919904534e-23	2.580865097532668e-23	3.1935492525001095e-10	5.630651959530558e-10	2.6029204844301964e-8
50500000	0.004999867389969307	-8.974551298350995e-19	-1.3490985723566792e-20	1.031455102015416e-7	6.303602230678022e-17	3.2017415953850424e-8	-3.307686167981964e-23	2.580865097532668e-23	3.1935492525001095e-10	5.630651959530558e-10	2.6029204844301964e-8
50600000	0.004999867389969307	-8.974551298350995e-19	-1.3490985723566792e-20	1.031455102015416e-7	6.303602230678022e-17	3.2017415953850424e-8	-3.307685443973474e-23	2.580865097532668e-23	3.1935492525001095e-10	5.630651959530558e-10	2.6029204844301964e-8
50700000	0.004999867389969307	-8.974551298350995e-19	-1.3490985723566792e-20	1.031455102015416e-7	6.303602230678022e-17	3.2017415953850424e-8	-3.307684719964985e-23	2.580865097532668e-23	3.1935492525001095e-10	5.630651959530558e-10	2.6029204844301964e-8
50800000	0.004999867389969307	-8.974551298350995e-19	-1.3490985723566792e-20	1.031455102015416e-7	6.303602230678022e-17	3.2017415953850424e-8	-3.3076839959564957e-23	2.580865097532668e-23	3.1935492525001095e-10	5.630651959530558e-10	2.6029204844301964e-8
50900000	0.004999867389969307	-8.974551298350995e-19	-1.3490985723566792e-20	1.031455102015416e-7	6.303602230678022e-17	3.2017415953850424e-8	-3.307683271948006e-23	2.580865097532668e-23	3.1935492525001095e-10	5.630651959530558e-10	2.6029204844301964e-8
51000000	0.004999867389969307	-8.974551298350995e-19	-1.3490985723566792e-20	1.031455102015416e-7	6.303602230678022e-17	3.2017415953850424e-8	-3.3076825479395166e-23	2.580865097532668e-23	3.1935492525001095e-10	5.630651959530558e-10	2.6029204844301964e-8
51100000	0.004999867389969307	-8.974551298350995e-19	-1.3490985723566792e-20	1.031455102015416e-7	6.303602230678022e-17	3.2017415953850424e-8	-3.307681823931027e-23	2.580865097532668e-23	3.1935492525001095e-10	5.630651959530558e-10	2.6029204844301964e-8
51200000	0.004999867389969307	-8.974551298350995e-19	-1.3490985723566792e-20	1.031455102015416e-7	6.303602230678022e-17	3.2017415953850424e-8	-3.3076810999225374e-23	2.580865097532668e-23	3.1935492525001095e-10	5.630651959530558e-10	2.6029204844301964e-8
51300000	0.004999867389969307	-8.974551298350995e-19	-1.3490985723566792e-20	1.031455102015416e-7	6.303602230678022e-17	3.2017415953850424e-8	-3.307680375914048e-23	2.580865097532668e-23	3.1935492525001095e-10	5.630651959530558e-10	2.6029204844301964e-8
51400000	0.004999867389969307	-8.974551298350995e-19	-1.3490985723566792e-20	1.031455102015416e-7	6.303602230678022e-17	3.2017415953850424e-8	-3.307679651905558e-23	2.580865097532668e-23	3.1935492525001095e-10	5.630651959530558e-10	2.6029204844301964e-8
51500000	0.004999867389969307	-8.974551298350995e-19	-1.3490985723566792e-20	1.031455102015416e-7	6.303602230678022e-17	3.2017415953850424e-8	-3.307678927897069e-23	2.580865097532668e-23	3.1935492525001095e-10	5.630651959530558e-10	2.6029204844301964e-8
51600000	0.004999867389969307	-8.974551298350995e-19	-1.3490985723566792e-20	1.031455102015416e-7	6.303602230678022e-17	3.2017415953850424e-8	-3.30767820388858e-23	2.580865097532668e-23	3.1935492525001095e-10	5.630651959530558e-10	2.6029204844301964e-8
51700000	0.004999867389969307	-8.974551298350995e-19	-1.3490985723566792e-20	1.031455102015416e-7	6.303602230678022e-17	3.2017415953850424e-8	-3.30767747988009e-23	2.580865097532668e-23	3.1935492525001095e-10	5.630651959530558e-10	2.6029204844301964e-8
51800000	0.004999867389969307	-8.974551298350995e-19	-1.3490985723566792e-20	1.031455102015416e-7	6.303602230678022e-17	3.2017415953850424e-8	-3.3076767558716006e-23	2.580865097532668e-23	3.1935492525001095e-10	5.630651959530558e-10	2.6029204844301964e-8
51900000	0.004999867389969307	-8.974551298350995e-19	-1.3490985723566792e-20	1.031455102015416e-7	6.303602230678022e-17	3.2017415953850424e-8	-3.307676031863111e-23	2.580865097532668e-23	3.1935492525001095e-10	5.630651959530558e-10	2.6029204844301964e-8
52000000	0.004999867389969307	-8.974551298350995e-19	-1.3490985723566792e-20	1.031455102015416e-7	6.303602230678022e-17	3.2017415953850424e-8	-3.3076753078546215e-23	2.580865097532668e-23	3.1935492525001095e-10	5.630651959530558e-10	2.6029204844301964e-8
52100000	0.004999867389969307	-8.974551298350993e-19	-1.3490985723566792e-20	1.031455102015416e-7	6.303602230678022e-17	3.2017415953850424e-8	-3.307674583846132e-23	2.580865097532668e-23	3.1935492525001095e-10	5.630651959530558e-10	2.6029204844301964e-8
52200000	0.004999867389969307	-8.974551298350993e-19	-1.3490985723566792e-20	1.031455102015416e-7	6.303602230678022e-17	3.2017415953850424e-8	-3.3076738598376424e-23	2.580865097532668e-23	3.1935492525001095e-10	5.630651959530558e-10	2.6029204844301964e-8
52300000	0.004999867389969307	-8.974551298350993e-19	-1.3490985723566792e-20	1.031455102015416e-7	6.303602230678022e-17	3.2017415953850424e-8	-3.307673135829153e-23	2.580865097532668e-23	3.1935492525001095e-10	5.630651959530558e-10	2.6029204844301964e-8
52400000	0.004999867389969307	-8.974551298350993e-19	-1.3490985723566792e-20	1.031455102015416e-7	6.303602230678022e-17	3.2017415953850424e-8	-3.307672411820664e-23	2.580865097532668e-23	3.1935492525001095e-10	5.630651959530558e-10	2.6029204844301964e-8
52500000	0.004999867389969307	-8.974551298350993e-19	-1.3490985723566792e-20	1.031455102015416e-7	6.303602230678022e-17	3.2017415953850424e-8	-3.307671687812174e-23	2.580865097532668e-23	3.1935492525001095e-10	5.630651959530558e-10	2.6029204844301964e-8
52600000	0.004999867389969307	-8.974551298350993e-19	-1.3490985723566792e-20	1.031455102015416e-7	6.303602230678022e-17	3.2017415953850424e-8	-3.3076709638036847e-23	2.580865097532668e-23	3.1935492525001095e-10	5.630651959530558e-10	2.6029204844301964e-8
52700000	0.004999867389969307	-8.974551298350993e-19	-1.3490985723566792e-20	1.031455102015416e-7	6.303602230678022e-17	3.2017415953850424e-8	-3.307670239795195e-23	2.580865097532668e-23	3.1935492525001095e-10	5.630651959530558e-10	2.6029204844301964e-8
52800000	0.004999867389969307	-8.974551298350993e-19	-1.3490985723566792e-20	1.031455102015416e-7	6.303602230678022e-17	3.2017415953850424e-8	-3.3076695157867056e-23	2.580865097532668e-23	3.1935492525001095e-10	5.630651959530558e-10	2.6029204844301964e-8
52900000	0.004999867389969307	-8.974551298350993e-19	-1.3490985723566792e-20	1.031455102015416e-7	6.303602230678022e-17	3.2017415953850424e-8	-3.307668791778216e-23	2.580865097532668e-23	3.1935492525001095e-10	5.630651959530558e-10	2.6029204844301964e-8
53000000	0.004999867389969307	-8.974551298350993e-19	-1.3490985723566792e-20	1.031455102015416e-7	6.303602230678022e-17	3.2017415953850424e-8	-3.3076680677697264e-23	2.580865097532668e-23	3.1935492525001095e-10	5.630651959530558e-10	2.6029204844301964e-8
53100000	0.004999867389969307	-8.974551298350993e-19	-1.3490985723566792e-20	1.031455102015416e-7	6.303602230678022e-17	3.2017415953850424e-8	-3.307667343761237e-23	2.580865097532668e-23	3.1935492525001095e-10	5.630651959530558e-10	2.6029204844301964e-8
53200000	0.004999867389969307	-8.974551298350993e-19	-1.3490985723566792e-20	1.031455102015416e-7	6.303602230678022e-17	3.2017415953850424e-8	-3.307666619752748e-23	2.580865097532668e-23	3.1935492525001095e-10	5.630651959530558e-10	2.6029204844301964e-8
53300000	0.004999867389969307	-8.974551298350993e-19	-1.3490985723566792e-20	1.031455102015416e-7	6.303602230678022e-17	3.2017415953850424e-8	-3.307665895744258e-23	2.580865097532668e-23	3.1935492525001095e-10	5.630651959530558e-10	2.6029204844301964e-8
53400000	0.004999867389969307	-8.974551298350993e-19	-1.3490985723566792e-20	1.031455102015416e-7	6.303602230678022e-17	3.2017415953850424e-8	-3.307665171735769e-23	2.580865097532668e-23	3.1935492525001095e-10	5.630651959530558e-10	2.6029204844301964e-8
53500000	0.004999867389969307	-8.974551298350993e-19	-1.3490985723566792e-20	1.031455102015416e-7	6.303602230678022e-17	3.2017415953850424e-8	-3.307664447727279e-23	2.580865097532668e-23	3.1935492525001095e-10	5.630651959530558e-10	2.6029204844301964e-8
53600000	0.004999867389969307	-8.974551298350993e-19	-1.3490985723566792e-20	1.031455102015416e-7	6.303602230678022e-17	3.2017415953850424e-8	-3.3076637237187896e-23	2.580865097532668e-23	3.1935492525001095e-10	5.630651959530558e-10	2.6029204844301964e-8
53700000	0.004999867389969307	-8.974551298350993e-19	-1.3490985723566792e-20	1.031455102015416e-7	6.303602230678022e-17	3.2017415953850424e-8	-3.3076629997103004e-23	2.580865097532668e-23	3.1935492525001095e-10	5.630651959530558e-10	2.6029204844301964e-8
53800000	0.004999867389969307	-8.974551298350993e-19	-1.3490985723566792e-20	1.031455102015416e-7	6.303602230678022e-17	3.2017415953850424e-8	-3.3076622757018105e-23	2.580865097532668e-23	3.1935492525001095e-10	5.630651959530558e-10	2.6029204844301964e-8
53900000	0.004999867389969307	-8.974551298350993e-19	-1.3490985723566792e-20	1.031455102015416e-7	6.303602230678022e-17	3.2017415953850424e-8	-3.307661551693321e-23	2.580865097532668e-23	3.1935492525001095e-10	5.630651959530558e-10	2.6029204844301964e-8
54000000	0.004999867389969307	-8.974551298350993e-19	-1.3490985723566792e-20	1.031455102015416e-7	6.303602230678022e-17	3.2017415953850424e-8	-3.307660827684832e-23	2.580865097532668e-23	3.1935492525001095e-10	5.630651959530558e-10	2.6029204844301964e-8
54100000	0.004999867389969307	-8.974551298350993e-19	-1.3490985723566792e-20	1.031455102015416e-7	6.303602230678022e-17	3.2017415953850424e-8	-3.307660103676342e-23	2.580865097532668e-23	3.1935492525001095e-10	5.630651959530558e-10	2.6029204844301964e-8
54200000	0.004999867389969307	-8.974551298350993e-19	-1.3490985723566792e-20	1.031455102015416e-7	6.303602230678022e-17	3.2017415953850424e-8	-3.307659379667853e-23	2.580865097532668e-23	3.1935492525001095e-10	5.630651959530558e-10	2.6029204844301964e-8
54300000	0.004999867389969307	-8.974551298350993e-19	-1.3490985723566792e-20	1.031455102015416e-7	6.303602230678022e-17	3.2017415953850424e-8	-3.307658655659363e-23	2.580865097532668e-23	3.1935492525001095e-10	5.630651959530558e-10	2.6029204844301964e-8
54400000	0.004999867389969307	-8.974551298350993e-19	-1.3490985723566792e-20	1.031455102015416e-7	6.303602230678022e-17	3.2017415953850424e-8	-3.3076579316508737e-23	2.580865097532668e-23	3.1935492525001095e-10	5.630651959530558e-10	2.6029204844301964e-8
54500000	0.004999867389969307	-8.974551298350993e-19	-1.3490985723566792e-20	1.031455102015416e-7	6.303602230678022e-17	3.2017415953850424e-8	-3.3076572076423844e-23	2.580865097532668e-23	3.1935492525001095e-10	5.630651959530558e-10	2.6029204844301964e-8
54600000	0.004999867389969307	-8.974551298350993e-19	-1.3490985723566792e-20	1.031455102015416e-7	6.303602230678022e-17	3.2017415953850424e-8	-3.3076564836338946e-23	2.580865097532668e-23	3.1935492525001095e-10	5.630651959530558e-10	2.6029204844301964e-8
54700000	0.004999867389969307	-8.974551298350993e-19	-1.3490985723566792e-20	1.031455102015416e-7	6.303602230678022e-17	3.2017415953850424e-8	-3.307655759625405e-23	2.580865097532668e-23	3.1935492525001095e-10	5.630651959530558e-10	2.6029204844301964e-8
54800000	0.004999867389969307	-8.974551298350991e-19	-1.3490985723566792e-20	1.031455102015416e-7	6.303602230678022e-17	3.2017415953850424e-8	-3.307655035616916e-23	2.580865097532668e-23	3.1935492525001095e-10	5.630651959530558e-10	2.6029204844301964e-8
54900000	0.004999867389969307	-8.974551298350991e-19	-1.3490985723566792e-20	1.031455102015416e-7	6.303602230678022e-17	3.2017415953850424e-8	-3.307654311608426e-23	2.580865097532668e-23	3.1935492525001095e-10	5.630651959530558e-10	2.6029204844301964e-8
55000000	0.004999867389969307	-8.974551298350991e-19	-1.3490985723566792e-20	1.031455102015416e-7	6.303602230678022e-17	3.2017415953850424e-8	-3.307653587599937e-23	2.580865097532668e-23	3.1935492525001095e-10	5.630651959530558e-10	2.6029204844301964e-8
55100000	0.004999867389969307	-8.974551298350991e-19	-1.3490985723566792e-20	1.031455102015416e-7	6.303602230678022e-17	3.2017415953850424e-8	-3.307652863591447e-23	2.580865097532668e-23	3.1935492525001095e-10	5.630651959530558e-10	2.6029204844301964e-8
55200000	0.004999867389969307	-8.974551298350991e-19	-1.3490985723566792e-20	1.031455102015416e-7	6.303602230678022e-17	3.2017415953850424e-8	-3.307652139582958e-23	2.580865097532668e-23	3.1935492525001095e-10	5.630651959530558e-10	2.6029204844301964e-8
55300000	0.004999867389969307	-8.974551298350991e-19	-1.3490985723566792e-20	1.031455102015416e-7	6.303602230678022e-17	3.2017415953850424e-8	-3.3076514155744685e-23	2.580865097532668e-23	3.1935492525001095e-10	5.630651959530558e-10	2.6029204844301964e-8
55400000	0.004999867389969307	-8.974551298350991e-19	-1.3490985723566792e-20	1.031455102015416e-7	6.303602230678022e-17	3.2017415953850424e-8	-3.3076506915659786e-23	2.580865097532668e-23	3.1935492525001095e-10	5.630651959530558e-10	2.6029204844301964e-8
55500000	0.004999867389969307	-8.974551298350991e-19	-1.3490985723566792e-20	1.031455102015416e-7	6.303602230678022e-17	3.2017415953850424e-8	-3.3076499675574894e-23	2.580865097532668e-23	3.1935492525001095e-10	5.630651959530558e-10	2.6029204844301964e-8
55600000	0.004999867389969307	-8.974551298350991e-19	-1.3490985723566792e-20	1.031455102015416e-7	6.303602230678022e-17	3.2017415953850424e-8	-3.3076492435489995e-23	2.580865097532668e-23	3.1935492525001095e-10	5.630651959530558e-10	2.6029204844301964e-8
55700000	0.004999867389969307	-8.974551298350991e-19	-1.3490985723566792e-20	1.031455102015416e-7	6.303602230678022e-17	3.2017415953850424e-8	-3.30764851954051e-23	2.580865097532668e-23	3.1935492525001095e-10	5.630651959530558e-10	2.6029204844301964e-8
55800000	0.004999867389969307	-8.974551298350991e-19	-1.3490985723566792e-20	1.031455102015416e-7	6.303602230678022e-17	3.2017415953850424e-8	-3.307647795532021e-23	2.580865097532668e-23	3.1935492525001095e-10	5.630651959530558e-10	2.6029204844301964e-8
55900000	0.004999867389969307	-8.974551298350991e-19	-1.3490985723566792e-20	1.031455102015416e-7	6.303602230678022e-17	3.2017415953850424e-8	-3.307647071523531e-23	2.580865097532668e-23	3.1935492525001095e-10	5.630651959530558e-10	2.6029204844301964e-8
56000000	0.004999867389969307	-8.974551298350991e-19	-1.3490985723566792e-20	1.031455102015416e-7	6.303602230678022e-17	3.2017415953850424e-8	-3.307646347515042e-23	2.580865097532668e-23	3.1935492525001095e-10	5.630651959530558e-10	2.6029204844301964e-8
56100000	0.004999867389969307	-8.974551298350991e-19	-1.3490985723566792e-20	1.031455102015416e-7	6.303602230678022e-17	3.2017415953850424e-8	-3.3076456235065526e-23	2.580865097532668e-23	3.1935492525001095e-10	5.630651959530558e-10	2.6029204844301964e-8
56200000	0.004999867389969307	-8.974551298350991e-19	-1.3490985723566792e-20	1.031455102015416e-7	6.303602230678022e-17	3.2017415953850424e-8	-3.3076448994980627e-23	2.580865097532668e-23	3.1935492525001095e-10	5.630651959530558e-10	2.6029204844301964e-8
56300000	0.004999867389969307	-8.974551298350991e-19	-1.3490985723566792e-20	1.031455102015416e-7	6.303602230678022e-17	3.2017415953850424e-8	-3.3076441754895734e-23	2.580865097532668e-23	3.1935492525001095e-10	5.630651959530558e-10	2.6029204844301964e-8
56400000	0.004999867389969307	-8.974551298350991e-19	-1.3490985723566792e-20	1.031455102015416e-7	6.303602230678022e-17	3.2017415953850424e-8	-3.3076434514810836e-23	2.580865097532668e-23	3.1935492525001095e-10	5.630651959530558e-10	2.6029204844301964e-8
56500000	0.004999867389969307	-8.974551298350991e-19	-1.3490985723566792e-20	1.031455102015416e-7	6.303602230678022e-17	3.2017415953850424e-8	-3.3076427274725943e-23	2.580865097532668e-23	3.1935492525001095e-10	5.630651959530558e-10	2.6029204844301964e-8
56600000	0.004999867389969307	-8.974551298350991e-19	-1.3490985723566792e-20	1.031455102015416e-7	6.303602230678022e-17	3.2017415953850424e-8	-3.307642003464105e-23	2.580865097532668e-23	3.1935492525001095e-10	5.630651959530558e-10	2.6029204844301964e-8
56700000	0.004999867389969307	-8.974551298350991e-19	-1.3490985723566792e-20	1.031455102015416e-7	6.303602230678022e-17	3.2017415953850424e-8	-3.307641279455615e-23	2.580865097532668e-23	3.1935492525001095e-10	5.630651959530558e-10	2.6029204844301964e-8
56800000	0.004999867389969307	-8.974551298350991e-19	-1.3490985723566792e-20	1.031455102015416e-7	6.303602230678022e-17	3.2017415953850424e-8	-3.307640555447126e-23	2.580865097532668e-23	3.1935492525001095e-10	5.630651959530558e-10	2.6029204844301964e-8
56900000	0.004999867389969307	-8.974551298350991e-19	-1.3490985723566792e-20	1.031455102015416e-7	6.303602230678022e-17	3.2017415953850424e-8	-3.3076398314386366e-23	2.580865097532668e-23	3.1935492525001095e-10	5.630651959530558e-10	2.6029204844301964e-8
57000000	0.004999867389969307	-8.974551298350991e-19	-1.3490985723566792e-20	1.031455102015416e-7	6.303602230678022e-17	3.2017415953850424e-8	-3.307639107430147e-23	2.580865097532668e-23	3.1935492525001095e-10	5.630651959530558e-10	2.6029204844301964e-8
57100000	0.004999867389969307	-8.974551298350991e-19	-1.3490985723566792e-20	1.031455102015416e-7	6.303602230678022e-17	3.2017415953850424e-8	-3.3076383834216575e-23	2.580865097532668e-23	3.1935492525001095e-10	5.630651959530558e-10	2.6029204844301964e-8
57200000	0.004999867389969307	-8.974551298350991e-19	-1.3490985723566792e-20	1.031455102015416e-7	6.303602230678022e-17	3.2017415953850424e-8	-3.3076376594131676e-23	2.580865097532668e-23	3.1935492525001095e-10	5.630651959530558e-10	2.6029204844301964e-8
57300000	0.004999867389969307	-8.97455129835099e-19	-1.3490985723566792e-20	1.031455102015416e-7	6.303602230678022e-17	3.2017415953850424e-8	-3.3076369354046784e-23	2.580865097532668e-23	3.1935492525001095e-10	5.630651959530558e-10	2.6029204844301964e-8
57400000	0.004999867389969307	-8.97455129835099e-19	-1.3490985723566792e-20	1.031455102015416e-7	6.303602230678022e-17	3.2017415953850424e-8	-3.307636211396189e-23	2.580865097532668e-23	3.1935492525001095e-10	5.630651959530558e-10	2.6029204844301964e-8
57500000	0.004999867389969307	-8.97455129835099e-19	-1.3490985723566792e-20	1.031455102015416e-7	6.303602230678022e-17	3.2017415953850424e-8	-3.307635487387699e-23	2.580865097532668e-23	3.1935492525001095e-10	5.630651959530558e-10	2.6029204844301964e-8
57600000	0.004999867389969307	-8.97455129835099e-19	-1.3490985723566792e-20	1.031455102015416e-7	6.303602230678022e-17	3.2017415953850424e-8	-3.30763476337921e-23	2.580865097532668e-23	3.1935492525001095e-10	5.630651959530558e-10	2.6029204844301964e-8
57700000	0.004999867389969307	-8.97455129835099e-19	-1.3490985723566792e-20	1.031455102015416e-7	6.303602230678022e-17	3.2017415953850424e-8	-3.30763403937072e-23	2.580865097532668e-23	3.1935492525001095e-10	5.630651959530558e-10	2.6029204844301964e-8
57800000	0.004999867389969307	-8.97455129835099e-19	-1.3490985723566792e-20	1.031455102015416e-7	6.303602230678022e-17	3.2017415953850424e-8	-3.307633315362231e-23	2.580865097532668e-23	3.1935492525001095e-10	5.630651959530558e-10	2.6029204844301964e-8
57900000	0.004999867389969307	-8.97455129835099e-19	-1.3490985723566792e-20	1.031455102015416e-7	6.303602230678022e-17	3.2017415953850424e-8	-3.3076325913537416e-23	2.580865097532668e-23	3.1935492525001095e-10	5.630651959530558e-10	2.6029204844301964e-8
58000000	0.004999867389969307	-8.97455129835099e-19	-1.3490985723566792e-20	1.031455102015416e-7	6.303602230678022e-17	3.2017415953850424e-8	-3.307631867345252e-23	2.580865097532668e-23	3.1935492525001095e-10	5.630651959530558e-10	2.6029204844301964e-8
58100000	0.004999867389969307	-8.97455129835099e-19	-1.3490985723566792e-20	1.031455102015416e-7	6.303602230678022e-17	3.2017415953850424e-8	-3.3076311433367624e-23	2.580865097532668e-23	3.1935492525001095e-10	5.630651959530558e-10	2.6029204844301964e-8
58200000	0.004999867389969307	-8.97455129835099e-19	-1.3490985723566792e-20	1.031455102015416e-7	6.303602230678022e-17	3.2017415953850424e-8	-3.307630419328273e-23	2.580865097532668e-23	3.1935492525001095e-10	5.630651959530558e-10	2.6029204844301964e-8
58300000	0.004999867389969307	-8.97455129835099e-19	-1.3490985723566792e-20	1.031455102015416e-7	6.303602230678022e-17	3.2017415953850424e-8	-3.3076296953197833e-23	2.580865097532668e-23	3.1935492525001095e-10	5.630651959530558e-10	2.6029204844301964e-8
58400000	0.004999867389969307	-8.97455129835099e-19	-1.3490985723566792e-20	1.031455102015416e-7	6.303602230678022e-17	3.2017415953850424e-8	-3.307628971311294e-23	2.580865097532668e-23	3.1935492525001095e-10	5.630651959530558e-10	2.6029204844301964e-8
58500000	0.004999867389969307	-8.97455129835099e-19	-1.3490985723566792e-20	1.031455102015416e-7	6.303602230678022e-17	3.2017415953850424e-8	-3.307628247302804e-23	2.580865097532668e-23	3.1935492525001095e-10	5.630651959530558e-10	2.6029204844301964e-8
58600000	0.004999867389969307	-8.97455129835099e-19	-1.3490985723566792e-20	1.031455102015416e-7	6.303602230678022e-17	3.2017415953850424e-8	-3.307627523294315e-23	2.580865097532668e-23	3.1935492525001095e-10	5.630651959530558e-10	2.6029204844301964e-8
58700000	0.004999867389969307	-8.97455129835099e-19	-1.3490985723566792e-20	1.031455102015416e-7	6.303602230678022e-17	3.2017415953850424e-8	-3.3076267992858256e-23	2.580865097532668e-23	3.1935492525001095e-10	5.630651959530558e-10	2.6029204844301964e-8
58800000	0.004999867389969307	-8.97455129835099e-19	-1.3490985723566792e-20	1.031455102015416e-7	6.303602230678022e-17	3.2017415953850424e-8	-3.307626075277336e-23	2.580865097532668e-23	3.1935492525001095e-10	5.630651959530558e-10	2.6029204844301964e-8
58900000	0.004999867389969307	-8.97455129835099e-19	-1.3490985723566792e-20	1.0314551020154162e-7	6.303602230678022e-17	3.2017415953850424e-8	-3.3076253512688465e-23	2.580865097532668e-23	3.19354925250011e-10	5.630651959530558e-10	2.6029204844301964e-8
59000000	0.004999867389969307	-8.97455129835099e-19	-1.3490985723566792e-20	1.0314551020154162e-7	6.303602230678022e-17	3.2017415953850424e-8	-3.307624627260357e-23	2.580865097532668e-23	3.19354925250011e-10	5.630651959530559e-10	2.6029204844301964e-8
59100000	0.004999867389969307	-8.97455129835099e-19	-1.3490985723566792e-20	1.0314551020154162e-7	6.303602230678022e-17	3.2017415953850424e-8	-3.3076239032518674e-23	2.580865097532668e-23	3.19354925250011e-10	5.630651959530559e-10	2.6029204844301964e-8
59200000	0.004999867389969307	-8.97455129835099e-19	-1.3490985723566792e-20	1.0314551020154162e-7	6.303602230678022e-17	3.2017415953850424e-8	-3.307623179243378e-23	2.580865097532668e-23	3.19354925250011e-10	5.630651959530559e-10	2.6029204844301964e-8
59300000	0.004999867389969307	-8.97455129835099e-19	-1.3490985723566792e-20	1.0314551020154162e-7	6.303602230678022e-17	3.2017415953850424e-8	-3.307622455234888e-23	2.580865097532668e-23	3.19354925250011e-10	5.630651959530559e-10	2.6029204844301964e-8
59400000	0.004999867389969307	-8.97455129835099e-19	-1.3490985723566792e-20	1.0314551020154162e-7	6.303602230678022e-17	3.2017415953850424e-8	-3.307621731226399e-23	2.580865097532668e-23	3.19354925250011e-10	5.630651959530559e-10	2.6029204844301967e-8
59500000	0.004999867389969307	-8.97455129835099e-19	-1.3490985723566792e-20	1.0314551020154162e-7	6.303602230678022e-17	3.2017415953850424e-8	-3.3076210072179097e-23	2.580865097532668e-23	3.19354925250011e-10	5.630651959530559e-10	2.6029204844301967e-8
59600000	0.004999867389969308	-8.974551298350987e-19	-1.3490985723566792e-20	1.0314551020154162e-7	6.303602230678022e-17	3.2017415953850424e-8	-3.30762028320942e-23	2.580865097532668e-23	3.19354925250011e-10	5.630651959530559e-10	2.6029204844301967e-8
59700000	0.004999867389969308	-8.974551298350987e-19	-1.3490985723566792e-20	1.0314551020154162e-7	6.303602230678022e-17	3.2017415953850424e-8	-3.3076195592009306e-23	2.580865097532668e-23	3.19354925250011e-10	5.630651959530559e-10	2.6029204844301967e-8
59800000	0.004999867389969308	-8.974551298350987e-19	-1.3490985723566792e-20	1.0314551020154162e-7	6.303602230678022e-17	3.2017415953850424e-8	-3.307618835192441e-23	2.580865097532668e-23	3.19354925250011e-10	5.630651959530559e-10	2.6029204844301967e-8
59900000	0.004999867389969308	-8.974551298350987e-19	-1.3490985723566792e-20	1.0314551020154162e-7	6.303602230678022e-17	3.2017415953850424e-8	-3.3076181111839514e-23	2.580865097532668e-23	3.19354925250011e-10	5.630651959530559e-10	2.6029204844301967e-8
60000000	0.004999867389969308	-8.974551298350987e-19	-1.3490985723566792e-20	1.0314551020154162e-7	6.303602230678023e-17	3.2017415953850424e-8	-3.307617387175462e-23	2.5808650975326684e-23	3.19354925250011e-10	5.630651959530559e-10	2.6029204844301967e-8
60100000	0.004999867389969308	-8.974551298350987e-19	-1.3490985723566792e-20	1.0314551020154162e-7	6.303602230678023e-17	3.2017415953850424e-8	-3.3076166631669723e-23	2.5808650975326684e-23	3.19354925250011e-10	5.630651959530559e-10	2.6029204844301967e-8
60200000	0.004999867389969308	-8.974551298350987e-19	-1.3490985723566792e-20	1.0314551020154162e-7	6.303602230678023e-17	3.2017415953850424e-8	-3.307615939158483e-23	2.5808650975326684e-23	3.19354925250011e-10	5.630651959530559e-10	2.6029204844301967e-8
60300000	0.004999867389969308	-8.974551298350987e-19	-1.3490985723566792e-20	1.0314551020154162e-7	6.303602230678023e-17	3.2017415953850424e-8	-3.307615215149994e-23	2.5808650975326684e-23	3.19354925250011e-10	5.630651959530559e-10	2.6029204844301967e-8
60400000	0.004999867389969308	-8.974551298350987e-19	-1.3490985723566792e-20	1.0314551020154162e-7	6.303602230678023e-17	3.2017415953850424e-8	-3.307614491141504e-23	2.5808650975326684e-23	3.19354925250011e-10	5.630651959530559e-10	2.6029204844301967e-8
60500000	0.004999867389969308	-8.974551298350987e-19	-1.3490985723566792e-20	1.0314551020154162e-7	6.303602230678023e-17	3.2017415953850424e-8	-3.3076137671330146e-23	2.5808650975326684e-23	3.19354925250011e-10	5.630651959530559e-10	2.6029204844301967e-8
60600000	0.004999867389969308	-8.974551298350987e-19	-1.3490985723566792e-20	1.0314551020154162e-7	6.303602230678023e-17	3.2017415953850424e-8	-3.307613043124525e-23	2.5808650975326684e-23	3.19354925250011e-10	5.630651959530559e-10	2.6029204844301967e-8
60700000	0.004999867389969308	-8.974551298350987e-19	-1.3490985723566792e-20	1.0314551020154162e-7	6.303602230678023e-17	3.2017415953850424e-8	-3.3076123191160355e-23	2.5808650975326684e-23	3.19354925250011e-10	5.630651959530559e-10	2.6029204844301967e-8
60800000	0.004999867389969308	-8.974551298350987e-19	-1.3490985723566792e-20	1.0314551020154162e-7	6.303602230678023e-17	3.2017415953850424e-8	-3.307611595107546e-23	2.5808650975326684e-23	3.19354925250011e-10	5.630651959530559e-10	2.6029204844301967e-8
60900000	0.004999867389969308	-8.974551298350987e-19	-1.3490985723566792e-20	1.0314551020154162e-7	6.303602230678023e-17	3.2017415953850424e-8	-3.3076108710990564e-23	2.5808650975326684e-23	3.19354925250011e-10	5.630651959530559e-10	2.6029204844301967e-8
61000000	0.004999867389969308	-8.974551298350987e-19	-1.3490985723566792e-20	1.0314551020154162e-7	6.303602230678023e-17	3.2017415953850424e-8	-3.307610147090567e-23	2.5808650975326684e-23	3.19354925250011e-10	5.630651959530559e-10	2.6029204844301967e-8
61100000	0.004999867389969308	-8.974551298350987e-19	-1.3490985723566792e-20	1.0314551020154162e-7	6.303602230678023e-17	3.2017415953850424e-8	-3.307609423082078e-23	2.5808650975326684e-23	3.19354925250011e-10	5.630651959530559e-10	2.6029204844301967e-8
61200000	0.004999867389969308	-8.974551298350987e-19	-1.3490985723566792e-20	1.0314551020154162e-7	6.303602230678023e-17	3.2017415953850424e-8	-3.307608699073588e-23	2.5808650975326684e-23	3.19354925250011e-10	5.630651959530559e-10	2.6029204844301967e-8
61300000	0.004999867389969308	-8.974551298350987e-19	-1.3490985723566792e-20	1.0314551020154162e-7	6.303602230678023e-17	3.2017415953850424e-8	-3.307607975065099e-23	2.5808650975326684e-23	3.19354925250011e-10	5.630651959530559e-10	2.6029204844301967e-8
61400000	0.004999867389969308	-8.974551298350987e-19	-1.3490985723566792e-20	1.0314551020154162e-7	6.303602230678023e-17	3.2017415953850424e-8	-3.307607251056609e-23	2.5808650975326684e-23	3.19354925250011e-10	5.630651959530559e-10	2.6029204844301967e-8
61500000	0.004999867389969308	-8.974551298350987e-19	-1.3490985723566792e-20	1.0314551020154162e-7	6.303602230678023e-17	3.2017415953850424e-8	-3.3076065270481196e-23	2.5808650975326684e-23	3.19354925250011e-10	5.630651959530559e-10	2.6029204844301967e-8
61600000	0.004999867389969308	-8.974551298350987e-19	-1.3490985723566792e-20	1.0314551020154162e-7	6.303602230678023e-17	3.2017415953850424e-8	-3.3076058030396303e-23	2.5808650975326684e-23	3.19354925250011e-10	5.630651959530559e-10	2.6029204844301967e-8
61700000	0.004999867389969308	-8.974551298350987e-19	-1.3490985723566792e-20	1.0314551020154162e-7	6.303602230678023e-17	3.2017415953850424e-8	-3.3076050790311405e-23	2.5808650975326684e-23	3.19354925250011e-10	5.630651959530559e-10	2.6029204844301967e-8
61800000	0.004999867389969308	-8.974551298350987e-19	-1.3490985723566792e-20	1.0314551020154162e-7	6.303602230678023e-17	3.2017415953850424e-8	-3.307604355022651e-23	2.5808650975326684e-23	3.19354925250011e-10	5.630651959530559e-10	2.6029204844301967e-8
61900000	0.004999867389969308	-8.974551298350987e-19	-1.3490985723566792e-20	1.0314551020154162e-7	6.303602230678023e-17	3.2017415953850424e-8	-3.3076036310141613e-23	2.5808650975326684e-23	3.19354925250011e-10	5.630651959530559e-10	2.6029204844301967e-8
62000000	0.004999867389969308	-8.974551298350987e-19	-1.3490985723566792e-20	1.0314551020154162e-7	6.303602230678023e-17	3.2017415953850424e-8	-3.307602907005672e-23	2.5808650975326684e-23	3.19354925250011e-10	5.630651959530559e-10	2.6029204844301967e-8
62100000	0.004999867389969308	-8.974551298350985e-19	-1.3490985723566792e-20	1.0314551020154162e-7	6.303602230678023e-17	3.2017415953850424e-8	-3.307602182997183e-23	2.5808650975326684e-23	3.19354925250011e-10	5.630651959530559e-10	2.6029204844301967e-8
62200000	0.004999867389969308	-8.974551298350985e-19	-1.3490985723566792e-20	1.0314551020154162e-7	6.303602230678023e-17	3.2017415953850424e-8	-3.307601458988693e-23	2.5808650975326684e-23	3.19354925250011e-10	5.630651959530559e-10	2.6029204844301967e-8
62300000	0.004999867389969308	-8.974551298350985e-19	-1.3490985723566792e-20	1.0314551020154162e-7	6.303602230678023e-17	3.2017415953850424e-8	-3.3076007349802037e-23	2.5808650975326684e-23	3.19354925250011e-10	5.630651959530559e-10	2.6029204844301967e-8
62400000	0.004999867389969308	-8.974551298350985e-19	-1.3490985723566792e-20	1.0314551020154162e-7	6.303602230678023e-17	3.2017415953850424e-8	-3.3076000109717144e-23	2.5808650975326684e-23	3.19354925250011e-10	5.630651959530559e-10	2.6029204844301967e-8
62500000	0.004999867389969308	-8.974551298350985e-19	-1.3490985723566792e-20	1.0314551020154162e-7	6.303602230678023e-17	3.2017415953850424e-8	-3.3075992869632245e-23	2.5808650975326684e-23	3.19354925250011e-10	5.630651959530559e-10	2.6029204844301967e-8
62600000	0.004999867389969308	-8.974551298350985e-19	-1.3490985723566792e-20	1.0314551020154162e-7	6.303602230678023e-17	3.2017415953850424e-8	-3.307598562954735e-23	2.5808650975326684e-23	3.19354925250011e-10	5.630651959530559e-10	2.6029204844301967e-8
62700000	0.004999867389969308	-8.974551298350985e-19	-1.3490985723566792e-20	1.0314551020154162e-7	6.303602230678023e-17	3.2017415953850424e-8	-3.3075978389462454e-23	2.5808650975326684e-23	3.19354925250011e-10	5.630651959530559e-10	2.6029204844301967e-8
62800000	0.004999867389969308	-8.974551298350985e-19	-1.3490985723566792e-20	1.0314551020154162e-7	6.303602230678023e-17	3.2017415953850424e-8	-3.307597114937756e-23	2.5808650975326684e-23	3.19354925250011e-10	5.630651959530559e-10	2.6029204844301967e-8
62900000	0.004999867389969308	-8.974551298350985e-19	-1.3490985723566792e-20	1.0314551020154162e-7	6.303602230678023e-17	3.2017415953850424e-8	-3.307596390929267e-23	2.5808650975326684e-23	3.19354925250011e-10	5.630651959530559e-10	2.6029204844301967e-8
63000000	0.004999867389969308	-8.974551298350985e-19	-1.3490985723566792e-20	1.0314551020154162e-7	6.303602230678023e-17	3.2017415953850424e-8	-3.307595666920777e-23	2.5808650975326684e-23	3.19354925250011e-10	5.630651959530559e-10	2.6029204844301967e-8
63100000	0.004999867389969308	-8.974551298350985e-19	-1.3490985723566792e-20	1.0314551020154162e-7	6.303602230678023e-17	3.2017415953850424e-8	-3.307594942912288e-23	2.5808650975326684e-23	3.19354925250011e-10	5.630651959530559e-10	2.6029204844301967e-8
63200000	0.004999867389969308	-8.974551298350985e-19	-1.3490985723566792e-20	1.0314551020154162e-7	6.303602230678023e-17	3.2017415953850424e-8	-3.3075942189037984e-23	2.5808650975326684e-23	3.19354925250011e-10	5.630651959530559e-10	2.6029204844301967e-8
63300000	0.004999867389969308	-8.974551298350985e-19	-1.3490985723566792e-20	1.0314551020154162e-7	6.303602230678023e-17	3.2017415953850424e-8	-3.3075934948953086e-23	2.5808650975326684e-23	3.19354925250011e-10	5.630651959530559e-10	2.6029204844301967e-8
63400000	0.004999867389969308	-8.974551298350985e-19	-1.3490985723566792e-20	1.0314551020154162e-7	6.303602230678023e-17	3.2017415953850424e-8	-3.3075927708868193e-23	2.5808650975326684e-23	3.19354925250011e-10	5.630651959530559e-10	2.6029204844301967e-8
63500000	0.004999867389969308	-8.974551298350985e-19	-1.3490985723566792e-20	1.0314551020154162e-7	6.303602230678023e-17	3.2017415953850424e-8	-3.3075920468783295e-23	2.5808650975326684e-23	3.19354925250011e-10	5.630651959530559e-10	2.6029204844301967e-8
63600000	0.004999867389969308	-8.974551298350985e-19	-1.3490985723566792e-20	1.0314551020154162e-7	6.303602230678023e-17	3.2017415953850424e-8	-3.30759132286984e-23	2.5808650975326684e-23	3.19354925250011e-10	5.630651959530559e-10	2.6029204844301967e-8
63700000	0.004999867389969308	-8.974551298350985e-19	-1.3490985723566792e-20	1.0314551020154162e-7	6.303602230678023e-17	3.2017415953850424e-8	-3.307590598861351e-23	2.5808650975326684e-23	3.19354925250011e-10	5.630651959530559e-10	2.6029204844301967e-8
63800000	0.004999867389969308	-8.974551298350985e-19	-1.3490985723566792e-20	1.0314551020154162e-7	6.303602230678023e-17	3.2017415953850424e-8	-3.307589874852861e-23	2.5808650975326684e-23	3.19354925250011e-10	5.630651959530559e-10	2.6029204844301967e-8
63900000	0.004999867389969308	-8.974551298350985e-19	-1.3490985723566792e-20	1.0314551020154162e-7	6.303602230678023e-17	3.2017415953850424e-8	-3.307589150844372e-23	2.5808650975326684e-23	3.19354925250011e-10	5.630651959530559e-10	2.6029204844301967e-8
64000000	0.004999867389969308	-8.974551298350985e-19	-1.3490985723566792e-20	1.0314551020154162e-7	6.303602230678023e-17	3.2017415953850424e-8	-3.3075884268358825e-23	2.5808650975326684e-23	3.19354925250011e-10	5.630651959530559e-10	2.6029204844301967e-8
64100000	0.004999867389969308	-8.974551298350985e-19	-1.3490985723566792e-20	1.0314551020154162e-7	6.303602230678023e-17	3.2017415953850424e-8	-3.3075877028273927e-23	2.5808650975326684e-23	3.19354925250011e-10	5.630651959530559e-10	2.6029204844301967e-8
64200000	0.004999867389969308	-8.974551298350985e-19	-1.3490985723566792e-20	1.0314551020154162e-7	6.303602230678023e-17	3.2017415953850424e-8	-3.3075869788189034e-23	2.5808650975326684e-23	3.19354925250011e-10	5.630651959530559e-10	2.6029204844301967e-8
64300000	0.004999867389969308	-8.974551298350985e-19	-1.3490985723566792e-20	1.0314551020154162e-7	6.303602230678023e-17	3.2017415953850424e-8	-3.3075862548104135e-23	2.5808650975326684e-23	3.19354925250011e-10	5.630651959530559e-10	2.6029204844301967e-8
64400000	0.004999867389969308	-8.974551298350985e-19	-1.3490985723566792e-20	1.0314551020154162e-7	6.303602230678023e-17	3.2017415953850424e-8	-3.307585530801924e-23	2.5808650975326684e-23	3.19354925250011e-10	5.630651959530559e-10	2.6029204844301967e-8
64500000	0.004999867389969308	-8.974551298350985e-19	-1.3490985723566792e-20	1.0314551020154162e-7	6.303602230678023e-17	3.2017415953850424e-8	-3.307584806793435e-23	2.5808650975326684e-23	3.19354925250011e-10	5.630651959530559e-10	2.6029204844301967e-8
64600000	0.004999867389969308	-8.974551298350985e-19	-1.3490985723566792e-20	1.0314551020154162e-7	6.303602230678023e-17	3.2017415953850424e-8	-3.307584082784945e-23	2.5808650975326684e-23	3.19354925250011e-10	5.630651959530559e-10	2.6029204844301967e-8
64700000	0.004999867389969308	-8.974551298350985e-19	-1.3490985723566792e-20	1.0314551020154162e-7	6.303602230678023e-17	3.2017415953850424e-8	-3.307583358776456e-23	2.5808650975326684e-23	3.19354925250011e-10	5.630651959530559e-10	2.6029204844301967e-8
64800000	0.004999867389969308	-8.974551298350983e-19	-1.3490985723566792e-20	1.0314551020154162e-7	6.303602230678023e-17	3.2017415953850424e-8	-3.3075826347679666e-23	2.5808650975326684e-23	3.19354925250011e-10	5.630651959530559e-10	2.6029204844301967e-8
64900000	0.004999867389969308	-8.974551298350983e-19	-1.3490985723566792e-20	1.0314551020154162e-7	6.303602230678023e-17	3.2017415953850424e-8	-3.307581910759477e-23	2.5808650975326684e-23	3.19354925250011e-10	5.630651959530559e-10	2.6029204844301967e-8
65000000	0.004999867389969308	-8.974551298350983e-19	-1.3490985723566792e-20	1.0314551020154162e-7	6.303602230678023e-17	3.2017415953850424e-8	-3.3075811867509875e-23	2.5808650975326684e-23	3.19354925250011e-10	5.630651959530559e-10	2.6029204844301967e-8
65100000	0.004999867389969308	-8.974551298350983e-19	-1.3490985723566792e-20	1.0314551020154162e-7	6.303602230678023e-17	3.2017415953850424e-8	-3.3075804627424976e-23	2.5808650975326684e-23	3.19354925250011e-10	5.630651959530559e-10	2.6029204844301967e-8
65200000	0.004999867389969308	-8.974551298350983e-19	-1.3490985723566792e-20	1.0314551020154162e-7	6.303602230678023e-17	3.2017415953850424e-8	-3.3075797387340083e-23	2.5808650975326684e-23	3.19354925250011e-10	5.630651959530559e-10	2.6029204844301967e-8
65300000	0.004999867389969308	-8.974551298350983e-19	-1.3490985723566792e-20	1.0314551020154162e-7	6.303602230678023e-17	3.2017415953850424e-8	-3.307579014725519e-23	2.5808650975326684e-23	3.19354925250011e-10	5.630651959530559e-10	2.6029204844301967e-8
65400000	0.004999867389969308	-8.974551298350983e-19	-1.3490985723566792e-20	1.0314551020154162e-7	6.303602230678023e-17	3.2017415953850424e-8	-3.307578290717029e-23	2.5808650975326684e-23	3.19354925250011e-10	5.630651959530559e-10	2.6029204844301967e-8
65500000	0.004999867389969308	-8.974551298350983e-19	-1.3490985723566792e-20	1.0314551020154162e-7	6.303602230678023e-17	3.2017415953850424e-8	-3.30757756670854e-23	2.5808650975326684e-23	3.19354925250011e-10	5.630651959530559e-10	2.6029204844301967e-8
65600000	0.004999867389969308	-8.974551298350983e-19	-1.3490985723566792e-20	1.0314551020154162e-7	6.303602230678023e-17	3.2017415953850424e-8	-3.30757684270005e-23	2.5808650975326684e-23	3.19354925250011e-10	5.630651959530559e-10	2.6029204844301967e-8
65700000	0.004999867389969308	-8.974551298350983e-19	-1.3490985723566792e-20	1.0314551020154162e-7	6.303602230678023e-17	3.2017415953850424e-8	-3.307576118691561e-23	2.5808650975326684e-23	3.19354925250011e-10	5.630651959530559e-10	2.6029204844301967e-8
65800000	0.004999867389969308	-8.974551298350983e-19	-1.3490985723566792e-20	1.0314551020154162e-7	6.303602230678023e-17	3.2017415953850424e-8	-3.3075753946830715e-23	2.5808650975326684e-23	3.19354925250011e-10	5.630651959530559e-10	2.6029204844301967e-8
65900000	0.004999867389969308	-8.974551298350983e-19	-1.3490985723566792e-20	1.0314551020154162e-7	6.303602230678023e-17	3.2017415953850424e-8	-3.3075746706745817e-23	2.5808650975326684e-23	3.19354925250011e-10	5.630651959530559e-10	2.6029204844301967e-8
66000000	0.004999867389969308	-8.974551298350983e-19	-1.3490985723566792e-20	1.0314551020154162e-7	6.303602230678023e-17	3.2017415953850424e-8	-3.3075739466660924e-23	2.5808650975326684e-23	3.19354925250011e-10	5.630651959530559e-10	2.6029204844301967e-8
66100000	0.004999867389969308	-8.974551298350983e-19	-1.3490985723566792e-20	1.0314551020154162e-7	6.303602230678023e-17	3.2017415953850424e-8	-3.307573222657603e-23	2.5808650975326684e-23	3.19354925250011e-10	5.630651959530559e-10	2.6029204844301967e-8
66200000	0.004999867389969308	-8.974551298350983e-19	-1.3490985723566792e-20	1.0314551020154162e-7	6.303602230678023e-17	3.2017415953850424e-8	-3.307572498649113e-23	2.5808650975326684e-23	3.19354925250011e-10	5.630651959530559e-10	2.6029204844301967e-8
66300000	0.004999867389969308	-8.974551298350983e-19	-1.3490985723566792e-20	1.0314551020154162e-7	6.303602230678023e-17	3.2017415953850424e-8	-3.307571774640624e-23	2.5808650975326684e-23	3.19354925250011e-10	5.630651959530559e-10	2.6029204844301967e-8
66400000	0.004999867389969308	-8.974551298350983e-19	-1.3490985723566792e-20	1.0314551020154162e-7	6.303602230678023e-17	3.2017415953850424e-8	-3.307571050632134e-23	2.5808650975326684e-23	3.19354925250011e-10	5.630651959530559e-10	2.6029204844301967e-8
66500000	0.004999867389969308	-8.974551298350983e-19	-1.3490985723566792e-20	1.0314551020154162e-7	6.303602230678023e-17	3.2017415953850424e-8	-3.307570326623645e-23	2.5808650975326684e-23	3.19354925250011e-10	5.630651959530559e-10	2.6029204844301967e-8
66600000	0.004999867389969308	-8.974551298350983e-19	-1.3490985723566792e-20	1.0314551020154162e-7	6.303602230678023e-17	3.2017415953850424e-8	-3.3075696026151556e-23	2.5808650975326684e-23	3.19354925250011e-10	5.630651959530559e-10	2.6029204844301967e-8
66700000	0.004999867389969308	-8.974551298350983e-19	-1.3490985723566792e-20	1.0314551020154162e-7	6.303602230678023e-17	3.2017415953850424e-8	-3.307568878606666e-23	2.5808650975326684e-23	3.19354925250011e-10	5.630651959530559e-10	2.6029204844301967e-8
66800000	0.004999867389969308	-8.974551298350983e-19	-1.3490985723566792e-20	1.0314551020154162e-7	6.303602230678023e-17	3.2017415953850424e-8	-3.3075681545981765e-23	2.5808650975326684e-23	3.19354925250011e-10	5.630651959530559e-10	2.6029204844301967e-8
66900000	0.004999867389969308	-8.974551298350983e-19	-1.3490985723566792e-20	1.0314551020154162e-7	6.303602230678023e-17	3.2017415953850424e-8	-3.307567430589687e-23	2.5808650975326684e-23	3.19354925250011e-10	5.630651959530559e-10	2.6029204844301967e-8
67000000	0.004999867389969308	-8.974551298350983e-19	-1.3490985723566792e-20	1.0314551020154162e-7	6.303602230678023e-17	3.2017415953850424e-8	-3.3075667065811973e-23	2.5808650975326684e-23	3.19354925250011e-10	5.630651959530559e-10	2.6029204844301967e-8
67100000	0.004999867389969308	-8.974551298350983e-19	-1.3490985723566792e-20	1.0314551020154162e-7	6.303602230678023e-17	3.2017415953850424e-8	-3.307565982572708e-23	2.5808650975326684e-23	3.19354925250011e-10	5.630651959530559e-10	2.6029204844301967e-8
67200000	0.004999867389969308	-8.974551298350983e-19	-1.3490985723566792e-20	1.0314551020154162e-7	6.303602230678023e-17	3.2017415953850424e-8	-3.307565258564218e-23	2.5808650975326684e-23	3.19354925250011e-10	5.630651959530559e-10	2.6029204844301967e-8
67300000	0.004999867389969308	-8.974551298350982e-19	-1.3490985723566792e-20	1.0314551020154162e-7	6.303602230678023e-17	3.2017415953850424e-8	-3.307564534555729e-23	2.5808650975326684e-23	3.19354925250011e-10	5.630651959530559e-10	2.6029204844301967e-8
67400000	0.004999867389969308	-8.974551298350982e-19	-1.3490985723566792e-20	1.0314551020154162e-7	6.303602230678023e-17	3.2017415953850424e-8	-3.3075638105472397e-23	2.5808650975326684e-23	3.19354925250011e-10	5.630651959530559e-10	2.6029204844301967e-8
67500000	0.004999867389969308	-8.974551298350982e-19	-1.3490985723566792e-20	1.0314551020154162e-7	6.303602230678023e-17	3.2017415953850424e-8	-3.30756308653875e-23	2.5808650975326684e-23	3.19354925250011e-10	5.630651959530559e-10	2.6029204844301967e-8
67600000	0.004999867389969308	-8.974551298350982e-19	-1.3490985723566792e-20	1.0314551020154162e-7	6.303602230678023e-17	3.2017415953850424e-8	-3.3075623625302605e-23	2.5808650975326684e-23	3.19354925250011e-10	5.630651959530559e-10	2.6029204844301967e-8
67700000	0.004999867389969308	-8.974551298350982e-19	-1.3490985723566792e-20	1.0314551020154162e-7	6.303602230678023e-17	3.2017415953850424e-8	-3.3075616385217707e-23	2.5808650975326684e-23	3.19354925250011e-10	5.630651959530559e-10	2.6029204844301967e-8
67800000	0.004999867389969308	-8.974551298350982e-19	-1.3490985723566792e-20	1.0314551020154162e-7	6.303602230678023e-17	3.2017415953850424e-8	-3.3075609145132814e-23	2.5808650975326684e-23	3.19354925250011e-10	5.630651959530559e-10	2.6029204844301967e-8
67900000	0.004999867389969308	-8.974551298350982e-19	-1.3490985723566792e-20	1.0314551020154162e-7	6.303602230678023e-17	3.2017415953850424e-8	-3.307560190504792e-23	2.5808650975326684e-23	3.19354925250011e-10	5.630651959530559e-10	2.6029204844301967e-8
68000000	0.004999867389969308	-8.974551298350982e-19	-1.3490985723566792e-20	1.0314551020154162e-7	6.303602230678023e-17	3.2017415953850424e-8	-3.307559466496302e-23	2.5808650975326684e-23	3.19354925250011e-10	5.630651959530559e-10	2.6029204844301967e-8
68100000	0.004999867389969308	-8.974551298350982e-19	-1.3490985723566792e-20	1.0314551020154162e-7	6.303602230678023e-17	3.2017415953850424e-8	-3.307558742487813e-23	2.5808650975326684e-23	3.19354925250011e-10	5.630651959530559e-10	2.6029204844301967e-8
68200000	0.004999867389969308	-8.974551298350982e-19	-1.3490985723566792e-20	1.0314551020154162e-7	6.303602230678023e-17	3.2017415953850424e-8	-3.307558018479324e-23	2.5808650975326684e-23	3.19354925250011e-10	5.630651959530559e-10	2.6029204844301967e-8
68300000	0.004999867389969308	-8.974551298350982e-19	-1.3490985723566792e-20	1.0314551020154162e-7	6.303602230678023e-17	3.2017415953850424e-8	-3.307557294470834e-23	2.5808650975326684e-23	3.19354925250011e-10	5.630651959530559e-10	2.6029204844301967e-8
68400000	0.004999867389969308	-8.974551298350982e-19	-1.3490985723566792e-20	1.0314551020154162e-7	6.303602230678023e-17	3.2017415953850424e-8	-3.3075565704623446e-23	2.5808650975326684e-23	3.19354925250011e-10	5.630651959530559e-10	2.6029204844301967e-8
68500000	0.004999867389969308	-8.974551298350982e-19	-1.3490985723566792e-20	1.0314551020154162e-7	6.303602230678023e-17	3.2017415953850424e-8	-3.307555846453855e-23	2.5808650975326684e-23	3.19354925250011e-10	5.630651959530559e-10	2.6029204844301967e-8
68600000	0.004999867389969308	-8.974551298350982e-19	-1.3490985723566792e-20	1.0314551020154162e-7	6.303602230678023e-17	3.2017415953850424e-8	-3.3075551224453655e-23	2.5808650975326684e-23	3.19354925250011e-10	5.630651959530559e-10	2.6029204844301967e-8
68700000	0.004999867389969308	-8.974551298350982e-19	-1.3490985723566792e-20	1.0314551020154162e-7	6.303602230678023e-17	3.2017415953850424e-8	-3.307554398436876e-23	2.5808650975326684e-23	3.19354925250011e-10	5.630651959530559e-10	2.6029204844301967e-8
68800000	0.004999867389969308	-8.974551298350982e-19	-1.3490985723566792e-20	1.0314551020154162e-7	6.303602230678023e-17	3.2017415953850424e-8	-3.3075536744283863e-23	2.5808650975326684e-23	3.19354925250011e-10	5.630651959530559e-10	2.6029204844301967e-8
68900000	0.004999867389969308	-8.974551298350982e-19	-1.3490985723566792e-20	1.0314551020154162e-7	6.303602230678023e-17	3.2017415953850424e-8	-3.307552950419897e-23	2.5808650975326684e-23	3.19354925250011e-10	5.630651959530559e-10	2.6029204844301967e-8
69000000	0.004999867389969308	-8.974551298350982e-19	-1.3490985723566792e-20	1.0314551020154162e-7	6.303602230678023e-17	3.2017415953850424e-8	-3.307552226411408e-23	2.5808650975326684e-23	3.19354925250011e-10	5.630651959530559e-10	2.6029204844301967e-8
69100000	0.004999867389969308	-8.974551298350982e-19	-1.3490985723566792e-20	1.031455102015416e-7	6.303602230678023e-17	3.2017415953850424e-8	-3.307551502402918e-23	2.5808650975326684e-23	3.19354925250011e-10	5.630651959530559e-10	2.6029204844301967e-8
69200000	0.004999867389969308	-8.974551298350982e-19	-1.3490985723566792e-20	1.031455102015416e-7	6.303602230678023e-17	3.2017415953850424e-8	-3.3075507783944287e-23	2.5808650975326684e-23	3.19354925250011e-10	5.630651959530559e-10	2.6029204844301967e-8
69300000	0.004999867389969308	-8.974551298350982e-19	-1.3490985723566792e-20	1.031455102015416e-7	6.303602230678023e-17	3.2017415953850424e-8	-3.307550054385939e-23	2.5808650975326684e-23	3.19354925250011e-10	5.630651959530559e-10	2.6029204844301967e-8
69400000	0.004999867389969308	-8.974551298350982e-19	-1.3490985723566792e-20	1.031455102015416e-7	6.303602230678023e-17	3.2017415953850424e-8	-3.3075493303774495e-23	2.5808650975326684e-23	3.19354925250011e-10	5.630651959530559e-10	2.6029204844301967e-8
69500000	0.004999867389969307	-8.974551298350982e-19	-1.3490985723566792e-20	1.031455102015416e-7	6.303602230678023e-17	3.2017415953850424e-8	-3.30754860636896e-23	2.5808650975326684e-23	3.19354925250011e-10	5.630651959530559e-10	2.6029204844301967e-8
69600000	0.004999867389969307	-8.97455129835098e-19	-1.3490985723566792e-20	1.031455102015416e-7	6.303602230678023e-17	3.2017415953850424e-8	-3.3075478823604704e-23	2.5808650975326684e-23	3.19354925250011e-10	5.630651959530559e-10	2.6029204844301967e-8
69700000	0.004999867389969307	-8.97455129835098e-19	-1.3490985723566792e-20	1.031455102015416e-7	6.303602230678023e-17	3.2017415953850424e-8	-3.307547158351981e-23	2.580865097532668e-23	3.19354925250011e-10	5.630651959530559e-10	2.6029204844301967e-8
69800000	0.004999867389969307	-8.97455129835098e-19	-1.3490985723566792e-20	1.031455102015416e-7	6.303602230678023e-17	3.2017415953850424e-8	-3.307546434343491e-23	2.580865097532668e-23	3.19354925250011e-10	5.630651959530559e-10	2.6029204844301967e-8
69900000	0.004999867389969307	-8.97455129835098e-19	-1.3490985723566792e-20	1.031455102015416e-7	6.303602230678023e-17	3.2017415953850424e-8	-3.307545710335002e-23	2.580865097532668e-23	3.1935492525001095e-10	5.630651959530559e-10	2.6029204844301967e-8
70000000	0.004999867389969307	-8.97455129835098e-19	-1.3490985723566792e-20	1.031455102015416e-7	6.303602230678023e-17	3.2017415953850424e-8	-3.307544986326513e-23	2.580865097532668e-23	3.1935492525001095e-10	5.630651959530559e-10	2.6029204844301967e-8
70100000	0.004999867389969307	-8.97455129835098e-19	-1.3490985723566792e-20	1.031455102015416e-7	6.303602230678023e-17	3.2017415953850424e-8	-3.307544262318023e-23	2.580865097532668e-23	3.1935492525001095e-10	5.630651959530559e-10	2.6029204844301964e-8
70200000	0.004999867389969307	-8.97455129835098e-19	-1.3490985723566792e-20	1.031455102015416e-7	6.303602230678023e-17	3.2017415953850424e-8	-3.3075435383095336e-23	2.580865097532668e-23	3.1935492525001095e-10	5.630651959530559e-10	2.6029204844301964e-8
70300000	0.004999867389969307	-8.97455129835098e-19	-1.3490985723566792e-20	1.031455102015416e-7	6.303602230678023e-17	3.2017415953850424e-8	-3.3075428143010443e-23	2.580865097532668e-23	3.1935492525001095e-10	5.630651959530558e-10	2.6029204844301964e-8
70400000	0.004999867389969307	-8.97455129835098e-19	-1.3490985723566792e-20	1.031455102015416e-7	6.303602230678023e-17	3.2017415953850424e-8	-3.3075420902925545e-23	2.580865097532668e-23	3.1935492525001095e-10	5.630651959530558e-10	2.6029204844301964e-8
70500000	0.004999867389969307	-8.97455129835098e-19	-1.3490985723566792e-20	1.031455102015416e-7	6.303602230678023e-17	3.2017415953850424e-8	-3.307541366284065e-23	2.580865097532668e-23	3.1935492525001095e-10	5.630651959530558e-10	2.6029204844301964e-8
70600000	0.004999867389969307	-8.97455129835098e-19	-1.3490985723566792e-20	1.031455102015416e-7	6.303602230678023e-17	3.2017415953850424e-8	-3.3075406422755753e-23	2.580865097532668e-23	3.1935492525001095e-10	5.630651959530558e-10	2.6029204844301964e-8
70700000	0.004999867389969307	-8.97455129835098e-19	-1.3490985723566792e-20	1.031455102015416e-7	6.303602230678023e-17	3.2017415953850424e-8	-3.307539918267086e-23	2.580865097532668e-23	3.1935492525001095e-10	5.630651959530558e-10	2.6029204844301964e-8
70800000	0.004999867389969307	-8.97455129835098e-19	-1.3490985723566792e-20	1.031455102015416e-7	6.303602230678023e-17	3.2017415953850424e-8	-3.307539194258597e-23	2.580865097532668e-23	3.1935492525001095e-10	5.630651959530558e-10	2.6029204844301964e-8
70900000	0.004999867389969307	-8.97455129835098e-19	-1.3490985723566792e-20	1.031455102015416e-7	6.303602230678023e-17	3.2017415953850424e-8	-3.307538470250107e-23	2.580865097532668e-23	3.1935492525001095e-10	5.630651959530558e-10	2.6029204844301964e-8
71000000	0.004999867389969307	-8.97455129835098e-19	-1.3490985723566792e-20	1.031455102015416e-7	6.303602230678023e-17	3.2017415953850424e-8	-3.3075377462416177e-23	2.580865097532668e-23	3.1935492525001095e-10	5.630651959530558e-10	2.6029204844301964e-8
71100000	0.004999867389969307	-8.97455129835098e-19	-1.3490985723566792e-20	1.031455102015416e-7	6.303602230678023e-17	3.2017415953850424e-8	-3.3075370222331284e-23	2.580865097532668e-23	3.1935492525001095e-10	5.630651959530558e-10	2.6029204844301964e-8
71200000	0.004999867389969307	-8.97455129835098e-19	-1.3490985723566792e-20	1.031455102015416e-7	6.303602230678023e-17	3.2017415953850424e-8	-3.3075362982246385e-23	2.580865097532668e-23	3.1935492525001095e-10	5.630651959530558e-10	2.6029204844301964e-8
71300000	0.004999867389969307	-8.97455129835098e-19	-1.3490985723566792e-20	1.031455102015416e-7	6.303602230678023e-17	3.2017415953850424e-8	-3.307535574216149e-23	2.580865097532668e-23	3.1935492525001095e-10	5.630651959530558e-10	2.6029204844301964e-8
71400000	0.004999867389969307	-8.97455129835098e-19	-1.3490985723566792e-20	1.031455102015416e-7	6.303602230678023e-17	3.2017415953850424e-8	-3.3075348502076594e-23	2.580865097532668e-23	3.1935492525001095e-10	5.630651959530558e-10	2.6029204844301964e-8
71500000	0.004999867389969307	-8.97455129835098e-19	-1.3490985723566792e-20	1.031455102015416e-7	6.303602230678023e-17	3.2017415953850424e-8	-3.30753412619917e-23	2.580865097532668e-23	3.1935492525001095e-10	5.630651959530558e-10	2.6029204844301964e-8
71600000	0.004999867389969307	-8.97455129835098e-19	-1.3490985723566792e-20	1.031455102015416e-7	6.303602230678023e-17	3.2017415953850424e-8	-3.307533402190681e-23	2.580865097532668e-23	3.1935492525001095e-10	5.630651959530558e-10	2.6029204844301964e-8
71700000	0.004999867389969307	-8.97455129835098e-19	-1.3490985723566792e-20	1.031455102015416e-7	6.303602230678023e-17	3.2017415953850424e-8	-3.307532678182191e-23	2.580865097532668e-23	3.1935492525001095e-10	5.630651959530558e-10	2.6029204844301964e-8
71800000	0.004999867389969307	-8.97455129835098e-19	-1.3490985723566792e-20	1.031455102015416e-7	6.303602230678023e-17	3.2017415953850424e-8	-3.307531954173702e-23	2.580865097532668e-23	3.1935492525001095e-10	5.630651959530558e-10	2.6029204844301964e-8
71900000	0.004999867389969307	-8.97455129835098e-19	-1.3490985723566792e-20	1.031455102015416e-7	6.303602230678023e-17	3.2017415953850424e-8	-3.307531230165212e-23	2.580865097532668e-23	3.1935492525001095e-10	5.630651959530558e-10	2.6029204844301964e-8
72000000	0.004999867389969307	-8.97455129835098e-19	-1.3490985723566792e-20	1.031455102015416e-7	6.303602230678023e-17	3.2017415953850424e-8	-3.3075305061567226e-23	2.580865097532668e-23	3.1935492525001095e-10	5.630651959530558e-10	2.6029204844301964e-8
72100000	0.004999867389969307	-8.974551298350978e-19	-1.3490985723566792e-20	1.031455102015416e-7	6.303602230678023e-17	3.2017415953850424e-8	-3.3075297821482333e-23	2.580865097532668e-23	3.1935492525001095e-10	5.630651959530558e-10	2.6029204844301964e-8
72200000	0.004999867389969307	-8.974551298350978e-19	-1.3490985723566792e-20	1.031455102015416e-7	6.303602230678023e-17	3.2017415953850424e-8	-3.3075290581397435e-23	2.580865097532668e-23	3.1935492525001095e-10	5.630651959530558e-10	2.6029204844301964e-8
72300000	0.004999867389969307	-8.974551298350978e-19	-1.3490985723566792e-20	1.031455102015416e-7	6.303602230678023e-17	3.2017415953850424e-8	-3.307528334131254e-23	2.580865097532668e-23	3.1935492525001095e-10	5.630651959530558e-10	2.6029204844301964e-8
72400000	0.004999867389969307	-8.974551298350978e-19	-1.3490985723566792e-20	1.031455102015416e-7	6.303602230678023e-17	3.2017415953850424e-8	-3.307527610122765e-23	2.580865097532668e-23	3.1935492525001095e-10	5.630651959530558e-10	2.6029204844301964e-8
72500000	0.004999867389969307	-8.974551298350978e-19	-1.3490985723566792e-20	1.031455102015416e-7	6.303602230678023e-17	3.2017415953850424e-8	-3.307526886114275e-23	2.580865097532668e-23	3.1935492525001095e-10	5.630651959530558e-10	2.6029204844301964e-8
72600000	0.004999867389969307	-8.974551298350978e-19	-1.3490985723566792e-20	1.031455102015416e-7	6.303602230678023e-17	3.2017415953850424e-8	-3.307526162105786e-23	2.580865097532668e-23	3.1935492525001095e-10	5.630651959530558e-10	2.6029204844301964e-8
72700000	0.004999867389969307	-8.974551298350978e-19	-1.3490985723566792e-20	1.031455102015416e-7	6.303602230678023e-17	3.2017415953850424e-8	-3.307525438097296e-23	2.580865097532668e-23	3.1935492525001095e-10	5.630651959530558e-10	2.6029204844301964e-8
72800000	0.004999867389969307	-8.974551298350978e-19	-1.3490985723566792e-20	1.031455102015416e-7	6.303602230678023e-17	3.2017415953850424e-8	-3.3075247140888067e-23	2.580865097532668e-23	3.1935492525001095e-10	5.630651959530558e-10	2.6029204844301964e-8
72900000	0.004999867389969307	-8.974551298350978e-19	-1.3490985723566792e-20	1.031455102015416e-7	6.303602230678023e-17	3.2017415953850424e-8	-3.3075239900803174e-23	2.580865097532668e-23	3.1935492525001095e-10	5.630651959530558e-10	2.6029204844301964e-8
73000000	0.004999867389969307	-8.974551298350978e-19	-1.3490985723566792e-20	1.031455102015416e-7	6.303602230678023e-17	3.2017415953850424e-8	-3.3075232660718276e-23	2.580865097532668e-23	3.1935492525001095e-10	5.630651959530558e-10	2.6029204844301964e-8
73100000	0.004999867389969307	-8.974551298350978e-19	-1.3490985723566792e-20	1.031455102015416e-7	6.303602230678023e-17	3.2017415953850424e-8	-3.307522542063338e-23	2.580865097532668e-23	3.1935492525001095e-10	5.630651959530558e-10	2.6029204844301964e-8
73200000	0.004999867389969307	-8.974551298350978e-19	-1.3490985723566792e-20	1.031455102015416e-7	6.303602230678023e-17	3.2017415953850424e-8	-3.307521818054849e-23	2.580865097532668e-23	3.1935492525001095e-10	5.630651959530558e-10	2.6029204844301964e-8
73300000	0.004999867389969307	-8.974551298350978e-19	-1.3490985723566792e-20	1.031455102015416e-7	6.303602230678023e-17	3.2017415953850424e-8	-3.307521094046359e-23	2.580865097532668e-23	3.1935492525001095e-10	5.630651959530558e-10	2.6029204844301964e-8
73400000	0.004999867389969307	-8.974551298350978e-19	-1.3490985723566792e-20	1.031455102015416e-7	6.303602230678023e-17	3.2017415953850424e-8	-3.30752037003787e-23	2.580865097532668e-23	3.1935492525001095e-10	5.630651959530558e-10	2.6029204844301964e-8
73500000	0.004999867389969307	-8.974551298350978e-19	-1.3490985723566792e-20	1.031455102015416e-7	6.303602230678023e-17	3.2017415953850424e-8	-3.30751964602938e-23	2.580865097532668e-23	3.1935492525001095e-10	5.630651959530558e-10	2.6029204844301964e-8
73600000	0.004999867389969307	-8.974551298350978e-19	-1.3490985723566792e-20	1.031455102015416e-7	6.303602230678023e-17	3.2017415953850424e-8	-3.307518922020891e-23	2.580865097532668e-23	3.1935492525001095e-10	5.630651959530558e-10	2.6029204844301964e-8
73700000	0.004999867389969307	-8.974551298350978e-19	-1.3490985723566792e-20	1.031455102015416e-7	6.303602230678023e-17	3.2017415953850424e-8	-3.3075181980124015e-23	2.580865097532668e-23	3.1935492525001095e-10	5.630651959530558e-10	2.6029204844301964e-8
73800000	0.004999867389969307	-8.974551298350978e-19	-1.3490985723566792e-20	1.031455102015416e-7	6.303602230678023e-17	3.2017415953850424e-8	-3.3075174740039116e-23	2.580865097532668e-23	3.1935492525001095e-10	5.630651959530558e-10	2.6029204844301964e-8
73900000	0.004999867389969307	-8.974551298350978e-19	-1.3490985723566792e-20	1.031455102015416e-7	6.303602230678023e-17	3.2017415953850424e-8	-3.3075167499954223e-23	2.580865097532668e-23	3.1935492525001095e-10	5.630651959530558e-10	2.6029204844301964e-8
74000000	0.004999867389969307	-8.974551298350978e-19	-1.3490985723566792e-20	1.031455102015416e-7	6.303602230678023e-17	3.2017415953850424e-8	-3.307516025986933e-23	2.580865097532668e-23	3.1935492525001095e-10	5.630651959530558e-10	2.6029204844301964e-8
74100000	0.004999867389969307	-8.974551298350978e-19	-1.3490985723566792e-20	1.031455102015416e-7	6.303602230678023e-17	3.2017415953850424e-8	-3.307515301978443e-23	2.580865097532668e-23	3.1935492525001095e-10	5.630651959530558e-10	2.6029204844301964e-8
74200000	0.004999867389969307	-8.974551298350978e-19	-1.3490985723566792e-20	1.031455102015416e-7	6.303602230678023e-17	3.2017415953850424e-8	-3.307514577969954e-23	2.580865097532668e-23	3.1935492525001095e-10	5.630651959530558e-10	2.6029204844301964e-8
74300000	0.004999867389969307	-8.974551298350978e-19	-1.3490985723566792e-20	1.031455102015416e-7	6.303602230678023e-17	3.2017415953850424e-8	-3.307513853961464e-23	2.580865097532668e-23	3.1935492525001095e-10	5.630651959530558e-10	2.6029204844301964e-8
74400000	0.004999867389969307	-8.974551298350978e-19	-1.3490985723566792e-20	1.031455102015416e-7	6.303602230678023e-17	3.2017415953850424e-8	-3.307513129952975e-23	2.580865097532668e-23	3.1935492525001095e-10	5.630651959530558e-10	2.6029204844301964e-8
74500000	0.004999867389969307	-8.974551298350978e-19	-1.3490985723566792e-20	1.031455102015416e-7	6.303602230678023e-17	3.2017415953850424e-8	-3.3075124059444855e-23	2.580865097532668e-23	3.1935492525001095e-10	5.630651959530558e-10	2.6029204844301964e-8
74600000	0.004999867389969307	-8.974551298350978e-19	-1.3490985723566792e-20	1.031455102015416e-7	6.303602230678023e-17	3.2017415953850424e-8	-3.3075116819359957e-23	2.580865097532668e-23	3.1935492525001095e-10	5.630651959530558e-10	2.6029204844301964e-8
74700000	0.004999867389969307	-8.974551298350978e-19	-1.3490985723566792e-20	1.031455102015416e-7	6.303602230678023e-17	3.2017415953850424e-8	-3.3075109579275064e-23	2.580865097532668e-23	3.1935492525001095e-10	5.630651959530558e-10	2.6029204844301964e-8
74800000	0.004999867389969307	-8.974551298350976e-19	-1.3490985723566792e-20	1.031455102015416e-7	6.303602230678023e-17	3.2017415953850424e-8	-3.307510233919017e-23	2.580865097532668e-23	3.1935492525001095e-10	5.630651959530558e-10	2.6029204844301964e-8
74900000	0.004999867389969307	-8.974551298350976e-19	-1.3490985723566792e-20	1.031455102015416e-7	6.303602230678023e-17	3.2017415953850424e-8	-3.307509509910527e-23	2.580865097532668e-23	3.1935492525001095e-10	5.630651959530558e-10	2.6029204844301964e-8
75000000	0.004999867389969307	-8.974551298350976e-19	-1.3490985723566792e-20	1.031455102015416e-7	6.303602230678023e-17	3.2017415953850424e-8	-3.307508785902038e-23	2.580865097532668e-23	3.1935492525001095e-10	5.630651959530558e-10	2.6029204844301964e-8
75100000	0.004999867389969307	-8.974551298350976e-19	-1.3490985723566792e-20	1.031455102015416e-7	6.303602230678023e-17	3.2017415953850424e-8	-3.307508061893548e-23	2.580865097532668e-23	3.1935492525001095e-10	5.630651959530558e-10	2.6029204844301964e-8
75200000	0.004999867389969307	-8.974551298350976e-19	-1.3490985723566792e-20	1.031455102015416e-7	6.303602230678023e-17	3.2017415953850424e-8	-3.307507337885059e-23	2.580865097532668e-23	3.1935492525001095e-10	5.630651959530558e-10	2.6029204844301964e-8
75300000	0.004999867389969307	-8.974551298350976e-19	-1.3490985723566792e-20	1.031455102015416e-7	6.303602230678023e-17	3.2017415953850424e-8	-3.3075066138765696e-23	2.580865097532668e-23	3.1935492525001095e-10	5.630651959530558e-10	2.6029204844301964e-8
75400000	0.004999867389969307	-8.974551298350976e-19	-1.3490985723566792e-20	1.031455102015416e-7	6.303602230678023e-17	3.2017415953850424e-8	-3.30750588986808e-23	2.580865097532668e-23	3.1935492525001095e-10	5.630651959530558e-10	2.6029204844301964e-8
75500000	0.004999867389969307	-8.974551298350976e-19	-1.3490985723566792e-20	1.031455102015416e-7	6.303602230678023e-17	3.2017415953850424e-8	-3.3075051658595905e-23	2.580865097532668e-23	3.1935492525001095e-10	5.630651959530558e-10	2.6029204844301964e-8
75600000	0.004999867389969307	-8.974551298350976e-19	-1.3490985723566792e-20	1.031455102015416e-7	6.303602230678023e-17	3.2017415953850424e-8	-3.3075044418511006e-23	2.580865097532668e-23	3.1935492525001095e-10	5.630651959530558e-10	2.6029204844301964e-8
75700000	0.004999867389969307	-8.974551298350976e-19	-1.3490985723566792e-20	1.031455102015416e-7	6.303602230678023e-17	3.2017415953850424e-8	-3.3075037178426114e-23	2.580865097532668e-23	3.1935492525001095e-10	5.630651959530558e-10	2.6029204844301964e-8
75800000	0.004999867389969307	-8.974551298350976e-19	-1.3490985723566792e-20	1.031455102015416e-7	6.303602230678023e-17	3.2017415953850424e-8	-3.307502993834122e-23	2.580865097532668e-23	3.1935492525001095e-10	5.630651959530558e-10	2.6029204844301964e-8
75900000	0.004999867389969307	-8.974551298350976e-19	-1.3490985723566792e-20	1.031455102015416e-7	6.303602230678023e-17	3.2017415953850424e-8	-3.307502269825632e-23	2.580865097532668e-23	3.1935492525001095e-10	5.630651959530558e-10	2.6029204844301964e-8
76000000	0.004999867389969307	-8.974551298350976e-19	-1.3490985723566792e-20	1.031455102015416e-7	6.303602230678023e-17	3.2017415953850424e-8	-3.307501545817143e-23	2.580865097532668e-23	3.1935492525001095e-10	5.630651959530558e-10	2.6029204844301964e-8
76100000	0.004999867389969307	-8.974551298350976e-19	-1.3490985723566792e-20	1.031455102015416e-7	6.303602230678023e-17	3.2017415953850424e-8	-3.3075008218086537e-23	2.580865097532668e-23	3.1935492525001095e-10	5.630651959530558e-10	2.6029204844301964e-8
76200000	0.004999867389969307	-8.974551298350976e-19	-1.3490985723566792e-20	1.031455102015416e-7	6.303602230678023e-17	3.2017415953850424e-8	-3.307500097800164e-23	2.580865097532668e-23	3.1935492525001095e-10	5.630651959530558e-10	2.6029204844301964e-8
76300000	0.004999867389969307	-8.974551298350976e-19	-1.3490985723566792e-20	1.031455102015416e-7	6.303602230678023e-17	3.2017415953850424e-8	-3.3074993737916746e-23	2.580865097532668e-23	3.1935492525001095e-10	5.630651959530558e-10	2.6029204844301964e-8
76400000	0.004999867389969307	-8.974551298350976e-19	-1.3490985723566792e-20	1.031455102015416e-7	6.303602230678023e-17	3.2017415953850424e-8	-3.3074986497831847e-23	2.580865097532668e-23	3.1935492525001095e-10	5.630651959530558e-10	2.6029204844301964e-8
76500000	0.004999867389969307	-8.974551298350976e-19	-1.3490985723566792e-20	1.031455102015416e-7	6.303602230678023e-17	3.2017415953850424e-8	-3.3074979257746954e-23	2.580865097532668e-23	3.1935492525001095e-10	5.630651959530558e-10	2.6029204844301964e-8
76600000	0.004999867389969307	-8.974551298350976e-19	-1.3490985723566792e-20	1.031455102015416e-7	6.303602230678023e-17	3.2017415953850424e-8	-3.307497201766206e-23	2.580865097532668e-23	3.1935492525001095e-10	5.630651959530558e-10	2.6029204844301964e-8
76700000	0.004999867389969307	-8.974551298350976e-19	-1.3490985723566792e-20	1.031455102015416e-7	6.303602230678023e-17	3.2017415953850424e-8	-3.3074964777577163e-23	2.580865097532668e-23	3.1935492525001095e-10	5.630651959530558e-10	2.6029204844301964e-8
76800000	0.004999867389969307	-8.974551298350976e-19	-1.3490985723566792e-20	1.031455102015416e-7	6.303602230678023e-17	3.2017415953850424e-8	-3.307495753749227e-23	2.580865097532668e-23	3.1935492525001095e-10	5.630651959530558e-10	2.6029204844301964e-8
76900000	0.004999867389969307	-8.974551298350976e-19	-1.3490985723566792e-20	1.031455102015416e-7	6.303602230678023e-17	3.2017415953850424e-8	-3.307495029740738e-23	2.580865097532668e-23	3.1935492525001095e-10	5.630651959530558e-10	2.6029204844301964e-8
77000000	0.004999867389969307	-8.974551298350976e-19	-1.3490985723566792e-20	1.031455102015416e-7	6.303602230678023e-17	3.2017415953850424e-8	-3.307494305732248e-23	2.580865097532668e-23	3.1935492525001095e-10	5.630651959530558e-10	2.6029204844301964e-8
77100000	0.004999867389969307	-8.974551298350976e-19	-1.3490985723566792e-20	1.031455102015416e-7	6.303602230678023e-17	3.2017415953850424e-8	-3.3074935817237586e-23	2.580865097532668e-23	3.1935492525001095e-10	5.630651959530558e-10	2.6029204844301964e-8
77200000	0.004999867389969307	-8.974551298350976e-19	-1.3490985723566792e-20	1.031455102015416e-7	6.303602230678023e-17	3.2017415953850424e-8	-3.307492857715269e-23	2.580865097532668e-23	3.1935492525001095e-10	5.630651959530558e-10	2.6029204844301964e-8
77300000	0.004999867389969307	-8.974551298350974e-19	-1.3490985723566792e-20	1.031455102015416e-7	6.303602230678023e-17	3.2017415953850424e-8	-3.3074921337067795e-23	2.580865097532668e-23	3.1935492525001095e-10	5.630651959530558e-10	2.6029204844301964e-8
77400000	0.004999867389969307	-8.974551298350974e-19	-1.3490985723566792e-20	1.031455102015416e-7	6.303602230678023e-17	3.2017415953850424e-8	-3.30749140969829e-23	2.580865097532668e-23	3.1935492525001095e-10	5.630651959530558e-10	2.6029204844301964e-8
77500000	0.004999867389969307	-8.974551298350974e-19	-1.3490985723566792e-20	1.031455102015416e-7	6.303602230678023e-17	3.2017415953850424e-8	-3.3074906856898004e-23	2.580865097532668e-23	3.1935492525001095e-10	5.630651959530558e-10	2.6029204844301964e-8
77600000	0.004999867389969307	-8.974551298350974e-19	-1.3490985723566792e-20	1.031455102015416e-7	6.303602230678023e-17	3.2017415953850424e-8	-3.307489961681311e-23	2.580865097532668e-23	3.1935492525001095e-10	5.630651959530558e-10	2.6029204844301964e-8
77700000	0.004999867389969307	-8.974551298350974e-19	-1.3490985723566792e-20	1.031455102015416e-7	6.303602230678023e-17	3.2017415953850424e-8	-3.307489237672821e-23	2.580865097532668e-23	3.1935492525001095e-10	5.630651959530558e-10	2.6029204844301964e-8
77800000	0.004999867389969307	-8.974551298350974e-19	-1.3490985723566792e-20	1.031455102015416e-7	6.303602230678023e-17	3.2017415953850424e-8	-3.307488513664332e-23	2.580865097532668e-23	3.1935492525001095e-10	5.630651959530558e-10	2.6029204844301964e-8
77900000	0.004999867389969307	-8.974551298350974e-19	-1.3490985723566792e-20	1.031455102015416e-7	6.303602230678023e-17	3.2017415953850424e-8	-3.3074877896558427e-23	2.580865097532668e-23	3.1935492525001095e-10	5.630651959530558e-10	2.6029204844301964e-8
78000000	0.004999867389969307	-8.974551298350974e-19	-1.3490985723566792e-20	1.031455102015416e-7	6.303602230678023e-17	3.2017415953850424e-8	-3.307487065647353e-23	2.580865097532668e-23	3.1935492525001095e-10	5.630651959530558e-10	2.6029204844301964e-8
78100000	0.004999867389969307	-8.974551298350974e-19	-1.3490985723566792e-20	1.031455102015416e-7	6.303602230678023e-17	3.2017415953850424e-8	-3.3074863416388636e-23	2.580865097532668e-23	3.1935492525001095e-10	5.630651959530558e-10	2.6029204844301964e-8
78200000	0.004999867389969307	-8.974551298350974e-19	-1.3490985723566792e-20	1.031455102015416e-7	6.303602230678023e-17	3.2017415953850424e-8	-3.307485617630374e-23	2.580865097532668e-23	3.1935492525001095e-10	5.630651959530558e-10	2.6029204844301964e-8
78300000	0.004999867389969307	-8.974551298350974e-19	-1.3490985723566792e-20	1.031455102015416e-7	6.303602230678023e-17	3.2017415953850424e-8	-3.3074848936218844e-23	2.580865097532668e-23	3.1935492525001095e-10	5.630651959530558e-10	2.6029204844301964e-8
78400000	0.004999867389969307	-8.974551298350974e-19	-1.3490985723566792e-20	1.031455102015416e-7	6.303602230678023e-17	3.2017415953850424e-8	-3.307484169613395e-23	2.580865097532668e-23	3.1935492525001095e-10	5.630651959530558e-10	2.6029204844301964e-8
78500000	0.004999867389969307	-8.974551298350974e-19	-1.3490985723566792e-20	1.031455102015416e-7	6.303602230678023e-17	3.2017415953850424e-8	-3.3074834456049053e-23	2.580865097532668e-23	3.1935492525001095e-10	5.630651959530558e-10	2.6029204844301964e-8
78600000	0.004999867389969307	-8.974551298350974e-19	-1.3490985723566792e-20	1.031455102015416e-7	6.303602230678023e-17	3.2017415953850424e-8	-3.307482721596416e-23	2.580865097532668e-23	3.1935492525001095e-10	5.630651959530558e-10	2.6029204844301964e-8
78700000	0.004999867389969307	-8.974551298350974e-19	-1.3490985723566792e-20	1.031455102015416e-7	6.303602230678023e-17	3.2017415953850424e-8	-3.307481997587927e-23	2.580865097532668e-23	3.1935492525001095e-10	5.630651959530558e-10	2.6029204844301964e-8
78800000	0.004999867389969307	-8.974551298350974e-19	-1.3490985723566792e-20	1.031455102015416e-7	6.303602230678023e-17	3.2017415953850424e-8	-3.307481273579437e-23	2.580865097532668e-23	3.1935492525001095e-10	5.630651959530558e-10	2.6029204844301964e-8
78900000	0.004999867389969307	-8.974551298350974e-19	-1.3490985723566792e-20	1.031455102015416e-7	6.303602230678023e-17	3.2017415953850424e-8	-3.3074805495709476e-23	2.580865097532668e-23	3.1935492525001095e-10	5.630651959530558e-10	2.6029204844301964e-8
79000000	0.004999867389969307	-8.974551298350974e-19	-1.3490985723566792e-20	1.031455102015416e-7	6.303602230678023e-17	3.2017415953850424e-8	-3.3074798255624584e-23	2.580865097532668e-23	3.1935492525001095e-10	5.630651959530558e-10	2.6029204844301964e-8
79100000	0.004999867389969307	-8.974551298350974e-19	-1.3490985723566792e-20	1.031455102015416e-7	6.303602230678023e-17	3.2017415953850424e-8	-3.3074791015539685e-23	2.580865097532668e-23	3.1935492525001095e-10	5.630651959530558e-10	2.6029204844301964e-8
79200000	0.004999867389969307	-8.974551298350974e-19	-1.3490985723566792e-20	1.031455102015416e-7	6.303602230678023e-17	3.2017415953850424e-8	-3.307478377545479e-23	2.580865097532668e-23	3.1935492525001095e-10	5.630651959530558e-10	2.6029204844301964e-8
79300000	0.004999867389969307	-8.974551298350974e-19	-1.3490985723566792e-20	1.031455102015416e-7	6.303602230678023e-17	3.2017415953850424e-8	-3.3074776535369894e-23	2.580865097532668e-23	3.1935492525001095e-10	5.630651959530558e-10	2.6029204844301964e-8
79400000	0.004999867389969307	-8.974551298350974e-19	-1.3490985723566792e-20	1.031455102015416e-7	6.303602230678023e-17	3.2017415953850424e-8	-3.3074769295285e-23	2.580865097532668e-23	3.1935492525001095e-10	5.630651959530558e-10	2.6029204844301964e-8
79500000	0.004999867389969307	-8.974551298350974e-19	-1.3490985723566792e-20	1.031455102015416e-7	6.303602230678023e-17	3.2017415953850424e-8	-3.307476205520011e-23	2.580865097532668e-23	3.1935492525001095e-10	5.630651959530558e-10	2.6029204844301964e-8
79600000	0.004999867389969307	-8.974551298350972e-19	-1.3490985723566792e-20	1.031455102015416e-7	6.303602230678023e-17	3.2017415953850424e-8	-3.307475481511521e-23	2.580865097532668e-23	3.1935492525001095e-10	5.630651959530558e-10	2.6029204844301964e-8
79700000	0.004999867389969307	-8.974551298350972e-19	-1.3490985723566792e-20	1.031455102015416e-7	6.303602230678023e-17	3.2017415953850424e-8	-3.3074747575030317e-23	2.580865097532668e-23	3.1935492525001095e-10	5.630651959530558e-10	2.6029204844301964e-8
79800000	0.004999867389969308	-8.974551298350972e-19	-1.3490985723566792e-20	1.031455102015416e-7	6.303602230678023e-17	3.2017415953850424e-8	-3.307474033494542e-23	2.5808650975326684e-23	3.1935492525001095e-10	5.630651959530558e-10	2.6029204844301964e-8
79900000	0.004999867389969308	-8.974551298350972e-19	-1.3490985723566792e-20	1.031455102015416e-7	6.303602230678023e-17	3.2017415953850424e-8	-3.3074733094860526e-23	2.5808650975326684e-23	3.1935492525001095e-10	5.630651959530558e-10	2.6029204844301964e-8
80000000	0.004999867389969308	-8.974551298350972e-19	-1.3490985723566792e-20	1.031455102015416e-7	6.303602230678023e-17	3.2017415953850424e-8	-3.3074725854775633e-23	2.5808650975326684e-23	3.1935492525001095e-10	5.630651959530558e-10	2.6029204844301964e-8
80100000	0.004999867389969308	-8.974551298350972e-19	-1.3490985723566792e-20	1.031455102015416e-7	6.303602230678023e-17	3.2017415953850424e-8	-3.3074718614690734e-23	2.5808650975326684e-23	3.1935492525001095e-10	5.630651959530558e-10	2.6029204844301964e-8
80200000	0.004999867389969308	-8.974551298350972e-19	-1.3490985723566792e-20	1.0314551020154162e-7	6.303602230678023e-17	3.2017415953850424e-8	-3.307471137460584e-23	2.5808650975326684e-23	3.1935492525001095e-10	5.630651959530558e-10	2.6029204844301964e-8
80300000	0.004999867389969308	-8.974551298350972e-19	-1.3490985723566792e-20	1.0314551020154162e-7	6.303602230678023e-17	3.2017415953850424e-8	-3.307470413452095e-23	2.5808650975326684e-23	3.1935492525001095e-10	5.630651959530558e-10	2.6029204844301964e-8
80400000	0.004999867389969308	-8.974551298350972e-19	-1.3490985723566792e-20	1.0314551020154162e-7	6.303602230678023e-17	3.2017415953850424e-8	-3.307469689443605e-23	2.5808650975326684e-23	3.1935492525001095e-10	5.630651959530558e-10	2.6029204844301964e-8
80500000	0.004999867389969308	-8.974551298350972e-19	-1.3490985723566792e-20	1.0314551020154162e-7	6.303602230678023e-17	3.2017415953850424e-8	-3.307468965435116e-23	2.5808650975326684e-23	3.1935492525001095e-10	5.630651959530558e-10	2.6029204844301964e-8
80600000	0.004999867389969308	-8.974551298350972e-19	-1.3490985723566792e-20	1.0314551020154162e-7	6.303602230678023e-17	3.2017415953850424e-8	-3.307468241426626e-23	2.5808650975326684e-23	3.1935492525001095e-10	5.630651959530558e-10	2.6029204844301964e-8
80700000	0.004999867389969308	-8.974551298350972e-19	-1.3490985723566792e-20	1.0314551020154162e-7	6.303602230678023e-17	3.2017415953850424e-8	-3.3074675174181366e-23	2.5808650975326684e-23	3.1935492525001095e-10	5.630651959530558e-10	2.6029204844301964e-8
80800000	0.004999867389969308	-8.974551298350972e-19	-1.3490985723566792e-20	1.0314551020154162e-7	6.303602230678023e-17	3.2017415953850424e-8	-3.3074667934096474e-23	2.5808650975326684e-23	3.1935492525001095e-10	5.630651959530558e-10	2.6029204844301964e-8
80900000	0.004999867389969308	-8.974551298350972e-19	-1.3490985723566792e-20	1.0314551020154162e-7	6.303602230678023e-17	3.2017415953850424e-8	-3.3074660694011575e-23	2.5808650975326684e-23	3.1935492525001095e-10	5.630651959530558e-10	2.6029204844301964e-8
81000000	0.004999867389969308	-8.974551298350972e-19	-1.3490985723566792e-20	1.0314551020154162e-7	6.303602230678023e-17	3.2017415953850424e-8	-3.307465345392668e-23	2.5808650975326684e-23	3.1935492525001095e-10	5.630651959530558e-10	2.6029204844301964e-8
81100000	0.004999867389969308	-8.974551298350972e-19	-1.3490985723566792e-20	1.0314551020154162e-7	6.303602230678023e-17	3.2017415953850424e-8	-3.307464621384179e-23	2.5808650975326684e-23	3.1935492525001095e-10	5.630651959530558e-10	2.6029204844301964e-8
81200000	0.004999867389969308	-8.974551298350972e-19	-1.3490985723566792e-20	1.0314551020154162e-7	6.303602230678023e-17	3.2017415953850424e-8	-3.307463897375689e-23	2.5808650975326684e-23	3.1935492525001095e-10	5.630651959530558e-10	2.6029204844301964e-8
81300000	0.004999867389969308	-8.974551298350972e-19	-1.3490985723566792e-20	1.0314551020154162e-7	6.303602230678023e-17	3.2017415953850424e-8	-3.3074631733672e-23	2.5808650975326684e-23	3.1935492525001095e-10	5.630651959530558e-10	2.6029204844301964e-8
81400000	0.004999867389969308	-8.974551298350972e-19	-1.3490985723566792e-20	1.0314551020154162e-7	6.303602230678023e-17	3.2017415953850424e-8	-3.30746244935871e-23	2.5808650975326684e-23	3.1935492525001095e-10	5.630651959530558e-10	2.6029204844301964e-8
81500000	0.004999867389969308	-8.974551298350972e-19	-1.3490985723566792e-20	1.0314551020154162e-7	6.303602230678023e-17	3.2017415953850424e-8	-3.307461725350221e-23	2.5808650975326684e-23	3.1935492525001095e-10	5.630651959530558e-10	2.6029204844301964e-8
81600000	0.004999867389969308	-8.974551298350972e-19	-1.3490985723566792e-20	1.0314551020154162e-7	6.303602230678023e-17	3.2017415953850424e-8	-3.3074610013417314e-23	2.5808650975326684e-23	3.1935492525001095e-10	5.630651959530558e-10	2.6029204844301964e-8
81700000	0.004999867389969308	-8.974551298350972e-19	-1.3490985723566792e-20	1.0314551020154162e-7	6.303602230678023e-17	3.2017415953850424e-8	-3.3074602773332416e-23	2.5808650975326684e-23	3.1935492525001095e-10	5.630651959530558e-10	2.6029204844301964e-8
81800000	0.004999867389969308	-8.974551298350972e-19	-1.3490985723566792e-20	1.0314551020154162e-7	6.303602230678023e-17	3.2017415953850424e-8	-3.3074595533247523e-23	2.5808650975326684e-23	3.1935492525001095e-10	5.630651959530558e-10	2.6029204844301964e-8
81900000	0.004999867389969308	-8.974551298350972e-19	-1.3490985723566792e-20	1.0314551020154162e-7	6.303602230678023e-17	3.2017415953850424e-8	-3.3074588293162624e-23	2.5808650975326684e-23	3.1935492525001095e-10	5.630651959530558e-10	2.6029204844301964e-8
82000000	0.004999867389969308	-8.974551298350972e-19	-1.3490985723566792e-20	1.0314551020154162e-7	6.303602230678023e-17	3.2017415953850424e-8	-3.307458105307773e-23	2.5808650975326684e-23	3.1935492525001095e-10	5.630651959530558e-10	2.6029204844301964e-8
82100000	0.004999867389969308	-8.97455129835097e-19	-1.3490985723566792e-20	1.0314551020154162e-7	6.303602230678023e-17	3.2017415953850424e-8	-3.307457381299284e-23	2.5808650975326684e-23	3.1935492525001095e-10	5.630651959530558e-10	2.6029204844301964e-8
82200000	0.004999867389969308	-8.97455129835097e-19	-1.3490985723566792e-20	1.0314551020154162e-7	6.303602230678023e-17	3.2017415953850424e-8	-3.307456657290794e-23	2.5808650975326684e-23	3.1935492525001095e-10	5.630651959530558e-10	2.6029204844301964e-8
82300000	0.004999867389969308	-8.97455129835097e-19	-1.3490985723566792e-20	1.0314551020154162e-7	6.303602230678023e-17	3.2017415953850424e-8	-3.307455933282305e-23	2.5808650975326684e-23	3.1935492525001095e-10	5.630651959530558e-10	2.6029204844301964e-8
82400000	0.004999867389969308	-8.97455129835097e-19	-1.3490985723566792e-20	1.0314551020154162e-7	6.303602230678023e-17	3.2017415953850424e-8	-3.3074552092738155e-23	2.5808650975326684e-23	3.1935492525001095e-10	5.630651959530558e-10	2.6029204844301964e-8
82500000	0.004999867389969308	-8.97455129835097e-19	-1.3490985723566792e-20	1.0314551020154162e-7	6.303602230678023e-17	3.2017415953850424e-8	-3.3074544852653256e-23	2.5808650975326684e-23	3.1935492525001095e-10	5.630651959530558e-10	2.6029204844301964e-8
82600000	0.004999867389969308	-8.97455129835097e-19	-1.3490985723566792e-20	1.0314551020154162e-7	6.303602230678023e-17	3.2017415953850424e-8	-3.3074537612568364e-23	2.5808650975326684e-23	3.1935492525001095e-10	5.630651959530558e-10	2.6029204844301964e-8
82700000	0.004999867389969308	-8.97455129835097e-19	-1.3490985723566792e-20	1.0314551020154162e-7	6.303602230678023e-17	3.2017415953850424e-8	-3.3074530372483465e-23	2.5808650975326684e-23	3.1935492525001095e-10	5.630651959530558e-10	2.6029204844301964e-8
82800000	0.004999867389969308	-8.97455129835097e-19	-1.3490985723566792e-20	1.0314551020154162e-7	6.303602230678023e-17	3.2017415953850424e-8	-3.307452313239857e-23	2.5808650975326684e-23	3.1935492525001095e-10	5.630651959530558e-10	2.6029204844301964e-8
82900000	0.004999867389969308	-8.97455129835097e-19	-1.3490985723566792e-20	1.0314551020154162e-7	6.303602230678023e-17	3.2017415953850424e-8	-3.307451589231368e-23	2.5808650975326684e-23	3.1935492525001095e-10	5.630651959530558e-10	2.6029204844301964e-8
83000000	0.004999867389969308	-8.97455129835097e-19	-1.3490985723566792e-20	1.0314551020154162e-7	6.303602230678023e-17	3.2017415953850424e-8	-3.307450865222878e-23	2.5808650975326684e-23	3.1935492525001095e-10	5.630651959530558e-10	2.6029204844301964e-8
83100000	0.004999867389969308	-8.97455129835097e-19	-1.3490985723566792e-20	1.0314551020154162e-7	6.303602230678023e-17	3.2017415953850424e-8	-3.307450141214389e-23	2.5808650975326684e-23	3.1935492525001095e-10	5.630651959530558e-10	2.6029204844301964e-8
83200000	0.004999867389969308	-8.97455129835097e-19	-1.3490985723566792e-20	1.0314551020154162e-7	6.303602230678023e-17	3.2017415953850424e-8	-3.3074494172058996e-23	2.5808650975326684e-23	3.1935492525001095e-10	5.630651959530558e-10	2.6029204844301964e-8
83300000	0.004999867389969308	-8.97455129835097e-19	-1.3490985723566792e-20	1.0314551020154162e-7	6.303602230678023e-17	3.2017415953850424e-8	-3.30744869319741e-23	2.5808650975326684e-23	3.1935492525001095e-10	5.630651959530558e-10	2.6029204844301964e-8
83400000	0.004999867389969308	-8.97455129835097e-19	-1.3490985723566792e-20	1.0314551020154162e-7	6.303602230678023e-17	3.2017415953850424e-8	-3.3074479691889204e-23	2.5808650975326684e-23	3.1935492525001095e-10	5.630651959530558e-10	2.6029204844301964e-8
83500000	0.004999867389969308	-8.97455129835097e-19	-1.3490985723566792e-20	1.0314551020154162e-7	6.303602230678023e-17	3.2017415953850424e-8	-3.3074472451804306e-23	2.5808650975326684e-23	3.1935492525001095e-10	5.630651959530558e-10	2.6029204844301964e-8
83600000	0.004999867389969308	-8.97455129835097e-19	-1.3490985723566792e-20	1.0314551020154162e-7	6.303602230678023e-17	3.2017415953850424e-8	-3.3074465211719413e-23	2.5808650975326684e-23	3.1935492525001095e-10	5.630651959530558e-10	2.6029204844301964e-8
83700000	0.004999867389969308	-8.97455129835097e-19	-1.3490985723566792e-20	1.0314551020154162e-7	6.303602230678023e-17	3.2017415953850424e-8	-3.307445797163452e-23	2.5808650975326684e-23	3.1935492525001095e-10	5.630651959530558e-10	2.6029204844301964e-8
83800000	0.004999867389969308	-8.97455129835097e-19	-1.3490985723566792e-20	1.0314551020154162e-7	6.303602230678023e-17	3.2017415953850424e-8	-3.307445073154962e-23	2.5808650975326684e-23	3.1935492525001095e-10	5.630651959530558e-10	2.6029204844301964e-8
83900000	0.004999867389969308	-8.97455129835097e-19	-1.3490985723566792e-20	1.0314551020154162e-7	6.303602230678023e-17	3.2017415953850424e-8	-3.307444349146473e-23	2.5808650975326684e-23	3.1935492525001095e-10	5.630651959530558e-10	2.6029204844301964e-8
84000000	0.004999867389969308	-8.97455129835097e-19	-1.3490985723566792e-20	1.0314551020154162e-7	6.303602230678023e-17	3.2017415953850424e-8	-3.3074436251379836e-23	2.5808650975326684e-23	3.1935492525001095e-10	5.630651959530558e-10	2.6029204844301964e-8
84100000	0.004999867389969308	-8.97455129835097e-19	-1.3490985723566792e-20	1.0314551020154162e-7	6.303602230678023e-17	3.2017415953850424e-8	-3.307442901129494e-23	2.5808650975326684e-23	3.1935492525001095e-10	5.630651959530558e-10	2.6029204844301964e-8
84200000	0.004999867389969308	-8.97455129835097e-19	-1.3490985723566792e-20	1.0314551020154162e-7	6.303602230678023e-17	3.2017415953850424e-8	-3.3074421771210045e-23	2.5808650975326684e-23	3.1935492525001095e-10	5.630651959530558e-10	2.6029204844301964e-8
84300000	0.004999867389969308	-8.97455129835097e-19	-1.3490985723566792e-20	1.0314551020154162e-7	6.303602230678023e-17	3.2017415953850424e-8	-3.3074414531125147e-23	2.5808650975326684e-23	3.1935492525001095e-10	5.630651959530558e-10	2.6029204844301964e-8
84400000	0.004999867389969308	-8.97455129835097e-19	-1.3490985723566792e-20	1.0314551020154162e-7	6.303602230678023e-17	3.2017415953850424e-8	-3.3074407291040254e-23	2.5808650975326684e-23	3.1935492525001095e-10	5.630651959530558e-10	2.6029204844301964e-8
84500000	0.004999867389969308	-8.97455129835097e-19	-1.3490985723566792e-20	1.0314551020154162e-7	6.303602230678023e-17	3.2017415953850424e-8	-3.307440005095536e-23	2.5808650975326684e-23	3.1935492525001095e-10	5.630651959530558e-10	2.6029204844301964e-8
84600000	0.004999867389969308	-8.97455129835097e-19	-1.3490985723566792e-20	1.0314551020154162e-7	6.303602230678023e-17	3.2017415953850424e-8	-3.307439281087046e-23	2.5808650975326684e-23	3.1935492525001095e-10	5.630651959530558e-10	2.6029204844301964e-8
84700000	0.004999867389969308	-8.97455129835097e-19	-1.3490985723566792e-20	1.0314551020154162e-7	6.303602230678023e-17	3.2017415953850424e-8	-3.307438557078557e-23	2.5808650975326684e-23	3.1935492525001095e-10	5.630651959530558e-10	2.6029204844301964e-8
84800000	0.004999867389969308	-8.974551298350968e-19	-1.3490985723566792e-20	1.0314551020154162e-7	6.303602230678023e-17	3.2017415953850424e-8	-3.307437833070068e-23	2.5808650975326684e-23	3.1935492525001095e-10	5.630651959530558e-10	2.6029204844301964e-8
84900000	0.004999867389969308	-8.974551298350968e-19	-1.3490985723566792e-20	1.0314551020154162e-7	6.303602230678023e-17	3.2017415953850424e-8	-3.307437109061578e-23	2.5808650975326684e-23	3.1935492525001095e-10	5.630651959530558e-10	2.6029204844301964e-8
85000000	0.004999867389969308	-8.974551298350968e-19	-1.3490985723566792e-20	1.0314551020154162e-7	6.303602230678023e-17	3.2017415953850424e-8	-3.3074363850530886e-23	2.5808650975326684e-23	3.1935492525001095e-10	5.630651959530558e-10	2.6029204844301964e-8
85100000	0.004999867389969308	-8.974551298350968e-19	-1.3490985723566792e-20	1.0314551020154162e-7	6.303602230678023e-17	3.2017415953850424e-8	-3.307435661044599e-23	2.5808650975326684e-23	3.1935492525001095e-10	5.630651959530558e-10	2.6029204844301964e-8
85200000	0.004999867389969308	-8.974551298350968e-19	-1.3490985723566792e-20	1.0314551020154162e-7	6.303602230678023e-17	3.2017415953850424e-8	-3.3074349370361094e-23	2.5808650975326684e-23	3.1935492525001095e-10	5.630651959530558e-10	2.6029204844301964e-8
85300000	0.004999867389969308	-8.974551298350968e-19	-1.3490985723566792e-20	1.0314551020154162e-7	6.303602230678023e-17	3.2017415953850424e-8	-3.30743421302762e-23	2.5808650975326684e-23	3.1935492525001095e-10	5.630651959530558e-10	2.6029204844301964e-8
85400000	0.004999867389969308	-8.974551298350968e-19	-1.3490985723566792e-20	1.0314551020154162e-7	6.303602230678023e-17	3.2017415953850424e-8	-3.3074334890191303e-23	2.5808650975326684e-23	3.1935492525001095e-10	5.630651959530558e-10	2.6029204844301964e-8
85500000	0.004999867389969308	-8.974551298350968e-19	-1.3490985723566792e-20	1.0314551020154162e-7	6.303602230678023e-17	3.2017415953850424e-8	-3.307432765010641e-23	2.5808650975326684e-23	3.1935492525001095e-10	5.630651959530558e-10	2.6029204844301964e-8
85600000	0.004999867389969308	-8.974551298350968e-19	-1.3490985723566792e-20	1.0314551020154162e-7	6.303602230678023e-17	3.2017415953850424e-8	-3.307432041002151e-23	2.5808650975326684e-23	3.1935492525001095e-10	5.630651959530558e-10	2.6029204844301964e-8
85700000	0.004999867389969308	-8.974551298350968e-19	-1.3490985723566792e-20	1.0314551020154162e-7	6.303602230678023e-17	3.2017415953850424e-8	-3.307431316993662e-23	2.5808650975326684e-23	3.1935492525001095e-10	5.630651959530558e-10	2.6029204844301964e-8
85800000	0.004999867389969308	-8.974551298350968e-19	-1.3490985723566792e-20	1.0314551020154162e-7	6.303602230678023e-17	3.2017415953850424e-8	-3.3074305929851726e-23	2.5808650975326684e-23	3.1935492525001095e-10	5.630651959530558e-10	2.6029204844301964e-8
85900000	0.004999867389969308	-8.974551298350968e-19	-1.3490985723566792e-20	1.0314551020154162e-7	6.303602230678023e-17	3.2017415953850424e-8	-3.307429868976683e-23	2.5808650975326684e-23	3.1935492525001095e-10	5.630651959530558e-10	2.6029204844301964e-8
86000000	0.004999867389969308	-8.974551298350968e-19	-1.3490985723566792e-20	1.0314551020154162e-7	6.303602230678023e-17	3.2017415953850424e-8	-3.3074291449681935e-23	2.5808650975326684e-23	3.1935492525001095e-10	5.630651959530558e-10	2.6029204844301964e-8
86100000	0.004999867389969308	-8.974551298350968e-19	-1.3490985723566792e-20	1.0314551020154162e-7	6.303602230678023e-17	3.2017415953850424e-8	-3.307428420959704e-23	2.5808650975326684e-23	3.1935492525001095e-10	5.630651959530558e-10	2.6029204844301964e-8
86200000	0.004999867389969308	-8.974551298350968e-19	-1.3490985723566792e-20	1.0314551020154162e-7	6.303602230678023e-17	3.2017415953850424e-8	-3.3074276969512144e-23	2.5808650975326684e-23	3.1935492525001095e-10	5.630651959530558e-10	2.6029204844301964e-8
86300000	0.004999867389969308	-8.974551298350968e-19	-1.3490985723566792e-20	1.0314551020154162e-7	6.303602230678023e-17	3.2017415953850424e-8	-3.307426972942725e-23	2.5808650975326684e-23	3.1935492525001095e-10	5.630651959530558e-10	2.6029204844301964e-8
86400000	0.004999867389969308	-8.974551298350968e-19	-1.3490985723566792e-20	1.0314551020154162e-7	6.303602230678023e-17	3.2017415953850424e-8	-3.307426248934235e-23	2.5808650975326684e-23	3.1935492525001095e-10	5.630651959530558e-10	2.6029204844301964e-8
86500000	0.004999867389969308	-8.974551298350968e-19	-1.3490985723566792e-20	1.0314551020154162e-7	6.303602230678023e-17	3.2017415953850424e-8	-3.307425524925746e-23	2.5808650975326684e-23	3.1935492525001095e-10	5.630651959530558e-10	2.6029204844301964e-8
86600000	0.004999867389969308	-8.974551298350968e-19	-1.3490985723566792e-20	1.0314551020154162e-7	6.303602230678023e-17	3.2017415953850424e-8	-3.307424800917257e-23	2.5808650975326684e-23	3.1935492525001095e-10	5.630651959530558e-10	2.6029204844301964e-8
86700000	0.004999867389969308	-8.974551298350968e-19	-1.3490985723566792e-20	1.0314551020154162e-7	6.303602230678023e-17	3.2017415953850424e-8	-3.307424076908767e-23	2.5808650975326684e-23	3.1935492525001095e-10	5.630651959530558e-10	2.6029204844301964e-8
86800000	0.004999867389969308	-8.974551298350968e-19	-1.3490985723566792e-20	1.0314551020154162e-7	6.303602230678023e-17	3.2017415953850424e-8	-3.3074233529002776e-23	2.5808650975326684e-23	3.1935492525001095e-10	5.630651959530558e-10	2.6029204844301964e-8
86900000	0.004999867389969308	-8.974551298350968e-19	-1.3490985723566792e-20	1.0314551020154162e-7	6.303602230678023e-17	3.2017415953850424e-8	-3.3074226288917883e-23	2.5808650975326684e-23	3.1935492525001095e-10	5.630651959530558e-10	2.6029204844301964e-8
87000000	0.004999867389969308	-8.974551298350968e-19	-1.3490985723566792e-20	1.0314551020154162e-7	6.303602230678023e-17	3.2017415953850424e-8	-3.3074219048832985e-23	2.5808650975326684e-23	3.1935492525001095e-10	5.630651959530558e-10	2.6029204844301964e-8
87100000	0.004999867389969308	-8.974551298350968e-19	-1.3490985723566792e-20	1.0314551020154162e-7	6.303602230678023e-17	3.2017415953850424e-8	-3.307421180874809e-23	2.5808650975326684e-23	3.1935492525001095e-10	5.630651959530558e-10	2.6029204844301964e-8
87200000	0.004999867389969308	-8.974551298350968e-19	-1.3490985723566792e-20	1.0314551020154163e-7	6.303602230678023e-17	3.2017415953850424e-8	-3.3074204568663193e-23	2.5808650975326684e-23	3.1935492525001095e-10	5.630651959530558e-10	2.6029204844301964e-8
87300000	0.004999867389969308	-8.974551298350968e-19	-1.3490985723566792e-20	1.0314551020154163e-7	6.303602230678023e-17	3.2017415953850424e-8	-3.30741973285783e-23	2.5808650975326684e-23	3.1935492525001095e-10	5.630651959530558e-10	2.6029204844301964e-8
87400000	0.004999867389969308	-8.974551298350968e-19	-1.3490985723566792e-20	1.0314551020154163e-7	6.303602230678023e-17	3.2017415953850424e-8	-3.307419008849341e-23	2.5808650975326684e-23	3.1935492525001095e-10	5.630651959530558e-10	2.6029204844301964e-8
87500000	0.004999867389969308	-8.974551298350968e-19	-1.3490985723566792e-20	1.0314551020154163e-7	6.303602230678023e-17	3.2017415953850424e-8	-3.307418284840851e-23	2.5808650975326684e-23	3.1935492525001095e-10	5.630651959530558e-10	2.6029204844301964e-8
87600000	0.004999867389969308	-8.974551298350966e-19	-1.3490985723566792e-20	1.0314551020154163e-7	6.303602230678023e-17	3.2017415953850424e-8	-3.3074175608323617e-23	2.5808650975326684e-23	3.1935492525001095e-10	5.630651959530558e-10	2.6029204844301964e-8
87700000	0.004999867389969308	-8.974551298350966e-19	-1.3490985723566792e-20	1.0314551020154163e-7	6.303602230678023e-17	3.2017415953850424e-8	-3.3074168368238724e-23	2.5808650975326684e-23	3.1935492525001095e-10	5.630651959530558e-10	2.6029204844301964e-8
87800000	0.004999867389969308	-8.974551298350966e-19	-1.3490985723566792e-20	1.0314551020154163e-7	6.303602230678023e-17	3.2017415953850424e-8	-3.3074161128153825e-23	2.5808650975326684e-23	3.1935492525001095e-10	5.630651959530558e-10	2.6029204844301964e-8
87900000	0.004999867389969308	-8.974551298350966e-19	-1.3490985723566792e-20	1.0314551020154163e-7	6.303602230678023e-17	3.2017415953850424e-8	-3.307415388806893e-23	2.5808650975326684e-23	3.1935492525001095e-10	5.630651959530558e-10	2.6029204844301964e-8
88000000	0.004999867389969308	-8.974551298350966e-19	-1.3490985723566792e-20	1.0314551020154163e-7	6.303602230678023e-17	3.2017415953850424e-8	-3.3074146647984034e-23	2.5808650975326684e-23	3.1935492525001095e-10	5.630651959530558e-10	2.6029204844301964e-8
88100000	0.004999867389969308	-8.974551298350966e-19	-1.3490985723566792e-20	1.0314551020154163e-7	6.303602230678023e-17	3.2017415953850424e-8	-3.307413940789914e-23	2.5808650975326684e-23	3.1935492525001095e-10	5.630651959530558e-10	2.6029204844301964e-8
88200000	0.004999867389969308	-8.974551298350966e-19	-1.3490985723566792e-20	1.0314551020154163e-7	6.303602230678023e-17	3.2017415953850424e-8	-3.307413216781425e-23	2.5808650975326684e-23	3.1935492525001095e-10	5.630651959530558e-10	2.6029204844301964e-8
88300000	0.004999867389969308	-8.974551298350966e-19	-1.3490985723566792e-20	1.0314551020154163e-7	6.303602230678023e-17	3.2017415953850424e-8	-3.307412492772935e-23	2.5808650975326684e-23	3.1935492525001095e-10	5.630651959530558e-10	2.6029204844301964e-8
88400000	0.004999867389969308	-8.974551298350966e-19	-1.3490985723566792e-20	1.0314551020154163e-7	6.303602230678023e-17	3.2017415953850424e-8	-3.307411768764446e-23	2.5808650975326684e-23	3.1935492525001095e-10	5.630651959530558e-10	2.6029204844301964e-8
88500000	0.004999867389969308	-8.974551298350966e-19	-1.3490985723566792e-20	1.0314551020154163e-7	6.303602230678023e-17	3.2017415953850424e-8	-3.3074110447559565e-23	2.5808650975326684e-23	3.1935492525001095e-10	5.630651959530558e-10	2.6029204844301964e-8
88600000	0.004999867389969308	-8.974551298350966e-19	-1.3490985723566792e-20	1.0314551020154163e-7	6.303602230678023e-17	3.2017415953850424e-8	-3.3074103207474666e-23	2.5808650975326684e-23	3.1935492525001095e-10	5.630651959530558e-10	2.6029204844301964e-8
88700000	0.004999867389969308	-8.974551298350966e-19	-1.3490985723566792e-20	1.0314551020154163e-7	6.303602230678023e-17	3.2017415953850424e-8	-3.3074095967389773e-23	2.5808650975326684e-23	3.1935492525001095e-10	5.630651959530558e-10	2.6029204844301964e-8
88800000	0.004999867389969308	-8.974551298350966e-19	-1.3490985723566792e-20	1.0314551020154163e-7	6.303602230678023e-17	3.2017415953850424e-8	-3.3074088727304875e-23	2.5808650975326684e-23	3.1935492525001095e-10	5.630651959530558e-10	2.6029204844301964e-8
88900000	0.004999867389969308	-8.974551298350966e-19	-1.3490985723566792e-20	1.0314551020154163e-7	6.303602230678023e-17	3.2017415953850424e-8	-3.307408148721998e-23	2.5808650975326684e-23	3.1935492525001095e-10	5.630651959530558e-10	2.6029204844301964e-8
89000000	0.004999867389969308	-8.974551298350966e-19	-1.3490985723566792e-20	1.0314551020154163e-7	6.303602230678023e-17	3.2017415953850424e-8	-3.307407424713509e-23	2.5808650975326684e-23	3.1935492525001095e-10	5.630651959530558e-10	2.6029204844301964e-8
89100000	0.004999867389969308	-8.974551298350966e-19	-1.3490985723566792e-20	1.0314551020154163e-7	6.303602230678023e-17	3.2017415953850424e-8	-3.307406700705019e-23	2.5808650975326684e-23	3.1935492525001095e-10	5.630651959530558e-10	2.6029204844301964e-8
89200000	0.004999867389969308	-8.974551298350966e-19	-1.3490985723566792e-20	1.0314551020154163e-7	6.303602230678023e-17	3.2017415953850424e-8	-3.30740597669653e-23	2.5808650975326684e-23	3.1935492525001095e-10	5.630651959530558e-10	2.6029204844301964e-8
89300000	0.004999867389969308	-8.974551298350966e-19	-1.3490985723566792e-20	1.0314551020154163e-7	6.303602230678023e-17	3.2017415953850424e-8	-3.30740525268804e-23	2.5808650975326684e-23	3.1935492525001095e-10	5.630651959530558e-10	2.6029204844301964e-8
89400000	0.004999867389969308	-8.974551298350966e-19	-1.3490985723566792e-20	1.0314551020154163e-7	6.303602230678023e-17	3.2017415953850424e-8	-3.3074045286795507e-23	2.5808650975326684e-23	3.1935492525001095e-10	5.630651959530558e-10	2.6029204844301964e-8
89500000	0.004999867389969308	-8.974551298350966e-19	-1.3490985723566792e-20	1.0314551020154163e-7	6.303602230678023e-17	3.2017415953850424e-8	-3.3074038046710614e-23	2.5808650975326684e-23	3.1935492525001095e-10	5.630651959530558e-10	2.6029204844301964e-8
89600000	0.004999867389969308	-8.974551298350966e-19	-1.3490985723566792e-20	1.0314551020154163e-7	6.303602230678023e-17	3.2017415953850424e-8	-3.3074030806625715e-23	2.5808650975326684e-23	3.1935492525001095e-10	5.630651959530558e-10	2.6029204844301964e-8
89700000	0.004999867389969308	-8.974551298350966e-19	-1.3490985723566792e-20	1.0314551020154163e-7	6.303602230678023e-17	3.2017415953850424e-8	-3.307402356654082e-23	2.5808650975326684e-23	3.1935492525001095e-10	5.630651959530558e-10	2.6029204844301964e-8
89800000	0.004999867389969308	-8.974551298350966e-19	-1.3490985723566792e-20	1.0314551020154163e-7	6.303602230678023e-17	3.2017415953850424e-8	-3.307401632645593e-23	2.5808650975326684e-23	3.1935492525001095e-10	5.630651959530558e-10	2.6029204844301964e-8
89900000	0.004999867389969308	-8.974551298350966e-19	-1.3490985723566792e-20	1.0314551020154163e-7	6.303602230678023e-17	3.2017415953850424e-8	-3.307400908637103e-23	2.5808650975326684e-23	3.1935492525001095e-10	5.630651959530558e-10	2.6029204844301964e-8
90000000	0.004999867389969308	-8.974551298350966e-19	-1.3490985723566792e-20	1.0314551020154163e-7	6.303602230678023e-17	3.2017415953850424e-8	-3.307400184628614e-23	2.5808650975326684e-23	3.1935492525001095e-10	5.630651959530558e-10	2.6029204844301964e-8
90100000	0.004999867389969308	-8.974551298350966e-19	-1.3490985723566792e-20	1.0314551020154163e-7	6.303602230678023e-17	3.2017415953850424e-8	-3.307399460620124e-23	2.5808650975326684e-23	3.1935492525001095e-10	5.630651959530558e-10	2.6029204844301964e-8
90200000	0.004999867389969308	-8.974551298350966e-19	-1.3490985723566792e-20	1.0314551020154163e-7	6.303602230678023e-17	3.2017415953850424e-8	-3.307398736611635e-23	2.5808650975326684e-23	3.1935492525001095e-10	5.630651959530558e-10	2.6029204844301964e-8
90300000	0.004999867389969308	-8.974551298350966e-19	-1.3490985723566792e-20	1.0314551020154163e-7	6.303602230678023e-17	3.2017415953850424e-8	-3.3073980126031455e-23	2.5808650975326684e-23	3.1935492525001095e-10	5.630651959530558e-10	2.6029204844301964e-8
90400000	0.004999867389969308	-8.974551298350964e-19	-1.3490985723566792e-20	1.0314551020154163e-7	6.303602230678023e-17	3.2017415953850424e-8	-3.3073972885946556e-23	2.5808650975326684e-23	3.1935492525001095e-10	5.630651959530558e-10	2.6029204844301964e-8
90500000	0.004999867389969308	-8.974551298350964e-19	-1.3490985723566792e-20	1.0314551020154163e-7	6.303602230678023e-17	3.2017415953850424e-8	-3.3073965645861663e-23	2.5808650975326684e-23	3.1935492525001095e-10	5.630651959530558e-10	2.6029204844301964e-8
90600000	0.004999867389969308	-8.974551298350964e-19	-1.3490985723566792e-20	1.0314551020154163e-7	6.303602230678023e-17	3.2017415953850424e-8	-3.307395840577677e-23	2.5808650975326684e-23	3.1935492525001095e-10	5.630651959530558e-10	2.6029204844301964e-8
90700000	0.004999867389969308	-8.974551298350964e-19	-1.3490985723566792e-20	1.0314551020154163e-7	6.303602230678023e-17	3.2017415953850424e-8	-3.307395116569187e-23	2.5808650975326684e-23	3.1935492525001095e-10	5.630651959530558e-10	2.6029204844301964e-8
90800000	0.004999867389969308	-8.974551298350964e-19	-1.3490985723566792e-20	1.0314551020154163e-7	6.303602230678023e-17	3.2017415953850424e-8	-3.307394392560698e-23	2.5808650975326684e-23	3.1935492525001095e-10	5.630651959530558e-10	2.6029204844301964e-8
90900000	0.004999867389969308	-8.974551298350964e-19	-1.3490985723566792e-20	1.0314551020154163e-7	6.303602230678023e-17	3.2017415953850424e-8	-3.307393668552208e-23	2.5808650975326684e-23	3.1935492525001095e-10	5.630651959530558e-10	2.6029204844301964e-8
91000000	0.004999867389969308	-8.974551298350964e-19	-1.3490985723566792e-20	1.0314551020154163e-7	6.303602230678023e-17	3.2017415953850424e-8	-3.307392944543719e-23	2.5808650975326684e-23	3.1935492525001095e-10	5.630651959530558e-10	2.6029204844301964e-8
91100000	0.004999867389969308	-8.974551298350964e-19	-1.3490985723566792e-20	1.0314551020154163e-7	6.303602230678023e-17	3.2017415953850424e-8	-3.3073922205352295e-23	2.5808650975326684e-23	3.1935492525001095e-10	5.630651959530558e-10	2.6029204844301964e-8
91200000	0.004999867389969308	-8.974551298350964e-19	-1.3490985723566792e-20	1.0314551020154163e-7	6.303602230678023e-17	3.2017415953850424e-8	-3.3073914965267397e-23	2.5808650975326684e-23	3.1935492525001095e-10	5.630651959530558e-10	2.6029204844301964e-8
91300000	0.004999867389969308	-8.974551298350964e-19	-1.3490985723566792e-20	1.0314551020154163e-7	6.303602230678023e-17	3.2017415953850424e-8	-3.3073907725182504e-23	2.5808650975326684e-23	3.1935492525001095e-10	5.630651959530558e-10	2.6029204844301964e-8
91400000	0.004999867389969308	-8.974551298350964e-19	-1.3490985723566792e-20	1.0314551020154163e-7	6.303602230678023e-17	3.2017415953850424e-8	-3.307390048509761e-23	2.5808650975326684e-23	3.1935492525001095e-10	5.630651959530558e-10	2.6029204844301964e-8
91500000	0.004999867389969308	-8.974551298350964e-19	-1.3490985723566792e-20	1.0314551020154163e-7	6.303602230678023e-17	3.2017415953850424e-8	-3.307389324501271e-23	2.5808650975326684e-23	3.1935492525001095e-10	5.630651959530558e-10	2.6029204844301964e-8
91600000	0.004999867389969308	-8.974551298350964e-19	-1.3490985723566792e-20	1.0314551020154163e-7	6.303602230678023e-17	3.2017415953850424e-8	-3.307388600492782e-23	2.5808650975326684e-23	3.1935492525001095e-10	5.630651959530558e-10	2.6029204844301964e-8
91700000	0.004999867389969308	-8.974551298350964e-19	-1.3490985723566792e-20	1.0314551020154163e-7	6.303602230678023e-17	3.2017415953850424e-8	-3.307387876484292e-23	2.5808650975326684e-23	3.1935492525001095e-10	5.630651959530558e-10	2.6029204844301964e-8
91800000	0.004999867389969308	-8.974551298350964e-19	-1.3490985723566792e-20	1.0314551020154163e-7	6.303602230678023e-17	3.2017415953850424e-8	-3.307387152475803e-23	2.5808650975326684e-23	3.1935492525001095e-10	5.630651959530558e-10	2.6029204844301964e-8
91900000	0.004999867389969308	-8.974551298350964e-19	-1.3490985723566792e-20	1.0314551020154163e-7	6.303602230678023e-17	3.2017415953850424e-8	-3.3073864284673136e-23	2.5808650975326684e-23	3.1935492525001095e-10	5.630651959530558e-10	2.6029204844301964e-8
92000000	0.004999867389969308	-8.974551298350964e-19	-1.3490985723566792e-20	1.0314551020154163e-7	6.303602230678023e-17	3.2017415953850424e-8	-3.307385704458824e-23	2.5808650975326684e-23	3.1935492525001095e-10	5.630651959530558e-10	2.6029204844301964e-8
92100000	0.004999867389969308	-8.974551298350964e-19	-1.3490985723566792e-20	1.0314551020154163e-7	6.303602230678023e-17	3.2017415953850424e-8	-3.3073849804503345e-23	2.5808650975326684e-23	3.1935492525001095e-10	5.630651959530558e-10	2.6029204844301964e-8
92200000	0.004999867389969308	-8.974551298350964e-19	-1.3490985723566792e-20	1.0314551020154163e-7	6.303602230678023e-17	3.2017415953850424e-8	-3.307384256441845e-23	2.5808650975326684e-23	3.1935492525001095e-10	5.630651959530558e-10	2.6029204844301964e-8
92300000	0.004999867389969308	-8.974551298350964e-19	-1.3490985723566792e-20	1.0314551020154163e-7	6.303602230678023e-17	3.2017415953850424e-8	-3.3073835324333553e-23	2.5808650975326684e-23	3.1935492525001095e-10	5.630651959530558e-10	2.6029204844301964e-8
92400000	0.004999867389969308	-8.974551298350964e-19	-1.3490985723566792e-20	1.0314551020154163e-7	6.303602230678023e-17	3.2017415953850424e-8	-3.307382808424866e-23	2.5808650975326684e-23	3.1935492525001095e-10	5.630651959530558e-10	2.6029204844301964e-8
92500000	0.004999867389969308	-8.974551298350964e-19	-1.3490985723566792e-20	1.0314551020154163e-7	6.303602230678023e-17	3.2017415953850424e-8	-3.307382084416376e-23	2.5808650975326684e-23	3.1935492525001095e-10	5.630651959530558e-10	2.6029204844301964e-8
92600000	0.004999867389969308	-8.974551298350964e-19	-1.3490985723566792e-20	1.0314551020154163e-7	6.303602230678023e-17	3.2017415953850424e-8	-3.307381360407887e-23	2.5808650975326684e-23	3.1935492525001095e-10	5.630651959530558e-10	2.6029204844301964e-8
92700000	0.004999867389969308	-8.974551298350964e-19	-1.3490985723566792e-20	1.0314551020154163e-7	6.303602230678023e-17	3.2017415953850424e-8	-3.3073806363993977e-23	2.5808650975326684e-23	3.1935492525001095e-10	5.630651959530558e-10	2.6029204844301964e-8
92800000	0.004999867389969308	-8.974551298350964e-19	-1.3490985723566792e-20	1.0314551020154163e-7	6.303602230678023e-17	3.2017415953850424e-8	-3.307379912390908e-23	2.5808650975326684e-23	3.1935492525001095e-10	5.630651959530558e-10	2.6029204844301964e-8
92900000	0.004999867389969308	-8.974551298350964e-19	-1.3490985723566792e-20	1.0314551020154163e-7	6.303602230678023e-17	3.2017415953850424e-8	-3.3073791883824185e-23	2.5808650975326684e-23	3.1935492525001095e-10	5.630651959530558e-10	2.6029204844301964e-8
93000000	0.004999867389969308	-8.974551298350964e-19	-1.3490985723566792e-20	1.0314551020154163e-7	6.303602230678023e-17	3.2017415953850424e-8	-3.3073784643739287e-23	2.5808650975326684e-23	3.1935492525001095e-10	5.630651959530558e-10	2.6029204844301964e-8
93100000	0.004999867389969308	-8.974551298350962e-19	-1.3490985723566792e-20	1.0314551020154163e-7	6.303602230678023e-17	3.2017415953850424e-8	-3.3073777403654394e-23	2.5808650975326684e-23	3.1935492525001095e-10	5.630651959530558e-10	2.6029204844301964e-8
93200000	0.004999867389969308	-8.974551298350962e-19	-1.3490985723566792e-20	1.0314551020154163e-7	6.303602230678023e-17	3.2017415953850424e-8	-3.30737701635695e-23	2.5808650975326684e-23	3.1935492525001095e-10	5.630651959530558e-10	2.6029204844301964e-8
93300000	0.004999867389969308	-8.974551298350962e-19	-1.3490985723566792e-20	1.0314551020154163e-7	6.303602230678023e-17	3.2017415953850424e-8	-3.30737629234846e-23	2.5808650975326684e-23	3.1935492525001095e-10	5.630651959530558e-10	2.6029204844301964e-8
93400000	0.004999867389969308	-8.974551298350962e-19	-1.3490985723566792e-20	1.0314551020154163e-7	6.303602230678023e-17	3.2017415953850424e-8	-3.307375568339971e-23	2.5808650975326684e-23	3.1935492525001095e-10	5.630651959530558e-10	2.6029204844301964e-8
93500000	0.004999867389969308	-8.974551298350962e-19	-1.3490985723566792e-20	1.0314551020154163e-7	6.303602230678023e-17	3.2017415953850424e-8	-3.307374844331482e-23	2.5808650975326684e-23	3.1935492525001095e-10	5.630651959530558e-10	2.6029204844301964e-8
93600000	0.004999867389969308	-8.974551298350962e-19	-1.3490985723566792e-20	1.0314551020154163e-7	6.303602230678023e-17	3.2017415953850424e-8	-3.307374120322992e-23	2.5808650975326684e-23	3.1935492525001095e-10	5.630651959530558e-10	2.6029204844301964e-8
93700000	0.004999867389969308	-8.974551298350962e-19	-1.3490985723566792e-20	1.0314551020154163e-7	6.303602230678023e-17	3.2017415953850424e-8	-3.3073733963145026e-23	2.5808650975326684e-23	3.1935492525001095e-10	5.630651959530558e-10	2.6029204844301964e-8
93800000	0.004999867389969308	-8.974551298350962e-19	-1.3490985723566792e-20	1.0314551020154163e-7	6.303602230678023e-17	3.2017415953850424e-8	-3.307372672306013e-23	2.5808650975326684e-23	3.1935492525001095e-10	5.630651959530558e-10	2.6029204844301964e-8
93900000	0.004999867389969308	-8.974551298350962e-19	-1.3490985723566792e-20	1.0314551020154163e-7	6.303602230678023e-17	3.2017415953850424e-8	-3.3073719482975235e-23	2.5808650975326684e-23	3.1935492525001095e-10	5.630651959530558e-10	2.6029204844301964e-8
94000000	0.004999867389969308	-8.974551298350962e-19	-1.3490985723566792e-20	1.0314551020154163e-7	6.303602230678023e-17	3.2017415953850424e-8	-3.307371224289034e-23	2.5808650975326684e-23	3.1935492525001095e-10	5.630651959530558e-10	2.6029204844301964e-8
94100000	0.004999867389969308	-8.974551298350962e-19	-1.3490985723566792e-20	1.0314551020154163e-7	6.303602230678023e-17	3.2017415953850424e-8	-3.3073705002805443e-23	2.5808650975326684e-23	3.1935492525001095e-10	5.630651959530558e-10	2.6029204844301964e-8
94200000	0.004999867389969308	-8.974551298350962e-19	-1.3490985723566792e-20	1.0314551020154163e-7	6.303602230678023e-17	3.2017415953850424e-8	-3.307369776272055e-23	2.5808650975326684e-23	3.1935492525001095e-10	5.630651959530558e-10	2.6029204844301964e-8
94300000	0.004999867389969308	-8.974551298350962e-19	-1.3490985723566792e-20	1.0314551020154163e-7	6.303602230678023e-17	3.2017415953850424e-8	-3.307369052263566e-23	2.5808650975326684e-23	3.1935492525001095e-10	5.630651959530558e-10	2.6029204844301964e-8
94400000	0.004999867389969308	-8.974551298350962e-19	-1.3490985723566792e-20	1.0314551020154163e-7	6.303602230678023e-17	3.2017415953850424e-8	-3.307368328255076e-23	2.5808650975326684e-23	3.1935492525001095e-10	5.630651959530558e-10	2.6029204844301964e-8
94500000	0.004999867389969308	-8.974551298350962e-19	-1.3490985723566792e-20	1.0314551020154163e-7	6.303602230678023e-17	3.2017415953850424e-8	-3.3073676042465867e-23	2.5808650975326684e-23	3.1935492525001095e-10	5.630651959530558e-10	2.6029204844301964e-8
94600000	0.004999867389969308	-8.974551298350962e-19	-1.3490985723566792e-20	1.0314551020154163e-7	6.303602230678023e-17	3.2017415953850424e-8	-3.307366880238097e-23	2.5808650975326684e-23	3.1935492525001095e-10	5.630651959530558e-10	2.6029204844301964e-8
94700000	0.004999867389969308	-8.974551298350962e-19	-1.3490985723566792e-20	1.0314551020154163e-7	6.303602230678023e-17	3.2017415953850424e-8	-3.3073661562296075e-23	2.5808650975326684e-23	3.1935492525001095e-10	5.630651959530558e-10	2.6029204844301964e-8
94800000	0.004999867389969308	-8.974551298350962e-19	-1.3490985723566792e-20	1.0314551020154163e-7	6.303602230678023e-17	3.2017415953850424e-8	-3.307365432221118e-23	2.5808650975326684e-23	3.1935492525001095e-10	5.630651959530558e-10	2.6029204844301964e-8
94900000	0.004999867389969308	-8.974551298350962e-19	-1.3490985723566792e-20	1.0314551020154163e-7	6.303602230678023e-17	3.2017415953850424e-8	-3.3073647082126284e-23	2.5808650975326684e-23	3.1935492525001095e-10	5.630651959530558e-10	2.6029204844301964e-8
95000000	0.004999867389969308	-8.974551298350962e-19	-1.3490985723566792e-20	1.0314551020154163e-7	6.303602230678023e-17	3.2017415953850424e-8	-3.307363984204139e-23	2.5808650975326684e-23	3.1935492525001095e-10	5.630651959530558e-10	2.6029204844301964e-8
95100000	0.004999867389969308	-8.974551298350962e-19	-1.3490985723566792e-20	1.0314551020154163e-7	6.303602230678023e-17	3.2017415953850424e-8	-3.30736326019565e-23	2.5808650975326684e-23	3.1935492525001095e-10	5.630651959530558e-10	2.6029204844301964e-8
95200000	0.004999867389969308	-8.974551298350962e-19	-1.3490985723566792e-20	1.0314551020154163e-7	6.303602230678023e-17	3.2017415953850424e-8	-3.30736253618716e-23	2.5808650975326684e-23	3.1935492525001095e-10	5.630651959530558e-10	2.6029204844301964e-8
95300000	0.004999867389969308	-8.974551298350962e-19	-1.3490985723566792e-20	1.0314551020154163e-7	6.303602230678023e-17	3.2017415953850424e-8	-3.307361812178671e-23	2.5808650975326684e-23	3.1935492525001095e-10	5.630651959530558e-10	2.6029204844301964e-8
95400000	0.004999867389969308	-8.974551298350962e-19	-1.3490985723566792e-20	1.0314551020154163e-7	6.303602230678023e-17	3.2017415953850424e-8	-3.307361088170181e-23	2.5808650975326684e-23	3.1935492525001095e-10	5.630651959530558e-10	2.6029204844301964e-8
95500000	0.004999867389969308	-8.974551298350962e-19	-1.3490985723566792e-20	1.0314551020154163e-7	6.303602230678023e-17	3.2017415953850424e-8	-3.3073603641616916e-23	2.5808650975326684e-23	3.1935492525001095e-10	5.630651959530558e-10	2.6029204844301964e-8
95600000	0.004999867389969308	-8.974551298350962e-19	-1.3490985723566792e-20	1.0314551020154163e-7	6.303602230678023e-17	3.2017415953850424e-8	-3.3073596401532023e-23	2.5808650975326684e-23	3.1935492525001095e-10	5.630651959530558e-10	2.6029204844301964e-8
95700000	0.004999867389969308	-8.974551298350962e-19	-1.3490985723566792e-20	1.0314551020154163e-7	6.303602230678023e-17	3.2017415953850424e-8	-3.3073589161447125e-23	2.5808650975326684e-23	3.1935492525001095e-10	5.630651959530558e-10	2.6029204844301964e-8
95800000	0.004999867389969308	-8.974551298350962e-19	-1.3490985723566792e-20	1.0314551020154163e-7	6.303602230678023e-17	3.2017415953850424e-8	-3.307358192136223e-23	2.5808650975326684e-23	3.1935492525001095e-10	5.630651959530558e-10	2.6029204844301964e-8
95900000	0.004999867389969308	-8.97455129835096e-19	-1.3490985723566792e-20	1.0314551020154163e-7	6.303602230678023e-17	3.2017415953850424e-8	-3.307357468127734e-23	2.5808650975326684e-23	3.1935492525001095e-10	5.630651959530558e-10	2.6029204844301964e-8
96000000	0.004999867389969308	-8.97455129835096e-19	-1.3490985723566792e-20	1.0314551020154163e-7	6.303602230678023e-17	3.2017415953850424e-8	-3.307356744119244e-23	2.5808650975326684e-23	3.1935492525001095e-10	5.630651959530558e-10	2.6029204844301964e-8
96100000	0.004999867389969308	-8.97455129835096e-19	-1.3490985723566792e-20	1.0314551020154163e-7	6.303602230678023e-17	3.2017415953850424e-8	-3.307356020110755e-23	2.5808650975326684e-23	3.1935492525001095e-10	5.630651959530558e-10	2.6029204844301964e-8
96200000	0.004999867389969308	-8.97455129835096e-19	-1.3490985723566792e-20	1.0314551020154163e-7	6.303602230678023e-17	3.2017415953850424e-8	-3.307355296102265e-23	2.5808650975326684e-23	3.1935492525001095e-10	5.630651959530558e-10	2.6029204844301964e-8
96300000	0.004999867389969308	-8.97455129835096e-19	-1.3490985723566792e-20	1.0314551020154163e-7	6.303602230678023e-17	3.2017415953850424e-8	-3.3073545720937757e-23	2.5808650975326684e-23	3.1935492525001095e-10	5.630651959530558e-10	2.6029204844301964e-8
96400000	0.004999867389969308	-8.97455129835096e-19	-1.3490985723566792e-20	1.0314551020154163e-7	6.303602230678023e-17	3.2017415953850424e-8	-3.3073538480852864e-23	2.5808650975326684e-23	3.1935492525001095e-10	5.630651959530558e-10	2.6029204844301964e-8
96500000	0.004999867389969308	-8.97455129835096e-19	-1.3490985723566792e-20	1.0314551020154163e-7	6.303602230678023e-17	3.2017415953850424e-8	-3.3073531240767966e-23	2.5808650975326684e-23	3.1935492525001095e-10	5.630651959530558e-10	2.6029204844301964e-8
96600000	0.004999867389969308	-8.97455129835096e-19	-1.3490985723566792e-20	1.0314551020154163e-7	6.303602230678023e-17	3.2017415953850424e-8	-3.307352400068307e-23	2.5808650975326684e-23	3.1935492525001095e-10	5.630651959530558e-10	2.6029204844301964e-8
96700000	0.004999867389969308	-8.97455129835096e-19	-1.3490985723566792e-20	1.0314551020154163e-7	6.303602230678023e-17	3.2017415953850424e-8	-3.3073516760598174e-23	2.5808650975326684e-23	3.1935492525001095e-10	5.630651959530558e-10	2.6029204844301964e-8
96800000	0.004999867389969308	-8.97455129835096e-19	-1.3490985723566792e-20	1.0314551020154163e-7	6.303602230678023e-17	3.2017415953850424e-8	-3.307350952051328e-23	2.5808650975326684e-23	3.1935492525001095e-10	5.630651959530558e-10	2.6029204844301964e-8
96900000	0.004999867389969308	-8.97455129835096e-19	-1.3490985723566792e-20	1.0314551020154163e-7	6.303602230678023e-17	3.2017415953850424e-8	-3.307350228042839e-23	2.5808650975326684e-23	3.1935492525001095e-10	5.630651959530558e-10	2.6029204844301964e-8
97000000	0.004999867389969308	-8.97455129835096e-19	-1.3490985723566792e-20	1.0314551020154163e-7	6.303602230678023e-17	3.2017415953850424e-8	-3.307349504034349e-23	2.5808650975326684e-23	3.1935492525001095e-10	5.630651959530558e-10	2.6029204844301964e-8
97100000	0.004999867389969308	-8.97455129835096e-19	-1.3490985723566792e-20	1.0314551020154163e-7	6.303602230678023e-17	3.2017415953850424e-8	-3.30734878002586e-23	2.5808650975326684e-23	3.1935492525001095e-10	5.630651959530558e-10	2.6029204844301964e-8
97200000	0.004999867389969308	-8.97455129835096e-19	-1.3490985723566792e-20	1.0314551020154163e-7	6.303602230678023e-17	3.2017415953850424e-8	-3.3073480560173705e-23	2.5808650975326684e-23	3.1935492525001095e-10	5.630651959530558e-10	2.6029204844301964e-8
97300000	0.004999867389969308	-8.97455129835096e-19	-1.3490985723566792e-20	1.0314551020154163e-7	6.303602230678023e-17	3.2017415953850424e-8	-3.3073473320088806e-23	2.5808650975326684e-23	3.1935492525001095e-10	5.630651959530558e-10	2.6029204844301964e-8
97400000	0.004999867389969308	-8.97455129835096e-19	-1.3490985723566792e-20	1.0314551020154163e-7	6.303602230678023e-17	3.2017415953850424e-8	-3.3073466080003913e-23	2.5808650975326684e-23	3.1935492525001095e-10	5.630651959530558e-10	2.6029204844301964e-8
97500000	0.004999867389969308	-8.97455129835096e-19	-1.3490985723566792e-20	1.0314551020154163e-7	6.303602230678023e-17	3.2017415953850424e-8	-3.3073458839919015e-23	2.5808650975326684e-23	3.1935492525001095e-10	5.630651959530558e-10	2.6029204844301964e-8
97600000	0.004999867389969308	-8.97455129835096e-19	-1.3490985723566792e-20	1.0314551020154163e-7	6.303602230678023e-17	3.2017415953850424e-8	-3.307345159983412e-23	2.5808650975326684e-23	3.1935492525001095e-10	5.630651959530558e-10	2.6029204844301964e-8
97700000	0.004999867389969308	-8.97455129835096e-19	-1.3490985723566792e-20	1.0314551020154163e-7	6.303602230678023e-17	3.2017415953850424e-8	-3.307344435974923e-23	2.5808650975326684e-23	3.1935492525001095e-10	5.630651959530558e-10	2.6029204844301964e-8
97800000	0.004999867389969308	-8.97455129835096e-19	-1.3490985723566792e-20	1.0314551020154163e-7	6.303602230678023e-17	3.2017415953850424e-8	-3.307343711966433e-23	2.5808650975326684e-23	3.1935492525001095e-10	5.630651959530558e-10	2.6029204844301964e-8
97900000	0.004999867389969308	-8.97455129835096e-19	-1.3490985723566792e-20	1.0314551020154163e-7	6.303602230678023e-17	3.2017415953850424e-8	-3.307342987957944e-23	2.5808650975326684e-23	3.1935492525001095e-10	5.630651959530558e-10	2.6029204844301964e-8
98000000	0.004999867389969308	-8.97455129835096e-19	-1.3490985723566792e-20	1.0314551020154163e-7	6.303602230678023e-17	3.2017415953850424e-8	-3.3073422639494545e-23	2.5808650975326684e-23	3.1935492525001095e-10	5.630651959530558e-10	2.6029204844301964e-8
98100000	0.004999867389969308	-8.97455129835096e-19	-1.3490985723566792e-20	1.0314551020154163e-7	6.303602230678023e-17	3.2017415953850424e-8	-3.3073415399409647e-23	2.5808650975326684e-23	3.1935492525001095e-10	5.630651959530558e-10	2.6029204844301964e-8
98200000	0.004999867389969308	-8.97455129835096e-19	-1.3490985723566792e-20	1.0314551020154163e-7	6.303602230678023e-17	3.2017415953850424e-8	-3.3073408159324754e-23	2.5808650975326684e-23	3.1935492525001095e-10	5.630651959530558e-10	2.6029204844301964e-8
98300000	0.004999867389969308	-8.97455129835096e-19	-1.3490985723566792e-20	1.0314551020154163e-7	6.303602230678023e-17	3.2017415953850424e-8	-3.3073400919239856e-23	2.5808650975326684e-23	3.1935492525001095e-10	5.630651959530558e-10	2.6029204844301964e-8
98400000	0.004999867389969308	-8.97455129835096e-19	-1.3490985723566792e-20	1.0314551020154163e-7	6.303602230678023e-17	3.2017415953850424e-8	-3.307339367915496e-23	2.5808650975326684e-23	3.1935492525001095e-10	5.630651959530558e-10	2.6029204844301964e-8
98500000	0.004999867389969308	-8.97455129835096e-19	-1.3490985723566792e-20	1.0314551020154163e-7	6.303602230678023e-17	3.2017415953850424e-8	-3.307338643907007e-23	2.5808650975326684e-23	3.1935492525001095e-10	5.630651959530558e-10	2.6029204844301964e-8
98600000	0.004999867389969308	-8.97455129835096e-19	-1.3490985723566792e-20	1.0314551020154163e-7	6.303602230678023e-17	3.2017415953850424e-8	-3.307337919898517e-23	2.5808650975326684e-23	3.1935492525001095e-10	5.630651959530558e-10	2.6029204844301964e-8
98700000	0.004999867389969308	-8.974551298350958e-19	-1.3490985723566792e-20	1.0314551020154163e-7	6.303602230678023e-17	3.2017415953850424e-8	-3.307337195890028e-23	2.5808650975326684e-23	3.1935492525001095e-10	5.630651959530558e-10	2.6029204844301964e-8
98800000	0.004999867389969308	-8.974551298350958e-19	-1.3490985723566792e-20	1.0314551020154163e-7	6.303602230678023e-17	3.2017415953850424e-8	-3.3073364718815386e-23	2.5808650975326684e-23	3.1935492525001095e-10	5.630651959530558e-10	2.6029204844301964e-8
98900000	0.004999867389969308	-8.974551298350958e-19	-1.3490985723566792e-20	1.0314551020154163e-7	6.303602230678023e-17	3.2017415953850424e-8	-3.307335747873049e-23	2.5808650975326684e-23	3.1935492525001095e-10	5.630651959530558e-10	2.6029204844301964e-8
99000000	0.004999867389969308	-8.974551298350958e-19	-1.3490985723566792e-20	1.0314551020154163e-7	6.303602230678023e-17	3.2017415953850424e-8	-3.3073350238645595e-23	2.5808650975326684e-23	3.1935492525001095e-10	5.630651959530558e-10	2.6029204844301964e-8
99100000	0.004999867389969308	-8.974551298350958e-19	-1.3490985723566792e-20	1.0314551020154163e-7	6.303602230678023e-17	3.2017415953850424e-8	-3.3073342998560696e-23	2.5808650975326684e-23	3.1935492525001095e-10	5.630651959530558e-10	2.6029204844301964e-8
99200000	0.004999867389969308	-8.974551298350958e-19	-1.3490985723566792e-20	1.0314551020154163e-7	6.303602230678023e-17	3.2017415953850424e-8	-3.3073335758475804e-23	2.5808650975326684e-23	3.1935492525001095e-10	5.630651959530558e-10	2.6029204844301964e-8
99300000	0.004999867389969308	-8.974551298350958e-19	-1.3490985723566792e-20	1.0314551020154163e-7	6.303602230678023e-17	3.2017415953850424e-8	-3.307332851839091e-23	2.5808650975326684e-23	3.1935492525001095e-10	5.630651959530558e-10	2.6029204844301964e-8
99400000	0.004999867389969308	-8.974551298350958e-19	-1.3490985723566792e-20	1.0314551020154163e-7	6.303602230678023e-17	3.2017415953850424e-8	-3.307332127830601e-23	2.5808650975326684e-23	3.1935492525001095e-10	5.630651959530558e-10	2.6029204844301964e-8
99500000	0.004999867389969308	-8.974551298350958e-19	-1.3490985723566792e-20	1.0314551020154163e-7	6.303602230678023e-17	3.2017415953850424e-8	-3.307331403822112e-23	2.5808650975326684e-23	3.1935492525001095e-10	5.630651959530558e-10	2.6029204844301964e-8
99600000	0.004999867389969308	-8.974551298350958e-19	-1.3490985723566792e-20	1.0314551020154163e-7	6.303602230678023e-17	3.2017415953850424e-8	-3.3073306798136227e-23	2.5808650975326684e-23	3.1935492525001095e-10	5.630651959530558e-10	2.6029204844301964e-8
99700000	0.004999867389969308	-8.974551298350958e-19	-1.3490985723566792e-20	1.0314551020154163e-7	6.303602230678023e-17	3.2017415953850424e-8	-3.307329955805133e-23	2.5808650975326684e-23	3.1935492525001095e-10	5.630651959530558e-10	2.6029204844301964e-8
99800000	0.004999867389969308	-8.974551298350958e-19	-1.3490985723566792e-20	1.0314551020154163e-7	6.303602230678023e-17	3.2017415953850424e-8	-3.3073292317966436e-23	2.5808650975326684e-23	3.1935492525001095e-10	5.630651959530558e-10	2.6029204844301964e-8
99900000	0.004999867389969308	-8.974551298350958e-19	-1.3490985723566792e-20	1.0314551020154163e-7	6.303602230678023e-17	3.2017415953850424e-8	-3.3073285077881537e-23	2.5808650975326684e-23	3.1935492525001095e-10	5.630651959530558e-10	2.6029204844301964e-8
100000000	0.004999867389969308	-8.974551298350958e-19	-1.3490985723566792e-20	1.0314551020154163e-7	6.303602230678023e-17	3.2017415953850424e-8	-3.3073277837796644e-23	2.5808650975326684e-23	3.1935492525001095e-10	5.630651959530558e-10	2.6029204844301964e-8
