# Supplementary material for: Thermodynamics Underpinning the Microbial Community‐Level Nitrogen Energy Metabolism
Source: Environ Microbiol. 2025 Feb 16;27(2):e70055. doi: 10.1111/1462-2920.70055 (PMC11830459; doi:10.1111/1462-2920.70055)
Supplement: Supplementary file 1 — Data S1. [file EMI-27-e70055-s001.zip › SI/Nnetwork/Results/kdef_-10/Iin_-5/p_0.2/O2_-7.2_H_-10..csv]

time	N2	N2H4	N2H5	N2O	NH2OH	NH3	NH3OH	NH4	NO	NO2	NO3
0	0.00001	0.00001	0.00001	0.00001	0.00001	0.00001	0.00001	0.00001	0.00001	0.00001	0.00001
100000	0.004977437704058907	1.9476818193711604e-49	-7.024227930526615e-54	1.4368520074824064e-10	4.991682765652707e-15	0.00004512430391939299	1.4912373257094065e-21	3.684472664951721e-20	4.363214779883405e-14	3.9772628140467377e-13	1.4604080477873502e-13
200000	0.004977437704058907	1.9476818193711635e-49	-2.9395483355745166e-53	1.4368520074824072e-10	4.9916827656924094e-15	0.00004512430391939298	-1.0669787434642568e-21	3.685065136644738e-20	4.363214779883407e-14	3.9772628141172157e-13	1.460408047789607e-13
300000	0.004977437704058908	1.947681819371146e-49	-5.176673856870215e-53	1.4368520074824072e-10	4.99168276569264e-15	0.00004512430391939298	-2.965258520966369e-21	3.6850685787276095e-20	4.3632147798833967e-14	3.977262814117626e-13	1.4604080477896163e-13
400000	0.004977437704058908	1.94768181937114e-49	-7.413799375874423e-53	1.4368520074824072e-10	4.9916827656925924e-15	0.000045124303919392986	-3.696577430389337e-21	3.685067877336753e-20	4.363214779883393e-14	3.9772628141175434e-13	1.4604080477896125e-13
500000	0.004977437704058908	1.947681819371141e-49	-9.650924892252156e-53	1.4368520074824072e-10	4.9916827656925995e-15	0.000045124303919392986	-3.580877019353008e-21	3.685067984224231e-20	4.3632147798833935e-14	3.977262814117556e-13	1.460408047789613e-13
600000	0.004977437704058908	1.9476818193711464e-49	-1.1888050407074724e-52	1.4368520074824072e-10	4.991682765692639e-15	0.00004512430391939298	-2.9636481351660793e-21	3.6850685697012633e-20	4.3632147798833967e-14	3.977262814117625e-13	1.4604080477896163e-13
700000	0.004977437704058908	1.9476818193711532e-49	-1.4125175921413442e-52	1.4368520074824072e-10	4.991682765692689e-15	0.00004512430391939298	-2.1903816251372506e-21	3.6850693040790693e-20	4.3632147798834004e-14	3.9772628141177125e-13	1.4604080477896206e-13
800000	0.004977437704058908	1.947681819371158e-49	-1.6362301436339625e-52	1.4368520074824072e-10	4.991682765692726e-15	0.00004512430391939298	-1.6065683365752196e-21	3.685069857668869e-20	4.3632147798834036e-14	3.977262814117778e-13	1.460408047789624e-13
900000	0.004977437704058908	1.9476818193711593e-49	-1.8599426952529022e-52	1.4368520074824072e-10	4.991682765692733e-15	0.00004512430391939298	-1.4908845160535528e-21	3.685069964721187e-20	4.363214779883404e-14	3.977262814117791e-13	1.4604080477896244e-13
1000000	0.004977437704058908	1.9476818193711593e-49	-2.0836552467422905e-52	1.4368520074824072e-10	4.991682765692733e-15	0.00004512430391939298	-1.4908843604183891e-21	3.68506996296746e-20	4.363214779883404e-14	3.9772628141177903e-13	1.4604080477896244e-13
1100000	0.004977437704058908	1.9476818193711593e-49	-2.3073677980785194e-52	1.4368520074824072e-10	4.991682765692733e-15	0.00004512430391939298	-1.4908842047832254e-21	3.685069962682611e-20	4.363214779883404e-14	3.9772628141177903e-13	1.4604080477896244e-13
1200000	0.004977437704058908	1.9476818193711593e-49	-2.531080349315153e-52	1.4368520074824072e-10	4.991682765692733e-15	0.00004512430391939298	-1.4908840491480615e-21	3.68506996335292e-20	4.363214779883404e-14	3.9772628141177903e-13	1.4604080477896244e-13
1300000	0.004977437704058907	1.9476818193711593e-49	-2.7547929005057582e-52	1.4368520074824072e-10	4.991682765692734e-15	0.000045124303919392986	-1.4908838935128977e-21	3.6850699644646666e-20	4.3632147798834036e-14	3.9772628141177903e-13	1.4604080477896244e-13
1400000	0.004977437704058907	1.9476818193711593e-49	-2.9785054517039e-52	1.4368520074824072e-10	4.991682765692734e-15	0.000045124303919392986	-1.4908837378777338e-21	3.6850699655041314e-20	4.3632147798834036e-14	3.9772628141177903e-13	1.4604080477896244e-13
1500000	0.004977437704058907	1.9476818193711593e-49	-3.2022180029631443e-52	1.4368520074824072e-10	4.991682765692734e-15	0.000045124303919392986	-1.4908835822425701e-21	3.6850699659576066e-20	4.3632147798834036e-14	3.9772628141177903e-13	1.4604080477896244e-13
1600000	0.004977437704058907	1.9476818193711593e-49	-3.425930554269098e-52	1.4368520074824072e-10	4.991682765692734e-15	0.000045124303919392986	-1.4908834266074064e-21	3.685069965952292e-20	4.3632147798834036e-14	3.9772628141177903e-13	1.4604080477896244e-13
1700000	0.004977437704058907	1.9476818193711593e-49	-3.649643105572818e-52	1.4368520074824072e-10	4.991682765692734e-15	0.000045124303919392986	-1.4908832709722425e-21	3.685069965947312e-20	4.3632147798834036e-14	3.9772628141177903e-13	1.4604080477896244e-13
1800000	0.004977437704058907	1.9476818193711593e-49	-3.873355656874353e-52	1.4368520074824072e-10	4.991682765692734e-15	0.000045124303919392986	-1.4908831153370787e-21	3.685069965942658e-20	4.3632147798834036e-14	3.9772628141177903e-13	1.4604080477896244e-13
1900000	0.004977437704058907	1.9476818193711593e-49	-4.097068208173764e-52	1.4368520074824072e-10	4.991682765692734e-15	0.000045124303919392986	-1.490882959701915e-21	3.685069965938322e-20	4.363214779883403e-14	3.9772628141177903e-13	1.4604080477896244e-13
2000000	0.004977437704058907	1.9476818193711593e-49	-4.320780759471101e-52	1.4368520074824072e-10	4.991682765692734e-15	0.000045124303919392986	-1.4908828040667511e-21	3.685069965934297e-20	4.363214779883403e-14	3.9772628141177903e-13	1.4604080477896244e-13
2100000	0.004977437704058907	1.9476818193711593e-49	-4.5444933107664185e-52	1.4368520074824072e-10	4.991682765692734e-15	0.000045124303919392986	-1.4908826484315874e-21	3.685069965930574e-20	4.363214779883403e-14	3.9772628141177903e-13	1.4604080477896244e-13
2200000	0.004977437704058907	1.9476818193711593e-49	-4.76820586205977e-52	1.4368520074824072e-10	4.991682765692734e-15	0.000045124303919392986	-1.4908824927964237e-21	3.685069965927145e-20	4.363214779883403e-14	3.97726281411779e-13	1.4604080477896244e-13
2300000	0.004977437704058907	1.9476818193711593e-49	-4.991918413351206e-52	1.4368520074824072e-10	4.991682765692734e-15	0.000045124303919392986	-1.49088233716126e-21	3.685069965924003e-20	4.363214779883403e-14	3.97726281411779e-13	1.4604080477896246e-13
2400000	0.004977437704058907	1.9476818193711593e-49	-5.215630964640785e-52	1.4368520074824072e-10	4.9916827656927344e-15	0.00004512430391939299	-1.490882181526096e-21	3.6850699659211385e-20	4.363214779883403e-14	3.97726281411779e-13	1.4604080477896246e-13
2500000	0.004977437704058907	1.9476818193711593e-49	-5.4393435159285576e-52	1.4368520074824072e-10	4.9916827656927344e-15	0.00004512430391939299	-1.4908820258909323e-21	3.6850699659185445e-20	4.363214779883403e-14	3.97726281411779e-13	1.4604080477896246e-13
2600000	0.004977437704058907	1.9476818193711593e-49	-5.663056067214577e-52	1.4368520074824072e-10	4.9916827656927344e-15	0.00004512430391939299	-1.4908818702557686e-21	3.685069965916213e-20	4.363214779883403e-14	3.97726281411779e-13	1.4604080477896246e-13
2700000	0.004977437704058907	1.9476818193711593e-49	-5.886768618498899e-52	1.4368520074824072e-10	4.9916827656927344e-15	0.00004512430391939299	-1.4908817146206047e-21	3.6850699659141354e-20	4.363214779883403e-14	3.97726281411779e-13	1.4604080477896246e-13
2800000	0.004977437704058907	1.9476818193711593e-49	-6.110481169781574e-52	1.4368520074824072e-10	4.9916827656927344e-15	0.00004512430391939299	-1.490881558985441e-21	3.6850699659123045e-20	4.363214779883403e-14	3.97726281411779e-13	1.4604080477896246e-13
2900000	0.004977437704058907	1.9476818193711593e-49	-6.334193721062658e-52	1.4368520074824072e-10	4.9916827656927344e-15	0.00004512430391939299	-1.4908814033502772e-21	3.685069965910711e-20	4.363214779883403e-14	3.97726281411779e-13	1.4604080477896246e-13
3000000	0.004977437704058907	1.947681819371159e-49	-6.557906272342204e-52	1.4368520074824072e-10	4.9916827656927344e-15	0.00004512430391939299	-1.4908812477151135e-21	3.685069965909348e-20	4.363214779883403e-14	3.97726281411779e-13	1.4604080477896246e-13
3100000	0.004977437704058907	1.947681819371159e-49	-6.781618823620266e-52	1.4368520074824072e-10	4.9916827656927344e-15	0.00004512430391939299	-1.4908810920799496e-21	3.685069965908207e-20	4.3632147798834023e-14	3.97726281411779e-13	1.4604080477896246e-13
3200000	0.004977437704058907	1.947681819371159e-49	-7.005331374896897e-52	1.4368520074824072e-10	4.9916827656927344e-15	0.00004512430391939299	-1.4908809364447859e-21	3.685069965907281e-20	4.3632147798834023e-14	3.97726281411779e-13	1.4604080477896246e-13
3300000	0.004977437704058907	1.947681819371159e-49	-7.22904392617215e-52	1.4368520074824072e-10	4.9916827656927344e-15	0.00004512430391939299	-1.4908807808096221e-21	3.68506996590656e-20	4.3632147798834023e-14	3.97726281411779e-13	1.4604080477896246e-13
3400000	0.004977437704058907	1.947681819371159e-49	-7.452756477446082e-52	1.4368520074824072e-10	4.9916827656927344e-15	0.00004512430391939299	-1.4908806251744582e-21	3.6850699659060374e-20	4.3632147798834023e-14	3.97726281411779e-13	1.4604080477896246e-13
3500000	0.004977437704058907	1.947681819371159e-49	-7.67646902871874e-52	1.4368520074824072e-10	4.9916827656927344e-15	0.00004512430391939299	-1.4908804695392945e-21	3.685069965905705e-20	4.3632147798834023e-14	3.97726281411779e-13	1.4604080477896246e-13
3600000	0.004977437704058907	1.947681819371159e-49	-7.900181579990184e-52	1.4368520074824072e-10	4.9916827656927344e-15	0.00004512430391939299	-1.4908803139041308e-21	3.685069965905555e-20	4.3632147798834023e-14	3.97726281411779e-13	1.4604080477896246e-13
3700000	0.004977437704058907	1.947681819371159e-49	-8.123894131260463e-52	1.4368520074824072e-10	4.9916827656927344e-15	0.00004512430391939299	-1.490880158268967e-21	3.685069965905579e-20	4.3632147798834023e-14	3.97726281411779e-13	1.4604080477896246e-13
3800000	0.004977437704058907	1.947681819371159e-49	-8.347606682529635e-52	1.4368520074824072e-10	4.9916827656927344e-15	0.00004512430391939299	-1.4908800026338031e-21	3.6850699659057684e-20	4.3632147798834023e-14	3.97726281411779e-13	1.4604080477896246e-13
3900000	0.004977437704058907	1.947681819371159e-49	-8.571319233797749e-52	1.4368520074824072e-10	4.9916827656927344e-15	0.00004512430391939299	-1.4908798469986394e-21	3.685069965906116e-20	4.3632147798834023e-14	3.97726281411779e-13	1.4604080477896246e-13
4000000	0.004977437704058907	1.9476818193711585e-49	-8.795031785064862e-52	1.4368520074824072e-10	4.9916827656927344e-15	0.00004512430391939299	-1.4908796913634757e-21	3.685069965906614e-20	4.3632147798834023e-14	3.97726281411779e-13	1.4604080477896246e-13
4100000	0.004977437704058907	1.9476818193711585e-49	-9.018744336331025e-52	1.4368520074824072e-10	4.991682765692734e-15	0.00004512430391939299	-1.4908795357283118e-21	3.685069965907254e-20	4.3632147798834023e-14	3.97726281411779e-13	1.4604080477896246e-13
4200000	0.004977437704058907	1.9476818193711585e-49	-9.242456887596293e-52	1.4368520074824072e-10	4.991682765692734e-15	0.00004512430391939299	-1.490879380093148e-21	3.685069965908027e-20	4.3632147798834023e-14	3.97726281411779e-13	1.4604080477896246e-13
4300000	0.004977437704058907	1.9476818193711585e-49	-9.46616943886072e-52	1.4368520074824072e-10	4.991682765692734e-15	0.00004512430391939299	-1.4908792244579843e-21	3.685069965908927e-20	4.3632147798834023e-14	3.97726281411779e-13	1.4604080477896246e-13
4400000	0.004977437704058907	1.9476818193711585e-49	-9.689881990124358e-52	1.4368520074824072e-10	4.991682765692734e-15	0.00004512430391939299	-1.4908790688228206e-21	3.6850699659099447e-20	4.3632147798834023e-14	3.9772628141177903e-13	1.4604080477896246e-13
4500000	0.004977437704058907	1.9476818193711585e-49	-9.913594541387262e-52	1.4368520074824072e-10	4.991682765692734e-15	0.00004512430391939299	-1.4908789131876567e-21	3.685069965911072e-20	4.3632147798834023e-14	3.9772628141177903e-13	1.4604080477896246e-13
4600000	0.004977437704058907	1.9476818193711585e-49	-1.0137307092649484e-51	1.4368520074824072e-10	4.991682765692734e-15	0.00004512430391939299	-1.490878757552493e-21	3.6850699659123015e-20	4.3632147798834023e-14	3.9772628141177903e-13	1.4604080477896246e-13
4700000	0.004977437704058907	1.947681819371158e-49	-1.036101964391108e-51	1.4368520074824072e-10	4.991682765692734e-15	0.00004512430391939299	-1.4908786019173293e-21	3.685069965913625e-20	4.3632147798834023e-14	3.9772628141177903e-13	1.4604080477896246e-13
4800000	0.004977437704058907	1.947681819371158e-49	-1.0584732195172102e-51	1.4368520074824072e-10	4.991682765692734e-15	0.00004512430391939299	-1.4908784462821655e-21	3.685069965915034e-20	4.3632147798834023e-14	3.9772628141177903e-13	1.4604080477896246e-13
4900000	0.004977437704058907	1.947681819371158e-49	-1.0808444746432604e-51	1.4368520074824072e-10	4.991682765692734e-15	0.00004512430391939299	-1.4908782906470016e-21	3.685069965916521e-20	4.3632147798834023e-14	3.9772628141177903e-13	1.4604080477896246e-13
5000000	0.004977437704058907	1.947681819371158e-49	-1.1032157297692638e-51	1.4368520074824072e-10	4.991682765692734e-15	0.00004512430391939299	-1.4908781350118379e-21	3.685069965918078e-20	4.3632147798834023e-14	3.9772628141177903e-13	1.4604080477896246e-13
5100000	0.004977437704058907	1.947681819371158e-49	-1.125586984895226e-51	1.4368520074824072e-10	4.991682765692734e-15	0.00004512430391939299	-1.4908779793766742e-21	3.6850699659196965e-20	4.363214779883403e-14	3.9772628141177903e-13	1.4604080477896246e-13
5200000	0.004977437704058907	1.947681819371158e-49	-1.1479582400211522e-51	1.4368520074824072e-10	4.991682765692734e-15	0.00004512430391939299	-1.4908778237415103e-21	3.685069965921369e-20	4.363214779883403e-14	3.9772628141177903e-13	1.4604080477896246e-13
5300000	0.004977437704058907	1.947681819371158e-49	-1.1703294951470477e-51	1.4368520074824072e-10	4.991682765692734e-15	0.00004512430391939299	-1.4908776681063465e-21	3.6850699659230873e-20	4.363214779883403e-14	3.9772628141177903e-13	1.4604080477896246e-13
5400000	0.004977437704058907	1.9476818193711578e-49	-1.192700750272918e-51	1.4368520074824072e-10	4.991682765692734e-15	0.00004512430391939299	-1.4908775124711828e-21	3.6850699659248435e-20	4.363214779883403e-14	3.9772628141177903e-13	1.4604080477896246e-13
5500000	0.004977437704058907	1.9476818193711578e-49	-1.2150720053987685e-51	1.4368520074824072e-10	4.991682765692734e-15	0.00004512430391939299	-1.490877356836019e-21	3.685069965926629e-20	4.363214779883403e-14	3.9772628141177903e-13	1.4604080477896246e-13
5600000	0.004977437704058907	1.9476818193711578e-49	-1.2374432605246045e-51	1.4368520074824072e-10	4.991682765692734e-15	0.000045124303919392986	-1.4908772012008552e-21	3.685069965928437e-20	4.363214779883403e-14	3.9772628141177903e-13	1.4604080477896246e-13
5700000	0.004977437704058907	1.9476818193711578e-49	-1.2598145156504312e-51	1.4368520074824072e-10	4.991682765692734e-15	0.000045124303919392986	-1.4908770455656915e-21	3.6850699659302584e-20	4.363214779883403e-14	3.9772628141177903e-13	1.4604080477896244e-13
5800000	0.004977437704058907	1.9476818193711578e-49	-1.2821857707762542e-51	1.4368520074824072e-10	4.991682765692734e-15	0.000045124303919392986	-1.4908768899305277e-21	3.6850699659320856e-20	4.363214779883403e-14	3.9772628141177903e-13	1.4604080477896244e-13
5900000	0.004977437704058907	1.9476818193711578e-49	-1.3045570259020786e-51	1.4368520074824072e-10	4.991682765692734e-15	0.000045124303919392986	-1.4908767342953638e-21	3.6850699659339105e-20	4.363214779883403e-14	3.9772628141177903e-13	1.4604080477896244e-13
6000000	0.004977437704058907	1.9476818193711574e-49	-1.32692828102791e-51	1.4368520074824072e-10	4.991682765692734e-15	0.000045124303919392986	-1.4908765786602001e-21	3.6850699659357244e-20	4.363214779883403e-14	3.9772628141177903e-13	1.4604080477896244e-13
6100000	0.004977437704058907	1.9476818193711574e-49	-1.3492995361537537e-51	1.4368520074824072e-10	4.991682765692734e-15	0.000045124303919392986	-1.4908764230250364e-21	3.685069965937521e-20	4.363214779883403e-14	3.9772628141177903e-13	1.4604080477896244e-13
6200000	0.004977437704058907	1.9476818193711574e-49	-1.371670791279615e-51	1.4368520074824072e-10	4.991682765692734e-15	0.000045124303919392986	-1.4908762673898726e-21	3.6850699659392904e-20	4.363214779883403e-14	3.9772628141177903e-13	1.4604080477896244e-13
6300000	0.004977437704058907	1.9476818193711574e-49	-1.394042046405499e-51	1.4368520074824072e-10	4.991682765692734e-15	0.000045124303919392986	-1.4908761117547087e-21	3.6850699659410256e-20	4.363214779883403e-14	3.9772628141177903e-13	1.4604080477896244e-13
6400000	0.004977437704058907	1.9476818193711574e-49	-1.4164133015314117e-51	1.4368520074824072e-10	4.991682765692733e-15	0.000045124303919392986	-1.490875956119545e-21	3.6850699659427186e-20	4.363214779883403e-14	3.9772628141177903e-13	1.4604080477896244e-13
6500000	0.004977437704058907	1.9476818193711574e-49	-1.4387845566573578e-51	1.4368520074824072e-10	4.991682765692733e-15	0.000045124303919392986	-1.4908758004843813e-21	3.6850699659443616e-20	4.363214779883403e-14	3.977262814117791e-13	1.4604080477896244e-13
6600000	0.004977437704058907	1.9476818193711574e-49	-1.4611558117833428e-51	1.4368520074824072e-10	4.991682765692733e-15	0.000045124303919392986	-1.4908756448492174e-21	3.685069965945946e-20	4.363214779883403e-14	3.977262814117791e-13	1.4604080477896244e-13
6700000	0.004977437704058907	1.947681819371157e-49	-1.4835270669093726e-51	1.4368520074824072e-10	4.991682765692733e-15	0.000045124303919392986	-1.4908754892140537e-21	3.6850699659474636e-20	4.363214779883403e-14	3.977262814117791e-13	1.4604080477896244e-13
6800000	0.004977437704058907	1.947681819371157e-49	-1.505898322035452e-51	1.4368520074824072e-10	4.991682765692733e-15	0.000045124303919392986	-1.49087533357889e-21	3.685069965948907e-20	4.363214779883403e-14	3.977262814117791e-13	1.4604080477896244e-13
6900000	0.004977437704058907	1.947681819371157e-49	-1.5282695771615862e-51	1.4368520074824072e-10	4.991682765692733e-15	0.000045124303919392986	-1.4908751779437262e-21	3.6850699659502676e-20	4.363214779883403e-14	3.977262814117791e-13	1.4604080477896244e-13
7000000	0.004977437704058907	1.947681819371157e-49	-1.5506408322877813e-51	1.4368520074824072e-10	4.991682765692733e-15	0.000045124303919392986	-1.4908750223085623e-21	3.685069965951538e-20	4.363214779883403e-14	3.977262814117791e-13	1.4604080477896244e-13
7100000	0.004977437704058907	1.947681819371157e-49	-1.573012087414042e-51	1.4368520074824072e-10	4.991682765692733e-15	0.000045124303919392986	-1.4908748666733986e-21	3.68506996595271e-20	4.363214779883403e-14	3.977262814117791e-13	1.4604080477896244e-13
7200000	0.004977437704058907	1.947681819371157e-49	-1.595383342540374e-51	1.4368520074824072e-10	4.991682765692733e-15	0.000045124303919392986	-1.4908747110382348e-21	3.685069965953775e-20	4.363214779883403e-14	3.977262814117791e-13	1.4604080477896244e-13
7300000	0.004977437704058907	1.947681819371157e-49	-1.6177545976667823e-51	1.4368520074824072e-10	4.991682765692733e-15	0.000045124303919392986	-1.490874555403071e-21	3.685069965954726e-20	4.363214779883403e-14	3.977262814117791e-13	1.4604080477896244e-13
7400000	0.004977437704058907	1.947681819371157e-49	-1.6401258527932727e-51	1.4368520074824072e-10	4.991682765692733e-15	0.000045124303919392986	-1.4908743997679072e-21	3.685069965955554e-20	4.363214779883403e-14	3.977262814117791e-13	1.4604080477896244e-13
7500000	0.004977437704058907	1.9476818193711566e-49	-1.6624971079198502e-51	1.4368520074824072e-10	4.991682765692733e-15	0.000045124303919392986	-1.4908742441327435e-21	3.6850699659562524e-20	4.363214779883403e-14	3.977262814117791e-13	1.4604080477896244e-13
7600000	0.004977437704058907	1.9476818193711566e-49	-1.6848683630465204e-51	1.4368520074824072e-10	4.991682765692733e-15	0.000045124303919392986	-1.4908740884975798e-21	3.6850699659568116e-20	4.363214779883403e-14	3.977262814117791e-13	1.4604080477896244e-13
7700000	0.004977437704058907	1.9476818193711566e-49	-1.7072396181732885e-51	1.4368520074824072e-10	4.991682765692733e-15	0.000045124303919392986	-1.4908739328624159e-21	3.685069965957224e-20	4.363214779883403e-14	3.977262814117791e-13	1.4604080477896244e-13
7800000	0.004977437704058907	1.9476818193711566e-49	-1.7296108733001598e-51	1.4368520074824072e-10	4.991682765692733e-15	0.000045124303919392986	-1.4908737772272521e-21	3.685069965957482e-20	4.363214779883403e-14	3.977262814117791e-13	1.4604080477896244e-13
7900000	0.004977437704058907	1.9476818193711566e-49	-1.75198212842714e-51	1.4368520074824072e-10	4.991682765692733e-15	0.000045124303919392986	-1.4908736215920884e-21	3.685069965957577e-20	4.363214779883403e-14	3.977262814117791e-13	1.4604080477896244e-13
8000000	0.004977437704058907	1.9476818193711566e-49	-1.7743533835540862e-51	1.4368520074824072e-10	4.991682765692733e-15	0.000045124303919392986	-1.4908734659569245e-21	3.685069965957577e-20	4.363214779883403e-14	3.977262814117791e-13	1.4604080477896244e-13
8100000	0.004977437704058907	1.9476818193711566e-49	-1.7967246386808095e-51	1.4368520074824072e-10	4.991682765692733e-15	0.000045124303919392986	-1.4908733103217608e-21	3.685069965957576e-20	4.363214779883403e-14	3.977262814117791e-13	1.4604080477896244e-13
8200000	0.004977437704058907	1.9476818193711566e-49	-1.8190958938073144e-51	1.4368520074824072e-10	4.991682765692733e-15	0.000045124303919392986	-1.490873154686597e-21	3.6850699659575753e-20	4.363214779883403e-14	3.977262814117791e-13	1.4604080477896244e-13
8300000	0.004977437704058907	1.9476818193711566e-49	-1.8414671489336062e-51	1.4368520074824072e-10	4.991682765692733e-15	0.000045124303919392986	-1.4908729990514333e-21	3.685069965957575e-20	4.363214779883403e-14	3.977262814117791e-13	1.4604080477896244e-13
8400000	0.004977437704058907	1.9476818193711566e-49	-1.8638384040596897e-51	1.4368520074824072e-10	4.991682765692733e-15	0.000045124303919392986	-1.4908728434162694e-21	3.685069965957574e-20	4.363214779883403e-14	3.977262814117791e-13	1.4604080477896244e-13
8500000	0.004977437704058907	1.9476818193711566e-49	-1.8862096591855715e-51	1.4368520074824072e-10	4.991682765692733e-15	0.000045124303919392986	-1.4908726877811057e-21	3.6850699659575735e-20	4.363214779883403e-14	3.977262814117791e-13	1.4604080477896244e-13
8600000	0.004977437704058907	1.9476818193711566e-49	-1.908580914311256e-51	1.4368520074824072e-10	4.991682765692733e-15	0.000045124303919392986	-1.490872532145942e-21	3.685069965957573e-20	4.363214779883403e-14	3.977262814117791e-13	1.4604080477896244e-13
8700000	0.004977437704058907	1.9476818193711566e-49	-1.9309521694367486e-51	1.4368520074824072e-10	4.991682765692733e-15	0.000045124303919392986	-1.490872376510778e-21	3.6850699659575723e-20	4.363214779883403e-14	3.977262814117791e-13	1.4604080477896244e-13
8800000	0.004977437704058907	1.9476818193711566e-49	-1.9533234245620547e-51	1.4368520074824072e-10	4.991682765692733e-15	0.000045124303919392986	-1.4908722208756143e-21	3.685069965957572e-20	4.363214779883403e-14	3.977262814117791e-13	1.4604080477896244e-13
8900000	0.004977437704058907	1.9476818193711566e-49	-1.9756946796871803e-51	1.4368520074824072e-10	4.991682765692733e-15	0.000045124303919392986	-1.4908720652404506e-21	3.685069965957572e-20	4.363214779883403e-14	3.977262814117791e-13	1.4604080477896244e-13
9000000	0.004977437704058907	1.9476818193711566e-49	-1.9980659348121297e-51	1.4368520074824072e-10	4.991682765692733e-15	0.000045124303919392986	-1.4908719096052869e-21	3.685069965957571e-20	4.363214779883403e-14	3.977262814117791e-13	1.4604080477896244e-13
9100000	0.004977437704058907	1.9476818193711566e-49	-2.0204371899369094e-51	1.4368520074824072e-10	4.991682765692733e-15	0.000045124303919392986	-1.490871753970123e-21	3.685069965957571e-20	4.363214779883403e-14	3.977262814117791e-13	1.4604080477896244e-13
9200000	0.004977437704058907	1.9476818193711566e-49	-2.0428084450615237e-51	1.4368520074824072e-10	4.991682765692733e-15	0.000045124303919392986	-1.4908715983349592e-21	3.6850699659575705e-20	4.363214779883403e-14	3.977262814117791e-13	1.4604080477896244e-13
9300000	0.004977437704058907	1.9476818193711566e-49	-2.0651797001859788e-51	1.4368520074824072e-10	4.991682765692733e-15	0.000045124303919392986	-1.4908714426997955e-21	3.6850699659575705e-20	4.363214779883403e-14	3.977262814117791e-13	1.4604080477896244e-13
9400000	0.004977437704058907	1.9476818193711566e-49	-2.0875509553102795e-51	1.4368520074824072e-10	4.991682765692733e-15	0.000045124303919392986	-1.4908712870646318e-21	3.68506996595757e-20	4.363214779883403e-14	3.977262814117791e-13	1.4604080477896244e-13
9500000	0.004977437704058907	1.9476818193711566e-49	-2.1099222104344316e-51	1.4368520074824072e-10	4.991682765692733e-15	0.000045124303919392986	-1.4908711314294679e-21	3.68506996595757e-20	4.363214779883403e-14	3.977262814117791e-13	1.4604080477896244e-13
9600000	0.004977437704058907	1.9476818193711566e-49	-2.1322934655584397e-51	1.4368520074824072e-10	4.991682765692733e-15	0.000045124303919392986	-1.4908709757943042e-21	3.68506996595757e-20	4.363214779883403e-14	3.977262814117791e-13	1.4604080477896244e-13
9700000	0.004977437704058907	1.9476818193711566e-49	-2.1546647206823096e-51	1.4368520074824072e-10	4.991682765692733e-15	0.000045124303919392986	-1.4908708201591404e-21	3.68506996595757e-20	4.363214779883403e-14	3.977262814117791e-13	1.4604080477896244e-13
9800000	0.004977437704058907	1.9476818193711566e-49	-2.177035975806047e-51	1.4368520074824072e-10	4.991682765692733e-15	0.000045124303919392986	-1.4908706645239765e-21	3.685069965957569e-20	4.363214779883403e-14	3.977262814117791e-13	1.4604080477896244e-13
9900000	0.004977437704058907	1.9476818193711566e-49	-2.1994072309296573e-51	1.4368520074824072e-10	4.991682765692733e-15	0.000045124303919392986	-1.4908705088888128e-21	3.685069965957569e-20	4.363214779883403e-14	3.977262814117791e-13	1.4604080477896244e-13
10000000	0.004977437704058907	1.9476818193711566e-49	-2.2217784860531453e-51	1.4368520074824072e-10	4.991682765692733e-15	0.000045124303919392986	-1.490870353253649e-21	3.685069965957569e-20	4.363214779883403e-14	3.977262814117791e-13	1.4604080477896244e-13
10100000	0.004977437704058907	1.9476818193711566e-49	-2.2441497411765166e-51	1.4368520074824072e-10	4.991682765692733e-15	0.000045124303919392986	-1.4908701976184854e-21	3.685069965957569e-20	4.363214779883403e-14	3.977262814117791e-13	1.4604080477896244e-13
10200000	0.004977437704058907	1.9476818193711566e-49	-2.2665209962997764e-51	1.4368520074824072e-10	4.991682765692733e-15	0.000045124303919392986	-1.4908700419833214e-21	3.685069965957569e-20	4.363214779883403e-14	3.977262814117791e-13	1.4604080477896244e-13
10300000	0.004977437704058907	1.9476818193711566e-49	-2.28889225142293e-51	1.4368520074824072e-10	4.991682765692733e-15	0.000045124303919392986	-1.4908698863481577e-21	3.685069965957569e-20	4.363214779883403e-14	3.977262814117791e-13	1.4604080477896244e-13
10400000	0.004977437704058907	1.947681819371157e-49	-2.3112635065459832e-51	1.4368520074824072e-10	4.991682765692733e-15	0.000045124303919392986	-1.490869730712994e-21	3.68506996595757e-20	4.363214779883403e-14	3.977262814117791e-13	1.4604080477896244e-13
10500000	0.004977437704058907	1.947681819371157e-49	-2.3336347616689415e-51	1.4368520074824072e-10	4.991682765692733e-15	0.000045124303919392986	-1.49086957507783e-21	3.68506996595757e-20	4.363214779883403e-14	3.977262814117791e-13	1.4604080477896244e-13
10600000	0.004977437704058907	1.947681819371157e-49	-2.356006016791809e-51	1.4368520074824072e-10	4.991682765692733e-15	0.000045124303919392986	-1.4908694194426664e-21	3.68506996595757e-20	4.363214779883403e-14	3.977262814117791e-13	1.4604080477896244e-13
10700000	0.004977437704058907	1.947681819371157e-49	-2.3783772719145928e-51	1.4368520074824072e-10	4.991682765692733e-15	0.000045124303919392986	-1.4908692638075026e-21	3.68506996595757e-20	4.363214779883403e-14	3.977262814117791e-13	1.4604080477896244e-13
10800000	0.004977437704058907	1.947681819371157e-49	-2.4007485270372967e-51	1.4368520074824072e-10	4.991682765692733e-15	0.000045124303919392986	-1.490869108172339e-21	3.68506996595757e-20	4.363214779883403e-14	3.977262814117791e-13	1.4604080477896244e-13
10900000	0.004977437704058907	1.947681819371157e-49	-2.423119782159927e-51	1.4368520074824072e-10	4.991682765692733e-15	0.000045124303919392986	-1.490868952537175e-21	3.6850699659575705e-20	4.363214779883403e-14	3.977262814117791e-13	1.4604080477896244e-13
11000000	0.004977437704058907	1.947681819371157e-49	-2.445491037282489e-51	1.4368520074824072e-10	4.991682765692733e-15	0.000045124303919392986	-1.4908687969020113e-21	3.6850699659575705e-20	4.363214779883403e-14	3.977262814117791e-13	1.4604080477896244e-13
11100000	0.004977437704058907	1.9476818193711574e-49	-2.4678622924049873e-51	1.4368520074824072e-10	4.991682765692733e-15	0.000045124303919392986	-1.4908686412668476e-21	3.6850699659575705e-20	4.363214779883403e-14	3.977262814117791e-13	1.4604080477896244e-13
11200000	0.004977437704058907	1.9476818193711574e-49	-2.4902335475274284e-51	1.4368520074824072e-10	4.991682765692733e-15	0.000045124303919392986	-1.4908684856316836e-21	3.685069965957571e-20	4.363214779883403e-14	3.977262814117791e-13	1.4604080477896244e-13
11300000	0.004977437704058907	1.9476818193711574e-49	-2.5126048026498167e-51	1.4368520074824072e-10	4.991682765692733e-15	0.000045124303919392986	-1.49086832999652e-21	3.685069965957571e-20	4.363214779883403e-14	3.977262814117791e-13	1.4604080477896244e-13
11400000	0.004977437704058907	1.9476818193711574e-49	-2.5349760577721583e-51	1.4368520074824072e-10	4.991682765692733e-15	0.000045124303919392986	-1.4908681743613562e-21	3.685069965957572e-20	4.363214779883403e-14	3.977262814117791e-13	1.4604080477896244e-13
11500000	0.004977437704058907	1.9476818193711574e-49	-2.557347312894458e-51	1.4368520074824072e-10	4.991682765692733e-15	0.000045124303919392986	-1.4908680187261925e-21	3.685069965957572e-20	4.363214779883403e-14	3.977262814117791e-13	1.4604080477896244e-13
11600000	0.004977437704058907	1.9476818193711574e-49	-2.5797185680167212e-51	1.4368520074824072e-10	4.991682765692733e-15	0.000045124303919392986	-1.4908678630910286e-21	3.685069965957572e-20	4.363214779883403e-14	3.977262814117791e-13	1.4604080477896244e-13
11700000	0.004977437704058907	1.9476818193711574e-49	-2.602089823138953e-51	1.4368520074824072e-10	4.991682765692733e-15	0.000045124303919392986	-1.4908677074558648e-21	3.6850699659575723e-20	4.363214779883403e-14	3.977262814117791e-13	1.4604080477896244e-13
11800000	0.004977437704058907	1.9476818193711578e-49	-2.62446107826116e-51	1.4368520074824072e-10	4.991682765692733e-15	0.000045124303919392986	-1.4908675518207011e-21	3.6850699659575723e-20	4.363214779883403e-14	3.977262814117791e-13	1.4604080477896244e-13
11900000	0.004977437704058907	1.9476818193711578e-49	-2.6468323333833462e-51	1.4368520074824072e-10	4.991682765692733e-15	0.000045124303919392986	-1.4908673961855374e-21	3.685069965957573e-20	4.363214779883403e-14	3.977262814117791e-13	1.4604080477896244e-13
12000000	0.004977437704058907	1.9476818193711578e-49	-2.6692035885055176e-51	1.4368520074824072e-10	4.991682765692733e-15	0.000045124303919392986	-1.4908672405503735e-21	3.685069965957573e-20	4.363214779883403e-14	3.977262814117791e-13	1.4604080477896244e-13
12100000	0.004977437704058907	1.9476818193711578e-49	-2.6915748436276794e-51	1.4368520074824072e-10	4.991682765692734e-15	0.000045124303919392986	-1.4908670849152098e-21	3.6850699659575735e-20	4.363214779883403e-14	3.977262814117791e-13	1.4604080477896244e-13
12200000	0.004977437704058907	1.9476818193711578e-49	-2.7139460987498365e-51	1.4368520074824072e-10	4.991682765692734e-15	0.000045124303919392986	-1.490866929280046e-21	3.6850699659575735e-20	4.363214779883403e-14	3.977262814117791e-13	1.4604080477896244e-13
12300000	0.004977437704058907	1.9476818193711578e-49	-2.7363173538719954e-51	1.4368520074824072e-10	4.991682765692734e-15	0.000045124303919392986	-1.4908667736448821e-21	3.685069965957574e-20	4.363214779883403e-14	3.977262814117791e-13	1.4604080477896244e-13
12400000	0.004977437704058907	1.947681819371158e-49	-2.758688608994161e-51	1.4368520074824072e-10	4.991682765692734e-15	0.000045124303919392986	-1.4908666180097184e-21	3.685069965957574e-20	4.363214779883403e-14	3.977262814117791e-13	1.4604080477896244e-13
12500000	0.004977437704058907	1.947681819371158e-49	-2.7810598641163375e-51	1.4368520074824072e-10	4.991682765692734e-15	0.000045124303919392986	-1.4908664623745547e-21	3.685069965957575e-20	4.3632147798834036e-14	3.977262814117791e-13	1.4604080477896244e-13
12600000	0.004977437704058907	1.947681819371158e-49	-2.803431119238532e-51	1.4368520074824072e-10	4.991682765692734e-15	0.000045124303919392986	-1.490866306739391e-21	3.685069965957575e-20	4.3632147798834036e-14	3.977262814117791e-13	1.4604080477896244e-13
12700000	0.004977437704058907	1.947681819371158e-49	-2.8258023743607484e-51	1.4368520074824072e-10	4.991682765692734e-15	0.000045124303919392986	-1.490866151104227e-21	3.6850699659575753e-20	4.3632147798834036e-14	3.977262814117791e-13	1.4604080477896244e-13
12800000	0.004977437704058907	1.947681819371158e-49	-2.8481736294829934e-51	1.4368520074824072e-10	4.991682765692734e-15	0.000045124303919392986	-1.4908659954690633e-21	3.6850699659575753e-20	4.3632147798834036e-14	3.977262814117791e-13	1.4604080477896244e-13
12900000	0.004977437704058907	1.947681819371158e-49	-2.870544884605271e-51	1.4368520074824072e-10	4.991682765692734e-15	0.000045124303919392986	-1.4908658398338996e-21	3.6850699659575753e-20	4.3632147798834036e-14	3.977262814117791e-13	1.4604080477896244e-13
13000000	0.004977437704058907	1.947681819371158e-49	-2.8929161397275877e-51	1.4368520074824072e-10	4.991682765692734e-15	0.000045124303919392986	-1.4908656841987357e-21	3.685069965957576e-20	4.3632147798834036e-14	3.977262814117791e-13	1.4604080477896244e-13
13100000	0.004977437704058907	1.9476818193711585e-49	-2.915287394849948e-51	1.4368520074824072e-10	4.991682765692734e-15	0.000045124303919392986	-1.490865528563572e-21	3.685069965957576e-20	4.3632147798834036e-14	3.977262814117791e-13	1.4604080477896244e-13
13200000	0.004977437704058907	1.9476818193711585e-49	-2.9376586499723577e-51	1.4368520074824072e-10	4.991682765692734e-15	0.000045124303919392986	-1.4908653729284082e-21	3.6850699659575765e-20	4.3632147798834036e-14	3.977262814117791e-13	1.4604080477896244e-13
13300000	0.004977437704058907	1.9476818193711585e-49	-2.960029905094822e-51	1.4368520074824072e-10	4.991682765692734e-15	0.000045124303919392986	-1.4908652172932445e-21	3.6850699659575765e-20	4.3632147798834036e-14	3.977262814117791e-13	1.4604080477896244e-13
13400000	0.004977437704058907	1.9476818193711585e-49	-2.982401160217347e-51	1.4368520074824072e-10	4.991682765692734e-15	0.000045124303919392986	-1.4908650616580806e-21	3.6850699659575765e-20	4.3632147798834036e-14	3.977262814117791e-13	1.4604080477896244e-13
13500000	0.004977437704058907	1.9476818193711585e-49	-3.004772415339937e-51	1.4368520074824072e-10	4.991682765692734e-15	0.000045124303919392986	-1.4908649060229169e-21	3.685069965957577e-20	4.3632147798834036e-14	3.977262814117791e-13	1.4604080477896244e-13
13600000	0.004977437704058907	1.9476818193711585e-49	-3.027143670462598e-51	1.4368520074824072e-10	4.991682765692734e-15	0.000045124303919392986	-1.4908647503877532e-21	3.685069965957577e-20	4.3632147798834036e-14	3.977262814117791e-13	1.4604080477896244e-13
13700000	0.004977437704058907	1.9476818193711585e-49	-3.049514925585335e-51	1.4368520074824072e-10	4.991682765692734e-15	0.000045124303919392986	-1.4908645947525892e-21	3.685069965957577e-20	4.3632147798834036e-14	3.977262814117791e-13	1.4604080477896244e-13
13800000	0.004977437704058907	1.9476818193711585e-49	-3.071886180708153e-51	1.4368520074824072e-10	4.991682765692734e-15	0.000045124303919392986	-1.4908644391174255e-21	3.685069965957577e-20	4.3632147798834036e-14	3.977262814117791e-13	1.4604080477896244e-13
13900000	0.004977437704058907	1.947681819371159e-49	-3.094257435831058e-51	1.4368520074824072e-10	4.991682765692734e-15	0.000045124303919392986	-1.4908642834822618e-21	3.685069965957578e-20	4.3632147798834036e-14	3.977262814117791e-13	1.4604080477896244e-13
14000000	0.004977437704058907	1.947681819371159e-49	-3.1166286909540554e-51	1.4368520074824072e-10	4.991682765692734e-15	0.000045124303919392986	-1.490864127847098e-21	3.685069965957578e-20	4.3632147798834036e-14	3.977262814117791e-13	1.4604080477896244e-13
14100000	0.004977437704058907	1.947681819371159e-49	-3.13899994607715e-51	1.4368520074824072e-10	4.991682765692734e-15	0.000045124303919392986	-1.4908639722119342e-21	3.685069965957578e-20	4.3632147798834036e-14	3.977262814117791e-13	1.4604080477896244e-13
14200000	0.004977437704058907	1.947681819371159e-49	-3.161371201200348e-51	1.4368520074824072e-10	4.991682765692734e-15	0.000045124303919392986	-1.4908638165767704e-21	3.685069965957578e-20	4.3632147798834036e-14	3.977262814117791e-13	1.4604080477896244e-13
14300000	0.004977437704058907	1.947681819371159e-49	-3.1837424563236543e-51	1.4368520074824072e-10	4.991682765692734e-15	0.000045124303919392986	-1.4908636609416067e-21	3.685069965957578e-20	4.3632147798834036e-14	3.977262814117791e-13	1.4604080477896244e-13
14400000	0.004977437704058907	1.947681819371159e-49	-3.2061137114469984e-51	1.4368520074824072e-10	4.991682765692734e-15	0.000045124303919392986	-1.4908635053064428e-21	3.685069965957578e-20	4.3632147798834036e-14	3.977262814117791e-13	1.4604080477896244e-13
14500000	0.004977437704058907	1.947681819371159e-49	-3.228484966570251e-51	1.4368520074824072e-10	4.991682765692734e-15	0.000045124303919392986	-1.490863349671279e-21	3.685069965957578e-20	4.3632147798834036e-14	3.977262814117791e-13	1.4604080477896244e-13
14600000	0.004977437704058907	1.947681819371159e-49	-3.2508562216934135e-51	1.4368520074824072e-10	4.991682765692734e-15	0.000045124303919392986	-1.4908631940361154e-21	3.685069965957578e-20	4.3632147798834036e-14	3.977262814117791e-13	1.4604080477896244e-13
14700000	0.004977437704058907	1.947681819371159e-49	-3.273227476816486e-51	1.4368520074824072e-10	4.991682765692734e-15	0.000045124303919392986	-1.4908630384009516e-21	3.685069965957578e-20	4.3632147798834036e-14	3.977262814117791e-13	1.4604080477896244e-13
14800000	0.004977437704058907	1.947681819371159e-49	-3.295598731939469e-51	1.4368520074824072e-10	4.991682765692734e-15	0.000045124303919392986	-1.4908628827657877e-21	3.685069965957578e-20	4.3632147798834036e-14	3.977262814117791e-13	1.4604080477896244e-13
14900000	0.004977437704058907	1.947681819371159e-49	-3.3179699870623655e-51	1.4368520074824072e-10	4.991682765692734e-15	0.000045124303919392986	-1.490862727130624e-21	3.685069965957578e-20	4.3632147798834036e-14	3.977262814117791e-13	1.4604080477896244e-13
15000000	0.004977437704058907	1.947681819371159e-49	-3.340341242185176e-51	1.4368520074824072e-10	4.991682765692734e-15	0.000045124303919392986	-1.4908625714954603e-21	3.685069965957578e-20	4.3632147798834036e-14	3.977262814117791e-13	1.4604080477896244e-13
15100000	0.004977437704058907	1.9476818193711593e-49	-3.362712497307902e-51	1.4368520074824072e-10	4.991682765692734e-15	0.000045124303919392986	-1.4908624158602964e-21	3.685069965957578e-20	4.3632147798834036e-14	3.977262814117791e-13	1.4604080477896244e-13
15200000	0.004977437704058907	1.9476818193711593e-49	-3.3850837524305454e-51	1.4368520074824072e-10	4.991682765692734e-15	0.000045124303919392986	-1.4908622602251326e-21	3.685069965957578e-20	4.3632147798834036e-14	3.977262814117791e-13	1.4604080477896244e-13
15300000	0.004977437704058907	1.9476818193711593e-49	-3.407455007553108e-51	1.4368520074824072e-10	4.991682765692734e-15	0.000045124303919392986	-1.490862104589969e-21	3.685069965957578e-20	4.3632147798834036e-14	3.977262814117791e-13	1.4604080477896244e-13
15400000	0.004977437704058907	1.9476818193711593e-49	-3.4298262626755896e-51	1.4368520074824072e-10	4.991682765692734e-15	0.000045124303919392986	-1.4908619489548052e-21	3.685069965957578e-20	4.3632147798834036e-14	3.977262814117791e-13	1.4604080477896244e-13
15500000	0.004977437704058907	1.9476818193711593e-49	-3.452197517797993e-51	1.4368520074824072e-10	4.991682765692734e-15	0.000045124303919392986	-1.4908617933196413e-21	3.685069965957578e-20	4.3632147798834036e-14	3.977262814117791e-13	1.4604080477896244e-13
15600000	0.004977437704058907	1.9476818193711593e-49	-3.474568772920319e-51	1.4368520074824072e-10	4.991682765692734e-15	0.000045124303919392986	-1.4908616376844775e-21	3.685069965957578e-20	4.3632147798834036e-14	3.977262814117791e-13	1.4604080477896244e-13
15700000	0.004977437704058907	1.9476818193711593e-49	-3.4969400280425695e-51	1.4368520074824072e-10	4.991682765692734e-15	0.000045124303919392986	-1.4908614820493138e-21	3.685069965957578e-20	4.3632147798834036e-14	3.977262814117791e-13	1.4604080477896244e-13
15800000	0.004977437704058907	1.9476818193711593e-49	-3.519311283164745e-51	1.4368520074824072e-10	4.991682765692734e-15	0.000045124303919392986	-1.49086132641415e-21	3.685069965957578e-20	4.3632147798834036e-14	3.977262814117791e-13	1.4604080477896244e-13
15900000	0.004977437704058907	1.9476818193711593e-49	-3.5416825382868475e-51	1.4368520074824072e-10	4.991682765692734e-15	0.000045124303919392986	-1.4908611707789862e-21	3.685069965957578e-20	4.3632147798834036e-14	3.977262814117791e-13	1.4604080477896244e-13
16000000	0.004977437704058907	1.9476818193711593e-49	-3.564053793408879e-51	1.4368520074824072e-10	4.991682765692734e-15	0.000045124303919392986	-1.4908610151438225e-21	3.685069965957578e-20	4.3632147798834036e-14	3.977262814117791e-13	1.4604080477896244e-13
16100000	0.004977437704058907	1.9476818193711593e-49	-3.5864250485308394e-51	1.4368520074824072e-10	4.991682765692734e-15	0.000045124303919392986	-1.4908608595086587e-21	3.685069965957578e-20	4.3632147798834036e-14	3.977262814117791e-13	1.4604080477896244e-13
16200000	0.004977437704058907	1.9476818193711593e-49	-3.608796303652732e-51	1.4368520074824072e-10	4.991682765692734e-15	0.000045124303919392986	-1.4908607038734948e-21	3.685069965957578e-20	4.3632147798834036e-14	3.977262814117791e-13	1.4604080477896244e-13
16300000	0.004977437704058907	1.9476818193711593e-49	-3.6311675587745566e-51	1.4368520074824072e-10	4.991682765692734e-15	0.000045124303919392986	-1.4908605482383311e-21	3.685069965957578e-20	4.3632147798834036e-14	3.977262814117791e-13	1.4604080477896244e-13
16400000	0.004977437704058907	1.9476818193711593e-49	-3.6535388138963155e-51	1.4368520074824072e-10	4.991682765692734e-15	0.000045124303919392986	-1.4908603926031674e-21	3.685069965957578e-20	4.3632147798834036e-14	3.977262814117791e-13	1.4604080477896244e-13
16500000	0.004977437704058907	1.9476818193711593e-49	-3.6759100690180097e-51	1.4368520074824072e-10	4.991682765692734e-15	0.000045124303919392986	-1.4908602369680035e-21	3.685069965957578e-20	4.3632147798834036e-14	3.977262814117791e-13	1.4604080477896244e-13
16600000	0.004977437704058907	1.9476818193711593e-49	-3.698281324139641e-51	1.4368520074824072e-10	4.991682765692734e-15	0.000045124303919392986	-1.4908600813328397e-21	3.685069965957578e-20	4.3632147798834036e-14	3.977262814117791e-13	1.4604080477896244e-13
16700000	0.004977437704058907	1.9476818193711593e-49	-3.72065257926121e-51	1.4368520074824072e-10	4.991682765692734e-15	0.000045124303919392986	-1.490859925697676e-21	3.685069965957578e-20	4.3632147798834036e-14	3.977262814117791e-13	1.4604080477896244e-13
16800000	0.004977437704058907	1.9476818193711593e-49	-3.7430238343827195e-51	1.4368520074824072e-10	4.991682765692734e-15	0.000045124303919392986	-1.4908597700625123e-21	3.685069965957578e-20	4.3632147798834036e-14	3.977262814117791e-13	1.4604080477896244e-13
16900000	0.004977437704058907	1.9476818193711593e-49	-3.765395089504169e-51	1.4368520074824072e-10	4.991682765692734e-15	0.000045124303919392986	-1.4908596144273484e-21	3.685069965957578e-20	4.3632147798834036e-14	3.977262814117791e-13	1.4604080477896244e-13
17000000	0.004977437704058907	1.9476818193711593e-49	-3.787766344625562e-51	1.4368520074824072e-10	4.991682765692734e-15	0.000045124303919392986	-1.4908594587921847e-21	3.685069965957578e-20	4.3632147798834036e-14	3.977262814117791e-13	1.4604080477896244e-13
17100000	0.004977437704058907	1.9476818193711593e-49	-3.810137599746898e-51	1.4368520074824072e-10	4.991682765692734e-15	0.000045124303919392986	-1.490859303157021e-21	3.685069965957578e-20	4.3632147798834036e-14	3.977262814117791e-13	1.4604080477896244e-13
17200000	0.004977437704058907	1.9476818193711593e-49	-3.83250885486818e-51	1.4368520074824072e-10	4.991682765692734e-15	0.000045124303919392986	-1.490859147521857e-21	3.685069965957578e-20	4.3632147798834036e-14	3.977262814117791e-13	1.4604080477896244e-13
17300000	0.004977437704058907	1.9476818193711593e-49	-3.8548801099894083e-51	1.4368520074824072e-10	4.991682765692734e-15	0.000045124303919392986	-1.4908589918866933e-21	3.685069965957578e-20	4.3632147798834036e-14	3.977262814117791e-13	1.4604080477896244e-13
17400000	0.004977437704058907	1.9476818193711593e-49	-3.877251365110585e-51	1.4368520074824072e-10	4.991682765692734e-15	0.000045124303919392986	-1.4908588362515296e-21	3.685069965957578e-20	4.3632147798834036e-14	3.977262814117791e-13	1.4604080477896244e-13
17500000	0.004977437704058907	1.9476818193711593e-49	-3.8996226202317106e-51	1.4368520074824072e-10	4.991682765692734e-15	0.000045124303919392986	-1.4908586806163657e-21	3.685069965957578e-20	4.3632147798834036e-14	3.977262814117791e-13	1.4604080477896244e-13
17600000	0.004977437704058907	1.9476818193711593e-49	-3.921993875352788e-51	1.4368520074824072e-10	4.991682765692734e-15	0.000045124303919392986	-1.490858524981202e-21	3.685069965957578e-20	4.3632147798834036e-14	3.977262814117791e-13	1.4604080477896244e-13
17700000	0.004977437704058907	1.9476818193711593e-49	-3.944365130473817e-51	1.4368520074824072e-10	4.991682765692734e-15	0.000045124303919392986	-1.4908583693460382e-21	3.685069965957578e-20	4.3632147798834036e-14	3.977262814117791e-13	1.4604080477896244e-13
17800000	0.004977437704058907	1.9476818193711593e-49	-3.966736385594801e-51	1.4368520074824072e-10	4.991682765692734e-15	0.000045124303919392986	-1.4908582137108745e-21	3.685069965957578e-20	4.3632147798834036e-14	3.977262814117791e-13	1.4604080477896244e-13
17900000	0.004977437704058907	1.9476818193711593e-49	-3.9891076407157384e-51	1.4368520074824072e-10	4.991682765692734e-15	0.000045124303919392986	-1.4908580580757106e-21	3.685069965957578e-20	4.3632147798834036e-14	3.977262814117791e-13	1.4604080477896244e-13
18000000	0.004977437704058907	1.9476818193711593e-49	-4.011478895836633e-51	1.4368520074824072e-10	4.991682765692734e-15	0.000045124303919392986	-1.4908579024405469e-21	3.685069965957578e-20	4.3632147798834036e-14	3.977262814117791e-13	1.4604080477896244e-13
18100000	0.004977437704058907	1.9476818193711593e-49	-4.0338501509574864e-51	1.4368520074824072e-10	4.991682765692734e-15	0.000045124303919392986	-1.4908577468053831e-21	3.685069965957578e-20	4.3632147798834036e-14	3.977262814117791e-13	1.4604080477896244e-13
18200000	0.004977437704058907	1.9476818193711593e-49	-4.056221406078299e-51	1.4368520074824072e-10	4.991682765692734e-15	0.000045124303919392986	-1.4908575911702192e-21	3.685069965957578e-20	4.3632147798834036e-14	3.977262814117791e-13	1.4604080477896244e-13
18300000	0.004977437704058907	1.9476818193711593e-49	-4.078592661199072e-51	1.4368520074824072e-10	4.991682765692734e-15	0.000045124303919392986	-1.4908574355350555e-21	3.685069965957578e-20	4.3632147798834036e-14	3.977262814117791e-13	1.4604080477896244e-13
18400000	0.004977437704058907	1.9476818193711593e-49	-4.100963916319807e-51	1.4368520074824072e-10	4.991682765692734e-15	0.000045124303919392986	-1.4908572798998918e-21	3.685069965957578e-20	4.3632147798834036e-14	3.977262814117791e-13	1.4604080477896244e-13
18500000	0.004977437704058907	1.9476818193711593e-49	-4.123335171440506e-51	1.4368520074824072e-10	4.991682765692734e-15	0.000045124303919392986	-1.490857124264728e-21	3.685069965957578e-20	4.3632147798834036e-14	3.977262814117791e-13	1.4604080477896244e-13
18600000	0.004977437704058907	1.9476818193711593e-49	-4.14570642656117e-51	1.4368520074824072e-10	4.991682765692734e-15	0.000045124303919392986	-1.4908569686295641e-21	3.685069965957578e-20	4.3632147798834036e-14	3.977262814117791e-13	1.4604080477896244e-13
18700000	0.004977437704058907	1.9476818193711593e-49	-4.1680776816818e-51	1.4368520074824072e-10	4.991682765692734e-15	0.000045124303919392986	-1.4908568129944004e-21	3.685069965957578e-20	4.3632147798834036e-14	3.977262814117791e-13	1.4604080477896244e-13
18800000	0.004977437704058907	1.9476818193711593e-49	-4.190448936802398e-51	1.4368520074824072e-10	4.991682765692734e-15	0.000045124303919392986	-1.4908566573592367e-21	3.685069965957578e-20	4.3632147798834036e-14	3.9772628141177903e-13	1.4604080477896244e-13
18900000	0.004977437704058907	1.9476818193711593e-49	-4.212820191922966e-51	1.4368520074824072e-10	4.991682765692734e-15	0.000045124303919392986	-1.4908565017240728e-21	3.685069965957578e-20	4.3632147798834036e-14	3.9772628141177903e-13	1.4604080477896244e-13
19000000	0.004977437704058907	1.9476818193711593e-49	-4.235191447043504e-51	1.4368520074824072e-10	4.991682765692734e-15	0.000045124303919392986	-1.490856346088909e-21	3.685069965957578e-20	4.3632147798834036e-14	3.9772628141177903e-13	1.4604080477896244e-13
19100000	0.004977437704058907	1.9476818193711593e-49	-4.257562702164014e-51	1.4368520074824072e-10	4.991682765692734e-15	0.000045124303919392986	-1.4908561904537453e-21	3.685069965957578e-20	4.3632147798834036e-14	3.9772628141177903e-13	1.4604080477896244e-13
19200000	0.004977437704058907	1.9476818193711593e-49	-4.2799339572844976e-51	1.4368520074824072e-10	4.991682765692734e-15	0.000045124303919392986	-1.4908560348185816e-21	3.685069965957578e-20	4.3632147798834036e-14	3.9772628141177903e-13	1.4604080477896244e-13
19300000	0.004977437704058907	1.9476818193711593e-49	-4.302305212404956e-51	1.4368520074824072e-10	4.991682765692734e-15	0.000045124303919392986	-1.4908558791834177e-21	3.685069965957578e-20	4.3632147798834036e-14	3.9772628141177903e-13	1.4604080477896244e-13
19400000	0.004977437704058907	1.9476818193711593e-49	-4.3246764675253916e-51	1.4368520074824072e-10	4.991682765692734e-15	0.000045124303919392986	-1.490855723548254e-21	3.685069965957578e-20	4.3632147798834036e-14	3.9772628141177903e-13	1.4604080477896244e-13
19500000	0.004977437704058907	1.947681819371159e-49	-4.347047722645804e-51	1.4368520074824072e-10	4.991682765692734e-15	0.000045124303919392986	-1.4908555679130903e-21	3.685069965957578e-20	4.3632147798834036e-14	3.9772628141177903e-13	1.4604080477896244e-13
19600000	0.004977437704058907	1.947681819371159e-49	-4.3694189777661954e-51	1.4368520074824072e-10	4.991682765692734e-15	0.000045124303919392986	-1.4908554122779263e-21	3.685069965957578e-20	4.3632147798834036e-14	3.9772628141177903e-13	1.4604080477896244e-13
19700000	0.004977437704058907	1.947681819371159e-49	-4.391790232886568e-51	1.4368520074824072e-10	4.991682765692734e-15	0.000045124303919392986	-1.4908552566427626e-21	3.685069965957578e-20	4.3632147798834036e-14	3.9772628141177903e-13	1.4604080477896244e-13
19800000	0.004977437704058907	1.947681819371159e-49	-4.414161488006922e-51	1.4368520074824072e-10	4.991682765692734e-15	0.000045124303919392986	-1.4908551010075989e-21	3.685069965957578e-20	4.3632147798834036e-14	3.9772628141177903e-13	1.4604080477896244e-13
19900000	0.004977437704058907	1.947681819371159e-49	-4.4365327431272596e-51	1.4368520074824072e-10	4.991682765692734e-15	0.000045124303919392986	-1.490854945372435e-21	3.685069965957578e-20	4.3632147798834036e-14	3.9772628141177903e-13	1.4604080477896244e-13
20000000	0.004977437704058907	1.947681819371159e-49	-4.4589039982475817e-51	1.4368520074824072e-10	4.991682765692734e-15	0.000045124303919392986	-1.4908547897372713e-21	3.685069965957578e-20	4.3632147798834036e-14	3.9772628141177903e-13	1.4604080477896244e-13
20100000	0.004977437704058907	1.947681819371159e-49	-4.48127525336789e-51	1.4368520074824072e-10	4.991682765692734e-15	0.00004512430391939298	-1.4908546341021075e-21	3.685069965957578e-20	4.3632147798834036e-14	3.9772628141177903e-13	1.4604080477896244e-13
20200000	0.004977437704058907	1.947681819371159e-49	-4.503646508488186e-51	1.4368520074824072e-10	4.991682765692734e-15	0.00004512430391939298	-1.4908544784669438e-21	3.685069965957578e-20	4.3632147798834036e-14	3.9772628141177903e-13	1.4604080477896244e-13
20300000	0.004977437704058907	1.947681819371159e-49	-4.5260177636084714e-51	1.4368520074824072e-10	4.991682765692734e-15	0.00004512430391939298	-1.49085432283178e-21	3.685069965957578e-20	4.3632147798834036e-14	3.9772628141177903e-13	1.4604080477896244e-13
20400000	0.004977437704058907	1.947681819371159e-49	-4.5483890187287466e-51	1.4368520074824072e-10	4.991682765692734e-15	0.00004512430391939298	-1.4908541671966162e-21	3.685069965957577e-20	4.3632147798834036e-14	3.9772628141177903e-13	1.4604080477896244e-13
20500000	0.004977437704058907	1.947681819371159e-49	-4.570760273849014e-51	1.4368520074824072e-10	4.991682765692734e-15	0.00004512430391939298	-1.4908540115614525e-21	3.685069965957577e-20	4.3632147798834036e-14	3.9772628141177903e-13	1.4604080477896244e-13
20600000	0.004977437704058907	1.947681819371159e-49	-4.5931315289692744e-51	1.4368520074824072e-10	4.991682765692734e-15	0.00004512430391939298	-1.4908538559262885e-21	3.685069965957577e-20	4.3632147798834036e-14	3.9772628141177903e-13	1.4604080477896244e-13
20700000	0.004977437704058907	1.947681819371159e-49	-4.6155027840895294e-51	1.4368520074824072e-10	4.991682765692734e-15	0.00004512430391939298	-1.4908537002911248e-21	3.685069965957577e-20	4.3632147798834036e-14	3.9772628141177903e-13	1.4604080477896244e-13
20800000	0.004977437704058907	1.947681819371159e-49	-4.637874039209781e-51	1.4368520074824072e-10	4.991682765692734e-15	0.00004512430391939298	-1.4908535446559611e-21	3.685069965957577e-20	4.3632147798834036e-14	3.9772628141177903e-13	1.4604080477896244e-13
20900000	0.004977437704058907	1.947681819371159e-49	-4.6602452943300294e-51	1.4368520074824072e-10	4.991682765692734e-15	0.00004512430391939298	-1.4908533890207974e-21	3.685069965957577e-20	4.3632147798834036e-14	3.9772628141177903e-13	1.4604080477896244e-13
21000000	0.004977437704058907	1.947681819371159e-49	-4.6826165494502767e-51	1.4368520074824072e-10	4.991682765692734e-15	0.00004512430391939298	-1.4908532333856335e-21	3.685069965957577e-20	4.3632147798834036e-14	3.9772628141177903e-13	1.4604080477896244e-13
21100000	0.004977437704058907	1.947681819371159e-49	-4.7049878045705246e-51	1.4368520074824072e-10	4.991682765692734e-15	0.00004512430391939298	-1.4908530777504697e-21	3.685069965957577e-20	4.3632147798834036e-14	3.9772628141177903e-13	1.4604080477896244e-13
21200000	0.004977437704058907	1.947681819371159e-49	-4.7273590596907737e-51	1.4368520074824072e-10	4.991682765692734e-15	0.00004512430391939298	-1.490852922115306e-21	3.685069965957577e-20	4.3632147798834036e-14	3.9772628141177903e-13	1.4604080477896244e-13
21300000	0.004977437704058907	1.947681819371159e-49	-4.7497303148110263e-51	1.4368520074824072e-10	4.991682765692733e-15	0.00004512430391939298	-1.4908527664801421e-21	3.685069965957577e-20	4.3632147798834036e-14	3.9772628141177903e-13	1.4604080477896244e-13
21400000	0.004977437704058907	1.947681819371159e-49	-4.7721015699312825e-51	1.4368520074824072e-10	4.991682765692733e-15	0.00004512430391939298	-1.4908526108449784e-21	3.685069965957577e-20	4.3632147798834036e-14	3.9772628141177903e-13	1.4604080477896244e-13
21500000	0.004977437704058907	1.947681819371159e-49	-4.794472825051546e-51	1.4368520074824072e-10	4.991682765692733e-15	0.00004512430391939298	-1.4908524552098147e-21	3.685069965957577e-20	4.3632147798834036e-14	3.9772628141177903e-13	1.4604080477896244e-13
21600000	0.004977437704058907	1.947681819371159e-49	-4.816844080171816e-51	1.4368520074824072e-10	4.991682765692733e-15	0.00004512430391939298	-1.490852299574651e-21	3.685069965957577e-20	4.3632147798834036e-14	3.9772628141177903e-13	1.4604080477896244e-13
21700000	0.004977437704058907	1.947681819371159e-49	-4.8392153352920945e-51	1.4368520074824072e-10	4.991682765692733e-15	0.00004512430391939298	-1.490852143939487e-21	3.685069965957577e-20	4.3632147798834036e-14	3.9772628141177903e-13	1.4604080477896244e-13
21800000	0.004977437704058907	1.947681819371159e-49	-4.8615865904123833e-51	1.4368520074824072e-10	4.991682765692733e-15	0.00004512430391939298	-1.4908519883043233e-21	3.685069965957577e-20	4.3632147798834036e-14	3.9772628141177903e-13	1.4604080477896244e-13
21900000	0.004977437704058907	1.947681819371159e-49	-4.883957845532684e-51	1.4368520074824072e-10	4.991682765692733e-15	0.00004512430391939298	-1.4908518326691596e-21	3.685069965957577e-20	4.3632147798834036e-14	3.9772628141177903e-13	1.4604080477896244e-13
22000000	0.004977437704058907	1.9476818193711585e-49	-4.906329100652997e-51	1.4368520074824072e-10	4.991682765692733e-15	0.00004512430391939298	-1.4908516770339957e-21	3.685069965957577e-20	4.3632147798834036e-14	3.9772628141177903e-13	1.4604080477896244e-13
22100000	0.004977437704058907	1.9476818193711585e-49	-4.928700355773325e-51	1.4368520074824072e-10	4.991682765692733e-15	0.00004512430391939298	-1.490851521398832e-21	3.685069965957577e-20	4.3632147798834036e-14	3.9772628141177903e-13	1.4604080477896244e-13
22200000	0.004977437704058907	1.9476818193711585e-49	-4.9510716108936687e-51	1.4368520074824072e-10	4.991682765692733e-15	0.00004512430391939298	-1.4908513657636682e-21	3.685069965957577e-20	4.3632147798834036e-14	3.9772628141177903e-13	1.4604080477896244e-13
22300000	0.004977437704058907	1.9476818193711585e-49	-4.9734428660140293e-51	1.4368520074824072e-10	4.991682765692733e-15	0.00004512430391939298	-1.4908512101285045e-21	3.685069965957577e-20	4.3632147798834036e-14	3.9772628141177903e-13	1.4604080477896244e-13
22400000	0.004977437704058907	1.9476818193711585e-49	-4.9958141211344084e-51	1.4368520074824072e-10	4.991682765692733e-15	0.00004512430391939298	-1.4908510544933406e-21	3.685069965957577e-20	4.3632147798834036e-14	3.9772628141177903e-13	1.4604080477896244e-13
22500000	0.004977437704058907	1.9476818193711585e-49	-5.018185376254808e-51	1.4368520074824072e-10	4.991682765692733e-15	0.00004512430391939298	-1.4908508988581769e-21	3.685069965957577e-20	4.3632147798834036e-14	3.9772628141177903e-13	1.4604080477896244e-13
22600000	0.004977437704058907	1.9476818193711585e-49	-5.040556631375229e-51	1.4368520074824072e-10	4.991682765692733e-15	0.00004512430391939298	-1.4908507432230131e-21	3.685069965957577e-20	4.3632147798834036e-14	3.9772628141177903e-13	1.4604080477896244e-13
22700000	0.004977437704058907	1.9476818193711585e-49	-5.062927886495672e-51	1.4368520074824072e-10	4.991682765692733e-15	0.00004512430391939298	-1.4908505875878492e-21	3.685069965957577e-20	4.3632147798834036e-14	3.9772628141177903e-13	1.4604080477896244e-13
22800000	0.004977437704058907	1.9476818193711585e-49	-5.08529914161614e-51	1.4368520074824072e-10	4.991682765692733e-15	0.00004512430391939298	-1.4908504319526855e-21	3.685069965957577e-20	4.3632147798834036e-14	3.9772628141177903e-13	1.4604080477896244e-13
22900000	0.004977437704058907	1.9476818193711585e-49	-5.107670396736633e-51	1.4368520074824072e-10	4.991682765692733e-15	0.00004512430391939298	-1.4908502763175218e-21	3.685069965957577e-20	4.3632147798834036e-14	3.9772628141177903e-13	1.4604080477896244e-13
23000000	0.004977437704058907	1.9476818193711585e-49	-5.1300416518571533e-51	1.4368520074824072e-10	4.991682765692733e-15	0.00004512430391939298	-1.4908501206823579e-21	3.685069965957577e-20	4.3632147798834036e-14	3.9772628141177903e-13	1.4604080477896244e-13
23100000	0.004977437704058907	1.9476818193711585e-49	-5.152412906977702e-51	1.4368520074824072e-10	4.991682765692733e-15	0.00004512430391939298	-1.4908499650471941e-21	3.685069965957577e-20	4.3632147798834036e-14	3.9772628141177903e-13	1.4604080477896244e-13
23200000	0.004977437704058907	1.9476818193711585e-49	-5.174784162098281e-51	1.4368520074824072e-10	4.991682765692733e-15	0.00004512430391939298	-1.4908498094120304e-21	3.685069965957577e-20	4.3632147798834036e-14	3.9772628141177903e-13	1.4604080477896244e-13
23300000	0.004977437704058907	1.9476818193711585e-49	-5.197155417218891e-51	1.4368520074824072e-10	4.991682765692733e-15	0.00004512430391939298	-1.4908496537768667e-21	3.685069965957577e-20	4.3632147798834036e-14	3.9772628141177903e-13	1.4604080477896244e-13
23400000	0.004977437704058907	1.9476818193711585e-49	-5.2195266723395337e-51	1.4368520074824072e-10	4.991682765692733e-15	0.00004512430391939298	-1.4908494981417028e-21	3.685069965957577e-20	4.3632147798834036e-14	3.9772628141177903e-13	1.4604080477896244e-13
23500000	0.004977437704058907	1.9476818193711585e-49	-5.24189792746021e-51	1.4368520074824072e-10	4.991682765692733e-15	0.00004512430391939298	-1.490849342506539e-21	3.685069965957577e-20	4.3632147798834036e-14	3.9772628141177903e-13	1.4604080477896244e-13
23600000	0.004977437704058907	1.9476818193711585e-49	-5.2642691825809226e-51	1.4368520074824072e-10	4.991682765692733e-15	0.00004512430391939298	-1.4908491868713753e-21	3.685069965957577e-20	4.3632147798834036e-14	3.9772628141177903e-13	1.4604080477896244e-13
23700000	0.004977437704058907	1.9476818193711585e-49	-5.2866404377016714e-51	1.4368520074824072e-10	4.991682765692733e-15	0.00004512430391939298	-1.4908490312362114e-21	3.685069965957577e-20	4.3632147798834036e-14	3.9772628141177903e-13	1.4604080477896244e-13
23800000	0.004977437704058907	1.9476818193711585e-49	-5.309011692822459e-51	1.4368520074824072e-10	4.991682765692733e-15	0.00004512430391939298	-1.4908488756010477e-21	3.685069965957577e-20	4.3632147798834036e-14	3.9772628141177903e-13	1.4604080477896244e-13
23900000	0.004977437704058907	1.9476818193711585e-49	-5.331382947943286e-51	1.4368520074824072e-10	4.991682765692733e-15	0.00004512430391939298	-1.490848719965884e-21	3.685069965957577e-20	4.3632147798834036e-14	3.9772628141177903e-13	1.4604080477896244e-13
24000000	0.004977437704058907	1.9476818193711585e-49	-5.353754203064154e-51	1.4368520074824072e-10	4.991682765692733e-15	0.00004512430391939298	-1.4908485643307203e-21	3.685069965957577e-20	4.3632147798834036e-14	3.9772628141177903e-13	1.4604080477896244e-13
24100000	0.004977437704058907	1.9476818193711585e-49	-5.376125458185065e-51	1.4368520074824072e-10	4.991682765692733e-15	0.00004512430391939298	-1.4908484086955563e-21	3.685069965957577e-20	4.3632147798834036e-14	3.9772628141177903e-13	1.4604080477896244e-13
24200000	0.004977437704058907	1.9476818193711585e-49	-5.39849671330602e-51	1.4368520074824072e-10	4.991682765692733e-15	0.00004512430391939298	-1.4908482530603926e-21	3.685069965957577e-20	4.3632147798834036e-14	3.9772628141177903e-13	1.4604080477896244e-13
24300000	0.004977437704058907	1.9476818193711585e-49	-5.42086796842702e-51	1.4368520074824072e-10	4.991682765692733e-15	0.00004512430391939298	-1.4908480974252289e-21	3.685069965957577e-20	4.3632147798834036e-14	3.9772628141177903e-13	1.4604080477896244e-13
24400000	0.004977437704058907	1.9476818193711585e-49	-5.443239223548016e-51	1.4368520074824072e-10	4.991682765692733e-15	0.00004512430391939298	-1.490847941790065e-21	3.685069965957577e-20	4.3632147798834036e-14	3.9772628141177903e-13	1.4604080477896244e-13
24500000	0.004977437704058907	1.9476818193711585e-49	-5.46561047866892e-51	1.4368520074824072e-10	4.991682765692733e-15	0.00004512430391939298	-1.4908477861549013e-21	3.685069965957577e-20	4.3632147798834036e-14	3.9772628141177903e-13	1.4604080477896244e-13
24600000	0.004977437704058907	1.9476818193711585e-49	-5.487981733789733e-51	1.4368520074824072e-10	4.991682765692733e-15	0.00004512430391939298	-1.4908476305197375e-21	3.685069965957577e-20	4.3632147798834036e-14	3.9772628141177903e-13	1.4604080477896244e-13
24700000	0.004977437704058907	1.9476818193711585e-49	-5.510352988910457e-51	1.4368520074824072e-10	4.991682765692733e-15	0.00004512430391939298	-1.4908474748845738e-21	3.685069965957577e-20	4.3632147798834036e-14	3.9772628141177903e-13	1.4604080477896244e-13
24800000	0.004977437704058907	1.9476818193711585e-49	-5.532724244031091e-51	1.4368520074824072e-10	4.991682765692733e-15	0.00004512430391939298	-1.4908473192494099e-21	3.685069965957577e-20	4.3632147798834036e-14	3.9772628141177903e-13	1.4604080477896244e-13
24900000	0.004977437704058907	1.9476818193711585e-49	-5.555095499151638e-51	1.4368520074824072e-10	4.991682765692733e-15	0.00004512430391939298	-1.4908471636142462e-21	3.685069965957577e-20	4.3632147798834036e-14	3.9772628141177903e-13	1.4604080477896244e-13
25000000	0.004977437704058907	1.9476818193711585e-49	-5.577466754272101e-51	1.4368520074824072e-10	4.991682765692733e-15	0.00004512430391939298	-1.4908470079790825e-21	3.685069965957577e-20	4.3632147798834036e-14	3.9772628141177903e-13	1.4604080477896244e-13
25100000	0.004977437704058907	1.9476818193711585e-49	-5.599838009392479e-51	1.4368520074824072e-10	4.991682765692733e-15	0.00004512430391939298	-1.4908468523439185e-21	3.685069965957577e-20	4.3632147798834036e-14	3.9772628141177903e-13	1.4604080477896244e-13
25200000	0.004977437704058907	1.9476818193711585e-49	-5.622209264512773e-51	1.4368520074824072e-10	4.991682765692733e-15	0.00004512430391939298	-1.4908466967087548e-21	3.685069965957577e-20	4.3632147798834036e-14	3.9772628141177903e-13	1.4604080477896244e-13
25300000	0.004977437704058907	1.9476818193711585e-49	-5.644580519632986e-51	1.4368520074824072e-10	4.991682765692733e-15	0.00004512430391939298	-1.490846541073591e-21	3.685069965957577e-20	4.3632147798834036e-14	3.9772628141177903e-13	1.4604080477896244e-13
25400000	0.004977437704058907	1.9476818193711585e-49	-5.66695177475312e-51	1.4368520074824072e-10	4.991682765692733e-15	0.00004512430391939298	-1.4908463854384274e-21	3.685069965957577e-20	4.3632147798834036e-14	3.9772628141177903e-13	1.4604080477896244e-13
25500000	0.004977437704058907	1.9476818193711585e-49	-5.689323029873175e-51	1.4368520074824072e-10	4.991682765692733e-15	0.00004512430391939298	-1.4908462298032635e-21	3.685069965957577e-20	4.3632147798834036e-14	3.9772628141177903e-13	1.4604080477896244e-13
25600000	0.004977437704058907	1.9476818193711585e-49	-5.711694284993152e-51	1.4368520074824072e-10	4.991682765692733e-15	0.00004512430391939298	-1.4908460741680997e-21	3.685069965957577e-20	4.3632147798834036e-14	3.9772628141177903e-13	1.4604080477896244e-13
25700000	0.004977437704058907	1.9476818193711585e-49	-5.734065540113053e-51	1.4368520074824072e-10	4.991682765692733e-15	0.00004512430391939298	-1.490845918532936e-21	3.685069965957577e-20	4.3632147798834036e-14	3.9772628141177903e-13	1.4604080477896244e-13
25800000	0.004977437704058907	1.9476818193711585e-49	-5.75643679523288e-51	1.4368520074824072e-10	4.991682765692733e-15	0.00004512430391939298	-1.4908457628977721e-21	3.685069965957577e-20	4.3632147798834036e-14	3.9772628141177903e-13	1.4604080477896244e-13
25900000	0.004977437704058907	1.9476818193711585e-49	-5.778808050352634e-51	1.4368520074824072e-10	4.991682765692733e-15	0.00004512430391939298	-1.4908456072626084e-21	3.685069965957577e-20	4.3632147798834036e-14	3.9772628141177903e-13	1.4604080477896244e-13
26000000	0.004977437704058907	1.9476818193711585e-49	-5.801179305472317e-51	1.4368520074824072e-10	4.991682765692733e-15	0.00004512430391939298	-1.4908454516274447e-21	3.685069965957577e-20	4.3632147798834036e-14	3.9772628141177903e-13	1.4604080477896244e-13
26100000	0.004977437704058907	1.9476818193711585e-49	-5.823550560591928e-51	1.4368520074824072e-10	4.991682765692733e-15	0.00004512430391939298	-1.490845295992281e-21	3.685069965957577e-20	4.3632147798834036e-14	3.9772628141177903e-13	1.4604080477896244e-13
26200000	0.004977437704058907	1.9476818193711585e-49	-5.845921815711472e-51	1.4368520074824072e-10	4.991682765692733e-15	0.00004512430391939298	-1.490845140357117e-21	3.685069965957577e-20	4.3632147798834036e-14	3.9772628141177903e-13	1.4604080477896244e-13
26300000	0.004977437704058907	1.9476818193711585e-49	-5.868293070830948e-51	1.4368520074824072e-10	4.991682765692733e-15	0.00004512430391939298	-1.4908449847219533e-21	3.685069965957577e-20	4.3632147798834036e-14	3.9772628141177903e-13	1.4604080477896244e-13
26400000	0.004977437704058907	1.9476818193711585e-49	-5.890664325950359e-51	1.4368520074824072e-10	4.991682765692733e-15	0.00004512430391939298	-1.4908448290867896e-21	3.685069965957577e-20	4.3632147798834036e-14	3.9772628141177903e-13	1.4604080477896244e-13
26500000	0.004977437704058907	1.9476818193711585e-49	-5.913035581069703e-51	1.4368520074824072e-10	4.991682765692733e-15	0.00004512430391939298	-1.4908446734516257e-21	3.685069965957577e-20	4.3632147798834036e-14	3.9772628141177903e-13	1.4604080477896244e-13
26600000	0.004977437704058907	1.9476818193711585e-49	-5.935406836188986e-51	1.4368520074824072e-10	4.991682765692733e-15	0.00004512430391939298	-1.490844517816462e-21	3.685069965957577e-20	4.3632147798834036e-14	3.9772628141177903e-13	1.4604080477896244e-13
26700000	0.004977437704058907	1.9476818193711585e-49	-5.957778091308206e-51	1.4368520074824072e-10	4.991682765692733e-15	0.00004512430391939298	-1.4908443621812982e-21	3.685069965957577e-20	4.3632147798834036e-14	3.9772628141177903e-13	1.4604080477896244e-13
26800000	0.004977437704058907	1.9476818193711585e-49	-5.980149346427367e-51	1.4368520074824072e-10	4.991682765692733e-15	0.00004512430391939298	-1.4908442065461345e-21	3.685069965957577e-20	4.3632147798834036e-14	3.9772628141177903e-13	1.4604080477896244e-13
26900000	0.004977437704058907	1.9476818193711585e-49	-6.002520601546468e-51	1.4368520074824072e-10	4.991682765692733e-15	0.00004512430391939298	-1.4908440509109706e-21	3.685069965957577e-20	4.3632147798834036e-14	3.9772628141177903e-13	1.4604080477896244e-13
27000000	0.004977437704058907	1.9476818193711585e-49	-6.024891856665511e-51	1.4368520074824072e-10	4.991682765692733e-15	0.00004512430391939298	-1.4908438952758069e-21	3.685069965957577e-20	4.3632147798834036e-14	3.9772628141177903e-13	1.4604080477896244e-13
27100000	0.004977437704058907	1.9476818193711585e-49	-6.0472631117845e-51	1.4368520074824072e-10	4.991682765692733e-15	0.00004512430391939298	-1.4908437396406431e-21	3.685069965957577e-20	4.3632147798834036e-14	3.9772628141177903e-13	1.4604080477896244e-13
27200000	0.004977437704058907	1.9476818193711585e-49	-6.069634366903433e-51	1.4368520074824072e-10	4.991682765692733e-15	0.00004512430391939298	-1.4908435840054792e-21	3.685069965957577e-20	4.3632147798834036e-14	3.9772628141177903e-13	1.4604080477896244e-13
27300000	0.004977437704058907	1.9476818193711585e-49	-6.092005622022312e-51	1.4368520074824072e-10	4.991682765692733e-15	0.00004512430391939298	-1.4908434283703155e-21	3.685069965957577e-20	4.3632147798834036e-14	3.9772628141177903e-13	1.4604080477896244e-13
27400000	0.004977437704058907	1.947681819371158e-49	-6.11437687714114e-51	1.4368520074824072e-10	4.991682765692733e-15	0.00004512430391939298	-1.4908432727351518e-21	3.685069965957577e-20	4.3632147798834036e-14	3.9772628141177903e-13	1.4604080477896244e-13
27500000	0.004977437704058907	1.947681819371158e-49	-6.136748132259918e-51	1.4368520074824072e-10	4.991682765692733e-15	0.00004512430391939298	-1.4908431170999879e-21	3.685069965957577e-20	4.3632147798834036e-14	3.9772628141177903e-13	1.4604080477896244e-13
27600000	0.004977437704058907	1.947681819371158e-49	-6.159119387378646e-51	1.4368520074824072e-10	4.991682765692733e-15	0.00004512430391939298	-1.4908429614648241e-21	3.685069965957577e-20	4.3632147798834036e-14	3.9772628141177903e-13	1.4604080477896244e-13
27700000	0.004977437704058907	1.947681819371158e-49	-6.181490642497326e-51	1.4368520074824072e-10	4.991682765692733e-15	0.00004512430391939298	-1.4908428058296604e-21	3.685069965957577e-20	4.3632147798834036e-14	3.9772628141177903e-13	1.4604080477896244e-13
27800000	0.004977437704058907	1.947681819371158e-49	-6.203861897615961e-51	1.4368520074824072e-10	4.991682765692733e-15	0.00004512430391939298	-1.4908426501944967e-21	3.685069965957577e-20	4.3632147798834036e-14	3.9772628141177903e-13	1.4604080477896244e-13
27900000	0.004977437704058907	1.947681819371158e-49	-6.226233152734551e-51	1.4368520074824072e-10	4.991682765692733e-15	0.00004512430391939298	-1.4908424945593328e-21	3.685069965957577e-20	4.3632147798834036e-14	3.9772628141177903e-13	1.4604080477896244e-13
28000000	0.004977437704058907	1.947681819371158e-49	-6.248604407853097e-51	1.4368520074824072e-10	4.991682765692733e-15	0.00004512430391939298	-1.490842338924169e-21	3.685069965957577e-20	4.3632147798834036e-14	3.9772628141177903e-13	1.4604080477896244e-13
28100000	0.004977437704058907	1.947681819371158e-49	-6.270975662971601e-51	1.4368520074824072e-10	4.991682765692733e-15	0.00004512430391939298	-1.4908421832890053e-21	3.685069965957577e-20	4.3632147798834036e-14	3.9772628141177903e-13	1.4604080477896244e-13
28200000	0.004977437704058907	1.947681819371158e-49	-6.293346918090064e-51	1.4368520074824072e-10	4.991682765692733e-15	0.00004512430391939298	-1.4908420276538414e-21	3.685069965957577e-20	4.3632147798834036e-14	3.9772628141177903e-13	1.4604080477896244e-13
28300000	0.004977437704058907	1.947681819371158e-49	-6.315718173208488e-51	1.4368520074824072e-10	4.991682765692733e-15	0.00004512430391939298	-1.4908418720186777e-21	3.685069965957577e-20	4.3632147798834036e-14	3.9772628141177903e-13	1.4604080477896244e-13
28400000	0.004977437704058907	1.947681819371158e-49	-6.338089428326875e-51	1.4368520074824072e-10	4.991682765692733e-15	0.00004512430391939298	-1.490841716383514e-21	3.685069965957577e-20	4.3632147798834036e-14	3.9772628141177903e-13	1.4604080477896244e-13
28500000	0.004977437704058907	1.947681819371158e-49	-6.360460683445225e-51	1.4368520074824072e-10	4.991682765692733e-15	0.00004512430391939298	-1.4908415607483502e-21	3.685069965957577e-20	4.3632147798834036e-14	3.9772628141177903e-13	1.4604080477896244e-13
28600000	0.004977437704058907	1.947681819371158e-49	-6.382831938563541e-51	1.4368520074824072e-10	4.991682765692733e-15	0.00004512430391939298	-1.4908414051131863e-21	3.685069965957577e-20	4.3632147798834036e-14	3.9772628141177903e-13	1.4604080477896244e-13
28700000	0.004977437704058907	1.947681819371158e-49	-6.405203193681822e-51	1.4368520074824072e-10	4.991682765692733e-15	0.00004512430391939298	-1.4908412494780226e-21	3.685069965957577e-20	4.3632147798834036e-14	3.9772628141177903e-13	1.4604080477896244e-13
28800000	0.004977437704058907	1.947681819371158e-49	-6.427574448800071e-51	1.4368520074824072e-10	4.991682765692733e-15	0.00004512430391939298	-1.4908410938428589e-21	3.685069965957577e-20	4.3632147798834036e-14	3.9772628141177903e-13	1.4604080477896244e-13
28900000	0.004977437704058907	1.947681819371158e-49	-6.44994570391829e-51	1.4368520074824072e-10	4.991682765692733e-15	0.00004512430391939298	-1.490840938207695e-21	3.685069965957577e-20	4.3632147798834036e-14	3.9772628141177903e-13	1.4604080477896244e-13
29000000	0.004977437704058907	1.947681819371158e-49	-6.47231695903648e-51	1.4368520074824072e-10	4.991682765692733e-15	0.00004512430391939298	-1.4908407825725313e-21	3.685069965957577e-20	4.3632147798834036e-14	3.9772628141177903e-13	1.4604080477896244e-13
29100000	0.004977437704058907	1.947681819371158e-49	-6.494688214154641e-51	1.4368520074824072e-10	4.991682765692733e-15	0.00004512430391939298	-1.4908406269373675e-21	3.685069965957577e-20	4.3632147798834036e-14	3.9772628141177903e-13	1.4604080477896244e-13
29200000	0.004977437704058907	1.947681819371158e-49	-6.517059469272775e-51	1.4368520074824072e-10	4.991682765692733e-15	0.00004512430391939298	-1.4908404713022038e-21	3.685069965957577e-20	4.3632147798834036e-14	3.9772628141177903e-13	1.4604080477896244e-13
29300000	0.004977437704058907	1.947681819371158e-49	-6.539430724390885e-51	1.4368520074824072e-10	4.991682765692733e-15	0.00004512430391939298	-1.4908403156670399e-21	3.685069965957577e-20	4.3632147798834036e-14	3.9772628141177903e-13	1.4604080477896244e-13
29400000	0.004977437704058907	1.947681819371158e-49	-6.561801979508972e-51	1.4368520074824072e-10	4.991682765692733e-15	0.00004512430391939298	-1.4908401600318762e-21	3.685069965957577e-20	4.3632147798834036e-14	3.9772628141177903e-13	1.4604080477896244e-13
29500000	0.004977437704058907	1.947681819371158e-49	-6.584173234627036e-51	1.4368520074824072e-10	4.991682765692733e-15	0.00004512430391939298	-1.4908400043967124e-21	3.685069965957577e-20	4.3632147798834036e-14	3.9772628141177903e-13	1.4604080477896244e-13
29600000	0.004977437704058907	1.947681819371158e-49	-6.606544489745078e-51	1.4368520074824072e-10	4.991682765692733e-15	0.00004512430391939298	-1.4908398487615485e-21	3.685069965957577e-20	4.3632147798834036e-14	3.9772628141177903e-13	1.4604080477896244e-13
29700000	0.004977437704058907	1.947681819371158e-49	-6.628915744863102e-51	1.4368520074824072e-10	4.991682765692733e-15	0.00004512430391939298	-1.4908396931263848e-21	3.685069965957577e-20	4.3632147798834036e-14	3.9772628141177903e-13	1.4604080477896244e-13
29800000	0.004977437704058907	1.947681819371158e-49	-6.651286999981108e-51	1.4368520074824072e-10	4.991682765692733e-15	0.00004512430391939298	-1.490839537491221e-21	3.685069965957577e-20	4.3632147798834036e-14	3.9772628141177903e-13	1.4604080477896244e-13
29900000	0.004977437704058907	1.947681819371158e-49	-6.673658255099097e-51	1.4368520074824072e-10	4.991682765692733e-15	0.00004512430391939298	-1.4908393818560572e-21	3.685069965957577e-20	4.3632147798834036e-14	3.9772628141177903e-13	1.4604080477896244e-13
30000000	0.004977437704058907	1.947681819371158e-49	-6.69602951021707e-51	1.4368520074824072e-10	4.991682765692733e-15	0.00004512430391939298	-1.4908392262208934e-21	3.685069965957577e-20	4.3632147798834036e-14	3.9772628141177903e-13	1.4604080477896244e-13
30100000	0.004977437704058907	1.947681819371158e-49	-6.71840076533503e-51	1.4368520074824072e-10	4.991682765692733e-15	0.00004512430391939298	-1.4908390705857297e-21	3.685069965957577e-20	4.3632147798834036e-14	3.9772628141177903e-13	1.4604080477896244e-13
30200000	0.004977437704058907	1.9476818193711578e-49	-6.740772020452978e-51	1.4368520074824072e-10	4.991682765692733e-15	0.00004512430391939298	-1.490838914950566e-21	3.685069965957577e-20	4.3632147798834036e-14	3.9772628141177903e-13	1.4604080477896244e-13
30300000	0.004977437704058907	1.9476818193711578e-49	-6.763143275570913e-51	1.4368520074824072e-10	4.991682765692733e-15	0.00004512430391939298	-1.490838759315402e-21	3.685069965957577e-20	4.3632147798834036e-14	3.9772628141177903e-13	1.4604080477896244e-13
30400000	0.004977437704058907	1.9476818193711578e-49	-6.78551453068884e-51	1.4368520074824072e-10	4.991682765692733e-15	0.00004512430391939298	-1.4908386036802384e-21	3.685069965957577e-20	4.3632147798834036e-14	3.9772628141177903e-13	1.4604080477896244e-13
30500000	0.004977437704058907	1.9476818193711578e-49	-6.807885785806759e-51	1.4368520074824072e-10	4.991682765692733e-15	0.00004512430391939298	-1.4908384480450746e-21	3.685069965957577e-20	4.3632147798834036e-14	3.9772628141177903e-13	1.4604080477896244e-13
30600000	0.004977437704058907	1.9476818193711578e-49	-6.83025704092467e-51	1.4368520074824072e-10	4.991682765692733e-15	0.00004512430391939298	-1.4908382924099107e-21	3.685069965957577e-20	4.3632147798834036e-14	3.9772628141177903e-13	1.4604080477896244e-13
30700000	0.004977437704058907	1.9476818193711578e-49	-6.852628296042577e-51	1.4368520074824072e-10	4.991682765692733e-15	0.00004512430391939298	-1.490838136774747e-21	3.685069965957577e-20	4.3632147798834036e-14	3.9772628141177903e-13	1.4604080477896244e-13
30800000	0.004977437704058907	1.9476818193711578e-49	-6.874999551160479e-51	1.4368520074824072e-10	4.991682765692733e-15	0.00004512430391939298	-1.4908379811395833e-21	3.685069965957577e-20	4.363214779883403e-14	3.9772628141177903e-13	1.4604080477896244e-13
30900000	0.004977437704058907	1.9476818193711578e-49	-6.897370806278378e-51	1.4368520074824072e-10	4.991682765692733e-15	0.00004512430391939298	-1.4908378255044196e-21	3.685069965957578e-20	4.363214779883403e-14	3.9772628141177903e-13	1.4604080477896244e-13
31000000	0.004977437704058907	1.9476818193711578e-49	-6.919742061396277e-51	1.4368520074824072e-10	4.991682765692733e-15	0.00004512430391939298	-1.4908376698692556e-21	3.685069965957578e-20	4.363214779883403e-14	3.9772628141177903e-13	1.4604080477896244e-13
31100000	0.004977437704058907	1.9476818193711578e-49	-6.942113316514176e-51	1.4368520074824072e-10	4.991682765692733e-15	0.00004512430391939298	-1.490837514234092e-21	3.685069965957578e-20	4.363214779883403e-14	3.9772628141177903e-13	1.4604080477896244e-13
31200000	0.004977437704058907	1.9476818193711578e-49	-6.964484571632077e-51	1.4368520074824072e-10	4.991682765692733e-15	0.00004512430391939298	-1.4908373585989282e-21	3.685069965957578e-20	4.363214779883403e-14	3.9772628141177903e-13	1.4604080477896244e-13
31300000	0.004977437704058907	1.9476818193711578e-49	-6.986855826749981e-51	1.4368520074824072e-10	4.991682765692733e-15	0.00004512430391939298	-1.4908372029637643e-21	3.685069965957578e-20	4.363214779883403e-14	3.9772628141177903e-13	1.4604080477896244e-13
31400000	0.004977437704058907	1.9476818193711578e-49	-7.009227081867888e-51	1.4368520074824072e-10	4.991682765692733e-15	0.00004512430391939298	-1.4908370473286006e-21	3.685069965957578e-20	4.363214779883403e-14	3.9772628141177903e-13	1.4604080477896244e-13
31500000	0.004977437704058907	1.9476818193711578e-49	-7.031598336985803e-51	1.4368520074824072e-10	4.991682765692733e-15	0.00004512430391939298	-1.4908368916934368e-21	3.685069965957578e-20	4.363214779883403e-14	3.9772628141177903e-13	1.4604080477896244e-13
31600000	0.004977437704058907	1.9476818193711578e-49	-7.053969592103724e-51	1.4368520074824072e-10	4.991682765692733e-15	0.00004512430391939298	-1.4908367360582731e-21	3.685069965957578e-20	4.363214779883403e-14	3.9772628141177903e-13	1.4604080477896244e-13
31700000	0.004977437704058907	1.9476818193711578e-49	-7.076340847221654e-51	1.4368520074824072e-10	4.991682765692733e-15	0.00004512430391939298	-1.4908365804231092e-21	3.685069965957578e-20	4.363214779883403e-14	3.9772628141177903e-13	1.4604080477896244e-13
31800000	0.004977437704058907	1.9476818193711578e-49	-7.098712102339594e-51	1.4368520074824072e-10	4.991682765692733e-15	0.00004512430391939298	-1.4908364247879455e-21	3.685069965957578e-20	4.363214779883403e-14	3.9772628141177903e-13	1.4604080477896244e-13
31900000	0.004977437704058907	1.9476818193711578e-49	-7.121083357457547e-51	1.4368520074824072e-10	4.991682765692733e-15	0.00004512430391939298	-1.4908362691527818e-21	3.685069965957578e-20	4.363214779883403e-14	3.9772628141177903e-13	1.4604080477896244e-13
32000000	0.004977437704058907	1.9476818193711578e-49	-7.143454612575511e-51	1.4368520074824072e-10	4.991682765692733e-15	0.00004512430391939298	-1.4908361135176178e-21	3.685069965957578e-20	4.363214779883403e-14	3.9772628141177903e-13	1.4604080477896244e-13
32100000	0.004977437704058907	1.9476818193711578e-49	-7.165825867693489e-51	1.4368520074824072e-10	4.991682765692733e-15	0.00004512430391939298	-1.4908359578824541e-21	3.685069965957578e-20	4.363214779883403e-14	3.9772628141177903e-13	1.4604080477896244e-13
32200000	0.004977437704058907	1.9476818193711578e-49	-7.188197122811484e-51	1.4368520074824072e-10	4.991682765692733e-15	0.00004512430391939298	-1.4908358022472904e-21	3.685069965957578e-20	4.363214779883403e-14	3.9772628141177903e-13	1.4604080477896244e-13
32300000	0.004977437704058907	1.9476818193711578e-49	-7.210568377929497e-51	1.4368520074824072e-10	4.991682765692733e-15	0.00004512430391939298	-1.4908356466121267e-21	3.685069965957578e-20	4.363214779883403e-14	3.9772628141177903e-13	1.4604080477896244e-13
32400000	0.004977437704058907	1.9476818193711578e-49	-7.232939633047527e-51	1.4368520074824072e-10	4.991682765692733e-15	0.00004512430391939298	-1.4908354909769628e-21	3.685069965957578e-20	4.363214779883403e-14	3.9772628141177903e-13	1.4604080477896244e-13
32500000	0.004977437704058907	1.9476818193711578e-49	-7.255310888165578e-51	1.4368520074824072e-10	4.991682765692733e-15	0.00004512430391939298	-1.490835335341799e-21	3.685069965957578e-20	4.363214779883403e-14	3.9772628141177903e-13	1.4604080477896244e-13
32600000	0.004977437704058907	1.9476818193711578e-49	-7.27768214328365e-51	1.4368520074824072e-10	4.991682765692733e-15	0.00004512430391939298	-1.4908351797066353e-21	3.685069965957578e-20	4.363214779883403e-14	3.9772628141177903e-13	1.4604080477896244e-13
32700000	0.004977437704058907	1.9476818193711578e-49	-7.300053398401745e-51	1.4368520074824072e-10	4.991682765692733e-15	0.00004512430391939298	-1.4908350240714714e-21	3.685069965957578e-20	4.363214779883403e-14	3.9772628141177903e-13	1.4604080477896244e-13
32800000	0.004977437704058907	1.9476818193711574e-49	-7.322424653519863e-51	1.4368520074824072e-10	4.991682765692733e-15	0.00004512430391939298	-1.4908348684363077e-21	3.685069965957578e-20	4.363214779883403e-14	3.9772628141177903e-13	1.4604080477896244e-13
32900000	0.004977437704058907	1.9476818193711574e-49	-7.344795908638008e-51	1.4368520074824072e-10	4.991682765692733e-15	0.00004512430391939298	-1.490834712801144e-21	3.685069965957578e-20	4.363214779883403e-14	3.9772628141177903e-13	1.4604080477896244e-13
33000000	0.004977437704058907	1.9476818193711574e-49	-7.36716716375618e-51	1.4368520074824072e-10	4.991682765692733e-15	0.00004512430391939298	-1.49083455716598e-21	3.685069965957578e-20	4.363214779883403e-14	3.9772628141177903e-13	1.4604080477896244e-13
33100000	0.004977437704058907	1.9476818193711574e-49	-7.38953841887438e-51	1.4368520074824072e-10	4.991682765692733e-15	0.00004512430391939298	-1.4908344015308163e-21	3.685069965957578e-20	4.363214779883403e-14	3.9772628141177903e-13	1.4604080477896244e-13
33200000	0.004977437704058907	1.9476818193711574e-49	-7.411909673992609e-51	1.4368520074824072e-10	4.991682765692733e-15	0.00004512430391939298	-1.4908342458956526e-21	3.685069965957578e-20	4.363214779883403e-14	3.9772628141177903e-13	1.4604080477896244e-13
33300000	0.004977437704058907	1.9476818193711574e-49	-7.434280929110871e-51	1.4368520074824072e-10	4.991682765692733e-15	0.00004512430391939298	-1.4908340902604889e-21	3.685069965957578e-20	4.363214779883403e-14	3.9772628141177903e-13	1.4604080477896244e-13
33400000	0.004977437704058907	1.9476818193711574e-49	-7.456652184229164e-51	1.4368520074824072e-10	4.991682765692733e-15	0.00004512430391939298	-1.490833934625325e-21	3.685069965957578e-20	4.363214779883403e-14	3.9772628141177903e-13	1.4604080477896244e-13
33500000	0.004977437704058907	1.9476818193711574e-49	-7.479023439347493e-51	1.4368520074824072e-10	4.991682765692733e-15	0.00004512430391939298	-1.4908337789901612e-21	3.685069965957578e-20	4.363214779883403e-14	3.9772628141177903e-13	1.4604080477896244e-13
33600000	0.004977437704058907	1.9476818193711574e-49	-7.501394694465856e-51	1.4368520074824072e-10	4.991682765692733e-15	0.00004512430391939298	-1.4908336233549975e-21	3.685069965957578e-20	4.363214779883403e-14	3.9772628141177903e-13	1.4604080477896244e-13
33700000	0.004977437704058907	1.9476818193711574e-49	-7.523765949584257e-51	1.4368520074824072e-10	4.991682765692733e-15	0.00004512430391939298	-1.4908334677198336e-21	3.685069965957578e-20	4.363214779883403e-14	3.9772628141177903e-13	1.4604080477896244e-13
33800000	0.004977437704058907	1.9476818193711574e-49	-7.546137204702695e-51	1.4368520074824072e-10	4.991682765692733e-15	0.00004512430391939298	-1.4908333120846699e-21	3.685069965957578e-20	4.363214779883403e-14	3.9772628141177903e-13	1.4604080477896244e-13
33900000	0.004977437704058907	1.9476818193711574e-49	-7.568508459821174e-51	1.4368520074824072e-10	4.991682765692733e-15	0.00004512430391939298	-1.4908331564495062e-21	3.685069965957578e-20	4.363214779883403e-14	3.9772628141177903e-13	1.4604080477896244e-13
34000000	0.004977437704058907	1.9476818193711574e-49	-7.590879714939692e-51	1.4368520074824072e-10	4.991682765692733e-15	0.00004512430391939298	-1.4908330008143424e-21	3.685069965957578e-20	4.363214779883403e-14	3.9772628141177903e-13	1.4604080477896244e-13
34100000	0.004977437704058907	1.9476818193711574e-49	-7.613250970058255e-51	1.4368520074824072e-10	4.991682765692733e-15	0.00004512430391939298	-1.4908328451791785e-21	3.685069965957578e-20	4.363214779883403e-14	3.9772628141177903e-13	1.4604080477896244e-13
34200000	0.004977437704058907	1.9476818193711574e-49	-7.635622225176861e-51	1.4368520074824072e-10	4.991682765692733e-15	0.00004512430391939298	-1.4908326895440148e-21	3.685069965957578e-20	4.363214779883403e-14	3.9772628141177903e-13	1.4604080477896244e-13
34300000	0.004977437704058907	1.9476818193711574e-49	-7.657993480295513e-51	1.4368520074824072e-10	4.991682765692733e-15	0.00004512430391939298	-1.490832533908851e-21	3.685069965957578e-20	4.363214779883403e-14	3.9772628141177903e-13	1.4604080477896244e-13
34400000	0.004977437704058907	1.9476818193711574e-49	-7.680364735414159e-51	1.4368520074824072e-10	4.991682765692733e-15	0.00004512430391939298	-1.4908323782736872e-21	3.685069965957578e-20	4.363214779883403e-14	3.9772628141177903e-13	1.4604080477896244e-13
34500000	0.004977437704058907	1.9476818193711574e-49	-7.702735990532715e-51	1.4368520074824072e-10	4.991682765692733e-15	0.00004512430391939298	-1.4908322226385234e-21	3.685069965957578e-20	4.363214779883403e-14	3.9772628141177903e-13	1.4604080477896244e-13
34600000	0.004977437704058907	1.9476818193711574e-49	-7.72510724565118e-51	1.4368520074824072e-10	4.991682765692733e-15	0.00004512430391939298	-1.4908320670033597e-21	3.685069965957578e-20	4.363214779883403e-14	3.9772628141177903e-13	1.4604080477896244e-13
34700000	0.004977437704058907	1.9476818193711574e-49	-7.747478500769555e-51	1.4368520074824072e-10	4.991682765692733e-15	0.00004512430391939298	-1.490831911368196e-21	3.685069965957578e-20	4.363214779883403e-14	3.9772628141177903e-13	1.4604080477896244e-13
34800000	0.004977437704058907	1.9476818193711574e-49	-7.769849755887839e-51	1.4368520074824072e-10	4.991682765692733e-15	0.00004512430391939298	-1.490831755733032e-21	3.685069965957578e-20	4.363214779883403e-14	3.9772628141177903e-13	1.4604080477896244e-13
34900000	0.004977437704058907	1.9476818193711574e-49	-7.792221011006039e-51	1.4368520074824072e-10	4.991682765692733e-15	0.00004512430391939298	-1.4908316000978684e-21	3.685069965957578e-20	4.363214779883403e-14	3.9772628141177903e-13	1.4604080477896244e-13
35000000	0.004977437704058907	1.9476818193711574e-49	-7.814592266124152e-51	1.4368520074824072e-10	4.991682765692733e-15	0.00004512430391939298	-1.4908314444627046e-21	3.685069965957578e-20	4.363214779883403e-14	3.9772628141177903e-13	1.4604080477896244e-13
35100000	0.004977437704058907	1.9476818193711574e-49	-7.836963521242181e-51	1.4368520074824072e-10	4.991682765692733e-15	0.00004512430391939298	-1.4908312888275407e-21	3.685069965957578e-20	4.363214779883403e-14	3.9772628141177903e-13	1.4604080477896244e-13
35200000	0.004977437704058907	1.9476818193711574e-49	-7.859334776360127e-51	1.4368520074824072e-10	4.991682765692733e-15	0.00004512430391939298	-1.490831133192377e-21	3.685069965957578e-20	4.363214779883403e-14	3.9772628141177903e-13	1.4604080477896244e-13
35300000	0.004977437704058907	1.9476818193711574e-49	-7.881706031477992e-51	1.4368520074824072e-10	4.991682765692733e-15	0.00004512430391939298	-1.4908309775572133e-21	3.685069965957578e-20	4.363214779883403e-14	3.9772628141177903e-13	1.4604080477896244e-13
35400000	0.004977437704058907	1.9476818193711574e-49	-7.904077286595777e-51	1.4368520074824072e-10	4.991682765692733e-15	0.00004512430391939298	-1.4908308219220496e-21	3.685069965957578e-20	4.363214779883403e-14	3.9772628141177903e-13	1.4604080477896244e-13
35500000	0.004977437704058907	1.9476818193711574e-49	-7.926448541713482e-51	1.4368520074824072e-10	4.991682765692733e-15	0.00004512430391939298	-1.4908306662868856e-21	3.685069965957578e-20	4.363214779883403e-14	3.9772628141177903e-13	1.4604080477896244e-13
35600000	0.004977437704058907	1.9476818193711574e-49	-7.94881979683111e-51	1.4368520074824072e-10	4.991682765692733e-15	0.00004512430391939298	-1.490830510651722e-21	3.685069965957578e-20	4.363214779883403e-14	3.9772628141177903e-13	1.4604080477896244e-13
35700000	0.004977437704058907	1.9476818193711574e-49	-7.971191051948663e-51	1.4368520074824072e-10	4.991682765692733e-15	0.00004512430391939298	-1.4908303550165582e-21	3.685069965957578e-20	4.363214779883403e-14	3.9772628141177903e-13	1.4604080477896244e-13
35800000	0.004977437704058907	1.9476818193711574e-49	-7.993562307066141e-51	1.4368520074824072e-10	4.991682765692733e-15	0.00004512430391939298	-1.4908301993813943e-21	3.685069965957578e-20	4.363214779883403e-14	3.9772628141177903e-13	1.4604080477896244e-13
35900000	0.004977437704058907	1.9476818193711574e-49	-8.015933562183547e-51	1.4368520074824072e-10	4.991682765692733e-15	0.00004512430391939298	-1.4908300437462306e-21	3.685069965957578e-20	4.363214779883403e-14	3.9772628141177903e-13	1.4604080477896244e-13
36000000	0.004977437704058907	1.9476818193711574e-49	-8.03830481730088e-51	1.4368520074824072e-10	4.991682765692733e-15	0.00004512430391939298	-1.4908298881110668e-21	3.685069965957578e-20	4.363214779883403e-14	3.9772628141177903e-13	1.4604080477896244e-13
36100000	0.004977437704058907	1.9476818193711574e-49	-8.060676072418144e-51	1.4368520074824072e-10	4.991682765692733e-15	0.00004512430391939298	-1.4908297324759031e-21	3.685069965957578e-20	4.363214779883403e-14	3.9772628141177903e-13	1.4604080477896244e-13
36200000	0.004977437704058907	1.9476818193711574e-49	-8.083047327535338e-51	1.4368520074824072e-10	4.991682765692733e-15	0.00004512430391939298	-1.4908295768407392e-21	3.685069965957578e-20	4.363214779883403e-14	3.9772628141177903e-13	1.4604080477896244e-13
36300000	0.004977437704058907	1.9476818193711574e-49	-8.105418582652466e-51	1.4368520074824072e-10	4.991682765692733e-15	0.00004512430391939298	-1.4908294212055755e-21	3.685069965957578e-20	4.363214779883403e-14	3.9772628141177903e-13	1.4604080477896244e-13
36400000	0.004977437704058907	1.9476818193711574e-49	-8.127789837769527e-51	1.4368520074824072e-10	4.991682765692733e-15	0.00004512430391939298	-1.4908292655704118e-21	3.685069965957578e-20	4.363214779883403e-14	3.9772628141177903e-13	1.4604080477896244e-13
36500000	0.004977437704058907	1.9476818193711574e-49	-8.150161092886525e-51	1.4368520074824072e-10	4.991682765692733e-15	0.00004512430391939298	-1.4908291099352478e-21	3.685069965957578e-20	4.363214779883403e-14	3.9772628141177903e-13	1.4604080477896244e-13
36600000	0.004977437704058907	1.9476818193711574e-49	-8.172532348003458e-51	1.4368520074824072e-10	4.991682765692733e-15	0.00004512430391939298	-1.4908289543000841e-21	3.685069965957578e-20	4.363214779883403e-14	3.9772628141177903e-13	1.4604080477896244e-13
36700000	0.004977437704058907	1.9476818193711574e-49	-8.19490360312033e-51	1.4368520074824072e-10	4.991682765692733e-15	0.00004512430391939298	-1.4908287986649204e-21	3.685069965957578e-20	4.363214779883403e-14	3.9772628141177903e-13	1.4604080477896244e-13
36800000	0.004977437704058907	1.9476818193711574e-49	-8.217274858237141e-51	1.4368520074824072e-10	4.991682765692733e-15	0.00004512430391939298	-1.4908286430297567e-21	3.685069965957578e-20	4.363214779883403e-14	3.9772628141177903e-13	1.4604080477896244e-13
36900000	0.004977437704058907	1.9476818193711574e-49	-8.239646113353894e-51	1.4368520074824072e-10	4.991682765692733e-15	0.00004512430391939298	-1.4908284873945928e-21	3.685069965957578e-20	4.363214779883403e-14	3.9772628141177903e-13	1.4604080477896244e-13
37000000	0.004977437704058907	1.9476818193711574e-49	-8.262017368470589e-51	1.4368520074824072e-10	4.991682765692733e-15	0.00004512430391939298	-1.490828331759429e-21	3.685069965957578e-20	4.363214779883403e-14	3.9772628141177903e-13	1.4604080477896244e-13
37100000	0.004977437704058907	1.9476818193711574e-49	-8.284388623587228e-51	1.4368520074824072e-10	4.991682765692733e-15	0.00004512430391939298	-1.4908281761242653e-21	3.685069965957578e-20	4.363214779883403e-14	3.9772628141177903e-13	1.4604080477896244e-13
37200000	0.004977437704058907	1.9476818193711574e-49	-8.306759878703811e-51	1.4368520074824072e-10	4.991682765692733e-15	0.00004512430391939298	-1.4908280204891014e-21	3.685069965957578e-20	4.363214779883403e-14	3.9772628141177903e-13	1.4604080477896244e-13
37300000	0.004977437704058907	1.9476818193711574e-49	-8.329131133820343e-51	1.4368520074824072e-10	4.991682765692733e-15	0.00004512430391939298	-1.4908278648539377e-21	3.685069965957578e-20	4.363214779883403e-14	3.9772628141177903e-13	1.4604080477896244e-13
37400000	0.004977437704058907	1.9476818193711574e-49	-8.351502388936822e-51	1.4368520074824072e-10	4.991682765692733e-15	0.00004512430391939298	-1.490827709218774e-21	3.685069965957578e-20	4.363214779883403e-14	3.9772628141177903e-13	1.4604080477896244e-13
37500000	0.004977437704058907	1.9476818193711574e-49	-8.37387364405325e-51	1.4368520074824072e-10	4.991682765692733e-15	0.00004512430391939298	-1.49082755358361e-21	3.685069965957578e-20	4.363214779883403e-14	3.9772628141177903e-13	1.4604080477896244e-13
37600000	0.004977437704058907	1.9476818193711574e-49	-8.39624489916963e-51	1.4368520074824072e-10	4.991682765692733e-15	0.00004512430391939298	-1.4908273979484463e-21	3.685069965957578e-20	4.363214779883403e-14	3.9772628141177903e-13	1.4604080477896244e-13
37700000	0.004977437704058907	1.9476818193711574e-49	-8.418616154285962e-51	1.4368520074824072e-10	4.991682765692733e-15	0.00004512430391939298	-1.4908272423132826e-21	3.685069965957578e-20	4.363214779883403e-14	3.9772628141177903e-13	1.4604080477896244e-13
37800000	0.004977437704058907	1.9476818193711574e-49	-8.440987409402248e-51	1.4368520074824072e-10	4.991682765692733e-15	0.00004512430391939298	-1.4908270866781189e-21	3.685069965957578e-20	4.363214779883403e-14	3.9772628141177903e-13	1.4604080477896244e-13
37900000	0.004977437704058907	1.9476818193711574e-49	-8.463358664518489e-51	1.4368520074824072e-10	4.991682765692733e-15	0.00004512430391939298	-1.490826931042955e-21	3.685069965957578e-20	4.363214779883403e-14	3.9772628141177903e-13	1.4604080477896244e-13
38000000	0.004977437704058907	1.9476818193711574e-49	-8.485729919634686e-51	1.4368520074824072e-10	4.991682765692733e-15	0.00004512430391939298	-1.4908267754077912e-21	3.685069965957578e-20	4.363214779883403e-14	3.9772628141177903e-13	1.4604080477896244e-13
38100000	0.004977437704058907	1.9476818193711574e-49	-8.508101174750842e-51	1.4368520074824072e-10	4.991682765692733e-15	0.00004512430391939298	-1.4908266197726275e-21	3.685069965957578e-20	4.363214779883403e-14	3.9772628141177903e-13	1.4604080477896244e-13
38200000	0.004977437704058907	1.9476818193711574e-49	-8.530472429866956e-51	1.4368520074824072e-10	4.991682765692733e-15	0.00004512430391939298	-1.4908264641374636e-21	3.685069965957578e-20	4.363214779883403e-14	3.9772628141177903e-13	1.4604080477896244e-13
38300000	0.004977437704058907	1.9476818193711574e-49	-8.552843684983032e-51	1.4368520074824072e-10	4.991682765692733e-15	0.00004512430391939298	-1.4908263085022999e-21	3.685069965957578e-20	4.363214779883403e-14	3.9772628141177903e-13	1.4604080477896244e-13
38400000	0.004977437704058907	1.9476818193711574e-49	-8.57521494009907e-51	1.4368520074824072e-10	4.991682765692733e-15	0.00004512430391939298	-1.4908261528671362e-21	3.685069965957578e-20	4.363214779883403e-14	3.9772628141177903e-13	1.4604080477896244e-13
38500000	0.004977437704058907	1.9476818193711574e-49	-8.597586195215071e-51	1.4368520074824072e-10	4.991682765692733e-15	0.00004512430391939298	-1.4908259972319724e-21	3.685069965957578e-20	4.363214779883403e-14	3.9772628141177903e-13	1.4604080477896244e-13
38600000	0.004977437704058907	1.9476818193711574e-49	-8.619957450331037e-51	1.4368520074824072e-10	4.991682765692733e-15	0.00004512430391939298	-1.4908258415968085e-21	3.685069965957578e-20	4.363214779883403e-14	3.9772628141177903e-13	1.4604080477896244e-13
38700000	0.004977437704058907	1.9476818193711574e-49	-8.642328705446971e-51	1.4368520074824072e-10	4.991682765692733e-15	0.00004512430391939298	-1.4908256859616448e-21	3.685069965957578e-20	4.363214779883403e-14	3.9772628141177903e-13	1.4604080477896244e-13
38800000	0.004977437704058907	1.9476818193711574e-49	-8.664699960562871e-51	1.4368520074824072e-10	4.991682765692733e-15	0.00004512430391939298	-1.490825530326481e-21	3.685069965957578e-20	4.363214779883403e-14	3.9772628141177903e-13	1.4604080477896244e-13
38900000	0.004977437704058907	1.9476818193711574e-49	-8.687071215678741e-51	1.4368520074824072e-10	4.991682765692733e-15	0.00004512430391939298	-1.4908253746913172e-21	3.685069965957578e-20	4.363214779883403e-14	3.9772628141177903e-13	1.4604080477896244e-13
39000000	0.004977437704058907	1.9476818193711574e-49	-8.709442470794582e-51	1.4368520074824072e-10	4.991682765692733e-15	0.00004512430391939298	-1.4908252190561534e-21	3.685069965957578e-20	4.363214779883403e-14	3.9772628141177903e-13	1.4604080477896244e-13
39100000	0.004977437704058907	1.9476818193711574e-49	-8.731813725910394e-51	1.4368520074824072e-10	4.991682765692733e-15	0.00004512430391939298	-1.4908250634209897e-21	3.685069965957578e-20	4.363214779883403e-14	3.9772628141177903e-13	1.4604080477896244e-13
39200000	0.004977437704058907	1.9476818193711574e-49	-8.754184981026182e-51	1.4368520074824072e-10	4.991682765692733e-15	0.00004512430391939298	-1.490824907785826e-21	3.685069965957578e-20	4.363214779883403e-14	3.9772628141177903e-13	1.4604080477896244e-13
39300000	0.004977437704058907	1.9476818193711574e-49	-8.776556236141943e-51	1.4368520074824072e-10	4.991682765692733e-15	0.00004512430391939298	-1.490824752150662e-21	3.685069965957578e-20	4.363214779883403e-14	3.9772628141177903e-13	1.4604080477896244e-13
39400000	0.004977437704058907	1.9476818193711574e-49	-8.798927491257679e-51	1.4368520074824072e-10	4.991682765692733e-15	0.00004512430391939298	-1.4908245965154984e-21	3.685069965957578e-20	4.363214779883403e-14	3.9772628141177903e-13	1.4604080477896244e-13
39500000	0.004977437704058907	1.9476818193711574e-49	-8.821298746373394e-51	1.4368520074824072e-10	4.991682765692733e-15	0.00004512430391939298	-1.4908244408803346e-21	3.685069965957578e-20	4.363214779883403e-14	3.9772628141177903e-13	1.4604080477896244e-13
39600000	0.004977437704058907	1.9476818193711574e-49	-8.843670001489089e-51	1.4368520074824072e-10	4.991682765692733e-15	0.00004512430391939298	-1.4908242852451707e-21	3.685069965957578e-20	4.363214779883403e-14	3.9772628141177903e-13	1.4604080477896244e-13
39700000	0.004977437704058907	1.9476818193711574e-49	-8.866041256604763e-51	1.4368520074824072e-10	4.991682765692733e-15	0.00004512430391939298	-1.490824129610007e-21	3.685069965957578e-20	4.363214779883403e-14	3.9772628141177903e-13	1.4604080477896244e-13
39800000	0.004977437704058907	1.9476818193711574e-49	-8.88841251172042e-51	1.4368520074824072e-10	4.991682765692733e-15	0.00004512430391939298	-1.4908239739748433e-21	3.685069965957578e-20	4.363214779883403e-14	3.9772628141177903e-13	1.4604080477896244e-13
39900000	0.004977437704058907	1.9476818193711574e-49	-8.91078376683606e-51	1.4368520074824072e-10	4.991682765692733e-15	0.00004512430391939298	-1.4908238183396794e-21	3.685069965957578e-20	4.363214779883403e-14	3.9772628141177903e-13	1.4604080477896244e-13
40000000	0.004977437704058907	1.9476818193711574e-49	-8.933155021951685e-51	1.4368520074824072e-10	4.991682765692733e-15	0.00004512430391939298	-1.4908236627045156e-21	3.685069965957578e-20	4.363214779883403e-14	3.9772628141177903e-13	1.4604080477896244e-13
40100000	0.004977437704058907	1.9476818193711574e-49	-8.955526277067297e-51	1.4368520074824072e-10	4.991682765692733e-15	0.00004512430391939298	-1.490823507069352e-21	3.685069965957578e-20	4.363214779883403e-14	3.9772628141177903e-13	1.4604080477896244e-13
40200000	0.004977437704058907	1.9476818193711574e-49	-8.977897532182896e-51	1.4368520074824072e-10	4.991682765692733e-15	0.00004512430391939298	-1.4908233514341882e-21	3.685069965957578e-20	4.363214779883403e-14	3.9772628141177903e-13	1.4604080477896244e-13
40300000	0.004977437704058907	1.9476818193711574e-49	-9.000268787298482e-51	1.4368520074824072e-10	4.991682765692733e-15	0.00004512430391939298	-1.4908231957990243e-21	3.685069965957578e-20	4.363214779883403e-14	3.9772628141177903e-13	1.4604080477896244e-13
40400000	0.004977437704058907	1.9476818193711574e-49	-9.022640042414061e-51	1.4368520074824072e-10	4.991682765692733e-15	0.00004512430391939298	-1.4908230401638606e-21	3.685069965957578e-20	4.363214779883403e-14	3.9772628141177903e-13	1.4604080477896244e-13
40500000	0.004977437704058907	1.9476818193711574e-49	-9.045011297529631e-51	1.4368520074824072e-10	4.991682765692733e-15	0.00004512430391939298	-1.4908228845286968e-21	3.685069965957578e-20	4.363214779883403e-14	3.9772628141177903e-13	1.4604080477896244e-13
40600000	0.004977437704058907	1.9476818193711574e-49	-9.067382552645194e-51	1.4368520074824072e-10	4.991682765692733e-15	0.00004512430391939298	-1.490822728893533e-21	3.685069965957578e-20	4.363214779883403e-14	3.9772628141177903e-13	1.4604080477896244e-13
40700000	0.004977437704058907	1.9476818193711574e-49	-9.089753807760751e-51	1.4368520074824072e-10	4.991682765692733e-15	0.00004512430391939298	-1.4908225732583692e-21	3.685069965957578e-20	4.3632147798834036e-14	3.9772628141177903e-13	1.4604080477896244e-13
40800000	0.004977437704058907	1.9476818193711574e-49	-9.112125062876305e-51	1.4368520074824072e-10	4.991682765692733e-15	0.00004512430391939298	-1.4908224176232055e-21	3.685069965957578e-20	4.3632147798834036e-14	3.9772628141177903e-13	1.4604080477896244e-13
40900000	0.004977437704058907	1.9476818193711574e-49	-9.134496317991856e-51	1.4368520074824072e-10	4.991682765692733e-15	0.00004512430391939298	-1.4908222619880417e-21	3.685069965957577e-20	4.3632147798834036e-14	3.9772628141177903e-13	1.4604080477896244e-13
41000000	0.004977437704058907	1.9476818193711574e-49	-9.156867573107406e-51	1.4368520074824072e-10	4.991682765692733e-15	0.00004512430391939298	-1.4908221063528778e-21	3.685069965957577e-20	4.3632147798834036e-14	3.9772628141177903e-13	1.4604080477896244e-13
41100000	0.004977437704058907	1.9476818193711574e-49	-9.179238828222956e-51	1.4368520074824072e-10	4.991682765692733e-15	0.00004512430391939298	-1.4908219507177141e-21	3.685069965957577e-20	4.3632147798834036e-14	3.9772628141177903e-13	1.4604080477896244e-13
41200000	0.004977437704058907	1.9476818193711574e-49	-9.201610083338508e-51	1.4368520074824072e-10	4.991682765692733e-15	0.00004512430391939298	-1.4908217950825504e-21	3.685069965957577e-20	4.3632147798834036e-14	3.9772628141177903e-13	1.4604080477896244e-13
41300000	0.004977437704058907	1.9476818193711574e-49	-9.223981338454063e-51	1.4368520074824072e-10	4.991682765692733e-15	0.00004512430391939298	-1.4908216394473865e-21	3.685069965957577e-20	4.3632147798834036e-14	3.9772628141177903e-13	1.4604080477896244e-13
41400000	0.004977437704058907	1.9476818193711574e-49	-9.246352593569622e-51	1.4368520074824072e-10	4.991682765692733e-15	0.00004512430391939298	-1.4908214838122228e-21	3.685069965957577e-20	4.3632147798834036e-14	3.9772628141177903e-13	1.4604080477896244e-13
41500000	0.004977437704058907	1.9476818193711574e-49	-9.268723848685188e-51	1.4368520074824072e-10	4.991682765692733e-15	0.00004512430391939298	-1.490821328177059e-21	3.685069965957577e-20	4.3632147798834036e-14	3.9772628141177903e-13	1.4604080477896244e-13
41600000	0.004977437704058907	1.9476818193711574e-49	-9.29109510380076e-51	1.4368520074824072e-10	4.991682765692733e-15	0.00004512430391939298	-1.4908211725418953e-21	3.685069965957577e-20	4.3632147798834036e-14	3.9772628141177903e-13	1.4604080477896244e-13
41700000	0.004977437704058907	1.9476818193711574e-49	-9.313466358916342e-51	1.4368520074824072e-10	4.991682765692733e-15	0.00004512430391939298	-1.4908210169067314e-21	3.685069965957577e-20	4.3632147798834036e-14	3.9772628141177903e-13	1.4604080477896244e-13
41800000	0.004977437704058907	1.9476818193711578e-49	-9.335837614031934e-51	1.4368520074824072e-10	4.991682765692733e-15	0.00004512430391939298	-1.4908208612715677e-21	3.685069965957577e-20	4.3632147798834036e-14	3.9772628141177903e-13	1.4604080477896244e-13
41900000	0.004977437704058907	1.9476818193711578e-49	-9.358208869147536e-51	1.4368520074824072e-10	4.991682765692733e-15	0.00004512430391939298	-1.490820705636404e-21	3.685069965957577e-20	4.3632147798834036e-14	3.9772628141177903e-13	1.4604080477896244e-13
42000000	0.004977437704058907	1.9476818193711578e-49	-9.380580124263152e-51	1.4368520074824072e-10	4.991682765692733e-15	0.00004512430391939298	-1.49082055000124e-21	3.685069965957577e-20	4.3632147798834036e-14	3.9772628141177903e-13	1.4604080477896244e-13
42100000	0.004977437704058907	1.9476818193711578e-49	-9.402951379378783e-51	1.4368520074824072e-10	4.991682765692733e-15	0.00004512430391939298	-1.4908203943660763e-21	3.685069965957577e-20	4.3632147798834036e-14	3.9772628141177903e-13	1.4604080477896244e-13
42200000	0.004977437704058907	1.9476818193711578e-49	-9.425322634494428e-51	1.4368520074824072e-10	4.991682765692733e-15	0.00004512430391939298	-1.4908202387309126e-21	3.685069965957577e-20	4.3632147798834036e-14	3.9772628141177903e-13	1.4604080477896244e-13
42300000	0.004977437704058907	1.9476818193711578e-49	-9.447693889610092e-51	1.4368520074824072e-10	4.991682765692733e-15	0.00004512430391939298	-1.4908200830957489e-21	3.685069965957577e-20	4.3632147798834036e-14	3.9772628141177903e-13	1.4604080477896244e-13
42400000	0.004977437704058907	1.9476818193711578e-49	-9.470065144725773e-51	1.4368520074824072e-10	4.991682765692733e-15	0.00004512430391939298	-1.490819927460585e-21	3.685069965957577e-20	4.3632147798834036e-14	3.9772628141177903e-13	1.4604080477896244e-13
42500000	0.004977437704058907	1.9476818193711578e-49	-9.492436399841475e-51	1.4368520074824072e-10	4.991682765692733e-15	0.00004512430391939298	-1.4908197718254212e-21	3.685069965957577e-20	4.3632147798834036e-14	3.9772628141177903e-13	1.4604080477896244e-13
42600000	0.004977437704058907	1.9476818193711578e-49	-9.514807654957199e-51	1.4368520074824072e-10	4.991682765692733e-15	0.00004512430391939298	-1.4908196161902575e-21	3.685069965957577e-20	4.3632147798834036e-14	3.9772628141177903e-13	1.4604080477896244e-13
42700000	0.004977437704058907	1.9476818193711578e-49	-9.537178910072944e-51	1.4368520074824072e-10	4.991682765692733e-15	0.00004512430391939298	-1.4908194605550936e-21	3.685069965957577e-20	4.3632147798834036e-14	3.9772628141177903e-13	1.4604080477896244e-13
42800000	0.004977437704058907	1.9476818193711578e-49	-9.559550165188715e-51	1.4368520074824072e-10	4.991682765692733e-15	0.00004512430391939298	-1.4908193049199299e-21	3.685069965957577e-20	4.3632147798834036e-14	3.9772628141177903e-13	1.4604080477896244e-13
42900000	0.004977437704058907	1.9476818193711578e-49	-9.581921420304511e-51	1.4368520074824072e-10	4.991682765692733e-15	0.00004512430391939298	-1.4908191492847661e-21	3.685069965957577e-20	4.3632147798834036e-14	3.9772628141177903e-13	1.4604080477896244e-13
43000000	0.004977437704058907	1.9476818193711578e-49	-9.604292675420334e-51	1.4368520074824072e-10	4.991682765692733e-15	0.00004512430391939298	-1.4908189936496022e-21	3.685069965957577e-20	4.3632147798834036e-14	3.9772628141177903e-13	1.4604080477896244e-13
43100000	0.004977437704058907	1.9476818193711578e-49	-9.626663930536185e-51	1.4368520074824072e-10	4.991682765692733e-15	0.00004512430391939298	-1.4908188380144385e-21	3.685069965957577e-20	4.3632147798834036e-14	3.9772628141177903e-13	1.4604080477896244e-13
43200000	0.004977437704058907	1.9476818193711578e-49	-9.649035185652066e-51	1.4368520074824072e-10	4.991682765692733e-15	0.00004512430391939298	-1.4908186823792748e-21	3.685069965957577e-20	4.3632147798834036e-14	3.9772628141177903e-13	1.4604080477896244e-13
43300000	0.004977437704058907	1.9476818193711578e-49	-9.671406440767978e-51	1.4368520074824072e-10	4.991682765692733e-15	0.00004512430391939298	-1.490818526744111e-21	3.685069965957577e-20	4.3632147798834036e-14	3.9772628141177903e-13	1.4604080477896244e-13
43400000	0.004977437704058907	1.9476818193711578e-49	-9.693777695883924e-51	1.4368520074824072e-10	4.991682765692733e-15	0.00004512430391939298	-1.4908183711089472e-21	3.685069965957577e-20	4.3632147798834036e-14	3.9772628141177903e-13	1.4604080477896244e-13
43500000	0.004977437704058907	1.9476818193711578e-49	-9.716148950999903e-51	1.4368520074824072e-10	4.991682765692733e-15	0.00004512430391939298	-1.4908182154737834e-21	3.685069965957577e-20	4.3632147798834036e-14	3.9772628141177903e-13	1.4604080477896244e-13
43600000	0.004977437704058907	1.9476818193711578e-49	-9.738520206115917e-51	1.4368520074824072e-10	4.991682765692733e-15	0.00004512430391939298	-1.4908180598386197e-21	3.685069965957577e-20	4.3632147798834036e-14	3.9772628141177903e-13	1.4604080477896244e-13
43700000	0.004977437704058907	1.9476818193711578e-49	-9.760891461231969e-51	1.4368520074824072e-10	4.991682765692733e-15	0.00004512430391939298	-1.4908179042034558e-21	3.685069965957577e-20	4.3632147798834036e-14	3.9772628141177903e-13	1.4604080477896244e-13
43800000	0.004977437704058907	1.9476818193711578e-49	-9.783262716348059e-51	1.4368520074824072e-10	4.991682765692733e-15	0.00004512430391939298	-1.490817748568292e-21	3.685069965957577e-20	4.3632147798834036e-14	3.9772628141177903e-13	1.4604080477896244e-13
43900000	0.004977437704058907	1.9476818193711578e-49	-9.805633971464188e-51	1.4368520074824072e-10	4.991682765692733e-15	0.00004512430391939298	-1.4908175929331283e-21	3.685069965957577e-20	4.3632147798834036e-14	3.9772628141177903e-13	1.4604080477896244e-13
44000000	0.004977437704058907	1.9476818193711578e-49	-9.828005226580359e-51	1.4368520074824072e-10	4.991682765692733e-15	0.00004512430391939298	-1.4908174372979646e-21	3.685069965957577e-20	4.3632147798834036e-14	3.9772628141177903e-13	1.4604080477896244e-13
44100000	0.004977437704058907	1.9476818193711578e-49	-9.850376481696573e-51	1.4368520074824072e-10	4.991682765692733e-15	0.00004512430391939298	-1.4908172816628007e-21	3.685069965957577e-20	4.3632147798834036e-14	3.9772628141177903e-13	1.4604080477896244e-13
44200000	0.004977437704058907	1.9476818193711578e-49	-9.87274773681283e-51	1.4368520074824072e-10	4.991682765692733e-15	0.00004512430391939298	-1.490817126027637e-21	3.685069965957577e-20	4.3632147798834036e-14	3.9772628141177903e-13	1.4604080477896244e-13
44300000	0.004977437704058907	1.9476818193711578e-49	-9.895118991929133e-51	1.4368520074824072e-10	4.991682765692733e-15	0.00004512430391939298	-1.4908169703924733e-21	3.685069965957577e-20	4.3632147798834036e-14	3.9772628141177903e-13	1.4604080477896244e-13
44400000	0.004977437704058907	1.9476818193711578e-49	-9.917490247045431e-51	1.4368520074824072e-10	4.991682765692733e-15	0.00004512430391939298	-1.4908168147573093e-21	3.685069965957577e-20	4.3632147798834036e-14	3.9772628141177903e-13	1.4604080477896244e-13
44500000	0.004977437704058907	1.9476818193711578e-49	-9.939861502161638e-51	1.4368520074824072e-10	4.991682765692733e-15	0.00004512430391939298	-1.4908166591221456e-21	3.685069965957577e-20	4.3632147798834036e-14	3.9772628141177903e-13	1.4604080477896244e-13
44600000	0.004977437704058907	1.9476818193711578e-49	-9.962232757277754e-51	1.4368520074824072e-10	4.991682765692733e-15	0.00004512430391939298	-1.4908165034869819e-21	3.685069965957577e-20	4.3632147798834036e-14	3.9772628141177903e-13	1.4604080477896244e-13
44700000	0.004977437704058907	1.9476818193711578e-49	-9.98460401239378e-51	1.4368520074824072e-10	4.991682765692733e-15	0.00004512430391939298	-1.4908163478518182e-21	3.685069965957577e-20	4.3632147798834036e-14	3.9772628141177903e-13	1.4604080477896244e-13
44800000	0.004977437704058907	1.9476818193711578e-49	-1.0006975267509717e-50	1.4368520074824072e-10	4.991682765692733e-15	0.00004512430391939298	-1.4908161922166543e-21	3.685069965957577e-20	4.3632147798834036e-14	3.9772628141177903e-13	1.4604080477896244e-13
44900000	0.004977437704058907	1.9476818193711578e-49	-1.0029346522625567e-50	1.4368520074824072e-10	4.991682765692733e-15	0.00004512430391939298	-1.4908160365814905e-21	3.685069965957577e-20	4.3632147798834036e-14	3.9772628141177903e-13	1.4604080477896244e-13
45000000	0.004977437704058907	1.9476818193711578e-49	-1.0051717777741332e-50	1.4368520074824072e-10	4.991682765692733e-15	0.00004512430391939298	-1.4908158809463268e-21	3.685069965957577e-20	4.3632147798834036e-14	3.9772628141177903e-13	1.4604080477896244e-13
45100000	0.004977437704058907	1.9476818193711578e-49	-1.0074089032857011e-50	1.4368520074824072e-10	4.991682765692733e-15	0.00004512430391939298	-1.490815725311163e-21	3.685069965957577e-20	4.3632147798834036e-14	3.9772628141177903e-13	1.4604080477896244e-13
45200000	0.004977437704058907	1.9476818193711578e-49	-1.0096460287972609e-50	1.4368520074824072e-10	4.991682765692733e-15	0.00004512430391939298	-1.4908155696759992e-21	3.685069965957577e-20	4.3632147798834036e-14	3.9772628141177903e-13	1.4604080477896244e-13
45300000	0.004977437704058907	1.9476818193711578e-49	-1.0118831543088125e-50	1.4368520074824072e-10	4.991682765692733e-15	0.00004512430391939298	-1.4908154140408355e-21	3.685069965957577e-20	4.3632147798834036e-14	3.9772628141177903e-13	1.4604080477896244e-13
45400000	0.004977437704058907	1.9476818193711578e-49	-1.0141202798203561e-50	1.4368520074824072e-10	4.991682765692733e-15	0.00004512430391939298	-1.4908152584056717e-21	3.685069965957577e-20	4.3632147798834036e-14	3.9772628141177903e-13	1.4604080477896244e-13
45500000	0.004977437704058907	1.9476818193711578e-49	-1.0163574053318918e-50	1.4368520074824072e-10	4.991682765692733e-15	0.00004512430391939298	-1.4908151027705078e-21	3.685069965957577e-20	4.3632147798834036e-14	3.9772628141177903e-13	1.4604080477896244e-13
45600000	0.004977437704058907	1.9476818193711578e-49	-1.0185945308434198e-50	1.4368520074824072e-10	4.991682765692733e-15	0.00004512430391939298	-1.4908149471353441e-21	3.685069965957577e-20	4.3632147798834036e-14	3.9772628141177903e-13	1.4604080477896244e-13
45700000	0.004977437704058907	1.9476818193711578e-49	-1.0208316563549402e-50	1.4368520074824072e-10	4.991682765692733e-15	0.00004512430391939298	-1.4908147915001804e-21	3.685069965957577e-20	4.3632147798834036e-14	3.9772628141177903e-13	1.4604080477896244e-13
45800000	0.004977437704058907	1.9476818193711578e-49	-1.0230687818664532e-50	1.4368520074824072e-10	4.991682765692733e-15	0.00004512430391939298	-1.4908146358650165e-21	3.685069965957577e-20	4.3632147798834036e-14	3.9772628141177903e-13	1.4604080477896244e-13
45900000	0.004977437704058907	1.9476818193711578e-49	-1.0253059073779588e-50	1.4368520074824072e-10	4.991682765692733e-15	0.00004512430391939298	-1.4908144802298527e-21	3.685069965957577e-20	4.3632147798834036e-14	3.9772628141177903e-13	1.4604080477896244e-13
46000000	0.004977437704058907	1.9476818193711578e-49	-1.0275430328894573e-50	1.4368520074824072e-10	4.991682765692733e-15	0.00004512430391939298	-1.490814324594689e-21	3.685069965957577e-20	4.3632147798834036e-14	3.9772628141177903e-13	1.4604080477896244e-13
46100000	0.004977437704058907	1.9476818193711578e-49	-1.0297801584009488e-50	1.4368520074824072e-10	4.991682765692733e-15	0.00004512430391939298	-1.4908141689595253e-21	3.685069965957577e-20	4.3632147798834036e-14	3.9772628141177903e-13	1.4604080477896244e-13
46200000	0.004977437704058907	1.9476818193711578e-49	-1.0320172839124334e-50	1.4368520074824072e-10	4.991682765692733e-15	0.00004512430391939298	-1.4908140133243614e-21	3.685069965957577e-20	4.3632147798834036e-14	3.9772628141177903e-13	1.4604080477896244e-13
46300000	0.004977437704058907	1.9476818193711578e-49	-1.0342544094239112e-50	1.4368520074824072e-10	4.991682765692733e-15	0.00004512430391939298	-1.4908138576891977e-21	3.685069965957577e-20	4.3632147798834036e-14	3.9772628141177903e-13	1.4604080477896244e-13
46400000	0.004977437704058907	1.9476818193711578e-49	-1.0364915349353824e-50	1.4368520074824072e-10	4.991682765692733e-15	0.00004512430391939298	-1.490813702054034e-21	3.685069965957577e-20	4.3632147798834036e-14	3.9772628141177903e-13	1.4604080477896244e-13
46500000	0.004977437704058907	1.9476818193711578e-49	-1.0387286604468472e-50	1.4368520074824072e-10	4.991682765692733e-15	0.00004512430391939298	-1.49081354641887e-21	3.685069965957577e-20	4.3632147798834036e-14	3.9772628141177903e-13	1.4604080477896244e-13
46600000	0.004977437704058907	1.9476818193711578e-49	-1.0409657859583057e-50	1.4368520074824072e-10	4.991682765692733e-15	0.00004512430391939298	-1.4908133907837063e-21	3.685069965957577e-20	4.3632147798834036e-14	3.9772628141177903e-13	1.4604080477896244e-13
46700000	0.004977437704058907	1.9476818193711578e-49	-1.043202911469758e-50	1.4368520074824072e-10	4.991682765692733e-15	0.00004512430391939298	-1.4908132351485426e-21	3.685069965957577e-20	4.3632147798834036e-14	3.9772628141177903e-13	1.4604080477896244e-13
46800000	0.004977437704058907	1.9476818193711578e-49	-1.0454400369812043e-50	1.4368520074824072e-10	4.991682765692733e-15	0.00004512430391939298	-1.4908130795133789e-21	3.685069965957577e-20	4.3632147798834036e-14	3.9772628141177903e-13	1.4604080477896244e-13
46900000	0.004977437704058907	1.9476818193711578e-49	-1.0476771624926446e-50	1.4368520074824072e-10	4.991682765692733e-15	0.00004512430391939298	-1.490812923878215e-21	3.685069965957577e-20	4.3632147798834036e-14	3.9772628141177903e-13	1.4604080477896244e-13
47000000	0.004977437704058907	1.9476818193711578e-49	-1.0499142880040793e-50	1.4368520074824072e-10	4.991682765692733e-15	0.00004512430391939298	-1.4908127682430512e-21	3.685069965957577e-20	4.3632147798834036e-14	3.9772628141177903e-13	1.4604080477896244e-13
47100000	0.004977437704058907	1.9476818193711578e-49	-1.0521514135155084e-50	1.4368520074824072e-10	4.991682765692733e-15	0.00004512430391939298	-1.4908126126078875e-21	3.685069965957577e-20	4.3632147798834036e-14	3.9772628141177903e-13	1.4604080477896244e-13
47200000	0.004977437704058907	1.9476818193711578e-49	-1.054388539026932e-50	1.4368520074824072e-10	4.991682765692733e-15	0.00004512430391939298	-1.4908124569727236e-21	3.685069965957577e-20	4.3632147798834036e-14	3.9772628141177903e-13	1.4604080477896244e-13
47300000	0.004977437704058907	1.9476818193711578e-49	-1.0566256645383502e-50	1.4368520074824072e-10	4.991682765692733e-15	0.00004512430391939298	-1.4908123013375599e-21	3.685069965957577e-20	4.3632147798834036e-14	3.9772628141177903e-13	1.4604080477896244e-13
47400000	0.004977437704058907	1.9476818193711578e-49	-1.0588627900497633e-50	1.4368520074824072e-10	4.991682765692733e-15	0.00004512430391939298	-1.4908121457023961e-21	3.685069965957577e-20	4.3632147798834036e-14	3.9772628141177903e-13	1.4604080477896244e-13
47500000	0.004977437704058907	1.9476818193711578e-49	-1.0610999155611712e-50	1.4368520074824072e-10	4.991682765692733e-15	0.00004512430391939298	-1.4908119900672322e-21	3.685069965957577e-20	4.3632147798834036e-14	3.9772628141177903e-13	1.4604080477896244e-13
47600000	0.004977437704058907	1.9476818193711578e-49	-1.0633370410725743e-50	1.4368520074824072e-10	4.991682765692733e-15	0.00004512430391939298	-1.4908118344320685e-21	3.685069965957577e-20	4.3632147798834036e-14	3.9772628141177903e-13	1.4604080477896244e-13
47700000	0.004977437704058907	1.9476818193711578e-49	-1.0655741665839726e-50	1.4368520074824072e-10	4.991682765692733e-15	0.00004512430391939298	-1.4908116787969048e-21	3.685069965957577e-20	4.3632147798834036e-14	3.9772628141177903e-13	1.4604080477896244e-13
47800000	0.004977437704058907	1.9476818193711578e-49	-1.0678112920953663e-50	1.4368520074824072e-10	4.991682765692733e-15	0.00004512430391939298	-1.490811523161741e-21	3.685069965957577e-20	4.3632147798834036e-14	3.9772628141177903e-13	1.4604080477896244e-13
47900000	0.004977437704058907	1.9476818193711578e-49	-1.0700484176067556e-50	1.4368520074824072e-10	4.991682765692733e-15	0.00004512430391939298	-1.4908113675265771e-21	3.685069965957577e-20	4.3632147798834036e-14	3.9772628141177903e-13	1.4604080477896244e-13
48000000	0.004977437704058907	1.9476818193711578e-49	-1.0722855431181404e-50	1.4368520074824072e-10	4.991682765692733e-15	0.00004512430391939298	-1.4908112118914134e-21	3.685069965957577e-20	4.3632147798834036e-14	3.9772628141177903e-13	1.4604080477896244e-13
48100000	0.004977437704058907	1.9476818193711578e-49	-1.074522668629521e-50	1.4368520074824072e-10	4.991682765692733e-15	0.00004512430391939298	-1.4908110562562497e-21	3.685069965957577e-20	4.3632147798834036e-14	3.9772628141177903e-13	1.4604080477896244e-13
48200000	0.004977437704058907	1.9476818193711578e-49	-1.0767597941408976e-50	1.4368520074824072e-10	4.991682765692733e-15	0.00004512430391939298	-1.4908109006210858e-21	3.685069965957577e-20	4.3632147798834036e-14	3.9772628141177903e-13	1.4604080477896244e-13
48300000	0.004977437704058907	1.9476818193711578e-49	-1.0789969196522703e-50	1.4368520074824072e-10	4.991682765692733e-15	0.00004512430391939298	-1.490810744985922e-21	3.685069965957577e-20	4.3632147798834036e-14	3.9772628141177903e-13	1.4604080477896244e-13
48400000	0.004977437704058907	1.9476818193711578e-49	-1.0812340451636391e-50	1.4368520074824072e-10	4.991682765692733e-15	0.00004512430391939298	-1.4908105893507583e-21	3.685069965957577e-20	4.3632147798834036e-14	3.9772628141177903e-13	1.4604080477896244e-13
48500000	0.004977437704058907	1.9476818193711578e-49	-1.0834711706750045e-50	1.4368520074824072e-10	4.991682765692733e-15	0.00004512430391939298	-1.4908104337155946e-21	3.685069965957577e-20	4.3632147798834036e-14	3.9772628141177903e-13	1.4604080477896244e-13
48600000	0.004977437704058907	1.9476818193711578e-49	-1.0857082961863662e-50	1.4368520074824072e-10	4.991682765692733e-15	0.00004512430391939298	-1.4908102780804307e-21	3.685069965957577e-20	4.3632147798834036e-14	3.9772628141177903e-13	1.4604080477896244e-13
48700000	0.004977437704058907	1.9476818193711578e-49	-1.0879454216977247e-50	1.4368520074824072e-10	4.991682765692733e-15	0.00004512430391939298	-1.490810122445267e-21	3.685069965957578e-20	4.3632147798834036e-14	3.9772628141177903e-13	1.4604080477896244e-13
48800000	0.004977437704058907	1.9476818193711578e-49	-1.0901825472090798e-50	1.4368520074824072e-10	4.991682765692733e-15	0.00004512430391939298	-1.4908099668101033e-21	3.685069965957578e-20	4.3632147798834036e-14	3.9772628141177903e-13	1.4604080477896244e-13
48900000	0.004977437704058907	1.9476818193711578e-49	-1.092419672720432e-50	1.4368520074824072e-10	4.991682765692733e-15	0.00004512430391939298	-1.4908098111749393e-21	3.685069965957578e-20	4.3632147798834036e-14	3.9772628141177903e-13	1.4604080477896244e-13
49000000	0.004977437704058907	1.9476818193711578e-49	-1.0946567982317812e-50	1.4368520074824072e-10	4.991682765692733e-15	0.00004512430391939298	-1.4908096555397756e-21	3.685069965957578e-20	4.3632147798834036e-14	3.9772628141177903e-13	1.4604080477896244e-13
49100000	0.004977437704058907	1.9476818193711578e-49	-1.0968939237431276e-50	1.4368520074824072e-10	4.991682765692733e-15	0.00004512430391939298	-1.4908094999046119e-21	3.685069965957578e-20	4.3632147798834036e-14	3.9772628141177903e-13	1.4604080477896244e-13
49200000	0.004977437704058907	1.9476818193711578e-49	-1.0991310492544713e-50	1.4368520074824072e-10	4.991682765692733e-15	0.00004512430391939298	-1.4908093442694482e-21	3.685069965957578e-20	4.3632147798834036e-14	3.9772628141177903e-13	1.4604080477896244e-13
49300000	0.004977437704058907	1.9476818193711578e-49	-1.1013681747658126e-50	1.4368520074824072e-10	4.991682765692733e-15	0.00004512430391939298	-1.4908091886342843e-21	3.685069965957578e-20	4.3632147798834036e-14	3.9772628141177903e-13	1.4604080477896244e-13
49400000	0.004977437704058907	1.9476818193711578e-49	-1.1036053002771514e-50	1.4368520074824072e-10	4.991682765692733e-15	0.00004512430391939298	-1.4908090329991205e-21	3.685069965957578e-20	4.3632147798834036e-14	3.9772628141177903e-13	1.4604080477896244e-13
49500000	0.004977437704058907	1.9476818193711578e-49	-1.105842425788488e-50	1.4368520074824072e-10	4.991682765692733e-15	0.00004512430391939298	-1.4908088773639568e-21	3.685069965957578e-20	4.3632147798834036e-14	3.9772628141177903e-13	1.4604080477896244e-13
49600000	0.004977437704058907	1.9476818193711578e-49	-1.1080795512998227e-50	1.4368520074824072e-10	4.991682765692733e-15	0.00004512430391939298	-1.4908087217287929e-21	3.685069965957578e-20	4.3632147798834036e-14	3.9772628141177903e-13	1.4604080477896244e-13
49700000	0.004977437704058907	1.9476818193711578e-49	-1.1103166768111552e-50	1.4368520074824072e-10	4.991682765692733e-15	0.00004512430391939298	-1.4908085660936292e-21	3.685069965957578e-20	4.3632147798834036e-14	3.9772628141177903e-13	1.4604080477896244e-13
49800000	0.004977437704058907	1.9476818193711578e-49	-1.1125538023224861e-50	1.4368520074824072e-10	4.991682765692733e-15	0.00004512430391939298	-1.4908084104584655e-21	3.685069965957578e-20	4.3632147798834036e-14	3.9772628141177903e-13	1.4604080477896244e-13
49900000	0.004977437704058907	1.9476818193711578e-49	-1.1147909278338151e-50	1.4368520074824072e-10	4.991682765692733e-15	0.00004512430391939298	-1.4908082548233015e-21	3.685069965957578e-20	4.3632147798834036e-14	3.977262814117791e-13	1.4604080477896244e-13
50000000	0.004977437704058907	1.9476818193711578e-49	-1.1170280533451427e-50	1.4368520074824072e-10	4.991682765692733e-15	0.00004512430391939298	-1.4908080991881378e-21	3.685069965957578e-20	4.3632147798834036e-14	3.977262814117791e-13	1.4604080477896244e-13
50100000	0.004977437704058907	1.9476818193711578e-49	-1.119265178856469e-50	1.4368520074824072e-10	4.991682765692734e-15	0.000045124303919392986	-1.4908079435529741e-21	3.685069965957578e-20	4.3632147798834036e-14	3.977262814117791e-13	1.4604080477896244e-13
50200000	0.004977437704058907	1.9476818193711578e-49	-1.121502304367794e-50	1.4368520074824072e-10	4.991682765692734e-15	0.000045124303919392986	-1.4908077879178104e-21	3.685069965957578e-20	4.3632147798834036e-14	3.977262814117791e-13	1.4604080477896244e-13
50300000	0.004977437704058907	1.9476818193711578e-49	-1.1237394298791178e-50	1.4368520074824072e-10	4.991682765692734e-15	0.000045124303919392986	-1.4908076322826465e-21	3.685069965957578e-20	4.3632147798834036e-14	3.977262814117791e-13	1.4604080477896244e-13
50400000	0.004977437704058907	1.9476818193711578e-49	-1.125976555390441e-50	1.4368520074824072e-10	4.991682765692734e-15	0.000045124303919392986	-1.4908074766474827e-21	3.685069965957578e-20	4.3632147798834036e-14	3.977262814117791e-13	1.4604080477896244e-13
50500000	0.004977437704058907	1.9476818193711578e-49	-1.1282136809017628e-50	1.4368520074824072e-10	4.991682765692734e-15	0.000045124303919392986	-1.490807321012319e-21	3.685069965957578e-20	4.3632147798834036e-14	3.977262814117791e-13	1.4604080477896244e-13
50600000	0.004977437704058907	1.9476818193711578e-49	-1.1304508064130842e-50	1.4368520074824072e-10	4.991682765692734e-15	0.000045124303919392986	-1.4908071653771551e-21	3.685069965957578e-20	4.3632147798834036e-14	3.977262814117791e-13	1.4604080477896244e-13
50700000	0.004977437704058907	1.9476818193711578e-49	-1.1326879319244051e-50	1.4368520074824072e-10	4.991682765692734e-15	0.000045124303919392986	-1.4908070097419914e-21	3.685069965957578e-20	4.363214779883403e-14	3.977262814117791e-13	1.4604080477896244e-13
50800000	0.004977437704058907	1.9476818193711578e-49	-1.1349250574357256e-50	1.4368520074824072e-10	4.991682765692734e-15	0.000045124303919392986	-1.4908068541068277e-21	3.685069965957578e-20	4.363214779883403e-14	3.977262814117791e-13	1.4604080477896244e-13
50900000	0.004977437704058907	1.9476818193711578e-49	-1.137162182947046e-50	1.4368520074824072e-10	4.991682765692734e-15	0.000045124303919392986	-1.490806698471664e-21	3.685069965957578e-20	4.363214779883403e-14	3.977262814117791e-13	1.4604080477896244e-13
51000000	0.004977437704058907	1.9476818193711578e-49	-1.139399308458366e-50	1.4368520074824072e-10	4.991682765692734e-15	0.000045124303919392986	-1.4908065428365e-21	3.685069965957578e-20	4.363214779883403e-14	3.977262814117791e-13	1.4604080477896244e-13
51100000	0.004977437704058907	1.9476818193711578e-49	-1.1416364339696862e-50	1.4368520074824072e-10	4.991682765692734e-15	0.000045124303919392986	-1.4908063872013363e-21	3.685069965957578e-20	4.363214779883403e-14	3.977262814117791e-13	1.4604080477896244e-13
51200000	0.004977437704058907	1.9476818193711578e-49	-1.1438735594810065e-50	1.4368520074824072e-10	4.991682765692734e-15	0.000045124303919392986	-1.4908062315661726e-21	3.685069965957578e-20	4.363214779883403e-14	3.977262814117791e-13	1.4604080477896244e-13
51300000	0.004977437704058907	1.9476818193711578e-49	-1.1461106849923272e-50	1.4368520074824072e-10	4.991682765692734e-15	0.000045124303919392986	-1.4908060759310087e-21	3.685069965957578e-20	4.363214779883403e-14	3.977262814117791e-13	1.4604080477896244e-13
51400000	0.004977437704058907	1.9476818193711578e-49	-1.148347810503648e-50	1.4368520074824072e-10	4.991682765692734e-15	0.000045124303919392986	-1.490805920295845e-21	3.685069965957578e-20	4.363214779883403e-14	3.977262814117791e-13	1.4604080477896244e-13
51500000	0.004977437704058907	1.9476818193711578e-49	-1.15058493601497e-50	1.4368520074824072e-10	4.991682765692734e-15	0.000045124303919392986	-1.4908057646606812e-21	3.685069965957578e-20	4.363214779883403e-14	3.977262814117791e-13	1.4604080477896244e-13
51600000	0.004977437704058907	1.9476818193711578e-49	-1.1528220615262923e-50	1.4368520074824072e-10	4.991682765692734e-15	0.000045124303919392986	-1.4908056090255175e-21	3.685069965957578e-20	4.363214779883403e-14	3.977262814117791e-13	1.4604080477896244e-13
51700000	0.004977437704058907	1.9476818193711578e-49	-1.1550591870376154e-50	1.4368520074824072e-10	4.991682765692734e-15	0.000045124303919392986	-1.4908054533903536e-21	3.685069965957578e-20	4.363214779883403e-14	3.977262814117791e-13	1.4604080477896244e-13
51800000	0.004977437704058907	1.9476818193711578e-49	-1.1572963125489399e-50	1.4368520074824072e-10	4.991682765692734e-15	0.000045124303919392986	-1.4908052977551899e-21	3.685069965957578e-20	4.363214779883403e-14	3.977262814117791e-13	1.4604080477896244e-13
51900000	0.004977437704058907	1.9476818193711578e-49	-1.1595334380602653e-50	1.4368520074824072e-10	4.991682765692734e-15	0.000045124303919392986	-1.4908051421200261e-21	3.685069965957578e-20	4.363214779883403e-14	3.977262814117791e-13	1.4604080477896244e-13
52000000	0.004977437704058907	1.9476818193711578e-49	-1.161770563571592e-50	1.4368520074824072e-10	4.991682765692734e-15	0.000045124303919392986	-1.4908049864848622e-21	3.685069965957578e-20	4.363214779883403e-14	3.977262814117791e-13	1.4604080477896244e-13
52100000	0.004977437704058907	1.9476818193711578e-49	-1.16400768908292e-50	1.4368520074824072e-10	4.991682765692734e-15	0.000045124303919392986	-1.4908048308496985e-21	3.6850699659575783e-20	4.363214779883403e-14	3.977262814117791e-13	1.4604080477896244e-13
52200000	0.004977437704058907	1.9476818193711578e-49	-1.1662448145942497e-50	1.4368520074824072e-10	4.991682765692734e-15	0.000045124303919392986	-1.4908046752145348e-21	3.6850699659575783e-20	4.363214779883403e-14	3.977262814117791e-13	1.4604080477896244e-13
52300000	0.004977437704058907	1.9476818193711578e-49	-1.1684819401055813e-50	1.4368520074824072e-10	4.991682765692734e-15	0.000045124303919392986	-1.490804519579371e-21	3.6850699659575783e-20	4.363214779883403e-14	3.977262814117791e-13	1.4604080477896244e-13
52400000	0.004977437704058907	1.9476818193711578e-49	-1.1707190656169146e-50	1.4368520074824072e-10	4.991682765692734e-15	0.000045124303919392986	-1.4908043639442071e-21	3.6850699659575783e-20	4.363214779883403e-14	3.977262814117791e-13	1.4604080477896244e-13
52500000	0.004977437704058907	1.9476818193711578e-49	-1.1729561911282498e-50	1.4368520074824072e-10	4.991682765692734e-15	0.000045124303919392986	-1.4908042083090434e-21	3.6850699659575783e-20	4.363214779883403e-14	3.977262814117791e-13	1.4604080477896244e-13
52600000	0.004977437704058907	1.9476818193711578e-49	-1.1751933166395873e-50	1.4368520074824072e-10	4.991682765692734e-15	0.000045124303919392986	-1.4908040526738797e-21	3.6850699659575783e-20	4.363214779883403e-14	3.977262814117791e-13	1.4604080477896244e-13
52700000	0.004977437704058907	1.9476818193711578e-49	-1.177430442150927e-50	1.4368520074824072e-10	4.991682765692734e-15	0.000045124303919392986	-1.4908038970387158e-21	3.6850699659575783e-20	4.363214779883403e-14	3.977262814117791e-13	1.4604080477896244e-13
52800000	0.004977437704058907	1.9476818193711578e-49	-1.1796675676622693e-50	1.4368520074824072e-10	4.991682765692734e-15	0.000045124303919392986	-1.490803741403552e-21	3.6850699659575783e-20	4.363214779883403e-14	3.977262814117791e-13	1.4604080477896244e-13
52900000	0.004977437704058907	1.9476818193711578e-49	-1.181904693173614e-50	1.4368520074824072e-10	4.991682765692734e-15	0.000045124303919392986	-1.4908035857683883e-21	3.6850699659575783e-20	4.363214779883403e-14	3.977262814117791e-13	1.4604080477896244e-13
53000000	0.004977437704058907	1.9476818193711578e-49	-1.1841418186849613e-50	1.4368520074824072e-10	4.991682765692734e-15	0.000045124303919392986	-1.4908034301332244e-21	3.6850699659575783e-20	4.363214779883403e-14	3.977262814117791e-13	1.4604080477896244e-13
53100000	0.004977437704058907	1.9476818193711578e-49	-1.1863789441963116e-50	1.4368520074824072e-10	4.991682765692734e-15	0.000045124303919392986	-1.4908032744980607e-21	3.6850699659575783e-20	4.363214779883403e-14	3.977262814117791e-13	1.4604080477896244e-13
53200000	0.004977437704058907	1.9476818193711578e-49	-1.1886160697076648e-50	1.4368520074824072e-10	4.991682765692734e-15	0.000045124303919392986	-1.490803118862897e-21	3.6850699659575783e-20	4.363214779883403e-14	3.977262814117791e-13	1.4604080477896244e-13
53300000	0.004977437704058907	1.9476818193711578e-49	-1.1908531952190211e-50	1.4368520074824072e-10	4.991682765692734e-15	0.000045124303919392986	-1.4908029632277332e-21	3.6850699659575783e-20	4.363214779883403e-14	3.977262814117791e-13	1.4604080477896244e-13
53400000	0.004977437704058907	1.9476818193711578e-49	-1.1930903207303808e-50	1.4368520074824072e-10	4.991682765692734e-15	0.000045124303919392986	-1.4908028075925693e-21	3.6850699659575783e-20	4.363214779883403e-14	3.977262814117791e-13	1.4604080477896244e-13
53500000	0.004977437704058907	1.9476818193711578e-49	-1.195327446241744e-50	1.4368520074824072e-10	4.991682765692734e-15	0.000045124303919392986	-1.4908026519574056e-21	3.6850699659575783e-20	4.363214779883403e-14	3.977262814117791e-13	1.4604080477896244e-13
53600000	0.004977437704058907	1.9476818193711578e-49	-1.1975645717531105e-50	1.4368520074824072e-10	4.991682765692734e-15	0.000045124303919392986	-1.4908024963222419e-21	3.6850699659575783e-20	4.363214779883403e-14	3.977262814117791e-13	1.4604080477896244e-13
53700000	0.004977437704058907	1.9476818193711578e-49	-1.1998016972644808e-50	1.4368520074824072e-10	4.991682765692734e-15	0.000045124303919392986	-1.490802340687078e-21	3.6850699659575783e-20	4.363214779883403e-14	3.977262814117791e-13	1.4604080477896244e-13
53800000	0.004977437704058907	1.9476818193711578e-49	-1.2020388227758549e-50	1.4368520074824072e-10	4.991682765692734e-15	0.000045124303919392986	-1.4908021850519143e-21	3.6850699659575783e-20	4.363214779883403e-14	3.977262814117791e-13	1.4604080477896244e-13
53900000	0.004977437704058907	1.9476818193711578e-49	-1.204275948287233e-50	1.4368520074824072e-10	4.991682765692734e-15	0.000045124303919392986	-1.4908020294167505e-21	3.6850699659575783e-20	4.363214779883403e-14	3.977262814117791e-13	1.4604080477896244e-13
54000000	0.004977437704058907	1.9476818193711578e-49	-1.2065130737986152e-50	1.4368520074824072e-10	4.991682765692734e-15	0.000045124303919392986	-1.4908018737815868e-21	3.6850699659575783e-20	4.363214779883403e-14	3.977262814117791e-13	1.4604080477896244e-13
54100000	0.004977437704058907	1.9476818193711578e-49	-1.2087501993100016e-50	1.4368520074824072e-10	4.991682765692734e-15	0.000045124303919392986	-1.4908017181464229e-21	3.6850699659575783e-20	4.363214779883403e-14	3.977262814117791e-13	1.4604080477896244e-13
54200000	0.004977437704058907	1.9476818193711578e-49	-1.2109873248213926e-50	1.4368520074824072e-10	4.991682765692734e-15	0.000045124303919392986	-1.4908015625112592e-21	3.6850699659575783e-20	4.363214779883403e-14	3.977262814117791e-13	1.4604080477896244e-13
54300000	0.004977437704058907	1.9476818193711578e-49	-1.2132244503327878e-50	1.4368520074824072e-10	4.991682765692734e-15	0.000045124303919392986	-1.4908014068760954e-21	3.6850699659575783e-20	4.363214779883403e-14	3.977262814117791e-13	1.4604080477896244e-13
54400000	0.004977437704058907	1.9476818193711578e-49	-1.2154615758441828e-50	1.4368520074824072e-10	4.991682765692734e-15	0.000045124303919392986	-1.4908012512409315e-21	3.6850699659575783e-20	4.363214779883403e-14	3.977262814117791e-13	1.4604080477896244e-13
54500000	0.004977437704058907	1.9476818193711578e-49	-1.2176987013555688e-50	1.4368520074824072e-10	4.991682765692734e-15	0.000045124303919392986	-1.4908010956057678e-21	3.6850699659575783e-20	4.363214779883403e-14	3.977262814117791e-13	1.4604080477896244e-13
54600000	0.004977437704058907	1.9476818193711578e-49	-1.2199358268669455e-50	1.4368520074824072e-10	4.991682765692734e-15	0.000045124303919392986	-1.490800939970604e-21	3.6850699659575783e-20	4.363214779883403e-14	3.977262814117791e-13	1.4604080477896244e-13
54700000	0.004977437704058907	1.9476818193711578e-49	-1.222172952378313e-50	1.4368520074824072e-10	4.991682765692734e-15	0.000045124303919392986	-1.4908007843354404e-21	3.6850699659575783e-20	4.363214779883403e-14	3.977262814117791e-13	1.4604080477896244e-13
54800000	0.004977437704058907	1.9476818193711578e-49	-1.224410077889672e-50	1.4368520074824072e-10	4.991682765692734e-15	0.000045124303919392986	-1.4908006287002765e-21	3.6850699659575783e-20	4.363214779883403e-14	3.977262814117791e-13	1.4604080477896244e-13
54900000	0.004977437704058907	1.9476818193711578e-49	-1.226647203401022e-50	1.4368520074824072e-10	4.991682765692734e-15	0.000045124303919392986	-1.4908004730651127e-21	3.6850699659575783e-20	4.363214779883403e-14	3.977262814117791e-13	1.4604080477896244e-13
55000000	0.004977437704058907	1.9476818193711578e-49	-1.2288843289123636e-50	1.4368520074824072e-10	4.991682765692734e-15	0.000045124303919392986	-1.490800317429949e-21	3.6850699659575783e-20	4.363214779883403e-14	3.977262814117791e-13	1.4604080477896244e-13
55100000	0.004977437704058907	1.9476818193711578e-49	-1.231121454423697e-50	1.4368520074824072e-10	4.991682765692734e-15	0.000045124303919392986	-1.490800161794785e-21	3.6850699659575783e-20	4.363214779883403e-14	3.977262814117791e-13	1.4604080477896244e-13
55200000	0.004977437704058907	1.9476818193711578e-49	-1.2333585799350216e-50	1.4368520074824072e-10	4.991682765692734e-15	0.000045124303919392986	-1.4908000061596214e-21	3.6850699659575783e-20	4.363214779883403e-14	3.977262814117791e-13	1.4604080477896244e-13
55300000	0.004977437704058907	1.9476818193711578e-49	-1.2355957054463385e-50	1.4368520074824072e-10	4.991682765692734e-15	0.000045124303919392986	-1.4907998505244576e-21	3.6850699659575783e-20	4.363214779883403e-14	3.977262814117791e-13	1.4604080477896244e-13
55400000	0.004977437704058907	1.9476818193711578e-49	-1.237832830957647e-50	1.4368520074824072e-10	4.991682765692734e-15	0.000045124303919392986	-1.490799694889294e-21	3.6850699659575783e-20	4.363214779883403e-14	3.977262814117791e-13	1.4604080477896244e-13
55500000	0.004977437704058907	1.9476818193711578e-49	-1.2400699564689479e-50	1.4368520074824072e-10	4.991682765692734e-15	0.000045124303919392986	-1.49079953925413e-21	3.6850699659575783e-20	4.363214779883403e-14	3.977262814117791e-13	1.4604080477896244e-13
55600000	0.004977437704058907	1.9476818193711578e-49	-1.242307081980241e-50	1.4368520074824072e-10	4.991682765692734e-15	0.000045124303919392986	-1.4907993836189663e-21	3.6850699659575783e-20	4.363214779883403e-14	3.977262814117791e-13	1.4604080477896244e-13
55700000	0.004977437704058907	1.9476818193711578e-49	-1.2445442074915266e-50	1.4368520074824072e-10	4.991682765692734e-15	0.000045124303919392986	-1.4907992279838026e-21	3.6850699659575783e-20	4.363214779883403e-14	3.977262814117791e-13	1.4604080477896244e-13
55800000	0.004977437704058907	1.9476818193711578e-49	-1.2467813330028048e-50	1.4368520074824072e-10	4.991682765692734e-15	0.000045124303919392986	-1.4907990723486387e-21	3.6850699659575783e-20	4.363214779883403e-14	3.977262814117791e-13	1.4604080477896244e-13
55900000	0.004977437704058907	1.9476818193711578e-49	-1.2490184585140754e-50	1.4368520074824072e-10	4.991682765692734e-15	0.000045124303919392986	-1.490798916713475e-21	3.6850699659575783e-20	4.363214779883403e-14	3.977262814117791e-13	1.4604080477896244e-13
56000000	0.004977437704058907	1.9476818193711578e-49	-1.251255584025339e-50	1.4368520074824072e-10	4.991682765692734e-15	0.000045124303919392986	-1.4907987610783112e-21	3.6850699659575783e-20	4.363214779883403e-14	3.977262814117791e-13	1.4604080477896244e-13
56100000	0.004977437704058907	1.9476818193711578e-49	-1.2534927095365957e-50	1.4368520074824072e-10	4.991682765692734e-15	0.000045124303919392986	-1.4907986054431475e-21	3.6850699659575783e-20	4.363214779883403e-14	3.977262814117791e-13	1.4604080477896244e-13
56200000	0.004977437704058907	1.9476818193711578e-49	-1.2557298350478454e-50	1.4368520074824072e-10	4.991682765692734e-15	0.000045124303919392986	-1.4907984498079836e-21	3.6850699659575783e-20	4.363214779883403e-14	3.977262814117791e-13	1.4604080477896244e-13
56300000	0.004977437704058907	1.9476818193711578e-49	-1.2579669605590885e-50	1.4368520074824072e-10	4.991682765692734e-15	0.000045124303919392986	-1.4907982941728198e-21	3.6850699659575783e-20	4.363214779883403e-14	3.977262814117791e-13	1.4604080477896244e-13
56400000	0.004977437704058907	1.9476818193711578e-49	-1.2602040860703247e-50	1.4368520074824072e-10	4.991682765692734e-15	0.000045124303919392986	-1.4907981385376561e-21	3.6850699659575783e-20	4.363214779883403e-14	3.977262814117791e-13	1.4604080477896244e-13
56500000	0.004977437704058907	1.9476818193711578e-49	-1.2624412115815547e-50	1.4368520074824072e-10	4.991682765692734e-15	0.000045124303919392986	-1.4907979829024922e-21	3.6850699659575783e-20	4.363214779883403e-14	3.977262814117791e-13	1.4604080477896244e-13
56600000	0.004977437704058907	1.9476818193711578e-49	-1.2646783370927783e-50	1.4368520074824072e-10	4.991682765692734e-15	0.000045124303919392986	-1.4907978272673285e-21	3.6850699659575783e-20	4.363214779883403e-14	3.977262814117791e-13	1.4604080477896244e-13
56700000	0.004977437704058907	1.9476818193711578e-49	-1.2669154626039957e-50	1.4368520074824072e-10	4.991682765692734e-15	0.000045124303919392986	-1.4907976716321648e-21	3.6850699659575783e-20	4.363214779883403e-14	3.977262814117791e-13	1.4604080477896244e-13
56800000	0.004977437704058907	1.9476818193711578e-49	-1.2691525881152072e-50	1.4368520074824072e-10	4.991682765692734e-15	0.000045124303919392986	-1.490797515997001e-21	3.6850699659575783e-20	4.363214779883403e-14	3.977262814117791e-13	1.4604080477896244e-13
56900000	0.004977437704058907	1.9476818193711578e-49	-1.2713897136264128e-50	1.4368520074824072e-10	4.991682765692734e-15	0.000045124303919392986	-1.4907973603618371e-21	3.6850699659575783e-20	4.363214779883403e-14	3.977262814117791e-13	1.4604080477896244e-13
57000000	0.004977437704058907	1.9476818193711578e-49	-1.2736268391376124e-50	1.4368520074824072e-10	4.991682765692734e-15	0.000045124303919392986	-1.4907972047266734e-21	3.6850699659575783e-20	4.363214779883403e-14	3.977262814117791e-13	1.4604080477896244e-13
57100000	0.004977437704058907	1.9476818193711578e-49	-1.2758639646488065e-50	1.4368520074824072e-10	4.991682765692734e-15	0.000045124303919392986	-1.4907970490915097e-21	3.6850699659575783e-20	4.363214779883403e-14	3.977262814117791e-13	1.4604080477896244e-13
57200000	0.004977437704058907	1.9476818193711578e-49	-1.2781010901599952e-50	1.4368520074824072e-10	4.991682765692734e-15	0.000045124303919392986	-1.4907968934563458e-21	3.6850699659575783e-20	4.363214779883403e-14	3.977262814117791e-13	1.4604080477896244e-13
57300000	0.004977437704058907	1.9476818193711578e-49	-1.2803382156711787e-50	1.4368520074824072e-10	4.991682765692734e-15	0.000045124303919392986	-1.490796737821182e-21	3.6850699659575783e-20	4.363214779883403e-14	3.977262814117791e-13	1.4604080477896244e-13
57400000	0.004977437704058907	1.9476818193711578e-49	-1.2825753411823568e-50	1.4368520074824072e-10	4.991682765692734e-15	0.000045124303919392986	-1.4907965821860183e-21	3.6850699659575783e-20	4.363214779883403e-14	3.977262814117791e-13	1.4604080477896244e-13
57500000	0.004977437704058907	1.9476818193711578e-49	-1.2848124666935298e-50	1.4368520074824072e-10	4.991682765692734e-15	0.000045124303919392986	-1.4907964265508544e-21	3.6850699659575783e-20	4.363214779883403e-14	3.977262814117791e-13	1.4604080477896244e-13
57600000	0.004977437704058907	1.9476818193711578e-49	-1.287049592204698e-50	1.4368520074824072e-10	4.991682765692734e-15	0.000045124303919392986	-1.4907962709156907e-21	3.6850699659575783e-20	4.363214779883403e-14	3.977262814117791e-13	1.4604080477896244e-13
57700000	0.004977437704058907	1.9476818193711578e-49	-1.2892867177158616e-50	1.4368520074824072e-10	4.991682765692734e-15	0.000045124303919392986	-1.490796115280527e-21	3.6850699659575783e-20	4.363214779883403e-14	3.977262814117791e-13	1.4604080477896244e-13
57800000	0.004977437704058907	1.9476818193711578e-49	-1.2915238432270204e-50	1.4368520074824072e-10	4.991682765692734e-15	0.000045124303919392986	-1.4907959596453632e-21	3.6850699659575783e-20	4.363214779883403e-14	3.977262814117791e-13	1.4604080477896244e-13
57900000	0.004977437704058907	1.9476818193711578e-49	-1.2937609687381747e-50	1.4368520074824072e-10	4.991682765692734e-15	0.000045124303919392986	-1.4907958040101993e-21	3.6850699659575783e-20	4.363214779883403e-14	3.977262814117791e-13	1.4604080477896244e-13
58000000	0.004977437704058907	1.9476818193711578e-49	-1.2959980942493247e-50	1.4368520074824072e-10	4.991682765692734e-15	0.000045124303919392986	-1.4907956483750356e-21	3.6850699659575783e-20	4.363214779883403e-14	3.977262814117791e-13	1.4604080477896244e-13
58100000	0.004977437704058907	1.9476818193711578e-49	-1.2982352197604704e-50	1.4368520074824072e-10	4.991682765692734e-15	0.000045124303919392986	-1.4907954927398719e-21	3.6850699659575783e-20	4.363214779883403e-14	3.977262814117791e-13	1.4604080477896244e-13
58200000	0.004977437704058907	1.9476818193711578e-49	-1.3004723452716121e-50	1.4368520074824072e-10	4.991682765692734e-15	0.000045124303919392986	-1.490795337104708e-21	3.6850699659575783e-20	4.363214779883403e-14	3.977262814117791e-13	1.4604080477896244e-13
58300000	0.004977437704058907	1.9476818193711578e-49	-1.30270947078275e-50	1.4368520074824072e-10	4.991682765692734e-15	0.000045124303919392986	-1.4907951814695442e-21	3.6850699659575783e-20	4.363214779883403e-14	3.977262814117791e-13	1.4604080477896244e-13
58400000	0.004977437704058907	1.9476818193711578e-49	-1.3049465962938842e-50	1.4368520074824072e-10	4.991682765692734e-15	0.000045124303919392986	-1.4907950258343805e-21	3.6850699659575783e-20	4.363214779883403e-14	3.977262814117791e-13	1.4604080477896244e-13
58500000	0.004977437704058907	1.9476818193711578e-49	-1.3071837218050145e-50	1.4368520074824072e-10	4.991682765692734e-15	0.000045124303919392986	-1.4907948701992168e-21	3.6850699659575783e-20	4.363214779883403e-14	3.977262814117791e-13	1.4604080477896244e-13
58600000	0.004977437704058907	1.9476818193711578e-49	-1.3094208473161414e-50	1.4368520074824072e-10	4.991682765692734e-15	0.000045124303919392986	-1.4907947145640529e-21	3.6850699659575783e-20	4.363214779883403e-14	3.977262814117791e-13	1.4604080477896244e-13
58700000	0.004977437704058907	1.9476818193711578e-49	-1.3116579728272649e-50	1.4368520074824072e-10	4.991682765692734e-15	0.000045124303919392986	-1.4907945589288892e-21	3.6850699659575783e-20	4.363214779883403e-14	3.977262814117791e-13	1.4604080477896244e-13
58800000	0.004977437704058907	1.9476818193711578e-49	-1.3138950983383852e-50	1.4368520074824072e-10	4.991682765692734e-15	0.000045124303919392986	-1.4907944032937254e-21	3.6850699659575783e-20	4.363214779883403e-14	3.977262814117791e-13	1.4604080477896244e-13
58900000	0.004977437704058907	1.9476818193711578e-49	-1.3161322238495025e-50	1.4368520074824072e-10	4.991682765692734e-15	0.000045124303919392986	-1.4907942476585615e-21	3.6850699659575783e-20	4.363214779883403e-14	3.977262814117791e-13	1.4604080477896244e-13
59000000	0.004977437704058907	1.9476818193711578e-49	-1.3183693493606169e-50	1.4368520074824072e-10	4.991682765692734e-15	0.000045124303919392986	-1.4907940920233978e-21	3.6850699659575783e-20	4.363214779883403e-14	3.977262814117791e-13	1.4604080477896244e-13
59100000	0.004977437704058907	1.9476818193711578e-49	-1.3206064748717284e-50	1.4368520074824072e-10	4.991682765692734e-15	0.000045124303919392986	-1.490793936388234e-21	3.6850699659575783e-20	4.363214779883403e-14	3.977262814117791e-13	1.4604080477896244e-13
59200000	0.004977437704058907	1.9476818193711578e-49	-1.3228436003828371e-50	1.4368520074824072e-10	4.991682765692734e-15	0.000045124303919392986	-1.4907937807530704e-21	3.6850699659575783e-20	4.363214779883403e-14	3.977262814117791e-13	1.4604080477896244e-13
59300000	0.004977437704058907	1.9476818193711578e-49	-1.3250807258939435e-50	1.4368520074824072e-10	4.991682765692734e-15	0.000045124303919392986	-1.4907936251179064e-21	3.6850699659575783e-20	4.363214779883403e-14	3.977262814117791e-13	1.4604080477896244e-13
59400000	0.004977437704058907	1.9476818193711578e-49	-1.3273178514050476e-50	1.4368520074824072e-10	4.991682765692734e-15	0.000045124303919392986	-1.4907934694827427e-21	3.6850699659575783e-20	4.363214779883403e-14	3.977262814117791e-13	1.4604080477896244e-13
59500000	0.004977437704058907	1.9476818193711578e-49	-1.3295549769161492e-50	1.4368520074824072e-10	4.991682765692734e-15	0.000045124303919392986	-1.490793313847579e-21	3.6850699659575783e-20	4.363214779883403e-14	3.977262814117791e-13	1.4604080477896244e-13
59600000	0.004977437704058907	1.9476818193711578e-49	-1.331792102427249e-50	1.4368520074824072e-10	4.991682765692734e-15	0.000045124303919392986	-1.490793158212415e-21	3.6850699659575783e-20	4.363214779883403e-14	3.977262814117791e-13	1.4604080477896244e-13
59700000	0.004977437704058907	1.9476818193711578e-49	-1.3340292279383467e-50	1.4368520074824072e-10	4.991682765692734e-15	0.000045124303919392986	-1.4907930025772514e-21	3.6850699659575783e-20	4.363214779883403e-14	3.977262814117791e-13	1.4604080477896244e-13
59800000	0.004977437704058907	1.9476818193711578e-49	-1.3362663534494426e-50	1.4368520074824072e-10	4.991682765692734e-15	0.000045124303919392986	-1.4907928469420876e-21	3.6850699659575783e-20	4.363214779883403e-14	3.977262814117791e-13	1.4604080477896244e-13
59900000	0.004977437704058907	1.9476818193711578e-49	-1.3385034789605368e-50	1.4368520074824072e-10	4.991682765692734e-15	0.000045124303919392986	-1.4907926913069237e-21	3.6850699659575783e-20	4.363214779883403e-14	3.977262814117791e-13	1.4604080477896244e-13
60000000	0.004977437704058907	1.9476818193711578e-49	-1.3407406044716296e-50	1.4368520074824072e-10	4.991682765692734e-15	0.000045124303919392986	-1.49079253567176e-21	3.6850699659575783e-20	4.363214779883403e-14	3.977262814117791e-13	1.4604080477896244e-13
60100000	0.004977437704058907	1.9476818193711578e-49	-1.342977729982721e-50	1.4368520074824072e-10	4.991682765692734e-15	0.000045124303919392986	-1.4907923800365963e-21	3.6850699659575783e-20	4.363214779883403e-14	3.977262814117791e-13	1.4604080477896244e-13
60200000	0.004977437704058907	1.9476818193711578e-49	-1.3452148554938112e-50	1.4368520074824072e-10	4.991682765692734e-15	0.000045124303919392986	-1.4907922244014326e-21	3.6850699659575783e-20	4.363214779883403e-14	3.977262814117791e-13	1.4604080477896244e-13
60300000	0.004977437704058907	1.9476818193711578e-49	-1.3474519810049002e-50	1.4368520074824072e-10	4.991682765692734e-15	0.000045124303919392986	-1.4907920687662686e-21	3.6850699659575783e-20	4.363214779883403e-14	3.977262814117791e-13	1.4604080477896244e-13
60400000	0.004977437704058907	1.9476818193711578e-49	-1.3496891065159882e-50	1.4368520074824072e-10	4.991682765692734e-15	0.000045124303919392986	-1.490791913131105e-21	3.6850699659575783e-20	4.363214779883403e-14	3.977262814117791e-13	1.4604080477896244e-13
60500000	0.004977437704058907	1.9476818193711578e-49	-1.3519262320270753e-50	1.4368520074824072e-10	4.991682765692734e-15	0.000045124303919392986	-1.4907917574959412e-21	3.6850699659575783e-20	4.363214779883403e-14	3.977262814117791e-13	1.4604080477896244e-13
60600000	0.004977437704058907	1.9476818193711578e-49	-1.354163357538162e-50	1.4368520074824072e-10	4.991682765692734e-15	0.000045124303919392986	-1.4907916018607773e-21	3.6850699659575783e-20	4.363214779883403e-14	3.977262814117791e-13	1.4604080477896244e-13
60700000	0.004977437704058907	1.947681819371158e-49	-1.3564004830492479e-50	1.4368520074824072e-10	4.991682765692734e-15	0.000045124303919392986	-1.4907914462256136e-21	3.6850699659575783e-20	4.363214779883403e-14	3.977262814117791e-13	1.4604080477896244e-13
60800000	0.004977437704058907	1.947681819371158e-49	-1.3586376085603335e-50	1.4368520074824072e-10	4.991682765692734e-15	0.000045124303919392986	-1.4907912905904498e-21	3.6850699659575783e-20	4.3632147798834036e-14	3.977262814117791e-13	1.4604080477896244e-13
60900000	0.004977437704058907	1.947681819371158e-49	-1.360874734071419e-50	1.4368520074824072e-10	4.991682765692734e-15	0.000045124303919392986	-1.4907911349552861e-21	3.6850699659575783e-20	4.3632147798834036e-14	3.977262814117791e-13	1.4604080477896244e-13
61000000	0.004977437704058907	1.947681819371158e-49	-1.3631118595825042e-50	1.4368520074824072e-10	4.991682765692734e-15	0.000045124303919392986	-1.4907909793201222e-21	3.6850699659575783e-20	4.3632147798834036e-14	3.977262814117791e-13	1.4604080477896244e-13
61100000	0.004977437704058907	1.947681819371158e-49	-1.3653489850935894e-50	1.4368520074824072e-10	4.991682765692734e-15	0.000045124303919392986	-1.4907908236849585e-21	3.6850699659575783e-20	4.3632147798834036e-14	3.977262814117791e-13	1.4604080477896244e-13
61200000	0.004977437704058907	1.947681819371158e-49	-1.3675861106046748e-50	1.4368520074824072e-10	4.991682765692734e-15	0.000045124303919392986	-1.4907906680497948e-21	3.6850699659575783e-20	4.3632147798834036e-14	3.977262814117791e-13	1.4604080477896244e-13
61300000	0.004977437704058907	1.947681819371158e-49	-1.3698232361157608e-50	1.4368520074824072e-10	4.991682765692734e-15	0.000045124303919392986	-1.4907905124146308e-21	3.6850699659575783e-20	4.3632147798834036e-14	3.977262814117791e-13	1.4604080477896244e-13
61400000	0.004977437704058907	1.947681819371158e-49	-1.372060361626847e-50	1.4368520074824072e-10	4.991682765692734e-15	0.000045124303919392986	-1.4907903567794671e-21	3.6850699659575783e-20	4.3632147798834036e-14	3.977262814117791e-13	1.4604080477896244e-13
61500000	0.004977437704058907	1.947681819371158e-49	-1.3742974871379335e-50	1.4368520074824072e-10	4.991682765692734e-15	0.000045124303919392986	-1.4907902011443034e-21	3.6850699659575783e-20	4.3632147798834036e-14	3.977262814117791e-13	1.4604080477896244e-13
61600000	0.004977437704058907	1.947681819371158e-49	-1.376534612649021e-50	1.4368520074824072e-10	4.991682765692734e-15	0.000045124303919392986	-1.4907900455091397e-21	3.6850699659575783e-20	4.3632147798834036e-14	3.977262814117791e-13	1.4604080477896244e-13
61700000	0.004977437704058907	1.947681819371158e-49	-1.3787717381601096e-50	1.4368520074824072e-10	4.991682765692734e-15	0.000045124303919392986	-1.4907898898739758e-21	3.6850699659575783e-20	4.3632147798834036e-14	3.977262814117791e-13	1.4604080477896244e-13
61800000	0.004977437704058907	1.947681819371158e-49	-1.3810088636711989e-50	1.4368520074824072e-10	4.991682765692734e-15	0.000045124303919392986	-1.490789734238812e-21	3.6850699659575783e-20	4.3632147798834036e-14	3.977262814117791e-13	1.4604080477896244e-13
61900000	0.004977437704058907	1.947681819371158e-49	-1.3832459891822895e-50	1.4368520074824072e-10	4.991682765692734e-15	0.000045124303919392986	-1.4907895786036483e-21	3.685069965957578e-20	4.3632147798834036e-14	3.977262814117791e-13	1.4604080477896244e-13
62000000	0.004977437704058907	1.947681819371158e-49	-1.3854831146933814e-50	1.4368520074824072e-10	4.991682765692734e-15	0.000045124303919392986	-1.4907894229684844e-21	3.685069965957578e-20	4.3632147798834036e-14	3.977262814117791e-13	1.4604080477896244e-13
62100000	0.004977437704058907	1.947681819371158e-49	-1.3877202402044747e-50	1.4368520074824072e-10	4.991682765692734e-15	0.000045124303919392986	-1.4907892673333207e-21	3.685069965957578e-20	4.3632147798834036e-14	3.977262814117791e-13	1.4604080477896244e-13
62200000	0.004977437704058907	1.947681819371158e-49	-1.3899573657155696e-50	1.4368520074824072e-10	4.991682765692734e-15	0.000045124303919392986	-1.490789111698157e-21	3.685069965957578e-20	4.3632147798834036e-14	3.977262814117791e-13	1.4604080477896244e-13
62300000	0.004977437704058907	1.947681819371158e-49	-1.3921944912266662e-50	1.4368520074824072e-10	4.991682765692734e-15	0.000045124303919392986	-1.4907889560629932e-21	3.685069965957578e-20	4.3632147798834036e-14	3.977262814117791e-13	1.4604080477896244e-13
62400000	0.004977437704058907	1.947681819371158e-49	-1.3944316167377645e-50	1.4368520074824072e-10	4.991682765692734e-15	0.000045124303919392986	-1.4907888004278293e-21	3.685069965957578e-20	4.3632147798834036e-14	3.977262814117791e-13	1.4604080477896244e-13
62500000	0.004977437704058907	1.947681819371158e-49	-1.3966687422488649e-50	1.4368520074824072e-10	4.991682765692734e-15	0.000045124303919392986	-1.4907886447926656e-21	3.685069965957578e-20	4.3632147798834036e-14	3.977262814117791e-13	1.4604080477896244e-13
62600000	0.004977437704058907	1.947681819371158e-49	-1.3989058677599676e-50	1.4368520074824072e-10	4.991682765692734e-15	0.000045124303919392986	-1.4907884891575019e-21	3.685069965957578e-20	4.3632147798834036e-14	3.977262814117791e-13	1.4604080477896244e-13
62700000	0.004977437704058907	1.947681819371158e-49	-1.4011429932710723e-50	1.4368520074824072e-10	4.991682765692734e-15	0.000045124303919392986	-1.490788333522338e-21	3.685069965957578e-20	4.3632147798834036e-14	3.977262814117791e-13	1.4604080477896244e-13
62800000	0.004977437704058907	1.947681819371158e-49	-1.4033801187821796e-50	1.4368520074824072e-10	4.991682765692734e-15	0.000045124303919392986	-1.4907881778871742e-21	3.685069965957578e-20	4.3632147798834036e-14	3.977262814117791e-13	1.4604080477896244e-13
62900000	0.004977437704058907	1.947681819371158e-49	-1.4056172442932895e-50	1.4368520074824072e-10	4.991682765692734e-15	0.000045124303919392986	-1.4907880222520105e-21	3.685069965957578e-20	4.3632147798834036e-14	3.977262814117791e-13	1.4604080477896244e-13
63000000	0.004977437704058907	1.947681819371158e-49	-1.407854369804402e-50	1.4368520074824072e-10	4.991682765692734e-15	0.000045124303919392986	-1.4907878666168466e-21	3.685069965957578e-20	4.3632147798834036e-14	3.977262814117791e-13	1.4604080477896244e-13
63100000	0.004977437704058907	1.947681819371158e-49	-1.4100914953155173e-50	1.4368520074824072e-10	4.991682765692734e-15	0.000045124303919392986	-1.4907877109816829e-21	3.685069965957578e-20	4.3632147798834036e-14	3.977262814117791e-13	1.4604080477896244e-13
63200000	0.004977437704058907	1.947681819371158e-49	-1.4123286208266358e-50	1.4368520074824072e-10	4.991682765692734e-15	0.000045124303919392986	-1.4907875553465192e-21	3.685069965957578e-20	4.3632147798834036e-14	3.977262814117791e-13	1.4604080477896244e-13
63300000	0.004977437704058907	1.947681819371158e-49	-1.4145657463377573e-50	1.4368520074824072e-10	4.991682765692734e-15	0.000045124303919392986	-1.4907873997113554e-21	3.685069965957578e-20	4.3632147798834036e-14	3.977262814117791e-13	1.4604080477896244e-13
63400000	0.004977437704058907	1.947681819371158e-49	-1.4168028718488821e-50	1.4368520074824072e-10	4.991682765692734e-15	0.000045124303919392986	-1.4907872440761915e-21	3.685069965957578e-20	4.3632147798834036e-14	3.977262814117791e-13	1.4604080477896244e-13
63500000	0.004977437704058907	1.947681819371158e-49	-1.4190399973600103e-50	1.4368520074824072e-10	4.991682765692734e-15	0.000045124303919392986	-1.4907870884410278e-21	3.685069965957578e-20	4.3632147798834036e-14	3.977262814117791e-13	1.4604080477896244e-13
63600000	0.004977437704058907	1.947681819371158e-49	-1.421277122871142e-50	1.4368520074824072e-10	4.991682765692734e-15	0.000045124303919392986	-1.490786932805864e-21	3.685069965957578e-20	4.3632147798834036e-14	3.977262814117791e-13	1.4604080477896244e-13
63700000	0.004977437704058907	1.947681819371158e-49	-1.4235142483822773e-50	1.4368520074824072e-10	4.991682765692734e-15	0.000045124303919392986	-1.4907867771707002e-21	3.685069965957578e-20	4.3632147798834036e-14	3.977262814117791e-13	1.4604080477896244e-13
63800000	0.004977437704058907	1.947681819371158e-49	-1.4257513738934167e-50	1.4368520074824072e-10	4.991682765692734e-15	0.000045124303919392986	-1.4907866215355364e-21	3.685069965957578e-20	4.3632147798834036e-14	3.977262814117791e-13	1.4604080477896244e-13
63900000	0.004977437704058907	1.947681819371158e-49	-1.4279884994045598e-50	1.4368520074824072e-10	4.991682765692734e-15	0.000045124303919392986	-1.4907864659003727e-21	3.685069965957578e-20	4.3632147798834036e-14	3.977262814117791e-13	1.4604080477896244e-13
64000000	0.004977437704058907	1.947681819371158e-49	-1.4302256249157072e-50	1.4368520074824072e-10	4.991682765692734e-15	0.000045124303919392986	-1.490786310265209e-21	3.685069965957578e-20	4.3632147798834036e-14	3.977262814117791e-13	1.4604080477896244e-13
64100000	0.004977437704058907	1.947681819371158e-49	-1.4324627504268589e-50	1.4368520074824072e-10	4.991682765692734e-15	0.000045124303919392986	-1.490786154630045e-21	3.685069965957578e-20	4.3632147798834036e-14	3.977262814117791e-13	1.4604080477896244e-13
64200000	0.004977437704058907	1.947681819371158e-49	-1.4346998759380148e-50	1.4368520074824072e-10	4.991682765692734e-15	0.000045124303919392986	-1.4907859989948814e-21	3.685069965957578e-20	4.3632147798834036e-14	3.977262814117791e-13	1.4604080477896244e-13
64300000	0.004977437704058907	1.947681819371158e-49	-1.4369370014491753e-50	1.4368520074824072e-10	4.991682765692734e-15	0.000045124303919392986	-1.4907858433597176e-21	3.685069965957578e-20	4.3632147798834036e-14	3.977262814117791e-13	1.4604080477896244e-13
64400000	0.004977437704058907	1.947681819371158e-49	-1.4391741269603355e-50	1.4368520074824072e-10	4.991682765692734e-15	0.000045124303919392986	-1.4907856877245537e-21	3.685069965957578e-20	4.3632147798834036e-14	3.977262814117791e-13	1.4604080477896244e-13
64500000	0.004977437704058907	1.947681819371158e-49	-1.4414112524714864e-50	1.4368520074824072e-10	4.991682765692734e-15	0.000045124303919392986	-1.49078553208939e-21	3.685069965957578e-20	4.3632147798834036e-14	3.977262814117791e-13	1.4604080477896244e-13
64600000	0.004977437704058907	1.947681819371158e-49	-1.4436483779826281e-50	1.4368520074824072e-10	4.991682765692734e-15	0.000045124303919392986	-1.4907853764542263e-21	3.685069965957578e-20	4.3632147798834036e-14	3.977262814117791e-13	1.4604080477896244e-13
64700000	0.004977437704058907	1.947681819371158e-49	-1.445885503493761e-50	1.4368520074824072e-10	4.991682765692734e-15	0.000045124303919392986	-1.4907852208190625e-21	3.685069965957578e-20	4.3632147798834036e-14	3.977262814117791e-13	1.4604080477896244e-13
64800000	0.004977437704058907	1.947681819371158e-49	-1.448122629004885e-50	1.4368520074824072e-10	4.991682765692734e-15	0.000045124303919392986	-1.4907850651838986e-21	3.685069965957578e-20	4.3632147798834036e-14	3.977262814117791e-13	1.4604080477896244e-13
64900000	0.004977437704058907	1.947681819371158e-49	-1.4503597545160003e-50	1.4368520074824072e-10	4.991682765692734e-15	0.000045124303919392986	-1.490784909548735e-21	3.685069965957578e-20	4.3632147798834036e-14	3.977262814117791e-13	1.4604080477896244e-13
65000000	0.004977437704058907	1.947681819371158e-49	-1.4525968800271069e-50	1.4368520074824072e-10	4.991682765692734e-15	0.000045124303919392986	-1.4907847539135712e-21	3.685069965957578e-20	4.3632147798834036e-14	3.977262814117791e-13	1.4604080477896244e-13
65100000	0.004977437704058907	1.947681819371158e-49	-1.4548340055382051e-50	1.4368520074824072e-10	4.991682765692734e-15	0.000045124303919392986	-1.4907845982784073e-21	3.685069965957578e-20	4.3632147798834036e-14	3.977262814117791e-13	1.4604080477896244e-13
65200000	0.004977437704058907	1.947681819371158e-49	-1.4570711310492953e-50	1.4368520074824072e-10	4.991682765692734e-15	0.000045124303919392986	-1.4907844426432436e-21	3.685069965957578e-20	4.3632147798834036e-14	3.977262814117791e-13	1.4604080477896244e-13
65300000	0.004977437704058907	1.947681819371158e-49	-1.459308256560377e-50	1.4368520074824072e-10	4.991682765692734e-15	0.000045124303919392986	-1.4907842870080798e-21	3.685069965957578e-20	4.3632147798834036e-14	3.977262814117791e-13	1.4604080477896244e-13
65400000	0.004977437704058907	1.947681819371158e-49	-1.4615453820714508e-50	1.4368520074824072e-10	4.991682765692734e-15	0.000045124303919392986	-1.4907841313729161e-21	3.685069965957578e-20	4.3632147798834036e-14	3.977262814117791e-13	1.4604080477896244e-13
65500000	0.004977437704058907	1.947681819371158e-49	-1.4637825075825167e-50	1.4368520074824072e-10	4.991682765692734e-15	0.000045124303919392986	-1.4907839757377522e-21	3.685069965957578e-20	4.3632147798834036e-14	3.977262814117791e-13	1.4604080477896244e-13
65600000	0.004977437704058907	1.947681819371158e-49	-1.4660196330935751e-50	1.4368520074824072e-10	4.991682765692734e-15	0.000045124303919392986	-1.4907838201025885e-21	3.685069965957578e-20	4.3632147798834036e-14	3.977262814117791e-13	1.4604080477896244e-13
65700000	0.004977437704058907	1.947681819371158e-49	-1.4682567586046257e-50	1.4368520074824072e-10	4.991682765692734e-15	0.000045124303919392986	-1.4907836644674247e-21	3.685069965957578e-20	4.3632147798834036e-14	3.977262814117791e-13	1.4604080477896244e-13
65800000	0.004977437704058907	1.947681819371158e-49	-1.4704938841156689e-50	1.4368520074824072e-10	4.991682765692734e-15	0.000045124303919392986	-1.4907835088322608e-21	3.685069965957578e-20	4.3632147798834036e-14	3.977262814117791e-13	1.4604080477896244e-13
65900000	0.004977437704058907	1.947681819371158e-49	-1.472731009626705e-50	1.4368520074824072e-10	4.991682765692734e-15	0.000045124303919392986	-1.4907833531970971e-21	3.685069965957578e-20	4.3632147798834036e-14	3.977262814117791e-13	1.4604080477896244e-13
66000000	0.004977437704058907	1.947681819371158e-49	-1.4749681351377336e-50	1.4368520074824072e-10	4.991682765692734e-15	0.000045124303919392986	-1.4907831975619334e-21	3.685069965957578e-20	4.3632147798834036e-14	3.977262814117791e-13	1.4604080477896244e-13
66100000	0.004977437704058907	1.947681819371158e-49	-1.4772052606487552e-50	1.4368520074824072e-10	4.991682765692734e-15	0.000045124303919392986	-1.4907830419267697e-21	3.685069965957578e-20	4.3632147798834036e-14	3.977262814117791e-13	1.4604080477896244e-13
66200000	0.004977437704058907	1.947681819371158e-49	-1.4794423861597701e-50	1.4368520074824072e-10	4.991682765692734e-15	0.000045124303919392986	-1.4907828862916058e-21	3.685069965957578e-20	4.3632147798834036e-14	3.977262814117791e-13	1.4604080477896244e-13
66300000	0.004977437704058907	1.947681819371158e-49	-1.4816795116707782e-50	1.4368520074824072e-10	4.991682765692734e-15	0.000045124303919392986	-1.490782730656442e-21	3.685069965957578e-20	4.3632147798834036e-14	3.977262814117791e-13	1.4604080477896244e-13
66400000	0.004977437704058907	1.947681819371158e-49	-1.4839166371817798e-50	1.4368520074824072e-10	4.991682765692734e-15	0.000045124303919392986	-1.4907825750212783e-21	3.685069965957578e-20	4.3632147798834036e-14	3.977262814117791e-13	1.4604080477896244e-13
66500000	0.004977437704058907	1.947681819371158e-49	-1.4861537626927748e-50	1.4368520074824072e-10	4.991682765692734e-15	0.000045124303919392986	-1.4907824193861144e-21	3.685069965957578e-20	4.3632147798834036e-14	3.977262814117791e-13	1.4604080477896244e-13
66600000	0.004977437704058907	1.947681819371158e-49	-1.4883908882037637e-50	1.4368520074824072e-10	4.991682765692734e-15	0.000045124303919392986	-1.4907822637509507e-21	3.685069965957578e-20	4.3632147798834036e-14	3.977262814117791e-13	1.4604080477896244e-13
66700000	0.004977437704058907	1.947681819371158e-49	-1.490628013714746e-50	1.4368520074824072e-10	4.991682765692734e-15	0.000045124303919392986	-1.490782108115787e-21	3.685069965957578e-20	4.3632147798834036e-14	3.977262814117791e-13	1.4604080477896244e-13
66800000	0.004977437704058907	1.947681819371158e-49	-1.4928651392257228e-50	1.4368520074824072e-10	4.991682765692734e-15	0.000045124303919392986	-1.4907819524806232e-21	3.685069965957578e-20	4.3632147798834036e-14	3.977262814117791e-13	1.4604080477896244e-13
66900000	0.004977437704058907	1.947681819371158e-49	-1.4951022647366933e-50	1.4368520074824072e-10	4.991682765692734e-15	0.000045124303919392986	-1.4907817968454593e-21	3.685069965957578e-20	4.3632147798834036e-14	3.977262814117791e-13	1.4604080477896244e-13
67000000	0.004977437704058907	1.947681819371158e-49	-1.4973393902476582e-50	1.4368520074824072e-10	4.991682765692734e-15	0.000045124303919392986	-1.4907816412102956e-21	3.685069965957578e-20	4.3632147798834036e-14	3.977262814117791e-13	1.4604080477896244e-13
67100000	0.004977437704058907	1.947681819371158e-49	-1.4995765157586176e-50	1.4368520074824072e-10	4.991682765692734e-15	0.000045124303919392986	-1.4907814855751319e-21	3.685069965957578e-20	4.3632147798834036e-14	3.977262814117791e-13	1.4604080477896244e-13
67200000	0.004977437704058907	1.947681819371158e-49	-1.5018136412695713e-50	1.4368520074824072e-10	4.991682765692734e-15	0.000045124303919392986	-1.490781329939968e-21	3.685069965957578e-20	4.3632147798834036e-14	3.977262814117791e-13	1.4604080477896244e-13
67300000	0.004977437704058907	1.947681819371158e-49	-1.5040507667805197e-50	1.4368520074824072e-10	4.991682765692734e-15	0.000045124303919392986	-1.4907811743048042e-21	3.685069965957578e-20	4.3632147798834036e-14	3.977262814117791e-13	1.4604080477896244e-13
67400000	0.004977437704058907	1.947681819371158e-49	-1.506287892291463e-50	1.4368520074824072e-10	4.991682765692734e-15	0.000045124303919392986	-1.4907810186696405e-21	3.685069965957578e-20	4.3632147798834036e-14	3.977262814117791e-13	1.4604080477896244e-13
67500000	0.004977437704058907	1.947681819371158e-49	-1.5085250178024012e-50	1.4368520074824072e-10	4.991682765692734e-15	0.000045124303919392986	-1.4907808630344766e-21	3.685069965957578e-20	4.3632147798834036e-14	3.977262814117791e-13	1.4604080477896244e-13
67600000	0.004977437704058907	1.947681819371158e-49	-1.5107621433133347e-50	1.4368520074824072e-10	4.991682765692734e-15	0.000045124303919392986	-1.4907807073993129e-21	3.685069965957578e-20	4.3632147798834036e-14	3.977262814117791e-13	1.4604080477896244e-13
67700000	0.004977437704058907	1.947681819371158e-49	-1.5129992688242633e-50	1.4368520074824072e-10	4.991682765692734e-15	0.000045124303919392986	-1.4907805517641491e-21	3.685069965957578e-20	4.3632147798834036e-14	3.977262814117791e-13	1.4604080477896244e-13
67800000	0.004977437704058907	1.947681819371158e-49	-1.515236394335187e-50	1.4368520074824072e-10	4.991682765692734e-15	0.000045124303919392986	-1.4907803961289854e-21	3.685069965957578e-20	4.3632147798834036e-14	3.977262814117791e-13	1.4604080477896244e-13
67900000	0.004977437704058907	1.947681819371158e-49	-1.5174735198461065e-50	1.4368520074824072e-10	4.991682765692734e-15	0.000045124303919392986	-1.4907802404938215e-21	3.685069965957578e-20	4.3632147798834036e-14	3.977262814117791e-13	1.4604080477896244e-13
68000000	0.004977437704058907	1.947681819371158e-49	-1.5197106453570218e-50	1.4368520074824072e-10	4.991682765692734e-15	0.000045124303919392986	-1.4907800848586578e-21	3.685069965957578e-20	4.3632147798834036e-14	3.977262814117791e-13	1.4604080477896244e-13
68100000	0.004977437704058907	1.947681819371158e-49	-1.5219477708679327e-50	1.4368520074824072e-10	4.991682765692734e-15	0.000045124303919392986	-1.490779929223494e-21	3.685069965957578e-20	4.3632147798834036e-14	3.977262814117791e-13	1.4604080477896244e-13
68200000	0.004977437704058907	1.947681819371158e-49	-1.5241848963788394e-50	1.4368520074824072e-10	4.991682765692734e-15	0.000045124303919392986	-1.4907797735883302e-21	3.685069965957578e-20	4.3632147798834036e-14	3.977262814117791e-13	1.4604080477896244e-13
68300000	0.004977437704058907	1.947681819371158e-49	-1.5264220218897425e-50	1.4368520074824072e-10	4.991682765692734e-15	0.000045124303919392986	-1.4907796179531664e-21	3.685069965957578e-20	4.3632147798834036e-14	3.977262814117791e-13	1.4604080477896244e-13
68400000	0.004977437704058907	1.947681819371158e-49	-1.5286591474006416e-50	1.4368520074824072e-10	4.991682765692734e-15	0.000045124303919392986	-1.4907794623180027e-21	3.685069965957578e-20	4.3632147798834036e-14	3.977262814117791e-13	1.4604080477896244e-13
68500000	0.004977437704058907	1.947681819371158e-49	-1.5308962729115372e-50	1.4368520074824072e-10	4.991682765692734e-15	0.000045124303919392986	-1.490779306682839e-21	3.685069965957578e-20	4.3632147798834036e-14	3.977262814117791e-13	1.4604080477896244e-13
68600000	0.004977437704058907	1.947681819371158e-49	-1.5331333984224291e-50	1.4368520074824072e-10	4.991682765692734e-15	0.000045124303919392986	-1.490779151047675e-21	3.685069965957578e-20	4.3632147798834036e-14	3.977262814117791e-13	1.4604080477896244e-13
68700000	0.004977437704058907	1.947681819371158e-49	-1.5353705239333178e-50	1.4368520074824072e-10	4.991682765692734e-15	0.000045124303919392986	-1.4907789954125113e-21	3.685069965957578e-20	4.3632147798834036e-14	3.977262814117791e-13	1.4604080477896244e-13
68800000	0.004977437704058907	1.947681819371158e-49	-1.5376076494442033e-50	1.4368520074824072e-10	4.991682765692734e-15	0.000045124303919392986	-1.4907788397773476e-21	3.685069965957578e-20	4.3632147798834036e-14	3.977262814117791e-13	1.4604080477896244e-13
68900000	0.004977437704058907	1.947681819371158e-49	-1.5398447749550856e-50	1.4368520074824072e-10	4.991682765692734e-15	0.000045124303919392986	-1.4907786841421837e-21	3.685069965957578e-20	4.3632147798834036e-14	3.977262814117791e-13	1.4604080477896244e-13
69000000	0.004977437704058907	1.947681819371158e-49	-1.5420819004659652e-50	1.4368520074824072e-10	4.991682765692734e-15	0.000045124303919392986	-1.49077852850702e-21	3.685069965957578e-20	4.3632147798834036e-14	3.977262814117791e-13	1.4604080477896244e-13
69100000	0.004977437704058907	1.947681819371158e-49	-1.5443190259768417e-50	1.4368520074824072e-10	4.991682765692734e-15	0.000045124303919392986	-1.4907783728718563e-21	3.685069965957578e-20	4.3632147798834036e-14	3.977262814117791e-13	1.4604080477896244e-13
69200000	0.004977437704058907	1.947681819371158e-49	-1.5465561514877157e-50	1.4368520074824072e-10	4.991682765692734e-15	0.000045124303919392986	-1.4907782172366925e-21	3.685069965957578e-20	4.3632147798834036e-14	3.977262814117791e-13	1.4604080477896244e-13
69300000	0.004977437704058907	1.947681819371158e-49	-1.5487932769985872e-50	1.4368520074824072e-10	4.991682765692734e-15	0.000045124303919392986	-1.4907780616015286e-21	3.685069965957578e-20	4.3632147798834036e-14	3.977262814117791e-13	1.4604080477896244e-13
69400000	0.004977437704058907	1.947681819371158e-49	-1.5510304025094564e-50	1.4368520074824072e-10	4.991682765692734e-15	0.000045124303919392986	-1.4907779059663649e-21	3.685069965957578e-20	4.3632147798834036e-14	3.977262814117791e-13	1.4604080477896244e-13
69500000	0.004977437704058907	1.947681819371158e-49	-1.5532675280203232e-50	1.4368520074824072e-10	4.991682765692734e-15	0.000045124303919392986	-1.4907777503312012e-21	3.685069965957578e-20	4.3632147798834036e-14	3.977262814117791e-13	1.4604080477896244e-13
69600000	0.004977437704058907	1.947681819371158e-49	-1.555504653531188e-50	1.4368520074824072e-10	4.991682765692734e-15	0.000045124303919392986	-1.4907775946960373e-21	3.685069965957578e-20	4.3632147798834036e-14	3.977262814117791e-13	1.4604080477896244e-13
69700000	0.004977437704058907	1.947681819371158e-49	-1.5577417790420509e-50	1.4368520074824072e-10	4.991682765692734e-15	0.000045124303919392986	-1.4907774390608735e-21	3.685069965957578e-20	4.3632147798834036e-14	3.977262814117791e-13	1.4604080477896244e-13
69800000	0.004977437704058907	1.947681819371158e-49	-1.559978904552912e-50	1.4368520074824072e-10	4.991682765692734e-15	0.000045124303919392986	-1.4907772834257098e-21	3.685069965957578e-20	4.3632147798834036e-14	3.977262814117791e-13	1.4604080477896244e-13
69900000	0.004977437704058907	1.947681819371158e-49	-1.5622160300637714e-50	1.4368520074824072e-10	4.991682765692734e-15	0.000045124303919392986	-1.490777127790546e-21	3.685069965957578e-20	4.3632147798834036e-14	3.977262814117791e-13	1.4604080477896244e-13
70000000	0.004977437704058907	1.947681819371158e-49	-1.5644531555746292e-50	1.4368520074824072e-10	4.991682765692734e-15	0.000045124303919392986	-1.4907769721553822e-21	3.685069965957578e-20	4.3632147798834036e-14	3.977262814117791e-13	1.4604080477896244e-13
70100000	0.004977437704058907	1.947681819371158e-49	-1.5666902810854858e-50	1.4368520074824072e-10	4.991682765692734e-15	0.000045124303919392986	-1.4907768165202185e-21	3.685069965957578e-20	4.3632147798834036e-14	3.977262814117791e-13	1.4604080477896244e-13
70200000	0.004977437704058907	1.947681819371158e-49	-1.568927406596341e-50	1.4368520074824072e-10	4.991682765692734e-15	0.000045124303919392986	-1.4907766608850547e-21	3.685069965957578e-20	4.3632147798834036e-14	3.977262814117791e-13	1.4604080477896244e-13
70300000	0.004977437704058907	1.947681819371158e-49	-1.5711645321071952e-50	1.4368520074824072e-10	4.991682765692734e-15	0.000045124303919392986	-1.4907765052498908e-21	3.685069965957578e-20	4.3632147798834036e-14	3.977262814117791e-13	1.4604080477896244e-13
70400000	0.004977437704058907	1.947681819371158e-49	-1.5734016576180483e-50	1.4368520074824072e-10	4.991682765692734e-15	0.000045124303919392986	-1.4907763496147271e-21	3.685069965957578e-20	4.3632147798834036e-14	3.977262814117791e-13	1.4604080477896244e-13
70500000	0.004977437704058907	1.947681819371158e-49	-1.5756387831289006e-50	1.4368520074824072e-10	4.991682765692734e-15	0.000045124303919392986	-1.4907761939795634e-21	3.685069965957578e-20	4.3632147798834036e-14	3.977262814117791e-13	1.4604080477896244e-13
70600000	0.004977437704058907	1.947681819371158e-49	-1.5778759086397524e-50	1.4368520074824072e-10	4.991682765692734e-15	0.000045124303919392986	-1.4907760383443995e-21	3.685069965957578e-20	4.363214779883403e-14	3.977262814117791e-13	1.4604080477896244e-13
70700000	0.004977437704058907	1.947681819371158e-49	-1.5801130341506036e-50	1.4368520074824072e-10	4.991682765692734e-15	0.000045124303919392986	-1.4907758827092357e-21	3.685069965957578e-20	4.363214779883403e-14	3.977262814117791e-13	1.4604080477896244e-13
70800000	0.004977437704058907	1.947681819371158e-49	-1.5823501596614542e-50	1.4368520074824072e-10	4.991682765692734e-15	0.000045124303919392986	-1.490775727074072e-21	3.685069965957578e-20	4.363214779883403e-14	3.977262814117791e-13	1.4604080477896244e-13
70900000	0.004977437704058907	1.947681819371158e-49	-1.5845872851723047e-50	1.4368520074824072e-10	4.991682765692734e-15	0.000045124303919392986	-1.4907755714389083e-21	3.685069965957578e-20	4.363214779883403e-14	3.977262814117791e-13	1.4604080477896244e-13
71000000	0.004977437704058907	1.947681819371158e-49	-1.586824410683155e-50	1.4368520074824072e-10	4.991682765692734e-15	0.000045124303919392986	-1.4907754158037444e-21	3.6850699659575783e-20	4.363214779883403e-14	3.977262814117791e-13	1.4604080477896244e-13
71100000	0.004977437704058907	1.947681819371158e-49	-1.5890615361940055e-50	1.4368520074824072e-10	4.991682765692734e-15	0.000045124303919392986	-1.4907752601685807e-21	3.6850699659575783e-20	4.363214779883403e-14	3.977262814117791e-13	1.4604080477896244e-13
71200000	0.004977437704058907	1.947681819371158e-49	-1.591298661704856e-50	1.4368520074824072e-10	4.991682765692734e-15	0.000045124303919392986	-1.490775104533417e-21	3.6850699659575783e-20	4.363214779883403e-14	3.977262814117791e-13	1.4604080477896244e-13
71300000	0.004977437704058907	1.947681819371158e-49	-1.5935357872157068e-50	1.4368520074824072e-10	4.991682765692734e-15	0.000045124303919392986	-1.490774948898253e-21	3.6850699659575783e-20	4.363214779883403e-14	3.977262814117791e-13	1.4604080477896244e-13
71400000	0.004977437704058907	1.947681819371158e-49	-1.5957729127265582e-50	1.4368520074824072e-10	4.991682765692734e-15	0.000045124303919392986	-1.4907747932630893e-21	3.6850699659575783e-20	4.363214779883403e-14	3.977262814117791e-13	1.4604080477896244e-13
71500000	0.004977437704058907	1.947681819371158e-49	-1.59801003823741e-50	1.4368520074824072e-10	4.991682765692734e-15	0.000045124303919392986	-1.4907746376279256e-21	3.6850699659575783e-20	4.363214779883403e-14	3.977262814117791e-13	1.4604080477896244e-13
71600000	0.004977437704058907	1.947681819371158e-49	-1.6002471637482629e-50	1.4368520074824072e-10	4.991682765692734e-15	0.000045124303919392986	-1.4907744819927619e-21	3.6850699659575783e-20	4.363214779883403e-14	3.977262814117791e-13	1.4604080477896244e-13
71700000	0.004977437704058907	1.9476818193711578e-49	-1.6024842892591164e-50	1.4368520074824072e-10	4.991682765692734e-15	0.000045124303919392986	-1.490774326357598e-21	3.6850699659575783e-20	4.363214779883403e-14	3.977262814117791e-13	1.4604080477896244e-13
71800000	0.004977437704058907	1.9476818193711578e-49	-1.6047214147699708e-50	1.4368520074824072e-10	4.991682765692734e-15	0.000045124303919392986	-1.4907741707224342e-21	3.6850699659575783e-20	4.363214779883403e-14	3.977262814117791e-13	1.4604080477896244e-13
71900000	0.004977437704058907	1.9476818193711578e-49	-1.6069585402808265e-50	1.4368520074824072e-10	4.991682765692734e-15	0.000045124303919392986	-1.4907740150872705e-21	3.6850699659575783e-20	4.363214779883403e-14	3.977262814117791e-13	1.4604080477896244e-13
72000000	0.004977437704058907	1.9476818193711578e-49	-1.6091956657916835e-50	1.4368520074824072e-10	4.991682765692734e-15	0.000045124303919392986	-1.4907738594521066e-21	3.6850699659575783e-20	4.363214779883403e-14	3.977262814117791e-13	1.4604080477896244e-13
72100000	0.004977437704058907	1.9476818193711578e-49	-1.6114327913025418e-50	1.4368520074824072e-10	4.991682765692734e-15	0.000045124303919392986	-1.4907737038169429e-21	3.6850699659575783e-20	4.363214779883403e-14	3.977262814117791e-13	1.4604080477896244e-13
72200000	0.004977437704058907	1.9476818193711578e-49	-1.613669916813402e-50	1.4368520074824072e-10	4.991682765692734e-15	0.000045124303919392986	-1.4907735481817791e-21	3.6850699659575783e-20	4.363214779883403e-14	3.977262814117791e-13	1.4604080477896244e-13
72300000	0.004977437704058907	1.9476818193711578e-49	-1.6159070423242635e-50	1.4368520074824072e-10	4.991682765692734e-15	0.000045124303919392986	-1.4907733925466154e-21	3.6850699659575783e-20	4.363214779883403e-14	3.977262814117791e-13	1.4604080477896244e-13
72400000	0.004977437704058907	1.9476818193711578e-49	-1.6181441678351273e-50	1.4368520074824072e-10	4.991682765692734e-15	0.000045124303919392986	-1.4907732369114515e-21	3.6850699659575783e-20	4.363214779883403e-14	3.977262814117791e-13	1.4604080477896244e-13
72500000	0.004977437704058907	1.9476818193711578e-49	-1.6203812933459926e-50	1.4368520074824072e-10	4.991682765692734e-15	0.000045124303919392986	-1.4907730812762878e-21	3.6850699659575783e-20	4.363214779883403e-14	3.977262814117791e-13	1.4604080477896244e-13
72600000	0.004977437704058907	1.9476818193711578e-49	-1.6226184188568604e-50	1.4368520074824072e-10	4.991682765692734e-15	0.000045124303919392986	-1.490772925641124e-21	3.6850699659575783e-20	4.363214779883403e-14	3.977262814117791e-13	1.4604080477896244e-13
72700000	0.004977437704058907	1.9476818193711578e-49	-1.6248555443677305e-50	1.4368520074824072e-10	4.991682765692734e-15	0.000045124303919392986	-1.4907727700059601e-21	3.6850699659575783e-20	4.363214779883403e-14	3.977262814117791e-13	1.4604080477896244e-13
72800000	0.004977437704058907	1.9476818193711578e-49	-1.6270926698786028e-50	1.4368520074824072e-10	4.991682765692734e-15	0.000045124303919392986	-1.4907726143707964e-21	3.6850699659575783e-20	4.363214779883403e-14	3.977262814117791e-13	1.4604080477896244e-13
72900000	0.004977437704058907	1.9476818193711578e-49	-1.6293297953894777e-50	1.4368520074824072e-10	4.991682765692734e-15	0.000045124303919392986	-1.4907724587356327e-21	3.6850699659575783e-20	4.363214779883403e-14	3.977262814117791e-13	1.4604080477896244e-13
73000000	0.004977437704058907	1.9476818193711578e-49	-1.6315669209003554e-50	1.4368520074824072e-10	4.991682765692734e-15	0.000045124303919392986	-1.4907723031004688e-21	3.6850699659575783e-20	4.363214779883403e-14	3.977262814117791e-13	1.4604080477896244e-13
73100000	0.004977437704058907	1.9476818193711578e-49	-1.633804046411236e-50	1.4368520074824072e-10	4.991682765692734e-15	0.000045124303919392986	-1.490772147465305e-21	3.6850699659575783e-20	4.363214779883403e-14	3.977262814117791e-13	1.4604080477896244e-13
73200000	0.004977437704058907	1.9476818193711578e-49	-1.6360411719221194e-50	1.4368520074824072e-10	4.991682765692734e-15	0.000045124303919392986	-1.4907719918301413e-21	3.6850699659575783e-20	4.363214779883403e-14	3.977262814117791e-13	1.4604080477896244e-13
73300000	0.004977437704058907	1.9476818193711578e-49	-1.6382782974330061e-50	1.4368520074824072e-10	4.991682765692734e-15	0.000045124303919392986	-1.4907718361949776e-21	3.6850699659575783e-20	4.363214779883403e-14	3.977262814117791e-13	1.4604080477896244e-13
73400000	0.004977437704058907	1.9476818193711578e-49	-1.640515422943896e-50	1.4368520074824072e-10	4.991682765692734e-15	0.000045124303919392986	-1.4907716805598137e-21	3.6850699659575783e-20	4.363214779883403e-14	3.977262814117791e-13	1.4604080477896244e-13
73500000	0.004977437704058907	1.9476818193711578e-49	-1.6427525484547894e-50	1.4368520074824072e-10	4.991682765692734e-15	0.000045124303919392986	-1.49077152492465e-21	3.6850699659575783e-20	4.363214779883403e-14	3.977262814117791e-13	1.4604080477896244e-13
73600000	0.004977437704058907	1.9476818193711578e-49	-1.644989673965686e-50	1.4368520074824072e-10	4.991682765692734e-15	0.000045124303919392986	-1.4907713692894863e-21	3.6850699659575783e-20	4.363214779883403e-14	3.977262814117791e-13	1.4604080477896244e-13
73700000	0.004977437704058907	1.9476818193711578e-49	-1.6472267994765866e-50	1.4368520074824072e-10	4.991682765692734e-15	0.000045124303919392986	-1.4907712136543223e-21	3.6850699659575783e-20	4.363214779883403e-14	3.977262814117791e-13	1.4604080477896244e-13
73800000	0.004977437704058907	1.9476818193711578e-49	-1.6494639249874911e-50	1.4368520074824072e-10	4.991682765692734e-15	0.000045124303919392986	-1.4907710580191586e-21	3.6850699659575783e-20	4.363214779883403e-14	3.977262814117791e-13	1.4604080477896244e-13
73900000	0.004977437704058907	1.9476818193711578e-49	-1.6517010504983995e-50	1.4368520074824072e-10	4.991682765692734e-15	0.000045124303919392986	-1.4907709023839949e-21	3.6850699659575783e-20	4.363214779883403e-14	3.977262814117791e-13	1.4604080477896244e-13
74000000	0.004977437704058907	1.9476818193711578e-49	-1.6539381760093119e-50	1.4368520074824072e-10	4.991682765692734e-15	0.000045124303919392986	-1.4907707467488312e-21	3.6850699659575783e-20	4.363214779883403e-14	3.977262814117791e-13	1.4604080477896244e-13
74100000	0.004977437704058907	1.9476818193711578e-49	-1.6561753015202285e-50	1.4368520074824072e-10	4.991682765692734e-15	0.000045124303919392986	-1.4907705911136673e-21	3.6850699659575783e-20	4.363214779883403e-14	3.977262814117791e-13	1.4604080477896244e-13
74200000	0.004977437704058907	1.9476818193711578e-49	-1.6584124270311497e-50	1.4368520074824072e-10	4.991682765692734e-15	0.000045124303919392986	-1.4907704354785035e-21	3.6850699659575783e-20	4.363214779883403e-14	3.977262814117791e-13	1.4604080477896244e-13
74300000	0.004977437704058907	1.9476818193711578e-49	-1.6606495525420754e-50	1.4368520074824072e-10	4.991682765692734e-15	0.000045124303919392986	-1.4907702798433398e-21	3.6850699659575783e-20	4.363214779883403e-14	3.977262814117791e-13	1.4604080477896244e-13
74400000	0.004977437704058907	1.9476818193711578e-49	-1.6628866780530006e-50	1.4368520074824072e-10	4.991682765692734e-15	0.000045124303919392986	-1.4907701242081759e-21	3.6850699659575783e-20	4.363214779883403e-14	3.977262814117791e-13	1.4604080477896244e-13
74500000	0.004977437704058907	1.9476818193711578e-49	-1.6651238035639165e-50	1.4368520074824072e-10	4.991682765692734e-15	0.000045124303919392986	-1.4907699685730122e-21	3.6850699659575783e-20	4.363214779883403e-14	3.977262814117791e-13	1.4604080477896244e-13
74600000	0.004977437704058907	1.9476818193711578e-49	-1.6673609290748237e-50	1.4368520074824072e-10	4.991682765692734e-15	0.000045124303919392986	-1.4907698129378485e-21	3.6850699659575783e-20	4.363214779883403e-14	3.977262814117791e-13	1.4604080477896244e-13
74700000	0.004977437704058907	1.9476818193711578e-49	-1.6695980545857216e-50	1.4368520074824072e-10	4.991682765692734e-15	0.000045124303919392986	-1.4907696573026847e-21	3.6850699659575783e-20	4.363214779883403e-14	3.977262814117791e-13	1.4604080477896244e-13
74800000	0.004977437704058907	1.9476818193711578e-49	-1.6718351800966107e-50	1.4368520074824072e-10	4.991682765692734e-15	0.000045124303919392986	-1.4907695016675208e-21	3.6850699659575783e-20	4.363214779883403e-14	3.977262814117791e-13	1.4604080477896244e-13
74900000	0.004977437704058907	1.9476818193711578e-49	-1.674072305607491e-50	1.4368520074824072e-10	4.991682765692734e-15	0.000045124303919392986	-1.4907693460323571e-21	3.6850699659575783e-20	4.363214779883403e-14	3.977262814117791e-13	1.4604080477896244e-13
75000000	0.004977437704058907	1.9476818193711578e-49	-1.6763094311183628e-50	1.4368520074824072e-10	4.991682765692734e-15	0.000045124303919392986	-1.4907691903971934e-21	3.6850699659575783e-20	4.363214779883403e-14	3.977262814117791e-13	1.4604080477896244e-13
75100000	0.004977437704058907	1.9476818193711578e-49	-1.6785465566292263e-50	1.4368520074824072e-10	4.991682765692734e-15	0.000045124303919392986	-1.4907690347620295e-21	3.6850699659575783e-20	4.363214779883403e-14	3.977262814117791e-13	1.4604080477896244e-13
75200000	0.004977437704058907	1.9476818193711578e-49	-1.6807836821400815e-50	1.4368520074824072e-10	4.991682765692734e-15	0.000045124303919392986	-1.4907688791268657e-21	3.6850699659575783e-20	4.363214779883403e-14	3.977262814117791e-13	1.4604080477896244e-13
75300000	0.004977437704058907	1.9476818193711578e-49	-1.6830208076509284e-50	1.4368520074824072e-10	4.991682765692734e-15	0.000045124303919392986	-1.490768723491702e-21	3.6850699659575783e-20	4.363214779883403e-14	3.977262814117791e-13	1.4604080477896244e-13
75400000	0.004977437704058907	1.9476818193711578e-49	-1.6852579331617674e-50	1.4368520074824072e-10	4.991682765692734e-15	0.000045124303919392986	-1.4907685678565383e-21	3.6850699659575783e-20	4.363214779883403e-14	3.977262814117791e-13	1.4604080477896244e-13
75500000	0.004977437704058907	1.9476818193711578e-49	-1.6874950586725983e-50	1.4368520074824072e-10	4.991682765692734e-15	0.000045124303919392986	-1.4907684122213744e-21	3.6850699659575783e-20	4.363214779883403e-14	3.977262814117791e-13	1.4604080477896244e-13
75600000	0.004977437704058907	1.9476818193711578e-49	-1.6897321841834217e-50	1.4368520074824072e-10	4.991682765692734e-15	0.000045124303919392986	-1.4907682565862107e-21	3.6850699659575783e-20	4.363214779883403e-14	3.977262814117791e-13	1.4604080477896244e-13
75700000	0.004977437704058907	1.9476818193711578e-49	-1.6919693096942375e-50	1.4368520074824072e-10	4.991682765692734e-15	0.000045124303919392986	-1.490768100951047e-21	3.6850699659575783e-20	4.363214779883403e-14	3.977262814117791e-13	1.4604080477896244e-13
75800000	0.004977437704058907	1.9476818193711578e-49	-1.694206435205046e-50	1.4368520074824072e-10	4.991682765692734e-15	0.000045124303919392986	-1.490767945315883e-21	3.6850699659575783e-20	4.363214779883403e-14	3.977262814117791e-13	1.4604080477896244e-13
75900000	0.004977437704058907	1.9476818193711578e-49	-1.696443560715847e-50	1.4368520074824072e-10	4.991682765692734e-15	0.000045124303919392986	-1.4907677896807193e-21	3.6850699659575783e-20	4.363214779883403e-14	3.977262814117791e-13	1.4604080477896244e-13
76000000	0.004977437704058907	1.9476818193711578e-49	-1.6986806862266409e-50	1.4368520074824072e-10	4.991682765692734e-15	0.000045124303919392986	-1.4907676340455556e-21	3.6850699659575783e-20	4.363214779883403e-14	3.977262814117791e-13	1.4604080477896244e-13
76100000	0.004977437704058907	1.9476818193711578e-49	-1.7009178117374277e-50	1.4368520074824072e-10	4.991682765692734e-15	0.000045124303919392986	-1.4907674784103918e-21	3.6850699659575783e-20	4.363214779883403e-14	3.977262814117791e-13	1.4604080477896244e-13
76200000	0.004977437704058907	1.9476818193711578e-49	-1.7031549372482076e-50	1.4368520074824072e-10	4.991682765692734e-15	0.000045124303919392986	-1.490767322775228e-21	3.6850699659575783e-20	4.363214779883403e-14	3.977262814117791e-13	1.4604080477896244e-13
76300000	0.004977437704058907	1.9476818193711578e-49	-1.7053920627589809e-50	1.4368520074824072e-10	4.991682765692734e-15	0.000045124303919392986	-1.4907671671400642e-21	3.6850699659575783e-20	4.363214779883403e-14	3.977262814117791e-13	1.4604080477896244e-13
76400000	0.004977437704058907	1.9476818193711578e-49	-1.7076291882697475e-50	1.4368520074824072e-10	4.991682765692734e-15	0.000045124303919392986	-1.4907670115049005e-21	3.6850699659575783e-20	4.363214779883403e-14	3.977262814117791e-13	1.4604080477896244e-13
76500000	0.004977437704058907	1.9476818193711578e-49	-1.7098663137805077e-50	1.4368520074824072e-10	4.991682765692734e-15	0.000045124303919392986	-1.4907668558697366e-21	3.6850699659575783e-20	4.363214779883403e-14	3.977262814117791e-13	1.4604080477896244e-13
76600000	0.004977437704058907	1.9476818193711578e-49	-1.7121034392912615e-50	1.4368520074824072e-10	4.991682765692734e-15	0.000045124303919392986	-1.4907667002345729e-21	3.6850699659575783e-20	4.363214779883403e-14	3.977262814117791e-13	1.4604080477896244e-13
76700000	0.004977437704058907	1.9476818193711578e-49	-1.7143405648020091e-50	1.4368520074824072e-10	4.991682765692734e-15	0.000045124303919392986	-1.4907665445994091e-21	3.6850699659575783e-20	4.363214779883403e-14	3.977262814117791e-13	1.4604080477896244e-13
76800000	0.004977437704058907	1.9476818193711578e-49	-1.7165776903127509e-50	1.4368520074824072e-10	4.991682765692734e-15	0.000045124303919392986	-1.4907663889642454e-21	3.6850699659575783e-20	4.363214779883403e-14	3.977262814117791e-13	1.4604080477896244e-13
76900000	0.004977437704058907	1.9476818193711578e-49	-1.7188148158234866e-50	1.4368520074824072e-10	4.991682765692734e-15	0.000045124303919392986	-1.4907662333290815e-21	3.6850699659575783e-20	4.363214779883403e-14	3.977262814117791e-13	1.4604080477896244e-13
77000000	0.004977437704058907	1.9476818193711578e-49	-1.7210519413342167e-50	1.4368520074824072e-10	4.991682765692734e-15	0.000045124303919392986	-1.4907660776939178e-21	3.6850699659575783e-20	4.363214779883403e-14	3.977262814117791e-13	1.4604080477896244e-13
77100000	0.004977437704058907	1.9476818193711578e-49	-1.723289066844941e-50	1.4368520074824072e-10	4.991682765692734e-15	0.000045124303919392986	-1.490765922058754e-21	3.6850699659575783e-20	4.363214779883403e-14	3.977262814117791e-13	1.4604080477896244e-13
77200000	0.004977437704058907	1.9476818193711578e-49	-1.72552619235566e-50	1.4368520074824072e-10	4.991682765692734e-15	0.000045124303919392986	-1.4907657664235901e-21	3.6850699659575783e-20	4.363214779883403e-14	3.977262814117791e-13	1.4604080477896244e-13
77300000	0.004977437704058907	1.9476818193711578e-49	-1.7277633178663737e-50	1.4368520074824072e-10	4.991682765692734e-15	0.000045124303919392986	-1.4907656107884264e-21	3.6850699659575783e-20	4.363214779883403e-14	3.977262814117791e-13	1.4604080477896244e-13
77400000	0.004977437704058907	1.9476818193711578e-49	-1.7300004433770821e-50	1.4368520074824072e-10	4.991682765692734e-15	0.000045124303919392986	-1.4907654551532627e-21	3.6850699659575783e-20	4.363214779883403e-14	3.977262814117791e-13	1.4604080477896244e-13
77500000	0.004977437704058907	1.9476818193711578e-49	-1.7322375688877854e-50	1.4368520074824072e-10	4.991682765692734e-15	0.000045124303919392986	-1.4907652995180988e-21	3.6850699659575783e-20	4.363214779883403e-14	3.977262814117791e-13	1.4604080477896244e-13
77600000	0.004977437704058907	1.9476818193711578e-49	-1.7344746943984839e-50	1.4368520074824072e-10	4.991682765692734e-15	0.000045124303919392986	-1.490765143882935e-21	3.6850699659575783e-20	4.363214779883403e-14	3.977262814117791e-13	1.4604080477896244e-13
77700000	0.004977437704058907	1.9476818193711578e-49	-1.7367118199091776e-50	1.4368520074824072e-10	4.991682765692734e-15	0.000045124303919392986	-1.4907649882477713e-21	3.6850699659575783e-20	4.363214779883403e-14	3.977262814117791e-13	1.4604080477896244e-13
77800000	0.004977437704058907	1.9476818193711578e-49	-1.7389489454198666e-50	1.4368520074824072e-10	4.991682765692734e-15	0.000045124303919392986	-1.4907648326126076e-21	3.6850699659575783e-20	4.363214779883403e-14	3.977262814117791e-13	1.4604080477896244e-13
77900000	0.004977437704058907	1.9476818193711578e-49	-1.7411860709305513e-50	1.4368520074824072e-10	4.991682765692734e-15	0.000045124303919392986	-1.4907646769774437e-21	3.6850699659575783e-20	4.363214779883403e-14	3.977262814117791e-13	1.4604080477896244e-13
78000000	0.004977437704058907	1.9476818193711578e-49	-1.7434231964412316e-50	1.4368520074824072e-10	4.991682765692734e-15	0.000045124303919392986	-1.49076452134228e-21	3.6850699659575783e-20	4.363214779883403e-14	3.977262814117791e-13	1.4604080477896244e-13
78100000	0.004977437704058907	1.9476818193711578e-49	-1.7456603219519075e-50	1.4368520074824072e-10	4.991682765692734e-15	0.000045124303919392986	-1.4907643657071162e-21	3.6850699659575783e-20	4.363214779883403e-14	3.977262814117791e-13	1.4604080477896244e-13
78200000	0.004977437704058907	1.9476818193711578e-49	-1.7478974474625797e-50	1.4368520074824072e-10	4.991682765692734e-15	0.000045124303919392986	-1.4907642100719523e-21	3.6850699659575783e-20	4.363214779883403e-14	3.977262814117791e-13	1.4604080477896244e-13
78300000	0.004977437704058907	1.9476818193711578e-49	-1.7501345729732475e-50	1.4368520074824072e-10	4.991682765692734e-15	0.000045124303919392986	-1.4907640544367886e-21	3.6850699659575783e-20	4.363214779883403e-14	3.977262814117791e-13	1.4604080477896244e-13
78400000	0.004977437704058907	1.9476818193711578e-49	-1.7523716984839118e-50	1.4368520074824072e-10	4.991682765692734e-15	0.000045124303919392986	-1.4907638988016249e-21	3.6850699659575783e-20	4.363214779883403e-14	3.977262814117791e-13	1.4604080477896244e-13
78500000	0.004977437704058907	1.9476818193711578e-49	-1.7546088239945726e-50	1.4368520074824072e-10	4.991682765692734e-15	0.000045124303919392986	-1.4907637431664612e-21	3.6850699659575783e-20	4.363214779883403e-14	3.977262814117791e-13	1.4604080477896244e-13
78600000	0.004977437704058907	1.9476818193711578e-49	-1.7568459495052298e-50	1.4368520074824072e-10	4.991682765692734e-15	0.000045124303919392986	-1.4907635875312973e-21	3.6850699659575783e-20	4.363214779883403e-14	3.977262814117791e-13	1.4604080477896244e-13
78700000	0.004977437704058907	1.9476818193711578e-49	-1.7590830750158834e-50	1.4368520074824072e-10	4.991682765692734e-15	0.000045124303919392986	-1.4907634318961335e-21	3.6850699659575783e-20	4.363214779883403e-14	3.977262814117791e-13	1.4604080477896244e-13
78800000	0.004977437704058907	1.9476818193711578e-49	-1.7613202005265342e-50	1.4368520074824072e-10	4.991682765692734e-15	0.000045124303919392986	-1.4907632762609698e-21	3.685069965957578e-20	4.363214779883403e-14	3.977262814117791e-13	1.4604080477896244e-13
78900000	0.004977437704058907	1.9476818193711578e-49	-1.7635573260371816e-50	1.4368520074824072e-10	4.991682765692734e-15	0.000045124303919392986	-1.4907631206258059e-21	3.685069965957578e-20	4.363214779883403e-14	3.9772628141177903e-13	1.4604080477896244e-13
79000000	0.004977437704058907	1.9476818193711578e-49	-1.7657944515478263e-50	1.4368520074824072e-10	4.991682765692734e-15	0.000045124303919392986	-1.4907629649906422e-21	3.685069965957578e-20	4.363214779883403e-14	3.9772628141177903e-13	1.4604080477896244e-13
79100000	0.004977437704058907	1.9476818193711578e-49	-1.768031577058468e-50	1.4368520074824072e-10	4.991682765692734e-15	0.000045124303919392986	-1.4907628093554784e-21	3.685069965957578e-20	4.363214779883403e-14	3.9772628141177903e-13	1.4604080477896244e-13
79200000	0.004977437704058907	1.9476818193711578e-49	-1.7702687025691072e-50	1.4368520074824072e-10	4.991682765692734e-15	0.000045124303919392986	-1.4907626537203147e-21	3.685069965957578e-20	4.363214779883403e-14	3.9772628141177903e-13	1.4604080477896244e-13
79300000	0.004977437704058907	1.9476818193711578e-49	-1.7725058280797437e-50	1.4368520074824072e-10	4.991682765692734e-15	0.000045124303919392986	-1.4907624980851508e-21	3.685069965957578e-20	4.363214779883403e-14	3.9772628141177903e-13	1.4604080477896244e-13
79400000	0.004977437704058907	1.9476818193711578e-49	-1.7747429535903779e-50	1.4368520074824072e-10	4.991682765692734e-15	0.000045124303919392986	-1.490762342449987e-21	3.685069965957578e-20	4.363214779883403e-14	3.9772628141177903e-13	1.4604080477896244e-13
79500000	0.004977437704058907	1.9476818193711578e-49	-1.77698007910101e-50	1.4368520074824072e-10	4.991682765692734e-15	0.000045124303919392986	-1.4907621868148234e-21	3.685069965957578e-20	4.363214779883403e-14	3.9772628141177903e-13	1.4604080477896244e-13
79600000	0.004977437704058907	1.9476818193711578e-49	-1.7792172046116398e-50	1.4368520074824072e-10	4.991682765692734e-15	0.000045124303919392986	-1.4907620311796595e-21	3.685069965957578e-20	4.363214779883403e-14	3.9772628141177903e-13	1.4604080477896244e-13
79700000	0.004977437704058907	1.9476818193711578e-49	-1.7814543301222678e-50	1.4368520074824072e-10	4.991682765692734e-15	0.000045124303919392986	-1.4907618755444957e-21	3.685069965957578e-20	4.363214779883403e-14	3.9772628141177903e-13	1.4604080477896244e-13
79800000	0.004977437704058907	1.9476818193711578e-49	-1.783691455632894e-50	1.4368520074824072e-10	4.991682765692734e-15	0.000045124303919392986	-1.490761719909332e-21	3.685069965957578e-20	4.363214779883403e-14	3.9772628141177903e-13	1.4604080477896244e-13
79900000	0.004977437704058907	1.9476818193711578e-49	-1.7859285811435185e-50	1.4368520074824072e-10	4.991682765692734e-15	0.000045124303919392986	-1.490761564274168e-21	3.685069965957578e-20	4.363214779883403e-14	3.9772628141177903e-13	1.4604080477896244e-13
80000000	0.004977437704058907	1.9476818193711578e-49	-1.7881657066541415e-50	1.4368520074824072e-10	4.991682765692734e-15	0.000045124303919392986	-1.4907614086390044e-21	3.685069965957578e-20	4.363214779883403e-14	3.9772628141177903e-13	1.4604080477896244e-13
80100000	0.004977437704058907	1.9476818193711578e-49	-1.7904028321647631e-50	1.4368520074824072e-10	4.991682765692734e-15	0.000045124303919392986	-1.4907612530038406e-21	3.685069965957578e-20	4.363214779883403e-14	3.9772628141177903e-13	1.4604080477896244e-13
80200000	0.004977437704058907	1.9476818193711578e-49	-1.7926399576753835e-50	1.4368520074824072e-10	4.991682765692733e-15	0.00004512430391939298	-1.490761097368677e-21	3.685069965957578e-20	4.363214779883403e-14	3.9772628141177903e-13	1.4604080477896244e-13
80300000	0.004977437704058907	1.9476818193711578e-49	-1.7948770831860027e-50	1.4368520074824072e-10	4.991682765692733e-15	0.00004512430391939298	-1.490760941733513e-21	3.685069965957578e-20	4.363214779883403e-14	3.9772628141177903e-13	1.4604080477896244e-13
80400000	0.004977437704058907	1.9476818193711578e-49	-1.797114208696621e-50	1.4368520074824072e-10	4.991682765692733e-15	0.00004512430391939298	-1.4907607860983493e-21	3.685069965957578e-20	4.363214779883403e-14	3.9772628141177903e-13	1.4604080477896244e-13
80500000	0.004977437704058907	1.9476818193711578e-49	-1.7993513342072385e-50	1.4368520074824072e-10	4.991682765692733e-15	0.00004512430391939298	-1.4907606304631856e-21	3.685069965957578e-20	4.363214779883403e-14	3.9772628141177903e-13	1.4604080477896244e-13
80600000	0.004977437704058907	1.9476818193711578e-49	-1.8015884597178554e-50	1.4368520074824072e-10	4.991682765692733e-15	0.00004512430391939298	-1.4907604748280217e-21	3.685069965957578e-20	4.363214779883403e-14	3.9772628141177903e-13	1.4604080477896244e-13
80700000	0.004977437704058907	1.9476818193711578e-49	-1.8038255852284717e-50	1.4368520074824072e-10	4.991682765692733e-15	0.00004512430391939298	-1.490760319192858e-21	3.685069965957578e-20	4.363214779883403e-14	3.9772628141177903e-13	1.4604080477896244e-13
80800000	0.004977437704058907	1.9476818193711578e-49	-1.8060627107390876e-50	1.4368520074824072e-10	4.991682765692733e-15	0.00004512430391939298	-1.4907601635576942e-21	3.685069965957578e-20	4.363214779883403e-14	3.9772628141177903e-13	1.4604080477896244e-13
80900000	0.004977437704058907	1.9476818193711578e-49	-1.8082998362497033e-50	1.4368520074824072e-10	4.991682765692733e-15	0.00004512430391939298	-1.4907600079225305e-21	3.685069965957578e-20	4.3632147798834036e-14	3.9772628141177903e-13	1.4604080477896244e-13
81000000	0.004977437704058907	1.9476818193711578e-49	-1.8105369617603187e-50	1.4368520074824072e-10	4.991682765692733e-15	0.00004512430391939298	-1.4907598522873666e-21	3.685069965957578e-20	4.3632147798834036e-14	3.9772628141177903e-13	1.4604080477896244e-13
81100000	0.004977437704058907	1.9476818193711578e-49	-1.812774087270934e-50	1.4368520074824072e-10	4.991682765692733e-15	0.00004512430391939298	-1.4907596966522028e-21	3.685069965957578e-20	4.3632147798834036e-14	3.9772628141177903e-13	1.4604080477896244e-13
81200000	0.004977437704058907	1.9476818193711578e-49	-1.81501121278155e-50	1.4368520074824072e-10	4.991682765692733e-15	0.00004512430391939298	-1.4907595410170391e-21	3.685069965957578e-20	4.3632147798834036e-14	3.9772628141177903e-13	1.4604080477896244e-13
81300000	0.004977437704058907	1.9476818193711578e-49	-1.8172483382921659e-50	1.4368520074824072e-10	4.991682765692733e-15	0.00004512430391939298	-1.4907593853818752e-21	3.685069965957578e-20	4.3632147798834036e-14	3.9772628141177903e-13	1.4604080477896244e-13
81400000	0.004977437704058907	1.947681819371158e-49	-1.8194854638027822e-50	1.4368520074824072e-10	4.991682765692733e-15	0.00004512430391939298	-1.4907592297467115e-21	3.685069965957578e-20	4.3632147798834036e-14	3.9772628141177903e-13	1.4604080477896244e-13
81500000	0.004977437704058907	1.947681819371158e-49	-1.8217225893133993e-50	1.4368520074824072e-10	4.991682765692733e-15	0.00004512430391939298	-1.4907590741115478e-21	3.685069965957578e-20	4.3632147798834036e-14	3.9772628141177903e-13	1.4604080477896244e-13
81600000	0.004977437704058907	1.947681819371158e-49	-1.823959714824017e-50	1.4368520074824072e-10	4.991682765692733e-15	0.00004512430391939298	-1.490758918476384e-21	3.685069965957578e-20	4.3632147798834036e-14	3.9772628141177903e-13	1.4604080477896244e-13
81700000	0.004977437704058907	1.947681819371158e-49	-1.8261968403346358e-50	1.4368520074824072e-10	4.991682765692733e-15	0.00004512430391939298	-1.4907587628412201e-21	3.685069965957578e-20	4.3632147798834036e-14	3.9772628141177903e-13	1.4604080477896244e-13
81800000	0.004977437704058907	1.947681819371158e-49	-1.8284339658452555e-50	1.4368520074824072e-10	4.991682765692733e-15	0.00004512430391939298	-1.4907586072060564e-21	3.685069965957578e-20	4.3632147798834036e-14	3.9772628141177903e-13	1.4604080477896244e-13
81900000	0.004977437704058907	1.947681819371158e-49	-1.8306710913558764e-50	1.4368520074824072e-10	4.991682765692733e-15	0.00004512430391939298	-1.4907584515708927e-21	3.685069965957578e-20	4.3632147798834036e-14	3.9772628141177903e-13	1.4604080477896244e-13
82000000	0.004977437704058907	1.947681819371158e-49	-1.8329082168664984e-50	1.4368520074824072e-10	4.991682765692733e-15	0.00004512430391939298	-1.4907582959357288e-21	3.685069965957578e-20	4.3632147798834036e-14	3.9772628141177903e-13	1.4604080477896244e-13
82100000	0.004977437704058907	1.947681819371158e-49	-1.835145342377122e-50	1.4368520074824072e-10	4.991682765692733e-15	0.00004512430391939298	-1.490758140300565e-21	3.685069965957578e-20	4.3632147798834036e-14	3.9772628141177903e-13	1.4604080477896244e-13
82200000	0.004977437704058907	1.947681819371158e-49	-1.837382467887747e-50	1.4368520074824072e-10	4.991682765692733e-15	0.00004512430391939298	-1.4907579846654013e-21	3.685069965957578e-20	4.3632147798834036e-14	3.9772628141177903e-13	1.4604080477896244e-13
82300000	0.004977437704058907	1.947681819371158e-49	-1.8396195933983738e-50	1.4368520074824072e-10	4.991682765692733e-15	0.00004512430391939298	-1.4907578290302376e-21	3.685069965957578e-20	4.3632147798834036e-14	3.9772628141177903e-13	1.4604080477896244e-13
82400000	0.004977437704058907	1.947681819371158e-49	-1.8418567189090025e-50	1.4368520074824072e-10	4.991682765692733e-15	0.00004512430391939298	-1.4907576733950737e-21	3.685069965957578e-20	4.3632147798834036e-14	3.9772628141177903e-13	1.4604080477896244e-13
82500000	0.004977437704058907	1.947681819371158e-49	-1.8440938444196331e-50	1.4368520074824072e-10	4.991682765692733e-15	0.00004512430391939298	-1.49075751775991e-21	3.685069965957577e-20	4.3632147798834036e-14	3.9772628141177903e-13	1.4604080477896244e-13
82600000	0.004977437704058907	1.947681819371158e-49	-1.8463309699302661e-50	1.4368520074824072e-10	4.991682765692733e-15	0.00004512430391939298	-1.4907573621247462e-21	3.685069965957577e-20	4.3632147798834036e-14	3.9772628141177903e-13	1.4604080477896244e-13
82700000	0.004977437704058907	1.947681819371158e-49	-1.8485680954409012e-50	1.4368520074824072e-10	4.991682765692733e-15	0.00004512430391939298	-1.4907572064895823e-21	3.685069965957577e-20	4.3632147798834036e-14	3.9772628141177903e-13	1.4604080477896244e-13
82800000	0.004977437704058907	1.947681819371158e-49	-1.8508052209515387e-50	1.4368520074824072e-10	4.991682765692733e-15	0.00004512430391939298	-1.4907570508544186e-21	3.685069965957577e-20	4.3632147798834036e-14	3.9772628141177903e-13	1.4604080477896244e-13
82900000	0.004977437704058907	1.947681819371158e-49	-1.8530423464621788e-50	1.4368520074824072e-10	4.991682765692733e-15	0.00004512430391939298	-1.4907568952192549e-21	3.685069965957577e-20	4.3632147798834036e-14	3.9772628141177903e-13	1.4604080477896244e-13
83000000	0.004977437704058907	1.947681819371158e-49	-1.8552794719728215e-50	1.4368520074824072e-10	4.991682765692733e-15	0.00004512430391939298	-1.490756739584091e-21	3.685069965957577e-20	4.3632147798834036e-14	3.9772628141177903e-13	1.4604080477896244e-13
83100000	0.004977437704058907	1.947681819371158e-49	-1.8575165974834673e-50	1.4368520074824072e-10	4.991682765692733e-15	0.00004512430391939298	-1.4907565839489272e-21	3.685069965957577e-20	4.3632147798834036e-14	3.9772628141177903e-13	1.4604080477896244e-13
83200000	0.004977437704058907	1.947681819371158e-49	-1.859753722994116e-50	1.4368520074824072e-10	4.991682765692733e-15	0.00004512430391939298	-1.4907564283137635e-21	3.685069965957577e-20	4.3632147798834036e-14	3.9772628141177903e-13	1.4604080477896244e-13
83300000	0.004977437704058907	1.947681819371158e-49	-1.8619908485047677e-50	1.4368520074824072e-10	4.991682765692733e-15	0.00004512430391939298	-1.4907562726785998e-21	3.685069965957577e-20	4.3632147798834036e-14	3.9772628141177903e-13	1.4604080477896244e-13
83400000	0.004977437704058907	1.947681819371158e-49	-1.8642279740154225e-50	1.4368520074824072e-10	4.991682765692733e-15	0.00004512430391939298	-1.4907561170434359e-21	3.685069965957577e-20	4.3632147798834036e-14	3.9772628141177903e-13	1.4604080477896244e-13
83500000	0.004977437704058907	1.947681819371158e-49	-1.8664650995260811e-50	1.4368520074824072e-10	4.991682765692733e-15	0.00004512430391939298	-1.4907559614082722e-21	3.685069965957577e-20	4.3632147798834036e-14	3.9772628141177903e-13	1.4604080477896244e-13
83600000	0.004977437704058907	1.947681819371158e-49	-1.868702225036743e-50	1.4368520074824072e-10	4.991682765692733e-15	0.00004512430391939298	-1.4907558057731084e-21	3.685069965957577e-20	4.3632147798834036e-14	3.9772628141177903e-13	1.4604080477896244e-13
83700000	0.004977437704058907	1.947681819371158e-49	-1.8709393505474088e-50	1.4368520074824072e-10	4.991682765692733e-15	0.00004512430391939298	-1.4907556501379445e-21	3.685069965957577e-20	4.3632147798834036e-14	3.9772628141177903e-13	1.4604080477896244e-13
83800000	0.004977437704058907	1.947681819371158e-49	-1.873176476058078e-50	1.4368520074824072e-10	4.991682765692733e-15	0.00004512430391939298	-1.4907554945027808e-21	3.685069965957577e-20	4.3632147798834036e-14	3.9772628141177903e-13	1.4604080477896244e-13
83900000	0.004977437704058907	1.947681819371158e-49	-1.8754136015687517e-50	1.4368520074824072e-10	4.991682765692733e-15	0.00004512430391939298	-1.490755338867617e-21	3.685069965957577e-20	4.3632147798834036e-14	3.9772628141177903e-13	1.4604080477896244e-13
84000000	0.004977437704058907	1.947681819371158e-49	-1.8776507270794293e-50	1.4368520074824072e-10	4.991682765692733e-15	0.00004512430391939298	-1.4907551832324534e-21	3.685069965957577e-20	4.3632147798834036e-14	3.9772628141177903e-13	1.4604080477896244e-13
84100000	0.004977437704058907	1.947681819371158e-49	-1.8798878525901112e-50	1.4368520074824072e-10	4.991682765692733e-15	0.00004512430391939298	-1.4907550275972894e-21	3.685069965957577e-20	4.3632147798834036e-14	3.9772628141177903e-13	1.4604080477896244e-13
84200000	0.004977437704058907	1.947681819371158e-49	-1.8821249781007973e-50	1.4368520074824072e-10	4.991682765692733e-15	0.00004512430391939298	-1.4907548719621257e-21	3.685069965957577e-20	4.3632147798834036e-14	3.9772628141177903e-13	1.4604080477896244e-13
84300000	0.004977437704058907	1.947681819371158e-49	-1.8843621036114882e-50	1.4368520074824072e-10	4.991682765692733e-15	0.00004512430391939298	-1.490754716326962e-21	3.685069965957577e-20	4.3632147798834036e-14	3.9772628141177903e-13	1.4604080477896244e-13
84400000	0.004977437704058907	1.947681819371158e-49	-1.8865992291221775e-50	1.4368520074824072e-10	4.991682765692733e-15	0.00004512430391939298	-1.490754560691798e-21	3.685069965957577e-20	4.3632147798834036e-14	3.9772628141177903e-13	1.4604080477896244e-13
84500000	0.004977437704058907	1.947681819371158e-49	-1.8888363546328553e-50	1.4368520074824072e-10	4.991682765692733e-15	0.00004512430391939298	-1.4907544050566344e-21	3.685069965957577e-20	4.3632147798834036e-14	3.9772628141177903e-13	1.4604080477896244e-13
84600000	0.004977437704058907	1.947681819371158e-49	-1.8910734801435215e-50	1.4368520074824072e-10	4.991682765692733e-15	0.00004512430391939298	-1.4907542494214706e-21	3.685069965957577e-20	4.3632147798834036e-14	3.9772628141177903e-13	1.4604080477896244e-13
84700000	0.004977437704058907	1.947681819371158e-49	-1.8933106056541766e-50	1.4368520074824072e-10	4.991682765692733e-15	0.00004512430391939298	-1.490754093786307e-21	3.685069965957577e-20	4.3632147798834036e-14	3.9772628141177903e-13	1.4604080477896244e-13
84800000	0.004977437704058907	1.947681819371158e-49	-1.8955477311648202e-50	1.4368520074824072e-10	4.991682765692733e-15	0.00004512430391939298	-1.490753938151143e-21	3.685069965957577e-20	4.3632147798834036e-14	3.9772628141177903e-13	1.4604080477896244e-13
84900000	0.004977437704058907	1.947681819371158e-49	-1.8977848566754532e-50	1.4368520074824072e-10	4.991682765692733e-15	0.00004512430391939298	-1.4907537825159793e-21	3.685069965957577e-20	4.3632147798834036e-14	3.9772628141177903e-13	1.4604080477896244e-13
85000000	0.004977437704058907	1.947681819371158e-49	-1.9000219821860755e-50	1.4368520074824072e-10	4.991682765692733e-15	0.00004512430391939298	-1.4907536268808156e-21	3.685069965957577e-20	4.3632147798834036e-14	3.9772628141177903e-13	1.4604080477896244e-13
85100000	0.004977437704058907	1.947681819371158e-49	-1.9022591076966876e-50	1.4368520074824072e-10	4.991682765692733e-15	0.00004512430391939298	-1.4907534712456516e-21	3.685069965957577e-20	4.3632147798834036e-14	3.9772628141177903e-13	1.4604080477896244e-13
85200000	0.004977437704058907	1.947681819371158e-49	-1.9044962332072892e-50	1.4368520074824072e-10	4.991682765692733e-15	0.00004512430391939298	-1.490753315610488e-21	3.685069965957577e-20	4.3632147798834036e-14	3.9772628141177903e-13	1.4604080477896244e-13
85300000	0.004977437704058907	1.947681819371158e-49	-1.9067333587178811e-50	1.4368520074824072e-10	4.991682765692733e-15	0.00004512430391939298	-1.4907531599753242e-21	3.685069965957577e-20	4.3632147798834036e-14	3.9772628141177903e-13	1.4604080477896244e-13
85400000	0.004977437704058907	1.947681819371158e-49	-1.908970484228463e-50	1.4368520074824072e-10	4.991682765692733e-15	0.00004512430391939298	-1.4907530043401605e-21	3.685069965957577e-20	4.3632147798834036e-14	3.9772628141177903e-13	1.4604080477896244e-13
85500000	0.004977437704058907	1.947681819371158e-49	-1.9112076097390358e-50	1.4368520074824072e-10	4.991682765692733e-15	0.00004512430391939298	-1.4907528487049966e-21	3.685069965957577e-20	4.3632147798834036e-14	3.9772628141177903e-13	1.4604080477896244e-13
85600000	0.004977437704058907	1.947681819371158e-49	-1.913444735249599e-50	1.4368520074824072e-10	4.991682765692733e-15	0.00004512430391939298	-1.4907526930698328e-21	3.685069965957577e-20	4.3632147798834036e-14	3.9772628141177903e-13	1.4604080477896244e-13
85700000	0.004977437704058907	1.947681819371158e-49	-1.9156818607601533e-50	1.4368520074824072e-10	4.991682765692733e-15	0.00004512430391939298	-1.4907525374346691e-21	3.685069965957577e-20	4.3632147798834036e-14	3.9772628141177903e-13	1.4604080477896244e-13
85800000	0.004977437704058907	1.947681819371158e-49	-1.9179189862706987e-50	1.4368520074824072e-10	4.991682765692733e-15	0.00004512430391939298	-1.4907523817995052e-21	3.685069965957577e-20	4.3632147798834036e-14	3.9772628141177903e-13	1.4604080477896244e-13
85900000	0.004977437704058907	1.947681819371158e-49	-1.9201561117812356e-50	1.4368520074824072e-10	4.991682765692733e-15	0.00004512430391939298	-1.4907522261643415e-21	3.685069965957577e-20	4.3632147798834036e-14	3.9772628141177903e-13	1.4604080477896244e-13
86000000	0.004977437704058907	1.947681819371158e-49	-1.922393237291764e-50	1.4368520074824072e-10	4.991682765692733e-15	0.00004512430391939298	-1.4907520705291778e-21	3.685069965957577e-20	4.3632147798834036e-14	3.9772628141177903e-13	1.4604080477896244e-13
86100000	0.004977437704058907	1.947681819371158e-49	-1.9246303628022845e-50	1.4368520074824072e-10	4.991682765692733e-15	0.00004512430391939298	-1.490751914894014e-21	3.685069965957577e-20	4.3632147798834036e-14	3.9772628141177903e-13	1.4604080477896244e-13
86200000	0.004977437704058907	1.947681819371158e-49	-1.9268674883127972e-50	1.4368520074824072e-10	4.991682765692733e-15	0.00004512430391939298	-1.4907517592588501e-21	3.685069965957577e-20	4.3632147798834036e-14	3.9772628141177903e-13	1.4604080477896244e-13
86300000	0.004977437704058907	1.947681819371158e-49	-1.929104613823302e-50	1.4368520074824072e-10	4.991682765692733e-15	0.00004512430391939298	-1.4907516036236864e-21	3.685069965957577e-20	4.3632147798834036e-14	3.9772628141177903e-13	1.4604080477896244e-13
86400000	0.004977437704058907	1.947681819371158e-49	-1.9313417393337994e-50	1.4368520074824072e-10	4.991682765692733e-15	0.00004512430391939298	-1.4907514479885227e-21	3.685069965957577e-20	4.3632147798834036e-14	3.9772628141177903e-13	1.4604080477896244e-13
86500000	0.004977437704058907	1.947681819371158e-49	-1.9335788648442897e-50	1.4368520074824072e-10	4.991682765692733e-15	0.00004512430391939298	-1.4907512923533588e-21	3.685069965957577e-20	4.3632147798834036e-14	3.9772628141177903e-13	1.4604080477896244e-13
86600000	0.004977437704058907	1.947681819371158e-49	-1.9358159903547729e-50	1.4368520074824072e-10	4.991682765692733e-15	0.00004512430391939298	-1.490751136718195e-21	3.685069965957577e-20	4.3632147798834036e-14	3.9772628141177903e-13	1.4604080477896244e-13
86700000	0.004977437704058907	1.947681819371158e-49	-1.9380531158652494e-50	1.4368520074824072e-10	4.991682765692733e-15	0.00004512430391939298	-1.4907509810830313e-21	3.685069965957577e-20	4.3632147798834036e-14	3.9772628141177903e-13	1.4604080477896244e-13
86800000	0.004977437704058907	1.947681819371158e-49	-1.9402902413757195e-50	1.4368520074824072e-10	4.991682765692733e-15	0.00004512430391939298	-1.4907508254478676e-21	3.685069965957577e-20	4.3632147798834036e-14	3.9772628141177903e-13	1.4604080477896244e-13
86900000	0.004977437704058907	1.947681819371158e-49	-1.9425273668861832e-50	1.4368520074824072e-10	4.991682765692733e-15	0.00004512430391939298	-1.4907506698127037e-21	3.685069965957577e-20	4.3632147798834036e-14	3.9772628141177903e-13	1.4604080477896244e-13
87000000	0.004977437704058907	1.947681819371158e-49	-1.9447644923966408e-50	1.4368520074824072e-10	4.991682765692733e-15	0.00004512430391939298	-1.49075051417754e-21	3.685069965957577e-20	4.3632147798834036e-14	3.9772628141177903e-13	1.4604080477896244e-13
87100000	0.004977437704058907	1.947681819371158e-49	-1.9470016179070926e-50	1.4368520074824072e-10	4.991682765692733e-15	0.00004512430391939298	-1.4907503585423762e-21	3.685069965957577e-20	4.3632147798834036e-14	3.9772628141177903e-13	1.4604080477896244e-13
87200000	0.004977437704058907	1.947681819371158e-49	-1.9492387434175388e-50	1.4368520074824072e-10	4.991682765692733e-15	0.00004512430391939298	-1.4907502029072123e-21	3.685069965957577e-20	4.3632147798834036e-14	3.9772628141177903e-13	1.4604080477896244e-13
87300000	0.004977437704058907	1.947681819371158e-49	-1.9514758689279797e-50	1.4368520074824072e-10	4.991682765692733e-15	0.00004512430391939298	-1.4907500472720486e-21	3.685069965957577e-20	4.3632147798834036e-14	3.9772628141177903e-13	1.4604080477896244e-13
87400000	0.004977437704058907	1.947681819371158e-49	-1.9537129944384154e-50	1.4368520074824072e-10	4.991682765692733e-15	0.00004512430391939298	-1.4907498916368849e-21	3.685069965957577e-20	4.3632147798834036e-14	3.9772628141177903e-13	1.4604080477896244e-13
87500000	0.004977437704058907	1.947681819371158e-49	-1.9559501199488464e-50	1.4368520074824072e-10	4.991682765692733e-15	0.00004512430391939298	-1.4907497360017211e-21	3.685069965957577e-20	4.3632147798834036e-14	3.9772628141177903e-13	1.4604080477896244e-13
87600000	0.004977437704058907	1.947681819371158e-49	-1.9581872454592724e-50	1.4368520074824072e-10	4.991682765692733e-15	0.00004512430391939298	-1.4907495803665572e-21	3.685069965957577e-20	4.3632147798834036e-14	3.9772628141177903e-13	1.4604080477896244e-13
87700000	0.004977437704058907	1.947681819371158e-49	-1.960424370969694e-50	1.4368520074824072e-10	4.991682765692733e-15	0.00004512430391939298	-1.4907494247313935e-21	3.685069965957577e-20	4.3632147798834036e-14	3.9772628141177903e-13	1.4604080477896244e-13
87800000	0.004977437704058907	1.947681819371158e-49	-1.9626614964801117e-50	1.4368520074824072e-10	4.991682765692733e-15	0.00004512430391939298	-1.4907492690962298e-21	3.685069965957577e-20	4.3632147798834036e-14	3.9772628141177903e-13	1.4604080477896244e-13
87900000	0.004977437704058907	1.947681819371158e-49	-1.964898621990525e-50	1.4368520074824072e-10	4.991682765692733e-15	0.00004512430391939298	-1.4907491134610659e-21	3.685069965957577e-20	4.3632147798834036e-14	3.9772628141177903e-13	1.4604080477896244e-13
88000000	0.004977437704058907	1.947681819371158e-49	-1.9671357475009347e-50	1.4368520074824072e-10	4.991682765692733e-15	0.00004512430391939298	-1.4907489578259022e-21	3.685069965957577e-20	4.3632147798834036e-14	3.9772628141177903e-13	1.4604080477896244e-13
88100000	0.004977437704058907	1.947681819371158e-49	-1.969372873011341e-50	1.4368520074824072e-10	4.991682765692733e-15	0.00004512430391939298	-1.4907488021907384e-21	3.685069965957577e-20	4.3632147798834036e-14	3.9772628141177903e-13	1.4604080477896244e-13
88200000	0.004977437704058907	1.947681819371158e-49	-1.971609998521744e-50	1.4368520074824072e-10	4.991682765692733e-15	0.00004512430391939298	-1.4907486465555747e-21	3.685069965957577e-20	4.3632147798834036e-14	3.9772628141177903e-13	1.4604080477896244e-13
88300000	0.004977437704058907	1.947681819371158e-49	-1.9738471240321435e-50	1.4368520074824072e-10	4.991682765692733e-15	0.00004512430391939298	-1.4907484909204108e-21	3.685069965957577e-20	4.3632147798834036e-14	3.9772628141177903e-13	1.4604080477896244e-13
88400000	0.004977437704058907	1.947681819371158e-49	-1.9760842495425406e-50	1.4368520074824072e-10	4.991682765692733e-15	0.00004512430391939298	-1.490748335285247e-21	3.685069965957577e-20	4.3632147798834036e-14	3.9772628141177903e-13	1.4604080477896244e-13
88500000	0.004977437704058907	1.947681819371158e-49	-1.978321375052935e-50	1.4368520074824072e-10	4.991682765692733e-15	0.00004512430391939298	-1.4907481796500833e-21	3.685069965957577e-20	4.3632147798834036e-14	3.9772628141177903e-13	1.4604080477896244e-13
88600000	0.004977437704058907	1.947681819371158e-49	-1.9805585005633268e-50	1.4368520074824072e-10	4.991682765692733e-15	0.00004512430391939298	-1.4907480240149194e-21	3.685069965957577e-20	4.3632147798834036e-14	3.9772628141177903e-13	1.4604080477896244e-13
88700000	0.004977437704058907	1.947681819371158e-49	-1.9827956260737166e-50	1.4368520074824072e-10	4.991682765692733e-15	0.00004512430391939298	-1.4907478683797557e-21	3.685069965957577e-20	4.3632147798834036e-14	3.9772628141177903e-13	1.4604080477896244e-13
88800000	0.004977437704058907	1.947681819371158e-49	-1.9850327515841044e-50	1.4368520074824072e-10	4.991682765692733e-15	0.00004512430391939298	-1.490747712744592e-21	3.685069965957577e-20	4.3632147798834036e-14	3.9772628141177903e-13	1.4604080477896244e-13
88900000	0.004977437704058907	1.947681819371158e-49	-1.9872698770944905e-50	1.4368520074824072e-10	4.991682765692733e-15	0.00004512430391939298	-1.4907475571094283e-21	3.685069965957577e-20	4.3632147798834036e-14	3.9772628141177903e-13	1.4604080477896244e-13
89000000	0.004977437704058907	1.947681819371158e-49	-1.9895070026048752e-50	1.4368520074824072e-10	4.991682765692733e-15	0.00004512430391939298	-1.4907474014742644e-21	3.685069965957577e-20	4.3632147798834036e-14	3.9772628141177903e-13	1.4604080477896244e-13
89100000	0.004977437704058907	1.947681819371158e-49	-1.9917441281152586e-50	1.4368520074824072e-10	4.991682765692733e-15	0.00004512430391939298	-1.4907472458391006e-21	3.685069965957577e-20	4.3632147798834036e-14	3.9772628141177903e-13	1.4604080477896244e-13
89200000	0.004977437704058907	1.947681819371158e-49	-1.993981253625641e-50	1.4368520074824072e-10	4.991682765692733e-15	0.00004512430391939298	-1.490747090203937e-21	3.685069965957577e-20	4.3632147798834036e-14	3.9772628141177903e-13	1.4604080477896244e-13
89300000	0.004977437704058907	1.947681819371158e-49	-1.9962183791360225e-50	1.4368520074824072e-10	4.991682765692733e-15	0.00004512430391939298	-1.490746934568773e-21	3.685069965957577e-20	4.3632147798834036e-14	3.9772628141177903e-13	1.4604080477896244e-13
89400000	0.004977437704058907	1.947681819371158e-49	-1.9984555046464036e-50	1.4368520074824072e-10	4.991682765692733e-15	0.00004512430391939298	-1.4907467789336093e-21	3.685069965957577e-20	4.3632147798834036e-14	3.9772628141177903e-13	1.4604080477896244e-13
89500000	0.004977437704058907	1.9476818193711578e-49	-2.0006926301567845e-50	1.4368520074824072e-10	4.991682765692733e-15	0.00004512430391939298	-1.4907466232984455e-21	3.685069965957577e-20	4.3632147798834036e-14	3.9772628141177903e-13	1.4604080477896244e-13
89600000	0.004977437704058907	1.9476818193711578e-49	-2.0029297556671651e-50	1.4368520074824072e-10	4.991682765692733e-15	0.00004512430391939298	-1.4907464676632818e-21	3.685069965957577e-20	4.3632147798834036e-14	3.9772628141177903e-13	1.4604080477896244e-13
89700000	0.004977437704058907	1.9476818193711578e-49	-2.0051668811775458e-50	1.4368520074824072e-10	4.991682765692733e-15	0.00004512430391939298	-1.490746312028118e-21	3.685069965957577e-20	4.3632147798834036e-14	3.9772628141177903e-13	1.4604080477896244e-13
89800000	0.004977437704058907	1.9476818193711578e-49	-2.0074040066879269e-50	1.4368520074824072e-10	4.991682765692733e-15	0.00004512430391939298	-1.4907461563929542e-21	3.685069965957577e-20	4.3632147798834036e-14	3.9772628141177903e-13	1.4604080477896244e-13
89900000	0.004977437704058907	1.9476818193711578e-49	-2.0096411321983087e-50	1.4368520074824072e-10	4.991682765692733e-15	0.00004512430391939298	-1.4907460007577905e-21	3.685069965957577e-20	4.3632147798834036e-14	3.9772628141177903e-13	1.4604080477896244e-13
90000000	0.004977437704058907	1.9476818193711578e-49	-2.0118782577086912e-50	1.4368520074824072e-10	4.991682765692733e-15	0.00004512430391939298	-1.4907458451226267e-21	3.685069965957577e-20	4.3632147798834036e-14	3.9772628141177903e-13	1.4604080477896244e-13
90100000	0.004977437704058907	1.9476818193711578e-49	-2.0141153832190747e-50	1.4368520074824072e-10	4.991682765692733e-15	0.00004512430391939298	-1.4907456894874628e-21	3.685069965957577e-20	4.3632147798834036e-14	3.9772628141177903e-13	1.4604080477896244e-13
90200000	0.004977437704058907	1.9476818193711578e-49	-2.0163525087294596e-50	1.4368520074824072e-10	4.991682765692733e-15	0.00004512430391939298	-1.4907455338522991e-21	3.685069965957577e-20	4.3632147798834036e-14	3.9772628141177903e-13	1.4604080477896244e-13
90300000	0.004977437704058907	1.9476818193711578e-49	-2.018589634239846e-50	1.4368520074824072e-10	4.991682765692733e-15	0.00004512430391939298	-1.4907453782171354e-21	3.685069965957577e-20	4.3632147798834036e-14	3.9772628141177903e-13	1.4604080477896244e-13
90400000	0.004977437704058907	1.9476818193711578e-49	-2.020826759750234e-50	1.4368520074824072e-10	4.991682765692733e-15	0.00004512430391939298	-1.4907452225819715e-21	3.685069965957577e-20	4.3632147798834036e-14	3.9772628141177903e-13	1.4604080477896244e-13
90500000	0.004977437704058907	1.9476818193711578e-49	-2.023063885260624e-50	1.4368520074824072e-10	4.991682765692733e-15	0.00004512430391939298	-1.4907450669468077e-21	3.685069965957577e-20	4.3632147798834036e-14	3.9772628141177903e-13	1.4604080477896244e-13
90600000	0.004977437704058907	1.9476818193711578e-49	-2.0253010107710163e-50	1.4368520074824072e-10	4.991682765692733e-15	0.00004512430391939298	-1.490744911311644e-21	3.685069965957577e-20	4.3632147798834036e-14	3.9772628141177903e-13	1.4604080477896244e-13
90700000	0.004977437704058907	1.9476818193711578e-49	-2.027538136281411e-50	1.4368520074824072e-10	4.991682765692733e-15	0.00004512430391939298	-1.4907447556764803e-21	3.685069965957577e-20	4.3632147798834036e-14	3.9772628141177903e-13	1.4604080477896244e-13
90800000	0.004977437704058907	1.9476818193711578e-49	-2.0297752617918082e-50	1.4368520074824072e-10	4.991682765692733e-15	0.00004512430391939298	-1.4907446000413164e-21	3.685069965957577e-20	4.3632147798834036e-14	3.9772628141177903e-13	1.4604080477896244e-13
90900000	0.004977437704058907	1.9476818193711578e-49	-2.0320123873022083e-50	1.4368520074824072e-10	4.991682765692733e-15	0.00004512430391939298	-1.4907444444061527e-21	3.685069965957577e-20	4.3632147798834036e-14	3.9772628141177903e-13	1.4604080477896244e-13
91000000	0.004977437704058907	1.9476818193711578e-49	-2.0342495128126117e-50	1.4368520074824072e-10	4.991682765692733e-15	0.00004512430391939298	-1.490744288770989e-21	3.685069965957577e-20	4.3632147798834036e-14	3.9772628141177903e-13	1.4604080477896244e-13
91100000	0.004977437704058907	1.9476818193711578e-49	-2.0364866383230185e-50	1.4368520074824072e-10	4.991682765692733e-15	0.00004512430391939298	-1.490744133135825e-21	3.685069965957577e-20	4.3632147798834036e-14	3.9772628141177903e-13	1.4604080477896244e-13
91200000	0.004977437704058907	1.9476818193711578e-49	-2.0387237638334285e-50	1.4368520074824072e-10	4.991682765692733e-15	0.00004512430391939298	-1.4907439775006613e-21	3.685069965957577e-20	4.3632147798834036e-14	3.9772628141177903e-13	1.4604080477896244e-13
91300000	0.004977437704058907	1.9476818193711578e-49	-2.0409608893438426e-50	1.4368520074824072e-10	4.991682765692733e-15	0.00004512430391939298	-1.4907438218654976e-21	3.685069965957577e-20	4.3632147798834036e-14	3.9772628141177903e-13	1.4604080477896244e-13
91400000	0.004977437704058907	1.9476818193711578e-49	-2.0431980148542605e-50	1.4368520074824072e-10	4.991682765692733e-15	0.00004512430391939298	-1.4907436662303339e-21	3.685069965957577e-20	4.3632147798834036e-14	3.9772628141177903e-13	1.4604080477896244e-13
91500000	0.004977437704058907	1.9476818193711578e-49	-2.045435140364683e-50	1.4368520074824072e-10	4.991682765692733e-15	0.00004512430391939298	-1.49074351059517e-21	3.685069965957577e-20	4.3632147798834036e-14	3.9772628141177903e-13	1.4604080477896244e-13
91600000	0.004977437704058907	1.9476818193711578e-49	-2.0476722658751096e-50	1.4368520074824072e-10	4.991682765692733e-15	0.00004512430391939298	-1.4907433549600062e-21	3.685069965957577e-20	4.3632147798834036e-14	3.9772628141177903e-13	1.4604080477896244e-13
91700000	0.004977437704058907	1.9476818193711578e-49	-2.049909391385541e-50	1.4368520074824072e-10	4.991682765692733e-15	0.00004512430391939298	-1.4907431993248425e-21	3.685069965957577e-20	4.3632147798834036e-14	3.9772628141177903e-13	1.4604080477896244e-13
91800000	0.004977437704058907	1.9476818193711578e-49	-2.0521465168959775e-50	1.4368520074824072e-10	4.991682765692733e-15	0.00004512430391939298	-1.4907430436896786e-21	3.685069965957577e-20	4.3632147798834036e-14	3.9772628141177903e-13	1.4604080477896244e-13
91900000	0.004977437704058907	1.9476818193711578e-49	-2.0543836424064191e-50	1.4368520074824072e-10	4.991682765692733e-15	0.00004512430391939298	-1.4907428880545149e-21	3.685069965957577e-20	4.3632147798834036e-14	3.9772628141177903e-13	1.4604080477896244e-13
92000000	0.004977437704058907	1.9476818193711578e-49	-2.056620767916866e-50	1.4368520074824072e-10	4.991682765692733e-15	0.00004512430391939298	-1.4907427324193511e-21	3.685069965957577e-20	4.3632147798834036e-14	3.9772628141177903e-13	1.4604080477896244e-13
92100000	0.004977437704058907	1.9476818193711578e-49	-2.0588578934273188e-50	1.4368520074824072e-10	4.991682765692733e-15	0.00004512430391939298	-1.4907425767841874e-21	3.685069965957577e-20	4.3632147798834036e-14	3.9772628141177903e-13	1.4604080477896244e-13
92200000	0.004977437704058907	1.9476818193711578e-49	-2.0610950189377756e-50	1.4368520074824072e-10	4.991682765692733e-15	0.00004512430391939298	-1.4907424211490235e-21	3.685069965957577e-20	4.3632147798834036e-14	3.9772628141177903e-13	1.4604080477896244e-13
92300000	0.004977437704058907	1.9476818193711578e-49	-2.0633321444482234e-50	1.4368520074824072e-10	4.991682765692733e-15	0.00004512430391939298	-1.4907422655138598e-21	3.685069965957577e-20	4.3632147798834036e-14	3.9772628141177903e-13	1.4604080477896244e-13
92400000	0.004977437704058907	1.9476818193711578e-49	-2.0655692699586596e-50	1.4368520074824072e-10	4.991682765692733e-15	0.00004512430391939298	-1.490742109878696e-21	3.685069965957577e-20	4.3632147798834036e-14	3.9772628141177903e-13	1.4604080477896244e-13
92500000	0.004977437704058907	1.9476818193711578e-49	-2.0678063954690846e-50	1.4368520074824072e-10	4.991682765692733e-15	0.00004512430391939298	-1.4907419542435321e-21	3.685069965957577e-20	4.3632147798834036e-14	3.9772628141177903e-13	1.4604080477896244e-13
92600000	0.004977437704058907	1.9476818193711578e-49	-2.0700435209794983e-50	1.4368520074824072e-10	4.991682765692733e-15	0.00004512430391939298	-1.4907417986083684e-21	3.685069965957577e-20	4.3632147798834036e-14	3.9772628141177903e-13	1.4604080477896244e-13
92700000	0.004977437704058907	1.9476818193711578e-49	-2.072280646489901e-50	1.4368520074824072e-10	4.991682765692733e-15	0.00004512430391939298	-1.4907416429732047e-21	3.685069965957577e-20	4.3632147798834036e-14	3.9772628141177903e-13	1.4604080477896244e-13
92800000	0.004977437704058907	1.9476818193711578e-49	-2.0745177720002928e-50	1.4368520074824072e-10	4.991682765692733e-15	0.00004512430391939298	-1.4907414873380408e-21	3.685069965957577e-20	4.3632147798834036e-14	3.9772628141177903e-13	1.4604080477896244e-13
92900000	0.004977437704058907	1.9476818193711578e-49	-2.0767548975106744e-50	1.4368520074824072e-10	4.991682765692733e-15	0.00004512430391939298	-1.490741331702877e-21	3.685069965957577e-20	4.3632147798834036e-14	3.9772628141177903e-13	1.4604080477896244e-13
93000000	0.004977437704058907	1.9476818193711578e-49	-2.0789920230210455e-50	1.4368520074824072e-10	4.991682765692733e-15	0.00004512430391939298	-1.4907411760677133e-21	3.685069965957577e-20	4.3632147798834036e-14	3.9772628141177903e-13	1.4604080477896244e-13
93100000	0.004977437704058907	1.9476818193711578e-49	-2.0812291485314067e-50	1.4368520074824072e-10	4.991682765692733e-15	0.00004512430391939298	-1.4907410204325496e-21	3.685069965957577e-20	4.3632147798834036e-14	3.9772628141177903e-13	1.4604080477896244e-13
93200000	0.004977437704058907	1.9476818193711578e-49	-2.0834662740417579e-50	1.4368520074824072e-10	4.991682765692733e-15	0.00004512430391939298	-1.4907408647973857e-21	3.685069965957577e-20	4.3632147798834036e-14	3.9772628141177903e-13	1.4604080477896244e-13
93300000	0.004977437704058907	1.9476818193711578e-49	-2.0857033995520996e-50	1.4368520074824072e-10	4.991682765692733e-15	0.00004512430391939298	-1.490740709162222e-21	3.685069965957577e-20	4.3632147798834036e-14	3.9772628141177903e-13	1.4604080477896244e-13
93400000	0.004977437704058907	1.9476818193711578e-49	-2.087940525062432e-50	1.4368520074824072e-10	4.991682765692733e-15	0.00004512430391939298	-1.4907405535270583e-21	3.685069965957577e-20	4.3632147798834036e-14	3.9772628141177903e-13	1.4604080477896244e-13
93500000	0.004977437704058907	1.9476818193711578e-49	-2.0901776505727552e-50	1.4368520074824072e-10	4.991682765692733e-15	0.00004512430391939298	-1.4907403978918943e-21	3.685069965957577e-20	4.3632147798834036e-14	3.9772628141177903e-13	1.4604080477896244e-13
93600000	0.004977437704058907	1.9476818193711578e-49	-2.0924147760830696e-50	1.4368520074824072e-10	4.991682765692733e-15	0.00004512430391939298	-1.4907402422567306e-21	3.685069965957577e-20	4.3632147798834036e-14	3.9772628141177903e-13	1.4604080477896244e-13
93700000	0.004977437704058907	1.9476818193711578e-49	-2.0946519015933752e-50	1.4368520074824072e-10	4.991682765692733e-15	0.00004512430391939298	-1.4907400866215669e-21	3.685069965957577e-20	4.3632147798834036e-14	3.9772628141177903e-13	1.4604080477896244e-13
93800000	0.004977437704058907	1.9476818193711578e-49	-2.0968890271036723e-50	1.4368520074824072e-10	4.991682765692733e-15	0.00004512430391939298	-1.4907399309864032e-21	3.685069965957577e-20	4.3632147798834036e-14	3.9772628141177903e-13	1.4604080477896244e-13
93900000	0.004977437704058907	1.9476818193711578e-49	-2.0991261526139613e-50	1.4368520074824072e-10	4.991682765692733e-15	0.00004512430391939298	-1.4907397753512393e-21	3.685069965957577e-20	4.3632147798834036e-14	3.9772628141177903e-13	1.4604080477896244e-13
94000000	0.004977437704058907	1.9476818193711578e-49	-2.1013632781242422e-50	1.4368520074824072e-10	4.991682765692733e-15	0.00004512430391939298	-1.4907396197160755e-21	3.685069965957577e-20	4.3632147798834036e-14	3.9772628141177903e-13	1.4604080477896244e-13
94100000	0.004977437704058907	1.9476818193711578e-49	-2.1036004036345155e-50	1.4368520074824072e-10	4.991682765692733e-15	0.00004512430391939298	-1.4907394640809118e-21	3.685069965957577e-20	4.3632147798834036e-14	3.9772628141177903e-13	1.4604080477896244e-13
94200000	0.004977437704058907	1.9476818193711578e-49	-2.1058375291447813e-50	1.4368520074824072e-10	4.991682765692733e-15	0.00004512430391939298	-1.490739308445748e-21	3.685069965957577e-20	4.3632147798834036e-14	3.9772628141177903e-13	1.4604080477896244e-13
94300000	0.004977437704058907	1.9476818193711578e-49	-2.1080746546550396e-50	1.4368520074824072e-10	4.991682765692733e-15	0.00004512430391939298	-1.4907391528105842e-21	3.685069965957577e-20	4.3632147798834036e-14	3.9772628141177903e-13	1.4604080477896244e-13
94400000	0.004977437704058907	1.9476818193711578e-49	-2.110311780165291e-50	1.4368520074824072e-10	4.991682765692733e-15	0.00004512430391939298	-1.4907389971754205e-21	3.685069965957577e-20	4.3632147798834036e-14	3.9772628141177903e-13	1.4604080477896244e-13
94500000	0.004977437704058907	1.9476818193711578e-49	-2.1125489056755355e-50	1.4368520074824072e-10	4.991682765692733e-15	0.00004512430391939298	-1.4907388415402567e-21	3.685069965957577e-20	4.3632147798834036e-14	3.9772628141177903e-13	1.4604080477896244e-13
94600000	0.004977437704058907	1.9476818193711578e-49	-2.1147860311857732e-50	1.4368520074824072e-10	4.991682765692733e-15	0.00004512430391939298	-1.4907386859050928e-21	3.685069965957577e-20	4.3632147798834036e-14	3.9772628141177903e-13	1.4604080477896244e-13
94700000	0.004977437704058907	1.9476818193711578e-49	-2.1170231566960048e-50	1.4368520074824072e-10	4.991682765692733e-15	0.00004512430391939298	-1.4907385302699291e-21	3.685069965957577e-20	4.3632147798834036e-14	3.9772628141177903e-13	1.4604080477896244e-13
94800000	0.004977437704058907	1.9476818193711578e-49	-2.1192602822062302e-50	1.4368520074824072e-10	4.991682765692733e-15	0.00004512430391939298	-1.4907383746347654e-21	3.685069965957577e-20	4.3632147798834036e-14	3.9772628141177903e-13	1.4604080477896244e-13
94900000	0.004977437704058907	1.9476818193711578e-49	-2.1214974077164496e-50	1.4368520074824072e-10	4.991682765692733e-15	0.00004512430391939298	-1.4907382189996017e-21	3.685069965957577e-20	4.3632147798834036e-14	3.9772628141177903e-13	1.4604080477896244e-13
95000000	0.004977437704058907	1.9476818193711578e-49	-2.1237345332266634e-50	1.4368520074824072e-10	4.991682765692733e-15	0.00004512430391939298	-1.4907380633644377e-21	3.685069965957577e-20	4.3632147798834036e-14	3.9772628141177903e-13	1.4604080477896244e-13
95100000	0.004977437704058907	1.9476818193711578e-49	-2.1259716587368716e-50	1.4368520074824072e-10	4.991682765692733e-15	0.00004512430391939298	-1.490737907729274e-21	3.685069965957577e-20	4.3632147798834036e-14	3.9772628141177903e-13	1.4604080477896244e-13
95200000	0.004977437704058907	1.9476818193711578e-49	-2.1282087842470745e-50	1.4368520074824072e-10	4.991682765692733e-15	0.00004512430391939298	-1.4907377520941103e-21	3.685069965957577e-20	4.3632147798834036e-14	3.9772628141177903e-13	1.4604080477896244e-13
95300000	0.004977437704058907	1.9476818193711578e-49	-2.1304459097572726e-50	1.4368520074824072e-10	4.991682765692733e-15	0.00004512430391939298	-1.4907375964589464e-21	3.685069965957577e-20	4.3632147798834036e-14	3.9772628141177903e-13	1.4604080477896244e-13
95400000	0.004977437704058907	1.9476818193711578e-49	-2.132683035267466e-50	1.4368520074824072e-10	4.991682765692733e-15	0.00004512430391939298	-1.4907374408237827e-21	3.685069965957577e-20	4.3632147798834036e-14	3.9772628141177903e-13	1.4604080477896244e-13
95500000	0.004977437704058907	1.9476818193711578e-49	-2.1349201607776545e-50	1.4368520074824072e-10	4.991682765692733e-15	0.00004512430391939298	-1.490737285188619e-21	3.685069965957577e-20	4.3632147798834036e-14	3.9772628141177903e-13	1.4604080477896244e-13
95600000	0.004977437704058907	1.9476818193711578e-49	-2.1371572862878388e-50	1.4368520074824072e-10	4.991682765692733e-15	0.00004512430391939298	-1.4907371295534552e-21	3.685069965957577e-20	4.3632147798834036e-14	3.9772628141177903e-13	1.4604080477896244e-13
95700000	0.004977437704058907	1.9476818193711578e-49	-2.1393944117980193e-50	1.4368520074824072e-10	4.991682765692733e-15	0.00004512430391939298	-1.4907369739182913e-21	3.685069965957577e-20	4.3632147798834036e-14	3.9772628141177903e-13	1.4604080477896244e-13
95800000	0.004977437704058907	1.9476818193711578e-49	-2.1416315373081955e-50	1.4368520074824072e-10	4.991682765692733e-15	0.00004512430391939298	-1.4907368182831276e-21	3.685069965957577e-20	4.3632147798834036e-14	3.9772628141177903e-13	1.4604080477896244e-13
95900000	0.004977437704058907	1.9476818193711578e-49	-2.1438686628183684e-50	1.4368520074824072e-10	4.991682765692733e-15	0.00004512430391939298	-1.4907366626479639e-21	3.685069965957577e-20	4.3632147798834036e-14	3.9772628141177903e-13	1.4604080477896244e-13
96000000	0.004977437704058907	1.9476818193711578e-49	-2.1461057883285376e-50	1.4368520074824072e-10	4.991682765692733e-15	0.00004512430391939298	-1.4907365070128e-21	3.685069965957577e-20	4.3632147798834036e-14	3.9772628141177903e-13	1.4604080477896244e-13
96100000	0.004977437704058907	1.9476818193711578e-49	-2.148342913838704e-50	1.4368520074824072e-10	4.991682765692733e-15	0.00004512430391939298	-1.4907363513776362e-21	3.685069965957577e-20	4.3632147798834036e-14	3.9772628141177903e-13	1.4604080477896244e-13
96200000	0.004977437704058907	1.9476818193711578e-49	-2.1505800393488673e-50	1.4368520074824072e-10	4.991682765692733e-15	0.00004512430391939298	-1.4907361957424725e-21	3.685069965957577e-20	4.3632147798834036e-14	3.9772628141177903e-13	1.4604080477896244e-13
96300000	0.004977437704058907	1.9476818193711578e-49	-2.152817164859028e-50	1.4368520074824072e-10	4.991682765692733e-15	0.00004512430391939298	-1.4907360401073088e-21	3.685069965957577e-20	4.3632147798834036e-14	3.9772628141177903e-13	1.4604080477896244e-13
96400000	0.004977437704058907	1.9476818193711578e-49	-2.1550542903691856e-50	1.4368520074824072e-10	4.991682765692733e-15	0.00004512430391939298	-1.4907358844721449e-21	3.685069965957577e-20	4.3632147798834036e-14	3.9772628141177903e-13	1.4604080477896244e-13
96500000	0.004977437704058907	1.9476818193711578e-49	-2.1572914158793414e-50	1.4368520074824072e-10	4.991682765692733e-15	0.00004512430391939298	-1.4907357288369811e-21	3.685069965957577e-20	4.3632147798834036e-14	3.9772628141177903e-13	1.4604080477896244e-13
96600000	0.004977437704058907	1.9476818193711578e-49	-2.1595285413894953e-50	1.4368520074824072e-10	4.991682765692734e-15	0.00004512430391939298	-1.4907355732018174e-21	3.685069965957577e-20	4.3632147798834036e-14	3.9772628141177903e-13	1.4604080477896244e-13
96700000	0.004977437704058907	1.9476818193711578e-49	-2.1617656668996473e-50	1.4368520074824072e-10	4.991682765692734e-15	0.000045124303919392986	-1.4907354175666535e-21	3.685069965957577e-20	4.3632147798834036e-14	3.9772628141177903e-13	1.4604080477896244e-13
96800000	0.004977437704058907	1.9476818193711578e-49	-2.1640027924097975e-50	1.4368520074824072e-10	4.991682765692734e-15	0.000045124303919392986	-1.4907352619314898e-21	3.685069965957577e-20	4.3632147798834036e-14	3.9772628141177903e-13	1.4604080477896244e-13
96900000	0.004977437704058907	1.9476818193711578e-49	-2.1662399179199466e-50	1.4368520074824072e-10	4.991682765692734e-15	0.000045124303919392986	-1.490735106296326e-21	3.685069965957577e-20	4.3632147798834036e-14	3.9772628141177903e-13	1.4604080477896244e-13
97000000	0.004977437704058907	1.9476818193711578e-49	-2.1684770434300944e-50	1.4368520074824072e-10	4.991682765692734e-15	0.000045124303919392986	-1.4907349506611623e-21	3.685069965957577e-20	4.3632147798834036e-14	3.9772628141177903e-13	1.4604080477896244e-13
97100000	0.004977437704058907	1.9476818193711578e-49	-2.1707141689402417e-50	1.4368520074824072e-10	4.991682765692734e-15	0.000045124303919392986	-1.4907347950259984e-21	3.685069965957577e-20	4.3632147798834036e-14	3.9772628141177903e-13	1.4604080477896244e-13
97200000	0.004977437704058907	1.9476818193711578e-49	-2.172951294450388e-50	1.4368520074824072e-10	4.991682765692734e-15	0.000045124303919392986	-1.4907346393908347e-21	3.685069965957578e-20	4.3632147798834036e-14	3.9772628141177903e-13	1.4604080477896244e-13
97300000	0.004977437704058907	1.947681819371158e-49	-2.175188419960534e-50	1.4368520074824072e-10	4.991682765692734e-15	0.000045124303919392986	-1.490734483755671e-21	3.685069965957578e-20	4.3632147798834036e-14	3.9772628141177903e-13	1.4604080477896244e-13
97400000	0.004977437704058907	1.947681819371158e-49	-2.1774255454706797e-50	1.4368520074824072e-10	4.991682765692734e-15	0.000045124303919392986	-1.490734328120507e-21	3.685069965957578e-20	4.3632147798834036e-14	3.9772628141177903e-13	1.4604080477896244e-13
97500000	0.004977437704058907	1.947681819371158e-49	-2.1796626709808256e-50	1.4368520074824072e-10	4.991682765692734e-15	0.000045124303919392986	-1.4907341724853433e-21	3.685069965957578e-20	4.3632147798834036e-14	3.9772628141177903e-13	1.4604080477896244e-13
97600000	0.004977437704058907	1.947681819371158e-49	-2.1818997964909714e-50	1.4368520074824072e-10	4.991682765692734e-15	0.000045124303919392986	-1.4907340168501796e-21	3.685069965957578e-20	4.3632147798834036e-14	3.9772628141177903e-13	1.4604080477896244e-13
97700000	0.004977437704058907	1.947681819371158e-49	-2.184136922001118e-50	1.4368520074824072e-10	4.991682765692734e-15	0.000045124303919392986	-1.4907338612150159e-21	3.685069965957578e-20	4.3632147798834036e-14	3.9772628141177903e-13	1.4604080477896244e-13
97800000	0.004977437704058907	1.947681819371158e-49	-2.1863740475112655e-50	1.4368520074824072e-10	4.991682765692734e-15	0.000045124303919392986	-1.490733705579852e-21	3.685069965957578e-20	4.3632147798834036e-14	3.9772628141177903e-13	1.4604080477896244e-13
97900000	0.004977437704058907	1.947681819371158e-49	-2.1886111730214137e-50	1.4368520074824072e-10	4.991682765692734e-15	0.000045124303919392986	-1.4907335499446883e-21	3.685069965957578e-20	4.3632147798834036e-14	3.9772628141177903e-13	1.4604080477896244e-13
98000000	0.004977437704058907	1.947681819371158e-49	-2.190848298531563e-50	1.4368520074824072e-10	4.991682765692734e-15	0.000045124303919392986	-1.4907333943095245e-21	3.685069965957578e-20	4.3632147798834036e-14	3.9772628141177903e-13	1.4604080477896244e-13
98100000	0.004977437704058907	1.947681819371158e-49	-2.193085424041714e-50	1.4368520074824072e-10	4.991682765692734e-15	0.000045124303919392986	-1.4907332386743606e-21	3.685069965957578e-20	4.3632147798834036e-14	3.9772628141177903e-13	1.4604080477896244e-13
98200000	0.004977437704058907	1.947681819371158e-49	-2.1953225495518665e-50	1.4368520074824072e-10	4.991682765692734e-15	0.000045124303919392986	-1.4907330830391969e-21	3.685069965957578e-20	4.3632147798834036e-14	3.9772628141177903e-13	1.4604080477896244e-13
98300000	0.004977437704058907	1.947681819371158e-49	-2.197559675062021e-50	1.4368520074824072e-10	4.991682765692734e-15	0.000045124303919392986	-1.4907329274040332e-21	3.685069965957578e-20	4.3632147798834036e-14	3.9772628141177903e-13	1.4604080477896244e-13
98400000	0.004977437704058907	1.947681819371158e-49	-2.199796800572177e-50	1.4368520074824072e-10	4.991682765692734e-15	0.000045124303919392986	-1.4907327717688694e-21	3.685069965957578e-20	4.3632147798834036e-14	3.9772628141177903e-13	1.4604080477896244e-13
98500000	0.004977437704058907	1.947681819371158e-49	-2.202033926082336e-50	1.4368520074824072e-10	4.991682765692734e-15	0.000045124303919392986	-1.4907326161337055e-21	3.685069965957578e-20	4.3632147798834036e-14	3.9772628141177903e-13	1.4604080477896244e-13
98600000	0.004977437704058907	1.947681819371158e-49	-2.204271051592497e-50	1.4368520074824072e-10	4.991682765692734e-15	0.000045124303919392986	-1.4907324604985418e-21	3.685069965957578e-20	4.3632147798834036e-14	3.9772628141177903e-13	1.4604080477896244e-13
98700000	0.004977437704058907	1.947681819371158e-49	-2.2065081771026613e-50	1.4368520074824072e-10	4.991682765692734e-15	0.000045124303919392986	-1.490732304863378e-21	3.685069965957578e-20	4.3632147798834036e-14	3.9772628141177903e-13	1.4604080477896244e-13
98800000	0.004977437704058907	1.947681819371158e-49	-2.208745302612828e-50	1.4368520074824072e-10	4.991682765692734e-15	0.000045124303919392986	-1.4907321492282142e-21	3.685069965957578e-20	4.3632147798834036e-14	3.9772628141177903e-13	1.4604080477896244e-13
98900000	0.004977437704058907	1.947681819371158e-49	-2.2109824281229986e-50	1.4368520074824072e-10	4.991682765692734e-15	0.000045124303919392986	-1.4907319935930505e-21	3.685069965957578e-20	4.3632147798834036e-14	3.9772628141177903e-13	1.4604080477896244e-13
99000000	0.004977437704058907	1.947681819371158e-49	-2.2132195536331724e-50	1.4368520074824072e-10	4.991682765692734e-15	0.000045124303919392986	-1.4907318379578867e-21	3.685069965957578e-20	4.3632147798834036e-14	3.9772628141177903e-13	1.4604080477896244e-13
99100000	0.004977437704058907	1.947681819371158e-49	-2.2154566791433496e-50	1.4368520074824072e-10	4.991682765692734e-15	0.000045124303919392986	-1.490731682322723e-21	3.685069965957578e-20	4.3632147798834036e-14	3.9772628141177903e-13	1.4604080477896244e-13
99200000	0.004977437704058907	1.947681819371158e-49	-2.217693804653531e-50	1.4368520074824072e-10	4.991682765692734e-15	0.000045124303919392986	-1.490731526687559e-21	3.685069965957578e-20	4.3632147798834036e-14	3.9772628141177903e-13	1.4604080477896244e-13
99300000	0.004977437704058907	1.947681819371158e-49	-2.219930930163717e-50	1.4368520074824072e-10	4.991682765692734e-15	0.000045124303919392986	-1.4907313710523954e-21	3.685069965957578e-20	4.3632147798834036e-14	3.9772628141177903e-13	1.4604080477896244e-13
99400000	0.004977437704058907	1.947681819371158e-49	-2.222168055673907e-50	1.4368520074824072e-10	4.991682765692734e-15	0.000045124303919392986	-1.4907312154172316e-21	3.685069965957578e-20	4.3632147798834036e-14	3.9772628141177903e-13	1.4604080477896244e-13
99500000	0.004977437704058907	1.947681819371158e-49	-2.224405181184101e-50	1.4368520074824072e-10	4.991682765692734e-15	0.000045124303919392986	-1.4907310597820677e-21	3.685069965957578e-20	4.3632147798834036e-14	3.9772628141177903e-13	1.4604080477896244e-13
99600000	0.004977437704058907	1.947681819371158e-49	-2.2266423066943006e-50	1.4368520074824072e-10	4.991682765692734e-15	0.000045124303919392986	-1.490730904146904e-21	3.685069965957578e-20	4.3632147798834036e-14	3.9772628141177903e-13	1.4604080477896244e-13
99700000	0.004977437704058907	1.947681819371158e-49	-2.2288794322045053e-50	1.4368520074824072e-10	4.991682765692734e-15	0.000045124303919392986	-1.4907307485117403e-21	3.685069965957578e-20	4.3632147798834036e-14	3.9772628141177903e-13	1.4604080477896244e-13
99800000	0.004977437704058907	1.947681819371158e-49	-2.231116557714715e-50	1.4368520074824072e-10	4.991682765692734e-15	0.000045124303919392986	-1.4907305928765766e-21	3.685069965957578e-20	4.3632147798834036e-14	3.9772628141177903e-13	1.4604080477896244e-13
99900000	0.004977437704058907	1.947681819371158e-49	-2.2333536832249305e-50	1.4368520074824072e-10	4.991682765692734e-15	0.000045124303919392986	-1.4907304372414126e-21	3.685069965957578e-20	4.3632147798834036e-14	3.9772628141177903e-13	1.4604080477896244e-13
100000000	0.004977437704058907	1.947681819371158e-49	-2.2355908087351513e-50	1.4368520074824072e-10	4.991682765692734e-15	0.000045124303919392986	-1.490730281606249e-21	3.685069965957578e-20	4.3632147798834036e-14	3.9772628141177903e-13	1.4604080477896244e-13
