# Supplementary material for: Thermodynamics Underpinning the Microbial Community‐Level Nitrogen Energy Metabolism
Source: Environ Microbiol. 2025 Feb 16;27(2):e70055. doi: 10.1111/1462-2920.70055 (PMC11830459; doi:10.1111/1462-2920.70055)
Supplement: Supplementary file 1 — Data S1. [file EMI-27-e70055-s001.zip › SI/Nnetwork/Results/kdef_-10/Iin_-5/p_0.2/O2_-4.8_H_-7.5.csv]

time	N2	N2H4	N2H5	N2O	NH2OH	NH3	NH3OH	NH4	NO	NO2	NO3
0	0.00001	0.00001	0.00001	0.00001	0.00001	0.00001	0.00001	0.00001	0.00001	0.00001	0.00001
100000	0.004999632856940306	1.1640810246487995e-49	2.3490781263699623e-65	8.670337076408484e-9	1.2353942262210827e-15	7.167643096724923e-7	-5.804003274614354e-20	1.8508809288527182e-19	9.615171501734988e-12	2.515069481495341e-11	1.4636846311407837e-10
200000	0.004999632856940305	1.1640810246487991e-49	2.349078126371183e-65	8.670337076408484e-9	1.2353942262211332e-15	7.167643096724925e-7	-5.804002044638192e-20	1.850880932768544e-19	9.615171501734988e-12	2.5150694814953463e-11	1.4636846311407845e-10
300000	0.004999632856940305	1.1640810246487991e-49	2.3490781263710895e-65	8.670337076408484e-9	1.2353942262211298e-15	7.167643096724925e-7	-5.80400081466203e-20	1.8508809324877533e-19	9.61517150173499e-12	2.515069481495346e-11	1.4636846311407845e-10
400000	0.004999632856940305	1.1640810246487995e-49	2.349078126371373e-65	8.670337076408484e-9	1.2353942262211403e-15	7.167643096724925e-7	-5.803999584685868e-20	1.8508809333377914e-19	9.61517150173499e-12	2.5150694814953466e-11	1.4636846311407845e-10
500000	0.0049996328569403056	1.1640810246487999e-49	2.34907812637164e-65	8.670337076408484e-9	1.2353942262211503e-15	7.167643096724924e-7	-5.803998354709707e-20	1.85088093413873e-19	9.61517150173499e-12	2.5150694814953476e-11	1.4636846311407842e-10
600000	0.0049996328569403056	1.1640810246487999e-49	2.349078126371657e-65	8.670337076408484e-9	1.235394226221151e-15	7.167643096724924e-7	-5.803997124733545e-20	1.8508809341897298e-19	9.61517150173499e-12	2.5150694814953476e-11	1.4636846311407842e-10
700000	0.0049996328569403056	1.1640810246487999e-49	2.349078126371657e-65	8.670337076408484e-9	1.235394226221151e-15	7.167643096724924e-7	-5.803995894757383e-20	1.85088093418917e-19	9.61517150173499e-12	2.5150694814953476e-11	1.4636846311407842e-10
800000	0.0049996328569403056	1.1640810246487999e-49	2.3490781263716575e-65	8.670337076408484e-9	1.2353942262211507e-15	7.167643096724924e-7	-5.80399466478122e-20	1.8508809341913527e-19	9.61517150173499e-12	2.5150694814953476e-11	1.4636846311407842e-10
900000	0.0049996328569403056	1.1640810246487999e-49	2.3490781263716583e-65	8.670337076408484e-9	1.2353942262211507e-15	7.167643096724924e-7	-5.80399343480506e-20	1.8508809341933104e-19	9.61517150173499e-12	2.5150694814953476e-11	1.4636846311407842e-10
1000000	0.0049996328569403056	1.1640810246487999e-49	2.3490781263716583e-65	8.670337076408484e-9	1.2353942262211507e-15	7.167643096724924e-7	-5.803992204828898e-20	1.8508809341934028e-19	9.61517150173499e-12	2.5150694814953476e-11	1.4636846311407842e-10
1100000	0.0049996328569403056	1.1640810246487999e-49	2.3490781263716583e-65	8.670337076408484e-9	1.2353942262211507e-15	7.167643096724924e-7	-5.803990974852735e-20	1.8508809341933855e-19	9.61517150173499e-12	2.5150694814953476e-11	1.4636846311407842e-10
1200000	0.0049996328569403056	1.1640810246487999e-49	2.3490781263716583e-65	8.670337076408484e-9	1.2353942262211505e-15	7.167643096724924e-7	-5.803989744876573e-20	1.85088093419337e-19	9.61517150173499e-12	2.5150694814953476e-11	1.4636846311407842e-10
1300000	0.0049996328569403056	1.1640810246487999e-49	2.3490781263716583e-65	8.670337076408484e-9	1.2353942262211505e-15	7.167643096724923e-7	-5.803988514900412e-20	1.8508809341933566e-19	9.61517150173499e-12	2.5150694814953476e-11	1.4636846311407842e-10
1400000	0.0049996328569403056	1.1640810246487999e-49	2.3490781263716583e-65	8.670337076408482e-9	1.2353942262211505e-15	7.167643096724923e-7	-5.80398728492425e-20	1.8508809341933446e-19	9.61517150173499e-12	2.5150694814953476e-11	1.4636846311407842e-10
1500000	0.004999632856940306	1.1640810246487999e-49	2.3490781263716583e-65	8.670337076408482e-9	1.2353942262211505e-15	7.167643096724923e-7	-5.803986054948088e-20	1.8508809341933345e-19	9.61517150173499e-12	2.5150694814953476e-11	1.4636846311407842e-10
1600000	0.004999632856940306	1.1640810246487999e-49	2.3490781263716583e-65	8.670337076408482e-9	1.2353942262211505e-15	7.167643096724923e-7	-5.803984824971926e-20	1.8508809341933255e-19	9.61517150173499e-12	2.5150694814953476e-11	1.463684631140784e-10
1700000	0.004999632856940306	1.1640810246487999e-49	2.3490781263716587e-65	8.670337076408482e-9	1.2353942262211505e-15	7.167643096724923e-7	-5.803983594995764e-20	1.8508809341933183e-19	9.61517150173499e-12	2.5150694814953476e-11	1.463684631140784e-10
1800000	0.004999632856940306	1.1640810246487999e-49	2.3490781263716587e-65	8.670337076408482e-9	1.2353942262211503e-15	7.167643096724923e-7	-5.803982365019603e-20	1.8508809341933125e-19	9.61517150173499e-12	2.5150694814953476e-11	1.463684631140784e-10
1900000	0.004999632856940306	1.1640810246487999e-49	2.3490781263716583e-65	8.670337076408482e-9	1.2353942262211503e-15	7.167643096724923e-7	-5.803981135043441e-20	1.850880934193308e-19	9.61517150173499e-12	2.5150694814953476e-11	1.463684631140784e-10
2000000	0.004999632856940306	1.1640810246487999e-49	2.3490781263716583e-65	8.670337076408482e-9	1.2353942262211503e-15	7.167643096724923e-7	-5.803979905067279e-20	1.8508809341933048e-19	9.61517150173499e-12	2.5150694814953476e-11	1.463684631140784e-10
2100000	0.004999632856940306	1.1640810246487999e-49	2.3490781263716583e-65	8.670337076408482e-9	1.2353942262211503e-15	7.167643096724923e-7	-5.803978675091117e-20	1.8508809341933027e-19	9.61517150173499e-12	2.5150694814953476e-11	1.463684631140784e-10
2200000	0.004999632856940306	1.1640810246487999e-49	2.3490781263716583e-65	8.670337076408482e-9	1.2353942262211503e-15	7.167643096724923e-7	-5.803977445114956e-20	1.8508809341933017e-19	9.61517150173499e-12	2.5150694814953476e-11	1.463684631140784e-10
2300000	0.004999632856940306	1.1640810246487999e-49	2.3490781263716583e-65	8.670337076408482e-9	1.2353942262211503e-15	7.167643096724923e-7	-5.803976215138794e-20	1.8508809341933017e-19	9.61517150173499e-12	2.5150694814953476e-11	1.463684631140784e-10
2400000	0.004999632856940306	1.1640810246487999e-49	2.3490781263716583e-65	8.670337076408482e-9	1.2353942262211503e-15	7.167643096724923e-7	-5.803974985162632e-20	1.8508809341933027e-19	9.61517150173499e-12	2.5150694814953476e-11	1.463684631140784e-10
2500000	0.004999632856940306	1.1640810246487999e-49	2.3490781263716583e-65	8.670337076408482e-9	1.2353942262211503e-15	7.167643096724923e-7	-5.80397375518647e-20	1.8508809341933046e-19	9.61517150173499e-12	2.5150694814953476e-11	1.463684631140784e-10
2600000	0.004999632856940306	1.1640810246487999e-49	2.3490781263716583e-65	8.670337076408482e-9	1.2353942262211503e-15	7.167643096724923e-7	-5.803972525210309e-20	1.8508809341933072e-19	9.61517150173499e-12	2.5150694814953476e-11	1.463684631140784e-10
2700000	0.004999632856940306	1.1640810246487999e-49	2.3490781263716583e-65	8.670337076408482e-9	1.2353942262211503e-15	7.167643096724923e-7	-5.803971295234147e-20	1.8508809341933106e-19	9.61517150173499e-12	2.5150694814953476e-11	1.463684631140784e-10
2800000	0.004999632856940306	1.1640810246487999e-49	2.3490781263716583e-65	8.670337076408482e-9	1.2353942262211505e-15	7.167643096724923e-7	-5.803970065257985e-20	1.8508809341933145e-19	9.61517150173499e-12	2.5150694814953476e-11	1.463684631140784e-10
2900000	0.004999632856940306	1.1640810246487999e-49	2.3490781263716583e-65	8.670337076408482e-9	1.2353942262211505e-15	7.167643096724923e-7	-5.803968835281823e-20	1.850880934193319e-19	9.61517150173499e-12	2.5150694814953476e-11	1.4636846311407842e-10
3000000	0.004999632856940306	1.1640810246487999e-49	2.3490781263716583e-65	8.670337076408482e-9	1.2353942262211505e-15	7.167643096724923e-7	-5.803967605305662e-20	1.8508809341933243e-19	9.61517150173499e-12	2.5150694814953476e-11	1.4636846311407842e-10
3100000	0.0049996328569403056	1.1640810246487999e-49	2.3490781263716583e-65	8.670337076408482e-9	1.2353942262211505e-15	7.167643096724923e-7	-5.8039663753295e-20	1.8508809341933299e-19	9.61517150173499e-12	2.5150694814953476e-11	1.4636846311407842e-10
3200000	0.0049996328569403056	1.1640810246487999e-49	2.3490781263716583e-65	8.670337076408482e-9	1.2353942262211505e-15	7.167643096724923e-7	-5.803965145353338e-20	1.8508809341933357e-19	9.61517150173499e-12	2.5150694814953476e-11	1.4636846311407842e-10
3300000	0.0049996328569403056	1.1640810246487999e-49	2.349078126371658e-65	8.670337076408482e-9	1.2353942262211505e-15	7.167643096724923e-7	-5.803963915377175e-20	1.850880934193342e-19	9.61517150173499e-12	2.5150694814953476e-11	1.4636846311407842e-10
3400000	0.0049996328569403056	1.1640810246487999e-49	2.349078126371658e-65	8.670337076408482e-9	1.2353942262211505e-15	7.167643096724923e-7	-5.803962685401013e-20	1.8508809341933482e-19	9.61517150173499e-12	2.5150694814953476e-11	1.4636846311407842e-10
3500000	0.0049996328569403056	1.1640810246487999e-49	2.349078126371658e-65	8.670337076408482e-9	1.2353942262211505e-15	7.167643096724923e-7	-5.803961455424852e-20	1.8508809341933547e-19	9.61517150173499e-12	2.5150694814953476e-11	1.4636846311407842e-10
3600000	0.0049996328569403056	1.1640810246487999e-49	2.349078126371658e-65	8.670337076408482e-9	1.2353942262211505e-15	7.167643096724923e-7	-5.80396022544869e-20	1.8508809341933612e-19	9.61517150173499e-12	2.5150694814953476e-11	1.4636846311407842e-10
3700000	0.0049996328569403056	1.1640810246487999e-49	2.349078126371658e-65	8.670337076408482e-9	1.2353942262211505e-15	7.167643096724924e-7	-5.803958995472528e-20	1.8508809341933677e-19	9.61517150173499e-12	2.5150694814953476e-11	1.4636846311407842e-10
3800000	0.0049996328569403056	1.1640810246487999e-49	2.349078126371658e-65	8.670337076408482e-9	1.2353942262211505e-15	7.167643096724924e-7	-5.803957765496366e-20	1.8508809341933742e-19	9.61517150173499e-12	2.5150694814953476e-11	1.4636846311407842e-10
3900000	0.0049996328569403056	1.1640810246487999e-49	2.349078126371658e-65	8.670337076408482e-9	1.2353942262211505e-15	7.167643096724924e-7	-5.803956535520205e-20	1.8508809341933804e-19	9.61517150173499e-12	2.5150694814953476e-11	1.4636846311407842e-10
4000000	0.0049996328569403056	1.1640810246487999e-49	2.349078126371658e-65	8.670337076408482e-9	1.2353942262211507e-15	7.167643096724924e-7	-5.803955305544043e-20	1.8508809341933865e-19	9.61517150173499e-12	2.5150694814953476e-11	1.4636846311407842e-10
4100000	0.0049996328569403056	1.1640810246487999e-49	2.349078126371658e-65	8.670337076408482e-9	1.2353942262211507e-15	7.167643096724924e-7	-5.803954075567881e-20	1.850880934193392e-19	9.61517150173499e-12	2.5150694814953476e-11	1.4636846311407842e-10
4200000	0.0049996328569403056	1.1640810246487999e-49	2.3490781263716575e-65	8.670337076408482e-9	1.2353942262211507e-15	7.167643096724924e-7	-5.803952845591719e-20	1.8508809341933973e-19	9.61517150173499e-12	2.5150694814953476e-11	1.4636846311407842e-10
4300000	0.0049996328569403056	1.1640810246487999e-49	2.3490781263716575e-65	8.670337076408482e-9	1.2353942262211507e-15	7.167643096724924e-7	-5.803951615615558e-20	1.850880934193402e-19	9.61517150173499e-12	2.5150694814953476e-11	1.4636846311407842e-10
4400000	0.0049996328569403056	1.1640810246487999e-49	2.3490781263716575e-65	8.670337076408482e-9	1.2353942262211507e-15	7.167643096724924e-7	-5.803950385639396e-20	1.8508809341934064e-19	9.61517150173499e-12	2.5150694814953476e-11	1.4636846311407842e-10
4500000	0.0049996328569403056	1.1640810246487999e-49	2.3490781263716575e-65	8.670337076408482e-9	1.2353942262211507e-15	7.167643096724924e-7	-5.803949155663234e-20	1.85088093419341e-19	9.61517150173499e-12	2.5150694814953476e-11	1.4636846311407842e-10
4600000	0.0049996328569403056	1.1640810246487999e-49	2.3490781263716575e-65	8.670337076408482e-9	1.2353942262211507e-15	7.167643096724924e-7	-5.803947925687072e-20	1.850880934193413e-19	9.61517150173499e-12	2.5150694814953476e-11	1.4636846311407842e-10
4700000	0.0049996328569403056	1.1640810246487999e-49	2.3490781263716575e-65	8.670337076408482e-9	1.2353942262211507e-15	7.167643096724924e-7	-5.803946695710911e-20	1.850880934193415e-19	9.61517150173499e-12	2.5150694814953476e-11	1.4636846311407842e-10
4800000	0.0049996328569403056	1.1640810246487999e-49	2.3490781263716575e-65	8.670337076408482e-9	1.2353942262211507e-15	7.167643096724924e-7	-5.803945465734749e-20	1.8508809341934163e-19	9.61517150173499e-12	2.5150694814953476e-11	1.4636846311407842e-10
4900000	0.0049996328569403056	1.1640810246487999e-49	2.3490781263716575e-65	8.670337076408482e-9	1.2353942262211507e-15	7.167643096724924e-7	-5.803944235758587e-20	1.8508809341934168e-19	9.61517150173499e-12	2.5150694814953476e-11	1.4636846311407842e-10
5000000	0.0049996328569403056	1.1640810246487999e-49	2.3490781263716575e-65	8.670337076408482e-9	1.2353942262211507e-15	7.167643096724924e-7	-5.803943005782425e-20	1.8508809341934168e-19	9.61517150173499e-12	2.5150694814953476e-11	1.4636846311407842e-10
5100000	0.0049996328569403056	1.1640810246487999e-49	2.3490781263716575e-65	8.670337076408482e-9	1.2353942262211507e-15	7.167643096724924e-7	-5.803941775806263e-20	1.8508809341934168e-19	9.61517150173499e-12	2.5150694814953476e-11	1.4636846311407842e-10
5200000	0.0049996328569403056	1.1640810246487999e-49	2.3490781263716575e-65	8.670337076408482e-9	1.2353942262211507e-15	7.167643096724924e-7	-5.803940545830102e-20	1.8508809341934168e-19	9.61517150173499e-12	2.5150694814953476e-11	1.4636846311407842e-10
5300000	0.0049996328569403056	1.1640810246487999e-49	2.3490781263716575e-65	8.670337076408482e-9	1.2353942262211507e-15	7.167643096724924e-7	-5.80393931585394e-20	1.8508809341934168e-19	9.61517150173499e-12	2.5150694814953476e-11	1.4636846311407842e-10
5400000	0.0049996328569403056	1.1640810246487999e-49	2.3490781263716575e-65	8.670337076408482e-9	1.2353942262211507e-15	7.167643096724924e-7	-5.803938085877778e-20	1.8508809341934168e-19	9.61517150173499e-12	2.5150694814953476e-11	1.4636846311407842e-10
5500000	0.0049996328569403056	1.1640810246487999e-49	2.3490781263716575e-65	8.670337076408482e-9	1.2353942262211507e-15	7.167643096724924e-7	-5.803936855901615e-20	1.8508809341934168e-19	9.61517150173499e-12	2.5150694814953476e-11	1.4636846311407842e-10
5600000	0.0049996328569403056	1.1640810246487999e-49	2.3490781263716575e-65	8.670337076408482e-9	1.2353942262211507e-15	7.167643096724924e-7	-5.803935625925455e-20	1.8508809341934168e-19	9.61517150173499e-12	2.5150694814953476e-11	1.4636846311407842e-10
5700000	0.0049996328569403056	1.1640810246487999e-49	2.3490781263716575e-65	8.670337076408482e-9	1.2353942262211507e-15	7.167643096724924e-7	-5.803934395949292e-20	1.8508809341934168e-19	9.61517150173499e-12	2.5150694814953476e-11	1.4636846311407842e-10
5800000	0.0049996328569403056	1.1640810246487999e-49	2.3490781263716575e-65	8.670337076408482e-9	1.2353942262211507e-15	7.167643096724924e-7	-5.80393316597313e-20	1.8508809341934168e-19	9.61517150173499e-12	2.5150694814953476e-11	1.4636846311407842e-10
5900000	0.0049996328569403056	1.1640810246487999e-49	2.3490781263716575e-65	8.670337076408482e-9	1.2353942262211507e-15	7.167643096724924e-7	-5.803931935996968e-20	1.8508809341934168e-19	9.61517150173499e-12	2.5150694814953476e-11	1.4636846311407842e-10
6000000	0.0049996328569403056	1.1640810246487999e-49	2.3490781263716575e-65	8.670337076408482e-9	1.2353942262211507e-15	7.167643096724924e-7	-5.803930706020807e-20	1.8508809341934168e-19	9.61517150173499e-12	2.5150694814953476e-11	1.4636846311407842e-10
6100000	0.0049996328569403056	1.1640810246487999e-49	2.3490781263716575e-65	8.670337076408482e-9	1.2353942262211507e-15	7.167643096724924e-7	-5.803929476044645e-20	1.8508809341934168e-19	9.61517150173499e-12	2.5150694814953476e-11	1.4636846311407842e-10
6200000	0.0049996328569403056	1.1640810246487999e-49	2.3490781263716575e-65	8.670337076408482e-9	1.2353942262211507e-15	7.167643096724924e-7	-5.803928246068483e-20	1.8508809341934168e-19	9.61517150173499e-12	2.5150694814953476e-11	1.4636846311407842e-10
6300000	0.0049996328569403056	1.1640810246487999e-49	2.3490781263716575e-65	8.670337076408482e-9	1.2353942262211507e-15	7.167643096724924e-7	-5.803927016092321e-20	1.8508809341934168e-19	9.61517150173499e-12	2.5150694814953476e-11	1.4636846311407842e-10
6400000	0.0049996328569403056	1.1640810246487999e-49	2.3490781263716575e-65	8.670337076408482e-9	1.2353942262211507e-15	7.167643096724924e-7	-5.80392578611616e-20	1.8508809341934168e-19	9.61517150173499e-12	2.5150694814953476e-11	1.4636846311407842e-10
6500000	0.0049996328569403056	1.1640810246487999e-49	2.3490781263716575e-65	8.670337076408482e-9	1.2353942262211507e-15	7.167643096724924e-7	-5.803924556139998e-20	1.8508809341934168e-19	9.61517150173499e-12	2.5150694814953476e-11	1.4636846311407842e-10
6600000	0.0049996328569403056	1.1640810246487999e-49	2.3490781263716575e-65	8.670337076408482e-9	1.2353942262211507e-15	7.167643096724924e-7	-5.803923326163836e-20	1.8508809341934168e-19	9.61517150173499e-12	2.5150694814953476e-11	1.4636846311407842e-10
6700000	0.0049996328569403056	1.1640810246487999e-49	2.3490781263716575e-65	8.670337076408482e-9	1.2353942262211507e-15	7.167643096724924e-7	-5.803922096187674e-20	1.8508809341934168e-19	9.61517150173499e-12	2.5150694814953476e-11	1.4636846311407842e-10
6800000	0.0049996328569403056	1.1640810246487999e-49	2.3490781263716575e-65	8.670337076408482e-9	1.2353942262211507e-15	7.167643096724924e-7	-5.803920866211512e-20	1.8508809341934168e-19	9.61517150173499e-12	2.5150694814953476e-11	1.4636846311407842e-10
6900000	0.0049996328569403056	1.1640810246487999e-49	2.3490781263716575e-65	8.670337076408482e-9	1.2353942262211507e-15	7.167643096724924e-7	-5.803919636235351e-20	1.8508809341934168e-19	9.61517150173499e-12	2.5150694814953476e-11	1.4636846311407842e-10
7000000	0.0049996328569403056	1.1640810246487999e-49	2.3490781263716575e-65	8.670337076408482e-9	1.2353942262211507e-15	7.167643096724924e-7	-5.803918406259189e-20	1.8508809341934168e-19	9.61517150173499e-12	2.5150694814953476e-11	1.4636846311407842e-10
7100000	0.0049996328569403056	1.1640810246487999e-49	2.3490781263716575e-65	8.670337076408482e-9	1.2353942262211507e-15	7.167643096724924e-7	-5.803917176283027e-20	1.8508809341934168e-19	9.61517150173499e-12	2.5150694814953476e-11	1.4636846311407842e-10
7200000	0.0049996328569403056	1.1640810246487999e-49	2.3490781263716575e-65	8.670337076408482e-9	1.2353942262211507e-15	7.167643096724924e-7	-5.803915946306865e-20	1.8508809341934168e-19	9.61517150173499e-12	2.5150694814953476e-11	1.4636846311407842e-10
7300000	0.0049996328569403056	1.1640810246487999e-49	2.3490781263716575e-65	8.670337076408482e-9	1.2353942262211507e-15	7.167643096724924e-7	-5.803914716330704e-20	1.8508809341934168e-19	9.61517150173499e-12	2.5150694814953476e-11	1.4636846311407842e-10
7400000	0.0049996328569403056	1.1640810246488e-49	2.3490781263716575e-65	8.670337076408482e-9	1.2353942262211507e-15	7.167643096724924e-7	-5.803913486354542e-20	1.8508809341934168e-19	9.61517150173499e-12	2.5150694814953476e-11	1.4636846311407842e-10
7500000	0.0049996328569403056	1.1640810246488e-49	2.3490781263716575e-65	8.670337076408484e-9	1.2353942262211507e-15	7.167643096724924e-7	-5.80391225637838e-20	1.8508809341934168e-19	9.61517150173499e-12	2.5150694814953476e-11	1.4636846311407842e-10
7600000	0.0049996328569403056	1.1640810246488e-49	2.3490781263716575e-65	8.670337076408484e-9	1.2353942262211507e-15	7.167643096724924e-7	-5.803911026402218e-20	1.8508809341934168e-19	9.61517150173499e-12	2.5150694814953476e-11	1.4636846311407842e-10
7700000	0.0049996328569403056	1.1640810246488e-49	2.3490781263716575e-65	8.670337076408484e-9	1.2353942262211507e-15	7.167643096724924e-7	-5.803909796426057e-20	1.8508809341934168e-19	9.61517150173499e-12	2.5150694814953476e-11	1.4636846311407842e-10
7800000	0.0049996328569403056	1.1640810246488e-49	2.3490781263716575e-65	8.670337076408484e-9	1.2353942262211507e-15	7.167643096724924e-7	-5.803908566449895e-20	1.8508809341934168e-19	9.61517150173499e-12	2.5150694814953476e-11	1.4636846311407842e-10
7900000	0.0049996328569403056	1.1640810246488e-49	2.3490781263716575e-65	8.670337076408484e-9	1.2353942262211507e-15	7.167643096724924e-7	-5.803907336473732e-20	1.8508809341934168e-19	9.61517150173499e-12	2.5150694814953476e-11	1.4636846311407842e-10
8000000	0.0049996328569403056	1.1640810246488e-49	2.3490781263716575e-65	8.670337076408484e-9	1.2353942262211507e-15	7.167643096724924e-7	-5.80390610649757e-20	1.8508809341934168e-19	9.61517150173499e-12	2.5150694814953476e-11	1.4636846311407842e-10
8100000	0.0049996328569403056	1.1640810246488e-49	2.3490781263716575e-65	8.670337076408484e-9	1.2353942262211507e-15	7.167643096724924e-7	-5.803904876521408e-20	1.8508809341934168e-19	9.61517150173499e-12	2.5150694814953476e-11	1.4636846311407842e-10
8200000	0.0049996328569403056	1.1640810246488e-49	2.3490781263716575e-65	8.670337076408484e-9	1.2353942262211507e-15	7.167643096724924e-7	-5.803903646545247e-20	1.8508809341934168e-19	9.61517150173499e-12	2.5150694814953476e-11	1.4636846311407842e-10
8300000	0.0049996328569403056	1.1640810246488e-49	2.3490781263716575e-65	8.670337076408484e-9	1.2353942262211507e-15	7.167643096724924e-7	-5.803902416569085e-20	1.8508809341934168e-19	9.61517150173499e-12	2.5150694814953476e-11	1.4636846311407842e-10
8400000	0.0049996328569403056	1.1640810246488e-49	2.3490781263716575e-65	8.670337076408484e-9	1.2353942262211507e-15	7.167643096724924e-7	-5.803901186592923e-20	1.8508809341934168e-19	9.61517150173499e-12	2.5150694814953476e-11	1.4636846311407842e-10
8500000	0.0049996328569403056	1.1640810246488e-49	2.3490781263716575e-65	8.670337076408484e-9	1.2353942262211507e-15	7.167643096724924e-7	-5.803899956616761e-20	1.8508809341934168e-19	9.61517150173499e-12	2.5150694814953476e-11	1.4636846311407842e-10
8600000	0.0049996328569403056	1.1640810246488e-49	2.3490781263716575e-65	8.670337076408484e-9	1.2353942262211507e-15	7.167643096724924e-7	-5.8038987266406e-20	1.8508809341934168e-19	9.61517150173499e-12	2.5150694814953476e-11	1.4636846311407842e-10
8700000	0.0049996328569403056	1.1640810246488e-49	2.3490781263716575e-65	8.670337076408484e-9	1.2353942262211507e-15	7.167643096724924e-7	-5.803897496664438e-20	1.8508809341934168e-19	9.61517150173499e-12	2.5150694814953476e-11	1.4636846311407842e-10
8800000	0.0049996328569403056	1.1640810246488e-49	2.3490781263716575e-65	8.670337076408484e-9	1.2353942262211507e-15	7.167643096724924e-7	-5.803896266688276e-20	1.8508809341934168e-19	9.61517150173499e-12	2.5150694814953476e-11	1.4636846311407842e-10
8900000	0.0049996328569403056	1.1640810246488e-49	2.3490781263716575e-65	8.670337076408484e-9	1.2353942262211507e-15	7.167643096724924e-7	-5.803895036712114e-20	1.8508809341934168e-19	9.61517150173499e-12	2.5150694814953476e-11	1.4636846311407842e-10
9000000	0.0049996328569403056	1.1640810246488e-49	2.3490781263716575e-65	8.670337076408484e-9	1.2353942262211507e-15	7.167643096724924e-7	-5.803893806735953e-20	1.8508809341934168e-19	9.61517150173499e-12	2.5150694814953476e-11	1.4636846311407842e-10
9100000	0.0049996328569403056	1.1640810246488e-49	2.3490781263716575e-65	8.670337076408484e-9	1.2353942262211507e-15	7.167643096724924e-7	-5.803892576759791e-20	1.8508809341934168e-19	9.61517150173499e-12	2.5150694814953476e-11	1.4636846311407842e-10
9200000	0.0049996328569403056	1.1640810246488e-49	2.3490781263716575e-65	8.670337076408484e-9	1.2353942262211507e-15	7.167643096724924e-7	-5.803891346783629e-20	1.8508809341934168e-19	9.61517150173499e-12	2.5150694814953476e-11	1.4636846311407842e-10
9300000	0.0049996328569403056	1.1640810246488e-49	2.3490781263716575e-65	8.670337076408484e-9	1.2353942262211507e-15	7.167643096724924e-7	-5.803890116807467e-20	1.8508809341934168e-19	9.61517150173499e-12	2.5150694814953476e-11	1.4636846311407842e-10
9400000	0.0049996328569403056	1.1640810246488e-49	2.3490781263716575e-65	8.670337076408484e-9	1.2353942262211507e-15	7.167643096724924e-7	-5.803888886831306e-20	1.8508809341934168e-19	9.61517150173499e-12	2.5150694814953476e-11	1.4636846311407842e-10
9500000	0.0049996328569403056	1.1640810246488e-49	2.3490781263716575e-65	8.670337076408484e-9	1.2353942262211507e-15	7.167643096724924e-7	-5.803887656855144e-20	1.8508809341934168e-19	9.61517150173499e-12	2.5150694814953476e-11	1.4636846311407842e-10
9600000	0.0049996328569403056	1.1640810246488e-49	2.3490781263716575e-65	8.670337076408484e-9	1.2353942262211507e-15	7.167643096724924e-7	-5.803886426878982e-20	1.8508809341934168e-19	9.61517150173499e-12	2.5150694814953476e-11	1.4636846311407842e-10
9700000	0.0049996328569403056	1.1640810246488e-49	2.3490781263716575e-65	8.670337076408484e-9	1.2353942262211507e-15	7.167643096724924e-7	-5.80388519690282e-20	1.8508809341934168e-19	9.61517150173499e-12	2.5150694814953476e-11	1.4636846311407842e-10
9800000	0.0049996328569403056	1.1640810246488e-49	2.3490781263716575e-65	8.670337076408484e-9	1.2353942262211507e-15	7.167643096724924e-7	-5.803883966926659e-20	1.8508809341934168e-19	9.61517150173499e-12	2.5150694814953476e-11	1.4636846311407842e-10
9900000	0.0049996328569403056	1.1640810246488e-49	2.3490781263716575e-65	8.670337076408484e-9	1.2353942262211507e-15	7.167643096724924e-7	-5.803882736950497e-20	1.8508809341934168e-19	9.61517150173499e-12	2.5150694814953476e-11	1.4636846311407842e-10
10000000	0.0049996328569403056	1.1640810246488e-49	2.3490781263716575e-65	8.670337076408484e-9	1.2353942262211507e-15	7.167643096724924e-7	-5.803881506974335e-20	1.8508809341934168e-19	9.61517150173499e-12	2.5150694814953476e-11	1.4636846311407842e-10
10100000	0.0049996328569403056	1.1640810246488e-49	2.3490781263716575e-65	8.670337076408484e-9	1.2353942262211507e-15	7.167643096724924e-7	-5.803880276998172e-20	1.8508809341934168e-19	9.61517150173499e-12	2.5150694814953476e-11	1.4636846311407842e-10
10200000	0.0049996328569403056	1.1640810246488e-49	2.3490781263716575e-65	8.670337076408484e-9	1.2353942262211507e-15	7.167643096724924e-7	-5.80387904702201e-20	1.8508809341934168e-19	9.61517150173499e-12	2.5150694814953476e-11	1.4636846311407842e-10
10300000	0.0049996328569403056	1.1640810246488e-49	2.3490781263716575e-65	8.670337076408484e-9	1.2353942262211507e-15	7.167643096724924e-7	-5.80387781704585e-20	1.8508809341934168e-19	9.61517150173499e-12	2.5150694814953476e-11	1.4636846311407842e-10
10400000	0.0049996328569403056	1.1640810246488e-49	2.3490781263716575e-65	8.670337076408484e-9	1.2353942262211507e-15	7.167643096724924e-7	-5.803876587069687e-20	1.8508809341934168e-19	9.61517150173499e-12	2.5150694814953476e-11	1.4636846311407842e-10
10500000	0.0049996328569403056	1.1640810246488e-49	2.3490781263716575e-65	8.670337076408484e-9	1.2353942262211507e-15	7.167643096724924e-7	-5.803875357093525e-20	1.8508809341934168e-19	9.61517150173499e-12	2.5150694814953476e-11	1.4636846311407842e-10
10600000	0.0049996328569403056	1.1640810246488e-49	2.3490781263716575e-65	8.670337076408484e-9	1.2353942262211507e-15	7.167643096724924e-7	-5.803874127117363e-20	1.8508809341934168e-19	9.61517150173499e-12	2.5150694814953476e-11	1.4636846311407842e-10
10700000	0.0049996328569403056	1.1640810246488e-49	2.3490781263716575e-65	8.670337076408484e-9	1.2353942262211507e-15	7.167643096724924e-7	-5.803872897141202e-20	1.8508809341934168e-19	9.61517150173499e-12	2.5150694814953476e-11	1.4636846311407842e-10
10800000	0.0049996328569403056	1.1640810246488e-49	2.3490781263716575e-65	8.670337076408484e-9	1.2353942262211507e-15	7.167643096724924e-7	-5.80387166716504e-20	1.8508809341934168e-19	9.61517150173499e-12	2.5150694814953476e-11	1.4636846311407842e-10
10900000	0.0049996328569403056	1.1640810246488e-49	2.3490781263716575e-65	8.670337076408484e-9	1.2353942262211507e-15	7.167643096724924e-7	-5.803870437188878e-20	1.8508809341934168e-19	9.61517150173499e-12	2.5150694814953476e-11	1.4636846311407842e-10
11000000	0.0049996328569403056	1.1640810246488e-49	2.3490781263716575e-65	8.670337076408484e-9	1.2353942262211507e-15	7.167643096724924e-7	-5.803869207212716e-20	1.8508809341934168e-19	9.61517150173499e-12	2.5150694814953476e-11	1.4636846311407842e-10
11100000	0.0049996328569403056	1.1640810246488e-49	2.3490781263716575e-65	8.670337076408484e-9	1.2353942262211507e-15	7.167643096724924e-7	-5.803867977236555e-20	1.8508809341934168e-19	9.61517150173499e-12	2.5150694814953476e-11	1.4636846311407842e-10
11200000	0.0049996328569403056	1.1640810246488e-49	2.3490781263716575e-65	8.670337076408484e-9	1.2353942262211507e-15	7.167643096724924e-7	-5.803866747260393e-20	1.8508809341934168e-19	9.61517150173499e-12	2.5150694814953476e-11	1.4636846311407842e-10
11300000	0.0049996328569403056	1.1640810246488e-49	2.3490781263716575e-65	8.670337076408484e-9	1.2353942262211507e-15	7.167643096724924e-7	-5.803865517284231e-20	1.8508809341934168e-19	9.61517150173499e-12	2.5150694814953476e-11	1.4636846311407842e-10
11400000	0.0049996328569403056	1.1640810246488e-49	2.3490781263716575e-65	8.670337076408484e-9	1.2353942262211507e-15	7.167643096724924e-7	-5.803864287308069e-20	1.8508809341934168e-19	9.61517150173499e-12	2.5150694814953476e-11	1.4636846311407842e-10
11500000	0.0049996328569403056	1.1640810246488e-49	2.3490781263716575e-65	8.670337076408484e-9	1.2353942262211507e-15	7.167643096724924e-7	-5.803863057331908e-20	1.8508809341934168e-19	9.61517150173499e-12	2.5150694814953476e-11	1.4636846311407842e-10
11600000	0.0049996328569403056	1.1640810246488e-49	2.3490781263716575e-65	8.670337076408484e-9	1.2353942262211507e-15	7.167643096724924e-7	-5.803861827355746e-20	1.8508809341934168e-19	9.61517150173499e-12	2.5150694814953476e-11	1.4636846311407842e-10
11700000	0.0049996328569403056	1.1640810246488e-49	2.3490781263716575e-65	8.670337076408484e-9	1.2353942262211507e-15	7.167643096724924e-7	-5.803860597379584e-20	1.8508809341934168e-19	9.61517150173499e-12	2.5150694814953476e-11	1.4636846311407842e-10
11800000	0.0049996328569403056	1.1640810246488e-49	2.3490781263716575e-65	8.670337076408484e-9	1.2353942262211507e-15	7.167643096724924e-7	-5.803859367403422e-20	1.8508809341934168e-19	9.61517150173499e-12	2.5150694814953476e-11	1.4636846311407842e-10
11900000	0.0049996328569403056	1.1640810246488e-49	2.3490781263716575e-65	8.670337076408484e-9	1.2353942262211507e-15	7.167643096724924e-7	-5.803858137427261e-20	1.8508809341934168e-19	9.61517150173499e-12	2.5150694814953476e-11	1.4636846311407842e-10
12000000	0.0049996328569403056	1.1640810246488e-49	2.3490781263716575e-65	8.670337076408484e-9	1.2353942262211507e-15	7.167643096724924e-7	-5.803856907451099e-20	1.8508809341934168e-19	9.61517150173499e-12	2.5150694814953476e-11	1.4636846311407842e-10
12100000	0.0049996328569403056	1.1640810246488e-49	2.3490781263716575e-65	8.670337076408484e-9	1.2353942262211507e-15	7.167643096724924e-7	-5.803855677474937e-20	1.8508809341934168e-19	9.61517150173499e-12	2.5150694814953476e-11	1.4636846311407842e-10
12200000	0.0049996328569403056	1.1640810246488e-49	2.3490781263716575e-65	8.670337076408484e-9	1.2353942262211507e-15	7.167643096724924e-7	-5.803854447498775e-20	1.8508809341934168e-19	9.61517150173499e-12	2.5150694814953476e-11	1.4636846311407842e-10
12300000	0.0049996328569403056	1.1640810246488e-49	2.3490781263716575e-65	8.670337076408484e-9	1.2353942262211507e-15	7.167643096724924e-7	-5.803853217522614e-20	1.8508809341934168e-19	9.61517150173499e-12	2.5150694814953476e-11	1.4636846311407842e-10
12400000	0.0049996328569403056	1.1640810246488e-49	2.3490781263716575e-65	8.670337076408484e-9	1.2353942262211507e-15	7.167643096724924e-7	-5.803851987546452e-20	1.8508809341934168e-19	9.61517150173499e-12	2.5150694814953476e-11	1.4636846311407842e-10
12500000	0.0049996328569403056	1.1640810246488e-49	2.3490781263716575e-65	8.670337076408484e-9	1.2353942262211507e-15	7.167643096724924e-7	-5.80385075757029e-20	1.8508809341934168e-19	9.61517150173499e-12	2.5150694814953476e-11	1.4636846311407842e-10
12600000	0.0049996328569403056	1.1640810246488e-49	2.3490781263716575e-65	8.670337076408484e-9	1.2353942262211507e-15	7.167643096724924e-7	-5.803849527594127e-20	1.8508809341934168e-19	9.61517150173499e-12	2.5150694814953476e-11	1.4636846311407842e-10
12700000	0.0049996328569403056	1.1640810246488e-49	2.349078126371658e-65	8.670337076408484e-9	1.2353942262211507e-15	7.167643096724924e-7	-5.803848297617965e-20	1.8508809341934168e-19	9.61517150173499e-12	2.5150694814953476e-11	1.4636846311407842e-10
12800000	0.0049996328569403056	1.1640810246488e-49	2.349078126371658e-65	8.670337076408484e-9	1.2353942262211507e-15	7.167643096724924e-7	-5.803847067641804e-20	1.8508809341934168e-19	9.61517150173499e-12	2.5150694814953476e-11	1.4636846311407842e-10
12900000	0.0049996328569403056	1.1640810246488e-49	2.349078126371658e-65	8.670337076408484e-9	1.2353942262211507e-15	7.167643096724924e-7	-5.803845837665642e-20	1.8508809341934168e-19	9.61517150173499e-12	2.5150694814953476e-11	1.4636846311407842e-10
13000000	0.0049996328569403056	1.1640810246488e-49	2.349078126371658e-65	8.670337076408484e-9	1.2353942262211507e-15	7.167643096724924e-7	-5.80384460768948e-20	1.8508809341934168e-19	9.61517150173499e-12	2.5150694814953476e-11	1.4636846311407842e-10
13100000	0.0049996328569403056	1.1640810246488e-49	2.349078126371658e-65	8.670337076408484e-9	1.2353942262211507e-15	7.167643096724924e-7	-5.803843377713318e-20	1.8508809341934168e-19	9.61517150173499e-12	2.5150694814953476e-11	1.4636846311407842e-10
13200000	0.0049996328569403056	1.1640810246488e-49	2.349078126371658e-65	8.670337076408484e-9	1.2353942262211507e-15	7.167643096724924e-7	-5.803842147737157e-20	1.8508809341934168e-19	9.61517150173499e-12	2.5150694814953476e-11	1.4636846311407842e-10
13300000	0.0049996328569403056	1.1640810246488e-49	2.349078126371658e-65	8.670337076408484e-9	1.2353942262211507e-15	7.167643096724924e-7	-5.803840917760995e-20	1.8508809341934168e-19	9.61517150173499e-12	2.5150694814953476e-11	1.4636846311407842e-10
13400000	0.0049996328569403056	1.1640810246488e-49	2.349078126371658e-65	8.670337076408484e-9	1.2353942262211507e-15	7.167643096724924e-7	-5.803839687784833e-20	1.8508809341934168e-19	9.61517150173499e-12	2.5150694814953476e-11	1.4636846311407842e-10
13500000	0.0049996328569403056	1.1640810246488e-49	2.349078126371658e-65	8.670337076408484e-9	1.2353942262211507e-15	7.167643096724924e-7	-5.803838457808671e-20	1.8508809341934168e-19	9.61517150173499e-12	2.5150694814953476e-11	1.4636846311407842e-10
13600000	0.0049996328569403056	1.1640810246488e-49	2.349078126371658e-65	8.670337076408484e-9	1.2353942262211507e-15	7.167643096724924e-7	-5.80383722783251e-20	1.8508809341934168e-19	9.61517150173499e-12	2.5150694814953476e-11	1.4636846311407842e-10
13700000	0.0049996328569403056	1.1640810246488e-49	2.349078126371658e-65	8.670337076408484e-9	1.2353942262211507e-15	7.167643096724924e-7	-5.803835997856348e-20	1.8508809341934168e-19	9.61517150173499e-12	2.5150694814953476e-11	1.4636846311407842e-10
13800000	0.0049996328569403056	1.1640810246488e-49	2.349078126371658e-65	8.670337076408484e-9	1.2353942262211507e-15	7.167643096724924e-7	-5.803834767880186e-20	1.8508809341934168e-19	9.61517150173499e-12	2.5150694814953476e-11	1.4636846311407842e-10
13900000	0.0049996328569403056	1.1640810246488e-49	2.349078126371658e-65	8.670337076408484e-9	1.2353942262211507e-15	7.167643096724924e-7	-5.803833537904024e-20	1.850880934193417e-19	9.61517150173499e-12	2.5150694814953476e-11	1.4636846311407842e-10
14000000	0.0049996328569403056	1.1640810246488e-49	2.349078126371658e-65	8.670337076408484e-9	1.2353942262211507e-15	7.167643096724924e-7	-5.803832307927863e-20	1.850880934193417e-19	9.61517150173499e-12	2.5150694814953476e-11	1.4636846311407842e-10
14100000	0.0049996328569403056	1.1640810246487999e-49	2.349078126371658e-65	8.670337076408484e-9	1.2353942262211507e-15	7.167643096724924e-7	-5.803831077951701e-20	1.850880934193417e-19	9.61517150173499e-12	2.5150694814953476e-11	1.4636846311407842e-10
14200000	0.0049996328569403056	1.1640810246487999e-49	2.349078126371658e-65	8.670337076408484e-9	1.2353942262211507e-15	7.167643096724924e-7	-5.803829847975539e-20	1.850880934193417e-19	9.61517150173499e-12	2.5150694814953476e-11	1.4636846311407842e-10
14300000	0.0049996328569403056	1.1640810246487999e-49	2.349078126371658e-65	8.670337076408484e-9	1.2353942262211507e-15	7.167643096724924e-7	-5.803828617999377e-20	1.850880934193417e-19	9.61517150173499e-12	2.5150694814953476e-11	1.4636846311407842e-10
14400000	0.0049996328569403056	1.1640810246487999e-49	2.349078126371658e-65	8.670337076408484e-9	1.2353942262211507e-15	7.167643096724924e-7	-5.803827388023216e-20	1.850880934193417e-19	9.615171501734988e-12	2.5150694814953476e-11	1.4636846311407842e-10
14500000	0.0049996328569403056	1.1640810246487999e-49	2.349078126371658e-65	8.670337076408484e-9	1.2353942262211507e-15	7.167643096724924e-7	-5.803826158047054e-20	1.850880934193417e-19	9.615171501734988e-12	2.5150694814953476e-11	1.4636846311407842e-10
14600000	0.0049996328569403056	1.1640810246487999e-49	2.349078126371658e-65	8.670337076408484e-9	1.2353942262211507e-15	7.167643096724924e-7	-5.803824928070892e-20	1.850880934193417e-19	9.615171501734988e-12	2.5150694814953476e-11	1.4636846311407842e-10
14700000	0.0049996328569403056	1.1640810246487999e-49	2.349078126371658e-65	8.670337076408484e-9	1.2353942262211507e-15	7.167643096724924e-7	-5.80382369809473e-20	1.850880934193417e-19	9.615171501734988e-12	2.5150694814953476e-11	1.4636846311407842e-10
14800000	0.0049996328569403056	1.1640810246487999e-49	2.349078126371658e-65	8.670337076408484e-9	1.2353942262211507e-15	7.167643096724924e-7	-5.803822468118569e-20	1.850880934193417e-19	9.615171501734988e-12	2.5150694814953476e-11	1.4636846311407842e-10
14900000	0.0049996328569403056	1.1640810246487999e-49	2.349078126371658e-65	8.670337076408484e-9	1.2353942262211507e-15	7.167643096724924e-7	-5.803821238142407e-20	1.850880934193417e-19	9.615171501734988e-12	2.5150694814953476e-11	1.4636846311407842e-10
15000000	0.0049996328569403056	1.1640810246487999e-49	2.349078126371658e-65	8.670337076408484e-9	1.2353942262211507e-15	7.167643096724924e-7	-5.803820008166244e-20	1.850880934193417e-19	9.615171501734988e-12	2.5150694814953476e-11	1.4636846311407842e-10
15100000	0.0049996328569403056	1.1640810246487999e-49	2.349078126371658e-65	8.670337076408484e-9	1.2353942262211507e-15	7.167643096724924e-7	-5.803818778190082e-20	1.850880934193417e-19	9.615171501734988e-12	2.5150694814953476e-11	1.4636846311407842e-10
15200000	0.0049996328569403056	1.1640810246487999e-49	2.349078126371658e-65	8.670337076408484e-9	1.2353942262211507e-15	7.167643096724924e-7	-5.80381754821392e-20	1.850880934193417e-19	9.615171501734988e-12	2.5150694814953476e-11	1.4636846311407842e-10
15300000	0.0049996328569403056	1.1640810246487999e-49	2.349078126371658e-65	8.670337076408484e-9	1.2353942262211507e-15	7.167643096724924e-7	-5.803816318237759e-20	1.850880934193417e-19	9.615171501734988e-12	2.5150694814953476e-11	1.4636846311407842e-10
15400000	0.0049996328569403056	1.1640810246487999e-49	2.349078126371658e-65	8.670337076408484e-9	1.2353942262211507e-15	7.167643096724924e-7	-5.803815088261597e-20	1.850880934193417e-19	9.615171501734988e-12	2.5150694814953476e-11	1.4636846311407842e-10
15500000	0.0049996328569403056	1.1640810246487999e-49	2.349078126371658e-65	8.670337076408484e-9	1.2353942262211507e-15	7.167643096724924e-7	-5.803813858285435e-20	1.850880934193417e-19	9.615171501734988e-12	2.5150694814953476e-11	1.4636846311407842e-10
15600000	0.0049996328569403056	1.1640810246487999e-49	2.349078126371658e-65	8.670337076408484e-9	1.2353942262211507e-15	7.167643096724924e-7	-5.803812628309273e-20	1.850880934193417e-19	9.615171501734988e-12	2.5150694814953476e-11	1.4636846311407842e-10
15700000	0.0049996328569403056	1.1640810246487999e-49	2.349078126371658e-65	8.670337076408484e-9	1.2353942262211507e-15	7.167643096724924e-7	-5.803811398333112e-20	1.850880934193417e-19	9.615171501734988e-12	2.5150694814953476e-11	1.4636846311407842e-10
15800000	0.0049996328569403056	1.1640810246487999e-49	2.349078126371658e-65	8.670337076408484e-9	1.2353942262211507e-15	7.167643096724924e-7	-5.80381016835695e-20	1.850880934193417e-19	9.615171501734988e-12	2.5150694814953476e-11	1.4636846311407842e-10
15900000	0.0049996328569403056	1.1640810246487999e-49	2.349078126371658e-65	8.670337076408484e-9	1.2353942262211507e-15	7.167643096724924e-7	-5.803808938380788e-20	1.850880934193417e-19	9.615171501734988e-12	2.5150694814953476e-11	1.4636846311407842e-10
16000000	0.0049996328569403056	1.1640810246487999e-49	2.349078126371658e-65	8.670337076408484e-9	1.2353942262211507e-15	7.167643096724924e-7	-5.803807708404626e-20	1.850880934193417e-19	9.615171501734988e-12	2.5150694814953476e-11	1.4636846311407842e-10
16100000	0.0049996328569403056	1.1640810246487999e-49	2.349078126371658e-65	8.670337076408484e-9	1.2353942262211507e-15	7.167643096724924e-7	-5.803806478428465e-20	1.850880934193417e-19	9.615171501734988e-12	2.5150694814953476e-11	1.4636846311407842e-10
16200000	0.0049996328569403056	1.1640810246487999e-49	2.349078126371658e-65	8.670337076408484e-9	1.2353942262211507e-15	7.167643096724924e-7	-5.803805248452303e-20	1.850880934193417e-19	9.615171501734988e-12	2.5150694814953476e-11	1.4636846311407842e-10
16300000	0.0049996328569403056	1.1640810246487999e-49	2.349078126371658e-65	8.670337076408484e-9	1.2353942262211507e-15	7.167643096724924e-7	-5.803804018476141e-20	1.850880934193417e-19	9.615171501734988e-12	2.5150694814953476e-11	1.4636846311407842e-10
16400000	0.0049996328569403056	1.1640810246487999e-49	2.349078126371658e-65	8.670337076408484e-9	1.2353942262211507e-15	7.167643096724924e-7	-5.803802788499979e-20	1.850880934193417e-19	9.615171501734988e-12	2.5150694814953476e-11	1.4636846311407842e-10
16500000	0.0049996328569403056	1.1640810246487999e-49	2.349078126371658e-65	8.670337076408484e-9	1.2353942262211507e-15	7.167643096724924e-7	-5.803801558523818e-20	1.850880934193417e-19	9.615171501734988e-12	2.5150694814953476e-11	1.4636846311407842e-10
16600000	0.0049996328569403056	1.1640810246487999e-49	2.3490781263716583e-65	8.670337076408484e-9	1.2353942262211507e-15	7.167643096724924e-7	-5.803800328547656e-20	1.850880934193417e-19	9.615171501734988e-12	2.5150694814953476e-11	1.4636846311407842e-10
16700000	0.0049996328569403056	1.1640810246487999e-49	2.3490781263716583e-65	8.670337076408484e-9	1.2353942262211507e-15	7.167643096724924e-7	-5.803799098571494e-20	1.850880934193417e-19	9.615171501734988e-12	2.5150694814953476e-11	1.4636846311407842e-10
16800000	0.0049996328569403056	1.1640810246487999e-49	2.3490781263716583e-65	8.670337076408484e-9	1.2353942262211507e-15	7.167643096724924e-7	-5.803797868595332e-20	1.850880934193417e-19	9.615171501734988e-12	2.5150694814953476e-11	1.4636846311407842e-10
16900000	0.0049996328569403056	1.1640810246487999e-49	2.3490781263716583e-65	8.670337076408484e-9	1.2353942262211507e-15	7.167643096724924e-7	-5.803796638619171e-20	1.850880934193417e-19	9.615171501734988e-12	2.5150694814953476e-11	1.4636846311407842e-10
17000000	0.0049996328569403056	1.1640810246487997e-49	2.3490781263716583e-65	8.670337076408484e-9	1.2353942262211507e-15	7.167643096724924e-7	-5.803795408643009e-20	1.850880934193417e-19	9.615171501734988e-12	2.5150694814953476e-11	1.4636846311407842e-10
17100000	0.0049996328569403056	1.1640810246487997e-49	2.3490781263716583e-65	8.670337076408484e-9	1.2353942262211507e-15	7.167643096724924e-7	-5.803794178666847e-20	1.850880934193417e-19	9.615171501734988e-12	2.5150694814953476e-11	1.4636846311407842e-10
17200000	0.0049996328569403056	1.1640810246487997e-49	2.3490781263716583e-65	8.670337076408484e-9	1.2353942262211507e-15	7.167643096724924e-7	-5.803792948690684e-20	1.850880934193417e-19	9.615171501734988e-12	2.5150694814953476e-11	1.4636846311407842e-10
17300000	0.0049996328569403056	1.1640810246487997e-49	2.3490781263716583e-65	8.670337076408484e-9	1.2353942262211507e-15	7.167643096724924e-7	-5.803791718714524e-20	1.850880934193417e-19	9.615171501734988e-12	2.5150694814953476e-11	1.4636846311407842e-10
17400000	0.0049996328569403056	1.1640810246487997e-49	2.3490781263716583e-65	8.670337076408484e-9	1.2353942262211507e-15	7.167643096724924e-7	-5.803790488738361e-20	1.850880934193417e-19	9.615171501734988e-12	2.5150694814953476e-11	1.4636846311407842e-10
17500000	0.0049996328569403056	1.1640810246487997e-49	2.3490781263716583e-65	8.670337076408484e-9	1.2353942262211507e-15	7.167643096724924e-7	-5.8037892587622e-20	1.850880934193417e-19	9.615171501734988e-12	2.5150694814953476e-11	1.4636846311407842e-10
17600000	0.0049996328569403056	1.1640810246487997e-49	2.3490781263716583e-65	8.670337076408484e-9	1.2353942262211507e-15	7.167643096724924e-7	-5.803788028786037e-20	1.850880934193417e-19	9.615171501734988e-12	2.5150694814953476e-11	1.4636846311407842e-10
17700000	0.0049996328569403056	1.1640810246487997e-49	2.3490781263716583e-65	8.670337076408484e-9	1.2353942262211507e-15	7.167643096724924e-7	-5.803786798809875e-20	1.850880934193417e-19	9.615171501734988e-12	2.5150694814953476e-11	1.4636846311407842e-10
17800000	0.0049996328569403056	1.1640810246487997e-49	2.3490781263716583e-65	8.670337076408484e-9	1.2353942262211507e-15	7.167643096724924e-7	-5.803785568833714e-20	1.850880934193417e-19	9.615171501734988e-12	2.5150694814953476e-11	1.4636846311407842e-10
17900000	0.0049996328569403056	1.1640810246487997e-49	2.3490781263716583e-65	8.670337076408484e-9	1.2353942262211507e-15	7.167643096724924e-7	-5.803784338857552e-20	1.850880934193417e-19	9.615171501734988e-12	2.5150694814953476e-11	1.4636846311407842e-10
18000000	0.0049996328569403056	1.1640810246487997e-49	2.3490781263716583e-65	8.670337076408484e-9	1.2353942262211507e-15	7.167643096724924e-7	-5.80378310888139e-20	1.850880934193417e-19	9.615171501734988e-12	2.5150694814953476e-11	1.4636846311407842e-10
18100000	0.0049996328569403056	1.1640810246487997e-49	2.3490781263716583e-65	8.670337076408484e-9	1.2353942262211507e-15	7.167643096724924e-7	-5.803781878905228e-20	1.850880934193417e-19	9.615171501734988e-12	2.5150694814953476e-11	1.4636846311407842e-10
18200000	0.0049996328569403056	1.1640810246487997e-49	2.3490781263716583e-65	8.670337076408484e-9	1.2353942262211507e-15	7.167643096724924e-7	-5.803780648929067e-20	1.850880934193417e-19	9.615171501734988e-12	2.5150694814953476e-11	1.4636846311407842e-10
18300000	0.0049996328569403056	1.1640810246487997e-49	2.3490781263716583e-65	8.670337076408484e-9	1.2353942262211507e-15	7.167643096724924e-7	-5.803779418952905e-20	1.850880934193417e-19	9.615171501734988e-12	2.5150694814953476e-11	1.4636846311407842e-10
18400000	0.0049996328569403056	1.1640810246487997e-49	2.3490781263716583e-65	8.670337076408484e-9	1.2353942262211507e-15	7.167643096724924e-7	-5.803778188976743e-20	1.850880934193417e-19	9.615171501734988e-12	2.5150694814953476e-11	1.4636846311407842e-10
18500000	0.0049996328569403056	1.1640810246487997e-49	2.3490781263716583e-65	8.670337076408484e-9	1.2353942262211507e-15	7.167643096724924e-7	-5.803776959000581e-20	1.850880934193417e-19	9.615171501734988e-12	2.5150694814953476e-11	1.4636846311407842e-10
18600000	0.0049996328569403056	1.1640810246487997e-49	2.3490781263716583e-65	8.670337076408484e-9	1.2353942262211507e-15	7.167643096724924e-7	-5.80377572902442e-20	1.850880934193417e-19	9.615171501734988e-12	2.5150694814953476e-11	1.4636846311407842e-10
18700000	0.0049996328569403056	1.1640810246487997e-49	2.3490781263716583e-65	8.670337076408484e-9	1.2353942262211507e-15	7.167643096724924e-7	-5.803774499048258e-20	1.850880934193417e-19	9.615171501734988e-12	2.5150694814953476e-11	1.4636846311407842e-10
18800000	0.0049996328569403056	1.1640810246487997e-49	2.3490781263716583e-65	8.670337076408484e-9	1.2353942262211507e-15	7.167643096724924e-7	-5.803773269072096e-20	1.850880934193417e-19	9.615171501734988e-12	2.5150694814953476e-11	1.4636846311407842e-10
18900000	0.0049996328569403056	1.1640810246487997e-49	2.3490781263716583e-65	8.670337076408484e-9	1.2353942262211507e-15	7.167643096724924e-7	-5.803772039095934e-20	1.850880934193417e-19	9.615171501734988e-12	2.5150694814953476e-11	1.4636846311407842e-10
19000000	0.0049996328569403056	1.1640810246487997e-49	2.3490781263716583e-65	8.670337076408484e-9	1.2353942262211507e-15	7.167643096724924e-7	-5.803770809119773e-20	1.850880934193417e-19	9.615171501734988e-12	2.5150694814953476e-11	1.4636846311407842e-10
19100000	0.0049996328569403056	1.1640810246487997e-49	2.3490781263716583e-65	8.670337076408484e-9	1.2353942262211507e-15	7.167643096724924e-7	-5.803769579143611e-20	1.850880934193417e-19	9.615171501734988e-12	2.5150694814953476e-11	1.4636846311407842e-10
19200000	0.0049996328569403056	1.1640810246487997e-49	2.3490781263716583e-65	8.670337076408484e-9	1.2353942262211507e-15	7.167643096724924e-7	-5.803768349167449e-20	1.850880934193417e-19	9.615171501734988e-12	2.5150694814953476e-11	1.4636846311407842e-10
19300000	0.0049996328569403056	1.1640810246487997e-49	2.3490781263716583e-65	8.670337076408484e-9	1.2353942262211507e-15	7.167643096724924e-7	-5.803767119191287e-20	1.850880934193417e-19	9.615171501734988e-12	2.5150694814953476e-11	1.4636846311407842e-10
19400000	0.0049996328569403056	1.1640810246487997e-49	2.3490781263716583e-65	8.670337076408484e-9	1.2353942262211507e-15	7.167643096724924e-7	-5.803765889215126e-20	1.850880934193417e-19	9.615171501734988e-12	2.5150694814953476e-11	1.4636846311407842e-10
19500000	0.0049996328569403056	1.1640810246487997e-49	2.3490781263716583e-65	8.670337076408484e-9	1.2353942262211507e-15	7.167643096724924e-7	-5.803764659238964e-20	1.850880934193417e-19	9.615171501734988e-12	2.5150694814953476e-11	1.4636846311407842e-10
19600000	0.0049996328569403056	1.1640810246487997e-49	2.3490781263716583e-65	8.670337076408484e-9	1.2353942262211507e-15	7.167643096724924e-7	-5.803763429262801e-20	1.850880934193417e-19	9.615171501734988e-12	2.5150694814953476e-11	1.4636846311407842e-10
19700000	0.0049996328569403056	1.1640810246487997e-49	2.3490781263716583e-65	8.670337076408484e-9	1.2353942262211507e-15	7.167643096724924e-7	-5.80376219928664e-20	1.850880934193417e-19	9.615171501734988e-12	2.5150694814953476e-11	1.4636846311407842e-10
19800000	0.0049996328569403056	1.1640810246487997e-49	2.3490781263716583e-65	8.670337076408484e-9	1.2353942262211507e-15	7.167643096724924e-7	-5.803760969310479e-20	1.850880934193417e-19	9.615171501734988e-12	2.5150694814953476e-11	1.4636846311407842e-10
19900000	0.0049996328569403056	1.1640810246487997e-49	2.3490781263716583e-65	8.670337076408484e-9	1.2353942262211507e-15	7.167643096724924e-7	-5.803759739334316e-20	1.850880934193417e-19	9.615171501734988e-12	2.5150694814953476e-11	1.4636846311407842e-10
20000000	0.0049996328569403056	1.1640810246487997e-49	2.3490781263716583e-65	8.670337076408484e-9	1.2353942262211507e-15	7.167643096724924e-7	-5.803758509358154e-20	1.850880934193417e-19	9.615171501734988e-12	2.5150694814953476e-11	1.4636846311407842e-10
20100000	0.0049996328569403056	1.1640810246487997e-49	2.3490781263716583e-65	8.670337076408484e-9	1.2353942262211507e-15	7.167643096724924e-7	-5.803757279381992e-20	1.850880934193417e-19	9.615171501734988e-12	2.5150694814953476e-11	1.4636846311407842e-10
20200000	0.0049996328569403056	1.1640810246487997e-49	2.3490781263716583e-65	8.670337076408484e-9	1.2353942262211507e-15	7.167643096724924e-7	-5.80375604940583e-20	1.850880934193417e-19	9.615171501734988e-12	2.5150694814953476e-11	1.4636846311407842e-10
20300000	0.0049996328569403056	1.1640810246487997e-49	2.3490781263716583e-65	8.670337076408484e-9	1.2353942262211507e-15	7.167643096724924e-7	-5.803754819429669e-20	1.850880934193417e-19	9.615171501734988e-12	2.5150694814953476e-11	1.4636846311407842e-10
20400000	0.0049996328569403056	1.1640810246487997e-49	2.3490781263716583e-65	8.670337076408484e-9	1.2353942262211507e-15	7.167643096724924e-7	-5.803753589453507e-20	1.850880934193417e-19	9.615171501734988e-12	2.5150694814953476e-11	1.4636846311407842e-10
20500000	0.0049996328569403056	1.1640810246487997e-49	2.3490781263716583e-65	8.670337076408484e-9	1.2353942262211507e-15	7.167643096724924e-7	-5.803752359477345e-20	1.850880934193417e-19	9.615171501734988e-12	2.5150694814953476e-11	1.4636846311407842e-10
20600000	0.0049996328569403056	1.1640810246487997e-49	2.3490781263716583e-65	8.670337076408484e-9	1.2353942262211507e-15	7.167643096724924e-7	-5.803751129501183e-20	1.850880934193417e-19	9.615171501734988e-12	2.5150694814953476e-11	1.4636846311407842e-10
20700000	0.0049996328569403056	1.1640810246487997e-49	2.3490781263716583e-65	8.670337076408484e-9	1.2353942262211507e-15	7.167643096724924e-7	-5.803749899525022e-20	1.850880934193417e-19	9.615171501734988e-12	2.5150694814953476e-11	1.4636846311407842e-10
20800000	0.0049996328569403056	1.1640810246487997e-49	2.3490781263716583e-65	8.670337076408484e-9	1.2353942262211507e-15	7.167643096724924e-7	-5.80374866954886e-20	1.850880934193417e-19	9.615171501734988e-12	2.5150694814953476e-11	1.4636846311407842e-10
20900000	0.0049996328569403056	1.1640810246487997e-49	2.3490781263716583e-65	8.670337076408484e-9	1.2353942262211507e-15	7.167643096724924e-7	-5.803747439572698e-20	1.850880934193417e-19	9.615171501734988e-12	2.5150694814953476e-11	1.4636846311407842e-10
21000000	0.0049996328569403056	1.1640810246487997e-49	2.3490781263716583e-65	8.670337076408484e-9	1.2353942262211507e-15	7.167643096724924e-7	-5.803746209596536e-20	1.850880934193417e-19	9.615171501734988e-12	2.5150694814953476e-11	1.4636846311407842e-10
21100000	0.0049996328569403056	1.1640810246487997e-49	2.3490781263716583e-65	8.670337076408484e-9	1.2353942262211507e-15	7.167643096724924e-7	-5.803744979620375e-20	1.850880934193417e-19	9.615171501734988e-12	2.5150694814953476e-11	1.4636846311407842e-10
21200000	0.0049996328569403056	1.1640810246487997e-49	2.3490781263716583e-65	8.670337076408484e-9	1.2353942262211507e-15	7.167643096724924e-7	-5.803743749644213e-20	1.850880934193417e-19	9.615171501734988e-12	2.5150694814953476e-11	1.4636846311407842e-10
21300000	0.0049996328569403056	1.1640810246487997e-49	2.3490781263716583e-65	8.670337076408484e-9	1.2353942262211507e-15	7.167643096724924e-7	-5.803742519668051e-20	1.850880934193417e-19	9.615171501734988e-12	2.5150694814953476e-11	1.4636846311407842e-10
21400000	0.0049996328569403056	1.1640810246487997e-49	2.3490781263716583e-65	8.670337076408484e-9	1.2353942262211507e-15	7.167643096724924e-7	-5.803741289691889e-20	1.850880934193417e-19	9.615171501734988e-12	2.5150694814953476e-11	1.4636846311407842e-10
21500000	0.0049996328569403056	1.1640810246487997e-49	2.3490781263716583e-65	8.670337076408484e-9	1.2353942262211507e-15	7.167643096724924e-7	-5.803740059715728e-20	1.850880934193417e-19	9.615171501734988e-12	2.5150694814953476e-11	1.4636846311407842e-10
21600000	0.0049996328569403056	1.1640810246487997e-49	2.3490781263716583e-65	8.670337076408484e-9	1.2353942262211507e-15	7.167643096724924e-7	-5.803738829739566e-20	1.850880934193417e-19	9.615171501734988e-12	2.5150694814953476e-11	1.4636846311407842e-10
21700000	0.0049996328569403056	1.1640810246487997e-49	2.3490781263716583e-65	8.670337076408484e-9	1.2353942262211507e-15	7.167643096724924e-7	-5.803737599763404e-20	1.850880934193417e-19	9.615171501734988e-12	2.5150694814953476e-11	1.4636846311407842e-10
21800000	0.0049996328569403056	1.1640810246487997e-49	2.3490781263716583e-65	8.670337076408484e-9	1.2353942262211507e-15	7.167643096724924e-7	-5.803736369787242e-20	1.850880934193417e-19	9.615171501734988e-12	2.5150694814953476e-11	1.4636846311407842e-10
21900000	0.0049996328569403056	1.1640810246487997e-49	2.3490781263716583e-65	8.670337076408484e-9	1.2353942262211507e-15	7.167643096724924e-7	-5.803735139811081e-20	1.850880934193417e-19	9.615171501734988e-12	2.5150694814953476e-11	1.4636846311407842e-10
22000000	0.0049996328569403056	1.1640810246487997e-49	2.3490781263716583e-65	8.670337076408484e-9	1.2353942262211507e-15	7.167643096724924e-7	-5.803733909834919e-20	1.850880934193417e-19	9.615171501734988e-12	2.5150694814953476e-11	1.4636846311407842e-10
22100000	0.0049996328569403056	1.1640810246487997e-49	2.3490781263716583e-65	8.670337076408484e-9	1.2353942262211507e-15	7.167643096724924e-7	-5.803732679858756e-20	1.850880934193417e-19	9.615171501734988e-12	2.5150694814953476e-11	1.4636846311407842e-10
22200000	0.0049996328569403056	1.1640810246487997e-49	2.3490781263716583e-65	8.670337076408484e-9	1.2353942262211507e-15	7.167643096724924e-7	-5.803731449882594e-20	1.850880934193417e-19	9.615171501734988e-12	2.5150694814953476e-11	1.4636846311407842e-10
22300000	0.0049996328569403056	1.1640810246487997e-49	2.3490781263716583e-65	8.670337076408484e-9	1.2353942262211507e-15	7.167643096724924e-7	-5.803730219906433e-20	1.850880934193417e-19	9.615171501734988e-12	2.5150694814953476e-11	1.4636846311407842e-10
22400000	0.0049996328569403056	1.1640810246487997e-49	2.3490781263716583e-65	8.670337076408484e-9	1.2353942262211507e-15	7.167643096724924e-7	-5.803728989930271e-20	1.850880934193417e-19	9.615171501734988e-12	2.5150694814953476e-11	1.4636846311407842e-10
22500000	0.0049996328569403056	1.1640810246487997e-49	2.3490781263716583e-65	8.670337076408484e-9	1.2353942262211507e-15	7.167643096724924e-7	-5.803727759954109e-20	1.850880934193417e-19	9.615171501734988e-12	2.5150694814953476e-11	1.4636846311407842e-10
22600000	0.0049996328569403056	1.1640810246487997e-49	2.3490781263716583e-65	8.670337076408484e-9	1.2353942262211507e-15	7.167643096724924e-7	-5.803726529977947e-20	1.850880934193417e-19	9.615171501734988e-12	2.5150694814953476e-11	1.4636846311407842e-10
22700000	0.0049996328569403056	1.1640810246487997e-49	2.3490781263716583e-65	8.670337076408484e-9	1.2353942262211507e-15	7.167643096724924e-7	-5.803725300001785e-20	1.850880934193417e-19	9.615171501734988e-12	2.5150694814953476e-11	1.4636846311407842e-10
22800000	0.0049996328569403056	1.1640810246487997e-49	2.3490781263716583e-65	8.670337076408484e-9	1.2353942262211507e-15	7.167643096724924e-7	-5.803724070025624e-20	1.850880934193417e-19	9.615171501734988e-12	2.5150694814953476e-11	1.4636846311407842e-10
22900000	0.0049996328569403056	1.1640810246487997e-49	2.3490781263716583e-65	8.670337076408484e-9	1.2353942262211507e-15	7.167643096724924e-7	-5.803722840049462e-20	1.850880934193417e-19	9.615171501734988e-12	2.5150694814953476e-11	1.4636846311407842e-10
23000000	0.0049996328569403056	1.1640810246487997e-49	2.3490781263716583e-65	8.670337076408484e-9	1.2353942262211507e-15	7.167643096724924e-7	-5.8037216100733e-20	1.850880934193417e-19	9.615171501734988e-12	2.5150694814953476e-11	1.4636846311407842e-10
23100000	0.0049996328569403056	1.1640810246487997e-49	2.3490781263716583e-65	8.670337076408484e-9	1.2353942262211507e-15	7.167643096724924e-7	-5.803720380097138e-20	1.850880934193417e-19	9.615171501734988e-12	2.5150694814953476e-11	1.4636846311407842e-10
23200000	0.0049996328569403056	1.1640810246487997e-49	2.3490781263716583e-65	8.670337076408484e-9	1.2353942262211507e-15	7.167643096724924e-7	-5.803719150120977e-20	1.850880934193417e-19	9.615171501734988e-12	2.5150694814953476e-11	1.4636846311407842e-10
23300000	0.0049996328569403056	1.1640810246487997e-49	2.3490781263716583e-65	8.670337076408484e-9	1.2353942262211507e-15	7.167643096724924e-7	-5.803717920144815e-20	1.850880934193417e-19	9.615171501734988e-12	2.5150694814953476e-11	1.4636846311407842e-10
23400000	0.0049996328569403056	1.1640810246487997e-49	2.3490781263716583e-65	8.670337076408484e-9	1.2353942262211507e-15	7.167643096724924e-7	-5.803716690168653e-20	1.850880934193417e-19	9.615171501734988e-12	2.5150694814953476e-11	1.4636846311407842e-10
23500000	0.0049996328569403056	1.1640810246487997e-49	2.3490781263716583e-65	8.670337076408484e-9	1.2353942262211507e-15	7.167643096724924e-7	-5.803715460192491e-20	1.850880934193417e-19	9.615171501734988e-12	2.5150694814953476e-11	1.4636846311407842e-10
23600000	0.0049996328569403056	1.1640810246487997e-49	2.3490781263716583e-65	8.670337076408484e-9	1.2353942262211507e-15	7.167643096724924e-7	-5.80371423021633e-20	1.850880934193417e-19	9.615171501734988e-12	2.5150694814953476e-11	1.4636846311407842e-10
23700000	0.0049996328569403056	1.1640810246487997e-49	2.3490781263716583e-65	8.670337076408484e-9	1.2353942262211507e-15	7.167643096724924e-7	-5.803713000240168e-20	1.850880934193417e-19	9.615171501734988e-12	2.5150694814953476e-11	1.4636846311407842e-10
23800000	0.0049996328569403056	1.1640810246487997e-49	2.3490781263716583e-65	8.670337076408484e-9	1.2353942262211507e-15	7.167643096724924e-7	-5.803711770264006e-20	1.850880934193417e-19	9.615171501734988e-12	2.5150694814953476e-11	1.4636846311407842e-10
23900000	0.0049996328569403056	1.1640810246487997e-49	2.3490781263716583e-65	8.670337076408484e-9	1.2353942262211507e-15	7.167643096724924e-7	-5.803710540287844e-20	1.850880934193417e-19	9.615171501734988e-12	2.5150694814953476e-11	1.4636846311407842e-10
24000000	0.0049996328569403056	1.1640810246487999e-49	2.3490781263716583e-65	8.670337076408484e-9	1.2353942262211507e-15	7.167643096724924e-7	-5.803709310311683e-20	1.850880934193417e-19	9.615171501734988e-12	2.5150694814953476e-11	1.4636846311407842e-10
24100000	0.0049996328569403056	1.1640810246487999e-49	2.3490781263716583e-65	8.670337076408484e-9	1.2353942262211507e-15	7.167643096724924e-7	-5.803708080335521e-20	1.850880934193417e-19	9.615171501734988e-12	2.5150694814953476e-11	1.4636846311407842e-10
24200000	0.0049996328569403056	1.1640810246487999e-49	2.3490781263716583e-65	8.670337076408484e-9	1.2353942262211507e-15	7.167643096724924e-7	-5.803706850359359e-20	1.850880934193417e-19	9.615171501734988e-12	2.5150694814953476e-11	1.4636846311407842e-10
24300000	0.0049996328569403056	1.1640810246487999e-49	2.3490781263716583e-65	8.670337076408484e-9	1.2353942262211507e-15	7.167643096724924e-7	-5.803705620383196e-20	1.850880934193417e-19	9.615171501734988e-12	2.5150694814953476e-11	1.4636846311407842e-10
24400000	0.0049996328569403056	1.1640810246487999e-49	2.3490781263716583e-65	8.670337076408484e-9	1.2353942262211507e-15	7.167643096724924e-7	-5.803704390407036e-20	1.850880934193417e-19	9.615171501734988e-12	2.5150694814953476e-11	1.4636846311407842e-10
24500000	0.0049996328569403056	1.1640810246487999e-49	2.3490781263716583e-65	8.670337076408484e-9	1.2353942262211507e-15	7.167643096724924e-7	-5.803703160430873e-20	1.850880934193417e-19	9.615171501734988e-12	2.5150694814953476e-11	1.4636846311407842e-10
24600000	0.0049996328569403056	1.1640810246487999e-49	2.3490781263716583e-65	8.670337076408484e-9	1.2353942262211507e-15	7.167643096724924e-7	-5.803701930454711e-20	1.850880934193417e-19	9.615171501734988e-12	2.5150694814953476e-11	1.4636846311407842e-10
24700000	0.0049996328569403056	1.1640810246487999e-49	2.3490781263716583e-65	8.670337076408484e-9	1.2353942262211507e-15	7.167643096724924e-7	-5.803700700478549e-20	1.850880934193417e-19	9.615171501734988e-12	2.5150694814953476e-11	1.4636846311407842e-10
24800000	0.0049996328569403056	1.1640810246487999e-49	2.3490781263716583e-65	8.670337076408484e-9	1.2353942262211507e-15	7.167643096724924e-7	-5.803699470502388e-20	1.850880934193417e-19	9.615171501734988e-12	2.5150694814953476e-11	1.4636846311407842e-10
24900000	0.0049996328569403056	1.1640810246487999e-49	2.3490781263716583e-65	8.670337076408484e-9	1.2353942262211507e-15	7.167643096724924e-7	-5.803698240526226e-20	1.850880934193417e-19	9.615171501734988e-12	2.5150694814953476e-11	1.4636846311407842e-10
25000000	0.0049996328569403056	1.1640810246487999e-49	2.3490781263716583e-65	8.670337076408484e-9	1.2353942262211507e-15	7.167643096724924e-7	-5.803697010550064e-20	1.850880934193417e-19	9.61517150173499e-12	2.5150694814953476e-11	1.4636846311407842e-10
25100000	0.0049996328569403056	1.1640810246487999e-49	2.3490781263716583e-65	8.670337076408484e-9	1.2353942262211507e-15	7.167643096724924e-7	-5.803695780573902e-20	1.8508809341934168e-19	9.61517150173499e-12	2.5150694814953476e-11	1.4636846311407842e-10
25200000	0.0049996328569403056	1.1640810246487999e-49	2.3490781263716583e-65	8.670337076408484e-9	1.2353942262211507e-15	7.167643096724924e-7	-5.80369455059774e-20	1.8508809341934168e-19	9.61517150173499e-12	2.5150694814953476e-11	1.4636846311407842e-10
25300000	0.0049996328569403056	1.1640810246487999e-49	2.3490781263716583e-65	8.670337076408484e-9	1.2353942262211507e-15	7.167643096724924e-7	-5.803693320621579e-20	1.8508809341934168e-19	9.61517150173499e-12	2.5150694814953476e-11	1.4636846311407842e-10
25400000	0.0049996328569403056	1.1640810246487999e-49	2.3490781263716583e-65	8.670337076408484e-9	1.2353942262211507e-15	7.167643096724924e-7	-5.803692090645417e-20	1.8508809341934168e-19	9.61517150173499e-12	2.5150694814953476e-11	1.4636846311407842e-10
25500000	0.0049996328569403056	1.1640810246487999e-49	2.3490781263716583e-65	8.670337076408484e-9	1.2353942262211507e-15	7.167643096724924e-7	-5.803690860669255e-20	1.8508809341934168e-19	9.61517150173499e-12	2.5150694814953476e-11	1.4636846311407842e-10
25600000	0.0049996328569403056	1.1640810246487999e-49	2.3490781263716583e-65	8.670337076408484e-9	1.2353942262211507e-15	7.167643096724924e-7	-5.803689630693093e-20	1.8508809341934168e-19	9.61517150173499e-12	2.5150694814953476e-11	1.4636846311407842e-10
25700000	0.0049996328569403056	1.1640810246487999e-49	2.3490781263716583e-65	8.670337076408484e-9	1.2353942262211507e-15	7.167643096724924e-7	-5.803688400716932e-20	1.8508809341934168e-19	9.61517150173499e-12	2.5150694814953476e-11	1.4636846311407842e-10
25800000	0.0049996328569403056	1.1640810246487999e-49	2.3490781263716583e-65	8.670337076408484e-9	1.2353942262211507e-15	7.167643096724924e-7	-5.80368717074077e-20	1.8508809341934168e-19	9.61517150173499e-12	2.5150694814953476e-11	1.4636846311407842e-10
25900000	0.0049996328569403056	1.1640810246487999e-49	2.3490781263716583e-65	8.670337076408484e-9	1.2353942262211507e-15	7.167643096724924e-7	-5.803685940764608e-20	1.8508809341934168e-19	9.61517150173499e-12	2.5150694814953476e-11	1.4636846311407842e-10
26000000	0.0049996328569403056	1.1640810246487999e-49	2.3490781263716583e-65	8.670337076408484e-9	1.2353942262211507e-15	7.167643096724924e-7	-5.803684710788446e-20	1.8508809341934168e-19	9.61517150173499e-12	2.5150694814953476e-11	1.4636846311407842e-10
26100000	0.0049996328569403056	1.1640810246487999e-49	2.3490781263716583e-65	8.670337076408484e-9	1.2353942262211507e-15	7.167643096724924e-7	-5.803683480812285e-20	1.8508809341934168e-19	9.61517150173499e-12	2.5150694814953476e-11	1.4636846311407842e-10
26200000	0.0049996328569403056	1.1640810246487999e-49	2.3490781263716583e-65	8.670337076408484e-9	1.2353942262211507e-15	7.167643096724924e-7	-5.803682250836123e-20	1.8508809341934168e-19	9.61517150173499e-12	2.5150694814953476e-11	1.4636846311407842e-10
26300000	0.0049996328569403056	1.1640810246487999e-49	2.3490781263716583e-65	8.670337076408484e-9	1.2353942262211507e-15	7.167643096724924e-7	-5.803681020859961e-20	1.8508809341934168e-19	9.61517150173499e-12	2.5150694814953476e-11	1.4636846311407842e-10
26400000	0.0049996328569403056	1.1640810246487999e-49	2.3490781263716583e-65	8.670337076408484e-9	1.2353942262211507e-15	7.167643096724924e-7	-5.803679790883799e-20	1.8508809341934168e-19	9.61517150173499e-12	2.5150694814953476e-11	1.4636846311407842e-10
26500000	0.0049996328569403056	1.1640810246487999e-49	2.3490781263716583e-65	8.670337076408484e-9	1.2353942262211507e-15	7.167643096724924e-7	-5.803678560907638e-20	1.8508809341934168e-19	9.61517150173499e-12	2.5150694814953476e-11	1.4636846311407842e-10
26600000	0.0049996328569403056	1.1640810246487999e-49	2.3490781263716583e-65	8.670337076408484e-9	1.2353942262211507e-15	7.167643096724924e-7	-5.803677330931476e-20	1.8508809341934168e-19	9.61517150173499e-12	2.5150694814953476e-11	1.4636846311407842e-10
26700000	0.0049996328569403056	1.1640810246487999e-49	2.3490781263716583e-65	8.670337076408484e-9	1.2353942262211507e-15	7.167643096724924e-7	-5.803676100955313e-20	1.8508809341934168e-19	9.61517150173499e-12	2.5150694814953476e-11	1.4636846311407842e-10
26800000	0.0049996328569403056	1.1640810246487999e-49	2.3490781263716583e-65	8.670337076408484e-9	1.2353942262211507e-15	7.167643096724924e-7	-5.803674870979151e-20	1.8508809341934168e-19	9.61517150173499e-12	2.5150694814953476e-11	1.4636846311407842e-10
26900000	0.0049996328569403056	1.1640810246487999e-49	2.3490781263716583e-65	8.670337076408484e-9	1.2353942262211507e-15	7.167643096724924e-7	-5.80367364100299e-20	1.8508809341934168e-19	9.61517150173499e-12	2.5150694814953476e-11	1.4636846311407842e-10
27000000	0.0049996328569403056	1.1640810246487999e-49	2.3490781263716583e-65	8.670337076408484e-9	1.2353942262211507e-15	7.167643096724924e-7	-5.803672411026828e-20	1.8508809341934168e-19	9.61517150173499e-12	2.5150694814953476e-11	1.4636846311407842e-10
27100000	0.0049996328569403056	1.1640810246488e-49	2.3490781263716583e-65	8.670337076408484e-9	1.2353942262211507e-15	7.167643096724924e-7	-5.803671181050666e-20	1.8508809341934168e-19	9.61517150173499e-12	2.5150694814953476e-11	1.4636846311407842e-10
27200000	0.0049996328569403056	1.1640810246488e-49	2.3490781263716583e-65	8.670337076408484e-9	1.2353942262211507e-15	7.167643096724924e-7	-5.803669951074504e-20	1.8508809341934168e-19	9.61517150173499e-12	2.5150694814953476e-11	1.4636846311407842e-10
27300000	0.0049996328569403056	1.1640810246488e-49	2.3490781263716583e-65	8.670337076408484e-9	1.2353942262211507e-15	7.167643096724924e-7	-5.803668721098343e-20	1.8508809341934168e-19	9.61517150173499e-12	2.5150694814953476e-11	1.4636846311407842e-10
27400000	0.0049996328569403056	1.1640810246488e-49	2.3490781263716583e-65	8.670337076408484e-9	1.2353942262211507e-15	7.167643096724924e-7	-5.803667491122181e-20	1.8508809341934168e-19	9.61517150173499e-12	2.5150694814953476e-11	1.4636846311407842e-10
27500000	0.0049996328569403056	1.1640810246488e-49	2.3490781263716583e-65	8.670337076408484e-9	1.2353942262211507e-15	7.167643096724924e-7	-5.803666261146019e-20	1.8508809341934168e-19	9.61517150173499e-12	2.5150694814953476e-11	1.4636846311407842e-10
27600000	0.0049996328569403056	1.1640810246488e-49	2.3490781263716583e-65	8.670337076408484e-9	1.2353942262211507e-15	7.167643096724924e-7	-5.803665031169857e-20	1.8508809341934168e-19	9.61517150173499e-12	2.5150694814953476e-11	1.4636846311407842e-10
27700000	0.0049996328569403056	1.1640810246488e-49	2.3490781263716583e-65	8.670337076408484e-9	1.2353942262211507e-15	7.167643096724924e-7	-5.803663801193695e-20	1.8508809341934168e-19	9.61517150173499e-12	2.5150694814953476e-11	1.4636846311407842e-10
27800000	0.0049996328569403056	1.1640810246488e-49	2.3490781263716583e-65	8.670337076408484e-9	1.2353942262211507e-15	7.167643096724924e-7	-5.803662571217534e-20	1.8508809341934168e-19	9.61517150173499e-12	2.5150694814953476e-11	1.4636846311407842e-10
27900000	0.0049996328569403056	1.1640810246488e-49	2.3490781263716583e-65	8.670337076408484e-9	1.2353942262211507e-15	7.167643096724924e-7	-5.803661341241372e-20	1.8508809341934168e-19	9.61517150173499e-12	2.5150694814953476e-11	1.4636846311407842e-10
28000000	0.0049996328569403056	1.1640810246488e-49	2.3490781263716583e-65	8.670337076408484e-9	1.2353942262211507e-15	7.167643096724924e-7	-5.80366011126521e-20	1.8508809341934168e-19	9.61517150173499e-12	2.5150694814953476e-11	1.4636846311407842e-10
28100000	0.0049996328569403056	1.1640810246488e-49	2.3490781263716583e-65	8.670337076408484e-9	1.2353942262211507e-15	7.167643096724924e-7	-5.803658881289048e-20	1.8508809341934168e-19	9.61517150173499e-12	2.5150694814953476e-11	1.4636846311407842e-10
28200000	0.0049996328569403056	1.1640810246488e-49	2.3490781263716583e-65	8.670337076408484e-9	1.2353942262211507e-15	7.167643096724924e-7	-5.803657651312887e-20	1.8508809341934168e-19	9.61517150173499e-12	2.5150694814953476e-11	1.4636846311407842e-10
28300000	0.0049996328569403056	1.1640810246488e-49	2.3490781263716583e-65	8.670337076408484e-9	1.2353942262211507e-15	7.167643096724924e-7	-5.803656421336725e-20	1.8508809341934168e-19	9.61517150173499e-12	2.5150694814953476e-11	1.4636846311407842e-10
28400000	0.0049996328569403056	1.1640810246488e-49	2.3490781263716583e-65	8.670337076408484e-9	1.2353942262211507e-15	7.167643096724924e-7	-5.803655191360563e-20	1.8508809341934168e-19	9.61517150173499e-12	2.5150694814953476e-11	1.4636846311407842e-10
28500000	0.0049996328569403056	1.1640810246488e-49	2.3490781263716583e-65	8.670337076408484e-9	1.2353942262211507e-15	7.167643096724924e-7	-5.803653961384401e-20	1.8508809341934168e-19	9.61517150173499e-12	2.5150694814953476e-11	1.4636846311407842e-10
28600000	0.0049996328569403056	1.1640810246488e-49	2.3490781263716583e-65	8.670337076408484e-9	1.2353942262211507e-15	7.167643096724924e-7	-5.80365273140824e-20	1.8508809341934168e-19	9.61517150173499e-12	2.5150694814953476e-11	1.4636846311407842e-10
28700000	0.0049996328569403056	1.1640810246488e-49	2.3490781263716583e-65	8.670337076408484e-9	1.2353942262211507e-15	7.167643096724924e-7	-5.803651501432078e-20	1.8508809341934168e-19	9.61517150173499e-12	2.5150694814953476e-11	1.4636846311407842e-10
28800000	0.0049996328569403056	1.1640810246488e-49	2.3490781263716583e-65	8.670337076408484e-9	1.2353942262211507e-15	7.167643096724924e-7	-5.803650271455916e-20	1.8508809341934168e-19	9.61517150173499e-12	2.5150694814953476e-11	1.4636846311407842e-10
28900000	0.0049996328569403056	1.1640810246488e-49	2.3490781263716583e-65	8.670337076408484e-9	1.2353942262211507e-15	7.167643096724924e-7	-5.803649041479753e-20	1.8508809341934168e-19	9.61517150173499e-12	2.5150694814953476e-11	1.4636846311407842e-10
29000000	0.0049996328569403056	1.1640810246488e-49	2.3490781263716583e-65	8.670337076408484e-9	1.2353942262211507e-15	7.167643096724924e-7	-5.803647811503593e-20	1.8508809341934168e-19	9.61517150173499e-12	2.5150694814953476e-11	1.4636846311407842e-10
29100000	0.0049996328569403056	1.1640810246488e-49	2.3490781263716583e-65	8.670337076408484e-9	1.2353942262211507e-15	7.167643096724924e-7	-5.80364658152743e-20	1.8508809341934168e-19	9.61517150173499e-12	2.5150694814953476e-11	1.4636846311407842e-10
29200000	0.0049996328569403056	1.1640810246488e-49	2.3490781263716583e-65	8.670337076408484e-9	1.2353942262211507e-15	7.167643096724924e-7	-5.803645351551268e-20	1.8508809341934168e-19	9.61517150173499e-12	2.5150694814953476e-11	1.4636846311407842e-10
29300000	0.0049996328569403056	1.1640810246488e-49	2.3490781263716583e-65	8.670337076408484e-9	1.2353942262211507e-15	7.167643096724924e-7	-5.803644121575106e-20	1.8508809341934168e-19	9.61517150173499e-12	2.5150694814953476e-11	1.4636846311407842e-10
29400000	0.0049996328569403056	1.1640810246488e-49	2.3490781263716583e-65	8.670337076408484e-9	1.2353942262211507e-15	7.167643096724924e-7	-5.803642891598945e-20	1.8508809341934168e-19	9.61517150173499e-12	2.5150694814953476e-11	1.4636846311407842e-10
29500000	0.0049996328569403056	1.1640810246488e-49	2.3490781263716583e-65	8.670337076408484e-9	1.2353942262211507e-15	7.167643096724924e-7	-5.803641661622783e-20	1.8508809341934168e-19	9.61517150173499e-12	2.5150694814953476e-11	1.4636846311407842e-10
29600000	0.0049996328569403056	1.1640810246488e-49	2.3490781263716583e-65	8.670337076408484e-9	1.2353942262211507e-15	7.167643096724924e-7	-5.803640431646621e-20	1.8508809341934168e-19	9.61517150173499e-12	2.5150694814953476e-11	1.4636846311407842e-10
29700000	0.0049996328569403056	1.1640810246488e-49	2.3490781263716583e-65	8.670337076408484e-9	1.2353942262211507e-15	7.167643096724924e-7	-5.803639201670459e-20	1.8508809341934168e-19	9.61517150173499e-12	2.5150694814953476e-11	1.4636846311407842e-10
29800000	0.0049996328569403056	1.1640810246488e-49	2.3490781263716583e-65	8.670337076408484e-9	1.2353942262211507e-15	7.167643096724924e-7	-5.803637971694298e-20	1.8508809341934168e-19	9.61517150173499e-12	2.5150694814953476e-11	1.4636846311407842e-10
29900000	0.0049996328569403056	1.1640810246488e-49	2.3490781263716583e-65	8.670337076408484e-9	1.2353942262211507e-15	7.167643096724924e-7	-5.803636741718136e-20	1.8508809341934168e-19	9.61517150173499e-12	2.5150694814953476e-11	1.4636846311407842e-10
30000000	0.0049996328569403056	1.1640810246488e-49	2.3490781263716583e-65	8.670337076408484e-9	1.2353942262211507e-15	7.167643096724924e-7	-5.803635511741974e-20	1.8508809341934168e-19	9.61517150173499e-12	2.5150694814953476e-11	1.4636846311407842e-10
30100000	0.0049996328569403056	1.1640810246488e-49	2.3490781263716583e-65	8.670337076408484e-9	1.2353942262211507e-15	7.167643096724924e-7	-5.803634281765812e-20	1.8508809341934168e-19	9.61517150173499e-12	2.5150694814953476e-11	1.4636846311407842e-10
30200000	0.0049996328569403056	1.1640810246488e-49	2.3490781263716583e-65	8.670337076408484e-9	1.2353942262211507e-15	7.167643096724924e-7	-5.80363305178965e-20	1.8508809341934168e-19	9.61517150173499e-12	2.5150694814953476e-11	1.4636846311407842e-10
30300000	0.0049996328569403056	1.1640810246488e-49	2.3490781263716583e-65	8.670337076408484e-9	1.2353942262211507e-15	7.167643096724924e-7	-5.803631821813489e-20	1.8508809341934168e-19	9.61517150173499e-12	2.5150694814953476e-11	1.4636846311407842e-10
30400000	0.0049996328569403056	1.1640810246488e-49	2.3490781263716583e-65	8.670337076408484e-9	1.2353942262211507e-15	7.167643096724924e-7	-5.803630591837327e-20	1.8508809341934168e-19	9.61517150173499e-12	2.5150694814953476e-11	1.4636846311407842e-10
30500000	0.0049996328569403056	1.1640810246488e-49	2.3490781263716583e-65	8.670337076408484e-9	1.2353942262211507e-15	7.167643096724924e-7	-5.803629361861165e-20	1.8508809341934168e-19	9.61517150173499e-12	2.5150694814953476e-11	1.4636846311407842e-10
30600000	0.0049996328569403056	1.1640810246488e-49	2.3490781263716583e-65	8.670337076408484e-9	1.2353942262211507e-15	7.167643096724924e-7	-5.803628131885003e-20	1.8508809341934168e-19	9.61517150173499e-12	2.5150694814953476e-11	1.4636846311407842e-10
30700000	0.0049996328569403056	1.1640810246488e-49	2.3490781263716583e-65	8.670337076408484e-9	1.2353942262211507e-15	7.167643096724924e-7	-5.803626901908842e-20	1.8508809341934168e-19	9.61517150173499e-12	2.5150694814953476e-11	1.4636846311407842e-10
30800000	0.0049996328569403056	1.1640810246488e-49	2.3490781263716583e-65	8.670337076408484e-9	1.2353942262211507e-15	7.167643096724924e-7	-5.80362567193268e-20	1.8508809341934168e-19	9.61517150173499e-12	2.5150694814953476e-11	1.4636846311407842e-10
30900000	0.0049996328569403056	1.1640810246488e-49	2.3490781263716583e-65	8.670337076408484e-9	1.2353942262211507e-15	7.167643096724924e-7	-5.803624441956518e-20	1.8508809341934168e-19	9.61517150173499e-12	2.5150694814953476e-11	1.4636846311407842e-10
31000000	0.0049996328569403056	1.1640810246488e-49	2.3490781263716583e-65	8.670337076408484e-9	1.2353942262211507e-15	7.167643096724924e-7	-5.803623211980356e-20	1.8508809341934168e-19	9.61517150173499e-12	2.5150694814953476e-11	1.4636846311407842e-10
31100000	0.0049996328569403056	1.1640810246488e-49	2.3490781263716583e-65	8.670337076408484e-9	1.2353942262211507e-15	7.167643096724924e-7	-5.803621982004195e-20	1.8508809341934168e-19	9.61517150173499e-12	2.5150694814953476e-11	1.4636846311407842e-10
31200000	0.0049996328569403056	1.1640810246488e-49	2.3490781263716583e-65	8.670337076408484e-9	1.2353942262211507e-15	7.167643096724924e-7	-5.803620752028033e-20	1.8508809341934168e-19	9.61517150173499e-12	2.5150694814953476e-11	1.4636846311407842e-10
31300000	0.0049996328569403056	1.1640810246488e-49	2.3490781263716583e-65	8.670337076408484e-9	1.2353942262211507e-15	7.167643096724924e-7	-5.80361952205187e-20	1.8508809341934168e-19	9.61517150173499e-12	2.5150694814953476e-11	1.4636846311407842e-10
31400000	0.0049996328569403056	1.1640810246488e-49	2.3490781263716583e-65	8.670337076408484e-9	1.2353942262211507e-15	7.167643096724924e-7	-5.803618292075708e-20	1.8508809341934168e-19	9.61517150173499e-12	2.5150694814953476e-11	1.4636846311407842e-10
31500000	0.0049996328569403056	1.1640810246488e-49	2.3490781263716583e-65	8.670337076408484e-9	1.2353942262211507e-15	7.167643096724924e-7	-5.803617062099548e-20	1.8508809341934168e-19	9.61517150173499e-12	2.5150694814953476e-11	1.4636846311407842e-10
31600000	0.0049996328569403056	1.1640810246488e-49	2.3490781263716583e-65	8.670337076408484e-9	1.2353942262211507e-15	7.167643096724924e-7	-5.803615832123385e-20	1.8508809341934168e-19	9.61517150173499e-12	2.5150694814953476e-11	1.4636846311407842e-10
31700000	0.0049996328569403056	1.1640810246488e-49	2.3490781263716583e-65	8.670337076408484e-9	1.2353942262211507e-15	7.167643096724924e-7	-5.803614602147223e-20	1.8508809341934168e-19	9.61517150173499e-12	2.5150694814953476e-11	1.4636846311407842e-10
31800000	0.0049996328569403056	1.1640810246488e-49	2.3490781263716583e-65	8.670337076408484e-9	1.2353942262211507e-15	7.167643096724924e-7	-5.803613372171061e-20	1.8508809341934168e-19	9.61517150173499e-12	2.5150694814953476e-11	1.4636846311407842e-10
31900000	0.0049996328569403056	1.1640810246488e-49	2.3490781263716583e-65	8.670337076408484e-9	1.2353942262211507e-15	7.167643096724924e-7	-5.8036121421949e-20	1.8508809341934168e-19	9.61517150173499e-12	2.5150694814953476e-11	1.4636846311407842e-10
32000000	0.0049996328569403056	1.1640810246488e-49	2.3490781263716583e-65	8.670337076408484e-9	1.2353942262211507e-15	7.167643096724924e-7	-5.803610912218738e-20	1.8508809341934168e-19	9.61517150173499e-12	2.5150694814953476e-11	1.4636846311407842e-10
32100000	0.0049996328569403056	1.1640810246488e-49	2.3490781263716583e-65	8.670337076408484e-9	1.2353942262211507e-15	7.167643096724924e-7	-5.803609682242576e-20	1.8508809341934168e-19	9.61517150173499e-12	2.5150694814953476e-11	1.4636846311407842e-10
32200000	0.0049996328569403056	1.1640810246488e-49	2.3490781263716583e-65	8.670337076408484e-9	1.2353942262211507e-15	7.167643096724924e-7	-5.803608452266414e-20	1.8508809341934168e-19	9.61517150173499e-12	2.5150694814953476e-11	1.4636846311407842e-10
32300000	0.0049996328569403056	1.1640810246488e-49	2.3490781263716583e-65	8.670337076408484e-9	1.2353942262211507e-15	7.167643096724924e-7	-5.803607222290253e-20	1.8508809341934168e-19	9.61517150173499e-12	2.5150694814953476e-11	1.4636846311407842e-10
32400000	0.0049996328569403056	1.1640810246488e-49	2.3490781263716583e-65	8.670337076408484e-9	1.2353942262211507e-15	7.167643096724924e-7	-5.803605992314091e-20	1.8508809341934168e-19	9.61517150173499e-12	2.5150694814953476e-11	1.4636846311407842e-10
32500000	0.0049996328569403056	1.1640810246488e-49	2.3490781263716583e-65	8.670337076408484e-9	1.2353942262211507e-15	7.167643096724924e-7	-5.803604762337929e-20	1.8508809341934168e-19	9.61517150173499e-12	2.5150694814953476e-11	1.4636846311407842e-10
32600000	0.0049996328569403056	1.1640810246488e-49	2.3490781263716583e-65	8.670337076408484e-9	1.2353942262211507e-15	7.167643096724924e-7	-5.803603532361767e-20	1.8508809341934168e-19	9.61517150173499e-12	2.5150694814953476e-11	1.4636846311407842e-10
32700000	0.0049996328569403056	1.1640810246488e-49	2.3490781263716583e-65	8.670337076408484e-9	1.2353942262211507e-15	7.167643096724924e-7	-5.803602302385605e-20	1.8508809341934168e-19	9.61517150173499e-12	2.5150694814953476e-11	1.4636846311407842e-10
32800000	0.0049996328569403056	1.1640810246488e-49	2.3490781263716583e-65	8.670337076408484e-9	1.2353942262211507e-15	7.167643096724924e-7	-5.803601072409444e-20	1.8508809341934168e-19	9.61517150173499e-12	2.5150694814953476e-11	1.4636846311407842e-10
32900000	0.0049996328569403056	1.1640810246488e-49	2.3490781263716583e-65	8.670337076408484e-9	1.2353942262211507e-15	7.167643096724924e-7	-5.803599842433282e-20	1.8508809341934168e-19	9.61517150173499e-12	2.5150694814953476e-11	1.4636846311407842e-10
33000000	0.0049996328569403056	1.1640810246488e-49	2.3490781263716583e-65	8.670337076408484e-9	1.2353942262211507e-15	7.167643096724924e-7	-5.80359861245712e-20	1.8508809341934168e-19	9.61517150173499e-12	2.5150694814953476e-11	1.4636846311407842e-10
33100000	0.0049996328569403056	1.1640810246488e-49	2.3490781263716583e-65	8.670337076408484e-9	1.2353942262211507e-15	7.167643096724924e-7	-5.803597382480958e-20	1.8508809341934168e-19	9.61517150173499e-12	2.5150694814953476e-11	1.4636846311407842e-10
33200000	0.0049996328569403056	1.1640810246488e-49	2.3490781263716583e-65	8.670337076408484e-9	1.2353942262211507e-15	7.167643096724924e-7	-5.803596152504797e-20	1.8508809341934168e-19	9.61517150173499e-12	2.5150694814953476e-11	1.4636846311407842e-10
33300000	0.0049996328569403056	1.1640810246488e-49	2.3490781263716583e-65	8.670337076408484e-9	1.2353942262211507e-15	7.167643096724924e-7	-5.803594922528635e-20	1.8508809341934168e-19	9.61517150173499e-12	2.5150694814953476e-11	1.4636846311407842e-10
33400000	0.0049996328569403056	1.1640810246488e-49	2.3490781263716583e-65	8.670337076408484e-9	1.2353942262211507e-15	7.167643096724924e-7	-5.803593692552473e-20	1.8508809341934168e-19	9.61517150173499e-12	2.5150694814953476e-11	1.4636846311407842e-10
33500000	0.0049996328569403056	1.1640810246488e-49	2.3490781263716583e-65	8.670337076408484e-9	1.2353942262211507e-15	7.167643096724924e-7	-5.80359246257631e-20	1.8508809341934168e-19	9.61517150173499e-12	2.5150694814953476e-11	1.4636846311407842e-10
33600000	0.0049996328569403056	1.1640810246488e-49	2.3490781263716583e-65	8.670337076408484e-9	1.2353942262211507e-15	7.167643096724924e-7	-5.80359123260015e-20	1.8508809341934168e-19	9.61517150173499e-12	2.5150694814953476e-11	1.4636846311407842e-10
33700000	0.0049996328569403056	1.1640810246488e-49	2.3490781263716583e-65	8.670337076408484e-9	1.2353942262211507e-15	7.167643096724924e-7	-5.803590002623988e-20	1.8508809341934168e-19	9.61517150173499e-12	2.5150694814953476e-11	1.4636846311407842e-10
33800000	0.0049996328569403056	1.1640810246488e-49	2.3490781263716583e-65	8.670337076408484e-9	1.2353942262211507e-15	7.167643096724924e-7	-5.803588772647825e-20	1.8508809341934168e-19	9.61517150173499e-12	2.5150694814953476e-11	1.4636846311407842e-10
33900000	0.0049996328569403056	1.1640810246488e-49	2.3490781263716583e-65	8.670337076408484e-9	1.2353942262211507e-15	7.167643096724924e-7	-5.803587542671663e-20	1.8508809341934168e-19	9.61517150173499e-12	2.5150694814953476e-11	1.4636846311407842e-10
34000000	0.0049996328569403056	1.1640810246488e-49	2.3490781263716583e-65	8.670337076408484e-9	1.2353942262211507e-15	7.167643096724924e-7	-5.803586312695502e-20	1.8508809341934168e-19	9.61517150173499e-12	2.5150694814953476e-11	1.4636846311407842e-10
34100000	0.0049996328569403056	1.1640810246488e-49	2.3490781263716583e-65	8.670337076408484e-9	1.2353942262211507e-15	7.167643096724924e-7	-5.80358508271934e-20	1.8508809341934168e-19	9.61517150173499e-12	2.5150694814953476e-11	1.4636846311407842e-10
34200000	0.0049996328569403056	1.1640810246488e-49	2.3490781263716583e-65	8.670337076408484e-9	1.2353942262211507e-15	7.167643096724924e-7	-5.803583852743178e-20	1.8508809341934168e-19	9.61517150173499e-12	2.5150694814953476e-11	1.4636846311407842e-10
34300000	0.0049996328569403056	1.1640810246488e-49	2.3490781263716583e-65	8.670337076408484e-9	1.2353942262211507e-15	7.167643096724924e-7	-5.803582622767016e-20	1.8508809341934168e-19	9.61517150173499e-12	2.5150694814953476e-11	1.4636846311407842e-10
34400000	0.0049996328569403056	1.1640810246488e-49	2.3490781263716583e-65	8.670337076408484e-9	1.2353942262211507e-15	7.167643096724924e-7	-5.803581392790855e-20	1.8508809341934168e-19	9.61517150173499e-12	2.5150694814953476e-11	1.4636846311407842e-10
34500000	0.0049996328569403056	1.1640810246488e-49	2.3490781263716583e-65	8.670337076408484e-9	1.2353942262211507e-15	7.167643096724924e-7	-5.803580162814693e-20	1.8508809341934168e-19	9.61517150173499e-12	2.5150694814953476e-11	1.4636846311407842e-10
34600000	0.0049996328569403056	1.1640810246488e-49	2.3490781263716583e-65	8.670337076408484e-9	1.2353942262211507e-15	7.167643096724924e-7	-5.803578932838531e-20	1.8508809341934168e-19	9.61517150173499e-12	2.5150694814953476e-11	1.4636846311407842e-10
34700000	0.0049996328569403056	1.1640810246488e-49	2.3490781263716583e-65	8.670337076408484e-9	1.2353942262211507e-15	7.167643096724924e-7	-5.803577702862369e-20	1.8508809341934168e-19	9.61517150173499e-12	2.5150694814953476e-11	1.4636846311407842e-10
34800000	0.0049996328569403056	1.1640810246488e-49	2.3490781263716583e-65	8.670337076408484e-9	1.2353942262211507e-15	7.167643096724924e-7	-5.803576472886208e-20	1.8508809341934168e-19	9.61517150173499e-12	2.5150694814953476e-11	1.4636846311407842e-10
34900000	0.0049996328569403056	1.1640810246488e-49	2.3490781263716583e-65	8.670337076408484e-9	1.2353942262211507e-15	7.167643096724924e-7	-5.803575242910046e-20	1.8508809341934168e-19	9.61517150173499e-12	2.5150694814953476e-11	1.4636846311407842e-10
35000000	0.0049996328569403056	1.1640810246488e-49	2.3490781263716583e-65	8.670337076408484e-9	1.2353942262211507e-15	7.167643096724924e-7	-5.803574012933884e-20	1.8508809341934168e-19	9.61517150173499e-12	2.5150694814953476e-11	1.4636846311407842e-10
35100000	0.0049996328569403056	1.1640810246488e-49	2.3490781263716583e-65	8.670337076408484e-9	1.2353942262211507e-15	7.167643096724924e-7	-5.803572782957722e-20	1.8508809341934168e-19	9.61517150173499e-12	2.5150694814953476e-11	1.4636846311407842e-10
35200000	0.0049996328569403056	1.1640810246488e-49	2.3490781263716583e-65	8.670337076408484e-9	1.2353942262211507e-15	7.167643096724924e-7	-5.80357155298156e-20	1.8508809341934168e-19	9.61517150173499e-12	2.5150694814953476e-11	1.4636846311407842e-10
35300000	0.0049996328569403056	1.1640810246488e-49	2.3490781263716583e-65	8.670337076408484e-9	1.2353942262211507e-15	7.167643096724924e-7	-5.803570323005399e-20	1.8508809341934168e-19	9.61517150173499e-12	2.5150694814953476e-11	1.4636846311407842e-10
35400000	0.0049996328569403056	1.1640810246488e-49	2.3490781263716583e-65	8.670337076408484e-9	1.2353942262211507e-15	7.167643096724924e-7	-5.803569093029237e-20	1.8508809341934168e-19	9.61517150173499e-12	2.5150694814953476e-11	1.4636846311407842e-10
35500000	0.0049996328569403056	1.1640810246488e-49	2.3490781263716583e-65	8.670337076408484e-9	1.2353942262211507e-15	7.167643096724924e-7	-5.803567863053075e-20	1.8508809341934168e-19	9.61517150173499e-12	2.5150694814953476e-11	1.4636846311407842e-10
35600000	0.0049996328569403056	1.1640810246488e-49	2.3490781263716583e-65	8.670337076408484e-9	1.2353942262211507e-15	7.167643096724924e-7	-5.803566633076913e-20	1.8508809341934168e-19	9.61517150173499e-12	2.5150694814953476e-11	1.4636846311407842e-10
35700000	0.0049996328569403056	1.1640810246487999e-49	2.3490781263716583e-65	8.670337076408484e-9	1.2353942262211507e-15	7.167643096724924e-7	-5.803565403100752e-20	1.8508809341934168e-19	9.61517150173499e-12	2.5150694814953476e-11	1.4636846311407842e-10
35800000	0.0049996328569403056	1.1640810246487999e-49	2.3490781263716583e-65	8.670337076408484e-9	1.2353942262211507e-15	7.167643096724924e-7	-5.80356417312459e-20	1.8508809341934168e-19	9.61517150173499e-12	2.5150694814953476e-11	1.4636846311407842e-10
35900000	0.0049996328569403056	1.1640810246487999e-49	2.3490781263716583e-65	8.670337076408484e-9	1.2353942262211507e-15	7.167643096724924e-7	-5.803562943148428e-20	1.8508809341934168e-19	9.61517150173499e-12	2.5150694814953476e-11	1.4636846311407842e-10
36000000	0.0049996328569403056	1.1640810246487999e-49	2.3490781263716583e-65	8.670337076408484e-9	1.2353942262211507e-15	7.167643096724924e-7	-5.803561713172265e-20	1.8508809341934168e-19	9.61517150173499e-12	2.5150694814953476e-11	1.4636846311407842e-10
36100000	0.0049996328569403056	1.1640810246487999e-49	2.3490781263716583e-65	8.670337076408484e-9	1.2353942262211507e-15	7.167643096724924e-7	-5.803560483196105e-20	1.8508809341934168e-19	9.61517150173499e-12	2.5150694814953476e-11	1.4636846311407842e-10
36200000	0.0049996328569403056	1.1640810246487999e-49	2.3490781263716583e-65	8.670337076408484e-9	1.2353942262211507e-15	7.167643096724924e-7	-5.803559253219942e-20	1.8508809341934168e-19	9.61517150173499e-12	2.5150694814953476e-11	1.4636846311407842e-10
36300000	0.0049996328569403056	1.1640810246487999e-49	2.3490781263716583e-65	8.670337076408484e-9	1.2353942262211507e-15	7.167643096724924e-7	-5.80355802324378e-20	1.8508809341934168e-19	9.61517150173499e-12	2.5150694814953476e-11	1.4636846311407842e-10
36400000	0.0049996328569403056	1.1640810246487999e-49	2.3490781263716583e-65	8.670337076408484e-9	1.2353942262211507e-15	7.167643096724924e-7	-5.803556793267618e-20	1.8508809341934168e-19	9.61517150173499e-12	2.5150694814953476e-11	1.4636846311407842e-10
36500000	0.0049996328569403056	1.1640810246487999e-49	2.3490781263716583e-65	8.670337076408484e-9	1.2353942262211507e-15	7.167643096724924e-7	-5.803555563291457e-20	1.8508809341934168e-19	9.61517150173499e-12	2.5150694814953476e-11	1.4636846311407842e-10
36600000	0.0049996328569403056	1.1640810246487999e-49	2.3490781263716583e-65	8.670337076408484e-9	1.2353942262211507e-15	7.167643096724924e-7	-5.803554333315295e-20	1.8508809341934168e-19	9.61517150173499e-12	2.5150694814953476e-11	1.4636846311407842e-10
36700000	0.0049996328569403056	1.1640810246487999e-49	2.3490781263716583e-65	8.670337076408484e-9	1.2353942262211507e-15	7.167643096724924e-7	-5.803553103339133e-20	1.8508809341934168e-19	9.61517150173499e-12	2.5150694814953476e-11	1.4636846311407842e-10
36800000	0.0049996328569403056	1.1640810246487999e-49	2.3490781263716583e-65	8.670337076408484e-9	1.2353942262211507e-15	7.167643096724924e-7	-5.803551873362971e-20	1.8508809341934168e-19	9.61517150173499e-12	2.5150694814953476e-11	1.4636846311407842e-10
36900000	0.0049996328569403056	1.1640810246487999e-49	2.3490781263716583e-65	8.670337076408484e-9	1.2353942262211507e-15	7.167643096724924e-7	-5.80355064338681e-20	1.8508809341934168e-19	9.61517150173499e-12	2.5150694814953476e-11	1.4636846311407842e-10
37000000	0.0049996328569403056	1.1640810246487999e-49	2.3490781263716583e-65	8.670337076408484e-9	1.2353942262211507e-15	7.167643096724924e-7	-5.803549413410648e-20	1.8508809341934168e-19	9.61517150173499e-12	2.5150694814953476e-11	1.4636846311407842e-10
37100000	0.0049996328569403056	1.1640810246487999e-49	2.3490781263716583e-65	8.670337076408484e-9	1.2353942262211507e-15	7.167643096724924e-7	-5.803548183434486e-20	1.8508809341934168e-19	9.61517150173499e-12	2.5150694814953476e-11	1.4636846311407842e-10
37200000	0.0049996328569403056	1.1640810246487999e-49	2.3490781263716583e-65	8.670337076408484e-9	1.2353942262211507e-15	7.167643096724924e-7	-5.803546953458324e-20	1.8508809341934168e-19	9.61517150173499e-12	2.5150694814953476e-11	1.4636846311407842e-10
37300000	0.0049996328569403056	1.1640810246487999e-49	2.3490781263716583e-65	8.670337076408484e-9	1.2353942262211507e-15	7.167643096724924e-7	-5.803545723482163e-20	1.8508809341934168e-19	9.61517150173499e-12	2.5150694814953476e-11	1.4636846311407842e-10
37400000	0.0049996328569403056	1.1640810246487999e-49	2.3490781263716583e-65	8.670337076408484e-9	1.2353942262211507e-15	7.167643096724924e-7	-5.803544493506001e-20	1.8508809341934168e-19	9.61517150173499e-12	2.5150694814953476e-11	1.4636846311407842e-10
37500000	0.0049996328569403056	1.1640810246487999e-49	2.3490781263716583e-65	8.670337076408484e-9	1.2353942262211507e-15	7.167643096724924e-7	-5.803543263529839e-20	1.8508809341934168e-19	9.61517150173499e-12	2.5150694814953476e-11	1.4636846311407842e-10
37600000	0.0049996328569403056	1.1640810246487999e-49	2.3490781263716583e-65	8.670337076408484e-9	1.2353942262211507e-15	7.167643096724924e-7	-5.803542033553677e-20	1.8508809341934168e-19	9.61517150173499e-12	2.5150694814953476e-11	1.4636846311407842e-10
37700000	0.0049996328569403056	1.1640810246487999e-49	2.3490781263716583e-65	8.670337076408484e-9	1.2353942262211507e-15	7.167643096724924e-7	-5.803540803577515e-20	1.8508809341934168e-19	9.61517150173499e-12	2.5150694814953476e-11	1.4636846311407842e-10
37800000	0.0049996328569403056	1.1640810246487999e-49	2.3490781263716583e-65	8.670337076408484e-9	1.2353942262211507e-15	7.167643096724924e-7	-5.803539573601354e-20	1.8508809341934168e-19	9.61517150173499e-12	2.5150694814953476e-11	1.4636846311407842e-10
37900000	0.0049996328569403056	1.1640810246487999e-49	2.3490781263716583e-65	8.670337076408484e-9	1.2353942262211507e-15	7.167643096724924e-7	-5.803538343625192e-20	1.8508809341934168e-19	9.61517150173499e-12	2.5150694814953476e-11	1.4636846311407842e-10
38000000	0.0049996328569403056	1.1640810246487999e-49	2.3490781263716583e-65	8.670337076408484e-9	1.2353942262211507e-15	7.167643096724924e-7	-5.80353711364903e-20	1.8508809341934168e-19	9.61517150173499e-12	2.5150694814953476e-11	1.4636846311407842e-10
38100000	0.0049996328569403056	1.1640810246487999e-49	2.3490781263716583e-65	8.670337076408484e-9	1.2353942262211507e-15	7.167643096724924e-7	-5.803535883672868e-20	1.8508809341934168e-19	9.61517150173499e-12	2.5150694814953476e-11	1.4636846311407842e-10
38200000	0.0049996328569403056	1.1640810246487999e-49	2.3490781263716583e-65	8.670337076408484e-9	1.2353942262211507e-15	7.167643096724924e-7	-5.803534653696707e-20	1.8508809341934168e-19	9.61517150173499e-12	2.5150694814953476e-11	1.4636846311407842e-10
38300000	0.0049996328569403056	1.1640810246487999e-49	2.3490781263716583e-65	8.670337076408484e-9	1.2353942262211507e-15	7.167643096724924e-7	-5.803533423720545e-20	1.8508809341934168e-19	9.61517150173499e-12	2.5150694814953476e-11	1.4636846311407842e-10
38400000	0.0049996328569403056	1.1640810246487999e-49	2.3490781263716583e-65	8.670337076408484e-9	1.2353942262211507e-15	7.167643096724924e-7	-5.803532193744382e-20	1.8508809341934168e-19	9.61517150173499e-12	2.5150694814953476e-11	1.4636846311407842e-10
38500000	0.0049996328569403056	1.1640810246487999e-49	2.3490781263716583e-65	8.670337076408484e-9	1.2353942262211507e-15	7.167643096724924e-7	-5.80353096376822e-20	1.8508809341934168e-19	9.61517150173499e-12	2.5150694814953476e-11	1.4636846311407842e-10
38600000	0.0049996328569403056	1.1640810246487999e-49	2.3490781263716583e-65	8.670337076408484e-9	1.2353942262211507e-15	7.167643096724924e-7	-5.80352973379206e-20	1.8508809341934168e-19	9.61517150173499e-12	2.5150694814953476e-11	1.4636846311407842e-10
38700000	0.0049996328569403056	1.1640810246487999e-49	2.3490781263716583e-65	8.670337076408484e-9	1.2353942262211507e-15	7.167643096724924e-7	-5.803528503815897e-20	1.8508809341934168e-19	9.61517150173499e-12	2.5150694814953476e-11	1.4636846311407842e-10
38800000	0.0049996328569403056	1.1640810246487999e-49	2.3490781263716583e-65	8.670337076408484e-9	1.2353942262211507e-15	7.167643096724924e-7	-5.803527273839735e-20	1.8508809341934168e-19	9.61517150173499e-12	2.5150694814953476e-11	1.4636846311407842e-10
38900000	0.0049996328569403056	1.1640810246487999e-49	2.3490781263716583e-65	8.670337076408484e-9	1.2353942262211507e-15	7.167643096724924e-7	-5.803526043863573e-20	1.8508809341934168e-19	9.61517150173499e-12	2.5150694814953476e-11	1.4636846311407842e-10
39000000	0.0049996328569403056	1.1640810246487999e-49	2.3490781263716583e-65	8.670337076408484e-9	1.2353942262211507e-15	7.167643096724924e-7	-5.803524813887412e-20	1.8508809341934168e-19	9.61517150173499e-12	2.5150694814953476e-11	1.4636846311407842e-10
39100000	0.0049996328569403056	1.1640810246487999e-49	2.3490781263716583e-65	8.670337076408484e-9	1.2353942262211507e-15	7.167643096724924e-7	-5.80352358391125e-20	1.8508809341934168e-19	9.61517150173499e-12	2.5150694814953476e-11	1.4636846311407842e-10
39200000	0.0049996328569403056	1.1640810246487999e-49	2.3490781263716583e-65	8.670337076408484e-9	1.2353942262211507e-15	7.167643096724924e-7	-5.803522353935088e-20	1.8508809341934168e-19	9.61517150173499e-12	2.5150694814953476e-11	1.4636846311407842e-10
39300000	0.0049996328569403056	1.1640810246487999e-49	2.3490781263716583e-65	8.670337076408484e-9	1.2353942262211507e-15	7.167643096724924e-7	-5.803521123958926e-20	1.8508809341934168e-19	9.61517150173499e-12	2.5150694814953476e-11	1.4636846311407842e-10
39400000	0.0049996328569403056	1.1640810246487999e-49	2.3490781263716583e-65	8.670337076408484e-9	1.2353942262211507e-15	7.167643096724924e-7	-5.803519893982765e-20	1.8508809341934168e-19	9.61517150173499e-12	2.5150694814953476e-11	1.4636846311407842e-10
39500000	0.0049996328569403056	1.1640810246487999e-49	2.3490781263716583e-65	8.670337076408484e-9	1.2353942262211507e-15	7.167643096724924e-7	-5.803518664006603e-20	1.8508809341934168e-19	9.61517150173499e-12	2.5150694814953476e-11	1.4636846311407842e-10
39600000	0.0049996328569403056	1.1640810246487999e-49	2.3490781263716583e-65	8.670337076408484e-9	1.2353942262211507e-15	7.167643096724924e-7	-5.803517434030441e-20	1.8508809341934168e-19	9.61517150173499e-12	2.5150694814953476e-11	1.4636846311407842e-10
39700000	0.0049996328569403056	1.1640810246487999e-49	2.3490781263716583e-65	8.670337076408484e-9	1.2353942262211507e-15	7.167643096724924e-7	-5.803516204054279e-20	1.8508809341934168e-19	9.61517150173499e-12	2.5150694814953476e-11	1.4636846311407842e-10
39800000	0.0049996328569403056	1.1640810246487999e-49	2.3490781263716583e-65	8.670337076408484e-9	1.2353942262211507e-15	7.167643096724924e-7	-5.803514974078118e-20	1.8508809341934168e-19	9.61517150173499e-12	2.5150694814953476e-11	1.4636846311407842e-10
39900000	0.0049996328569403056	1.1640810246487999e-49	2.3490781263716583e-65	8.670337076408484e-9	1.2353942262211507e-15	7.167643096724924e-7	-5.803513744101956e-20	1.8508809341934168e-19	9.61517150173499e-12	2.5150694814953476e-11	1.4636846311407842e-10
40000000	0.0049996328569403056	1.1640810246487999e-49	2.3490781263716583e-65	8.670337076408484e-9	1.2353942262211507e-15	7.167643096724924e-7	-5.803512514125794e-20	1.8508809341934168e-19	9.61517150173499e-12	2.5150694814953476e-11	1.4636846311407842e-10
40100000	0.0049996328569403056	1.1640810246487999e-49	2.3490781263716583e-65	8.670337076408484e-9	1.2353942262211507e-15	7.167643096724924e-7	-5.803511284149632e-20	1.8508809341934168e-19	9.61517150173499e-12	2.5150694814953476e-11	1.4636846311407842e-10
40200000	0.0049996328569403056	1.1640810246487999e-49	2.3490781263716583e-65	8.670337076408484e-9	1.2353942262211507e-15	7.167643096724924e-7	-5.80351005417347e-20	1.8508809341934168e-19	9.61517150173499e-12	2.5150694814953476e-11	1.4636846311407842e-10
40300000	0.0049996328569403056	1.1640810246487999e-49	2.3490781263716583e-65	8.670337076408484e-9	1.2353942262211507e-15	7.167643096724924e-7	-5.803508824197309e-20	1.8508809341934168e-19	9.61517150173499e-12	2.5150694814953476e-11	1.4636846311407842e-10
40400000	0.0049996328569403056	1.1640810246487999e-49	2.3490781263716583e-65	8.670337076408484e-9	1.2353942262211507e-15	7.167643096724924e-7	-5.803507594221147e-20	1.8508809341934168e-19	9.61517150173499e-12	2.5150694814953476e-11	1.4636846311407842e-10
40500000	0.0049996328569403056	1.1640810246487999e-49	2.3490781263716583e-65	8.670337076408484e-9	1.2353942262211507e-15	7.167643096724924e-7	-5.803506364244985e-20	1.8508809341934168e-19	9.61517150173499e-12	2.5150694814953476e-11	1.4636846311407842e-10
40600000	0.0049996328569403056	1.1640810246487999e-49	2.3490781263716583e-65	8.670337076408484e-9	1.2353942262211507e-15	7.167643096724924e-7	-5.803505134268822e-20	1.8508809341934168e-19	9.61517150173499e-12	2.5150694814953476e-11	1.4636846311407842e-10
40700000	0.0049996328569403056	1.1640810246487999e-49	2.3490781263716583e-65	8.670337076408484e-9	1.2353942262211507e-15	7.167643096724924e-7	-5.803503904292662e-20	1.8508809341934168e-19	9.61517150173499e-12	2.5150694814953476e-11	1.4636846311407842e-10
40800000	0.0049996328569403056	1.1640810246487999e-49	2.3490781263716583e-65	8.670337076408484e-9	1.2353942262211507e-15	7.167643096724924e-7	-5.8035026743165e-20	1.8508809341934168e-19	9.61517150173499e-12	2.5150694814953476e-11	1.4636846311407842e-10
40900000	0.0049996328569403056	1.1640810246487999e-49	2.3490781263716583e-65	8.670337076408484e-9	1.2353942262211507e-15	7.167643096724924e-7	-5.803501444340337e-20	1.8508809341934168e-19	9.61517150173499e-12	2.5150694814953476e-11	1.4636846311407842e-10
41000000	0.0049996328569403056	1.1640810246487999e-49	2.3490781263716583e-65	8.670337076408484e-9	1.2353942262211507e-15	7.167643096724924e-7	-5.803500214364175e-20	1.8508809341934168e-19	9.61517150173499e-12	2.5150694814953476e-11	1.4636846311407842e-10
41100000	0.0049996328569403056	1.1640810246487999e-49	2.3490781263716583e-65	8.670337076408484e-9	1.2353942262211507e-15	7.167643096724924e-7	-5.803498984388014e-20	1.8508809341934168e-19	9.61517150173499e-12	2.5150694814953476e-11	1.4636846311407842e-10
41200000	0.0049996328569403056	1.1640810246487999e-49	2.3490781263716583e-65	8.670337076408484e-9	1.2353942262211507e-15	7.167643096724924e-7	-5.803497754411852e-20	1.8508809341934168e-19	9.61517150173499e-12	2.5150694814953476e-11	1.4636846311407842e-10
41300000	0.0049996328569403056	1.1640810246487999e-49	2.3490781263716583e-65	8.670337076408484e-9	1.2353942262211507e-15	7.167643096724924e-7	-5.80349652443569e-20	1.8508809341934168e-19	9.61517150173499e-12	2.5150694814953476e-11	1.4636846311407842e-10
41400000	0.0049996328569403056	1.1640810246487999e-49	2.3490781263716583e-65	8.670337076408484e-9	1.2353942262211507e-15	7.167643096724924e-7	-5.803495294459528e-20	1.8508809341934168e-19	9.61517150173499e-12	2.5150694814953476e-11	1.4636846311407842e-10
41500000	0.0049996328569403056	1.1640810246487999e-49	2.3490781263716583e-65	8.670337076408484e-9	1.2353942262211507e-15	7.167643096724924e-7	-5.803494064483367e-20	1.8508809341934168e-19	9.61517150173499e-12	2.5150694814953476e-11	1.4636846311407842e-10
41600000	0.0049996328569403056	1.1640810246487999e-49	2.3490781263716583e-65	8.670337076408484e-9	1.2353942262211507e-15	7.167643096724924e-7	-5.803492834507205e-20	1.8508809341934168e-19	9.61517150173499e-12	2.5150694814953476e-11	1.4636846311407842e-10
41700000	0.0049996328569403056	1.1640810246487999e-49	2.3490781263716583e-65	8.670337076408484e-9	1.2353942262211507e-15	7.167643096724924e-7	-5.803491604531043e-20	1.8508809341934168e-19	9.61517150173499e-12	2.5150694814953476e-11	1.4636846311407842e-10
41800000	0.0049996328569403056	1.1640810246487999e-49	2.3490781263716583e-65	8.670337076408484e-9	1.2353942262211507e-15	7.167643096724924e-7	-5.803490374554881e-20	1.8508809341934168e-19	9.61517150173499e-12	2.5150694814953476e-11	1.4636846311407842e-10
41900000	0.0049996328569403056	1.1640810246488e-49	2.3490781263716583e-65	8.670337076408484e-9	1.2353942262211507e-15	7.167643096724924e-7	-5.80348914457872e-20	1.8508809341934168e-19	9.61517150173499e-12	2.5150694814953476e-11	1.4636846311407842e-10
42000000	0.0049996328569403056	1.1640810246488e-49	2.3490781263716583e-65	8.670337076408484e-9	1.2353942262211507e-15	7.167643096724924e-7	-5.803487914602558e-20	1.8508809341934168e-19	9.61517150173499e-12	2.5150694814953476e-11	1.4636846311407842e-10
42100000	0.0049996328569403056	1.1640810246488e-49	2.3490781263716583e-65	8.670337076408484e-9	1.2353942262211507e-15	7.167643096724924e-7	-5.803486684626396e-20	1.8508809341934168e-19	9.61517150173499e-12	2.5150694814953476e-11	1.4636846311407842e-10
42200000	0.0049996328569403056	1.1640810246488e-49	2.3490781263716583e-65	8.670337076408484e-9	1.2353942262211507e-15	7.167643096724924e-7	-5.803485454650234e-20	1.8508809341934168e-19	9.61517150173499e-12	2.5150694814953476e-11	1.4636846311407842e-10
42300000	0.0049996328569403056	1.1640810246488e-49	2.3490781263716583e-65	8.670337076408484e-9	1.2353942262211507e-15	7.167643096724924e-7	-5.803484224674073e-20	1.8508809341934168e-19	9.61517150173499e-12	2.5150694814953476e-11	1.4636846311407842e-10
42400000	0.0049996328569403056	1.1640810246488e-49	2.3490781263716583e-65	8.670337076408484e-9	1.2353942262211507e-15	7.167643096724924e-7	-5.803482994697911e-20	1.8508809341934168e-19	9.61517150173499e-12	2.5150694814953476e-11	1.4636846311407842e-10
42500000	0.0049996328569403056	1.1640810246488e-49	2.3490781263716583e-65	8.670337076408484e-9	1.2353942262211507e-15	7.167643096724924e-7	-5.803481764721749e-20	1.8508809341934168e-19	9.61517150173499e-12	2.5150694814953476e-11	1.4636846311407842e-10
42600000	0.0049996328569403056	1.1640810246488e-49	2.3490781263716583e-65	8.670337076408484e-9	1.2353942262211507e-15	7.167643096724924e-7	-5.803480534745587e-20	1.8508809341934168e-19	9.61517150173499e-12	2.5150694814953476e-11	1.4636846311407842e-10
42700000	0.0049996328569403056	1.1640810246488e-49	2.3490781263716583e-65	8.670337076408484e-9	1.2353942262211507e-15	7.167643096724924e-7	-5.803479304769425e-20	1.8508809341934168e-19	9.61517150173499e-12	2.5150694814953476e-11	1.4636846311407842e-10
42800000	0.0049996328569403056	1.1640810246488e-49	2.3490781263716583e-65	8.670337076408484e-9	1.2353942262211507e-15	7.167643096724924e-7	-5.803478074793264e-20	1.8508809341934168e-19	9.61517150173499e-12	2.5150694814953476e-11	1.4636846311407842e-10
42900000	0.0049996328569403056	1.1640810246488e-49	2.3490781263716583e-65	8.670337076408484e-9	1.2353942262211507e-15	7.167643096724924e-7	-5.803476844817102e-20	1.8508809341934168e-19	9.61517150173499e-12	2.5150694814953476e-11	1.4636846311407842e-10
43000000	0.0049996328569403056	1.1640810246488e-49	2.3490781263716583e-65	8.670337076408484e-9	1.2353942262211507e-15	7.167643096724924e-7	-5.80347561484094e-20	1.8508809341934168e-19	9.61517150173499e-12	2.5150694814953476e-11	1.4636846311407842e-10
43100000	0.0049996328569403056	1.1640810246488e-49	2.3490781263716583e-65	8.670337076408484e-9	1.2353942262211507e-15	7.167643096724924e-7	-5.803474384864777e-20	1.8508809341934168e-19	9.61517150173499e-12	2.5150694814953476e-11	1.4636846311407842e-10
43200000	0.0049996328569403056	1.1640810246488e-49	2.3490781263716583e-65	8.670337076408484e-9	1.2353942262211507e-15	7.167643096724924e-7	-5.803473154888617e-20	1.8508809341934168e-19	9.61517150173499e-12	2.5150694814953476e-11	1.4636846311407842e-10
43300000	0.0049996328569403056	1.1640810246488e-49	2.3490781263716583e-65	8.670337076408484e-9	1.2353942262211507e-15	7.167643096724924e-7	-5.803471924912454e-20	1.8508809341934168e-19	9.61517150173499e-12	2.5150694814953476e-11	1.4636846311407842e-10
43400000	0.0049996328569403056	1.1640810246488e-49	2.3490781263716583e-65	8.670337076408484e-9	1.2353942262211507e-15	7.167643096724924e-7	-5.803470694936292e-20	1.8508809341934168e-19	9.61517150173499e-12	2.5150694814953476e-11	1.4636846311407842e-10
43500000	0.0049996328569403056	1.1640810246488e-49	2.3490781263716583e-65	8.670337076408484e-9	1.2353942262211507e-15	7.167643096724924e-7	-5.80346946496013e-20	1.850880934193417e-19	9.61517150173499e-12	2.5150694814953476e-11	1.4636846311407842e-10
43600000	0.0049996328569403056	1.1640810246488e-49	2.3490781263716583e-65	8.670337076408484e-9	1.2353942262211507e-15	7.167643096724924e-7	-5.803468234983969e-20	1.850880934193417e-19	9.61517150173499e-12	2.5150694814953476e-11	1.4636846311407842e-10
43700000	0.0049996328569403056	1.1640810246488e-49	2.3490781263716583e-65	8.670337076408484e-9	1.2353942262211507e-15	7.167643096724924e-7	-5.803467005007807e-20	1.850880934193417e-19	9.61517150173499e-12	2.5150694814953476e-11	1.4636846311407842e-10
43800000	0.0049996328569403056	1.1640810246488e-49	2.3490781263716583e-65	8.670337076408484e-9	1.2353942262211507e-15	7.167643096724924e-7	-5.803465775031645e-20	1.850880934193417e-19	9.61517150173499e-12	2.5150694814953476e-11	1.4636846311407842e-10
43900000	0.0049996328569403056	1.1640810246488e-49	2.3490781263716583e-65	8.670337076408484e-9	1.2353942262211507e-15	7.167643096724924e-7	-5.803464545055483e-20	1.850880934193417e-19	9.61517150173499e-12	2.5150694814953476e-11	1.4636846311407842e-10
44000000	0.0049996328569403056	1.1640810246488e-49	2.3490781263716583e-65	8.670337076408484e-9	1.2353942262211507e-15	7.167643096724924e-7	-5.803463315079322e-20	1.850880934193417e-19	9.61517150173499e-12	2.5150694814953476e-11	1.4636846311407842e-10
44100000	0.0049996328569403056	1.1640810246488003e-49	2.3490781263716583e-65	8.670337076408484e-9	1.2353942262211507e-15	7.167643096724924e-7	-5.80346208510316e-20	1.850880934193417e-19	9.61517150173499e-12	2.5150694814953476e-11	1.4636846311407842e-10
44200000	0.0049996328569403056	1.1640810246488003e-49	2.3490781263716583e-65	8.670337076408484e-9	1.2353942262211507e-15	7.167643096724924e-7	-5.803460855126998e-20	1.850880934193417e-19	9.61517150173499e-12	2.5150694814953476e-11	1.4636846311407842e-10
44300000	0.0049996328569403056	1.1640810246488003e-49	2.3490781263716583e-65	8.670337076408484e-9	1.2353942262211507e-15	7.167643096724924e-7	-5.803459625150836e-20	1.850880934193417e-19	9.61517150173499e-12	2.5150694814953476e-11	1.4636846311407842e-10
44400000	0.004999632856940306	1.1640810246488003e-49	2.3490781263716583e-65	8.670337076408484e-9	1.2353942262211507e-15	7.167643096724924e-7	-5.803458395174675e-20	1.850880934193417e-19	9.61517150173499e-12	2.5150694814953476e-11	1.4636846311407842e-10
44500000	0.004999632856940306	1.1640810246488003e-49	2.3490781263716583e-65	8.670337076408484e-9	1.2353942262211507e-15	7.167643096724924e-7	-5.803457165198513e-20	1.850880934193417e-19	9.61517150173499e-12	2.5150694814953476e-11	1.4636846311407842e-10
44600000	0.004999632856940306	1.1640810246488003e-49	2.3490781263716583e-65	8.670337076408484e-9	1.2353942262211507e-15	7.167643096724924e-7	-5.803455935222351e-20	1.850880934193417e-19	9.61517150173499e-12	2.5150694814953476e-11	1.4636846311407842e-10
44700000	0.004999632856940306	1.1640810246488003e-49	2.3490781263716583e-65	8.670337076408484e-9	1.2353942262211507e-15	7.167643096724924e-7	-5.803454705246189e-20	1.850880934193417e-19	9.61517150173499e-12	2.515069481495348e-11	1.4636846311407842e-10
44800000	0.004999632856940306	1.1640810246488003e-49	2.3490781263716583e-65	8.670337076408484e-9	1.2353942262211507e-15	7.167643096724924e-7	-5.803453475270028e-20	1.850880934193417e-19	9.61517150173499e-12	2.515069481495348e-11	1.4636846311407842e-10
44900000	0.004999632856940306	1.1640810246488003e-49	2.3490781263716583e-65	8.670337076408484e-9	1.2353942262211507e-15	7.167643096724924e-7	-5.803452245293866e-20	1.850880934193417e-19	9.61517150173499e-12	2.515069481495348e-11	1.4636846311407842e-10
45000000	0.004999632856940306	1.1640810246488003e-49	2.3490781263716583e-65	8.670337076408484e-9	1.2353942262211507e-15	7.167643096724924e-7	-5.803451015317704e-20	1.850880934193417e-19	9.61517150173499e-12	2.515069481495348e-11	1.4636846311407842e-10
45100000	0.004999632856940306	1.1640810246488003e-49	2.3490781263716583e-65	8.670337076408484e-9	1.2353942262211507e-15	7.167643096724924e-7	-5.803449785341542e-20	1.850880934193417e-19	9.61517150173499e-12	2.515069481495348e-11	1.4636846311407842e-10
45200000	0.004999632856940306	1.1640810246488003e-49	2.3490781263716583e-65	8.670337076408484e-9	1.2353942262211507e-15	7.167643096724924e-7	-5.80344855536538e-20	1.850880934193417e-19	9.61517150173499e-12	2.515069481495348e-11	1.4636846311407842e-10
45300000	0.004999632856940306	1.1640810246488003e-49	2.3490781263716583e-65	8.670337076408484e-9	1.2353942262211507e-15	7.167643096724924e-7	-5.803447325389219e-20	1.850880934193417e-19	9.61517150173499e-12	2.515069481495348e-11	1.4636846311407842e-10
45400000	0.004999632856940306	1.1640810246488003e-49	2.3490781263716583e-65	8.670337076408484e-9	1.2353942262211507e-15	7.167643096724924e-7	-5.803446095413057e-20	1.850880934193417e-19	9.61517150173499e-12	2.515069481495348e-11	1.4636846311407842e-10
45500000	0.004999632856940306	1.1640810246488003e-49	2.3490781263716583e-65	8.670337076408484e-9	1.2353942262211507e-15	7.167643096724924e-7	-5.803444865436894e-20	1.850880934193417e-19	9.61517150173499e-12	2.515069481495348e-11	1.4636846311407842e-10
45600000	0.004999632856940306	1.1640810246488003e-49	2.3490781263716583e-65	8.670337076408484e-9	1.2353942262211507e-15	7.167643096724924e-7	-5.803443635460732e-20	1.850880934193417e-19	9.61517150173499e-12	2.515069481495348e-11	1.4636846311407842e-10
45700000	0.004999632856940306	1.1640810246488003e-49	2.3490781263716583e-65	8.670337076408484e-9	1.2353942262211507e-15	7.167643096724924e-7	-5.803442405484571e-20	1.850880934193417e-19	9.61517150173499e-12	2.515069481495348e-11	1.4636846311407842e-10
45800000	0.004999632856940306	1.1640810246488003e-49	2.3490781263716583e-65	8.670337076408484e-9	1.2353942262211507e-15	7.167643096724924e-7	-5.803441175508409e-20	1.850880934193417e-19	9.61517150173499e-12	2.515069481495348e-11	1.4636846311407842e-10
45900000	0.004999632856940306	1.1640810246488004e-49	2.3490781263716583e-65	8.670337076408484e-9	1.2353942262211507e-15	7.167643096724924e-7	-5.803439945532247e-20	1.850880934193417e-19	9.61517150173499e-12	2.515069481495348e-11	1.4636846311407842e-10
46000000	0.004999632856940306	1.1640810246488004e-49	2.3490781263716583e-65	8.670337076408484e-9	1.2353942262211507e-15	7.167643096724924e-7	-5.803438715556085e-20	1.850880934193417e-19	9.61517150173499e-12	2.515069481495348e-11	1.4636846311407842e-10
46100000	0.004999632856940306	1.1640810246488004e-49	2.3490781263716583e-65	8.670337076408484e-9	1.2353942262211507e-15	7.167643096724924e-7	-5.803437485579924e-20	1.850880934193417e-19	9.61517150173499e-12	2.515069481495348e-11	1.4636846311407842e-10
46200000	0.004999632856940306	1.1640810246488004e-49	2.3490781263716583e-65	8.670337076408484e-9	1.2353942262211507e-15	7.167643096724924e-7	-5.803436255603762e-20	1.850880934193417e-19	9.61517150173499e-12	2.515069481495348e-11	1.4636846311407842e-10
46300000	0.004999632856940306	1.1640810246488004e-49	2.3490781263716583e-65	8.670337076408484e-9	1.2353942262211507e-15	7.167643096724924e-7	-5.8034350256276e-20	1.850880934193417e-19	9.61517150173499e-12	2.515069481495348e-11	1.4636846311407842e-10
46400000	0.004999632856940306	1.1640810246488004e-49	2.3490781263716583e-65	8.670337076408484e-9	1.2353942262211507e-15	7.167643096724924e-7	-5.803433795651438e-20	1.850880934193417e-19	9.61517150173499e-12	2.515069481495348e-11	1.4636846311407842e-10
46500000	0.004999632856940306	1.1640810246488004e-49	2.3490781263716583e-65	8.670337076408484e-9	1.2353942262211507e-15	7.167643096724924e-7	-5.803432565675277e-20	1.850880934193417e-19	9.61517150173499e-12	2.515069481495348e-11	1.4636846311407842e-10
46600000	0.004999632856940306	1.1640810246488004e-49	2.3490781263716583e-65	8.670337076408484e-9	1.2353942262211507e-15	7.167643096724924e-7	-5.803431335699115e-20	1.850880934193417e-19	9.61517150173499e-12	2.515069481495348e-11	1.4636846311407842e-10
46700000	0.004999632856940306	1.1640810246488004e-49	2.3490781263716583e-65	8.670337076408484e-9	1.2353942262211507e-15	7.167643096724924e-7	-5.803430105722953e-20	1.850880934193417e-19	9.61517150173499e-12	2.515069481495348e-11	1.4636846311407842e-10
46800000	0.004999632856940306	1.1640810246488004e-49	2.3490781263716583e-65	8.670337076408484e-9	1.2353942262211507e-15	7.167643096724924e-7	-5.803428875746791e-20	1.850880934193417e-19	9.61517150173499e-12	2.515069481495348e-11	1.4636846311407842e-10
46900000	0.004999632856940306	1.1640810246488004e-49	2.3490781263716583e-65	8.670337076408484e-9	1.2353942262211507e-15	7.167643096724924e-7	-5.80342764577063e-20	1.850880934193417e-19	9.61517150173499e-12	2.515069481495348e-11	1.4636846311407842e-10
47000000	0.004999632856940306	1.1640810246488004e-49	2.3490781263716583e-65	8.670337076408484e-9	1.2353942262211507e-15	7.167643096724924e-7	-5.803426415794468e-20	1.850880934193417e-19	9.61517150173499e-12	2.515069481495348e-11	1.4636846311407842e-10
47100000	0.004999632856940306	1.1640810246488004e-49	2.3490781263716583e-65	8.670337076408484e-9	1.2353942262211507e-15	7.167643096724924e-7	-5.803425185818306e-20	1.850880934193417e-19	9.61517150173499e-12	2.515069481495348e-11	1.4636846311407842e-10
47200000	0.004999632856940306	1.1640810246488004e-49	2.3490781263716583e-65	8.670337076408484e-9	1.2353942262211507e-15	7.167643096724924e-7	-5.803423955842144e-20	1.850880934193417e-19	9.61517150173499e-12	2.515069481495348e-11	1.4636846311407842e-10
47300000	0.004999632856940306	1.1640810246488004e-49	2.3490781263716583e-65	8.670337076408484e-9	1.2353942262211507e-15	7.167643096724924e-7	-5.803422725865983e-20	1.850880934193417e-19	9.61517150173499e-12	2.515069481495348e-11	1.4636846311407842e-10
47400000	0.004999632856940306	1.1640810246488004e-49	2.3490781263716583e-65	8.670337076408484e-9	1.2353942262211507e-15	7.167643096724924e-7	-5.803421495889821e-20	1.850880934193417e-19	9.61517150173499e-12	2.515069481495348e-11	1.4636846311407842e-10
47500000	0.004999632856940306	1.1640810246488004e-49	2.3490781263716583e-65	8.670337076408484e-9	1.2353942262211507e-15	7.167643096724924e-7	-5.803420265913659e-20	1.850880934193417e-19	9.61517150173499e-12	2.515069481495348e-11	1.4636846311407842e-10
47600000	0.004999632856940306	1.1640810246488004e-49	2.3490781263716583e-65	8.670337076408484e-9	1.2353942262211507e-15	7.167643096724924e-7	-5.803419035937497e-20	1.850880934193417e-19	9.61517150173499e-12	2.515069481495348e-11	1.4636846311407842e-10
47700000	0.004999632856940306	1.1640810246488004e-49	2.3490781263716583e-65	8.670337076408484e-9	1.2353942262211507e-15	7.167643096724924e-7	-5.803417805961334e-20	1.850880934193417e-19	9.61517150173499e-12	2.515069481495348e-11	1.4636846311407842e-10
47800000	0.004999632856940306	1.1640810246488006e-49	2.3490781263716583e-65	8.670337076408484e-9	1.2353942262211507e-15	7.167643096724924e-7	-5.803416575985174e-20	1.850880934193417e-19	9.61517150173499e-12	2.515069481495348e-11	1.4636846311407842e-10
47900000	0.004999632856940306	1.1640810246488006e-49	2.3490781263716583e-65	8.670337076408484e-9	1.2353942262211507e-15	7.167643096724924e-7	-5.803415346009011e-20	1.850880934193417e-19	9.61517150173499e-12	2.515069481495348e-11	1.4636846311407842e-10
48000000	0.004999632856940306	1.1640810246488006e-49	2.3490781263716583e-65	8.670337076408484e-9	1.2353942262211507e-15	7.167643096724924e-7	-5.803414116032849e-20	1.850880934193417e-19	9.61517150173499e-12	2.515069481495348e-11	1.4636846311407842e-10
48100000	0.004999632856940306	1.1640810246488006e-49	2.3490781263716583e-65	8.670337076408484e-9	1.2353942262211507e-15	7.167643096724924e-7	-5.803412886056687e-20	1.850880934193417e-19	9.61517150173499e-12	2.515069481495348e-11	1.4636846311407842e-10
48200000	0.004999632856940306	1.1640810246488006e-49	2.3490781263716583e-65	8.670337076408484e-9	1.2353942262211507e-15	7.167643096724924e-7	-5.803411656080526e-20	1.850880934193417e-19	9.61517150173499e-12	2.515069481495348e-11	1.4636846311407842e-10
48300000	0.004999632856940306	1.1640810246488006e-49	2.3490781263716583e-65	8.670337076408484e-9	1.2353942262211507e-15	7.167643096724924e-7	-5.803410426104364e-20	1.850880934193417e-19	9.61517150173499e-12	2.515069481495348e-11	1.4636846311407842e-10
48400000	0.004999632856940306	1.1640810246488006e-49	2.3490781263716583e-65	8.670337076408484e-9	1.2353942262211507e-15	7.167643096724924e-7	-5.803409196128202e-20	1.850880934193417e-19	9.61517150173499e-12	2.515069481495348e-11	1.4636846311407842e-10
48500000	0.004999632856940306	1.1640810246488006e-49	2.3490781263716583e-65	8.670337076408484e-9	1.2353942262211507e-15	7.167643096724924e-7	-5.80340796615204e-20	1.850880934193417e-19	9.61517150173499e-12	2.515069481495348e-11	1.4636846311407842e-10
48600000	0.004999632856940306	1.1640810246488006e-49	2.3490781263716583e-65	8.670337076408484e-9	1.2353942262211507e-15	7.167643096724924e-7	-5.803406736175879e-20	1.850880934193417e-19	9.61517150173499e-12	2.515069481495348e-11	1.4636846311407842e-10
48700000	0.004999632856940306	1.1640810246488006e-49	2.3490781263716583e-65	8.670337076408484e-9	1.2353942262211507e-15	7.167643096724924e-7	-5.803405506199717e-20	1.850880934193417e-19	9.61517150173499e-12	2.515069481495348e-11	1.4636846311407842e-10
48800000	0.004999632856940306	1.1640810246488006e-49	2.3490781263716583e-65	8.670337076408484e-9	1.2353942262211507e-15	7.167643096724924e-7	-5.803404276223555e-20	1.850880934193417e-19	9.61517150173499e-12	2.515069481495348e-11	1.4636846311407842e-10
48900000	0.004999632856940306	1.1640810246488006e-49	2.3490781263716583e-65	8.670337076408484e-9	1.2353942262211507e-15	7.167643096724924e-7	-5.803403046247393e-20	1.850880934193417e-19	9.61517150173499e-12	2.515069481495348e-11	1.4636846311407842e-10
49000000	0.004999632856940306	1.1640810246488006e-49	2.3490781263716583e-65	8.670337076408484e-9	1.2353942262211507e-15	7.167643096724924e-7	-5.803401816271232e-20	1.850880934193417e-19	9.61517150173499e-12	2.515069481495348e-11	1.4636846311407842e-10
49100000	0.004999632856940306	1.1640810246488006e-49	2.3490781263716583e-65	8.670337076408484e-9	1.2353942262211507e-15	7.167643096724924e-7	-5.80340058629507e-20	1.850880934193417e-19	9.61517150173499e-12	2.515069481495348e-11	1.4636846311407842e-10
49200000	0.004999632856940306	1.1640810246488006e-49	2.3490781263716583e-65	8.670337076408484e-9	1.2353942262211507e-15	7.167643096724924e-7	-5.803399356318908e-20	1.850880934193417e-19	9.61517150173499e-12	2.515069481495348e-11	1.4636846311407842e-10
49300000	0.004999632856940306	1.1640810246488006e-49	2.3490781263716583e-65	8.670337076408484e-9	1.2353942262211507e-15	7.167643096724924e-7	-5.803398126342746e-20	1.850880934193417e-19	9.61517150173499e-12	2.515069481495348e-11	1.4636846311407842e-10
49400000	0.004999632856940306	1.1640810246488006e-49	2.3490781263716583e-65	8.670337076408484e-9	1.2353942262211507e-15	7.167643096724924e-7	-5.803396896366585e-20	1.850880934193417e-19	9.61517150173499e-12	2.515069481495348e-11	1.4636846311407842e-10
49500000	0.004999632856940306	1.1640810246488006e-49	2.3490781263716583e-65	8.670337076408484e-9	1.2353942262211507e-15	7.167643096724924e-7	-5.803395666390423e-20	1.850880934193417e-19	9.61517150173499e-12	2.515069481495348e-11	1.4636846311407842e-10
49600000	0.004999632856940306	1.1640810246488006e-49	2.3490781263716583e-65	8.670337076408484e-9	1.2353942262211507e-15	7.167643096724924e-7	-5.803394436414261e-20	1.850880934193417e-19	9.61517150173499e-12	2.515069481495348e-11	1.4636846311407842e-10
49700000	0.004999632856940306	1.1640810246488006e-49	2.3490781263716583e-65	8.670337076408484e-9	1.2353942262211507e-15	7.167643096724924e-7	-5.803393206438099e-20	1.850880934193417e-19	9.61517150173499e-12	2.515069481495348e-11	1.4636846311407842e-10
49800000	0.004999632856940306	1.1640810246488006e-49	2.3490781263716583e-65	8.670337076408484e-9	1.2353942262211507e-15	7.167643096724924e-7	-5.803391976461938e-20	1.850880934193417e-19	9.61517150173499e-12	2.515069481495348e-11	1.4636846311407842e-10
49900000	0.004999632856940306	1.1640810246488006e-49	2.3490781263716583e-65	8.670337076408484e-9	1.2353942262211507e-15	7.167643096724924e-7	-5.803390746485776e-20	1.850880934193417e-19	9.61517150173499e-12	2.515069481495348e-11	1.4636846311407842e-10
50000000	0.004999632856940306	1.1640810246488006e-49	2.3490781263716583e-65	8.670337076408484e-9	1.2353942262211507e-15	7.167643096724924e-7	-5.803389516509614e-20	1.850880934193417e-19	9.61517150173499e-12	2.515069481495348e-11	1.4636846311407842e-10
50100000	0.004999632856940306	1.1640810246488006e-49	2.3490781263716583e-65	8.670337076408484e-9	1.2353942262211507e-15	7.167643096724924e-7	-5.803388286533451e-20	1.850880934193417e-19	9.61517150173499e-12	2.515069481495348e-11	1.4636846311407842e-10
50200000	0.004999632856940306	1.1640810246488006e-49	2.3490781263716583e-65	8.670337076408484e-9	1.2353942262211507e-15	7.167643096724924e-7	-5.803387056557289e-20	1.850880934193417e-19	9.61517150173499e-12	2.515069481495348e-11	1.4636846311407842e-10
50300000	0.004999632856940306	1.1640810246488006e-49	2.3490781263716583e-65	8.670337076408484e-9	1.2353942262211507e-15	7.167643096724924e-7	-5.803385826581129e-20	1.850880934193417e-19	9.61517150173499e-12	2.515069481495348e-11	1.4636846311407842e-10
50400000	0.004999632856940306	1.1640810246488006e-49	2.3490781263716583e-65	8.670337076408484e-9	1.2353942262211507e-15	7.167643096724924e-7	-5.803384596604966e-20	1.850880934193417e-19	9.61517150173499e-12	2.515069481495348e-11	1.4636846311407842e-10
50500000	0.004999632856940306	1.1640810246488006e-49	2.3490781263716583e-65	8.670337076408484e-9	1.2353942262211507e-15	7.167643096724924e-7	-5.803383366628804e-20	1.850880934193417e-19	9.61517150173499e-12	2.515069481495348e-11	1.4636846311407842e-10
50600000	0.004999632856940306	1.1640810246488006e-49	2.3490781263716583e-65	8.670337076408484e-9	1.2353942262211507e-15	7.167643096724924e-7	-5.803382136652642e-20	1.850880934193417e-19	9.61517150173499e-12	2.515069481495348e-11	1.4636846311407842e-10
50700000	0.004999632856940306	1.1640810246488006e-49	2.3490781263716583e-65	8.670337076408484e-9	1.2353942262211507e-15	7.167643096724924e-7	-5.803380906676481e-20	1.850880934193417e-19	9.61517150173499e-12	2.515069481495348e-11	1.4636846311407842e-10
50800000	0.004999632856940306	1.1640810246488006e-49	2.3490781263716583e-65	8.670337076408484e-9	1.2353942262211507e-15	7.167643096724924e-7	-5.803379676700319e-20	1.850880934193417e-19	9.61517150173499e-12	2.515069481495348e-11	1.4636846311407842e-10
50900000	0.004999632856940306	1.1640810246488006e-49	2.3490781263716583e-65	8.670337076408484e-9	1.2353942262211507e-15	7.167643096724924e-7	-5.803378446724157e-20	1.850880934193417e-19	9.61517150173499e-12	2.515069481495348e-11	1.4636846311407842e-10
51000000	0.004999632856940306	1.1640810246488006e-49	2.3490781263716583e-65	8.670337076408484e-9	1.2353942262211507e-15	7.167643096724924e-7	-5.803377216747995e-20	1.850880934193417e-19	9.61517150173499e-12	2.515069481495348e-11	1.4636846311407842e-10
51100000	0.004999632856940306	1.1640810246488006e-49	2.3490781263716583e-65	8.670337076408484e-9	1.2353942262211507e-15	7.167643096724924e-7	-5.803375986771834e-20	1.850880934193417e-19	9.61517150173499e-12	2.515069481495348e-11	1.4636846311407842e-10
51200000	0.004999632856940306	1.1640810246488006e-49	2.3490781263716583e-65	8.670337076408484e-9	1.2353942262211507e-15	7.167643096724924e-7	-5.803374756795672e-20	1.850880934193417e-19	9.61517150173499e-12	2.515069481495348e-11	1.4636846311407842e-10
51300000	0.004999632856940306	1.1640810246488006e-49	2.3490781263716583e-65	8.670337076408484e-9	1.2353942262211507e-15	7.167643096724924e-7	-5.80337352681951e-20	1.850880934193417e-19	9.61517150173499e-12	2.515069481495348e-11	1.4636846311407842e-10
51400000	0.004999632856940306	1.1640810246488006e-49	2.3490781263716583e-65	8.670337076408484e-9	1.2353942262211507e-15	7.167643096724924e-7	-5.803372296843348e-20	1.850880934193417e-19	9.61517150173499e-12	2.515069481495348e-11	1.4636846311407842e-10
51500000	0.004999632856940306	1.1640810246488006e-49	2.3490781263716583e-65	8.670337076408484e-9	1.2353942262211507e-15	7.167643096724924e-7	-5.803371066867187e-20	1.850880934193417e-19	9.61517150173499e-12	2.515069481495348e-11	1.4636846311407842e-10
51600000	0.004999632856940306	1.1640810246488006e-49	2.3490781263716583e-65	8.670337076408484e-9	1.2353942262211507e-15	7.167643096724924e-7	-5.803369836891025e-20	1.850880934193417e-19	9.61517150173499e-12	2.515069481495348e-11	1.4636846311407842e-10
51700000	0.004999632856940306	1.1640810246488006e-49	2.3490781263716583e-65	8.670337076408484e-9	1.2353942262211507e-15	7.167643096724924e-7	-5.803368606914863e-20	1.850880934193417e-19	9.61517150173499e-12	2.515069481495348e-11	1.4636846311407842e-10
51800000	0.004999632856940306	1.1640810246488006e-49	2.3490781263716583e-65	8.670337076408484e-9	1.2353942262211507e-15	7.167643096724924e-7	-5.803367376938701e-20	1.850880934193417e-19	9.61517150173499e-12	2.515069481495348e-11	1.4636846311407842e-10
51900000	0.004999632856940306	1.1640810246488006e-49	2.3490781263716583e-65	8.670337076408484e-9	1.2353942262211507e-15	7.167643096724924e-7	-5.80336614696254e-20	1.850880934193417e-19	9.61517150173499e-12	2.515069481495348e-11	1.4636846311407842e-10
52000000	0.004999632856940306	1.1640810246488006e-49	2.3490781263716583e-65	8.670337076408484e-9	1.2353942262211507e-15	7.167643096724924e-7	-5.803364916986378e-20	1.850880934193417e-19	9.61517150173499e-12	2.515069481495348e-11	1.4636846311407842e-10
52100000	0.004999632856940306	1.1640810246488006e-49	2.3490781263716583e-65	8.670337076408484e-9	1.2353942262211507e-15	7.167643096724924e-7	-5.803363687010216e-20	1.850880934193417e-19	9.61517150173499e-12	2.515069481495348e-11	1.4636846311407842e-10
52200000	0.004999632856940306	1.1640810246488006e-49	2.3490781263716583e-65	8.670337076408484e-9	1.2353942262211507e-15	7.167643096724924e-7	-5.803362457034054e-20	1.850880934193417e-19	9.61517150173499e-12	2.515069481495348e-11	1.4636846311407842e-10
52300000	0.004999632856940306	1.1640810246488006e-49	2.3490781263716583e-65	8.670337076408484e-9	1.2353942262211507e-15	7.167643096724924e-7	-5.803361227057893e-20	1.850880934193417e-19	9.61517150173499e-12	2.515069481495348e-11	1.4636846311407842e-10
52400000	0.004999632856940306	1.1640810246488006e-49	2.3490781263716583e-65	8.670337076408484e-9	1.2353942262211507e-15	7.167643096724924e-7	-5.803359997081731e-20	1.850880934193417e-19	9.61517150173499e-12	2.515069481495348e-11	1.4636846311407842e-10
52500000	0.004999632856940306	1.1640810246488006e-49	2.3490781263716583e-65	8.670337076408484e-9	1.2353942262211507e-15	7.167643096724924e-7	-5.803358767105569e-20	1.850880934193417e-19	9.61517150173499e-12	2.515069481495348e-11	1.4636846311407842e-10
52600000	0.004999632856940306	1.1640810246488006e-49	2.3490781263716583e-65	8.670337076408484e-9	1.2353942262211507e-15	7.167643096724924e-7	-5.803357537129406e-20	1.850880934193417e-19	9.61517150173499e-12	2.515069481495348e-11	1.4636846311407842e-10
52700000	0.004999632856940306	1.1640810246488006e-49	2.3490781263716583e-65	8.670337076408484e-9	1.2353942262211507e-15	7.167643096724924e-7	-5.803356307153244e-20	1.850880934193417e-19	9.61517150173499e-12	2.515069481495348e-11	1.4636846311407842e-10
52800000	0.004999632856940306	1.1640810246488006e-49	2.3490781263716583e-65	8.670337076408484e-9	1.2353942262211507e-15	7.167643096724924e-7	-5.803355077177083e-20	1.850880934193417e-19	9.61517150173499e-12	2.515069481495348e-11	1.4636846311407842e-10
52900000	0.004999632856940306	1.1640810246488006e-49	2.3490781263716583e-65	8.670337076408484e-9	1.2353942262211507e-15	7.167643096724924e-7	-5.803353847200921e-20	1.850880934193417e-19	9.61517150173499e-12	2.515069481495348e-11	1.4636846311407842e-10
53000000	0.004999632856940306	1.1640810246488006e-49	2.3490781263716583e-65	8.670337076408484e-9	1.2353942262211507e-15	7.167643096724924e-7	-5.803352617224759e-20	1.850880934193417e-19	9.61517150173499e-12	2.515069481495348e-11	1.4636846311407842e-10
53100000	0.004999632856940306	1.1640810246488006e-49	2.3490781263716583e-65	8.670337076408484e-9	1.2353942262211507e-15	7.167643096724924e-7	-5.803351387248597e-20	1.850880934193417e-19	9.61517150173499e-12	2.515069481495348e-11	1.4636846311407842e-10
53200000	0.004999632856940306	1.1640810246488006e-49	2.3490781263716583e-65	8.670337076408484e-9	1.2353942262211507e-15	7.167643096724924e-7	-5.803350157272436e-20	1.850880934193417e-19	9.61517150173499e-12	2.515069481495348e-11	1.4636846311407842e-10
53300000	0.004999632856940306	1.1640810246488006e-49	2.3490781263716583e-65	8.670337076408484e-9	1.2353942262211507e-15	7.167643096724924e-7	-5.803348927296274e-20	1.850880934193417e-19	9.61517150173499e-12	2.515069481495348e-11	1.4636846311407842e-10
53400000	0.004999632856940306	1.1640810246488006e-49	2.3490781263716583e-65	8.670337076408484e-9	1.2353942262211507e-15	7.167643096724924e-7	-5.803347697320112e-20	1.850880934193417e-19	9.61517150173499e-12	2.515069481495348e-11	1.4636846311407842e-10
53500000	0.004999632856940306	1.1640810246488006e-49	2.3490781263716583e-65	8.670337076408484e-9	1.2353942262211507e-15	7.167643096724924e-7	-5.80334646734395e-20	1.850880934193417e-19	9.61517150173499e-12	2.515069481495348e-11	1.4636846311407842e-10
53600000	0.004999632856940306	1.1640810246488006e-49	2.3490781263716583e-65	8.670337076408484e-9	1.2353942262211507e-15	7.167643096724924e-7	-5.803345237367789e-20	1.850880934193417e-19	9.61517150173499e-12	2.515069481495348e-11	1.4636846311407842e-10
53700000	0.004999632856940306	1.1640810246488006e-49	2.3490781263716583e-65	8.670337076408484e-9	1.2353942262211507e-15	7.167643096724924e-7	-5.803344007391627e-20	1.850880934193417e-19	9.61517150173499e-12	2.515069481495348e-11	1.4636846311407842e-10
53800000	0.004999632856940306	1.1640810246488006e-49	2.3490781263716583e-65	8.670337076408484e-9	1.2353942262211507e-15	7.167643096724924e-7	-5.803342777415465e-20	1.850880934193417e-19	9.61517150173499e-12	2.515069481495348e-11	1.4636846311407842e-10
53900000	0.004999632856940306	1.1640810246488006e-49	2.3490781263716583e-65	8.670337076408484e-9	1.2353942262211507e-15	7.167643096724924e-7	-5.803341547439303e-20	1.850880934193417e-19	9.61517150173499e-12	2.515069481495348e-11	1.4636846311407842e-10
54000000	0.004999632856940306	1.1640810246488006e-49	2.3490781263716583e-65	8.670337076408484e-9	1.2353942262211507e-15	7.167643096724924e-7	-5.803340317463142e-20	1.850880934193417e-19	9.61517150173499e-12	2.515069481495348e-11	1.4636846311407842e-10
54100000	0.004999632856940306	1.1640810246488006e-49	2.3490781263716583e-65	8.670337076408484e-9	1.2353942262211507e-15	7.167643096724924e-7	-5.80333908748698e-20	1.850880934193417e-19	9.61517150173499e-12	2.515069481495348e-11	1.4636846311407842e-10
54200000	0.004999632856940306	1.1640810246488006e-49	2.3490781263716583e-65	8.670337076408484e-9	1.2353942262211507e-15	7.167643096724924e-7	-5.803337857510818e-20	1.850880934193417e-19	9.61517150173499e-12	2.515069481495348e-11	1.4636846311407842e-10
54300000	0.004999632856940306	1.1640810246488006e-49	2.3490781263716583e-65	8.670337076408484e-9	1.2353942262211507e-15	7.167643096724924e-7	-5.803336627534656e-20	1.850880934193417e-19	9.61517150173499e-12	2.515069481495348e-11	1.4636846311407842e-10
54400000	0.004999632856940306	1.1640810246488006e-49	2.3490781263716583e-65	8.670337076408484e-9	1.2353942262211507e-15	7.167643096724924e-7	-5.803335397558495e-20	1.850880934193417e-19	9.61517150173499e-12	2.515069481495348e-11	1.4636846311407842e-10
54500000	0.004999632856940306	1.1640810246488006e-49	2.3490781263716583e-65	8.670337076408484e-9	1.2353942262211507e-15	7.167643096724924e-7	-5.803334167582333e-20	1.8508809341934168e-19	9.61517150173499e-12	2.515069481495348e-11	1.4636846311407842e-10
54600000	0.004999632856940306	1.1640810246488006e-49	2.349078126371658e-65	8.670337076408484e-9	1.2353942262211507e-15	7.167643096724924e-7	-5.803332937606171e-20	1.8508809341934168e-19	9.61517150173499e-12	2.515069481495348e-11	1.4636846311407842e-10
54700000	0.004999632856940306	1.1640810246488006e-49	2.349078126371658e-65	8.670337076408484e-9	1.2353942262211507e-15	7.167643096724924e-7	-5.803331707630009e-20	1.8508809341934168e-19	9.61517150173499e-12	2.515069481495348e-11	1.4636846311407842e-10
54800000	0.004999632856940306	1.1640810246488004e-49	2.349078126371658e-65	8.670337076408484e-9	1.2353942262211507e-15	7.167643096724924e-7	-5.803330477653848e-20	1.8508809341934168e-19	9.61517150173499e-12	2.515069481495348e-11	1.4636846311407842e-10
54900000	0.004999632856940306	1.1640810246488004e-49	2.349078126371658e-65	8.670337076408484e-9	1.2353942262211507e-15	7.167643096724924e-7	-5.803329247677686e-20	1.8508809341934168e-19	9.61517150173499e-12	2.515069481495348e-11	1.4636846311407842e-10
55000000	0.0049996328569403056	1.1640810246488004e-49	2.349078126371658e-65	8.670337076408484e-9	1.2353942262211507e-15	7.167643096724924e-7	-5.803328017701523e-20	1.8508809341934168e-19	9.61517150173499e-12	2.515069481495348e-11	1.4636846311407842e-10
55100000	0.0049996328569403056	1.1640810246488004e-49	2.349078126371658e-65	8.670337076408484e-9	1.2353942262211507e-15	7.167643096724924e-7	-5.803326787725361e-20	1.8508809341934168e-19	9.61517150173499e-12	2.5150694814953476e-11	1.4636846311407842e-10
55200000	0.0049996328569403056	1.1640810246488004e-49	2.349078126371658e-65	8.670337076408484e-9	1.2353942262211507e-15	7.167643096724924e-7	-5.803325557749199e-20	1.8508809341934168e-19	9.61517150173499e-12	2.5150694814953476e-11	1.4636846311407842e-10
55300000	0.0049996328569403056	1.1640810246488004e-49	2.349078126371658e-65	8.670337076408484e-9	1.2353942262211507e-15	7.167643096724924e-7	-5.803324327773038e-20	1.8508809341934168e-19	9.61517150173499e-12	2.5150694814953476e-11	1.4636846311407842e-10
55400000	0.0049996328569403056	1.1640810246488004e-49	2.349078126371658e-65	8.670337076408484e-9	1.2353942262211507e-15	7.167643096724924e-7	-5.803323097796876e-20	1.8508809341934168e-19	9.61517150173499e-12	2.5150694814953476e-11	1.4636846311407842e-10
55500000	0.0049996328569403056	1.1640810246488004e-49	2.349078126371658e-65	8.670337076408484e-9	1.2353942262211507e-15	7.167643096724924e-7	-5.803321867820714e-20	1.8508809341934168e-19	9.61517150173499e-12	2.5150694814953476e-11	1.4636846311407842e-10
55600000	0.0049996328569403056	1.1640810246488004e-49	2.349078126371658e-65	8.670337076408484e-9	1.2353942262211507e-15	7.167643096724924e-7	-5.803320637844552e-20	1.8508809341934168e-19	9.61517150173499e-12	2.5150694814953476e-11	1.4636846311407842e-10
55700000	0.0049996328569403056	1.1640810246488004e-49	2.349078126371658e-65	8.670337076408484e-9	1.2353942262211507e-15	7.167643096724924e-7	-5.803319407868391e-20	1.8508809341934168e-19	9.61517150173499e-12	2.5150694814953476e-11	1.4636846311407842e-10
55800000	0.0049996328569403056	1.1640810246488004e-49	2.349078126371658e-65	8.670337076408484e-9	1.2353942262211507e-15	7.167643096724924e-7	-5.803318177892229e-20	1.8508809341934168e-19	9.61517150173499e-12	2.5150694814953476e-11	1.4636846311407842e-10
55900000	0.0049996328569403056	1.1640810246488004e-49	2.349078126371658e-65	8.670337076408484e-9	1.2353942262211507e-15	7.167643096724924e-7	-5.803316947916067e-20	1.8508809341934168e-19	9.61517150173499e-12	2.5150694814953476e-11	1.4636846311407842e-10
56000000	0.0049996328569403056	1.1640810246488004e-49	2.349078126371658e-65	8.670337076408484e-9	1.2353942262211507e-15	7.167643096724924e-7	-5.803315717939905e-20	1.8508809341934168e-19	9.61517150173499e-12	2.5150694814953476e-11	1.4636846311407842e-10
56100000	0.0049996328569403056	1.1640810246488004e-49	2.349078126371658e-65	8.670337076408484e-9	1.2353942262211507e-15	7.167643096724924e-7	-5.803314487963744e-20	1.8508809341934168e-19	9.61517150173499e-12	2.5150694814953476e-11	1.4636846311407842e-10
56200000	0.0049996328569403056	1.1640810246488004e-49	2.349078126371658e-65	8.670337076408484e-9	1.2353942262211507e-15	7.167643096724924e-7	-5.803313257987582e-20	1.8508809341934168e-19	9.61517150173499e-12	2.5150694814953476e-11	1.4636846311407842e-10
56300000	0.0049996328569403056	1.1640810246488004e-49	2.349078126371658e-65	8.670337076408484e-9	1.2353942262211507e-15	7.167643096724924e-7	-5.80331202801142e-20	1.8508809341934168e-19	9.61517150173499e-12	2.5150694814953476e-11	1.4636846311407842e-10
56400000	0.0049996328569403056	1.1640810246488004e-49	2.349078126371658e-65	8.670337076408484e-9	1.2353942262211507e-15	7.167643096724924e-7	-5.803310798035258e-20	1.8508809341934168e-19	9.61517150173499e-12	2.5150694814953476e-11	1.4636846311407842e-10
56500000	0.0049996328569403056	1.1640810246488004e-49	2.349078126371658e-65	8.670337076408484e-9	1.2353942262211507e-15	7.167643096724924e-7	-5.803309568059097e-20	1.8508809341934168e-19	9.61517150173499e-12	2.5150694814953476e-11	1.4636846311407842e-10
56600000	0.0049996328569403056	1.1640810246488004e-49	2.349078126371658e-65	8.670337076408484e-9	1.2353942262211507e-15	7.167643096724924e-7	-5.803308338082935e-20	1.8508809341934168e-19	9.61517150173499e-12	2.5150694814953476e-11	1.4636846311407842e-10
56700000	0.0049996328569403056	1.1640810246488004e-49	2.349078126371658e-65	8.670337076408484e-9	1.2353942262211507e-15	7.167643096724924e-7	-5.803307108106773e-20	1.8508809341934168e-19	9.61517150173499e-12	2.5150694814953476e-11	1.4636846311407842e-10
56800000	0.0049996328569403056	1.1640810246488004e-49	2.349078126371658e-65	8.670337076408484e-9	1.2353942262211507e-15	7.167643096724924e-7	-5.803305878130611e-20	1.8508809341934168e-19	9.61517150173499e-12	2.5150694814953476e-11	1.4636846311407842e-10
56900000	0.0049996328569403056	1.1640810246488004e-49	2.349078126371658e-65	8.670337076408484e-9	1.2353942262211507e-15	7.167643096724924e-7	-5.80330464815445e-20	1.8508809341934168e-19	9.61517150173499e-12	2.5150694814953476e-11	1.4636846311407842e-10
57000000	0.0049996328569403056	1.1640810246488004e-49	2.349078126371658e-65	8.670337076408484e-9	1.2353942262211507e-15	7.167643096724924e-7	-5.803303418178288e-20	1.8508809341934168e-19	9.61517150173499e-12	2.5150694814953476e-11	1.4636846311407842e-10
57100000	0.0049996328569403056	1.1640810246488004e-49	2.349078126371658e-65	8.670337076408484e-9	1.2353942262211507e-15	7.167643096724924e-7	-5.803302188202126e-20	1.8508809341934168e-19	9.61517150173499e-12	2.5150694814953476e-11	1.4636846311407842e-10
57200000	0.0049996328569403056	1.1640810246488004e-49	2.349078126371658e-65	8.670337076408484e-9	1.2353942262211507e-15	7.167643096724924e-7	-5.803300958225963e-20	1.8508809341934168e-19	9.61517150173499e-12	2.5150694814953476e-11	1.4636846311407842e-10
57300000	0.0049996328569403056	1.1640810246488003e-49	2.349078126371658e-65	8.670337076408484e-9	1.2353942262211507e-15	7.167643096724924e-7	-5.803299728249803e-20	1.8508809341934168e-19	9.61517150173499e-12	2.5150694814953476e-11	1.4636846311407842e-10
57400000	0.0049996328569403056	1.1640810246488003e-49	2.349078126371658e-65	8.670337076408484e-9	1.2353942262211507e-15	7.167643096724924e-7	-5.80329849827364e-20	1.8508809341934168e-19	9.61517150173499e-12	2.5150694814953476e-11	1.4636846311407842e-10
57500000	0.0049996328569403056	1.1640810246488003e-49	2.349078126371658e-65	8.670337076408484e-9	1.2353942262211507e-15	7.167643096724924e-7	-5.803297268297478e-20	1.8508809341934168e-19	9.61517150173499e-12	2.5150694814953476e-11	1.4636846311407842e-10
57600000	0.0049996328569403056	1.1640810246488003e-49	2.349078126371658e-65	8.670337076408484e-9	1.2353942262211507e-15	7.167643096724924e-7	-5.803296038321316e-20	1.8508809341934168e-19	9.61517150173499e-12	2.5150694814953476e-11	1.4636846311407842e-10
57700000	0.0049996328569403056	1.1640810246488003e-49	2.349078126371658e-65	8.670337076408484e-9	1.2353942262211507e-15	7.167643096724924e-7	-5.803294808345154e-20	1.8508809341934168e-19	9.61517150173499e-12	2.5150694814953476e-11	1.4636846311407842e-10
57800000	0.0049996328569403056	1.1640810246488003e-49	2.349078126371658e-65	8.670337076408484e-9	1.2353942262211507e-15	7.167643096724924e-7	-5.803293578368993e-20	1.8508809341934168e-19	9.61517150173499e-12	2.5150694814953476e-11	1.4636846311407842e-10
57900000	0.0049996328569403056	1.1640810246488003e-49	2.349078126371658e-65	8.670337076408484e-9	1.2353942262211507e-15	7.167643096724924e-7	-5.803292348392831e-20	1.8508809341934168e-19	9.61517150173499e-12	2.5150694814953476e-11	1.4636846311407842e-10
58000000	0.0049996328569403056	1.1640810246488003e-49	2.349078126371658e-65	8.670337076408484e-9	1.2353942262211507e-15	7.167643096724924e-7	-5.803291118416669e-20	1.8508809341934168e-19	9.61517150173499e-12	2.5150694814953476e-11	1.4636846311407842e-10
58100000	0.0049996328569403056	1.1640810246488003e-49	2.349078126371658e-65	8.670337076408484e-9	1.2353942262211507e-15	7.167643096724924e-7	-5.803289888440507e-20	1.8508809341934168e-19	9.61517150173499e-12	2.5150694814953476e-11	1.4636846311407842e-10
58200000	0.0049996328569403056	1.1640810246488003e-49	2.349078126371658e-65	8.670337076408484e-9	1.2353942262211507e-15	7.167643096724924e-7	-5.803288658464346e-20	1.8508809341934168e-19	9.61517150173499e-12	2.5150694814953476e-11	1.4636846311407842e-10
58300000	0.0049996328569403056	1.1640810246488003e-49	2.349078126371658e-65	8.670337076408484e-9	1.2353942262211507e-15	7.167643096724924e-7	-5.803287428488184e-20	1.8508809341934168e-19	9.61517150173499e-12	2.5150694814953476e-11	1.4636846311407842e-10
58400000	0.0049996328569403056	1.1640810246488003e-49	2.349078126371658e-65	8.670337076408484e-9	1.2353942262211507e-15	7.167643096724924e-7	-5.803286198512022e-20	1.8508809341934168e-19	9.61517150173499e-12	2.5150694814953476e-11	1.4636846311407842e-10
58500000	0.0049996328569403056	1.1640810246488003e-49	2.349078126371658e-65	8.670337076408484e-9	1.2353942262211507e-15	7.167643096724924e-7	-5.80328496853586e-20	1.8508809341934168e-19	9.61517150173499e-12	2.5150694814953476e-11	1.4636846311407842e-10
58600000	0.0049996328569403056	1.1640810246488003e-49	2.349078126371658e-65	8.670337076408484e-9	1.2353942262211507e-15	7.167643096724924e-7	-5.803283738559699e-20	1.8508809341934168e-19	9.61517150173499e-12	2.5150694814953476e-11	1.4636846311407842e-10
58700000	0.0049996328569403056	1.1640810246488003e-49	2.349078126371658e-65	8.670337076408484e-9	1.2353942262211507e-15	7.167643096724924e-7	-5.803282508583537e-20	1.8508809341934168e-19	9.61517150173499e-12	2.5150694814953476e-11	1.4636846311407842e-10
58800000	0.0049996328569403056	1.1640810246488003e-49	2.349078126371658e-65	8.670337076408484e-9	1.2353942262211507e-15	7.167643096724924e-7	-5.803281278607375e-20	1.8508809341934168e-19	9.61517150173499e-12	2.5150694814953476e-11	1.4636846311407842e-10
58900000	0.0049996328569403056	1.1640810246488003e-49	2.349078126371658e-65	8.670337076408484e-9	1.2353942262211507e-15	7.167643096724924e-7	-5.803280048631213e-20	1.8508809341934168e-19	9.61517150173499e-12	2.5150694814953476e-11	1.4636846311407842e-10
59000000	0.0049996328569403056	1.1640810246488003e-49	2.349078126371658e-65	8.670337076408484e-9	1.2353942262211507e-15	7.167643096724924e-7	-5.803278818655052e-20	1.8508809341934168e-19	9.61517150173499e-12	2.5150694814953476e-11	1.4636846311407842e-10
59100000	0.0049996328569403056	1.1640810246488003e-49	2.349078126371658e-65	8.670337076408484e-9	1.2353942262211507e-15	7.167643096724924e-7	-5.80327758867889e-20	1.8508809341934168e-19	9.61517150173499e-12	2.5150694814953476e-11	1.4636846311407842e-10
59200000	0.0049996328569403056	1.1640810246488003e-49	2.349078126371658e-65	8.670337076408484e-9	1.2353942262211507e-15	7.167643096724924e-7	-5.803276358702728e-20	1.8508809341934168e-19	9.61517150173499e-12	2.5150694814953476e-11	1.4636846311407842e-10
59300000	0.0049996328569403056	1.1640810246488003e-49	2.349078126371658e-65	8.670337076408484e-9	1.2353942262211507e-15	7.167643096724924e-7	-5.803275128726566e-20	1.8508809341934168e-19	9.61517150173499e-12	2.5150694814953476e-11	1.4636846311407842e-10
59400000	0.0049996328569403056	1.1640810246488003e-49	2.349078126371658e-65	8.670337076408484e-9	1.2353942262211507e-15	7.167643096724924e-7	-5.803273898750405e-20	1.8508809341934168e-19	9.61517150173499e-12	2.5150694814953476e-11	1.4636846311407842e-10
59500000	0.0049996328569403056	1.1640810246488003e-49	2.349078126371658e-65	8.670337076408484e-9	1.2353942262211507e-15	7.167643096724924e-7	-5.803272668774243e-20	1.8508809341934168e-19	9.61517150173499e-12	2.5150694814953476e-11	1.4636846311407842e-10
59600000	0.0049996328569403056	1.1640810246488003e-49	2.349078126371658e-65	8.670337076408484e-9	1.2353942262211507e-15	7.167643096724924e-7	-5.80327143879808e-20	1.8508809341934168e-19	9.61517150173499e-12	2.5150694814953476e-11	1.4636846311407842e-10
59700000	0.0049996328569403056	1.1640810246488003e-49	2.349078126371658e-65	8.670337076408484e-9	1.2353942262211507e-15	7.167643096724924e-7	-5.803270208821918e-20	1.8508809341934168e-19	9.61517150173499e-12	2.5150694814953476e-11	1.4636846311407842e-10
59800000	0.0049996328569403056	1.1640810246488003e-49	2.349078126371658e-65	8.670337076408484e-9	1.2353942262211507e-15	7.167643096724924e-7	-5.803268978845758e-20	1.8508809341934168e-19	9.61517150173499e-12	2.5150694814953476e-11	1.4636846311407842e-10
59900000	0.0049996328569403056	1.1640810246488003e-49	2.349078126371658e-65	8.670337076408484e-9	1.2353942262211507e-15	7.167643096724924e-7	-5.803267748869595e-20	1.8508809341934168e-19	9.61517150173499e-12	2.5150694814953476e-11	1.4636846311407842e-10
60000000	0.0049996328569403056	1.1640810246488003e-49	2.349078126371658e-65	8.670337076408484e-9	1.2353942262211507e-15	7.167643096724924e-7	-5.803266518893433e-20	1.8508809341934168e-19	9.61517150173499e-12	2.5150694814953476e-11	1.4636846311407842e-10
60100000	0.0049996328569403056	1.1640810246488003e-49	2.349078126371658e-65	8.670337076408484e-9	1.2353942262211507e-15	7.167643096724924e-7	-5.803265288917271e-20	1.8508809341934168e-19	9.61517150173499e-12	2.5150694814953476e-11	1.4636846311407842e-10
60200000	0.0049996328569403056	1.1640810246488003e-49	2.349078126371658e-65	8.670337076408484e-9	1.2353942262211507e-15	7.167643096724924e-7	-5.803264058941109e-20	1.8508809341934168e-19	9.61517150173499e-12	2.5150694814953476e-11	1.4636846311407842e-10
60300000	0.0049996328569403056	1.1640810246488003e-49	2.349078126371658e-65	8.670337076408484e-9	1.2353942262211507e-15	7.167643096724924e-7	-5.803262828964948e-20	1.8508809341934168e-19	9.61517150173499e-12	2.5150694814953476e-11	1.4636846311407842e-10
60400000	0.0049996328569403056	1.1640810246488003e-49	2.349078126371658e-65	8.670337076408484e-9	1.2353942262211507e-15	7.167643096724924e-7	-5.803261598988786e-20	1.8508809341934168e-19	9.61517150173499e-12	2.5150694814953476e-11	1.4636846311407842e-10
60500000	0.0049996328569403056	1.1640810246488003e-49	2.349078126371658e-65	8.670337076408484e-9	1.2353942262211507e-15	7.167643096724924e-7	-5.803260369012624e-20	1.8508809341934168e-19	9.61517150173499e-12	2.5150694814953476e-11	1.4636846311407842e-10
60600000	0.0049996328569403056	1.1640810246488003e-49	2.349078126371658e-65	8.670337076408484e-9	1.2353942262211507e-15	7.167643096724924e-7	-5.803259139036462e-20	1.8508809341934168e-19	9.61517150173499e-12	2.5150694814953476e-11	1.4636846311407842e-10
60700000	0.0049996328569403056	1.1640810246488003e-49	2.349078126371658e-65	8.670337076408484e-9	1.2353942262211507e-15	7.167643096724924e-7	-5.803257909060301e-20	1.8508809341934168e-19	9.61517150173499e-12	2.5150694814953476e-11	1.4636846311407842e-10
60800000	0.0049996328569403056	1.1640810246488003e-49	2.349078126371658e-65	8.670337076408484e-9	1.2353942262211507e-15	7.167643096724924e-7	-5.803256679084139e-20	1.8508809341934168e-19	9.61517150173499e-12	2.5150694814953476e-11	1.4636846311407842e-10
60900000	0.0049996328569403056	1.1640810246488003e-49	2.349078126371658e-65	8.670337076408484e-9	1.2353942262211507e-15	7.167643096724924e-7	-5.803255449107977e-20	1.8508809341934168e-19	9.61517150173499e-12	2.5150694814953476e-11	1.4636846311407842e-10
61000000	0.0049996328569403056	1.1640810246488003e-49	2.349078126371658e-65	8.670337076408484e-9	1.2353942262211507e-15	7.167643096724924e-7	-5.803254219131815e-20	1.8508809341934168e-19	9.61517150173499e-12	2.5150694814953476e-11	1.4636846311407842e-10
61100000	0.0049996328569403056	1.1640810246488003e-49	2.349078126371658e-65	8.670337076408484e-9	1.2353942262211507e-15	7.167643096724924e-7	-5.803252989155654e-20	1.8508809341934168e-19	9.61517150173499e-12	2.5150694814953476e-11	1.4636846311407842e-10
61200000	0.0049996328569403056	1.1640810246488e-49	2.349078126371658e-65	8.670337076408484e-9	1.2353942262211507e-15	7.167643096724924e-7	-5.803251759179492e-20	1.8508809341934168e-19	9.61517150173499e-12	2.5150694814953476e-11	1.4636846311407842e-10
61300000	0.0049996328569403056	1.1640810246488e-49	2.349078126371658e-65	8.670337076408484e-9	1.2353942262211507e-15	7.167643096724924e-7	-5.80325052920333e-20	1.8508809341934168e-19	9.61517150173499e-12	2.5150694814953476e-11	1.4636846311407842e-10
61400000	0.0049996328569403056	1.1640810246488e-49	2.349078126371658e-65	8.670337076408484e-9	1.2353942262211507e-15	7.167643096724924e-7	-5.803249299227168e-20	1.8508809341934168e-19	9.61517150173499e-12	2.5150694814953476e-11	1.4636846311407842e-10
61500000	0.0049996328569403056	1.1640810246488e-49	2.349078126371658e-65	8.670337076408484e-9	1.2353942262211507e-15	7.167643096724924e-7	-5.803248069251007e-20	1.8508809341934168e-19	9.61517150173499e-12	2.5150694814953476e-11	1.4636846311407842e-10
61600000	0.0049996328569403056	1.1640810246488e-49	2.349078126371658e-65	8.670337076408484e-9	1.2353942262211507e-15	7.167643096724924e-7	-5.803246839274845e-20	1.8508809341934168e-19	9.61517150173499e-12	2.5150694814953476e-11	1.4636846311407842e-10
61700000	0.0049996328569403056	1.1640810246488e-49	2.349078126371658e-65	8.670337076408484e-9	1.2353942262211507e-15	7.167643096724924e-7	-5.803245609298683e-20	1.8508809341934168e-19	9.61517150173499e-12	2.5150694814953476e-11	1.4636846311407842e-10
61800000	0.0049996328569403056	1.1640810246488e-49	2.349078126371658e-65	8.670337076408484e-9	1.2353942262211507e-15	7.167643096724924e-7	-5.80324437932252e-20	1.8508809341934168e-19	9.61517150173499e-12	2.5150694814953476e-11	1.4636846311407842e-10
61900000	0.0049996328569403056	1.1640810246488e-49	2.349078126371658e-65	8.670337076408484e-9	1.2353942262211507e-15	7.167643096724924e-7	-5.80324314934636e-20	1.8508809341934168e-19	9.61517150173499e-12	2.5150694814953476e-11	1.4636846311407842e-10
62000000	0.0049996328569403056	1.1640810246488e-49	2.349078126371658e-65	8.670337076408484e-9	1.2353942262211507e-15	7.167643096724924e-7	-5.803241919370198e-20	1.8508809341934168e-19	9.61517150173499e-12	2.5150694814953476e-11	1.4636846311407842e-10
62100000	0.0049996328569403056	1.1640810246488e-49	2.349078126371658e-65	8.670337076408484e-9	1.2353942262211507e-15	7.167643096724924e-7	-5.803240689394035e-20	1.8508809341934168e-19	9.61517150173499e-12	2.5150694814953476e-11	1.4636846311407842e-10
62200000	0.0049996328569403056	1.1640810246488e-49	2.349078126371658e-65	8.670337076408484e-9	1.2353942262211507e-15	7.167643096724924e-7	-5.803239459417873e-20	1.8508809341934168e-19	9.61517150173499e-12	2.5150694814953476e-11	1.4636846311407842e-10
62300000	0.0049996328569403056	1.1640810246488e-49	2.349078126371658e-65	8.670337076408484e-9	1.2353942262211507e-15	7.167643096724924e-7	-5.803238229441712e-20	1.8508809341934168e-19	9.61517150173499e-12	2.5150694814953476e-11	1.4636846311407842e-10
62400000	0.0049996328569403056	1.1640810246488e-49	2.349078126371658e-65	8.670337076408484e-9	1.2353942262211507e-15	7.167643096724924e-7	-5.80323699946555e-20	1.8508809341934168e-19	9.61517150173499e-12	2.5150694814953476e-11	1.4636846311407842e-10
62500000	0.0049996328569403056	1.1640810246488e-49	2.349078126371658e-65	8.670337076408484e-9	1.2353942262211507e-15	7.167643096724924e-7	-5.803235769489388e-20	1.8508809341934168e-19	9.61517150173499e-12	2.5150694814953476e-11	1.4636846311407842e-10
62600000	0.0049996328569403056	1.1640810246488e-49	2.349078126371658e-65	8.670337076408484e-9	1.2353942262211507e-15	7.167643096724924e-7	-5.803234539513226e-20	1.8508809341934168e-19	9.61517150173499e-12	2.5150694814953476e-11	1.4636846311407842e-10
62700000	0.0049996328569403056	1.1640810246488e-49	2.349078126371658e-65	8.670337076408484e-9	1.2353942262211507e-15	7.167643096724924e-7	-5.803233309537064e-20	1.8508809341934168e-19	9.61517150173499e-12	2.5150694814953476e-11	1.4636846311407842e-10
62800000	0.0049996328569403056	1.1640810246488e-49	2.349078126371658e-65	8.670337076408484e-9	1.2353942262211507e-15	7.167643096724924e-7	-5.803232079560903e-20	1.8508809341934168e-19	9.61517150173499e-12	2.5150694814953476e-11	1.4636846311407842e-10
62900000	0.0049996328569403056	1.1640810246488e-49	2.349078126371658e-65	8.670337076408484e-9	1.2353942262211507e-15	7.167643096724924e-7	-5.803230849584741e-20	1.8508809341934168e-19	9.61517150173499e-12	2.5150694814953476e-11	1.4636846311407842e-10
63000000	0.0049996328569403056	1.1640810246488e-49	2.349078126371658e-65	8.670337076408484e-9	1.2353942262211507e-15	7.167643096724924e-7	-5.803229619608579e-20	1.8508809341934168e-19	9.61517150173499e-12	2.5150694814953476e-11	1.4636846311407842e-10
63100000	0.0049996328569403056	1.1640810246488e-49	2.349078126371658e-65	8.670337076408484e-9	1.2353942262211507e-15	7.167643096724924e-7	-5.803228389632417e-20	1.8508809341934168e-19	9.61517150173499e-12	2.5150694814953476e-11	1.4636846311407842e-10
63200000	0.0049996328569403056	1.1640810246488e-49	2.349078126371658e-65	8.670337076408484e-9	1.2353942262211507e-15	7.167643096724924e-7	-5.803227159656256e-20	1.8508809341934168e-19	9.61517150173499e-12	2.5150694814953476e-11	1.4636846311407842e-10
63300000	0.0049996328569403056	1.1640810246488e-49	2.349078126371658e-65	8.670337076408484e-9	1.2353942262211507e-15	7.167643096724924e-7	-5.803225929680094e-20	1.8508809341934168e-19	9.61517150173499e-12	2.5150694814953476e-11	1.4636846311407842e-10
63400000	0.0049996328569403056	1.1640810246488e-49	2.349078126371658e-65	8.670337076408484e-9	1.2353942262211507e-15	7.167643096724924e-7	-5.803224699703932e-20	1.8508809341934168e-19	9.61517150173499e-12	2.5150694814953476e-11	1.4636846311407842e-10
63500000	0.0049996328569403056	1.1640810246488e-49	2.349078126371658e-65	8.670337076408484e-9	1.2353942262211507e-15	7.167643096724924e-7	-5.80322346972777e-20	1.8508809341934168e-19	9.61517150173499e-12	2.5150694814953476e-11	1.4636846311407842e-10
63600000	0.0049996328569403056	1.1640810246488e-49	2.349078126371658e-65	8.670337076408484e-9	1.2353942262211507e-15	7.167643096724924e-7	-5.803222239751609e-20	1.8508809341934168e-19	9.61517150173499e-12	2.5150694814953476e-11	1.4636846311407842e-10
63700000	0.0049996328569403056	1.1640810246488e-49	2.349078126371658e-65	8.670337076408484e-9	1.2353942262211507e-15	7.167643096724924e-7	-5.803221009775447e-20	1.8508809341934168e-19	9.61517150173499e-12	2.5150694814953476e-11	1.4636846311407842e-10
63800000	0.0049996328569403056	1.1640810246488e-49	2.349078126371658e-65	8.670337076408484e-9	1.2353942262211507e-15	7.167643096724924e-7	-5.803219779799285e-20	1.8508809341934168e-19	9.61517150173499e-12	2.5150694814953476e-11	1.4636846311407842e-10
63900000	0.0049996328569403056	1.1640810246488e-49	2.349078126371658e-65	8.670337076408484e-9	1.2353942262211507e-15	7.167643096724924e-7	-5.803218549823123e-20	1.8508809341934168e-19	9.61517150173499e-12	2.5150694814953476e-11	1.4636846311407842e-10
64000000	0.0049996328569403056	1.1640810246488e-49	2.349078126371658e-65	8.670337076408484e-9	1.2353942262211507e-15	7.167643096724924e-7	-5.803217319846962e-20	1.8508809341934168e-19	9.61517150173499e-12	2.5150694814953476e-11	1.4636846311407842e-10
64100000	0.0049996328569403056	1.1640810246488e-49	2.349078126371658e-65	8.670337076408484e-9	1.2353942262211507e-15	7.167643096724924e-7	-5.8032160898708e-20	1.8508809341934168e-19	9.61517150173499e-12	2.5150694814953476e-11	1.4636846311407842e-10
64200000	0.0049996328569403056	1.1640810246488e-49	2.349078126371658e-65	8.670337076408484e-9	1.2353942262211507e-15	7.167643096724924e-7	-5.803214859894638e-20	1.8508809341934168e-19	9.61517150173499e-12	2.5150694814953476e-11	1.4636846311407842e-10
64300000	0.0049996328569403056	1.1640810246488e-49	2.349078126371658e-65	8.670337076408484e-9	1.2353942262211507e-15	7.167643096724924e-7	-5.803213629918475e-20	1.8508809341934168e-19	9.61517150173499e-12	2.5150694814953476e-11	1.4636846311407842e-10
64400000	0.0049996328569403056	1.1640810246488e-49	2.349078126371658e-65	8.670337076408484e-9	1.2353942262211507e-15	7.167643096724924e-7	-5.803212399942315e-20	1.8508809341934168e-19	9.61517150173499e-12	2.5150694814953476e-11	1.4636846311407842e-10
64500000	0.0049996328569403056	1.1640810246488e-49	2.349078126371658e-65	8.670337076408484e-9	1.2353942262211507e-15	7.167643096724924e-7	-5.803211169966152e-20	1.8508809341934168e-19	9.61517150173499e-12	2.5150694814953476e-11	1.4636846311407842e-10
64600000	0.0049996328569403056	1.1640810246488e-49	2.349078126371658e-65	8.670337076408484e-9	1.2353942262211507e-15	7.167643096724924e-7	-5.80320993998999e-20	1.8508809341934168e-19	9.61517150173499e-12	2.5150694814953476e-11	1.4636846311407842e-10
64700000	0.0049996328569403056	1.1640810246488e-49	2.349078126371658e-65	8.670337076408484e-9	1.2353942262211507e-15	7.167643096724924e-7	-5.803208710013828e-20	1.8508809341934168e-19	9.61517150173499e-12	2.5150694814953476e-11	1.4636846311407842e-10
64800000	0.0049996328569403056	1.1640810246488e-49	2.349078126371658e-65	8.670337076408484e-9	1.2353942262211507e-15	7.167643096724924e-7	-5.803207480037667e-20	1.8508809341934168e-19	9.61517150173499e-12	2.5150694814953476e-11	1.4636846311407842e-10
64900000	0.0049996328569403056	1.1640810246488e-49	2.349078126371658e-65	8.670337076408484e-9	1.2353942262211507e-15	7.167643096724924e-7	-5.803206250061505e-20	1.8508809341934168e-19	9.61517150173499e-12	2.5150694814953476e-11	1.4636846311407842e-10
65000000	0.0049996328569403056	1.1640810246488e-49	2.349078126371658e-65	8.670337076408484e-9	1.2353942262211507e-15	7.167643096724924e-7	-5.803205020085343e-20	1.8508809341934168e-19	9.61517150173499e-12	2.5150694814953476e-11	1.4636846311407842e-10
65100000	0.0049996328569403056	1.1640810246488e-49	2.349078126371658e-65	8.670337076408484e-9	1.2353942262211507e-15	7.167643096724924e-7	-5.803203790109181e-20	1.8508809341934168e-19	9.61517150173499e-12	2.5150694814953476e-11	1.4636846311407842e-10
65200000	0.0049996328569403056	1.1640810246488e-49	2.349078126371658e-65	8.670337076408484e-9	1.2353942262211507e-15	7.167643096724924e-7	-5.803202560133019e-20	1.8508809341934168e-19	9.61517150173499e-12	2.5150694814953476e-11	1.4636846311407842e-10
65300000	0.0049996328569403056	1.1640810246488e-49	2.349078126371658e-65	8.670337076408484e-9	1.2353942262211507e-15	7.167643096724924e-7	-5.803201330156858e-20	1.8508809341934168e-19	9.61517150173499e-12	2.5150694814953476e-11	1.4636846311407842e-10
65400000	0.0049996328569403056	1.1640810246488e-49	2.349078126371658e-65	8.670337076408484e-9	1.2353942262211507e-15	7.167643096724924e-7	-5.803200100180696e-20	1.8508809341934168e-19	9.61517150173499e-12	2.5150694814953476e-11	1.4636846311407842e-10
65500000	0.0049996328569403056	1.1640810246488e-49	2.349078126371658e-65	8.670337076408484e-9	1.2353942262211507e-15	7.167643096724924e-7	-5.803198870204534e-20	1.8508809341934168e-19	9.61517150173499e-12	2.5150694814953476e-11	1.4636846311407842e-10
65600000	0.0049996328569403056	1.1640810246488e-49	2.349078126371658e-65	8.670337076408484e-9	1.2353942262211507e-15	7.167643096724924e-7	-5.803197640228372e-20	1.8508809341934168e-19	9.61517150173499e-12	2.5150694814953476e-11	1.4636846311407842e-10
65700000	0.0049996328569403056	1.1640810246488e-49	2.3490781263716583e-65	8.670337076408484e-9	1.2353942262211507e-15	7.167643096724924e-7	-5.803196410252211e-20	1.8508809341934168e-19	9.61517150173499e-12	2.5150694814953476e-11	1.4636846311407842e-10
65800000	0.0049996328569403056	1.1640810246488e-49	2.3490781263716583e-65	8.670337076408484e-9	1.2353942262211507e-15	7.167643096724924e-7	-5.803195180276049e-20	1.8508809341934168e-19	9.61517150173499e-12	2.5150694814953476e-11	1.4636846311407842e-10
65900000	0.0049996328569403056	1.1640810246488e-49	2.3490781263716583e-65	8.670337076408484e-9	1.2353942262211507e-15	7.167643096724924e-7	-5.803193950299887e-20	1.8508809341934168e-19	9.61517150173499e-12	2.5150694814953476e-11	1.4636846311407842e-10
66000000	0.0049996328569403056	1.1640810246488e-49	2.3490781263716583e-65	8.670337076408484e-9	1.2353942262211507e-15	7.167643096724924e-7	-5.803192720323725e-20	1.8508809341934168e-19	9.61517150173499e-12	2.5150694814953476e-11	1.4636846311407842e-10
66100000	0.0049996328569403056	1.1640810246488e-49	2.3490781263716583e-65	8.670337076408484e-9	1.2353942262211507e-15	7.167643096724924e-7	-5.803191490347564e-20	1.8508809341934168e-19	9.61517150173499e-12	2.5150694814953476e-11	1.4636846311407842e-10
66200000	0.0049996328569403056	1.1640810246488e-49	2.3490781263716583e-65	8.670337076408484e-9	1.2353942262211507e-15	7.167643096724924e-7	-5.803190260371402e-20	1.8508809341934168e-19	9.61517150173499e-12	2.5150694814953476e-11	1.4636846311407842e-10
66300000	0.0049996328569403056	1.1640810246488e-49	2.3490781263716583e-65	8.670337076408484e-9	1.2353942262211507e-15	7.167643096724924e-7	-5.80318903039524e-20	1.8508809341934168e-19	9.61517150173499e-12	2.5150694814953476e-11	1.4636846311407842e-10
66400000	0.0049996328569403056	1.1640810246487999e-49	2.3490781263716583e-65	8.670337076408484e-9	1.2353942262211507e-15	7.167643096724924e-7	-5.803187800419078e-20	1.8508809341934168e-19	9.61517150173499e-12	2.5150694814953476e-11	1.4636846311407842e-10
66500000	0.0049996328569403056	1.1640810246487999e-49	2.3490781263716583e-65	8.670337076408484e-9	1.2353942262211507e-15	7.167643096724924e-7	-5.803186570442917e-20	1.8508809341934168e-19	9.61517150173499e-12	2.5150694814953476e-11	1.4636846311407842e-10
66600000	0.0049996328569403056	1.1640810246487999e-49	2.3490781263716583e-65	8.670337076408484e-9	1.2353942262211507e-15	7.167643096724924e-7	-5.803185340466755e-20	1.8508809341934168e-19	9.61517150173499e-12	2.5150694814953476e-11	1.4636846311407842e-10
66700000	0.0049996328569403056	1.1640810246487999e-49	2.3490781263716583e-65	8.670337076408484e-9	1.2353942262211507e-15	7.167643096724924e-7	-5.803184110490592e-20	1.8508809341934168e-19	9.61517150173499e-12	2.5150694814953476e-11	1.4636846311407842e-10
66800000	0.0049996328569403056	1.1640810246487999e-49	2.3490781263716583e-65	8.670337076408484e-9	1.2353942262211507e-15	7.167643096724924e-7	-5.80318288051443e-20	1.8508809341934168e-19	9.61517150173499e-12	2.5150694814953476e-11	1.4636846311407842e-10
66900000	0.0049996328569403056	1.1640810246487999e-49	2.3490781263716583e-65	8.670337076408484e-9	1.2353942262211507e-15	7.167643096724924e-7	-5.80318165053827e-20	1.8508809341934168e-19	9.61517150173499e-12	2.5150694814953476e-11	1.4636846311407842e-10
67000000	0.0049996328569403056	1.1640810246487999e-49	2.3490781263716583e-65	8.670337076408484e-9	1.2353942262211507e-15	7.167643096724924e-7	-5.803180420562107e-20	1.8508809341934168e-19	9.61517150173499e-12	2.5150694814953476e-11	1.4636846311407842e-10
67100000	0.0049996328569403056	1.1640810246487999e-49	2.3490781263716583e-65	8.670337076408484e-9	1.2353942262211507e-15	7.167643096724924e-7	-5.803179190585945e-20	1.8508809341934168e-19	9.61517150173499e-12	2.5150694814953476e-11	1.4636846311407842e-10
67200000	0.0049996328569403056	1.1640810246487999e-49	2.3490781263716583e-65	8.670337076408484e-9	1.2353942262211507e-15	7.167643096724924e-7	-5.803177960609783e-20	1.8508809341934168e-19	9.61517150173499e-12	2.5150694814953476e-11	1.4636846311407842e-10
67300000	0.0049996328569403056	1.1640810246487999e-49	2.3490781263716583e-65	8.670337076408484e-9	1.2353942262211507e-15	7.167643096724924e-7	-5.803176730633622e-20	1.8508809341934168e-19	9.61517150173499e-12	2.5150694814953476e-11	1.4636846311407842e-10
67400000	0.0049996328569403056	1.1640810246487999e-49	2.3490781263716583e-65	8.670337076408484e-9	1.2353942262211507e-15	7.167643096724924e-7	-5.80317550065746e-20	1.8508809341934168e-19	9.61517150173499e-12	2.5150694814953476e-11	1.4636846311407842e-10
67500000	0.0049996328569403056	1.1640810246487999e-49	2.3490781263716583e-65	8.670337076408484e-9	1.2353942262211507e-15	7.167643096724924e-7	-5.803174270681298e-20	1.8508809341934168e-19	9.61517150173499e-12	2.5150694814953476e-11	1.4636846311407842e-10
67600000	0.0049996328569403056	1.1640810246487999e-49	2.3490781263716583e-65	8.670337076408484e-9	1.2353942262211507e-15	7.167643096724924e-7	-5.803173040705136e-20	1.8508809341934168e-19	9.61517150173499e-12	2.5150694814953476e-11	1.4636846311407842e-10
67700000	0.0049996328569403056	1.1640810246487999e-49	2.3490781263716583e-65	8.670337076408484e-9	1.2353942262211507e-15	7.167643096724924e-7	-5.803171810728974e-20	1.8508809341934168e-19	9.61517150173499e-12	2.5150694814953476e-11	1.4636846311407842e-10
67800000	0.0049996328569403056	1.1640810246487999e-49	2.3490781263716583e-65	8.670337076408484e-9	1.2353942262211507e-15	7.167643096724924e-7	-5.803170580752813e-20	1.8508809341934168e-19	9.61517150173499e-12	2.5150694814953476e-11	1.4636846311407842e-10
67900000	0.0049996328569403056	1.1640810246487999e-49	2.3490781263716583e-65	8.670337076408484e-9	1.2353942262211507e-15	7.167643096724924e-7	-5.803169350776651e-20	1.8508809341934168e-19	9.61517150173499e-12	2.5150694814953476e-11	1.4636846311407842e-10
68000000	0.0049996328569403056	1.1640810246487999e-49	2.3490781263716583e-65	8.670337076408484e-9	1.2353942262211507e-15	7.167643096724924e-7	-5.803168120800489e-20	1.8508809341934168e-19	9.61517150173499e-12	2.5150694814953476e-11	1.4636846311407842e-10
68100000	0.0049996328569403056	1.1640810246487999e-49	2.3490781263716583e-65	8.670337076408484e-9	1.2353942262211507e-15	7.167643096724924e-7	-5.803166890824327e-20	1.8508809341934168e-19	9.61517150173499e-12	2.5150694814953476e-11	1.4636846311407842e-10
68200000	0.0049996328569403056	1.1640810246487999e-49	2.3490781263716583e-65	8.670337076408484e-9	1.2353942262211507e-15	7.167643096724924e-7	-5.803165660848166e-20	1.8508809341934168e-19	9.61517150173499e-12	2.5150694814953476e-11	1.4636846311407842e-10
68300000	0.0049996328569403056	1.1640810246487999e-49	2.3490781263716583e-65	8.670337076408484e-9	1.2353942262211507e-15	7.167643096724924e-7	-5.803164430872004e-20	1.8508809341934168e-19	9.61517150173499e-12	2.5150694814953476e-11	1.4636846311407842e-10
68400000	0.0049996328569403056	1.1640810246487999e-49	2.3490781263716583e-65	8.670337076408484e-9	1.2353942262211507e-15	7.167643096724924e-7	-5.803163200895842e-20	1.8508809341934168e-19	9.61517150173499e-12	2.5150694814953476e-11	1.4636846311407842e-10
68500000	0.0049996328569403056	1.1640810246487999e-49	2.3490781263716583e-65	8.670337076408484e-9	1.2353942262211507e-15	7.167643096724924e-7	-5.80316197091968e-20	1.8508809341934168e-19	9.61517150173499e-12	2.5150694814953476e-11	1.4636846311407842e-10
68600000	0.0049996328569403056	1.1640810246487999e-49	2.3490781263716583e-65	8.670337076408484e-9	1.2353942262211507e-15	7.167643096724924e-7	-5.803160740943519e-20	1.8508809341934168e-19	9.61517150173499e-12	2.5150694814953476e-11	1.4636846311407842e-10
68700000	0.0049996328569403056	1.1640810246487999e-49	2.3490781263716583e-65	8.670337076408484e-9	1.2353942262211507e-15	7.167643096724924e-7	-5.803159510967357e-20	1.8508809341934168e-19	9.61517150173499e-12	2.5150694814953476e-11	1.4636846311407842e-10
68800000	0.0049996328569403056	1.1640810246487999e-49	2.3490781263716583e-65	8.670337076408484e-9	1.2353942262211507e-15	7.167643096724924e-7	-5.803158280991195e-20	1.8508809341934168e-19	9.61517150173499e-12	2.5150694814953476e-11	1.4636846311407842e-10
68900000	0.0049996328569403056	1.1640810246487999e-49	2.3490781263716583e-65	8.670337076408484e-9	1.2353942262211507e-15	7.167643096724924e-7	-5.803157051015032e-20	1.8508809341934168e-19	9.61517150173499e-12	2.5150694814953476e-11	1.4636846311407842e-10
69000000	0.0049996328569403056	1.1640810246487999e-49	2.3490781263716583e-65	8.670337076408484e-9	1.2353942262211507e-15	7.167643096724924e-7	-5.803155821038872e-20	1.8508809341934168e-19	9.61517150173499e-12	2.5150694814953476e-11	1.4636846311407842e-10
69100000	0.0049996328569403056	1.1640810246487999e-49	2.3490781263716583e-65	8.670337076408484e-9	1.2353942262211507e-15	7.167643096724924e-7	-5.80315459106271e-20	1.8508809341934168e-19	9.61517150173499e-12	2.5150694814953476e-11	1.4636846311407842e-10
69200000	0.0049996328569403056	1.1640810246487999e-49	2.3490781263716583e-65	8.670337076408484e-9	1.2353942262211507e-15	7.167643096724924e-7	-5.803153361086547e-20	1.8508809341934168e-19	9.61517150173499e-12	2.5150694814953476e-11	1.4636846311407842e-10
69300000	0.0049996328569403056	1.1640810246487999e-49	2.3490781263716583e-65	8.670337076408484e-9	1.2353942262211507e-15	7.167643096724924e-7	-5.803152131110385e-20	1.8508809341934168e-19	9.61517150173499e-12	2.5150694814953476e-11	1.4636846311407842e-10
69400000	0.0049996328569403056	1.1640810246487999e-49	2.3490781263716583e-65	8.670337076408484e-9	1.2353942262211507e-15	7.167643096724924e-7	-5.803150901134224e-20	1.8508809341934168e-19	9.61517150173499e-12	2.5150694814953476e-11	1.4636846311407842e-10
69500000	0.0049996328569403056	1.1640810246487999e-49	2.3490781263716583e-65	8.670337076408484e-9	1.2353942262211507e-15	7.167643096724924e-7	-5.803149671158062e-20	1.8508809341934168e-19	9.61517150173499e-12	2.5150694814953476e-11	1.4636846311407842e-10
69600000	0.0049996328569403056	1.1640810246487999e-49	2.3490781263716583e-65	8.670337076408484e-9	1.2353942262211507e-15	7.167643096724924e-7	-5.8031484411819e-20	1.8508809341934168e-19	9.61517150173499e-12	2.5150694814953476e-11	1.4636846311407842e-10
69700000	0.0049996328569403056	1.1640810246487999e-49	2.3490781263716583e-65	8.670337076408484e-9	1.2353942262211507e-15	7.167643096724924e-7	-5.803147211205738e-20	1.8508809341934168e-19	9.61517150173499e-12	2.5150694814953476e-11	1.4636846311407842e-10
69800000	0.0049996328569403056	1.1640810246487999e-49	2.3490781263716583e-65	8.670337076408484e-9	1.2353942262211507e-15	7.167643096724924e-7	-5.803145981229577e-20	1.8508809341934168e-19	9.61517150173499e-12	2.5150694814953476e-11	1.4636846311407842e-10
69900000	0.0049996328569403056	1.1640810246487999e-49	2.3490781263716583e-65	8.670337076408484e-9	1.2353942262211507e-15	7.167643096724924e-7	-5.803144751253415e-20	1.8508809341934168e-19	9.61517150173499e-12	2.5150694814953476e-11	1.4636846311407842e-10
70000000	0.0049996328569403056	1.1640810246487999e-49	2.3490781263716583e-65	8.670337076408484e-9	1.2353942262211507e-15	7.167643096724924e-7	-5.803143521277253e-20	1.8508809341934168e-19	9.61517150173499e-12	2.5150694814953476e-11	1.4636846311407842e-10
70100000	0.0049996328569403056	1.1640810246487999e-49	2.3490781263716583e-65	8.670337076408484e-9	1.2353942262211507e-15	7.167643096724924e-7	-5.803142291301091e-20	1.8508809341934168e-19	9.61517150173499e-12	2.5150694814953476e-11	1.4636846311407842e-10
70200000	0.0049996328569403056	1.1640810246487999e-49	2.3490781263716583e-65	8.670337076408484e-9	1.2353942262211507e-15	7.167643096724924e-7	-5.803141061324929e-20	1.8508809341934168e-19	9.61517150173499e-12	2.5150694814953476e-11	1.4636846311407842e-10
70300000	0.0049996328569403056	1.1640810246487999e-49	2.3490781263716583e-65	8.670337076408484e-9	1.2353942262211507e-15	7.167643096724924e-7	-5.803139831348768e-20	1.8508809341934168e-19	9.61517150173499e-12	2.5150694814953476e-11	1.4636846311407842e-10
70400000	0.0049996328569403056	1.1640810246487999e-49	2.3490781263716583e-65	8.670337076408484e-9	1.2353942262211507e-15	7.167643096724924e-7	-5.803138601372606e-20	1.8508809341934168e-19	9.61517150173499e-12	2.5150694814953476e-11	1.4636846311407842e-10
70500000	0.0049996328569403056	1.1640810246487999e-49	2.3490781263716583e-65	8.670337076408484e-9	1.2353942262211507e-15	7.167643096724924e-7	-5.803137371396444e-20	1.8508809341934168e-19	9.61517150173499e-12	2.5150694814953476e-11	1.4636846311407842e-10
70600000	0.0049996328569403056	1.1640810246487999e-49	2.3490781263716583e-65	8.670337076408484e-9	1.2353942262211507e-15	7.167643096724924e-7	-5.803136141420282e-20	1.8508809341934168e-19	9.61517150173499e-12	2.5150694814953476e-11	1.4636846311407842e-10
70700000	0.0049996328569403056	1.1640810246487999e-49	2.3490781263716583e-65	8.670337076408484e-9	1.2353942262211507e-15	7.167643096724924e-7	-5.803134911444121e-20	1.8508809341934168e-19	9.61517150173499e-12	2.5150694814953476e-11	1.4636846311407842e-10
70800000	0.0049996328569403056	1.1640810246487999e-49	2.3490781263716583e-65	8.670337076408484e-9	1.2353942262211507e-15	7.167643096724924e-7	-5.803133681467959e-20	1.8508809341934168e-19	9.61517150173499e-12	2.5150694814953476e-11	1.4636846311407842e-10
70900000	0.0049996328569403056	1.1640810246487999e-49	2.3490781263716583e-65	8.670337076408484e-9	1.2353942262211507e-15	7.167643096724924e-7	-5.803132451491797e-20	1.8508809341934168e-19	9.61517150173499e-12	2.5150694814953476e-11	1.4636846311407842e-10
71000000	0.0049996328569403056	1.1640810246487999e-49	2.3490781263716583e-65	8.670337076408484e-9	1.2353942262211507e-15	7.167643096724924e-7	-5.803131221515635e-20	1.8508809341934168e-19	9.61517150173499e-12	2.5150694814953476e-11	1.4636846311407842e-10
71100000	0.0049996328569403056	1.1640810246487999e-49	2.3490781263716583e-65	8.670337076408484e-9	1.2353942262211507e-15	7.167643096724924e-7	-5.803129991539474e-20	1.8508809341934168e-19	9.61517150173499e-12	2.5150694814953476e-11	1.4636846311407842e-10
71200000	0.0049996328569403056	1.1640810246487999e-49	2.3490781263716583e-65	8.670337076408484e-9	1.2353942262211507e-15	7.167643096724924e-7	-5.803128761563312e-20	1.8508809341934168e-19	9.61517150173499e-12	2.5150694814953476e-11	1.4636846311407842e-10
71300000	0.0049996328569403056	1.1640810246487999e-49	2.3490781263716583e-65	8.670337076408484e-9	1.2353942262211507e-15	7.167643096724924e-7	-5.80312753158715e-20	1.8508809341934168e-19	9.61517150173499e-12	2.5150694814953476e-11	1.4636846311407842e-10
71400000	0.0049996328569403056	1.1640810246487999e-49	2.3490781263716583e-65	8.670337076408484e-9	1.2353942262211507e-15	7.167643096724924e-7	-5.803126301610987e-20	1.8508809341934168e-19	9.61517150173499e-12	2.5150694814953476e-11	1.4636846311407842e-10
71500000	0.0049996328569403056	1.1640810246487999e-49	2.3490781263716583e-65	8.670337076408484e-9	1.2353942262211507e-15	7.167643096724924e-7	-5.803125071634827e-20	1.8508809341934168e-19	9.61517150173499e-12	2.5150694814953476e-11	1.4636846311407842e-10
71600000	0.0049996328569403056	1.1640810246487999e-49	2.3490781263716583e-65	8.670337076408484e-9	1.2353942262211507e-15	7.167643096724924e-7	-5.803123841658664e-20	1.8508809341934168e-19	9.61517150173499e-12	2.5150694814953476e-11	1.4636846311407842e-10
71700000	0.0049996328569403056	1.1640810246487999e-49	2.3490781263716583e-65	8.670337076408484e-9	1.2353942262211507e-15	7.167643096724924e-7	-5.803122611682502e-20	1.8508809341934168e-19	9.61517150173499e-12	2.5150694814953476e-11	1.4636846311407842e-10
71800000	0.0049996328569403056	1.1640810246487999e-49	2.3490781263716583e-65	8.670337076408484e-9	1.2353942262211507e-15	7.167643096724924e-7	-5.80312138170634e-20	1.8508809341934168e-19	9.61517150173499e-12	2.5150694814953476e-11	1.4636846311407842e-10
71900000	0.0049996328569403056	1.1640810246487999e-49	2.3490781263716583e-65	8.670337076408484e-9	1.2353942262211507e-15	7.167643096724924e-7	-5.803120151730179e-20	1.8508809341934168e-19	9.61517150173499e-12	2.5150694814953476e-11	1.4636846311407842e-10
72000000	0.0049996328569403056	1.1640810246487999e-49	2.3490781263716583e-65	8.670337076408484e-9	1.2353942262211507e-15	7.167643096724924e-7	-5.803118921754017e-20	1.8508809341934168e-19	9.61517150173499e-12	2.5150694814953476e-11	1.4636846311407842e-10
72100000	0.0049996328569403056	1.1640810246487999e-49	2.3490781263716583e-65	8.670337076408484e-9	1.2353942262211507e-15	7.167643096724924e-7	-5.803117691777855e-20	1.8508809341934168e-19	9.61517150173499e-12	2.5150694814953476e-11	1.4636846311407842e-10
72200000	0.0049996328569403056	1.1640810246487999e-49	2.3490781263716583e-65	8.670337076408484e-9	1.2353942262211507e-15	7.167643096724924e-7	-5.803116461801693e-20	1.8508809341934168e-19	9.61517150173499e-12	2.5150694814953476e-11	1.4636846311407842e-10
72300000	0.0049996328569403056	1.1640810246487999e-49	2.3490781263716583e-65	8.670337076408484e-9	1.2353942262211507e-15	7.167643096724924e-7	-5.803115231825532e-20	1.8508809341934168e-19	9.61517150173499e-12	2.5150694814953476e-11	1.4636846311407842e-10
72400000	0.0049996328569403056	1.1640810246488e-49	2.3490781263716583e-65	8.670337076408484e-9	1.2353942262211507e-15	7.167643096724924e-7	-5.80311400184937e-20	1.8508809341934168e-19	9.61517150173499e-12	2.5150694814953476e-11	1.4636846311407842e-10
72500000	0.0049996328569403056	1.1640810246488e-49	2.3490781263716583e-65	8.670337076408484e-9	1.2353942262211507e-15	7.167643096724924e-7	-5.803112771873208e-20	1.8508809341934168e-19	9.61517150173499e-12	2.5150694814953476e-11	1.4636846311407842e-10
72600000	0.0049996328569403056	1.1640810246488e-49	2.3490781263716583e-65	8.670337076408484e-9	1.2353942262211507e-15	7.167643096724924e-7	-5.803111541897046e-20	1.8508809341934168e-19	9.61517150173499e-12	2.5150694814953476e-11	1.4636846311407842e-10
72700000	0.0049996328569403056	1.1640810246488e-49	2.3490781263716583e-65	8.670337076408484e-9	1.2353942262211507e-15	7.167643096724924e-7	-5.803110311920884e-20	1.8508809341934168e-19	9.61517150173499e-12	2.5150694814953476e-11	1.4636846311407842e-10
72800000	0.0049996328569403056	1.1640810246488e-49	2.3490781263716583e-65	8.670337076408484e-9	1.2353942262211507e-15	7.167643096724924e-7	-5.803109081944723e-20	1.8508809341934168e-19	9.61517150173499e-12	2.5150694814953476e-11	1.4636846311407842e-10
72900000	0.0049996328569403056	1.1640810246488e-49	2.3490781263716583e-65	8.670337076408484e-9	1.2353942262211507e-15	7.167643096724924e-7	-5.803107851968561e-20	1.8508809341934168e-19	9.61517150173499e-12	2.5150694814953476e-11	1.4636846311407842e-10
73000000	0.0049996328569403056	1.1640810246488e-49	2.3490781263716583e-65	8.670337076408484e-9	1.2353942262211507e-15	7.167643096724924e-7	-5.803106621992399e-20	1.8508809341934168e-19	9.61517150173499e-12	2.5150694814953476e-11	1.4636846311407842e-10
73100000	0.0049996328569403056	1.1640810246488e-49	2.3490781263716583e-65	8.670337076408484e-9	1.2353942262211507e-15	7.167643096724924e-7	-5.803105392016237e-20	1.8508809341934168e-19	9.61517150173499e-12	2.5150694814953476e-11	1.4636846311407842e-10
73200000	0.0049996328569403056	1.1640810246488e-49	2.3490781263716583e-65	8.670337076408484e-9	1.2353942262211507e-15	7.167643096724924e-7	-5.803104162040076e-20	1.8508809341934168e-19	9.61517150173499e-12	2.5150694814953476e-11	1.4636846311407842e-10
73300000	0.0049996328569403056	1.1640810246488e-49	2.3490781263716583e-65	8.670337076408484e-9	1.2353942262211507e-15	7.167643096724924e-7	-5.803102932063914e-20	1.8508809341934168e-19	9.61517150173499e-12	2.5150694814953476e-11	1.4636846311407842e-10
73400000	0.0049996328569403056	1.1640810246488e-49	2.3490781263716583e-65	8.670337076408484e-9	1.2353942262211507e-15	7.167643096724924e-7	-5.803101702087752e-20	1.8508809341934168e-19	9.61517150173499e-12	2.5150694814953476e-11	1.4636846311407842e-10
73500000	0.0049996328569403056	1.1640810246488e-49	2.3490781263716583e-65	8.670337076408484e-9	1.2353942262211507e-15	7.167643096724924e-7	-5.80310047211159e-20	1.8508809341934168e-19	9.61517150173499e-12	2.5150694814953476e-11	1.4636846311407842e-10
73600000	0.0049996328569403056	1.1640810246488e-49	2.3490781263716583e-65	8.670337076408484e-9	1.2353942262211507e-15	7.167643096724924e-7	-5.803099242135429e-20	1.8508809341934168e-19	9.61517150173499e-12	2.5150694814953476e-11	1.4636846311407842e-10
73700000	0.0049996328569403056	1.1640810246488e-49	2.3490781263716583e-65	8.670337076408484e-9	1.2353942262211507e-15	7.167643096724924e-7	-5.803098012159267e-20	1.8508809341934168e-19	9.61517150173499e-12	2.515069481495348e-11	1.4636846311407842e-10
73800000	0.0049996328569403056	1.1640810246488e-49	2.3490781263716583e-65	8.670337076408484e-9	1.2353942262211507e-15	7.167643096724924e-7	-5.803096782183104e-20	1.8508809341934168e-19	9.61517150173499e-12	2.515069481495348e-11	1.4636846311407842e-10
73900000	0.0049996328569403056	1.1640810246488e-49	2.3490781263716583e-65	8.670337076408484e-9	1.2353942262211507e-15	7.167643096724924e-7	-5.803095552206942e-20	1.8508809341934168e-19	9.61517150173499e-12	2.515069481495348e-11	1.4636846311407842e-10
74000000	0.0049996328569403056	1.1640810246488e-49	2.3490781263716583e-65	8.670337076408484e-9	1.2353942262211507e-15	7.167643096724924e-7	-5.803094322230781e-20	1.8508809341934168e-19	9.61517150173499e-12	2.515069481495348e-11	1.4636846311407842e-10
74100000	0.0049996328569403056	1.1640810246488e-49	2.3490781263716583e-65	8.670337076408484e-9	1.2353942262211507e-15	7.167643096724924e-7	-5.803093092254619e-20	1.8508809341934168e-19	9.61517150173499e-12	2.515069481495348e-11	1.4636846311407842e-10
74200000	0.0049996328569403056	1.1640810246488e-49	2.3490781263716583e-65	8.670337076408484e-9	1.2353942262211507e-15	7.167643096724924e-7	-5.803091862278457e-20	1.8508809341934168e-19	9.61517150173499e-12	2.515069481495348e-11	1.4636846311407842e-10
74300000	0.0049996328569403056	1.1640810246488003e-49	2.3490781263716587e-65	8.670337076408484e-9	1.2353942262211507e-15	7.167643096724924e-7	-5.803090632302295e-20	1.8508809341934168e-19	9.61517150173499e-12	2.515069481495348e-11	1.4636846311407842e-10
74400000	0.0049996328569403056	1.1640810246488003e-49	2.3490781263716587e-65	8.670337076408484e-9	1.2353942262211507e-15	7.167643096724924e-7	-5.803089402326134e-20	1.850880934193417e-19	9.61517150173499e-12	2.515069481495348e-11	1.4636846311407842e-10
74500000	0.0049996328569403056	1.1640810246488003e-49	2.3490781263716587e-65	8.670337076408484e-9	1.2353942262211507e-15	7.167643096724924e-7	-5.803088172349972e-20	1.850880934193417e-19	9.61517150173499e-12	2.515069481495348e-11	1.4636846311407842e-10
74600000	0.0049996328569403056	1.1640810246488003e-49	2.3490781263716587e-65	8.670337076408484e-9	1.2353942262211507e-15	7.167643096724924e-7	-5.80308694237381e-20	1.850880934193417e-19	9.61517150173499e-12	2.515069481495348e-11	1.4636846311407842e-10
74700000	0.0049996328569403056	1.1640810246488003e-49	2.3490781263716587e-65	8.670337076408484e-9	1.2353942262211507e-15	7.167643096724924e-7	-5.803085712397648e-20	1.850880934193417e-19	9.61517150173499e-12	2.515069481495348e-11	1.4636846311407842e-10
74800000	0.0049996328569403056	1.1640810246488003e-49	2.3490781263716587e-65	8.670337076408484e-9	1.2353942262211507e-15	7.167643096724924e-7	-5.803084482421487e-20	1.850880934193417e-19	9.61517150173499e-12	2.515069481495348e-11	1.4636846311407842e-10
74900000	0.0049996328569403056	1.1640810246488003e-49	2.3490781263716587e-65	8.670337076408484e-9	1.2353942262211507e-15	7.167643096724924e-7	-5.803083252445325e-20	1.850880934193417e-19	9.61517150173499e-12	2.515069481495348e-11	1.4636846311407842e-10
75000000	0.0049996328569403056	1.1640810246488003e-49	2.3490781263716587e-65	8.670337076408484e-9	1.2353942262211507e-15	7.167643096724924e-7	-5.803082022469163e-20	1.850880934193417e-19	9.61517150173499e-12	2.515069481495348e-11	1.4636846311407842e-10
75100000	0.0049996328569403056	1.1640810246488003e-49	2.3490781263716587e-65	8.670337076408484e-9	1.2353942262211507e-15	7.167643096724924e-7	-5.803080792493001e-20	1.850880934193417e-19	9.61517150173499e-12	2.515069481495348e-11	1.4636846311407842e-10
75200000	0.004999632856940306	1.1640810246488003e-49	2.3490781263716587e-65	8.670337076408484e-9	1.2353942262211507e-15	7.167643096724924e-7	-5.803079562516839e-20	1.850880934193417e-19	9.61517150173499e-12	2.515069481495348e-11	1.4636846311407842e-10
75300000	0.004999632856940306	1.1640810246488003e-49	2.3490781263716587e-65	8.670337076408484e-9	1.2353942262211507e-15	7.167643096724924e-7	-5.803078332540678e-20	1.850880934193417e-19	9.61517150173499e-12	2.515069481495348e-11	1.4636846311407842e-10
75400000	0.004999632856940306	1.1640810246488003e-49	2.3490781263716587e-65	8.670337076408484e-9	1.2353942262211507e-15	7.167643096724924e-7	-5.803077102564516e-20	1.850880934193417e-19	9.61517150173499e-12	2.515069481495348e-11	1.4636846311407842e-10
75500000	0.004999632856940306	1.1640810246488003e-49	2.3490781263716587e-65	8.670337076408484e-9	1.2353942262211507e-15	7.167643096724924e-7	-5.803075872588354e-20	1.850880934193417e-19	9.61517150173499e-12	2.515069481495348e-11	1.4636846311407842e-10
75600000	0.004999632856940306	1.1640810246488003e-49	2.3490781263716587e-65	8.670337076408484e-9	1.2353942262211507e-15	7.167643096724924e-7	-5.803074642612192e-20	1.850880934193417e-19	9.61517150173499e-12	2.515069481495348e-11	1.4636846311407842e-10
75700000	0.004999632856940306	1.1640810246488003e-49	2.3490781263716587e-65	8.670337076408484e-9	1.2353942262211507e-15	7.167643096724924e-7	-5.803073412636031e-20	1.850880934193417e-19	9.61517150173499e-12	2.515069481495348e-11	1.4636846311407842e-10
75800000	0.004999632856940306	1.1640810246488003e-49	2.3490781263716587e-65	8.670337076408484e-9	1.2353942262211507e-15	7.167643096724924e-7	-5.803072182659869e-20	1.850880934193417e-19	9.61517150173499e-12	2.515069481495348e-11	1.4636846311407842e-10
75900000	0.004999632856940306	1.1640810246488003e-49	2.3490781263716587e-65	8.670337076408484e-9	1.2353942262211507e-15	7.167643096724924e-7	-5.803070952683707e-20	1.850880934193417e-19	9.61517150173499e-12	2.515069481495348e-11	1.4636846311407842e-10
76000000	0.004999632856940306	1.1640810246488004e-49	2.3490781263716587e-65	8.670337076408484e-9	1.2353942262211507e-15	7.167643096724924e-7	-5.803069722707544e-20	1.850880934193417e-19	9.61517150173499e-12	2.515069481495348e-11	1.4636846311407842e-10
76100000	0.004999632856940306	1.1640810246488004e-49	2.3490781263716587e-65	8.670337076408484e-9	1.2353942262211507e-15	7.167643096724924e-7	-5.803068492731384e-20	1.850880934193417e-19	9.61517150173499e-12	2.515069481495348e-11	1.4636846311407842e-10
76200000	0.004999632856940306	1.1640810246488004e-49	2.3490781263716587e-65	8.670337076408484e-9	1.2353942262211507e-15	7.167643096724924e-7	-5.803067262755221e-20	1.850880934193417e-19	9.61517150173499e-12	2.515069481495348e-11	1.4636846311407842e-10
76300000	0.004999632856940306	1.1640810246488004e-49	2.3490781263716587e-65	8.670337076408484e-9	1.2353942262211507e-15	7.167643096724924e-7	-5.803066032779059e-20	1.850880934193417e-19	9.61517150173499e-12	2.515069481495348e-11	1.4636846311407842e-10
76400000	0.004999632856940306	1.1640810246488004e-49	2.3490781263716587e-65	8.670337076408484e-9	1.2353942262211507e-15	7.167643096724924e-7	-5.803064802802897e-20	1.850880934193417e-19	9.61517150173499e-12	2.515069481495348e-11	1.4636846311407842e-10
76500000	0.004999632856940306	1.1640810246488004e-49	2.3490781263716587e-65	8.670337076408484e-9	1.2353942262211507e-15	7.167643096724924e-7	-5.803063572826736e-20	1.850880934193417e-19	9.61517150173499e-12	2.515069481495348e-11	1.4636846311407842e-10
76600000	0.004999632856940306	1.1640810246488004e-49	2.3490781263716587e-65	8.670337076408484e-9	1.2353942262211507e-15	7.167643096724924e-7	-5.803062342850574e-20	1.850880934193417e-19	9.61517150173499e-12	2.515069481495348e-11	1.4636846311407842e-10
76700000	0.004999632856940306	1.1640810246488004e-49	2.3490781263716587e-65	8.670337076408484e-9	1.2353942262211507e-15	7.167643096724924e-7	-5.803061112874412e-20	1.850880934193417e-19	9.61517150173499e-12	2.515069481495348e-11	1.4636846311407842e-10
76800000	0.004999632856940306	1.1640810246488004e-49	2.3490781263716587e-65	8.670337076408484e-9	1.2353942262211507e-15	7.167643096724924e-7	-5.80305988289825e-20	1.850880934193417e-19	9.61517150173499e-12	2.515069481495348e-11	1.4636846311407842e-10
76900000	0.004999632856940306	1.1640810246488004e-49	2.3490781263716587e-65	8.670337076408484e-9	1.2353942262211507e-15	7.167643096724924e-7	-5.803058652922089e-20	1.850880934193417e-19	9.61517150173499e-12	2.515069481495348e-11	1.4636846311407842e-10
77000000	0.004999632856940306	1.1640810246488004e-49	2.3490781263716587e-65	8.670337076408484e-9	1.2353942262211507e-15	7.167643096724924e-7	-5.803057422945927e-20	1.850880934193417e-19	9.61517150173499e-12	2.515069481495348e-11	1.4636846311407842e-10
77100000	0.004999632856940306	1.1640810246488004e-49	2.3490781263716587e-65	8.670337076408484e-9	1.2353942262211507e-15	7.167643096724924e-7	-5.803056192969765e-20	1.850880934193417e-19	9.61517150173499e-12	2.515069481495348e-11	1.4636846311407842e-10
77200000	0.004999632856940306	1.1640810246488004e-49	2.3490781263716587e-65	8.670337076408484e-9	1.2353942262211507e-15	7.167643096724924e-7	-5.803054962993603e-20	1.850880934193417e-19	9.61517150173499e-12	2.515069481495348e-11	1.4636846311407842e-10
77300000	0.004999632856940306	1.1640810246488004e-49	2.3490781263716587e-65	8.670337076408484e-9	1.2353942262211507e-15	7.167643096724924e-7	-5.803053733017442e-20	1.850880934193417e-19	9.61517150173499e-12	2.515069481495348e-11	1.4636846311407842e-10
77400000	0.004999632856940306	1.1640810246488004e-49	2.3490781263716587e-65	8.670337076408484e-9	1.2353942262211507e-15	7.167643096724924e-7	-5.80305250304128e-20	1.850880934193417e-19	9.61517150173499e-12	2.515069481495348e-11	1.4636846311407842e-10
77500000	0.004999632856940306	1.1640810246488004e-49	2.3490781263716587e-65	8.670337076408484e-9	1.2353942262211507e-15	7.167643096724924e-7	-5.803051273065118e-20	1.850880934193417e-19	9.61517150173499e-12	2.515069481495348e-11	1.4636846311407842e-10
77600000	0.004999632856940306	1.1640810246488004e-49	2.3490781263716587e-65	8.670337076408484e-9	1.2353942262211507e-15	7.167643096724924e-7	-5.803050043088956e-20	1.850880934193417e-19	9.61517150173499e-12	2.515069481495348e-11	1.4636846311407842e-10
77700000	0.004999632856940306	1.1640810246488004e-49	2.3490781263716587e-65	8.670337076408484e-9	1.2353942262211507e-15	7.167643096724924e-7	-5.803048813112794e-20	1.850880934193417e-19	9.61517150173499e-12	2.515069481495348e-11	1.4636846311407842e-10
77800000	0.004999632856940306	1.1640810246488006e-49	2.3490781263716587e-65	8.670337076408484e-9	1.2353942262211507e-15	7.167643096724924e-7	-5.803047583136633e-20	1.850880934193417e-19	9.61517150173499e-12	2.515069481495348e-11	1.4636846311407842e-10
77900000	0.004999632856940306	1.1640810246488006e-49	2.3490781263716587e-65	8.670337076408484e-9	1.2353942262211507e-15	7.167643096724924e-7	-5.803046353160471e-20	1.850880934193417e-19	9.61517150173499e-12	2.515069481495348e-11	1.4636846311407842e-10
78000000	0.004999632856940306	1.1640810246488006e-49	2.3490781263716587e-65	8.670337076408484e-9	1.2353942262211507e-15	7.167643096724924e-7	-5.803045123184309e-20	1.850880934193417e-19	9.61517150173499e-12	2.515069481495348e-11	1.4636846311407842e-10
78100000	0.004999632856940306	1.1640810246488006e-49	2.3490781263716587e-65	8.670337076408484e-9	1.2353942262211507e-15	7.167643096724924e-7	-5.803043893208147e-20	1.850880934193417e-19	9.61517150173499e-12	2.515069481495348e-11	1.4636846311407842e-10
78200000	0.004999632856940306	1.1640810246488006e-49	2.3490781263716587e-65	8.670337076408484e-9	1.2353942262211507e-15	7.167643096724924e-7	-5.803042663231986e-20	1.850880934193417e-19	9.61517150173499e-12	2.515069481495348e-11	1.4636846311407842e-10
78300000	0.004999632856940306	1.1640810246488006e-49	2.3490781263716587e-65	8.670337076408484e-9	1.2353942262211507e-15	7.167643096724924e-7	-5.803041433255824e-20	1.850880934193417e-19	9.61517150173499e-12	2.515069481495348e-11	1.4636846311407842e-10
78400000	0.004999632856940306	1.1640810246488006e-49	2.3490781263716587e-65	8.670337076408484e-9	1.2353942262211507e-15	7.167643096724924e-7	-5.803040203279661e-20	1.850880934193417e-19	9.61517150173499e-12	2.515069481495348e-11	1.4636846311407842e-10
78500000	0.004999632856940306	1.1640810246488006e-49	2.3490781263716587e-65	8.670337076408484e-9	1.2353942262211507e-15	7.167643096724924e-7	-5.803038973303499e-20	1.850880934193417e-19	9.61517150173499e-12	2.515069481495348e-11	1.4636846311407842e-10
78600000	0.004999632856940306	1.1640810246488006e-49	2.3490781263716587e-65	8.670337076408484e-9	1.2353942262211507e-15	7.167643096724924e-7	-5.803037743327338e-20	1.850880934193417e-19	9.61517150173499e-12	2.515069481495348e-11	1.4636846311407842e-10
78700000	0.004999632856940306	1.1640810246488006e-49	2.3490781263716587e-65	8.670337076408484e-9	1.2353942262211507e-15	7.167643096724924e-7	-5.803036513351176e-20	1.850880934193417e-19	9.61517150173499e-12	2.515069481495348e-11	1.4636846311407842e-10
78800000	0.004999632856940306	1.1640810246488006e-49	2.3490781263716587e-65	8.670337076408484e-9	1.2353942262211507e-15	7.167643096724924e-7	-5.803035283375014e-20	1.850880934193417e-19	9.61517150173499e-12	2.515069481495348e-11	1.4636846311407842e-10
78900000	0.004999632856940306	1.1640810246488006e-49	2.3490781263716587e-65	8.670337076408484e-9	1.2353942262211507e-15	7.167643096724924e-7	-5.803034053398852e-20	1.850880934193417e-19	9.61517150173499e-12	2.515069481495348e-11	1.4636846311407842e-10
79000000	0.004999632856940306	1.1640810246488006e-49	2.3490781263716587e-65	8.670337076408484e-9	1.2353942262211507e-15	7.167643096724924e-7	-5.803032823422691e-20	1.850880934193417e-19	9.61517150173499e-12	2.515069481495348e-11	1.4636846311407842e-10
79100000	0.004999632856940306	1.1640810246488006e-49	2.3490781263716587e-65	8.670337076408484e-9	1.2353942262211507e-15	7.167643096724924e-7	-5.803031593446529e-20	1.850880934193417e-19	9.61517150173499e-12	2.515069481495348e-11	1.4636846311407842e-10
79200000	0.004999632856940306	1.1640810246488006e-49	2.3490781263716587e-65	8.670337076408484e-9	1.2353942262211507e-15	7.167643096724924e-7	-5.803030363470367e-20	1.850880934193417e-19	9.61517150173499e-12	2.515069481495348e-11	1.4636846311407842e-10
79300000	0.004999632856940306	1.1640810246488006e-49	2.3490781263716587e-65	8.670337076408484e-9	1.2353942262211507e-15	7.167643096724924e-7	-5.803029133494205e-20	1.850880934193417e-19	9.61517150173499e-12	2.515069481495348e-11	1.4636846311407842e-10
79400000	0.004999632856940306	1.1640810246488006e-49	2.3490781263716587e-65	8.670337076408484e-9	1.2353942262211507e-15	7.167643096724924e-7	-5.803027903518044e-20	1.850880934193417e-19	9.61517150173499e-12	2.515069481495348e-11	1.4636846311407842e-10
79500000	0.004999632856940306	1.1640810246488006e-49	2.3490781263716587e-65	8.670337076408484e-9	1.2353942262211507e-15	7.167643096724924e-7	-5.803026673541882e-20	1.850880934193417e-19	9.61517150173499e-12	2.515069481495348e-11	1.4636846311407842e-10
79600000	0.004999632856940306	1.1640810246488006e-49	2.3490781263716587e-65	8.670337076408484e-9	1.2353942262211507e-15	7.167643096724924e-7	-5.80302544356572e-20	1.850880934193417e-19	9.61517150173499e-12	2.515069481495348e-11	1.4636846311407842e-10
79700000	0.004999632856940306	1.1640810246488006e-49	2.3490781263716587e-65	8.670337076408484e-9	1.2353942262211507e-15	7.167643096724924e-7	-5.803024213589558e-20	1.850880934193417e-19	9.61517150173499e-12	2.515069481495348e-11	1.4636846311407842e-10
79800000	0.004999632856940306	1.1640810246488006e-49	2.3490781263716587e-65	8.670337076408484e-9	1.2353942262211507e-15	7.167643096724924e-7	-5.803022983613397e-20	1.850880934193417e-19	9.61517150173499e-12	2.515069481495348e-11	1.4636846311407842e-10
79900000	0.004999632856940306	1.1640810246488006e-49	2.3490781263716587e-65	8.670337076408484e-9	1.2353942262211507e-15	7.167643096724924e-7	-5.803021753637235e-20	1.850880934193417e-19	9.61517150173499e-12	2.515069481495348e-11	1.4636846311407842e-10
80000000	0.004999632856940306	1.1640810246488006e-49	2.3490781263716587e-65	8.670337076408484e-9	1.2353942262211507e-15	7.167643096724924e-7	-5.803020523661073e-20	1.850880934193417e-19	9.61517150173499e-12	2.515069481495348e-11	1.4636846311407842e-10
80100000	0.004999632856940306	1.1640810246488006e-49	2.3490781263716587e-65	8.670337076408484e-9	1.2353942262211507e-15	7.167643096724924e-7	-5.803019293684911e-20	1.850880934193417e-19	9.61517150173499e-12	2.515069481495348e-11	1.4636846311407842e-10
80200000	0.004999632856940306	1.1640810246488006e-49	2.3490781263716587e-65	8.670337076408484e-9	1.2353942262211507e-15	7.167643096724924e-7	-5.803018063708749e-20	1.850880934193417e-19	9.61517150173499e-12	2.515069481495348e-11	1.4636846311407842e-10
80300000	0.004999632856940306	1.1640810246488006e-49	2.3490781263716587e-65	8.670337076408484e-9	1.2353942262211507e-15	7.167643096724924e-7	-5.803016833732588e-20	1.850880934193417e-19	9.61517150173499e-12	2.515069481495348e-11	1.4636846311407842e-10
80400000	0.004999632856940306	1.1640810246488006e-49	2.3490781263716587e-65	8.670337076408484e-9	1.2353942262211507e-15	7.167643096724924e-7	-5.803015603756426e-20	1.850880934193417e-19	9.61517150173499e-12	2.515069481495348e-11	1.4636846311407842e-10
80500000	0.004999632856940306	1.1640810246488006e-49	2.3490781263716587e-65	8.670337076408484e-9	1.2353942262211507e-15	7.167643096724924e-7	-5.803014373780264e-20	1.850880934193417e-19	9.61517150173499e-12	2.515069481495348e-11	1.4636846311407842e-10
80600000	0.004999632856940306	1.1640810246488006e-49	2.3490781263716587e-65	8.670337076408484e-9	1.2353942262211507e-15	7.167643096724924e-7	-5.803013143804101e-20	1.850880934193417e-19	9.61517150173499e-12	2.515069481495348e-11	1.4636846311407842e-10
80700000	0.004999632856940306	1.1640810246488006e-49	2.3490781263716587e-65	8.670337076408484e-9	1.2353942262211507e-15	7.167643096724924e-7	-5.80301191382794e-20	1.850880934193417e-19	9.61517150173499e-12	2.515069481495348e-11	1.4636846311407842e-10
80800000	0.004999632856940306	1.1640810246488006e-49	2.3490781263716587e-65	8.670337076408484e-9	1.2353942262211507e-15	7.167643096724924e-7	-5.803010683851778e-20	1.850880934193417e-19	9.61517150173499e-12	2.515069481495348e-11	1.4636846311407842e-10
80900000	0.004999632856940306	1.1640810246488006e-49	2.3490781263716587e-65	8.670337076408484e-9	1.2353942262211507e-15	7.167643096724924e-7	-5.803009453875616e-20	1.850880934193417e-19	9.61517150173499e-12	2.515069481495348e-11	1.4636846311407842e-10
81000000	0.004999632856940306	1.1640810246488006e-49	2.3490781263716587e-65	8.670337076408484e-9	1.2353942262211507e-15	7.167643096724924e-7	-5.803008223899454e-20	1.850880934193417e-19	9.61517150173499e-12	2.515069481495348e-11	1.4636846311407842e-10
81100000	0.004999632856940306	1.1640810246488006e-49	2.3490781263716587e-65	8.670337076408484e-9	1.2353942262211507e-15	7.167643096724924e-7	-5.803006993923293e-20	1.850880934193417e-19	9.61517150173499e-12	2.515069481495348e-11	1.4636846311407842e-10
81200000	0.004999632856940306	1.1640810246488006e-49	2.3490781263716587e-65	8.670337076408484e-9	1.2353942262211507e-15	7.167643096724924e-7	-5.803005763947131e-20	1.850880934193417e-19	9.61517150173499e-12	2.515069481495348e-11	1.4636846311407842e-10
81300000	0.004999632856940306	1.1640810246488006e-49	2.3490781263716587e-65	8.670337076408484e-9	1.2353942262211507e-15	7.167643096724924e-7	-5.803004533970969e-20	1.850880934193417e-19	9.61517150173499e-12	2.515069481495348e-11	1.4636846311407842e-10
81400000	0.004999632856940306	1.1640810246488006e-49	2.3490781263716587e-65	8.670337076408484e-9	1.2353942262211507e-15	7.167643096724924e-7	-5.803003303994807e-20	1.850880934193417e-19	9.61517150173499e-12	2.515069481495348e-11	1.4636846311407842e-10
81500000	0.004999632856940306	1.1640810246488006e-49	2.3490781263716587e-65	8.670337076408484e-9	1.2353942262211507e-15	7.167643096724924e-7	-5.803002074018646e-20	1.850880934193417e-19	9.61517150173499e-12	2.515069481495348e-11	1.4636846311407842e-10
81600000	0.004999632856940306	1.1640810246488006e-49	2.3490781263716587e-65	8.670337076408484e-9	1.2353942262211507e-15	7.167643096724924e-7	-5.803000844042484e-20	1.850880934193417e-19	9.61517150173499e-12	2.515069481495348e-11	1.4636846311407842e-10
81700000	0.004999632856940306	1.1640810246488006e-49	2.3490781263716587e-65	8.670337076408484e-9	1.2353942262211507e-15	7.167643096724924e-7	-5.802999614066322e-20	1.850880934193417e-19	9.61517150173499e-12	2.515069481495348e-11	1.4636846311407842e-10
81800000	0.004999632856940306	1.1640810246488006e-49	2.3490781263716587e-65	8.670337076408484e-9	1.2353942262211507e-15	7.167643096724924e-7	-5.80299838409016e-20	1.850880934193417e-19	9.61517150173499e-12	2.515069481495348e-11	1.4636846311407842e-10
81900000	0.004999632856940306	1.1640810246488006e-49	2.3490781263716587e-65	8.670337076408484e-9	1.2353942262211507e-15	7.167643096724924e-7	-5.802997154113999e-20	1.850880934193417e-19	9.61517150173499e-12	2.515069481495348e-11	1.4636846311407842e-10
82000000	0.004999632856940306	1.1640810246488006e-49	2.3490781263716587e-65	8.670337076408484e-9	1.2353942262211507e-15	7.167643096724924e-7	-5.802995924137837e-20	1.850880934193417e-19	9.61517150173499e-12	2.515069481495348e-11	1.4636846311407842e-10
82100000	0.004999632856940306	1.1640810246488006e-49	2.3490781263716587e-65	8.670337076408484e-9	1.2353942262211507e-15	7.167643096724924e-7	-5.802994694161675e-20	1.850880934193417e-19	9.61517150173499e-12	2.515069481495348e-11	1.4636846311407842e-10
82200000	0.004999632856940306	1.1640810246488006e-49	2.3490781263716587e-65	8.670337076408484e-9	1.2353942262211507e-15	7.167643096724924e-7	-5.802993464185513e-20	1.850880934193417e-19	9.61517150173499e-12	2.515069481495348e-11	1.4636846311407842e-10
82300000	0.004999632856940306	1.1640810246488006e-49	2.3490781263716587e-65	8.670337076408484e-9	1.2353942262211507e-15	7.167643096724924e-7	-5.802992234209352e-20	1.850880934193417e-19	9.61517150173499e-12	2.515069481495348e-11	1.4636846311407842e-10
82400000	0.004999632856940306	1.1640810246488006e-49	2.3490781263716587e-65	8.670337076408484e-9	1.2353942262211507e-15	7.167643096724924e-7	-5.80299100423319e-20	1.850880934193417e-19	9.61517150173499e-12	2.515069481495348e-11	1.4636846311407842e-10
82500000	0.004999632856940306	1.1640810246488006e-49	2.3490781263716587e-65	8.670337076408484e-9	1.2353942262211507e-15	7.167643096724924e-7	-5.802989774257028e-20	1.850880934193417e-19	9.61517150173499e-12	2.515069481495348e-11	1.4636846311407842e-10
82600000	0.004999632856940306	1.1640810246488006e-49	2.3490781263716587e-65	8.670337076408484e-9	1.2353942262211507e-15	7.167643096724924e-7	-5.802988544280866e-20	1.850880934193417e-19	9.61517150173499e-12	2.515069481495348e-11	1.4636846311407842e-10
82700000	0.004999632856940306	1.1640810246488006e-49	2.3490781263716587e-65	8.670337076408484e-9	1.2353942262211507e-15	7.167643096724924e-7	-5.802987314304704e-20	1.850880934193417e-19	9.61517150173499e-12	2.515069481495348e-11	1.4636846311407842e-10
82800000	0.004999632856940306	1.1640810246488006e-49	2.3490781263716587e-65	8.670337076408484e-9	1.2353942262211507e-15	7.167643096724924e-7	-5.802986084328543e-20	1.850880934193417e-19	9.61517150173499e-12	2.515069481495348e-11	1.4636846311407842e-10
82900000	0.004999632856940306	1.1640810246488006e-49	2.3490781263716587e-65	8.670337076408484e-9	1.2353942262211507e-15	7.167643096724924e-7	-5.80298485435238e-20	1.850880934193417e-19	9.61517150173499e-12	2.515069481495348e-11	1.4636846311407842e-10
83000000	0.004999632856940306	1.1640810246488006e-49	2.3490781263716587e-65	8.670337076408484e-9	1.2353942262211507e-15	7.167643096724924e-7	-5.802983624376219e-20	1.850880934193417e-19	9.61517150173499e-12	2.515069481495348e-11	1.4636846311407842e-10
83100000	0.004999632856940306	1.1640810246488006e-49	2.3490781263716587e-65	8.670337076408484e-9	1.2353942262211507e-15	7.167643096724924e-7	-5.802982394400056e-20	1.850880934193417e-19	9.61517150173499e-12	2.515069481495348e-11	1.4636846311407842e-10
83200000	0.004999632856940306	1.1640810246488006e-49	2.3490781263716587e-65	8.670337076408484e-9	1.2353942262211507e-15	7.167643096724924e-7	-5.802981164423896e-20	1.850880934193417e-19	9.61517150173499e-12	2.515069481495348e-11	1.4636846311407842e-10
83300000	0.004999632856940306	1.1640810246488006e-49	2.3490781263716587e-65	8.670337076408484e-9	1.2353942262211507e-15	7.167643096724924e-7	-5.802979934447733e-20	1.850880934193417e-19	9.61517150173499e-12	2.515069481495348e-11	1.4636846311407842e-10
83400000	0.004999632856940306	1.1640810246488006e-49	2.3490781263716587e-65	8.670337076408484e-9	1.2353942262211507e-15	7.167643096724924e-7	-5.802978704471571e-20	1.850880934193417e-19	9.61517150173499e-12	2.515069481495348e-11	1.4636846311407842e-10
83500000	0.004999632856940306	1.1640810246488006e-49	2.3490781263716587e-65	8.670337076408484e-9	1.2353942262211507e-15	7.167643096724924e-7	-5.802977474495409e-20	1.850880934193417e-19	9.61517150173499e-12	2.515069481495348e-11	1.4636846311407842e-10
83600000	0.004999632856940306	1.1640810246488006e-49	2.3490781263716587e-65	8.670337076408484e-9	1.2353942262211507e-15	7.167643096724924e-7	-5.802976244519248e-20	1.850880934193417e-19	9.61517150173499e-12	2.515069481495348e-11	1.4636846311407842e-10
83700000	0.004999632856940306	1.1640810246488006e-49	2.3490781263716587e-65	8.670337076408484e-9	1.2353942262211507e-15	7.167643096724924e-7	-5.802975014543086e-20	1.850880934193417e-19	9.61517150173499e-12	2.515069481495348e-11	1.4636846311407842e-10
83800000	0.004999632856940306	1.1640810246488006e-49	2.3490781263716587e-65	8.670337076408484e-9	1.2353942262211507e-15	7.167643096724924e-7	-5.802973784566924e-20	1.850880934193417e-19	9.61517150173499e-12	2.515069481495348e-11	1.4636846311407842e-10
83900000	0.004999632856940306	1.1640810246488006e-49	2.3490781263716583e-65	8.670337076408484e-9	1.2353942262211507e-15	7.167643096724924e-7	-5.802972554590762e-20	1.850880934193417e-19	9.61517150173499e-12	2.515069481495348e-11	1.4636846311407842e-10
84000000	0.004999632856940306	1.1640810246488006e-49	2.3490781263716583e-65	8.670337076408484e-9	1.2353942262211507e-15	7.167643096724924e-7	-5.802971324614601e-20	1.850880934193417e-19	9.61517150173499e-12	2.515069481495348e-11	1.4636846311407842e-10
84100000	0.004999632856940306	1.1640810246488006e-49	2.3490781263716583e-65	8.670337076408484e-9	1.2353942262211507e-15	7.167643096724924e-7	-5.802970094638439e-20	1.850880934193417e-19	9.61517150173499e-12	2.515069481495348e-11	1.4636846311407842e-10
84200000	0.004999632856940306	1.1640810246488006e-49	2.3490781263716583e-65	8.670337076408484e-9	1.2353942262211507e-15	7.167643096724924e-7	-5.802968864662277e-20	1.850880934193417e-19	9.61517150173499e-12	2.515069481495348e-11	1.4636846311407842e-10
84300000	0.004999632856940306	1.1640810246488006e-49	2.3490781263716583e-65	8.670337076408484e-9	1.2353942262211507e-15	7.167643096724924e-7	-5.802967634686115e-20	1.850880934193417e-19	9.61517150173499e-12	2.515069481495348e-11	1.4636846311407842e-10
84400000	0.004999632856940306	1.1640810246488006e-49	2.3490781263716583e-65	8.670337076408484e-9	1.2353942262211507e-15	7.167643096724924e-7	-5.802966404709954e-20	1.850880934193417e-19	9.61517150173499e-12	2.515069481495348e-11	1.4636846311407842e-10
84500000	0.004999632856940306	1.1640810246488006e-49	2.3490781263716583e-65	8.670337076408484e-9	1.2353942262211507e-15	7.167643096724924e-7	-5.802965174733792e-20	1.850880934193417e-19	9.61517150173499e-12	2.515069481495348e-11	1.4636846311407842e-10
84600000	0.004999632856940306	1.1640810246488006e-49	2.3490781263716583e-65	8.670337076408484e-9	1.2353942262211507e-15	7.167643096724924e-7	-5.80296394475763e-20	1.850880934193417e-19	9.61517150173499e-12	2.515069481495348e-11	1.4636846311407842e-10
84700000	0.004999632856940306	1.1640810246488006e-49	2.3490781263716583e-65	8.670337076408484e-9	1.2353942262211507e-15	7.167643096724924e-7	-5.802962714781468e-20	1.850880934193417e-19	9.61517150173499e-12	2.515069481495348e-11	1.4636846311407842e-10
84800000	0.004999632856940306	1.1640810246488004e-49	2.3490781263716583e-65	8.670337076408484e-9	1.2353942262211507e-15	7.167643096724924e-7	-5.802961484805307e-20	1.850880934193417e-19	9.61517150173499e-12	2.515069481495348e-11	1.4636846311407842e-10
84900000	0.004999632856940306	1.1640810246488004e-49	2.3490781263716583e-65	8.670337076408484e-9	1.2353942262211507e-15	7.167643096724924e-7	-5.802960254829145e-20	1.850880934193417e-19	9.61517150173499e-12	2.515069481495348e-11	1.4636846311407842e-10
85000000	0.0049996328569403056	1.1640810246488004e-49	2.3490781263716583e-65	8.670337076408484e-9	1.2353942262211507e-15	7.167643096724924e-7	-5.802959024852983e-20	1.850880934193417e-19	9.61517150173499e-12	2.515069481495348e-11	1.4636846311407842e-10
85100000	0.0049996328569403056	1.1640810246488004e-49	2.3490781263716583e-65	8.670337076408484e-9	1.2353942262211507e-15	7.167643096724924e-7	-5.80295779487682e-20	1.850880934193417e-19	9.61517150173499e-12	2.515069481495348e-11	1.4636846311407842e-10
85200000	0.0049996328569403056	1.1640810246488004e-49	2.3490781263716583e-65	8.670337076408484e-9	1.2353942262211507e-15	7.167643096724924e-7	-5.802956564900659e-20	1.850880934193417e-19	9.61517150173499e-12	2.5150694814953476e-11	1.4636846311407842e-10
85300000	0.0049996328569403056	1.1640810246488004e-49	2.3490781263716583e-65	8.670337076408484e-9	1.2353942262211507e-15	7.167643096724924e-7	-5.802955334924498e-20	1.850880934193417e-19	9.61517150173499e-12	2.5150694814953476e-11	1.4636846311407842e-10
85400000	0.0049996328569403056	1.1640810246488004e-49	2.3490781263716583e-65	8.670337076408484e-9	1.2353942262211507e-15	7.167643096724924e-7	-5.802954104948336e-20	1.8508809341934168e-19	9.61517150173499e-12	2.5150694814953476e-11	1.4636846311407842e-10
85500000	0.0049996328569403056	1.1640810246488004e-49	2.3490781263716583e-65	8.670337076408484e-9	1.2353942262211507e-15	7.167643096724924e-7	-5.802952874972173e-20	1.8508809341934168e-19	9.61517150173499e-12	2.5150694814953476e-11	1.4636846311407842e-10
85600000	0.0049996328569403056	1.1640810246488004e-49	2.3490781263716583e-65	8.670337076408484e-9	1.2353942262211507e-15	7.167643096724924e-7	-5.802951644996011e-20	1.8508809341934168e-19	9.61517150173499e-12	2.5150694814953476e-11	1.4636846311407842e-10
85700000	0.0049996328569403056	1.1640810246488004e-49	2.3490781263716583e-65	8.670337076408484e-9	1.2353942262211507e-15	7.167643096724924e-7	-5.80295041501985e-20	1.8508809341934168e-19	9.61517150173499e-12	2.5150694814953476e-11	1.4636846311407842e-10
85800000	0.0049996328569403056	1.1640810246488004e-49	2.3490781263716583e-65	8.670337076408484e-9	1.2353942262211507e-15	7.167643096724924e-7	-5.802949185043688e-20	1.8508809341934168e-19	9.61517150173499e-12	2.5150694814953476e-11	1.4636846311407842e-10
85900000	0.0049996328569403056	1.1640810246488004e-49	2.3490781263716583e-65	8.670337076408484e-9	1.2353942262211507e-15	7.167643096724924e-7	-5.802947955067526e-20	1.8508809341934168e-19	9.61517150173499e-12	2.5150694814953476e-11	1.4636846311407842e-10
86000000	0.0049996328569403056	1.1640810246488004e-49	2.3490781263716583e-65	8.670337076408484e-9	1.2353942262211507e-15	7.167643096724924e-7	-5.802946725091364e-20	1.8508809341934168e-19	9.61517150173499e-12	2.5150694814953476e-11	1.4636846311407842e-10
86100000	0.0049996328569403056	1.1640810246488004e-49	2.3490781263716583e-65	8.670337076408484e-9	1.2353942262211507e-15	7.167643096724924e-7	-5.802945495115203e-20	1.8508809341934168e-19	9.61517150173499e-12	2.5150694814953476e-11	1.4636846311407842e-10
86200000	0.0049996328569403056	1.1640810246488004e-49	2.3490781263716583e-65	8.670337076408484e-9	1.2353942262211507e-15	7.167643096724924e-7	-5.802944265139041e-20	1.8508809341934168e-19	9.61517150173499e-12	2.5150694814953476e-11	1.4636846311407842e-10
86300000	0.0049996328569403056	1.1640810246488004e-49	2.3490781263716583e-65	8.670337076408484e-9	1.2353942262211507e-15	7.167643096724924e-7	-5.802943035162879e-20	1.8508809341934168e-19	9.61517150173499e-12	2.5150694814953476e-11	1.4636846311407842e-10
86400000	0.0049996328569403056	1.1640810246488004e-49	2.3490781263716583e-65	8.670337076408484e-9	1.2353942262211507e-15	7.167643096724924e-7	-5.802941805186717e-20	1.8508809341934168e-19	9.61517150173499e-12	2.5150694814953476e-11	1.4636846311407842e-10
86500000	0.0049996328569403056	1.1640810246488004e-49	2.3490781263716583e-65	8.670337076408484e-9	1.2353942262211507e-15	7.167643096724924e-7	-5.802940575210556e-20	1.8508809341934168e-19	9.61517150173499e-12	2.5150694814953476e-11	1.4636846311407842e-10
86600000	0.0049996328569403056	1.1640810246488004e-49	2.3490781263716583e-65	8.670337076408484e-9	1.2353942262211507e-15	7.167643096724924e-7	-5.802939345234394e-20	1.8508809341934168e-19	9.61517150173499e-12	2.5150694814953476e-11	1.4636846311407842e-10
86700000	0.0049996328569403056	1.1640810246488004e-49	2.3490781263716583e-65	8.670337076408484e-9	1.2353942262211507e-15	7.167643096724924e-7	-5.802938115258232e-20	1.8508809341934168e-19	9.61517150173499e-12	2.5150694814953476e-11	1.4636846311407842e-10
86800000	0.0049996328569403056	1.1640810246488004e-49	2.3490781263716583e-65	8.670337076408484e-9	1.2353942262211507e-15	7.167643096724924e-7	-5.80293688528207e-20	1.8508809341934168e-19	9.61517150173499e-12	2.5150694814953476e-11	1.4636846311407842e-10
86900000	0.0049996328569403056	1.1640810246488004e-49	2.3490781263716583e-65	8.670337076408484e-9	1.2353942262211507e-15	7.167643096724924e-7	-5.802935655305909e-20	1.8508809341934168e-19	9.61517150173499e-12	2.5150694814953476e-11	1.4636846311407842e-10
87000000	0.0049996328569403056	1.1640810246488004e-49	2.3490781263716583e-65	8.670337076408484e-9	1.2353942262211507e-15	7.167643096724924e-7	-5.802934425329747e-20	1.8508809341934168e-19	9.61517150173499e-12	2.5150694814953476e-11	1.4636846311407842e-10
87100000	0.0049996328569403056	1.1640810246488004e-49	2.349078126371658e-65	8.670337076408484e-9	1.2353942262211507e-15	7.167643096724924e-7	-5.802933195353585e-20	1.8508809341934168e-19	9.61517150173499e-12	2.5150694814953476e-11	1.4636846311407842e-10
87200000	0.0049996328569403056	1.1640810246488004e-49	2.349078126371658e-65	8.670337076408484e-9	1.2353942262211507e-15	7.167643096724924e-7	-5.802931965377423e-20	1.8508809341934168e-19	9.61517150173499e-12	2.5150694814953476e-11	1.4636846311407842e-10
87300000	0.0049996328569403056	1.1640810246488004e-49	2.349078126371658e-65	8.670337076408484e-9	1.2353942262211507e-15	7.167643096724924e-7	-5.802930735401262e-20	1.8508809341934168e-19	9.61517150173499e-12	2.5150694814953476e-11	1.4636846311407842e-10
87400000	0.0049996328569403056	1.1640810246488003e-49	2.349078126371658e-65	8.670337076408484e-9	1.2353942262211507e-15	7.167643096724924e-7	-5.8029295054251e-20	1.8508809341934168e-19	9.61517150173499e-12	2.5150694814953476e-11	1.4636846311407842e-10
87500000	0.0049996328569403056	1.1640810246488003e-49	2.349078126371658e-65	8.670337076408484e-9	1.2353942262211507e-15	7.167643096724924e-7	-5.802928275448938e-20	1.8508809341934168e-19	9.61517150173499e-12	2.5150694814953476e-11	1.4636846311407842e-10
87600000	0.0049996328569403056	1.1640810246488003e-49	2.349078126371658e-65	8.670337076408484e-9	1.2353942262211507e-15	7.167643096724924e-7	-5.802927045472776e-20	1.8508809341934168e-19	9.61517150173499e-12	2.5150694814953476e-11	1.4636846311407842e-10
87700000	0.0049996328569403056	1.1640810246488003e-49	2.349078126371658e-65	8.670337076408484e-9	1.2353942262211507e-15	7.167643096724924e-7	-5.802925815496613e-20	1.8508809341934168e-19	9.61517150173499e-12	2.5150694814953476e-11	1.4636846311407842e-10
87800000	0.0049996328569403056	1.1640810246488003e-49	2.349078126371658e-65	8.670337076408484e-9	1.2353942262211507e-15	7.167643096724924e-7	-5.802924585520453e-20	1.8508809341934168e-19	9.61517150173499e-12	2.5150694814953476e-11	1.4636846311407842e-10
87900000	0.0049996328569403056	1.1640810246488003e-49	2.349078126371658e-65	8.670337076408484e-9	1.2353942262211507e-15	7.167643096724924e-7	-5.80292335554429e-20	1.8508809341934168e-19	9.61517150173499e-12	2.5150694814953476e-11	1.4636846311407842e-10
88000000	0.0049996328569403056	1.1640810246488003e-49	2.349078126371658e-65	8.670337076408484e-9	1.2353942262211507e-15	7.167643096724924e-7	-5.802922125568128e-20	1.8508809341934168e-19	9.61517150173499e-12	2.5150694814953476e-11	1.4636846311407842e-10
88100000	0.0049996328569403056	1.1640810246488003e-49	2.349078126371658e-65	8.670337076408484e-9	1.2353942262211507e-15	7.167643096724924e-7	-5.802920895591966e-20	1.8508809341934168e-19	9.61517150173499e-12	2.5150694814953476e-11	1.4636846311407842e-10
88200000	0.0049996328569403056	1.1640810246488003e-49	2.349078126371658e-65	8.670337076408484e-9	1.2353942262211507e-15	7.167643096724924e-7	-5.802919665615805e-20	1.8508809341934168e-19	9.61517150173499e-12	2.5150694814953476e-11	1.4636846311407842e-10
88300000	0.0049996328569403056	1.1640810246488003e-49	2.349078126371658e-65	8.670337076408484e-9	1.2353942262211507e-15	7.167643096724924e-7	-5.802918435639643e-20	1.8508809341934168e-19	9.61517150173499e-12	2.5150694814953476e-11	1.4636846311407842e-10
88400000	0.0049996328569403056	1.1640810246488003e-49	2.349078126371658e-65	8.670337076408484e-9	1.2353942262211507e-15	7.167643096724924e-7	-5.802917205663481e-20	1.8508809341934168e-19	9.61517150173499e-12	2.5150694814953476e-11	1.4636846311407842e-10
88500000	0.0049996328569403056	1.1640810246488003e-49	2.349078126371658e-65	8.670337076408484e-9	1.2353942262211507e-15	7.167643096724924e-7	-5.802915975687319e-20	1.8508809341934168e-19	9.61517150173499e-12	2.5150694814953476e-11	1.4636846311407842e-10
88600000	0.0049996328569403056	1.1640810246488003e-49	2.349078126371658e-65	8.670337076408484e-9	1.2353942262211507e-15	7.167643096724924e-7	-5.802914745711158e-20	1.8508809341934168e-19	9.61517150173499e-12	2.5150694814953476e-11	1.4636846311407842e-10
88700000	0.0049996328569403056	1.1640810246488003e-49	2.349078126371658e-65	8.670337076408484e-9	1.2353942262211507e-15	7.167643096724924e-7	-5.802913515734996e-20	1.8508809341934168e-19	9.61517150173499e-12	2.5150694814953476e-11	1.4636846311407842e-10
88800000	0.0049996328569403056	1.1640810246488003e-49	2.349078126371658e-65	8.670337076408484e-9	1.2353942262211507e-15	7.167643096724924e-7	-5.802912285758834e-20	1.8508809341934168e-19	9.61517150173499e-12	2.5150694814953476e-11	1.4636846311407842e-10
88900000	0.0049996328569403056	1.1640810246488003e-49	2.349078126371658e-65	8.670337076408484e-9	1.2353942262211507e-15	7.167643096724924e-7	-5.802911055782672e-20	1.8508809341934168e-19	9.61517150173499e-12	2.5150694814953476e-11	1.4636846311407842e-10
89000000	0.0049996328569403056	1.1640810246488003e-49	2.349078126371658e-65	8.670337076408484e-9	1.2353942262211507e-15	7.167643096724924e-7	-5.802909825806511e-20	1.8508809341934168e-19	9.61517150173499e-12	2.5150694814953476e-11	1.4636846311407842e-10
89100000	0.0049996328569403056	1.1640810246488003e-49	2.349078126371658e-65	8.670337076408484e-9	1.2353942262211507e-15	7.167643096724924e-7	-5.802908595830349e-20	1.8508809341934168e-19	9.61517150173499e-12	2.5150694814953476e-11	1.4636846311407842e-10
89200000	0.0049996328569403056	1.1640810246488003e-49	2.349078126371658e-65	8.670337076408484e-9	1.2353942262211507e-15	7.167643096724924e-7	-5.802907365854187e-20	1.8508809341934168e-19	9.61517150173499e-12	2.5150694814953476e-11	1.4636846311407842e-10
89300000	0.0049996328569403056	1.1640810246488003e-49	2.349078126371658e-65	8.670337076408484e-9	1.2353942262211507e-15	7.167643096724924e-7	-5.802906135878025e-20	1.8508809341934168e-19	9.61517150173499e-12	2.5150694814953476e-11	1.4636846311407842e-10
89400000	0.0049996328569403056	1.1640810246488003e-49	2.349078126371658e-65	8.670337076408484e-9	1.2353942262211507e-15	7.167643096724924e-7	-5.802904905901864e-20	1.8508809341934168e-19	9.61517150173499e-12	2.5150694814953476e-11	1.4636846311407842e-10
89500000	0.0049996328569403056	1.1640810246488003e-49	2.349078126371658e-65	8.670337076408484e-9	1.2353942262211507e-15	7.167643096724924e-7	-5.802903675925702e-20	1.8508809341934168e-19	9.61517150173499e-12	2.5150694814953476e-11	1.4636846311407842e-10
89600000	0.0049996328569403056	1.1640810246488003e-49	2.349078126371658e-65	8.670337076408484e-9	1.2353942262211507e-15	7.167643096724924e-7	-5.80290244594954e-20	1.8508809341934168e-19	9.61517150173499e-12	2.5150694814953476e-11	1.4636846311407842e-10
89700000	0.0049996328569403056	1.1640810246488003e-49	2.349078126371658e-65	8.670337076408484e-9	1.2353942262211507e-15	7.167643096724924e-7	-5.802901215973378e-20	1.8508809341934168e-19	9.61517150173499e-12	2.5150694814953476e-11	1.4636846311407842e-10
89800000	0.0049996328569403056	1.1640810246488003e-49	2.349078126371658e-65	8.670337076408484e-9	1.2353942262211507e-15	7.167643096724924e-7	-5.802899985997217e-20	1.8508809341934168e-19	9.61517150173499e-12	2.5150694814953476e-11	1.4636846311407842e-10
89900000	0.0049996328569403056	1.1640810246488003e-49	2.349078126371658e-65	8.670337076408484e-9	1.2353942262211507e-15	7.167643096724924e-7	-5.802898756021055e-20	1.8508809341934168e-19	9.61517150173499e-12	2.5150694814953476e-11	1.4636846311407842e-10
90000000	0.0049996328569403056	1.1640810246488003e-49	2.349078126371658e-65	8.670337076408484e-9	1.2353942262211507e-15	7.167643096724924e-7	-5.802897526044893e-20	1.8508809341934168e-19	9.61517150173499e-12	2.5150694814953476e-11	1.4636846311407842e-10
90100000	0.0049996328569403056	1.1640810246488003e-49	2.349078126371658e-65	8.670337076408484e-9	1.2353942262211507e-15	7.167643096724924e-7	-5.80289629606873e-20	1.8508809341934168e-19	9.61517150173499e-12	2.5150694814953476e-11	1.4636846311407842e-10
90200000	0.0049996328569403056	1.1640810246488003e-49	2.349078126371658e-65	8.670337076408484e-9	1.2353942262211507e-15	7.167643096724924e-7	-5.802895066092568e-20	1.8508809341934168e-19	9.61517150173499e-12	2.5150694814953476e-11	1.4636846311407842e-10
90300000	0.0049996328569403056	1.1640810246488003e-49	2.349078126371658e-65	8.670337076408484e-9	1.2353942262211507e-15	7.167643096724924e-7	-5.802893836116407e-20	1.8508809341934168e-19	9.61517150173499e-12	2.5150694814953476e-11	1.4636846311407842e-10
90400000	0.0049996328569403056	1.1640810246488003e-49	2.349078126371658e-65	8.670337076408484e-9	1.2353942262211507e-15	7.167643096724924e-7	-5.802892606140245e-20	1.8508809341934168e-19	9.61517150173499e-12	2.5150694814953476e-11	1.4636846311407842e-10
90500000	0.0049996328569403056	1.1640810246488003e-49	2.349078126371658e-65	8.670337076408484e-9	1.2353942262211507e-15	7.167643096724924e-7	-5.802891376164083e-20	1.8508809341934168e-19	9.61517150173499e-12	2.5150694814953476e-11	1.4636846311407842e-10
90600000	0.0049996328569403056	1.1640810246488003e-49	2.349078126371658e-65	8.670337076408484e-9	1.2353942262211507e-15	7.167643096724924e-7	-5.802890146187921e-20	1.8508809341934168e-19	9.61517150173499e-12	2.5150694814953476e-11	1.4636846311407842e-10
90700000	0.0049996328569403056	1.1640810246488003e-49	2.349078126371658e-65	8.670337076408484e-9	1.2353942262211507e-15	7.167643096724924e-7	-5.80288891621176e-20	1.8508809341934168e-19	9.61517150173499e-12	2.5150694814953476e-11	1.4636846311407842e-10
90800000	0.0049996328569403056	1.1640810246488003e-49	2.349078126371658e-65	8.670337076408484e-9	1.2353942262211507e-15	7.167643096724924e-7	-5.802887686235598e-20	1.8508809341934168e-19	9.61517150173499e-12	2.5150694814953476e-11	1.4636846311407842e-10
90900000	0.0049996328569403056	1.1640810246488003e-49	2.349078126371658e-65	8.670337076408484e-9	1.2353942262211507e-15	7.167643096724924e-7	-5.802886456259436e-20	1.8508809341934168e-19	9.61517150173499e-12	2.5150694814953476e-11	1.4636846311407842e-10
91000000	0.0049996328569403056	1.1640810246488003e-49	2.349078126371658e-65	8.670337076408484e-9	1.2353942262211507e-15	7.167643096724924e-7	-5.802885226283274e-20	1.8508809341934168e-19	9.61517150173499e-12	2.5150694814953476e-11	1.4636846311407842e-10
91100000	0.0049996328569403056	1.1640810246488003e-49	2.349078126371658e-65	8.670337076408484e-9	1.2353942262211507e-15	7.167643096724924e-7	-5.802883996307113e-20	1.8508809341934168e-19	9.61517150173499e-12	2.5150694814953476e-11	1.4636846311407842e-10
91200000	0.0049996328569403056	1.1640810246488003e-49	2.349078126371658e-65	8.670337076408484e-9	1.2353942262211507e-15	7.167643096724924e-7	-5.802882766330951e-20	1.8508809341934168e-19	9.61517150173499e-12	2.5150694814953476e-11	1.4636846311407842e-10
91300000	0.0049996328569403056	1.1640810246488003e-49	2.349078126371658e-65	8.670337076408484e-9	1.2353942262211507e-15	7.167643096724924e-7	-5.802881536354789e-20	1.8508809341934168e-19	9.61517150173499e-12	2.5150694814953476e-11	1.4636846311407842e-10
91400000	0.0049996328569403056	1.1640810246488003e-49	2.349078126371658e-65	8.670337076408484e-9	1.2353942262211507e-15	7.167643096724924e-7	-5.802880306378627e-20	1.8508809341934168e-19	9.61517150173499e-12	2.5150694814953476e-11	1.4636846311407842e-10
91500000	0.0049996328569403056	1.1640810246488003e-49	2.349078126371658e-65	8.670337076408484e-9	1.2353942262211507e-15	7.167643096724924e-7	-5.802879076402466e-20	1.8508809341934168e-19	9.61517150173499e-12	2.5150694814953476e-11	1.4636846311407842e-10
91600000	0.0049996328569403056	1.1640810246488e-49	2.349078126371658e-65	8.670337076408484e-9	1.2353942262211507e-15	7.167643096724924e-7	-5.802877846426304e-20	1.8508809341934168e-19	9.61517150173499e-12	2.5150694814953476e-11	1.4636846311407842e-10
91700000	0.0049996328569403056	1.1640810246488e-49	2.349078126371658e-65	8.670337076408484e-9	1.2353942262211507e-15	7.167643096724924e-7	-5.802876616450142e-20	1.8508809341934168e-19	9.61517150173499e-12	2.5150694814953476e-11	1.4636846311407842e-10
91800000	0.0049996328569403056	1.1640810246488e-49	2.349078126371658e-65	8.670337076408484e-9	1.2353942262211507e-15	7.167643096724924e-7	-5.80287538647398e-20	1.8508809341934168e-19	9.61517150173499e-12	2.5150694814953476e-11	1.4636846311407842e-10
91900000	0.0049996328569403056	1.1640810246488e-49	2.349078126371658e-65	8.670337076408484e-9	1.2353942262211507e-15	7.167643096724924e-7	-5.802874156497819e-20	1.8508809341934168e-19	9.61517150173499e-12	2.5150694814953476e-11	1.4636846311407842e-10
92000000	0.0049996328569403056	1.1640810246488e-49	2.349078126371658e-65	8.670337076408484e-9	1.2353942262211507e-15	7.167643096724924e-7	-5.802872926521657e-20	1.8508809341934168e-19	9.61517150173499e-12	2.5150694814953476e-11	1.4636846311407842e-10
92100000	0.0049996328569403056	1.1640810246488e-49	2.349078126371658e-65	8.670337076408484e-9	1.2353942262211507e-15	7.167643096724924e-7	-5.802871696545495e-20	1.8508809341934168e-19	9.61517150173499e-12	2.5150694814953476e-11	1.4636846311407842e-10
92200000	0.0049996328569403056	1.1640810246488e-49	2.349078126371658e-65	8.670337076408484e-9	1.2353942262211507e-15	7.167643096724924e-7	-5.802870466569333e-20	1.8508809341934168e-19	9.61517150173499e-12	2.5150694814953476e-11	1.4636846311407842e-10
92300000	0.0049996328569403056	1.1640810246488e-49	2.349078126371658e-65	8.670337076408484e-9	1.2353942262211507e-15	7.167643096724924e-7	-5.802869236593172e-20	1.8508809341934168e-19	9.61517150173499e-12	2.5150694814953476e-11	1.4636846311407842e-10
92400000	0.0049996328569403056	1.1640810246488e-49	2.349078126371658e-65	8.670337076408484e-9	1.2353942262211507e-15	7.167643096724924e-7	-5.80286800661701e-20	1.8508809341934168e-19	9.61517150173499e-12	2.5150694814953476e-11	1.4636846311407842e-10
92500000	0.0049996328569403056	1.1640810246488e-49	2.349078126371658e-65	8.670337076408484e-9	1.2353942262211507e-15	7.167643096724924e-7	-5.802866776640848e-20	1.8508809341934168e-19	9.61517150173499e-12	2.5150694814953476e-11	1.4636846311407842e-10
92600000	0.0049996328569403056	1.1640810246488e-49	2.3490781263716583e-65	8.670337076408484e-9	1.2353942262211507e-15	7.167643096724924e-7	-5.802865546664685e-20	1.8508809341934168e-19	9.61517150173499e-12	2.5150694814953476e-11	1.4636846311407842e-10
92700000	0.0049996328569403056	1.1640810246488e-49	2.3490781263716583e-65	8.670337076408484e-9	1.2353942262211507e-15	7.167643096724924e-7	-5.802864316688523e-20	1.8508809341934168e-19	9.61517150173499e-12	2.5150694814953476e-11	1.4636846311407842e-10
92800000	0.0049996328569403056	1.1640810246488e-49	2.3490781263716583e-65	8.670337076408484e-9	1.2353942262211507e-15	7.167643096724924e-7	-5.802863086712362e-20	1.8508809341934168e-19	9.61517150173499e-12	2.5150694814953476e-11	1.4636846311407842e-10
92900000	0.0049996328569403056	1.1640810246488e-49	2.3490781263716583e-65	8.670337076408484e-9	1.2353942262211507e-15	7.167643096724924e-7	-5.8028618567362e-20	1.8508809341934168e-19	9.61517150173499e-12	2.5150694814953476e-11	1.4636846311407842e-10
93000000	0.0049996328569403056	1.1640810246488e-49	2.3490781263716583e-65	8.670337076408484e-9	1.2353942262211507e-15	7.167643096724924e-7	-5.802860626760038e-20	1.8508809341934168e-19	9.61517150173499e-12	2.5150694814953476e-11	1.4636846311407842e-10
93100000	0.0049996328569403056	1.1640810246488e-49	2.3490781263716583e-65	8.670337076408484e-9	1.2353942262211507e-15	7.167643096724924e-7	-5.802859396783876e-20	1.8508809341934168e-19	9.61517150173499e-12	2.5150694814953476e-11	1.4636846311407842e-10
93200000	0.0049996328569403056	1.1640810246488e-49	2.3490781263716583e-65	8.670337076408484e-9	1.2353942262211507e-15	7.167643096724924e-7	-5.802858166807715e-20	1.8508809341934168e-19	9.61517150173499e-12	2.5150694814953476e-11	1.4636846311407842e-10
93300000	0.0049996328569403056	1.1640810246488e-49	2.3490781263716583e-65	8.670337076408484e-9	1.2353942262211507e-15	7.167643096724924e-7	-5.802856936831553e-20	1.8508809341934168e-19	9.61517150173499e-12	2.5150694814953476e-11	1.4636846311407842e-10
93400000	0.0049996328569403056	1.1640810246488e-49	2.3490781263716583e-65	8.670337076408484e-9	1.2353942262211507e-15	7.167643096724924e-7	-5.802855706855391e-20	1.8508809341934168e-19	9.61517150173499e-12	2.5150694814953476e-11	1.4636846311407842e-10
93500000	0.0049996328569403056	1.1640810246488e-49	2.3490781263716583e-65	8.670337076408484e-9	1.2353942262211507e-15	7.167643096724924e-7	-5.802854476879229e-20	1.8508809341934168e-19	9.61517150173499e-12	2.5150694814953476e-11	1.4636846311407842e-10
93600000	0.0049996328569403056	1.1640810246488e-49	2.3490781263716583e-65	8.670337076408484e-9	1.2353942262211507e-15	7.167643096724924e-7	-5.802853246903068e-20	1.8508809341934168e-19	9.61517150173499e-12	2.5150694814953476e-11	1.4636846311407842e-10
93700000	0.0049996328569403056	1.1640810246488e-49	2.3490781263716583e-65	8.670337076408484e-9	1.2353942262211507e-15	7.167643096724924e-7	-5.802852016926906e-20	1.8508809341934168e-19	9.61517150173499e-12	2.5150694814953476e-11	1.4636846311407842e-10
93800000	0.0049996328569403056	1.1640810246488e-49	2.3490781263716583e-65	8.670337076408484e-9	1.2353942262211507e-15	7.167643096724924e-7	-5.802850786950744e-20	1.8508809341934168e-19	9.61517150173499e-12	2.5150694814953476e-11	1.4636846311407842e-10
93900000	0.0049996328569403056	1.1640810246488e-49	2.3490781263716583e-65	8.670337076408484e-9	1.2353942262211507e-15	7.167643096724924e-7	-5.802849556974582e-20	1.8508809341934168e-19	9.61517150173499e-12	2.5150694814953476e-11	1.4636846311407842e-10
94000000	0.0049996328569403056	1.1640810246488e-49	2.3490781263716583e-65	8.670337076408484e-9	1.2353942262211507e-15	7.167643096724924e-7	-5.802848326998421e-20	1.8508809341934168e-19	9.61517150173499e-12	2.5150694814953476e-11	1.4636846311407842e-10
94100000	0.0049996328569403056	1.1640810246488e-49	2.3490781263716583e-65	8.670337076408484e-9	1.2353942262211507e-15	7.167643096724924e-7	-5.802847097022259e-20	1.8508809341934168e-19	9.61517150173499e-12	2.5150694814953476e-11	1.4636846311407842e-10
94200000	0.0049996328569403056	1.1640810246488e-49	2.3490781263716583e-65	8.670337076408484e-9	1.2353942262211507e-15	7.167643096724924e-7	-5.802845867046097e-20	1.8508809341934168e-19	9.61517150173499e-12	2.5150694814953476e-11	1.4636846311407842e-10
94300000	0.0049996328569403056	1.1640810246488e-49	2.3490781263716583e-65	8.670337076408484e-9	1.2353942262211507e-15	7.167643096724924e-7	-5.802844637069935e-20	1.8508809341934168e-19	9.61517150173499e-12	2.5150694814953476e-11	1.4636846311407842e-10
94400000	0.0049996328569403056	1.1640810246488e-49	2.3490781263716583e-65	8.670337076408484e-9	1.2353942262211507e-15	7.167643096724924e-7	-5.802843407093774e-20	1.8508809341934168e-19	9.61517150173499e-12	2.5150694814953476e-11	1.4636846311407842e-10
94500000	0.0049996328569403056	1.1640810246488e-49	2.3490781263716583e-65	8.670337076408484e-9	1.2353942262211507e-15	7.167643096724924e-7	-5.802842177117612e-20	1.8508809341934168e-19	9.61517150173499e-12	2.5150694814953476e-11	1.4636846311407842e-10
94600000	0.0049996328569403056	1.1640810246488e-49	2.3490781263716583e-65	8.670337076408484e-9	1.2353942262211507e-15	7.167643096724924e-7	-5.80284094714145e-20	1.8508809341934168e-19	9.61517150173499e-12	2.5150694814953476e-11	1.4636846311407842e-10
94700000	0.0049996328569403056	1.1640810246488e-49	2.3490781263716583e-65	8.670337076408484e-9	1.2353942262211507e-15	7.167643096724924e-7	-5.802839717165288e-20	1.8508809341934168e-19	9.61517150173499e-12	2.5150694814953476e-11	1.4636846311407842e-10
94800000	0.0049996328569403056	1.1640810246488e-49	2.3490781263716583e-65	8.670337076408484e-9	1.2353942262211507e-15	7.167643096724924e-7	-5.802838487189127e-20	1.8508809341934168e-19	9.61517150173499e-12	2.5150694814953476e-11	1.4636846311407842e-10
94900000	0.0049996328569403056	1.1640810246488e-49	2.3490781263716583e-65	8.670337076408484e-9	1.2353942262211507e-15	7.167643096724924e-7	-5.802837257212965e-20	1.8508809341934168e-19	9.61517150173499e-12	2.5150694814953476e-11	1.4636846311407842e-10
95000000	0.0049996328569403056	1.1640810246488e-49	2.3490781263716583e-65	8.670337076408484e-9	1.2353942262211507e-15	7.167643096724924e-7	-5.802836027236802e-20	1.8508809341934168e-19	9.61517150173499e-12	2.5150694814953476e-11	1.4636846311407842e-10
95100000	0.0049996328569403056	1.1640810246488e-49	2.3490781263716583e-65	8.670337076408484e-9	1.2353942262211507e-15	7.167643096724924e-7	-5.80283479726064e-20	1.8508809341934168e-19	9.61517150173499e-12	2.5150694814953476e-11	1.4636846311407842e-10
95200000	0.0049996328569403056	1.1640810246488e-49	2.3490781263716583e-65	8.670337076408484e-9	1.2353942262211507e-15	7.167643096724924e-7	-5.802833567284478e-20	1.8508809341934168e-19	9.61517150173499e-12	2.5150694814953476e-11	1.4636846311407842e-10
95300000	0.0049996328569403056	1.1640810246488e-49	2.3490781263716583e-65	8.670337076408484e-9	1.2353942262211507e-15	7.167643096724924e-7	-5.802832337308317e-20	1.8508809341934168e-19	9.61517150173499e-12	2.5150694814953476e-11	1.4636846311407842e-10
95400000	0.0049996328569403056	1.1640810246488e-49	2.3490781263716583e-65	8.670337076408484e-9	1.2353942262211507e-15	7.167643096724924e-7	-5.802831107332155e-20	1.8508809341934168e-19	9.61517150173499e-12	2.5150694814953476e-11	1.4636846311407842e-10
95500000	0.0049996328569403056	1.1640810246488e-49	2.3490781263716583e-65	8.670337076408484e-9	1.2353942262211507e-15	7.167643096724924e-7	-5.802829877355993e-20	1.8508809341934168e-19	9.61517150173499e-12	2.5150694814953476e-11	1.4636846311407842e-10
95600000	0.0049996328569403056	1.1640810246488e-49	2.3490781263716583e-65	8.670337076408484e-9	1.2353942262211507e-15	7.167643096724924e-7	-5.802828647379831e-20	1.8508809341934168e-19	9.61517150173499e-12	2.5150694814953476e-11	1.4636846311407842e-10
95700000	0.0049996328569403056	1.1640810246488e-49	2.3490781263716583e-65	8.670337076408484e-9	1.2353942262211507e-15	7.167643096724924e-7	-5.80282741740367e-20	1.8508809341934168e-19	9.61517150173499e-12	2.5150694814953476e-11	1.4636846311407842e-10
95800000	0.0049996328569403056	1.1640810246488e-49	2.3490781263716583e-65	8.670337076408484e-9	1.2353942262211507e-15	7.167643096724924e-7	-5.802826187427508e-20	1.8508809341934168e-19	9.61517150173499e-12	2.5150694814953476e-11	1.4636846311407842e-10
95900000	0.0049996328569403056	1.1640810246488e-49	2.3490781263716583e-65	8.670337076408484e-9	1.2353942262211507e-15	7.167643096724924e-7	-5.802824957451346e-20	1.8508809341934168e-19	9.61517150173499e-12	2.5150694814953476e-11	1.4636846311407842e-10
96000000	0.0049996328569403056	1.1640810246488e-49	2.3490781263716583e-65	8.670337076408484e-9	1.2353942262211507e-15	7.167643096724924e-7	-5.802823727475184e-20	1.8508809341934168e-19	9.61517150173499e-12	2.5150694814953476e-11	1.4636846311407842e-10
96100000	0.0049996328569403056	1.1640810246488e-49	2.3490781263716583e-65	8.670337076408484e-9	1.2353942262211507e-15	7.167643096724924e-7	-5.802822497499023e-20	1.8508809341934168e-19	9.61517150173499e-12	2.5150694814953476e-11	1.4636846311407842e-10
96200000	0.0049996328569403056	1.1640810246488e-49	2.3490781263716583e-65	8.670337076408484e-9	1.2353942262211507e-15	7.167643096724924e-7	-5.802821267522861e-20	1.8508809341934168e-19	9.61517150173499e-12	2.5150694814953476e-11	1.4636846311407842e-10
96300000	0.0049996328569403056	1.1640810246488e-49	2.3490781263716583e-65	8.670337076408484e-9	1.2353942262211507e-15	7.167643096724924e-7	-5.802820037546699e-20	1.8508809341934168e-19	9.61517150173499e-12	2.5150694814953476e-11	1.4636846311407842e-10
96400000	0.0049996328569403056	1.1640810246488e-49	2.3490781263716583e-65	8.670337076408484e-9	1.2353942262211507e-15	7.167643096724924e-7	-5.802818807570537e-20	1.8508809341934168e-19	9.61517150173499e-12	2.5150694814953476e-11	1.4636846311407842e-10
96500000	0.0049996328569403056	1.1640810246488003e-49	2.3490781263716583e-65	8.670337076408484e-9	1.2353942262211507e-15	7.167643096724924e-7	-5.802817577594376e-20	1.8508809341934168e-19	9.61517150173499e-12	2.5150694814953476e-11	1.4636846311407842e-10
96600000	0.0049996328569403056	1.1640810246488003e-49	2.3490781263716583e-65	8.670337076408484e-9	1.2353942262211507e-15	7.167643096724924e-7	-5.802816347618214e-20	1.8508809341934168e-19	9.61517150173499e-12	2.5150694814953476e-11	1.4636846311407842e-10
96700000	0.0049996328569403056	1.1640810246488003e-49	2.3490781263716583e-65	8.670337076408484e-9	1.2353942262211507e-15	7.167643096724924e-7	-5.802815117642052e-20	1.8508809341934168e-19	9.61517150173499e-12	2.5150694814953476e-11	1.4636846311407842e-10
96800000	0.0049996328569403056	1.1640810246488003e-49	2.3490781263716583e-65	8.670337076408484e-9	1.2353942262211507e-15	7.167643096724924e-7	-5.80281388766589e-20	1.8508809341934168e-19	9.61517150173499e-12	2.5150694814953476e-11	1.4636846311407842e-10
96900000	0.0049996328569403056	1.1640810246488003e-49	2.3490781263716583e-65	8.670337076408484e-9	1.2353942262211507e-15	7.167643096724924e-7	-5.802812657689729e-20	1.8508809341934168e-19	9.61517150173499e-12	2.5150694814953476e-11	1.4636846311407842e-10
97000000	0.0049996328569403056	1.1640810246488003e-49	2.3490781263716583e-65	8.670337076408484e-9	1.2353942262211507e-15	7.167643096724924e-7	-5.802811427713567e-20	1.8508809341934168e-19	9.61517150173499e-12	2.5150694814953476e-11	1.4636846311407842e-10
97100000	0.0049996328569403056	1.1640810246488003e-49	2.3490781263716583e-65	8.670337076408484e-9	1.2353942262211507e-15	7.167643096724924e-7	-5.802810197737405e-20	1.850880934193417e-19	9.61517150173499e-12	2.515069481495348e-11	1.4636846311407842e-10
97200000	0.0049996328569403056	1.1640810246488003e-49	2.3490781263716583e-65	8.670337076408484e-9	1.2353942262211507e-15	7.167643096724924e-7	-5.802808967761242e-20	1.850880934193417e-19	9.61517150173499e-12	2.515069481495348e-11	1.4636846311407842e-10
97300000	0.0049996328569403056	1.1640810246488003e-49	2.3490781263716583e-65	8.670337076408484e-9	1.2353942262211507e-15	7.167643096724924e-7	-5.802807737785082e-20	1.850880934193417e-19	9.61517150173499e-12	2.515069481495348e-11	1.4636846311407842e-10
97400000	0.0049996328569403056	1.1640810246488003e-49	2.3490781263716587e-65	8.670337076408484e-9	1.2353942262211507e-15	7.167643096724924e-7	-5.80280650780892e-20	1.850880934193417e-19	9.61517150173499e-12	2.515069481495348e-11	1.4636846311407842e-10
97500000	0.0049996328569403056	1.1640810246488003e-49	2.3490781263716587e-65	8.670337076408484e-9	1.2353942262211507e-15	7.167643096724924e-7	-5.802805277832757e-20	1.850880934193417e-19	9.61517150173499e-12	2.515069481495348e-11	1.4636846311407842e-10
97600000	0.0049996328569403056	1.1640810246488003e-49	2.3490781263716587e-65	8.670337076408484e-9	1.2353942262211507e-15	7.167643096724924e-7	-5.802804047856595e-20	1.850880934193417e-19	9.61517150173499e-12	2.515069481495348e-11	1.4636846311407842e-10
97700000	0.0049996328569403056	1.1640810246488003e-49	2.3490781263716587e-65	8.670337076408484e-9	1.2353942262211507e-15	7.167643096724924e-7	-5.802802817880433e-20	1.850880934193417e-19	9.61517150173499e-12	2.515069481495348e-11	1.4636846311407842e-10
97800000	0.0049996328569403056	1.1640810246488003e-49	2.3490781263716587e-65	8.670337076408484e-9	1.2353942262211507e-15	7.167643096724924e-7	-5.802801587904272e-20	1.850880934193417e-19	9.61517150173499e-12	2.515069481495348e-11	1.4636846311407842e-10
97900000	0.0049996328569403056	1.1640810246488004e-49	2.3490781263716587e-65	8.670337076408484e-9	1.2353942262211507e-15	7.167643096724924e-7	-5.80280035792811e-20	1.850880934193417e-19	9.61517150173499e-12	2.515069481495348e-11	1.4636846311407842e-10
98000000	0.0049996328569403056	1.1640810246488004e-49	2.3490781263716587e-65	8.670337076408484e-9	1.2353942262211507e-15	7.167643096724924e-7	-5.802799127951948e-20	1.850880934193417e-19	9.61517150173499e-12	2.515069481495348e-11	1.4636846311407842e-10
98100000	0.004999632856940306	1.1640810246488004e-49	2.3490781263716587e-65	8.670337076408484e-9	1.2353942262211507e-15	7.167643096724924e-7	-5.802797897975786e-20	1.850880934193417e-19	9.61517150173499e-12	2.515069481495348e-11	1.4636846311407842e-10
98200000	0.004999632856940306	1.1640810246488004e-49	2.3490781263716587e-65	8.670337076408484e-9	1.2353942262211507e-15	7.167643096724924e-7	-5.802796667999625e-20	1.850880934193417e-19	9.61517150173499e-12	2.515069481495348e-11	1.4636846311407842e-10
98300000	0.004999632856940306	1.1640810246488004e-49	2.3490781263716587e-65	8.670337076408484e-9	1.2353942262211507e-15	7.167643096724924e-7	-5.802795438023463e-20	1.850880934193417e-19	9.61517150173499e-12	2.515069481495348e-11	1.4636846311407842e-10
98400000	0.004999632856940306	1.1640810246488004e-49	2.3490781263716587e-65	8.670337076408484e-9	1.2353942262211507e-15	7.167643096724924e-7	-5.802794208047301e-20	1.850880934193417e-19	9.61517150173499e-12	2.515069481495348e-11	1.4636846311407842e-10
98500000	0.004999632856940306	1.1640810246488004e-49	2.3490781263716587e-65	8.670337076408484e-9	1.2353942262211507e-15	7.167643096724924e-7	-5.802792978071139e-20	1.850880934193417e-19	9.61517150173499e-12	2.515069481495348e-11	1.4636846311407842e-10
98600000	0.004999632856940306	1.1640810246488004e-49	2.3490781263716587e-65	8.670337076408484e-9	1.2353942262211507e-15	7.167643096724924e-7	-5.802791748094978e-20	1.850880934193417e-19	9.61517150173499e-12	2.515069481495348e-11	1.4636846311407842e-10
98700000	0.004999632856940306	1.1640810246488004e-49	2.3490781263716587e-65	8.670337076408484e-9	1.2353942262211507e-15	7.167643096724924e-7	-5.802790518118816e-20	1.850880934193417e-19	9.61517150173499e-12	2.515069481495348e-11	1.4636846311407842e-10
98800000	0.004999632856940306	1.1640810246488004e-49	2.3490781263716587e-65	8.670337076408484e-9	1.2353942262211507e-15	7.167643096724924e-7	-5.802789288142654e-20	1.850880934193417e-19	9.61517150173499e-12	2.515069481495348e-11	1.4636846311407842e-10
98900000	0.004999632856940306	1.1640810246488004e-49	2.3490781263716587e-65	8.670337076408484e-9	1.2353942262211507e-15	7.167643096724924e-7	-5.802788058166492e-20	1.850880934193417e-19	9.61517150173499e-12	2.515069481495348e-11	1.4636846311407842e-10
99000000	0.004999632856940306	1.1640810246488004e-49	2.3490781263716587e-65	8.670337076408484e-9	1.2353942262211507e-15	7.167643096724924e-7	-5.802786828190331e-20	1.850880934193417e-19	9.61517150173499e-12	2.515069481495348e-11	1.4636846311407842e-10
99100000	0.004999632856940306	1.1640810246488004e-49	2.3490781263716587e-65	8.670337076408484e-9	1.2353942262211507e-15	7.167643096724924e-7	-5.802785598214169e-20	1.850880934193417e-19	9.61517150173499e-12	2.515069481495348e-11	1.4636846311407842e-10
99200000	0.004999632856940306	1.1640810246488006e-49	2.3490781263716587e-65	8.670337076408484e-9	1.2353942262211507e-15	7.167643096724924e-7	-5.802784368238007e-20	1.850880934193417e-19	9.61517150173499e-12	2.515069481495348e-11	1.4636846311407842e-10
99300000	0.004999632856940306	1.1640810246488006e-49	2.3490781263716587e-65	8.670337076408484e-9	1.2353942262211507e-15	7.167643096724924e-7	-5.802783138261845e-20	1.850880934193417e-19	9.61517150173499e-12	2.515069481495348e-11	1.4636846311407842e-10
99400000	0.004999632856940306	1.1640810246488006e-49	2.3490781263716587e-65	8.670337076408484e-9	1.2353942262211507e-15	7.167643096724924e-7	-5.802781908285684e-20	1.850880934193417e-19	9.61517150173499e-12	2.515069481495348e-11	1.4636846311407842e-10
99500000	0.004999632856940306	1.1640810246488006e-49	2.3490781263716587e-65	8.670337076408484e-9	1.2353942262211507e-15	7.167643096724924e-7	-5.802780678309522e-20	1.850880934193417e-19	9.61517150173499e-12	2.515069481495348e-11	1.4636846311407842e-10
99600000	0.004999632856940306	1.1640810246488006e-49	2.3490781263716587e-65	8.670337076408484e-9	1.2353942262211507e-15	7.167643096724924e-7	-5.80277944833336e-20	1.850880934193417e-19	9.61517150173499e-12	2.515069481495348e-11	1.4636846311407842e-10
99700000	0.004999632856940306	1.1640810246488006e-49	2.3490781263716587e-65	8.670337076408484e-9	1.2353942262211507e-15	7.167643096724924e-7	-5.802778218357197e-20	1.850880934193417e-19	9.61517150173499e-12	2.515069481495348e-11	1.4636846311407842e-10
99800000	0.004999632856940306	1.1640810246488006e-49	2.3490781263716587e-65	8.670337076408484e-9	1.2353942262211507e-15	7.167643096724924e-7	-5.802776988381036e-20	1.850880934193417e-19	9.61517150173499e-12	2.515069481495348e-11	1.4636846311407842e-10
99900000	0.004999632856940306	1.1640810246488006e-49	2.3490781263716587e-65	8.670337076408484e-9	1.2353942262211507e-15	7.167643096724924e-7	-5.802775758404874e-20	1.850880934193417e-19	9.61517150173499e-12	2.515069481495348e-11	1.4636846311407842e-10
100000000	0.004999632856940306	1.1640810246488006e-49	2.3490781263716587e-65	8.670337076408484e-9	1.2353942262211507e-15	7.167643096724924e-7	-5.802774528428712e-20	1.850880934193417e-19	9.61517150173499e-12	2.515069481495348e-11	1.4636846311407842e-10
