# Supplementary material for: Thermodynamics Underpinning the Microbial Community‐Level Nitrogen Energy Metabolism
Source: Environ Microbiol. 2025 Feb 16;27(2):e70055. doi: 10.1111/1462-2920.70055 (PMC11830459; doi:10.1111/1462-2920.70055)
Supplement: Supplementary file 1 — Data S1. [file EMI-27-e70055-s001.zip › SI/Nnetwork/Results/kdef_-10/Iin_-5/p_0.2/O2_-6.6_H_-5.5.csv]

time	N2	N2H4	N2H5	N2O	NH2OH	NH3	NH3OH	NH4	NO	NO2	NO3
0	0.00001	0.00001	0.00001	0.00001	0.00001	0.00001	0.00001	0.00001	0.00001	0.00001	0.00001
100000	0.004991982531723766	1.886224020232869e-49	4.365888439251906e-62	4.264260465558913e-10	3.539613735690808e-15	0.000016034081682736315	-1.6881734054764805e-21	4.1407518524982e-16	1.7206471943543924e-13	1.1210052683739545e-12	7.206134836611545e-13
200000	0.0049919825317237656	1.8862240202328723e-49	4.365888439251916e-62	4.2642604655589143e-10	3.5396137356907775e-15	0.000016034081682736315	-1.684415931862437e-21	4.140751852439689e-16	1.720647194354393e-13	1.12100526837395e-12	7.206134836611543e-13
300000	0.0049919825317237656	1.8862240202328734e-49	4.365888439251934e-62	4.264260465558915e-10	3.5396137356909448e-15	0.000016034081682736315	-1.6806584582483946e-21	4.1407518527606956e-16	1.7206471943543932e-13	1.1210052683739735e-12	7.206134836611542e-13
400000	0.0049919825317237656	1.8862240202328723e-49	4.365888439251926e-62	4.264260465558915e-10	3.53961373569087e-15	0.000016034081682736315	-1.6769009846343505e-21	4.1407518526171426e-16	1.720647194354393e-13	1.121005268373963e-12	7.206134836611542e-13
500000	0.0049919825317237656	1.8862240202328708e-49	4.365888439251907e-62	4.2642604655589143e-10	3.5396137356906935e-15	0.000016034081682736315	-1.6731435110203059e-21	4.140751852279618e-16	1.7206471943543924e-13	1.1210052683739384e-12	7.206134836611543e-13
600000	0.0049919825317237656	1.8862240202328696e-49	4.365888439251892e-62	4.264260465558914e-10	3.5396137356905575e-15	0.000016034081682736315	-1.6693860374062614e-21	4.140751852018711e-16	1.7206471943543922e-13	1.1210052683739194e-12	7.206134836611544e-13
700000	0.0049919825317237656	1.8862240202328693e-49	4.36588843925189e-62	4.264260465558914e-10	3.5396137356905456e-15	0.000016034081682736315	-1.665628563792218e-21	4.1407518519966217e-16	1.7206471943543922e-13	1.1210052683739178e-12	7.206134836611544e-13
800000	0.0049919825317237656	1.8862240202328693e-49	4.36588843925189e-62	4.264260465558914e-10	3.539613735690546e-15	0.000016034081682736315	-1.6618710901781744e-21	4.1407518519971305e-16	1.7206471943543922e-13	1.1210052683739178e-12	7.206134836611544e-13
900000	0.0049919825317237656	1.88622402023287e-49	4.365888439251891e-62	4.264260465558914e-10	3.539613735690546e-15	0.000016034081682736315	-1.658113616564131e-21	4.1407518519967573e-16	1.7206471943543924e-13	1.1210052683739178e-12	7.206134836611544e-13
1000000	0.0049919825317237656	1.8862240202328704e-49	4.365888439251891e-62	4.264260465558914e-10	3.5396137356905456e-15	0.000016034081682736315	-1.6543561429500874e-21	4.1407518519960557e-16	1.7206471943543927e-13	1.1210052683739175e-12	7.206134836611545e-13
1100000	0.0049919825317237656	1.886224020232871e-49	4.365888439251892e-62	4.264260465558914e-10	3.5396137356905452e-15	0.000016034081682736315	-1.6505986693360441e-21	4.14075185199558e-16	1.720647194354393e-13	1.1210052683739175e-12	7.206134836611545e-13
1200000	0.0049919825317237656	1.8862240202328715e-49	4.365888439251892e-62	4.264260465558914e-10	3.5396137356905452e-15	0.000016034081682736315	-1.6468411957220006e-21	4.140751851995564e-16	1.720647194354393e-13	1.1210052683739175e-12	7.206134836611545e-13
1300000	0.0049919825317237656	1.886224020232872e-49	4.365888439251893e-62	4.264260465558914e-10	3.5396137356905452e-15	0.000016034081682736315	-1.6430837221079571e-21	4.140751851995568e-16	1.7206471943543932e-13	1.1210052683739175e-12	7.206134836611545e-13
1400000	0.0049919825317237656	1.8862240202328723e-49	4.365888439251893e-62	4.264260465558914e-10	3.5396137356905452e-15	0.000016034081682736315	-1.6393262484939138e-21	4.140751851995572e-16	1.7206471943543932e-13	1.1210052683739175e-12	7.206134836611546e-13
1500000	0.0049919825317237656	1.8862240202328723e-49	4.365888439251893e-62	4.264260465558914e-10	3.5396137356905452e-15	0.000016034081682736315	-1.6355687748798703e-21	4.1407518519955755e-16	1.7206471943543932e-13	1.1210052683739175e-12	7.206134836611546e-13
1600000	0.0049919825317237656	1.8862240202328727e-49	4.365888439251893e-62	4.264260465558914e-10	3.5396137356905452e-15	0.000016034081682736315	-1.6318113012658268e-21	4.1407518519955784e-16	1.7206471943543935e-13	1.1210052683739175e-12	7.206134836611546e-13
1700000	0.0049919825317237656	1.8862240202328727e-49	4.365888439251894e-62	4.264260465558913e-10	3.5396137356905452e-15	0.000016034081682736315	-1.6280538276517833e-21	4.140751851995581e-16	1.7206471943543935e-13	1.1210052683739175e-12	7.206134836611546e-13
1800000	0.0049919825317237656	1.886224020232873e-49	4.365888439251894e-62	4.264260465558913e-10	3.5396137356905452e-15	0.000016034081682736315	-1.62429635403774e-21	4.1407518519955834e-16	1.7206471943543935e-13	1.1210052683739173e-12	7.206134836611546e-13
1900000	0.0049919825317237656	1.886224020232873e-49	4.365888439251894e-62	4.264260465558913e-10	3.5396137356905452e-15	0.000016034081682736315	-1.6205388804236965e-21	4.140751851995586e-16	1.7206471943543935e-13	1.1210052683739173e-12	7.206134836611546e-13
2000000	0.0049919825317237656	1.8862240202328734e-49	4.365888439251894e-62	4.264260465558913e-10	3.5396137356905452e-15	0.000016034081682736315	-1.616781406809653e-21	4.1407518519955873e-16	1.7206471943543937e-13	1.1210052683739173e-12	7.206134836611547e-13
2100000	0.0049919825317237656	1.8862240202328734e-49	4.365888439251894e-62	4.264260465558913e-10	3.5396137356905452e-15	0.000016034081682736315	-1.6130239331956095e-21	4.140751851995589e-16	1.7206471943543937e-13	1.1210052683739173e-12	7.206134836611547e-13
2200000	0.0049919825317237656	1.8862240202328734e-49	4.365888439251894e-62	4.264260465558913e-10	3.5396137356905452e-15	0.000016034081682736315	-1.6092664595815661e-21	4.1407518519955903e-16	1.7206471943543937e-13	1.1210052683739173e-12	7.206134836611547e-13
2300000	0.0049919825317237656	1.8862240202328734e-49	4.365888439251894e-62	4.264260465558913e-10	3.5396137356905452e-15	0.000016034081682736315	-1.6055089859675226e-21	4.140751851995591e-16	1.7206471943543937e-13	1.1210052683739173e-12	7.206134836611547e-13
2400000	0.0049919825317237656	1.886224020232874e-49	4.365888439251894e-62	4.264260465558913e-10	3.5396137356905452e-15	0.000016034081682736315	-1.6017515123534791e-21	4.140751851995592e-16	1.7206471943543937e-13	1.1210052683739173e-12	7.206134836611547e-13
2500000	0.0049919825317237656	1.886224020232874e-49	4.365888439251894e-62	4.264260465558913e-10	3.5396137356905452e-15	0.000016034081682736315	-1.5979940387394358e-21	4.1407518519955927e-16	1.7206471943543937e-13	1.1210052683739173e-12	7.206134836611547e-13
2600000	0.0049919825317237656	1.886224020232874e-49	4.365888439251894e-62	4.264260465558913e-10	3.5396137356905452e-15	0.000016034081682736315	-1.5942365651253923e-21	4.140751851995593e-16	1.7206471943543937e-13	1.1210052683739173e-12	7.206134836611547e-13
2700000	0.0049919825317237656	1.886224020232874e-49	4.365888439251894e-62	4.264260465558913e-10	3.5396137356905452e-15	0.000016034081682736315	-1.5904790915113488e-21	4.1407518519955937e-16	1.7206471943543937e-13	1.1210052683739173e-12	7.206134836611547e-13
2800000	0.0049919825317237656	1.8862240202328734e-49	4.365888439251894e-62	4.264260465558913e-10	3.5396137356905452e-15	0.000016034081682736315	-1.5867216178973053e-21	4.1407518519955937e-16	1.7206471943543937e-13	1.1210052683739173e-12	7.206134836611547e-13
2900000	0.0049919825317237656	1.8862240202328734e-49	4.365888439251894e-62	4.264260465558913e-10	3.5396137356905452e-15	0.000016034081682736315	-1.582964144283262e-21	4.140751851995593e-16	1.7206471943543937e-13	1.1210052683739173e-12	7.206134836611547e-13
3000000	0.0049919825317237656	1.8862240202328734e-49	4.365888439251894e-62	4.264260465558913e-10	3.5396137356905452e-15	0.000016034081682736315	-1.5792066706692185e-21	4.1407518519955927e-16	1.7206471943543937e-13	1.1210052683739175e-12	7.206134836611547e-13
3100000	0.0049919825317237656	1.8862240202328734e-49	4.365888439251894e-62	4.264260465558913e-10	3.5396137356905452e-15	0.000016034081682736315	-1.575449197055175e-21	4.140751851995592e-16	1.7206471943543937e-13	1.1210052683739175e-12	7.206134836611547e-13
3200000	0.0049919825317237656	1.8862240202328734e-49	4.365888439251894e-62	4.264260465558913e-10	3.5396137356905452e-15	0.000016034081682736315	-1.5716917234411315e-21	4.1407518519955917e-16	1.7206471943543935e-13	1.1210052683739175e-12	7.206134836611547e-13
3300000	0.0049919825317237656	1.886224020232873e-49	4.365888439251894e-62	4.264260465558913e-10	3.5396137356905452e-15	0.000016034081682736315	-1.5679342498270882e-21	4.140751851995591e-16	1.7206471943543935e-13	1.1210052683739175e-12	7.206134836611546e-13
3400000	0.0049919825317237656	1.886224020232873e-49	4.365888439251894e-62	4.264260465558913e-10	3.5396137356905452e-15	0.000016034081682736315	-1.5641767762130447e-21	4.1407518519955903e-16	1.7206471943543935e-13	1.1210052683739175e-12	7.206134836611546e-13
3500000	0.0049919825317237656	1.886224020232873e-49	4.365888439251894e-62	4.264260465558913e-10	3.5396137356905452e-15	0.000016034081682736315	-1.5604193025990012e-21	4.1407518519955893e-16	1.7206471943543935e-13	1.1210052683739175e-12	7.206134836611546e-13
3600000	0.0049919825317237656	1.8862240202328727e-49	4.365888439251894e-62	4.264260465558913e-10	3.5396137356905452e-15	0.000016034081682736315	-1.5566618289849579e-21	4.1407518519955883e-16	1.7206471943543935e-13	1.1210052683739175e-12	7.206134836611546e-13
3700000	0.0049919825317237656	1.8862240202328727e-49	4.365888439251894e-62	4.264260465558913e-10	3.5396137356905452e-15	0.000016034081682736315	-1.5529043553709144e-21	4.140751851995587e-16	1.7206471943543935e-13	1.1210052683739175e-12	7.206134836611546e-13
3800000	0.0049919825317237656	1.8862240202328723e-49	4.365888439251894e-62	4.264260465558913e-10	3.5396137356905452e-15	0.000016034081682736315	-1.5491468817568709e-21	4.140751851995586e-16	1.7206471943543935e-13	1.1210052683739175e-12	7.206134836611546e-13
3900000	0.0049919825317237656	1.8862240202328723e-49	4.365888439251893e-62	4.264260465558913e-10	3.5396137356905452e-15	0.000016034081682736315	-1.5453894081428274e-21	4.1407518519955843e-16	1.7206471943543932e-13	1.1210052683739175e-12	7.206134836611546e-13
4000000	0.0049919825317237656	1.8862240202328723e-49	4.365888439251893e-62	4.264260465558913e-10	3.5396137356905452e-15	0.000016034081682736315	-1.541631934528784e-21	4.140751851995583e-16	1.7206471943543932e-13	1.1210052683739175e-12	7.206134836611546e-13
4100000	0.0049919825317237656	1.886224020232872e-49	4.365888439251893e-62	4.264260465558913e-10	3.5396137356905452e-15	0.000016034081682736315	-1.5378744609147405e-21	4.1407518519955814e-16	1.7206471943543932e-13	1.1210052683739175e-12	7.206134836611546e-13
4200000	0.0049919825317237656	1.886224020232872e-49	4.365888439251893e-62	4.264260465558913e-10	3.5396137356905452e-15	0.000016034081682736315	-1.534116987300697e-21	4.14075185199558e-16	1.7206471943543932e-13	1.1210052683739175e-12	7.206134836611546e-13
4300000	0.0049919825317237656	1.8862240202328715e-49	4.365888439251893e-62	4.264260465558913e-10	3.5396137356905452e-15	0.000016034081682736315	-1.5303595136866535e-21	4.1407518519955784e-16	1.7206471943543932e-13	1.1210052683739175e-12	7.206134836611545e-13
4400000	0.0049919825317237656	1.8862240202328715e-49	4.365888439251893e-62	4.264260465558913e-10	3.5396137356905452e-15	0.000016034081682736315	-1.5266020400726102e-21	4.140751851995577e-16	1.720647194354393e-13	1.1210052683739175e-12	7.206134836611545e-13
4500000	0.0049919825317237656	1.886224020232871e-49	4.365888439251893e-62	4.264260465558913e-10	3.5396137356905452e-15	0.000016034081682736315	-1.5228445664585667e-21	4.1407518519955755e-16	1.720647194354393e-13	1.1210052683739175e-12	7.206134836611545e-13
4600000	0.0049919825317237656	1.886224020232871e-49	4.365888439251892e-62	4.264260465558913e-10	3.5396137356905452e-15	0.000016034081682736315	-1.5190870928445232e-21	4.140751851995574e-16	1.720647194354393e-13	1.1210052683739175e-12	7.206134836611545e-13
4700000	0.0049919825317237656	1.8862240202328708e-49	4.365888439251892e-62	4.264260465558913e-10	3.5396137356905452e-15	0.000016034081682736315	-1.5153296192304799e-21	4.1407518519955725e-16	1.720647194354393e-13	1.1210052683739175e-12	7.206134836611545e-13
4800000	0.0049919825317237656	1.8862240202328708e-49	4.365888439251892e-62	4.264260465558913e-10	3.5396137356905452e-15	0.000016034081682736315	-1.5115721456164364e-21	4.140751851995571e-16	1.720647194354393e-13	1.1210052683739178e-12	7.206134836611545e-13
4900000	0.0049919825317237656	1.8862240202328704e-49	4.365888439251892e-62	4.264260465558913e-10	3.5396137356905452e-15	0.000016034081682736315	-1.5078146720023929e-21	4.1407518519955695e-16	1.7206471943543927e-13	1.1210052683739178e-12	7.206134836611545e-13
5000000	0.0049919825317237656	1.8862240202328704e-49	4.365888439251892e-62	4.264260465558913e-10	3.5396137356905452e-15	0.000016034081682736315	-1.5040571983883494e-21	4.1407518519955686e-16	1.7206471943543927e-13	1.1210052683739178e-12	7.206134836611545e-13
5100000	0.0049919825317237656	1.88622402023287e-49	4.365888439251892e-62	4.264260465558913e-10	3.5396137356905452e-15	0.000016034081682736315	-1.500299724774306e-21	4.140751851995567e-16	1.7206471943543927e-13	1.1210052683739178e-12	7.206134836611545e-13
5200000	0.0049919825317237656	1.88622402023287e-49	4.365888439251892e-62	4.264260465558913e-10	3.5396137356905452e-15	0.000016034081682736315	-1.4965422511602626e-21	4.140751851995566e-16	1.7206471943543927e-13	1.1210052683739178e-12	7.206134836611544e-13
5300000	0.0049919825317237656	1.88622402023287e-49	4.365888439251891e-62	4.264260465558913e-10	3.5396137356905452e-15	0.000016034081682736315	-1.492784777546219e-21	4.140751851995565e-16	1.7206471943543927e-13	1.1210052683739178e-12	7.206134836611544e-13
5400000	0.0049919825317237656	1.8862240202328696e-49	4.365888439251891e-62	4.264260465558913e-10	3.5396137356905452e-15	0.000016034081682736315	-1.4890273039321757e-21	4.140751851995564e-16	1.7206471943543927e-13	1.1210052683739178e-12	7.206134836611544e-13
5500000	0.0049919825317237656	1.8862240202328696e-49	4.365888439251891e-62	4.264260465558913e-10	3.5396137356905452e-15	0.000016034081682736315	-1.4852698303181322e-21	4.140751851995563e-16	1.7206471943543924e-13	1.1210052683739178e-12	7.206134836611544e-13
5600000	0.0049919825317237656	1.8862240202328696e-49	4.365888439251891e-62	4.264260465558913e-10	3.5396137356905452e-15	0.000016034081682736315	-1.4815123567040887e-21	4.1407518519955626e-16	1.7206471943543924e-13	1.1210052683739178e-12	7.206134836611544e-13
5700000	0.0049919825317237656	1.8862240202328696e-49	4.365888439251891e-62	4.264260465558913e-10	3.5396137356905452e-15	0.000016034081682736315	-1.4777548830900452e-21	4.140751851995562e-16	1.7206471943543924e-13	1.1210052683739178e-12	7.206134836611544e-13
5800000	0.0049919825317237656	1.8862240202328693e-49	4.365888439251891e-62	4.264260465558913e-10	3.5396137356905452e-15	0.000016034081682736315	-1.473997409476002e-21	4.1407518519955617e-16	1.7206471943543924e-13	1.1210052683739178e-12	7.206134836611544e-13
5900000	0.0049919825317237656	1.8862240202328693e-49	4.365888439251891e-62	4.264260465558913e-10	3.5396137356905452e-15	0.000016034081682736315	-1.4702399358619584e-21	4.140751851995561e-16	1.7206471943543924e-13	1.1210052683739178e-12	7.206134836611544e-13
6000000	0.0049919825317237656	1.8862240202328693e-49	4.365888439251891e-62	4.264260465558913e-10	3.5396137356905452e-15	0.000016034081682736315	-1.466482462247915e-21	4.140751851995561e-16	1.7206471943543924e-13	1.1210052683739178e-12	7.206134836611544e-13
6100000	0.0049919825317237656	1.8862240202328693e-49	4.365888439251891e-62	4.264260465558913e-10	3.5396137356905452e-15	0.000016034081682736315	-1.4627249886338714e-21	4.140751851995561e-16	1.7206471943543924e-13	1.1210052683739178e-12	7.206134836611544e-13
6200000	0.0049919825317237656	1.8862240202328693e-49	4.365888439251891e-62	4.264260465558913e-10	3.5396137356905452e-15	0.000016034081682736315	-1.4589675150198281e-21	4.140751851995561e-16	1.7206471943543924e-13	1.1210052683739178e-12	7.206134836611544e-13
6300000	0.0049919825317237656	1.8862240202328693e-49	4.365888439251891e-62	4.264260465558913e-10	3.5396137356905452e-15	0.000016034081682736315	-1.4552100414057846e-21	4.140751851995561e-16	1.7206471943543924e-13	1.1210052683739178e-12	7.206134836611544e-13
6400000	0.0049919825317237656	1.8862240202328693e-49	4.365888439251891e-62	4.264260465558913e-10	3.5396137356905452e-15	0.000016034081682736315	-1.451452567791741e-21	4.140751851995561e-16	1.7206471943543924e-13	1.1210052683739178e-12	7.206134836611544e-13
6500000	0.0049919825317237656	1.8862240202328693e-49	4.365888439251891e-62	4.264260465558913e-10	3.5396137356905452e-15	0.000016034081682736315	-1.4476950941776976e-21	4.140751851995561e-16	1.7206471943543924e-13	1.1210052683739178e-12	7.206134836611544e-13
6600000	0.0049919825317237656	1.8862240202328693e-49	4.365888439251891e-62	4.264260465558913e-10	3.5396137356905452e-15	0.000016034081682736315	-1.4439376205636543e-21	4.140751851995561e-16	1.7206471943543924e-13	1.1210052683739178e-12	7.206134836611544e-13
6700000	0.0049919825317237656	1.8862240202328693e-49	4.365888439251891e-62	4.264260465558913e-10	3.5396137356905452e-15	0.000016034081682736315	-1.4401801469496108e-21	4.140751851995561e-16	1.7206471943543924e-13	1.1210052683739178e-12	7.206134836611544e-13
6800000	0.0049919825317237656	1.8862240202328693e-49	4.365888439251891e-62	4.264260465558913e-10	3.5396137356905452e-15	0.000016034081682736315	-1.4364226733355673e-21	4.140751851995561e-16	1.7206471943543924e-13	1.1210052683739178e-12	7.206134836611544e-13
6900000	0.0049919825317237656	1.8862240202328693e-49	4.365888439251891e-62	4.264260465558913e-10	3.5396137356905452e-15	0.000016034081682736315	-1.4326651997215238e-21	4.140751851995561e-16	1.7206471943543924e-13	1.1210052683739178e-12	7.206134836611544e-13
7000000	0.0049919825317237656	1.8862240202328693e-49	4.365888439251891e-62	4.264260465558913e-10	3.5396137356905452e-15	0.000016034081682736315	-1.4289077261074805e-21	4.140751851995561e-16	1.7206471943543924e-13	1.1210052683739178e-12	7.206134836611544e-13
7100000	0.0049919825317237656	1.8862240202328693e-49	4.365888439251891e-62	4.264260465558913e-10	3.5396137356905452e-15	0.000016034081682736315	-1.425150252493437e-21	4.140751851995561e-16	1.7206471943543924e-13	1.1210052683739178e-12	7.206134836611544e-13
7200000	0.0049919825317237656	1.8862240202328693e-49	4.365888439251891e-62	4.264260465558913e-10	3.5396137356905452e-15	0.000016034081682736315	-1.4213927788793934e-21	4.140751851995561e-16	1.7206471943543924e-13	1.1210052683739178e-12	7.206134836611544e-13
7300000	0.0049919825317237656	1.8862240202328693e-49	4.365888439251891e-62	4.264260465558913e-10	3.5396137356905452e-15	0.000016034081682736315	-1.41763530526535e-21	4.140751851995561e-16	1.7206471943543924e-13	1.1210052683739178e-12	7.206134836611544e-13
7400000	0.0049919825317237656	1.8862240202328693e-49	4.365888439251891e-62	4.264260465558913e-10	3.5396137356905452e-15	0.000016034081682736315	-1.4138778316513066e-21	4.140751851995561e-16	1.7206471943543924e-13	1.1210052683739178e-12	7.206134836611544e-13
7500000	0.0049919825317237656	1.8862240202328693e-49	4.365888439251891e-62	4.264260465558913e-10	3.5396137356905452e-15	0.000016034081682736315	-1.4101203580372631e-21	4.140751851995561e-16	1.7206471943543924e-13	1.1210052683739178e-12	7.206134836611544e-13
7600000	0.0049919825317237656	1.8862240202328693e-49	4.365888439251891e-62	4.264260465558913e-10	3.5396137356905452e-15	0.000016034081682736315	-1.4063628844232196e-21	4.140751851995561e-16	1.7206471943543924e-13	1.1210052683739178e-12	7.206134836611544e-13
7700000	0.0049919825317237656	1.8862240202328693e-49	4.365888439251891e-62	4.264260465558913e-10	3.5396137356905452e-15	0.000016034081682736315	-1.4026054108091761e-21	4.140751851995561e-16	1.7206471943543924e-13	1.1210052683739178e-12	7.206134836611544e-13
7800000	0.0049919825317237656	1.8862240202328693e-49	4.365888439251891e-62	4.264260465558913e-10	3.5396137356905452e-15	0.000016034081682736315	-1.3988479371951328e-21	4.140751851995561e-16	1.7206471943543924e-13	1.1210052683739178e-12	7.206134836611544e-13
7900000	0.0049919825317237656	1.8862240202328693e-49	4.365888439251891e-62	4.264260465558913e-10	3.5396137356905452e-15	0.000016034081682736315	-1.3950904635810893e-21	4.140751851995561e-16	1.7206471943543924e-13	1.1210052683739178e-12	7.206134836611544e-13
8000000	0.0049919825317237656	1.8862240202328696e-49	4.365888439251891e-62	4.264260465558913e-10	3.5396137356905452e-15	0.000016034081682736315	-1.3913329899670458e-21	4.140751851995561e-16	1.7206471943543924e-13	1.1210052683739178e-12	7.206134836611544e-13
8100000	0.0049919825317237656	1.8862240202328696e-49	4.365888439251891e-62	4.264260465558913e-10	3.5396137356905452e-15	0.000016034081682736315	-1.3875755163530023e-21	4.140751851995561e-16	1.7206471943543924e-13	1.1210052683739178e-12	7.206134836611544e-13
8200000	0.0049919825317237656	1.8862240202328696e-49	4.365888439251891e-62	4.264260465558913e-10	3.5396137356905452e-15	0.000016034081682736315	-1.383818042738959e-21	4.140751851995561e-16	1.7206471943543924e-13	1.1210052683739178e-12	7.206134836611544e-13
8300000	0.0049919825317237656	1.8862240202328696e-49	4.365888439251891e-62	4.264260465558913e-10	3.5396137356905452e-15	0.000016034081682736315	-1.3800605691249155e-21	4.140751851995561e-16	1.7206471943543924e-13	1.1210052683739178e-12	7.206134836611544e-13
8400000	0.0049919825317237656	1.8862240202328696e-49	4.365888439251891e-62	4.264260465558913e-10	3.5396137356905452e-15	0.000016034081682736315	-1.376303095510872e-21	4.140751851995561e-16	1.7206471943543927e-13	1.1210052683739178e-12	7.206134836611544e-13
8500000	0.0049919825317237656	1.8862240202328696e-49	4.365888439251891e-62	4.264260465558913e-10	3.5396137356905452e-15	0.000016034081682736315	-1.3725456218968285e-21	4.140751851995561e-16	1.7206471943543927e-13	1.1210052683739178e-12	7.206134836611544e-13
8600000	0.0049919825317237656	1.8862240202328696e-49	4.365888439251891e-62	4.264260465558913e-10	3.5396137356905452e-15	0.000016034081682736315	-1.3687881482827852e-21	4.140751851995561e-16	1.7206471943543927e-13	1.1210052683739178e-12	7.206134836611544e-13
8700000	0.0049919825317237656	1.88622402023287e-49	4.365888439251891e-62	4.264260465558913e-10	3.5396137356905452e-15	0.000016034081682736315	-1.3650306746687417e-21	4.140751851995561e-16	1.7206471943543927e-13	1.1210052683739178e-12	7.206134836611544e-13
8800000	0.0049919825317237656	1.88622402023287e-49	4.365888439251891e-62	4.264260465558913e-10	3.5396137356905452e-15	0.000016034081682736315	-1.3612732010546981e-21	4.140751851995561e-16	1.7206471943543927e-13	1.1210052683739175e-12	7.206134836611544e-13
8900000	0.0049919825317237656	1.88622402023287e-49	4.365888439251891e-62	4.264260465558913e-10	3.5396137356905452e-15	0.000016034081682736315	-1.3575157274406546e-21	4.140751851995561e-16	1.7206471943543927e-13	1.1210052683739175e-12	7.206134836611544e-13
9000000	0.0049919825317237656	1.88622402023287e-49	4.365888439251891e-62	4.264260465558913e-10	3.5396137356905452e-15	0.000016034081682736315	-1.3537582538266113e-21	4.1407518519955607e-16	1.7206471943543927e-13	1.1210052683739175e-12	7.206134836611544e-13
9100000	0.0049919825317237656	1.88622402023287e-49	4.365888439251891e-62	4.264260465558913e-10	3.5396137356905452e-15	0.000016034081682736315	-1.3500007802125678e-21	4.1407518519955607e-16	1.7206471943543927e-13	1.1210052683739175e-12	7.206134836611544e-13
9200000	0.0049919825317237656	1.88622402023287e-49	4.365888439251891e-62	4.264260465558913e-10	3.5396137356905452e-15	0.000016034081682736315	-1.3462433065985243e-21	4.1407518519955607e-16	1.7206471943543927e-13	1.1210052683739175e-12	7.206134836611544e-13
9300000	0.0049919825317237656	1.8862240202328704e-49	4.365888439251892e-62	4.264260465558914e-10	3.5396137356905452e-15	0.000016034081682736315	-1.3424858329844808e-21	4.1407518519955607e-16	1.7206471943543927e-13	1.1210052683739175e-12	7.206134836611545e-13
9400000	0.0049919825317237656	1.8862240202328704e-49	4.365888439251892e-62	4.264260465558914e-10	3.5396137356905452e-15	0.000016034081682736315	-1.3387283593704375e-21	4.1407518519955607e-16	1.7206471943543927e-13	1.1210052683739175e-12	7.206134836611545e-13
9500000	0.0049919825317237656	1.8862240202328704e-49	4.365888439251892e-62	4.264260465558914e-10	3.5396137356905452e-15	0.000016034081682736315	-1.334970885756394e-21	4.1407518519955607e-16	1.7206471943543927e-13	1.1210052683739175e-12	7.206134836611545e-13
9600000	0.0049919825317237656	1.8862240202328704e-49	4.365888439251892e-62	4.264260465558914e-10	3.5396137356905452e-15	0.000016034081682736315	-1.3312134121423505e-21	4.1407518519955607e-16	1.7206471943543927e-13	1.1210052683739175e-12	7.206134836611545e-13
9700000	0.0049919825317237656	1.8862240202328704e-49	4.365888439251892e-62	4.264260465558914e-10	3.5396137356905452e-15	0.000016034081682736315	-1.327455938528307e-21	4.1407518519955607e-16	1.7206471943543927e-13	1.1210052683739175e-12	7.206134836611545e-13
9800000	0.0049919825317237656	1.8862240202328704e-49	4.365888439251892e-62	4.264260465558914e-10	3.5396137356905452e-15	0.000016034081682736315	-1.3236984649142637e-21	4.1407518519955607e-16	1.7206471943543927e-13	1.1210052683739175e-12	7.206134836611545e-13
9900000	0.0049919825317237656	1.8862240202328708e-49	4.365888439251892e-62	4.264260465558914e-10	3.5396137356905452e-15	0.000016034081682736315	-1.3199409913002202e-21	4.1407518519955607e-16	1.7206471943543927e-13	1.1210052683739175e-12	7.206134836611545e-13
10000000	0.0049919825317237656	1.8862240202328708e-49	4.365888439251892e-62	4.264260465558914e-10	3.5396137356905452e-15	0.000016034081682736315	-1.3161835176861767e-21	4.1407518519955607e-16	1.720647194354393e-13	1.1210052683739175e-12	7.206134836611545e-13
10100000	0.0049919825317237656	1.8862240202328708e-49	4.365888439251892e-62	4.264260465558914e-10	3.5396137356905452e-15	0.000016034081682736315	-1.3124260440721332e-21	4.1407518519955607e-16	1.720647194354393e-13	1.1210052683739175e-12	7.206134836611545e-13
10200000	0.0049919825317237656	1.8862240202328708e-49	4.365888439251892e-62	4.264260465558914e-10	3.5396137356905452e-15	0.000016034081682736315	-1.3086685704580899e-21	4.1407518519955607e-16	1.720647194354393e-13	1.1210052683739175e-12	7.206134836611545e-13
10300000	0.0049919825317237656	1.8862240202328708e-49	4.365888439251892e-62	4.264260465558914e-10	3.5396137356905452e-15	0.000016034081682736315	-1.3049110968440464e-21	4.1407518519955607e-16	1.720647194354393e-13	1.1210052683739175e-12	7.206134836611545e-13
10400000	0.0049919825317237656	1.8862240202328708e-49	4.365888439251892e-62	4.264260465558914e-10	3.5396137356905452e-15	0.000016034081682736315	-1.3011536232300029e-21	4.1407518519955607e-16	1.720647194354393e-13	1.1210052683739175e-12	7.206134836611545e-13
10500000	0.0049919825317237656	1.886224020232871e-49	4.365888439251892e-62	4.264260465558914e-10	3.5396137356905452e-15	0.000016034081682736315	-1.2973961496159594e-21	4.1407518519955607e-16	1.720647194354393e-13	1.1210052683739175e-12	7.206134836611545e-13
10600000	0.0049919825317237656	1.886224020232871e-49	4.365888439251892e-62	4.264260465558914e-10	3.5396137356905452e-15	0.000016034081682736315	-1.293638676001916e-21	4.1407518519955607e-16	1.720647194354393e-13	1.1210052683739175e-12	7.206134836611545e-13
10700000	0.0049919825317237656	1.886224020232871e-49	4.365888439251892e-62	4.264260465558914e-10	3.5396137356905452e-15	0.000016034081682736315	-1.2898812023878725e-21	4.1407518519955607e-16	1.720647194354393e-13	1.1210052683739175e-12	7.206134836611545e-13
10800000	0.0049919825317237656	1.886224020232871e-49	4.365888439251892e-62	4.264260465558914e-10	3.5396137356905452e-15	0.000016034081682736315	-1.286123728773829e-21	4.1407518519955607e-16	1.720647194354393e-13	1.1210052683739175e-12	7.206134836611545e-13
10900000	0.0049919825317237656	1.886224020232871e-49	4.365888439251892e-62	4.264260465558914e-10	3.5396137356905452e-15	0.000016034081682736315	-1.2823662551597855e-21	4.1407518519955607e-16	1.720647194354393e-13	1.1210052683739175e-12	7.206134836611545e-13
11000000	0.0049919825317237656	1.886224020232871e-49	4.365888439251892e-62	4.264260465558914e-10	3.5396137356905452e-15	0.000016034081682736315	-1.278608781545742e-21	4.1407518519955607e-16	1.720647194354393e-13	1.1210052683739175e-12	7.206134836611545e-13
11100000	0.0049919825317237656	1.886224020232871e-49	4.365888439251892e-62	4.264260465558914e-10	3.5396137356905452e-15	0.000016034081682736315	-1.2748513079316987e-21	4.1407518519955607e-16	1.720647194354393e-13	1.1210052683739175e-12	7.206134836611545e-13
11200000	0.0049919825317237656	1.886224020232871e-49	4.365888439251892e-62	4.264260465558914e-10	3.5396137356905452e-15	0.000016034081682736315	-1.2710938343176552e-21	4.1407518519955607e-16	1.720647194354393e-13	1.1210052683739175e-12	7.206134836611545e-13
11300000	0.0049919825317237656	1.886224020232871e-49	4.365888439251892e-62	4.264260465558914e-10	3.5396137356905452e-15	0.000016034081682736315	-1.2673363607036117e-21	4.1407518519955607e-16	1.720647194354393e-13	1.1210052683739175e-12	7.206134836611545e-13
11400000	0.0049919825317237656	1.8862240202328715e-49	4.365888439251892e-62	4.264260465558914e-10	3.5396137356905452e-15	0.000016034081682736315	-1.2635788870895684e-21	4.1407518519955607e-16	1.720647194354393e-13	1.1210052683739175e-12	7.206134836611545e-13
11500000	0.0049919825317237656	1.8862240202328715e-49	4.365888439251892e-62	4.264260465558914e-10	3.5396137356905452e-15	0.000016034081682736315	-1.2598214134755249e-21	4.1407518519955607e-16	1.720647194354393e-13	1.1210052683739175e-12	7.206134836611545e-13
11600000	0.0049919825317237656	1.8862240202328715e-49	4.365888439251892e-62	4.264260465558914e-10	3.5396137356905452e-15	0.000016034081682736315	-1.2560639398614814e-21	4.1407518519955607e-16	1.720647194354393e-13	1.1210052683739175e-12	7.206134836611545e-13
11700000	0.0049919825317237656	1.8862240202328715e-49	4.365888439251892e-62	4.264260465558914e-10	3.5396137356905452e-15	0.000016034081682736315	-1.252306466247438e-21	4.1407518519955607e-16	1.720647194354393e-13	1.1210052683739175e-12	7.206134836611545e-13
11800000	0.0049919825317237656	1.8862240202328715e-49	4.365888439251892e-62	4.264260465558914e-10	3.5396137356905452e-15	0.000016034081682736315	-1.2485489926333946e-21	4.1407518519955607e-16	1.720647194354393e-13	1.1210052683739175e-12	7.206134836611545e-13
11900000	0.0049919825317237656	1.8862240202328715e-49	4.365888439251892e-62	4.264260465558914e-10	3.5396137356905452e-15	0.000016034081682736315	-1.244791519019351e-21	4.1407518519955607e-16	1.720647194354393e-13	1.1210052683739175e-12	7.206134836611545e-13
12000000	0.0049919825317237656	1.8862240202328715e-49	4.365888439251892e-62	4.264260465558914e-10	3.5396137356905452e-15	0.000016034081682736315	-1.2410340454053076e-21	4.1407518519955607e-16	1.720647194354393e-13	1.1210052683739175e-12	7.206134836611545e-13
12100000	0.0049919825317237656	1.8862240202328715e-49	4.365888439251892e-62	4.264260465558914e-10	3.5396137356905452e-15	0.000016034081682736315	-1.237276571791264e-21	4.1407518519955607e-16	1.720647194354393e-13	1.1210052683739175e-12	7.206134836611545e-13
12200000	0.0049919825317237656	1.8862240202328715e-49	4.365888439251892e-62	4.264260465558914e-10	3.5396137356905452e-15	0.000016034081682736315	-1.2335190981772207e-21	4.1407518519955607e-16	1.720647194354393e-13	1.1210052683739175e-12	7.206134836611545e-13
12300000	0.0049919825317237656	1.8862240202328715e-49	4.365888439251892e-62	4.264260465558914e-10	3.5396137356905452e-15	0.000016034081682736315	-1.2297616245631772e-21	4.1407518519955607e-16	1.720647194354393e-13	1.1210052683739175e-12	7.206134836611545e-13
12400000	0.0049919825317237656	1.8862240202328715e-49	4.365888439251892e-62	4.264260465558914e-10	3.5396137356905452e-15	0.000016034081682736315	-1.2260041509491337e-21	4.1407518519955607e-16	1.720647194354393e-13	1.1210052683739175e-12	7.206134836611545e-13
12500000	0.0049919825317237656	1.8862240202328715e-49	4.365888439251892e-62	4.264260465558914e-10	3.5396137356905452e-15	0.000016034081682736315	-1.2222466773350904e-21	4.1407518519955607e-16	1.720647194354393e-13	1.1210052683739175e-12	7.206134836611545e-13
12600000	0.0049919825317237656	1.8862240202328715e-49	4.365888439251892e-62	4.264260465558914e-10	3.5396137356905452e-15	0.000016034081682736315	-1.218489203721047e-21	4.1407518519955607e-16	1.720647194354393e-13	1.1210052683739175e-12	7.206134836611545e-13
12700000	0.0049919825317237656	1.8862240202328715e-49	4.365888439251892e-62	4.264260465558914e-10	3.5396137356905452e-15	0.000016034081682736315	-1.2147317301070034e-21	4.1407518519955607e-16	1.720647194354393e-13	1.1210052683739175e-12	7.206134836611545e-13
12800000	0.0049919825317237656	1.8862240202328715e-49	4.365888439251892e-62	4.264260465558914e-10	3.5396137356905452e-15	0.000016034081682736315	-1.21097425649296e-21	4.1407518519955607e-16	1.720647194354393e-13	1.1210052683739175e-12	7.206134836611545e-13
12900000	0.0049919825317237656	1.8862240202328715e-49	4.365888439251892e-62	4.264260465558914e-10	3.5396137356905452e-15	0.000016034081682736315	-1.2072167828789164e-21	4.1407518519955607e-16	1.720647194354393e-13	1.1210052683739175e-12	7.206134836611545e-13
13000000	0.0049919825317237656	1.8862240202328715e-49	4.365888439251892e-62	4.264260465558914e-10	3.5396137356905452e-15	0.000016034081682736315	-1.203459309264873e-21	4.1407518519955607e-16	1.720647194354393e-13	1.1210052683739175e-12	7.206134836611545e-13
13100000	0.0049919825317237656	1.8862240202328715e-49	4.365888439251892e-62	4.264260465558914e-10	3.5396137356905452e-15	0.000016034081682736315	-1.1997018356508296e-21	4.1407518519955607e-16	1.720647194354393e-13	1.1210052683739175e-12	7.206134836611545e-13
13200000	0.0049919825317237656	1.8862240202328715e-49	4.365888439251892e-62	4.264260465558914e-10	3.5396137356905452e-15	0.000016034081682736315	-1.195944362036786e-21	4.1407518519955607e-16	1.720647194354393e-13	1.1210052683739175e-12	7.206134836611545e-13
13300000	0.0049919825317237656	1.8862240202328715e-49	4.365888439251892e-62	4.264260465558914e-10	3.5396137356905452e-15	0.000016034081682736315	-1.1921868884227428e-21	4.1407518519955607e-16	1.720647194354393e-13	1.1210052683739175e-12	7.206134836611545e-13
13400000	0.0049919825317237656	1.8862240202328715e-49	4.365888439251892e-62	4.264260465558914e-10	3.5396137356905452e-15	0.000016034081682736315	-1.1884294148086993e-21	4.1407518519955607e-16	1.720647194354393e-13	1.1210052683739175e-12	7.206134836611545e-13
13500000	0.0049919825317237656	1.8862240202328715e-49	4.365888439251892e-62	4.264260465558914e-10	3.5396137356905452e-15	0.000016034081682736315	-1.1846719411946558e-21	4.1407518519955607e-16	1.720647194354393e-13	1.1210052683739175e-12	7.206134836611545e-13
13600000	0.0049919825317237656	1.8862240202328715e-49	4.365888439251892e-62	4.264260465558914e-10	3.5396137356905452e-15	0.000016034081682736315	-1.1809144675806125e-21	4.1407518519955607e-16	1.720647194354393e-13	1.1210052683739175e-12	7.206134836611545e-13
13700000	0.0049919825317237656	1.8862240202328715e-49	4.365888439251892e-62	4.264260465558914e-10	3.5396137356905452e-15	0.000016034081682736315	-1.177156993966569e-21	4.1407518519955607e-16	1.720647194354393e-13	1.1210052683739175e-12	7.206134836611545e-13
13800000	0.0049919825317237656	1.8862240202328715e-49	4.365888439251892e-62	4.264260465558914e-10	3.5396137356905452e-15	0.000016034081682736315	-1.1733995203525254e-21	4.1407518519955607e-16	1.720647194354393e-13	1.1210052683739175e-12	7.206134836611545e-13
13900000	0.0049919825317237656	1.8862240202328715e-49	4.365888439251892e-62	4.264260465558914e-10	3.5396137356905452e-15	0.000016034081682736315	-1.169642046738482e-21	4.1407518519955607e-16	1.720647194354393e-13	1.1210052683739175e-12	7.206134836611545e-13
14000000	0.0049919825317237656	1.8862240202328715e-49	4.365888439251892e-62	4.264260465558914e-10	3.5396137356905452e-15	0.000016034081682736315	-1.1658845731244384e-21	4.1407518519955607e-16	1.720647194354393e-13	1.1210052683739175e-12	7.206134836611545e-13
14100000	0.0049919825317237656	1.8862240202328715e-49	4.365888439251892e-62	4.264260465558914e-10	3.5396137356905452e-15	0.000016034081682736315	-1.1621270995103951e-21	4.1407518519955607e-16	1.720647194354393e-13	1.1210052683739175e-12	7.206134836611545e-13
14200000	0.0049919825317237656	1.8862240202328715e-49	4.365888439251892e-62	4.264260465558914e-10	3.5396137356905452e-15	0.000016034081682736315	-1.1583696258963516e-21	4.1407518519955607e-16	1.720647194354393e-13	1.1210052683739175e-12	7.206134836611545e-13
14300000	0.0049919825317237656	1.8862240202328715e-49	4.365888439251892e-62	4.264260465558914e-10	3.5396137356905452e-15	0.000016034081682736315	-1.1546121522823081e-21	4.1407518519955607e-16	1.720647194354393e-13	1.1210052683739175e-12	7.206134836611545e-13
14400000	0.0049919825317237656	1.8862240202328715e-49	4.365888439251892e-62	4.264260465558914e-10	3.5396137356905452e-15	0.000016034081682736315	-1.1508546786682648e-21	4.1407518519955607e-16	1.720647194354393e-13	1.1210052683739175e-12	7.206134836611545e-13
14500000	0.0049919825317237656	1.8862240202328715e-49	4.365888439251892e-62	4.264260465558914e-10	3.5396137356905452e-15	0.000016034081682736315	-1.1470972050542213e-21	4.1407518519955607e-16	1.720647194354393e-13	1.1210052683739175e-12	7.206134836611545e-13
14600000	0.0049919825317237656	1.8862240202328715e-49	4.365888439251892e-62	4.264260465558914e-10	3.5396137356905452e-15	0.000016034081682736315	-1.1433397314401778e-21	4.1407518519955607e-16	1.720647194354393e-13	1.1210052683739175e-12	7.206134836611545e-13
14700000	0.0049919825317237656	1.8862240202328715e-49	4.365888439251892e-62	4.264260465558914e-10	3.5396137356905452e-15	0.000016034081682736315	-1.1395822578261343e-21	4.1407518519955607e-16	1.720647194354393e-13	1.1210052683739175e-12	7.206134836611545e-13
14800000	0.0049919825317237656	1.8862240202328715e-49	4.365888439251892e-62	4.264260465558914e-10	3.5396137356905452e-15	0.000016034081682736315	-1.1358247842120908e-21	4.1407518519955607e-16	1.720647194354393e-13	1.1210052683739175e-12	7.206134836611545e-13
14900000	0.0049919825317237656	1.8862240202328715e-49	4.365888439251892e-62	4.264260465558914e-10	3.5396137356905452e-15	0.000016034081682736315	-1.1320673105980475e-21	4.1407518519955607e-16	1.720647194354393e-13	1.1210052683739175e-12	7.206134836611545e-13
15000000	0.0049919825317237656	1.8862240202328715e-49	4.365888439251892e-62	4.264260465558914e-10	3.5396137356905452e-15	0.000016034081682736315	-1.128309836984004e-21	4.1407518519955607e-16	1.720647194354393e-13	1.1210052683739175e-12	7.206134836611545e-13
15100000	0.0049919825317237656	1.8862240202328715e-49	4.365888439251892e-62	4.264260465558914e-10	3.5396137356905452e-15	0.000016034081682736315	-1.1245523633699605e-21	4.1407518519955607e-16	1.720647194354393e-13	1.1210052683739175e-12	7.206134836611545e-13
15200000	0.0049919825317237656	1.8862240202328715e-49	4.365888439251892e-62	4.264260465558914e-10	3.5396137356905452e-15	0.000016034081682736315	-1.1207948897559172e-21	4.1407518519955607e-16	1.720647194354393e-13	1.1210052683739175e-12	7.206134836611545e-13
15300000	0.0049919825317237656	1.8862240202328715e-49	4.365888439251892e-62	4.264260465558914e-10	3.5396137356905452e-15	0.000016034081682736315	-1.1170374161418737e-21	4.1407518519955607e-16	1.720647194354393e-13	1.1210052683739175e-12	7.206134836611545e-13
15400000	0.0049919825317237656	1.8862240202328715e-49	4.365888439251892e-62	4.264260465558914e-10	3.5396137356905452e-15	0.000016034081682736315	-1.1132799425278302e-21	4.1407518519955607e-16	1.720647194354393e-13	1.1210052683739175e-12	7.206134836611545e-13
15500000	0.0049919825317237656	1.8862240202328715e-49	4.365888439251892e-62	4.264260465558914e-10	3.5396137356905452e-15	0.000016034081682736315	-1.1095224689137866e-21	4.1407518519955607e-16	1.720647194354393e-13	1.1210052683739175e-12	7.206134836611545e-13
15600000	0.0049919825317237656	1.8862240202328715e-49	4.365888439251892e-62	4.264260465558914e-10	3.5396137356905452e-15	0.000016034081682736315	-1.1057649952997433e-21	4.1407518519955607e-16	1.720647194354393e-13	1.1210052683739175e-12	7.206134836611545e-13
15700000	0.0049919825317237656	1.8862240202328715e-49	4.365888439251892e-62	4.264260465558914e-10	3.5396137356905452e-15	0.000016034081682736315	-1.1020075216856998e-21	4.1407518519955607e-16	1.720647194354393e-13	1.1210052683739175e-12	7.206134836611545e-13
15800000	0.0049919825317237656	1.8862240202328715e-49	4.365888439251892e-62	4.264260465558914e-10	3.5396137356905452e-15	0.000016034081682736315	-1.0982500480716563e-21	4.1407518519955607e-16	1.720647194354393e-13	1.1210052683739175e-12	7.206134836611545e-13
15900000	0.0049919825317237656	1.8862240202328715e-49	4.365888439251892e-62	4.264260465558914e-10	3.5396137356905452e-15	0.000016034081682736315	-1.0944925744576128e-21	4.1407518519955607e-16	1.720647194354393e-13	1.1210052683739175e-12	7.206134836611545e-13
16000000	0.0049919825317237656	1.8862240202328715e-49	4.365888439251892e-62	4.264260465558914e-10	3.5396137356905452e-15	0.000016034081682736315	-1.0907351008435695e-21	4.1407518519955607e-16	1.720647194354393e-13	1.1210052683739175e-12	7.206134836611545e-13
16100000	0.0049919825317237656	1.8862240202328715e-49	4.365888439251892e-62	4.264260465558914e-10	3.5396137356905452e-15	0.000016034081682736315	-1.086977627229526e-21	4.1407518519955607e-16	1.720647194354393e-13	1.1210052683739175e-12	7.206134836611545e-13
16200000	0.0049919825317237656	1.886224020232871e-49	4.365888439251891e-62	4.264260465558914e-10	3.5396137356905452e-15	0.000016034081682736315	-1.0832201536154825e-21	4.1407518519955607e-16	1.720647194354393e-13	1.1210052683739175e-12	7.206134836611545e-13
16300000	0.0049919825317237656	1.886224020232871e-49	4.365888439251891e-62	4.264260465558914e-10	3.5396137356905452e-15	0.000016034081682736315	-1.079462680001439e-21	4.1407518519955607e-16	1.720647194354393e-13	1.1210052683739175e-12	7.206134836611545e-13
16400000	0.0049919825317237656	1.886224020232871e-49	4.365888439251891e-62	4.264260465558914e-10	3.5396137356905452e-15	0.000016034081682736315	-1.0757052063873955e-21	4.1407518519955607e-16	1.7206471943543927e-13	1.1210052683739175e-12	7.206134836611545e-13
16500000	0.0049919825317237656	1.886224020232871e-49	4.365888439251891e-62	4.264260465558914e-10	3.5396137356905452e-15	0.000016034081682736315	-1.0719477327733522e-21	4.1407518519955607e-16	1.7206471943543927e-13	1.1210052683739175e-12	7.206134836611545e-13
16600000	0.0049919825317237656	1.886224020232871e-49	4.365888439251891e-62	4.264260465558914e-10	3.5396137356905452e-15	0.000016034081682736315	-1.0681902591593087e-21	4.1407518519955607e-16	1.7206471943543927e-13	1.1210052683739175e-12	7.206134836611545e-13
16700000	0.0049919825317237656	1.886224020232871e-49	4.365888439251891e-62	4.264260465558914e-10	3.5396137356905452e-15	0.000016034081682736315	-1.0644327855452652e-21	4.1407518519955607e-16	1.7206471943543927e-13	1.1210052683739175e-12	7.206134836611545e-13
16800000	0.0049919825317237656	1.886224020232871e-49	4.365888439251891e-62	4.264260465558914e-10	3.5396137356905452e-15	0.000016034081682736315	-1.0606753119312219e-21	4.1407518519955607e-16	1.7206471943543927e-13	1.1210052683739175e-12	7.206134836611545e-13
16900000	0.0049919825317237656	1.886224020232871e-49	4.365888439251891e-62	4.264260465558914e-10	3.5396137356905452e-15	0.000016034081682736315	-1.0569178383171784e-21	4.1407518519955607e-16	1.7206471943543927e-13	1.1210052683739175e-12	7.206134836611545e-13
17000000	0.0049919825317237656	1.886224020232871e-49	4.365888439251891e-62	4.264260465558914e-10	3.5396137356905452e-15	0.000016034081682736315	-1.0531603647031349e-21	4.1407518519955607e-16	1.7206471943543927e-13	1.1210052683739175e-12	7.206134836611545e-13
17100000	0.0049919825317237656	1.886224020232871e-49	4.365888439251891e-62	4.264260465558914e-10	3.5396137356905452e-15	0.000016034081682736315	-1.0494028910890914e-21	4.1407518519955607e-16	1.7206471943543927e-13	1.1210052683739175e-12	7.206134836611545e-13
17200000	0.0049919825317237656	1.886224020232871e-49	4.365888439251891e-62	4.264260465558914e-10	3.5396137356905452e-15	0.000016034081682736315	-1.045645417475048e-21	4.1407518519955607e-16	1.7206471943543927e-13	1.1210052683739175e-12	7.206134836611545e-13
17300000	0.0049919825317237656	1.886224020232871e-49	4.365888439251891e-62	4.264260465558914e-10	3.5396137356905452e-15	0.000016034081682736315	-1.0418879438610045e-21	4.1407518519955607e-16	1.7206471943543927e-13	1.1210052683739175e-12	7.206134836611545e-13
17400000	0.0049919825317237656	1.886224020232871e-49	4.365888439251891e-62	4.264260465558914e-10	3.5396137356905452e-15	0.000016034081682736315	-1.038130470246961e-21	4.1407518519955607e-16	1.7206471943543927e-13	1.1210052683739175e-12	7.206134836611545e-13
17500000	0.0049919825317237656	1.886224020232871e-49	4.365888439251891e-62	4.264260465558914e-10	3.5396137356905452e-15	0.000016034081682736315	-1.0343729966329175e-21	4.1407518519955607e-16	1.7206471943543927e-13	1.1210052683739175e-12	7.206134836611545e-13
17600000	0.0049919825317237656	1.886224020232871e-49	4.365888439251891e-62	4.264260465558914e-10	3.5396137356905452e-15	0.000016034081682736315	-1.0306155230188742e-21	4.1407518519955607e-16	1.7206471943543927e-13	1.1210052683739175e-12	7.206134836611545e-13
17700000	0.0049919825317237656	1.886224020232871e-49	4.365888439251891e-62	4.264260465558914e-10	3.5396137356905452e-15	0.000016034081682736315	-1.0268580494048307e-21	4.1407518519955607e-16	1.7206471943543927e-13	1.1210052683739175e-12	7.206134836611545e-13
17800000	0.0049919825317237656	1.886224020232871e-49	4.365888439251891e-62	4.264260465558914e-10	3.5396137356905452e-15	0.000016034081682736315	-1.0231005757907872e-21	4.1407518519955607e-16	1.7206471943543927e-13	1.1210052683739175e-12	7.206134836611545e-13
17900000	0.0049919825317237656	1.8862240202328708e-49	4.365888439251891e-62	4.264260465558914e-10	3.5396137356905452e-15	0.000016034081682736315	-1.0193431021767439e-21	4.1407518519955607e-16	1.7206471943543927e-13	1.1210052683739175e-12	7.206134836611545e-13
18000000	0.0049919825317237656	1.8862240202328708e-49	4.365888439251891e-62	4.264260465558914e-10	3.5396137356905452e-15	0.000016034081682736315	-1.0155856285627004e-21	4.1407518519955607e-16	1.7206471943543927e-13	1.1210052683739175e-12	7.206134836611545e-13
18100000	0.0049919825317237656	1.8862240202328708e-49	4.365888439251891e-62	4.264260465558914e-10	3.5396137356905452e-15	0.000016034081682736315	-1.0118281549486569e-21	4.1407518519955607e-16	1.7206471943543927e-13	1.1210052683739175e-12	7.206134836611544e-13
18200000	0.0049919825317237656	1.8862240202328708e-49	4.365888439251891e-62	4.264260465558914e-10	3.5396137356905452e-15	0.000016034081682736315	-1.0080706813346134e-21	4.1407518519955607e-16	1.7206471943543927e-13	1.1210052683739175e-12	7.206134836611544e-13
18300000	0.0049919825317237656	1.8862240202328708e-49	4.365888439251891e-62	4.264260465558914e-10	3.5396137356905452e-15	0.000016034081682736315	-1.00431320772057e-21	4.1407518519955607e-16	1.7206471943543927e-13	1.1210052683739175e-12	7.206134836611544e-13
18400000	0.0049919825317237656	1.8862240202328708e-49	4.365888439251891e-62	4.264260465558914e-10	3.5396137356905452e-15	0.000016034081682736315	-1.0005557341065266e-21	4.1407518519955607e-16	1.7206471943543927e-13	1.1210052683739175e-12	7.206134836611544e-13
18500000	0.0049919825317237656	1.8862240202328708e-49	4.365888439251891e-62	4.264260465558914e-10	3.5396137356905452e-15	0.000016034081682736315	-9.96798260492483e-22	4.1407518519955607e-16	1.7206471943543927e-13	1.1210052683739175e-12	7.206134836611544e-13
18600000	0.0049919825317237656	1.8862240202328708e-49	4.365888439251891e-62	4.264260465558914e-10	3.5396137356905452e-15	0.000016034081682736315	-9.930407868784396e-22	4.1407518519955607e-16	1.7206471943543927e-13	1.1210052683739175e-12	7.206134836611544e-13
18700000	0.0049919825317237656	1.8862240202328708e-49	4.365888439251891e-62	4.264260465558914e-10	3.5396137356905452e-15	0.000016034081682736315	-9.892833132643962e-22	4.1407518519955607e-16	1.7206471943543927e-13	1.1210052683739175e-12	7.206134836611544e-13
18800000	0.0049919825317237656	1.8862240202328708e-49	4.365888439251891e-62	4.264260465558914e-10	3.5396137356905452e-15	0.000016034081682736315	-9.855258396503527e-22	4.1407518519955607e-16	1.7206471943543927e-13	1.1210052683739175e-12	7.206134836611544e-13
18900000	0.0049919825317237656	1.8862240202328708e-49	4.365888439251891e-62	4.264260465558914e-10	3.5396137356905452e-15	0.000016034081682736315	-9.817683660363092e-22	4.1407518519955607e-16	1.7206471943543927e-13	1.1210052683739175e-12	7.206134836611544e-13
19000000	0.0049919825317237656	1.8862240202328708e-49	4.365888439251891e-62	4.264260465558914e-10	3.5396137356905452e-15	0.000016034081682736315	-9.780108924222657e-22	4.1407518519955607e-16	1.7206471943543927e-13	1.1210052683739175e-12	7.206134836611544e-13
19100000	0.0049919825317237656	1.8862240202328708e-49	4.36588843925189e-62	4.264260465558914e-10	3.5396137356905452e-15	0.000016034081682736315	-9.742534188082224e-22	4.1407518519955607e-16	1.7206471943543924e-13	1.1210052683739175e-12	7.206134836611544e-13
19200000	0.0049919825317237656	1.8862240202328708e-49	4.36588843925189e-62	4.264260465558914e-10	3.5396137356905452e-15	0.000016034081682736315	-9.70495945194179e-22	4.1407518519955607e-16	1.7206471943543924e-13	1.1210052683739175e-12	7.206134836611544e-13
19300000	0.0049919825317237656	1.8862240202328708e-49	4.36588843925189e-62	4.264260465558914e-10	3.5396137356905452e-15	0.000016034081682736315	-9.667384715801354e-22	4.1407518519955607e-16	1.7206471943543924e-13	1.1210052683739175e-12	7.206134836611544e-13
19400000	0.0049919825317237656	1.8862240202328708e-49	4.36588843925189e-62	4.264260465558914e-10	3.5396137356905452e-15	0.000016034081682736315	-9.62980997966092e-22	4.1407518519955607e-16	1.7206471943543924e-13	1.1210052683739175e-12	7.206134836611544e-13
19500000	0.0049919825317237656	1.8862240202328708e-49	4.36588843925189e-62	4.264260465558914e-10	3.5396137356905452e-15	0.000016034081682736315	-9.592235243520486e-22	4.1407518519955607e-16	1.7206471943543924e-13	1.1210052683739175e-12	7.206134836611544e-13
19600000	0.0049919825317237656	1.8862240202328704e-49	4.36588843925189e-62	4.264260465558914e-10	3.5396137356905452e-15	0.000016034081682736315	-9.55466050738005e-22	4.1407518519955607e-16	1.7206471943543924e-13	1.1210052683739175e-12	7.206134836611544e-13
19700000	0.0049919825317237656	1.8862240202328704e-49	4.36588843925189e-62	4.264260465558914e-10	3.5396137356905452e-15	0.000016034081682736315	-9.517085771239616e-22	4.1407518519955607e-16	1.7206471943543924e-13	1.1210052683739175e-12	7.206134836611544e-13
19800000	0.0049919825317237656	1.8862240202328704e-49	4.36588843925189e-62	4.264260465558914e-10	3.5396137356905452e-15	0.000016034081682736315	-9.479511035099183e-22	4.1407518519955607e-16	1.7206471943543924e-13	1.1210052683739175e-12	7.206134836611544e-13
19900000	0.0049919825317237656	1.8862240202328704e-49	4.36588843925189e-62	4.264260465558914e-10	3.5396137356905452e-15	0.000016034081682736315	-9.441936298958748e-22	4.1407518519955607e-16	1.7206471943543924e-13	1.1210052683739175e-12	7.206134836611544e-13
20000000	0.0049919825317237656	1.8862240202328704e-49	4.36588843925189e-62	4.264260465558914e-10	3.5396137356905452e-15	0.000016034081682736315	-9.404361562818313e-22	4.1407518519955607e-16	1.7206471943543924e-13	1.1210052683739175e-12	7.206134836611544e-13
20100000	0.0049919825317237656	1.8862240202328704e-49	4.36588843925189e-62	4.264260465558914e-10	3.5396137356905452e-15	0.000016034081682736315	-9.366786826677878e-22	4.1407518519955607e-16	1.7206471943543924e-13	1.1210052683739175e-12	7.206134836611544e-13
20200000	0.0049919825317237656	1.8862240202328704e-49	4.36588843925189e-62	4.264260465558914e-10	3.5396137356905452e-15	0.000016034081682736315	-9.329212090537445e-22	4.1407518519955607e-16	1.7206471943543924e-13	1.1210052683739175e-12	7.206134836611544e-13
20300000	0.0049919825317237656	1.8862240202328704e-49	4.36588843925189e-62	4.264260465558914e-10	3.5396137356905452e-15	0.000016034081682736315	-9.29163735439701e-22	4.1407518519955607e-16	1.7206471943543924e-13	1.1210052683739175e-12	7.206134836611544e-13
20400000	0.0049919825317237656	1.8862240202328704e-49	4.36588843925189e-62	4.264260465558914e-10	3.5396137356905452e-15	0.000016034081682736315	-9.254062618256574e-22	4.1407518519955607e-16	1.7206471943543924e-13	1.1210052683739175e-12	7.206134836611544e-13
20500000	0.0049919825317237656	1.8862240202328704e-49	4.36588843925189e-62	4.264260465558914e-10	3.5396137356905452e-15	0.000016034081682736315	-9.21648788211614e-22	4.1407518519955607e-16	1.7206471943543924e-13	1.1210052683739175e-12	7.206134836611544e-13
20600000	0.0049919825317237656	1.8862240202328704e-49	4.36588843925189e-62	4.264260465558914e-10	3.5396137356905452e-15	0.000016034081682736315	-9.178913145975706e-22	4.1407518519955607e-16	1.7206471943543924e-13	1.1210052683739175e-12	7.206134836611544e-13
20700000	0.0049919825317237656	1.8862240202328704e-49	4.36588843925189e-62	4.264260465558914e-10	3.5396137356905452e-15	0.000016034081682736315	-9.141338409835271e-22	4.1407518519955607e-16	1.7206471943543924e-13	1.1210052683739175e-12	7.206134836611544e-13
20800000	0.0049919825317237656	1.8862240202328704e-49	4.36588843925189e-62	4.264260465558914e-10	3.5396137356905452e-15	0.000016034081682736315	-9.103763673694836e-22	4.1407518519955607e-16	1.7206471943543924e-13	1.1210052683739175e-12	7.206134836611544e-13
20900000	0.0049919825317237656	1.8862240202328704e-49	4.36588843925189e-62	4.264260465558914e-10	3.5396137356905452e-15	0.000016034081682736315	-9.066188937554401e-22	4.1407518519955607e-16	1.7206471943543924e-13	1.1210052683739175e-12	7.206134836611544e-13
21000000	0.0049919825317237656	1.8862240202328704e-49	4.36588843925189e-62	4.264260465558914e-10	3.5396137356905452e-15	0.000016034081682736315	-9.028614201413966e-22	4.1407518519955607e-16	1.7206471943543924e-13	1.1210052683739175e-12	7.206134836611544e-13
21100000	0.0049919825317237656	1.8862240202328704e-49	4.36588843925189e-62	4.264260465558914e-10	3.5396137356905452e-15	0.000016034081682736315	-8.991039465273533e-22	4.1407518519955607e-16	1.7206471943543924e-13	1.1210052683739175e-12	7.206134836611544e-13
21200000	0.0049919825317237656	1.8862240202328704e-49	4.36588843925189e-62	4.264260465558914e-10	3.5396137356905452e-15	0.000016034081682736315	-8.953464729133098e-22	4.1407518519955607e-16	1.7206471943543924e-13	1.1210052683739175e-12	7.206134836611544e-13
21300000	0.0049919825317237656	1.8862240202328704e-49	4.36588843925189e-62	4.264260465558914e-10	3.5396137356905452e-15	0.000016034081682736315	-8.915889992992663e-22	4.1407518519955607e-16	1.7206471943543924e-13	1.1210052683739175e-12	7.206134836611544e-13
21400000	0.0049919825317237656	1.8862240202328704e-49	4.36588843925189e-62	4.264260465558914e-10	3.5396137356905452e-15	0.000016034081682736315	-8.87831525685223e-22	4.1407518519955607e-16	1.7206471943543924e-13	1.1210052683739175e-12	7.206134836611544e-13
21500000	0.0049919825317237656	1.8862240202328704e-49	4.36588843925189e-62	4.264260465558914e-10	3.5396137356905452e-15	0.000016034081682736315	-8.840740520711795e-22	4.1407518519955607e-16	1.7206471943543924e-13	1.1210052683739175e-12	7.206134836611544e-13
21600000	0.0049919825317237656	1.8862240202328704e-49	4.36588843925189e-62	4.264260465558914e-10	3.5396137356905452e-15	0.000016034081682736315	-8.80316578457136e-22	4.1407518519955607e-16	1.7206471943543924e-13	1.1210052683739175e-12	7.206134836611544e-13
21700000	0.0049919825317237656	1.8862240202328704e-49	4.36588843925189e-62	4.264260465558914e-10	3.5396137356905452e-15	0.000016034081682736315	-8.765591048430927e-22	4.1407518519955607e-16	1.7206471943543924e-13	1.1210052683739175e-12	7.206134836611544e-13
21800000	0.0049919825317237656	1.8862240202328704e-49	4.36588843925189e-62	4.264260465558914e-10	3.5396137356905452e-15	0.000016034081682736315	-8.728016312290492e-22	4.1407518519955607e-16	1.7206471943543924e-13	1.1210052683739175e-12	7.206134836611544e-13
21900000	0.0049919825317237656	1.8862240202328704e-49	4.36588843925189e-62	4.264260465558914e-10	3.5396137356905452e-15	0.000016034081682736315	-8.690441576150057e-22	4.1407518519955607e-16	1.7206471943543924e-13	1.1210052683739175e-12	7.206134836611544e-13
22000000	0.0049919825317237656	1.8862240202328704e-49	4.36588843925189e-62	4.264260465558914e-10	3.5396137356905452e-15	0.000016034081682736315	-8.652866840009622e-22	4.1407518519955607e-16	1.7206471943543924e-13	1.1210052683739175e-12	7.206134836611544e-13
22100000	0.0049919825317237656	1.8862240202328704e-49	4.36588843925189e-62	4.264260465558914e-10	3.5396137356905452e-15	0.000016034081682736315	-8.615292103869186e-22	4.1407518519955607e-16	1.7206471943543924e-13	1.1210052683739175e-12	7.206134836611544e-13
22200000	0.0049919825317237656	1.8862240202328704e-49	4.36588843925189e-62	4.264260465558914e-10	3.5396137356905452e-15	0.000016034081682736315	-8.577717367728753e-22	4.1407518519955607e-16	1.7206471943543924e-13	1.1210052683739175e-12	7.206134836611544e-13
22300000	0.0049919825317237656	1.8862240202328704e-49	4.36588843925189e-62	4.264260465558914e-10	3.5396137356905452e-15	0.000016034081682736315	-8.540142631588318e-22	4.1407518519955607e-16	1.7206471943543924e-13	1.1210052683739175e-12	7.206134836611544e-13
22400000	0.0049919825317237656	1.8862240202328704e-49	4.36588843925189e-62	4.264260465558914e-10	3.5396137356905452e-15	0.000016034081682736315	-8.502567895447883e-22	4.1407518519955607e-16	1.7206471943543924e-13	1.1210052683739175e-12	7.206134836611544e-13
22500000	0.0049919825317237656	1.8862240202328704e-49	4.36588843925189e-62	4.264260465558914e-10	3.5396137356905452e-15	0.000016034081682736315	-8.464993159307449e-22	4.1407518519955607e-16	1.7206471943543924e-13	1.1210052683739175e-12	7.206134836611544e-13
22600000	0.0049919825317237656	1.8862240202328704e-49	4.36588843925189e-62	4.264260465558914e-10	3.5396137356905452e-15	0.000016034081682736315	-8.427418423167015e-22	4.1407518519955607e-16	1.7206471943543924e-13	1.1210052683739175e-12	7.206134836611544e-13
22700000	0.0049919825317237656	1.8862240202328704e-49	4.36588843925189e-62	4.264260465558914e-10	3.5396137356905452e-15	0.000016034081682736315	-8.38984368702658e-22	4.1407518519955607e-16	1.7206471943543924e-13	1.1210052683739175e-12	7.206134836611544e-13
22800000	0.0049919825317237656	1.8862240202328704e-49	4.36588843925189e-62	4.264260465558914e-10	3.5396137356905452e-15	0.000016034081682736315	-8.352268950886145e-22	4.1407518519955607e-16	1.7206471943543924e-13	1.1210052683739175e-12	7.206134836611544e-13
22900000	0.0049919825317237656	1.8862240202328704e-49	4.36588843925189e-62	4.264260465558914e-10	3.5396137356905452e-15	0.000016034081682736315	-8.314694214745711e-22	4.1407518519955607e-16	1.7206471943543924e-13	1.1210052683739175e-12	7.206134836611544e-13
23000000	0.0049919825317237656	1.8862240202328704e-49	4.36588843925189e-62	4.264260465558914e-10	3.5396137356905452e-15	0.000016034081682736315	-8.277119478605277e-22	4.1407518519955607e-16	1.7206471943543924e-13	1.1210052683739175e-12	7.206134836611544e-13
23100000	0.0049919825317237656	1.8862240202328704e-49	4.36588843925189e-62	4.264260465558914e-10	3.5396137356905452e-15	0.000016034081682736315	-8.239544742464842e-22	4.1407518519955607e-16	1.7206471943543924e-13	1.1210052683739175e-12	7.206134836611544e-13
23200000	0.0049919825317237656	1.8862240202328704e-49	4.36588843925189e-62	4.264260465558914e-10	3.5396137356905452e-15	0.000016034081682736315	-8.201970006324407e-22	4.1407518519955607e-16	1.7206471943543924e-13	1.1210052683739175e-12	7.206134836611544e-13
23300000	0.0049919825317237656	1.8862240202328704e-49	4.36588843925189e-62	4.264260465558914e-10	3.5396137356905452e-15	0.000016034081682736315	-8.164395270183973e-22	4.1407518519955607e-16	1.7206471943543924e-13	1.1210052683739175e-12	7.206134836611544e-13
23400000	0.0049919825317237656	1.8862240202328704e-49	4.36588843925189e-62	4.264260465558914e-10	3.5396137356905452e-15	0.000016034081682736315	-8.126820534043539e-22	4.1407518519955607e-16	1.7206471943543924e-13	1.1210052683739175e-12	7.206134836611544e-13
23500000	0.0049919825317237656	1.8862240202328704e-49	4.36588843925189e-62	4.264260465558914e-10	3.5396137356905452e-15	0.000016034081682736315	-8.089245797903104e-22	4.1407518519955607e-16	1.7206471943543924e-13	1.1210052683739175e-12	7.206134836611544e-13
23600000	0.0049919825317237656	1.8862240202328704e-49	4.36588843925189e-62	4.264260465558914e-10	3.5396137356905452e-15	0.000016034081682736315	-8.0516710617626695e-22	4.1407518519955607e-16	1.7206471943543924e-13	1.1210052683739175e-12	7.206134836611544e-13
23700000	0.0049919825317237656	1.8862240202328704e-49	4.36588843925189e-62	4.264260465558914e-10	3.5396137356905452e-15	0.000016034081682736315	-8.014096325622235e-22	4.1407518519955607e-16	1.7206471943543924e-13	1.1210052683739175e-12	7.206134836611544e-13
23800000	0.0049919825317237656	1.8862240202328704e-49	4.36588843925189e-62	4.264260465558914e-10	3.5396137356905452e-15	0.000016034081682736315	-7.9765215894818e-22	4.1407518519955607e-16	1.7206471943543924e-13	1.1210052683739175e-12	7.206134836611544e-13
23900000	0.0049919825317237656	1.8862240202328704e-49	4.36588843925189e-62	4.264260465558914e-10	3.5396137356905452e-15	0.000016034081682736315	-7.938946853341365e-22	4.1407518519955607e-16	1.7206471943543924e-13	1.1210052683739175e-12	7.206134836611544e-13
24000000	0.0049919825317237656	1.8862240202328704e-49	4.36588843925189e-62	4.264260465558914e-10	3.5396137356905452e-15	0.000016034081682736315	-7.901372117200931e-22	4.1407518519955607e-16	1.7206471943543924e-13	1.1210052683739175e-12	7.206134836611544e-13
24100000	0.0049919825317237656	1.8862240202328704e-49	4.36588843925189e-62	4.264260465558914e-10	3.5396137356905452e-15	0.000016034081682736315	-7.863797381060497e-22	4.1407518519955607e-16	1.7206471943543924e-13	1.1210052683739175e-12	7.206134836611544e-13
24200000	0.0049919825317237656	1.8862240202328704e-49	4.36588843925189e-62	4.264260465558914e-10	3.5396137356905452e-15	0.000016034081682736315	-7.826222644920062e-22	4.1407518519955607e-16	1.7206471943543924e-13	1.1210052683739175e-12	7.206134836611544e-13
24300000	0.0049919825317237656	1.8862240202328704e-49	4.36588843925189e-62	4.264260465558914e-10	3.5396137356905452e-15	0.000016034081682736315	-7.788647908779627e-22	4.1407518519955607e-16	1.7206471943543924e-13	1.1210052683739175e-12	7.206134836611544e-13
24400000	0.0049919825317237656	1.8862240202328704e-49	4.36588843925189e-62	4.264260465558914e-10	3.5396137356905452e-15	0.000016034081682736315	-7.751073172639193e-22	4.1407518519955607e-16	1.7206471943543924e-13	1.1210052683739175e-12	7.206134836611544e-13
24500000	0.0049919825317237656	1.8862240202328704e-49	4.36588843925189e-62	4.264260465558914e-10	3.5396137356905452e-15	0.000016034081682736315	-7.713498436498759e-22	4.1407518519955607e-16	1.7206471943543924e-13	1.1210052683739175e-12	7.206134836611544e-13
24600000	0.0049919825317237656	1.8862240202328704e-49	4.36588843925189e-62	4.264260465558914e-10	3.5396137356905452e-15	0.000016034081682736315	-7.675923700358324e-22	4.1407518519955607e-16	1.7206471943543924e-13	1.1210052683739175e-12	7.206134836611544e-13
24700000	0.0049919825317237656	1.8862240202328704e-49	4.36588843925189e-62	4.264260465558914e-10	3.5396137356905452e-15	0.000016034081682736315	-7.638348964217889e-22	4.1407518519955607e-16	1.7206471943543924e-13	1.1210052683739175e-12	7.206134836611544e-13
24800000	0.0049919825317237656	1.8862240202328704e-49	4.36588843925189e-62	4.264260465558914e-10	3.5396137356905452e-15	0.000016034081682736315	-7.600774228077455e-22	4.1407518519955607e-16	1.7206471943543924e-13	1.1210052683739175e-12	7.206134836611544e-13
24900000	0.0049919825317237656	1.8862240202328704e-49	4.36588843925189e-62	4.264260465558914e-10	3.5396137356905452e-15	0.000016034081682736315	-7.563199491937021e-22	4.1407518519955607e-16	1.7206471943543924e-13	1.1210052683739175e-12	7.206134836611544e-13
25000000	0.0049919825317237656	1.8862240202328704e-49	4.36588843925189e-62	4.264260465558914e-10	3.5396137356905452e-15	0.000016034081682736315	-7.525624755796586e-22	4.1407518519955607e-16	1.7206471943543924e-13	1.1210052683739175e-12	7.206134836611544e-13
25100000	0.0049919825317237656	1.8862240202328704e-49	4.36588843925189e-62	4.264260465558914e-10	3.5396137356905452e-15	0.000016034081682736315	-7.488050019656151e-22	4.1407518519955607e-16	1.7206471943543924e-13	1.1210052683739175e-12	7.206134836611544e-13
25200000	0.0049919825317237656	1.8862240202328704e-49	4.36588843925189e-62	4.264260465558914e-10	3.5396137356905452e-15	0.000016034081682736315	-7.450475283515717e-22	4.1407518519955607e-16	1.7206471943543924e-13	1.1210052683739175e-12	7.206134836611544e-13
25300000	0.0049919825317237656	1.8862240202328704e-49	4.36588843925189e-62	4.264260465558914e-10	3.5396137356905452e-15	0.000016034081682736315	-7.412900547375282e-22	4.1407518519955607e-16	1.7206471943543924e-13	1.1210052683739175e-12	7.206134836611544e-13
25400000	0.0049919825317237656	1.8862240202328704e-49	4.36588843925189e-62	4.264260465558914e-10	3.5396137356905452e-15	0.000016034081682736315	-7.375325811234847e-22	4.1407518519955607e-16	1.7206471943543924e-13	1.1210052683739175e-12	7.206134836611544e-13
25500000	0.0049919825317237656	1.8862240202328704e-49	4.36588843925189e-62	4.264260465558914e-10	3.5396137356905452e-15	0.000016034081682736315	-7.337751075094413e-22	4.1407518519955607e-16	1.7206471943543924e-13	1.1210052683739175e-12	7.206134836611544e-13
25600000	0.0049919825317237656	1.8862240202328704e-49	4.36588843925189e-62	4.264260465558914e-10	3.5396137356905452e-15	0.000016034081682736315	-7.300176338953978e-22	4.1407518519955607e-16	1.7206471943543924e-13	1.1210052683739175e-12	7.206134836611544e-13
25700000	0.0049919825317237656	1.8862240202328704e-49	4.36588843925189e-62	4.264260465558914e-10	3.5396137356905452e-15	0.000016034081682736315	-7.262601602813544e-22	4.1407518519955607e-16	1.7206471943543924e-13	1.1210052683739175e-12	7.206134836611544e-13
25800000	0.0049919825317237656	1.8862240202328704e-49	4.36588843925189e-62	4.264260465558914e-10	3.5396137356905452e-15	0.000016034081682736315	-7.225026866673109e-22	4.1407518519955607e-16	1.7206471943543927e-13	1.1210052683739175e-12	7.206134836611544e-13
25900000	0.0049919825317237656	1.8862240202328708e-49	4.36588843925189e-62	4.264260465558914e-10	3.5396137356905452e-15	0.000016034081682736315	-7.187452130532675e-22	4.1407518519955607e-16	1.7206471943543927e-13	1.1210052683739175e-12	7.206134836611544e-13
26000000	0.0049919825317237656	1.8862240202328708e-49	4.36588843925189e-62	4.264260465558914e-10	3.5396137356905452e-15	0.000016034081682736315	-7.14987739439224e-22	4.1407518519955607e-16	1.7206471943543927e-13	1.1210052683739175e-12	7.206134836611544e-13
26100000	0.0049919825317237656	1.8862240202328708e-49	4.365888439251891e-62	4.264260465558914e-10	3.5396137356905452e-15	0.000016034081682736315	-7.112302658251806e-22	4.1407518519955607e-16	1.7206471943543927e-13	1.1210052683739175e-12	7.206134836611544e-13
26200000	0.0049919825317237656	1.8862240202328708e-49	4.365888439251891e-62	4.264260465558914e-10	3.5396137356905452e-15	0.000016034081682736315	-7.074727922111371e-22	4.1407518519955607e-16	1.7206471943543927e-13	1.1210052683739175e-12	7.206134836611544e-13
26300000	0.0049919825317237656	1.8862240202328708e-49	4.365888439251891e-62	4.264260465558914e-10	3.5396137356905452e-15	0.000016034081682736315	-7.037153185970937e-22	4.1407518519955607e-16	1.7206471943543927e-13	1.1210052683739175e-12	7.206134836611544e-13
26400000	0.0049919825317237656	1.8862240202328708e-49	4.365888439251891e-62	4.264260465558914e-10	3.5396137356905452e-15	0.000016034081682736315	-6.999578449830502e-22	4.1407518519955607e-16	1.7206471943543927e-13	1.1210052683739175e-12	7.206134836611544e-13
26500000	0.0049919825317237656	1.8862240202328708e-49	4.365888439251891e-62	4.264260465558914e-10	3.5396137356905452e-15	0.000016034081682736315	-6.962003713690068e-22	4.1407518519955607e-16	1.7206471943543927e-13	1.1210052683739175e-12	7.206134836611544e-13
26600000	0.0049919825317237656	1.8862240202328708e-49	4.365888439251891e-62	4.264260465558914e-10	3.5396137356905452e-15	0.000016034081682736315	-6.924428977549633e-22	4.1407518519955607e-16	1.7206471943543927e-13	1.1210052683739175e-12	7.206134836611544e-13
26700000	0.0049919825317237656	1.8862240202328708e-49	4.365888439251891e-62	4.264260465558914e-10	3.5396137356905452e-15	0.000016034081682736315	-6.886854241409199e-22	4.1407518519955607e-16	1.7206471943543927e-13	1.1210052683739175e-12	7.206134836611544e-13
26800000	0.0049919825317237656	1.8862240202328708e-49	4.365888439251891e-62	4.264260465558914e-10	3.5396137356905452e-15	0.000016034081682736315	-6.8492795052687645e-22	4.1407518519955607e-16	1.7206471943543927e-13	1.1210052683739175e-12	7.206134836611544e-13
26900000	0.0049919825317237656	1.8862240202328708e-49	4.365888439251891e-62	4.264260465558914e-10	3.5396137356905452e-15	0.000016034081682736315	-6.8117047691283295e-22	4.1407518519955607e-16	1.7206471943543927e-13	1.1210052683739175e-12	7.206134836611544e-13
27000000	0.0049919825317237656	1.8862240202328708e-49	4.365888439251891e-62	4.264260465558914e-10	3.5396137356905452e-15	0.000016034081682736315	-6.774130032987894e-22	4.1407518519955607e-16	1.7206471943543927e-13	1.1210052683739175e-12	7.206134836611544e-13
27100000	0.0049919825317237656	1.8862240202328708e-49	4.365888439251891e-62	4.264260465558914e-10	3.5396137356905452e-15	0.000016034081682736315	-6.73655529684746e-22	4.1407518519955607e-16	1.7206471943543927e-13	1.1210052683739175e-12	7.206134836611544e-13
27200000	0.0049919825317237656	1.8862240202328708e-49	4.365888439251891e-62	4.264260465558914e-10	3.5396137356905452e-15	0.000016034081682736315	-6.698980560707026e-22	4.1407518519955607e-16	1.7206471943543927e-13	1.1210052683739175e-12	7.206134836611544e-13
27300000	0.0049919825317237656	1.8862240202328708e-49	4.365888439251891e-62	4.264260465558914e-10	3.5396137356905452e-15	0.000016034081682736315	-6.661405824566591e-22	4.1407518519955607e-16	1.7206471943543927e-13	1.1210052683739175e-12	7.206134836611544e-13
27400000	0.0049919825317237656	1.8862240202328708e-49	4.365888439251891e-62	4.264260465558914e-10	3.5396137356905452e-15	0.000016034081682736315	-6.623831088426156e-22	4.1407518519955607e-16	1.7206471943543927e-13	1.1210052683739175e-12	7.206134836611545e-13
27500000	0.0049919825317237656	1.8862240202328708e-49	4.365888439251891e-62	4.264260465558914e-10	3.5396137356905452e-15	0.000016034081682736315	-6.586256352285722e-22	4.1407518519955607e-16	1.7206471943543927e-13	1.1210052683739175e-12	7.206134836611545e-13
27600000	0.0049919825317237656	1.8862240202328708e-49	4.365888439251891e-62	4.264260465558914e-10	3.5396137356905452e-15	0.000016034081682736315	-6.548681616145288e-22	4.1407518519955607e-16	1.7206471943543927e-13	1.1210052683739175e-12	7.206134836611545e-13
27700000	0.0049919825317237656	1.8862240202328708e-49	4.365888439251891e-62	4.264260465558914e-10	3.5396137356905452e-15	0.000016034081682736315	-6.511106880004853e-22	4.1407518519955607e-16	1.7206471943543927e-13	1.1210052683739175e-12	7.206134836611545e-13
27800000	0.0049919825317237656	1.8862240202328708e-49	4.365888439251891e-62	4.264260465558914e-10	3.5396137356905452e-15	0.000016034081682736315	-6.473532143864419e-22	4.1407518519955607e-16	1.7206471943543927e-13	1.1210052683739175e-12	7.206134836611545e-13
27900000	0.0049919825317237656	1.8862240202328708e-49	4.365888439251891e-62	4.264260465558914e-10	3.5396137356905452e-15	0.000016034081682736315	-6.435957407723984e-22	4.1407518519955607e-16	1.7206471943543927e-13	1.1210052683739175e-12	7.206134836611545e-13
28000000	0.0049919825317237656	1.8862240202328708e-49	4.365888439251891e-62	4.264260465558914e-10	3.5396137356905452e-15	0.000016034081682736315	-6.39838267158355e-22	4.1407518519955607e-16	1.7206471943543927e-13	1.1210052683739175e-12	7.206134836611545e-13
28100000	0.0049919825317237656	1.8862240202328708e-49	4.365888439251891e-62	4.264260465558914e-10	3.5396137356905452e-15	0.000016034081682736315	-6.360807935443115e-22	4.1407518519955607e-16	1.7206471943543927e-13	1.1210052683739175e-12	7.206134836611545e-13
28200000	0.0049919825317237656	1.8862240202328708e-49	4.365888439251891e-62	4.264260465558914e-10	3.5396137356905452e-15	0.000016034081682736315	-6.323233199302681e-22	4.1407518519955607e-16	1.7206471943543927e-13	1.1210052683739175e-12	7.206134836611545e-13
28300000	0.0049919825317237656	1.8862240202328708e-49	4.365888439251891e-62	4.264260465558914e-10	3.5396137356905452e-15	0.000016034081682736315	-6.285658463162246e-22	4.1407518519955607e-16	1.7206471943543927e-13	1.1210052683739175e-12	7.206134836611545e-13
28400000	0.0049919825317237656	1.8862240202328708e-49	4.365888439251891e-62	4.264260465558914e-10	3.5396137356905452e-15	0.000016034081682736315	-6.248083727021812e-22	4.1407518519955607e-16	1.7206471943543927e-13	1.1210052683739175e-12	7.206134836611545e-13
28500000	0.0049919825317237656	1.8862240202328708e-49	4.365888439251891e-62	4.264260465558914e-10	3.5396137356905452e-15	0.000016034081682736315	-6.210508990881377e-22	4.1407518519955607e-16	1.7206471943543927e-13	1.1210052683739175e-12	7.206134836611545e-13
28600000	0.0049919825317237656	1.8862240202328708e-49	4.365888439251891e-62	4.264260465558914e-10	3.5396137356905452e-15	0.000016034081682736315	-6.172934254740942e-22	4.1407518519955607e-16	1.7206471943543927e-13	1.1210052683739175e-12	7.206134836611545e-13
28700000	0.0049919825317237656	1.8862240202328708e-49	4.365888439251891e-62	4.264260465558914e-10	3.5396137356905452e-15	0.000016034081682736315	-6.135359518600507e-22	4.1407518519955607e-16	1.7206471943543927e-13	1.1210052683739175e-12	7.206134836611545e-13
28800000	0.0049919825317237656	1.8862240202328708e-49	4.365888439251891e-62	4.264260465558914e-10	3.5396137356905452e-15	0.000016034081682736315	-6.097784782460073e-22	4.1407518519955607e-16	1.7206471943543927e-13	1.1210052683739175e-12	7.206134836611545e-13
28900000	0.0049919825317237656	1.886224020232871e-49	4.365888439251891e-62	4.264260465558914e-10	3.5396137356905452e-15	0.000016034081682736315	-6.060210046319638e-22	4.1407518519955607e-16	1.7206471943543927e-13	1.1210052683739175e-12	7.206134836611545e-13
29000000	0.0049919825317237656	1.886224020232871e-49	4.365888439251891e-62	4.264260465558914e-10	3.5396137356905452e-15	0.000016034081682736315	-6.022635310179204e-22	4.1407518519955607e-16	1.720647194354393e-13	1.1210052683739175e-12	7.206134836611545e-13
29100000	0.0049919825317237656	1.886224020232871e-49	4.365888439251891e-62	4.264260465558914e-10	3.5396137356905452e-15	0.000016034081682736315	-5.98506057403877e-22	4.1407518519955607e-16	1.720647194354393e-13	1.1210052683739175e-12	7.206134836611545e-13
29200000	0.0049919825317237656	1.886224020232871e-49	4.365888439251892e-62	4.264260465558914e-10	3.5396137356905452e-15	0.000016034081682736315	-5.947485837898335e-22	4.1407518519955607e-16	1.720647194354393e-13	1.1210052683739175e-12	7.206134836611545e-13
29300000	0.0049919825317237656	1.886224020232871e-49	4.365888439251892e-62	4.264260465558914e-10	3.5396137356905452e-15	0.000016034081682736315	-5.9099111017579e-22	4.1407518519955607e-16	1.720647194354393e-13	1.1210052683739175e-12	7.206134836611545e-13
29400000	0.0049919825317237656	1.886224020232871e-49	4.365888439251892e-62	4.264260465558914e-10	3.5396137356905452e-15	0.000016034081682736315	-5.872336365617466e-22	4.1407518519955607e-16	1.720647194354393e-13	1.1210052683739175e-12	7.206134836611545e-13
29500000	0.0049919825317237656	1.886224020232871e-49	4.365888439251892e-62	4.264260465558914e-10	3.5396137356905452e-15	0.000016034081682736315	-5.834761629477032e-22	4.1407518519955607e-16	1.720647194354393e-13	1.1210052683739175e-12	7.206134836611545e-13
29600000	0.0049919825317237656	1.886224020232871e-49	4.365888439251892e-62	4.264260465558914e-10	3.5396137356905452e-15	0.000016034081682736315	-5.797186893336597e-22	4.1407518519955607e-16	1.720647194354393e-13	1.1210052683739175e-12	7.206134836611545e-13
29700000	0.0049919825317237656	1.886224020232871e-49	4.365888439251892e-62	4.264260465558914e-10	3.5396137356905452e-15	0.000016034081682736315	-5.759612157196163e-22	4.1407518519955607e-16	1.720647194354393e-13	1.1210052683739175e-12	7.206134836611545e-13
29800000	0.0049919825317237656	1.886224020232871e-49	4.365888439251892e-62	4.264260465558914e-10	3.5396137356905452e-15	0.000016034081682736315	-5.722037421055728e-22	4.1407518519955607e-16	1.720647194354393e-13	1.1210052683739175e-12	7.206134836611545e-13
29900000	0.0049919825317237656	1.886224020232871e-49	4.365888439251892e-62	4.264260465558914e-10	3.5396137356905452e-15	0.000016034081682736315	-5.684462684915294e-22	4.1407518519955607e-16	1.720647194354393e-13	1.1210052683739175e-12	7.206134836611545e-13
30000000	0.0049919825317237656	1.886224020232871e-49	4.365888439251892e-62	4.264260465558914e-10	3.5396137356905452e-15	0.000016034081682736315	-5.646887948774859e-22	4.1407518519955607e-16	1.720647194354393e-13	1.1210052683739175e-12	7.206134836611545e-13
30100000	0.0049919825317237656	1.886224020232871e-49	4.365888439251892e-62	4.264260465558914e-10	3.5396137356905452e-15	0.000016034081682736315	-5.6093132126344245e-22	4.1407518519955607e-16	1.720647194354393e-13	1.1210052683739175e-12	7.206134836611545e-13
30200000	0.0049919825317237656	1.886224020232871e-49	4.365888439251892e-62	4.264260465558914e-10	3.5396137356905452e-15	0.000016034081682736315	-5.5717384764939895e-22	4.1407518519955607e-16	1.720647194354393e-13	1.1210052683739175e-12	7.206134836611545e-13
30300000	0.0049919825317237656	1.886224020232871e-49	4.365888439251892e-62	4.264260465558914e-10	3.5396137356905452e-15	0.000016034081682736315	-5.534163740353555e-22	4.1407518519955607e-16	1.720647194354393e-13	1.1210052683739175e-12	7.206134836611545e-13
30400000	0.0049919825317237656	1.886224020232871e-49	4.365888439251892e-62	4.264260465558914e-10	3.5396137356905452e-15	0.000016034081682736315	-5.49658900421312e-22	4.1407518519955607e-16	1.720647194354393e-13	1.1210052683739175e-12	7.206134836611545e-13
30500000	0.0049919825317237656	1.886224020232871e-49	4.365888439251892e-62	4.264260465558914e-10	3.5396137356905452e-15	0.000016034081682736315	-5.459014268072686e-22	4.1407518519955607e-16	1.720647194354393e-13	1.1210052683739175e-12	7.206134836611545e-13
30600000	0.0049919825317237656	1.886224020232871e-49	4.365888439251892e-62	4.264260465558914e-10	3.5396137356905452e-15	0.000016034081682736315	-5.421439531932251e-22	4.1407518519955607e-16	1.720647194354393e-13	1.1210052683739175e-12	7.206134836611545e-13
30700000	0.0049919825317237656	1.886224020232871e-49	4.365888439251892e-62	4.264260465558914e-10	3.5396137356905452e-15	0.000016034081682736315	-5.383864795791817e-22	4.1407518519955607e-16	1.720647194354393e-13	1.1210052683739175e-12	7.206134836611545e-13
30800000	0.0049919825317237656	1.886224020232871e-49	4.365888439251892e-62	4.264260465558914e-10	3.5396137356905452e-15	0.000016034081682736315	-5.346290059651382e-22	4.1407518519955607e-16	1.720647194354393e-13	1.1210052683739175e-12	7.206134836611545e-13
30900000	0.0049919825317237656	1.886224020232871e-49	4.365888439251892e-62	4.264260465558914e-10	3.5396137356905452e-15	0.000016034081682736315	-5.308715323510948e-22	4.1407518519955607e-16	1.720647194354393e-13	1.1210052683739175e-12	7.206134836611545e-13
31000000	0.0049919825317237656	1.886224020232871e-49	4.365888439251892e-62	4.264260465558914e-10	3.5396137356905452e-15	0.000016034081682736315	-5.271140587370513e-22	4.1407518519955607e-16	1.720647194354393e-13	1.1210052683739175e-12	7.206134836611545e-13
31100000	0.0049919825317237656	1.886224020232871e-49	4.365888439251892e-62	4.264260465558914e-10	3.5396137356905452e-15	0.000016034081682736315	-5.233565851230079e-22	4.1407518519955607e-16	1.720647194354393e-13	1.1210052683739175e-12	7.206134836611545e-13
31200000	0.0049919825317237656	1.886224020232871e-49	4.365888439251892e-62	4.264260465558914e-10	3.5396137356905452e-15	0.000016034081682736315	-5.195991115089644e-22	4.1407518519955607e-16	1.720647194354393e-13	1.1210052683739175e-12	7.206134836611545e-13
31300000	0.0049919825317237656	1.886224020232871e-49	4.365888439251892e-62	4.264260465558914e-10	3.5396137356905452e-15	0.000016034081682736315	-5.15841637894921e-22	4.1407518519955607e-16	1.720647194354393e-13	1.1210052683739175e-12	7.206134836611545e-13
31400000	0.0049919825317237656	1.886224020232871e-49	4.365888439251892e-62	4.264260465558914e-10	3.5396137356905452e-15	0.000016034081682736315	-5.120841642808775e-22	4.1407518519955607e-16	1.720647194354393e-13	1.1210052683739175e-12	7.206134836611545e-13
31500000	0.0049919825317237656	1.886224020232871e-49	4.365888439251892e-62	4.264260465558914e-10	3.5396137356905452e-15	0.000016034081682736315	-5.083266906668341e-22	4.1407518519955607e-16	1.720647194354393e-13	1.1210052683739175e-12	7.206134836611545e-13
31600000	0.0049919825317237656	1.886224020232871e-49	4.365888439251892e-62	4.264260465558914e-10	3.5396137356905452e-15	0.000016034081682736315	-5.045692170527907e-22	4.1407518519955607e-16	1.720647194354393e-13	1.1210052683739175e-12	7.206134836611545e-13
31700000	0.0049919825317237656	1.886224020232871e-49	4.365888439251892e-62	4.264260465558914e-10	3.5396137356905452e-15	0.000016034081682736315	-5.008117434387472e-22	4.1407518519955607e-16	1.720647194354393e-13	1.1210052683739175e-12	7.206134836611545e-13
31800000	0.0049919825317237656	1.886224020232871e-49	4.365888439251892e-62	4.264260465558914e-10	3.5396137356905452e-15	0.000016034081682736315	-4.9705426982470375e-22	4.1407518519955607e-16	1.720647194354393e-13	1.1210052683739175e-12	7.206134836611545e-13
31900000	0.0049919825317237656	1.886224020232871e-49	4.365888439251892e-62	4.264260465558914e-10	3.5396137356905452e-15	0.000016034081682736315	-4.932967962106602e-22	4.1407518519955607e-16	1.720647194354393e-13	1.1210052683739175e-12	7.206134836611545e-13
32000000	0.0049919825317237656	1.886224020232871e-49	4.365888439251892e-62	4.264260465558914e-10	3.5396137356905452e-15	0.000016034081682736315	-4.895393225966168e-22	4.1407518519955607e-16	1.720647194354393e-13	1.1210052683739175e-12	7.206134836611545e-13
32100000	0.0049919825317237656	1.886224020232871e-49	4.365888439251892e-62	4.264260465558914e-10	3.5396137356905452e-15	0.000016034081682736315	-4.857818489825733e-22	4.1407518519955607e-16	1.720647194354393e-13	1.1210052683739175e-12	7.206134836611545e-13
32200000	0.0049919825317237656	1.886224020232871e-49	4.365888439251892e-62	4.264260465558914e-10	3.5396137356905452e-15	0.000016034081682736315	-4.820243753685299e-22	4.1407518519955607e-16	1.720647194354393e-13	1.1210052683739175e-12	7.206134836611545e-13
32300000	0.0049919825317237656	1.886224020232871e-49	4.365888439251892e-62	4.264260465558914e-10	3.5396137356905452e-15	0.000016034081682736315	-4.782669017544864e-22	4.1407518519955607e-16	1.720647194354393e-13	1.1210052683739175e-12	7.206134836611545e-13
32400000	0.0049919825317237656	1.886224020232871e-49	4.365888439251892e-62	4.264260465558914e-10	3.5396137356905452e-15	0.000016034081682736315	-4.74509428140443e-22	4.1407518519955607e-16	1.720647194354393e-13	1.1210052683739175e-12	7.206134836611545e-13
32500000	0.0049919825317237656	1.886224020232871e-49	4.365888439251892e-62	4.264260465558914e-10	3.5396137356905452e-15	0.000016034081682736315	-4.707519545263995e-22	4.1407518519955607e-16	1.720647194354393e-13	1.1210052683739175e-12	7.206134836611545e-13
32600000	0.0049919825317237656	1.886224020232871e-49	4.365888439251892e-62	4.264260465558914e-10	3.5396137356905452e-15	0.000016034081682736315	-4.669944809123561e-22	4.1407518519955607e-16	1.720647194354393e-13	1.1210052683739175e-12	7.206134836611545e-13
32700000	0.0049919825317237656	1.886224020232871e-49	4.365888439251892e-62	4.264260465558914e-10	3.5396137356905452e-15	0.000016034081682736315	-4.632370072983126e-22	4.1407518519955607e-16	1.720647194354393e-13	1.1210052683739175e-12	7.206134836611545e-13
32800000	0.0049919825317237656	1.886224020232871e-49	4.365888439251892e-62	4.264260465558914e-10	3.5396137356905452e-15	0.000016034081682736315	-4.594795336842692e-22	4.1407518519955607e-16	1.720647194354393e-13	1.1210052683739175e-12	7.206134836611545e-13
32900000	0.0049919825317237656	1.886224020232871e-49	4.365888439251892e-62	4.264260465558914e-10	3.5396137356905452e-15	0.000016034081682736315	-4.557220600702257e-22	4.1407518519955607e-16	1.720647194354393e-13	1.1210052683739175e-12	7.206134836611545e-13
33000000	0.0049919825317237656	1.886224020232871e-49	4.365888439251892e-62	4.264260465558914e-10	3.5396137356905452e-15	0.000016034081682736315	-4.519645864561823e-22	4.1407518519955607e-16	1.720647194354393e-13	1.1210052683739175e-12	7.206134836611545e-13
33100000	0.0049919825317237656	1.886224020232871e-49	4.365888439251892e-62	4.264260465558914e-10	3.5396137356905452e-15	0.000016034081682736315	-4.482071128421388e-22	4.1407518519955607e-16	1.720647194354393e-13	1.1210052683739175e-12	7.206134836611545e-13
33200000	0.0049919825317237656	1.886224020232871e-49	4.365888439251892e-62	4.264260465558914e-10	3.5396137356905452e-15	0.000016034081682736315	-4.444496392280954e-22	4.1407518519955607e-16	1.720647194354393e-13	1.1210052683739175e-12	7.206134836611545e-13
33300000	0.0049919825317237656	1.886224020232871e-49	4.365888439251892e-62	4.264260465558914e-10	3.5396137356905452e-15	0.000016034081682736315	-4.406921656140519e-22	4.1407518519955607e-16	1.720647194354393e-13	1.1210052683739175e-12	7.206134836611545e-13
33400000	0.0049919825317237656	1.886224020232871e-49	4.365888439251892e-62	4.264260465558914e-10	3.5396137356905452e-15	0.000016034081682736315	-4.3693469200000845e-22	4.1407518519955607e-16	1.720647194354393e-13	1.1210052683739175e-12	7.206134836611545e-13
33500000	0.0049919825317237656	1.886224020232871e-49	4.365888439251892e-62	4.264260465558914e-10	3.5396137356905452e-15	0.000016034081682736315	-4.33177218385965e-22	4.1407518519955607e-16	1.720647194354393e-13	1.1210052683739175e-12	7.206134836611545e-13
33600000	0.0049919825317237656	1.886224020232871e-49	4.365888439251892e-62	4.264260465558914e-10	3.5396137356905452e-15	0.000016034081682736315	-4.294197447719215e-22	4.1407518519955607e-16	1.720647194354393e-13	1.1210052683739175e-12	7.206134836611545e-13
33700000	0.0049919825317237656	1.886224020232871e-49	4.365888439251892e-62	4.264260465558914e-10	3.5396137356905452e-15	0.000016034081682736315	-4.256622711578781e-22	4.1407518519955607e-16	1.720647194354393e-13	1.1210052683739175e-12	7.206134836611545e-13
33800000	0.0049919825317237656	1.886224020232871e-49	4.365888439251892e-62	4.264260465558914e-10	3.5396137356905452e-15	0.000016034081682736315	-4.2190479754383463e-22	4.1407518519955607e-16	1.720647194354393e-13	1.1210052683739175e-12	7.206134836611545e-13
33900000	0.0049919825317237656	1.886224020232871e-49	4.365888439251892e-62	4.264260465558914e-10	3.5396137356905452e-15	0.000016034081682736315	-4.181473239297912e-22	4.1407518519955607e-16	1.720647194354393e-13	1.1210052683739175e-12	7.206134836611545e-13
34000000	0.0049919825317237656	1.8862240202328708e-49	4.365888439251892e-62	4.264260465558914e-10	3.5396137356905452e-15	0.000016034081682736315	-4.143898503157477e-22	4.1407518519955607e-16	1.720647194354393e-13	1.1210052683739175e-12	7.206134836611545e-13
34100000	0.0049919825317237656	1.8862240202328708e-49	4.365888439251892e-62	4.264260465558914e-10	3.5396137356905452e-15	0.000016034081682736315	-4.106323767017043e-22	4.1407518519955607e-16	1.720647194354393e-13	1.1210052683739175e-12	7.206134836611545e-13
34200000	0.0049919825317237656	1.8862240202328708e-49	4.365888439251892e-62	4.264260465558914e-10	3.5396137356905452e-15	0.000016034081682736315	-4.068749030876608e-22	4.1407518519955607e-16	1.720647194354393e-13	1.1210052683739175e-12	7.206134836611545e-13
34300000	0.0049919825317237656	1.8862240202328708e-49	4.365888439251892e-62	4.264260465558914e-10	3.5396137356905452e-15	0.000016034081682736315	-4.031174294736174e-22	4.1407518519955607e-16	1.720647194354393e-13	1.1210052683739175e-12	7.206134836611545e-13
34400000	0.0049919825317237656	1.8862240202328708e-49	4.365888439251892e-62	4.264260465558914e-10	3.5396137356905452e-15	0.000016034081682736315	-3.993599558595739e-22	4.1407518519955607e-16	1.720647194354393e-13	1.1210052683739175e-12	7.206134836611545e-13
34500000	0.0049919825317237656	1.8862240202328708e-49	4.365888439251892e-62	4.264260465558914e-10	3.5396137356905452e-15	0.000016034081682736315	-3.956024822455305e-22	4.1407518519955607e-16	1.720647194354393e-13	1.1210052683739175e-12	7.206134836611545e-13
34600000	0.0049919825317237656	1.8862240202328708e-49	4.365888439251892e-62	4.264260465558914e-10	3.5396137356905452e-15	0.000016034081682736315	-3.91845008631487e-22	4.1407518519955607e-16	1.720647194354393e-13	1.1210052683739175e-12	7.206134836611545e-13
34700000	0.0049919825317237656	1.8862240202328708e-49	4.365888439251892e-62	4.264260465558914e-10	3.5396137356905452e-15	0.000016034081682736315	-3.8808753501744357e-22	4.1407518519955607e-16	1.720647194354393e-13	1.1210052683739175e-12	7.206134836611545e-13
34800000	0.0049919825317237656	1.8862240202328708e-49	4.365888439251892e-62	4.264260465558914e-10	3.5396137356905452e-15	0.000016034081682736315	-3.8433006140340007e-22	4.1407518519955607e-16	1.720647194354393e-13	1.1210052683739175e-12	7.206134836611545e-13
34900000	0.0049919825317237656	1.8862240202328708e-49	4.365888439251892e-62	4.264260465558914e-10	3.5396137356905452e-15	0.000016034081682736315	-3.8057258778935666e-22	4.1407518519955607e-16	1.720647194354393e-13	1.1210052683739175e-12	7.206134836611545e-13
35000000	0.0049919825317237656	1.8862240202328708e-49	4.365888439251892e-62	4.264260465558914e-10	3.5396137356905452e-15	0.000016034081682736315	-3.7681511417531316e-22	4.1407518519955607e-16	1.720647194354393e-13	1.1210052683739175e-12	7.206134836611545e-13
35100000	0.0049919825317237656	1.8862240202328708e-49	4.365888439251892e-62	4.264260465558914e-10	3.5396137356905452e-15	0.000016034081682736315	-3.7305764056126975e-22	4.1407518519955607e-16	1.720647194354393e-13	1.1210052683739175e-12	7.206134836611545e-13
35200000	0.0049919825317237656	1.8862240202328708e-49	4.365888439251892e-62	4.264260465558914e-10	3.5396137356905452e-15	0.000016034081682736315	-3.6930016694722634e-22	4.1407518519955607e-16	1.720647194354393e-13	1.1210052683739175e-12	7.206134836611545e-13
35300000	0.0049919825317237656	1.8862240202328708e-49	4.365888439251892e-62	4.264260465558914e-10	3.5396137356905452e-15	0.000016034081682736315	-3.6554269333318284e-22	4.1407518519955607e-16	1.720647194354393e-13	1.1210052683739175e-12	7.206134836611545e-13
35400000	0.0049919825317237656	1.8862240202328708e-49	4.365888439251892e-62	4.264260465558914e-10	3.5396137356905452e-15	0.000016034081682736315	-3.617852197191394e-22	4.1407518519955607e-16	1.720647194354393e-13	1.1210052683739175e-12	7.206134836611545e-13
35500000	0.0049919825317237656	1.8862240202328708e-49	4.365888439251892e-62	4.264260465558914e-10	3.5396137356905452e-15	0.000016034081682736315	-3.5802774610509592e-22	4.1407518519955607e-16	1.720647194354393e-13	1.1210052683739175e-12	7.206134836611545e-13
35600000	0.0049919825317237656	1.8862240202328708e-49	4.365888439251892e-62	4.264260465558914e-10	3.5396137356905452e-15	0.000016034081682736315	-3.542702724910525e-22	4.1407518519955607e-16	1.720647194354393e-13	1.1210052683739175e-12	7.206134836611545e-13
35700000	0.0049919825317237656	1.8862240202328708e-49	4.365888439251892e-62	4.264260465558914e-10	3.5396137356905452e-15	0.000016034081682736315	-3.50512798877009e-22	4.1407518519955607e-16	1.720647194354393e-13	1.1210052683739175e-12	7.206134836611545e-13
35800000	0.0049919825317237656	1.8862240202328704e-49	4.365888439251891e-62	4.264260465558914e-10	3.5396137356905452e-15	0.000016034081682736315	-3.467553252629656e-22	4.1407518519955607e-16	1.720647194354393e-13	1.1210052683739175e-12	7.206134836611545e-13
35900000	0.0049919825317237656	1.8862240202328704e-49	4.365888439251891e-62	4.264260465558914e-10	3.5396137356905452e-15	0.000016034081682736315	-3.429978516489221e-22	4.1407518519955607e-16	1.720647194354393e-13	1.1210052683739175e-12	7.206134836611545e-13
36000000	0.0049919825317237656	1.8862240202328704e-49	4.365888439251891e-62	4.264260465558914e-10	3.5396137356905452e-15	0.000016034081682736315	-3.392403780348787e-22	4.1407518519955607e-16	1.720647194354393e-13	1.1210052683739175e-12	7.206134836611545e-13
36100000	0.0049919825317237656	1.8862240202328704e-49	4.365888439251891e-62	4.264260465558914e-10	3.5396137356905452e-15	0.000016034081682736315	-3.354829044208352e-22	4.1407518519955607e-16	1.7206471943543927e-13	1.1210052683739175e-12	7.206134836611545e-13
36200000	0.0049919825317237656	1.8862240202328704e-49	4.365888439251891e-62	4.264260465558914e-10	3.5396137356905452e-15	0.000016034081682736315	-3.317254308067918e-22	4.1407518519955607e-16	1.7206471943543927e-13	1.1210052683739175e-12	7.206134836611545e-13
36300000	0.0049919825317237656	1.8862240202328704e-49	4.365888439251891e-62	4.264260465558914e-10	3.5396137356905452e-15	0.000016034081682736315	-3.2796795719274828e-22	4.1407518519955607e-16	1.7206471943543927e-13	1.1210052683739175e-12	7.206134836611545e-13
36400000	0.0049919825317237656	1.8862240202328704e-49	4.365888439251891e-62	4.264260465558914e-10	3.5396137356905452e-15	0.000016034081682736315	-3.2421048357870487e-22	4.1407518519955607e-16	1.7206471943543927e-13	1.1210052683739175e-12	7.206134836611545e-13
36500000	0.0049919825317237656	1.8862240202328704e-49	4.365888439251891e-62	4.264260465558914e-10	3.5396137356905452e-15	0.000016034081682736315	-3.204530099646614e-22	4.14075185199556e-16	1.7206471943543927e-13	1.1210052683739175e-12	7.206134836611545e-13
36600000	0.0049919825317237656	1.8862240202328704e-49	4.365888439251891e-62	4.264260465558914e-10	3.5396137356905452e-15	0.000016034081682736315	-3.1669553635061796e-22	4.14075185199556e-16	1.7206471943543927e-13	1.1210052683739175e-12	7.206134836611545e-13
36700000	0.0049919825317237656	1.8862240202328704e-49	4.365888439251891e-62	4.264260465558914e-10	3.5396137356905452e-15	0.000016034081682736315	-3.129380627365745e-22	4.14075185199556e-16	1.7206471943543927e-13	1.1210052683739175e-12	7.206134836611545e-13
36800000	0.0049919825317237656	1.8862240202328704e-49	4.365888439251891e-62	4.264260465558914e-10	3.5396137356905452e-15	0.000016034081682736315	-3.0918058912253104e-22	4.14075185199556e-16	1.7206471943543927e-13	1.1210052683739175e-12	7.206134836611545e-13
36900000	0.0049919825317237656	1.8862240202328704e-49	4.365888439251891e-62	4.264260465558914e-10	3.5396137356905452e-15	0.000016034081682736315	-3.054231155084876e-22	4.14075185199556e-16	1.7206471943543927e-13	1.1210052683739175e-12	7.206134836611545e-13
37000000	0.0049919825317237656	1.8862240202328704e-49	4.365888439251891e-62	4.264260465558914e-10	3.5396137356905452e-15	0.000016034081682736315	-3.0166564189444413e-22	4.14075185199556e-16	1.7206471943543927e-13	1.1210052683739175e-12	7.206134836611545e-13
37100000	0.0049919825317237656	1.8862240202328704e-49	4.365888439251891e-62	4.264260465558914e-10	3.5396137356905452e-15	0.000016034081682736315	-2.9790816828040068e-22	4.14075185199556e-16	1.7206471943543927e-13	1.1210052683739175e-12	7.206134836611545e-13
37200000	0.0049919825317237656	1.8862240202328704e-49	4.365888439251891e-62	4.264260465558913e-10	3.5396137356905452e-15	0.000016034081682736315	-2.941506946663572e-22	4.14075185199556e-16	1.7206471943543927e-13	1.1210052683739175e-12	7.206134836611545e-13
37300000	0.0049919825317237656	1.88622402023287e-49	4.365888439251891e-62	4.264260465558913e-10	3.5396137356905452e-15	0.000016034081682736315	-2.9039322105231376e-22	4.14075185199556e-16	1.7206471943543927e-13	1.1210052683739175e-12	7.206134836611545e-13
37400000	0.0049919825317237656	1.88622402023287e-49	4.365888439251891e-62	4.264260465558913e-10	3.5396137356905452e-15	0.000016034081682736315	-2.866357474382703e-22	4.14075185199556e-16	1.7206471943543927e-13	1.1210052683739175e-12	7.206134836611545e-13
37500000	0.0049919825317237656	1.88622402023287e-49	4.365888439251891e-62	4.264260465558913e-10	3.5396137356905452e-15	0.000016034081682736315	-2.828782738242269e-22	4.14075185199556e-16	1.7206471943543927e-13	1.1210052683739175e-12	7.206134836611545e-13
37600000	0.0049919825317237656	1.88622402023287e-49	4.365888439251891e-62	4.264260465558913e-10	3.5396137356905452e-15	0.000016034081682736315	-2.791208002101834e-22	4.14075185199556e-16	1.7206471943543927e-13	1.1210052683739175e-12	7.206134836611545e-13
37700000	0.0049919825317237656	1.88622402023287e-49	4.365888439251891e-62	4.264260465558913e-10	3.5396137356905452e-15	0.000016034081682736315	-2.7536332659614e-22	4.14075185199556e-16	1.7206471943543927e-13	1.1210052683739175e-12	7.206134836611545e-13
37800000	0.0049919825317237656	1.88622402023287e-49	4.365888439251891e-62	4.264260465558913e-10	3.5396137356905452e-15	0.000016034081682736315	-2.716058529820965e-22	4.14075185199556e-16	1.7206471943543927e-13	1.1210052683739175e-12	7.206134836611545e-13
37900000	0.0049919825317237656	1.88622402023287e-49	4.365888439251891e-62	4.264260465558913e-10	3.539613735690545e-15	0.000016034081682736315	-2.6784837936805307e-22	4.14075185199556e-16	1.7206471943543927e-13	1.1210052683739175e-12	7.206134836611544e-13
38000000	0.0049919825317237656	1.88622402023287e-49	4.365888439251891e-62	4.264260465558913e-10	3.539613735690545e-15	0.000016034081682736315	-2.6409090575400957e-22	4.14075185199556e-16	1.7206471943543927e-13	1.1210052683739175e-12	7.206134836611544e-13
38100000	0.0049919825317237656	1.88622402023287e-49	4.365888439251891e-62	4.264260465558913e-10	3.539613735690545e-15	0.000016034081682736315	-2.6033343213996616e-22	4.14075185199556e-16	1.7206471943543927e-13	1.1210052683739175e-12	7.206134836611544e-13
38200000	0.0049919825317237656	1.88622402023287e-49	4.365888439251891e-62	4.264260465558913e-10	3.539613735690545e-15	0.000016034081682736315	-2.565759585259227e-22	4.14075185199556e-16	1.7206471943543927e-13	1.1210052683739175e-12	7.206134836611544e-13
38300000	0.0049919825317237656	1.88622402023287e-49	4.365888439251891e-62	4.264260465558913e-10	3.539613735690545e-15	0.000016034081682736315	-2.5281848491187925e-22	4.14075185199556e-16	1.7206471943543927e-13	1.1210052683739175e-12	7.206134836611544e-13
38400000	0.0049919825317237656	1.88622402023287e-49	4.365888439251891e-62	4.264260465558913e-10	3.539613735690545e-15	0.000016034081682736315	-2.490610112978358e-22	4.14075185199556e-16	1.7206471943543927e-13	1.1210052683739175e-12	7.206134836611544e-13
38500000	0.0049919825317237656	1.88622402023287e-49	4.365888439251891e-62	4.264260465558913e-10	3.539613735690545e-15	0.000016034081682736315	-2.4530353768379234e-22	4.14075185199556e-16	1.7206471943543927e-13	1.1210052683739175e-12	7.206134836611544e-13
38600000	0.0049919825317237656	1.88622402023287e-49	4.365888439251891e-62	4.264260465558913e-10	3.539613735690545e-15	0.000016034081682736315	-2.415460640697489e-22	4.14075185199556e-16	1.7206471943543927e-13	1.1210052683739175e-12	7.206134836611544e-13
38700000	0.0049919825317237656	1.8862240202328696e-49	4.36588843925189e-62	4.264260465558913e-10	3.539613735690545e-15	0.000016034081682736315	-2.3778859045570543e-22	4.14075185199556e-16	1.7206471943543927e-13	1.1210052683739175e-12	7.206134836611544e-13
38800000	0.0049919825317237656	1.8862240202328696e-49	4.36588843925189e-62	4.264260465558913e-10	3.539613735690545e-15	0.000016034081682736315	-2.3403111684166197e-22	4.14075185199556e-16	1.7206471943543927e-13	1.1210052683739175e-12	7.206134836611544e-13
38900000	0.0049919825317237656	1.8862240202328696e-49	4.36588843925189e-62	4.264260465558913e-10	3.539613735690545e-15	0.000016034081682736315	-2.302736432276185e-22	4.14075185199556e-16	1.7206471943543927e-13	1.1210052683739175e-12	7.206134836611544e-13
39000000	0.0049919825317237656	1.8862240202328696e-49	4.36588843925189e-62	4.264260465558913e-10	3.539613735690545e-15	0.000016034081682736315	-2.2651616961357506e-22	4.14075185199556e-16	1.7206471943543927e-13	1.1210052683739175e-12	7.206134836611544e-13
39100000	0.0049919825317237656	1.8862240202328696e-49	4.36588843925189e-62	4.264260465558913e-10	3.539613735690545e-15	0.000016034081682736315	-2.227586959995316e-22	4.14075185199556e-16	1.7206471943543924e-13	1.1210052683739175e-12	7.206134836611544e-13
39200000	0.0049919825317237656	1.8862240202328696e-49	4.36588843925189e-62	4.264260465558913e-10	3.539613735690545e-15	0.000016034081682736315	-2.1900122238548815e-22	4.14075185199556e-16	1.7206471943543924e-13	1.1210052683739175e-12	7.206134836611544e-13
39300000	0.0049919825317237656	1.8862240202328696e-49	4.36588843925189e-62	4.264260465558913e-10	3.539613735690545e-15	0.000016034081682736315	-2.152437487714447e-22	4.14075185199556e-16	1.7206471943543924e-13	1.1210052683739175e-12	7.206134836611544e-13
39400000	0.0049919825317237656	1.8862240202328696e-49	4.36588843925189e-62	4.264260465558913e-10	3.539613735690545e-15	0.000016034081682736315	-2.1148627515740126e-22	4.14075185199556e-16	1.7206471943543924e-13	1.1210052683739175e-12	7.206134836611544e-13
39500000	0.0049919825317237656	1.8862240202328696e-49	4.36588843925189e-62	4.264260465558913e-10	3.539613735690545e-15	0.000016034081682736315	-2.077288015433578e-22	4.14075185199556e-16	1.7206471943543924e-13	1.1210052683739175e-12	7.206134836611544e-13
39600000	0.0049919825317237656	1.8862240202328696e-49	4.36588843925189e-62	4.264260465558913e-10	3.539613735690545e-15	0.000016034081682736315	-2.0397132792931435e-22	4.14075185199556e-16	1.7206471943543924e-13	1.1210052683739175e-12	7.206134836611544e-13
39700000	0.0049919825317237656	1.8862240202328696e-49	4.36588843925189e-62	4.264260465558913e-10	3.539613735690545e-15	0.000016034081682736315	-2.002138543152709e-22	4.14075185199556e-16	1.7206471943543924e-13	1.1210052683739175e-12	7.206134836611544e-13
39800000	0.0049919825317237656	1.8862240202328696e-49	4.36588843925189e-62	4.264260465558913e-10	3.539613735690545e-15	0.000016034081682736315	-1.9645638070122743e-22	4.14075185199556e-16	1.7206471943543924e-13	1.1210052683739175e-12	7.206134836611544e-13
39900000	0.0049919825317237656	1.8862240202328696e-49	4.36588843925189e-62	4.264260465558913e-10	3.539613735690545e-15	0.000016034081682736315	-1.9269890708718398e-22	4.14075185199556e-16	1.7206471943543924e-13	1.1210052683739175e-12	7.206134836611544e-13
40000000	0.0049919825317237656	1.8862240202328696e-49	4.36588843925189e-62	4.264260465558913e-10	3.539613735690545e-15	0.000016034081682736315	-1.8894143347314055e-22	4.14075185199556e-16	1.7206471943543924e-13	1.1210052683739175e-12	7.206134836611544e-13
40100000	0.0049919825317237656	1.8862240202328693e-49	4.36588843925189e-62	4.264260465558913e-10	3.539613735690545e-15	0.000016034081682736315	-1.851839598590971e-22	4.14075185199556e-16	1.7206471943543924e-13	1.1210052683739175e-12	7.206134836611544e-13
40200000	0.0049919825317237656	1.8862240202328693e-49	4.36588843925189e-62	4.264260465558913e-10	3.539613735690545e-15	0.000016034081682736315	-1.8142648624505363e-22	4.14075185199556e-16	1.7206471943543924e-13	1.1210052683739175e-12	7.206134836611544e-13
40300000	0.0049919825317237656	1.8862240202328693e-49	4.36588843925189e-62	4.264260465558913e-10	3.539613735690545e-15	0.000016034081682736315	-1.7766901263101018e-22	4.14075185199556e-16	1.7206471943543924e-13	1.1210052683739175e-12	7.206134836611544e-13
40400000	0.0049919825317237656	1.8862240202328693e-49	4.36588843925189e-62	4.264260465558913e-10	3.539613735690545e-15	0.000016034081682736315	-1.7391153901696672e-22	4.14075185199556e-16	1.7206471943543924e-13	1.1210052683739175e-12	7.206134836611544e-13
40500000	0.0049919825317237656	1.8862240202328693e-49	4.36588843925189e-62	4.264260465558913e-10	3.539613735690545e-15	0.000016034081682736315	-1.7015406540292327e-22	4.14075185199556e-16	1.7206471943543924e-13	1.1210052683739175e-12	7.206134836611544e-13
40600000	0.0049919825317237656	1.8862240202328693e-49	4.36588843925189e-62	4.264260465558913e-10	3.539613735690545e-15	0.000016034081682736315	-1.663965917888798e-22	4.14075185199556e-16	1.7206471943543924e-13	1.1210052683739175e-12	7.206134836611544e-13
40700000	0.0049919825317237656	1.8862240202328693e-49	4.36588843925189e-62	4.264260465558913e-10	3.539613735690545e-15	0.000016034081682736315	-1.6263911817483635e-22	4.14075185199556e-16	1.7206471943543924e-13	1.1210052683739175e-12	7.206134836611544e-13
40800000	0.0049919825317237656	1.8862240202328693e-49	4.36588843925189e-62	4.264260465558913e-10	3.539613735690545e-15	0.000016034081682736315	-1.588816445607929e-22	4.14075185199556e-16	1.7206471943543924e-13	1.1210052683739175e-12	7.206134836611544e-13
40900000	0.0049919825317237656	1.8862240202328693e-49	4.36588843925189e-62	4.264260465558913e-10	3.539613735690545e-15	0.000016034081682736315	-1.551273400589468e-22	4.14075185199556e-16	1.7206471943543924e-13	1.1210052683739175e-12	7.206134836611544e-13
41000000	0.0049919825317237656	1.8862240202328693e-49	4.36588843925189e-62	4.264260465558913e-10	3.539613735690545e-15	0.000016034081682736315	-1.5143695135299124e-22	4.14075185199556e-16	1.7206471943543924e-13	1.1210052683739175e-12	7.206134836611544e-13
41100000	0.0049919825317237656	1.8862240202328693e-49	4.36588843925189e-62	4.264260465558913e-10	3.539613735690545e-15	0.000016034081682736315	-1.4783272741564486e-22	4.14075185199556e-16	1.7206471943543924e-13	1.1210052683739175e-12	7.206134836611544e-13
41200000	0.0049919825317237656	1.8862240202328693e-49	4.36588843925189e-62	4.264260465558913e-10	3.539613735690545e-15	0.000016034081682736315	-1.4431335069970862e-22	4.14075185199556e-16	1.7206471943543924e-13	1.1210052683739175e-12	7.206134836611544e-13
41300000	0.0049919825317237656	1.8862240202328693e-49	4.36588843925189e-62	4.264260465558913e-10	3.539613735690545e-15	0.000016034081682736315	-1.4087750365798343e-22	4.14075185199556e-16	1.7206471943543924e-13	1.1210052683739175e-12	7.206134836611544e-13
41400000	0.0049919825317237656	1.8862240202328693e-49	4.36588843925189e-62	4.264260465558913e-10	3.539613735690545e-15	0.000016034081682736315	-1.3752386874327015e-22	4.14075185199556e-16	1.7206471943543924e-13	1.1210052683739175e-12	7.206134836611544e-13
41500000	0.0049919825317237656	1.8862240202328693e-49	4.36588843925189e-62	4.264260465558913e-10	3.539613735690545e-15	0.000016034081682736315	-1.3425112840836976e-22	4.14075185199556e-16	1.7206471943543924e-13	1.1210052683739175e-12	7.206134836611544e-13
41600000	0.0049919825317237656	1.8862240202328693e-49	4.36588843925189e-62	4.264260465558913e-10	3.539613735690545e-15	0.000016034081682736315	-1.3105796510608313e-22	4.14075185199556e-16	1.7206471943543924e-13	1.1210052683739175e-12	7.206134836611544e-13
41700000	0.0049919825317237656	1.8862240202328693e-49	4.36588843925189e-62	4.264260465558913e-10	3.539613735690545e-15	0.000016034081682736315	-1.2794306128921121e-22	4.14075185199556e-16	1.7206471943543924e-13	1.1210052683739175e-12	7.206134836611544e-13
41800000	0.0049919825317237656	1.8862240202328693e-49	4.36588843925189e-62	4.264260465558913e-10	3.539613735690545e-15	0.000016034081682736315	-1.249050994105549e-22	4.14075185199556e-16	1.7206471943543924e-13	1.1210052683739175e-12	7.206134836611544e-13
41900000	0.0049919825317237656	1.8862240202328693e-49	4.36588843925189e-62	4.264260465558913e-10	3.539613735690545e-15	0.000016034081682736315	-1.2194276192291512e-22	4.14075185199556e-16	1.7206471943543924e-13	1.1210052683739175e-12	7.206134836611544e-13
42000000	0.0049919825317237656	1.8862240202328693e-49	4.36588843925189e-62	4.264260465558913e-10	3.539613735690545e-15	0.000016034081682736315	-1.1905473127909277e-22	4.14075185199556e-16	1.7206471943543924e-13	1.1210052683739175e-12	7.206134836611544e-13
42100000	0.0049919825317237656	1.8862240202328693e-49	4.36588843925189e-62	4.264260465558913e-10	3.539613735690545e-15	0.000016034081682736315	-1.162396899318888e-22	4.14075185199556e-16	1.7206471943543924e-13	1.1210052683739175e-12	7.206134836611544e-13
42200000	0.0049919825317237656	1.8862240202328693e-49	4.36588843925189e-62	4.264260465558913e-10	3.539613735690545e-15	0.000016034081682736315	-1.134963203341041e-22	4.14075185199556e-16	1.7206471943543924e-13	1.1210052683739175e-12	7.206134836611544e-13
42300000	0.0049919825317237656	1.8862240202328693e-49	4.36588843925189e-62	4.264260465558913e-10	3.539613735690545e-15	0.000016034081682736315	-1.108233049385396e-22	4.14075185199556e-16	1.7206471943543924e-13	1.1210052683739175e-12	7.206134836611544e-13
42400000	0.0049919825317237656	1.8862240202328693e-49	4.36588843925189e-62	4.264260465558913e-10	3.539613735690545e-15	0.000016034081682736315	-1.082193261979962e-22	4.14075185199556e-16	1.7206471943543924e-13	1.1210052683739175e-12	7.206134836611544e-13
42500000	0.0049919825317237656	1.8862240202328693e-49	4.36588843925189e-62	4.264260465558913e-10	3.539613735690545e-15	0.000016034081682736315	-1.0568306656527483e-22	4.14075185199556e-16	1.7206471943543924e-13	1.1210052683739175e-12	7.206134836611544e-13
42600000	0.0049919825317237656	1.8862240202328693e-49	4.36588843925189e-62	4.264260465558913e-10	3.539613735690545e-15	0.000016034081682736315	-1.032132084931764e-22	4.14075185199556e-16	1.7206471943543924e-13	1.1210052683739175e-12	7.206134836611544e-13
42700000	0.0049919825317237656	1.8862240202328693e-49	4.36588843925189e-62	4.264260465558913e-10	3.539613735690545e-15	0.000016034081682736315	-1.0080843443450182e-22	4.14075185199556e-16	1.7206471943543924e-13	1.1210052683739175e-12	7.206134836611544e-13
42800000	0.0049919825317237656	1.8862240202328693e-49	4.36588843925189e-62	4.264260465558913e-10	3.539613735690545e-15	0.000016034081682736315	-9.846742684205201e-23	4.14075185199556e-16	1.7206471943543924e-13	1.1210052683739175e-12	7.206134836611544e-13
42900000	0.0049919825317237656	1.8862240202328693e-49	4.36588843925189e-62	4.264260465558913e-10	3.539613735690545e-15	0.000016034081682736315	-9.61888681686279e-23	4.14075185199556e-16	1.7206471943543924e-13	1.1210052683739175e-12	7.206134836611544e-13
43000000	0.0049919825317237656	1.8862240202328693e-49	4.36588843925189e-62	4.264260465558913e-10	3.539613735690545e-15	0.000016034081682736315	-9.397144086703039e-23	4.14075185199556e-16	1.7206471943543924e-13	1.1210052683739175e-12	7.206134836611544e-13
43100000	0.0049919825317237656	1.8862240202328693e-49	4.36588843925189e-62	4.264260465558913e-10	3.539613735690545e-15	0.000016034081682736315	-9.18138273900604e-23	4.14075185199556e-16	1.7206471943543924e-13	1.1210052683739175e-12	7.206134836611544e-13
43200000	0.0049919825317237656	1.8862240202328693e-49	4.36588843925189e-62	4.264260465558913e-10	3.539613735690545e-15	0.000016034081682736315	-8.971471019051887e-23	4.14075185199556e-16	1.7206471943543924e-13	1.1210052683739175e-12	7.206134836611544e-13
43300000	0.0049919825317237656	1.8862240202328693e-49	4.36588843925189e-62	4.264260465558913e-10	3.539613735690545e-15	0.000016034081682736315	-8.767277172120666e-23	4.14075185199556e-16	1.7206471943543924e-13	1.1210052683739175e-12	7.206134836611544e-13
43400000	0.0049919825317237656	1.8862240202328693e-49	4.36588843925189e-62	4.264260465558913e-10	3.539613735690545e-15	0.000016034081682736315	-8.568669443492474e-23	4.14075185199556e-16	1.7206471943543924e-13	1.1210052683739175e-12	7.206134836611544e-13
43500000	0.0049919825317237656	1.8862240202328696e-49	4.36588843925189e-62	4.264260465558913e-10	3.539613735690545e-15	0.000016034081682736315	-8.3755160784474e-23	4.14075185199556e-16	1.7206471943543924e-13	1.1210052683739175e-12	7.206134836611544e-13
43600000	0.0049919825317237656	1.8862240202328696e-49	4.365888439251891e-62	4.264260465558913e-10	3.539613735690545e-15	0.000016034081682736315	-8.187685322265535e-23	4.14075185199556e-16	1.7206471943543924e-13	1.1210052683739175e-12	7.206134836611544e-13
43700000	0.0049919825317237656	1.8862240202328696e-49	4.365888439251891e-62	4.264260465558913e-10	3.539613735690545e-15	0.000016034081682736315	-8.005045420226973e-23	4.14075185199556e-16	1.7206471943543924e-13	1.1210052683739175e-12	7.206134836611544e-13
43800000	0.0049919825317237656	1.8862240202328696e-49	4.365888439251891e-62	4.264260465558913e-10	3.539613735690545e-15	0.000016034081682736315	-7.827464617611803e-23	4.14075185199556e-16	1.7206471943543924e-13	1.1210052683739175e-12	7.206134836611544e-13
43900000	0.0049919825317237656	1.8862240202328696e-49	4.365888439251891e-62	4.264260465558913e-10	3.539613735690545e-15	0.000016034081682736315	-7.654811159700119e-23	4.14075185199556e-16	1.7206471943543924e-13	1.1210052683739175e-12	7.206134836611544e-13
44000000	0.0049919825317237656	1.8862240202328696e-49	4.365888439251891e-62	4.264260465558913e-10	3.539613735690545e-15	0.000016034081682736315	-7.486953291772011e-23	4.14075185199556e-16	1.7206471943543924e-13	1.1210052683739175e-12	7.206134836611544e-13
44100000	0.0049919825317237656	1.8862240202328696e-49	4.365888439251891e-62	4.264260465558913e-10	3.539613735690545e-15	0.000016034081682736315	-7.323759259107572e-23	4.14075185199556e-16	1.7206471943543924e-13	1.1210052683739175e-12	7.206134836611544e-13
44200000	0.0049919825317237656	1.8862240202328696e-49	4.365888439251891e-62	4.264260465558913e-10	3.539613735690545e-15	0.000016034081682736315	-7.165097306986892e-23	4.14075185199556e-16	1.7206471943543924e-13	1.1210052683739175e-12	7.206134836611544e-13
44300000	0.0049919825317237656	1.8862240202328696e-49	4.365888439251891e-62	4.264260465558913e-10	3.539613735690545e-15	0.000016034081682736315	-7.010835680690062e-23	4.14075185199556e-16	1.7206471943543924e-13	1.1210052683739175e-12	7.206134836611544e-13
44400000	0.0049919825317237656	1.88622402023287e-49	4.365888439251891e-62	4.264260465558913e-10	3.539613735690545e-15	0.000016034081682736315	-6.860842625497177e-23	4.14075185199556e-16	1.7206471943543927e-13	1.1210052683739175e-12	7.206134836611544e-13
44500000	0.0049919825317237656	1.88622402023287e-49	4.365888439251891e-62	4.264260465558913e-10	3.539613735690545e-15	0.000016034081682736315	-6.714986386688326e-23	4.14075185199556e-16	1.7206471943543927e-13	1.1210052683739175e-12	7.206134836611544e-13
44600000	0.0049919825317237656	1.88622402023287e-49	4.365888439251891e-62	4.264260465558913e-10	3.539613735690545e-15	0.000016034081682736315	-6.5731352095436e-23	4.14075185199556e-16	1.7206471943543927e-13	1.1210052683739175e-12	7.206134836611544e-13
44700000	0.0049919825317237656	1.88622402023287e-49	4.365888439251891e-62	4.264260465558913e-10	3.539613735690545e-15	0.000016034081682736315	-6.435157339343093e-23	4.14075185199556e-16	1.7206471943543927e-13	1.1210052683739175e-12	7.206134836611544e-13
44800000	0.0049919825317237656	1.88622402023287e-49	4.365888439251891e-62	4.264260465558913e-10	3.539613735690545e-15	0.000016034081682736315	-6.300921021366895e-23	4.14075185199556e-16	1.7206471943543927e-13	1.1210052683739178e-12	7.206134836611544e-13
44900000	0.0049919825317237656	1.88622402023287e-49	4.365888439251891e-62	4.264260465558913e-10	3.539613735690545e-15	0.000016034081682736315	-6.170294500895099e-23	4.14075185199556e-16	1.7206471943543927e-13	1.1210052683739178e-12	7.206134836611544e-13
45000000	0.0049919825317237656	1.88622402023287e-49	4.365888439251891e-62	4.264260465558913e-10	3.539613735690545e-15	0.000016034081682736315	-6.043146023207794e-23	4.14075185199556e-16	1.7206471943543927e-13	1.1210052683739178e-12	7.206134836611544e-13
45100000	0.0049919825317237656	1.8862240202328704e-49	4.365888439251891e-62	4.264260465558913e-10	3.539613735690545e-15	0.000016034081682736315	-5.919343833585073e-23	4.14075185199556e-16	1.7206471943543927e-13	1.1210052683739178e-12	7.206134836611545e-13
45200000	0.0049919825317237656	1.8862240202328704e-49	4.365888439251891e-62	4.264260465558913e-10	3.539613735690545e-15	0.000016034081682736315	-5.798756177307029e-23	4.14075185199556e-16	1.7206471943543927e-13	1.1210052683739178e-12	7.206134836611545e-13
45300000	0.0049919825317237656	1.8862240202328704e-49	4.365888439251891e-62	4.264260465558913e-10	3.539613735690545e-15	0.000016034081682736315	-5.68125129965375e-23	4.14075185199556e-16	1.7206471943543927e-13	1.1210052683739178e-12	7.206134836611545e-13
45400000	0.0049919825317237656	1.8862240202328704e-49	4.365888439251891e-62	4.264260465558913e-10	3.539613735690545e-15	0.000016034081682736315	-5.566697445905332e-23	4.14075185199556e-16	1.7206471943543927e-13	1.1210052683739178e-12	7.206134836611545e-13
45500000	0.0049919825317237656	1.8862240202328704e-49	4.365888439251892e-62	4.264260465558913e-10	3.539613735690545e-15	0.000016034081682736315	-5.454962861341865e-23	4.14075185199556e-16	1.7206471943543927e-13	1.1210052683739178e-12	7.206134836611545e-13
45600000	0.0049919825317237656	1.8862240202328704e-49	4.365888439251892e-62	4.264260465558913e-10	3.539613735690545e-15	0.000016034081682736315	-5.345915791243438e-23	4.14075185199556e-16	1.7206471943543927e-13	1.1210052683739178e-12	7.206134836611545e-13
45700000	0.0049919825317237656	1.8862240202328704e-49	4.365888439251892e-62	4.264260465558913e-10	3.539613735690545e-15	0.000016034081682736315	-5.239424480890146e-23	4.14075185199556e-16	1.7206471943543927e-13	1.1210052683739178e-12	7.206134836611545e-13
45800000	0.0049919825317237656	1.8862240202328708e-49	4.365888439251892e-62	4.264260465558913e-10	3.539613735690545e-15	0.000016034081682736315	-5.135357175562079e-23	4.14075185199556e-16	1.7206471943543927e-13	1.1210052683739178e-12	7.206134836611545e-13
45900000	0.0049919825317237656	1.8862240202328708e-49	4.365888439251892e-62	4.264260465558913e-10	3.539613735690545e-15	0.000016034081682736315	-5.033582120539329e-23	4.14075185199556e-16	1.7206471943543927e-13	1.1210052683739178e-12	7.206134836611545e-13
46000000	0.0049919825317237656	1.8862240202328708e-49	4.365888439251892e-62	4.264260465558913e-10	3.5396137356905452e-15	0.000016034081682736315	-4.933967561101988e-23	4.14075185199556e-16	1.7206471943543927e-13	1.1210052683739178e-12	7.206134836611545e-13
46100000	0.0049919825317237656	1.8862240202328708e-49	4.365888439251892e-62	4.264260465558913e-10	3.5396137356905452e-15	0.000016034081682736315	-4.836381742530147e-23	4.14075185199556e-16	1.7206471943543927e-13	1.1210052683739178e-12	7.206134836611545e-13
46200000	0.0049919825317237656	1.8862240202328708e-49	4.365888439251892e-62	4.264260465558913e-10	3.5396137356905452e-15	0.000016034081682736315	-4.740692910103897e-23	4.14075185199556e-16	1.7206471943543927e-13	1.1210052683739178e-12	7.206134836611545e-13
46300000	0.0049919825317237656	1.8862240202328708e-49	4.365888439251892e-62	4.264260465558913e-10	3.5396137356905452e-15	0.000016034081682736315	-4.646769309103331e-23	4.14075185199556e-16	1.7206471943543927e-13	1.1210052683739178e-12	7.206134836611545e-13
46400000	0.0049919825317237656	1.886224020232871e-49	4.365888439251892e-62	4.264260465558913e-10	3.5396137356905452e-15	0.000016034081682736315	-4.554479184808539e-23	4.14075185199556e-16	1.720647194354393e-13	1.1210052683739178e-12	7.206134836611545e-13
46500000	0.0049919825317237656	1.886224020232871e-49	4.365888439251892e-62	4.264260465558913e-10	3.5396137356905452e-15	0.000016034081682736315	-4.463690782499615e-23	4.14075185199556e-16	1.720647194354393e-13	1.1210052683739178e-12	7.206134836611545e-13
46600000	0.0049919825317237656	1.886224020232871e-49	4.365888439251892e-62	4.264260465558913e-10	3.5396137356905452e-15	0.000016034081682736315	-4.374272347456649e-23	4.14075185199556e-16	1.720647194354393e-13	1.1210052683739178e-12	7.206134836611545e-13
46700000	0.0049919825317237656	1.886224020232871e-49	4.365888439251892e-62	4.264260465558913e-10	3.5396137356905452e-15	0.000016034081682736315	-4.286092124959732e-23	4.14075185199556e-16	1.720647194354393e-13	1.1210052683739178e-12	7.206134836611545e-13
46800000	0.0049919825317237656	1.886224020232871e-49	4.365888439251892e-62	4.264260465558913e-10	3.5396137356905452e-15	0.000016034081682736315	-4.199018360288956e-23	4.14075185199556e-16	1.720647194354393e-13	1.1210052683739178e-12	7.206134836611545e-13
46900000	0.0049919825317237656	1.886224020232871e-49	4.365888439251893e-62	4.264260465558913e-10	3.5396137356905452e-15	0.000016034081682736315	-4.112919298724414e-23	4.14075185199556e-16	1.720647194354393e-13	1.1210052683739178e-12	7.206134836611545e-13
47000000	0.0049919825317237656	1.8862240202328715e-49	4.365888439251893e-62	4.264260465558913e-10	3.5396137356905452e-15	0.000016034081682736315	-4.027663185546196e-23	4.14075185199556e-16	1.720647194354393e-13	1.1210052683739178e-12	7.206134836611545e-13
47100000	0.0049919825317237656	1.8862240202328715e-49	4.365888439251893e-62	4.264260465558913e-10	3.5396137356905452e-15	0.000016034081682736315	-3.943118266034394e-23	4.14075185199556e-16	1.720647194354393e-13	1.1210052683739178e-12	7.206134836611545e-13
47200000	0.0049919825317237656	1.8862240202328715e-49	4.365888439251893e-62	4.264260465558913e-10	3.5396137356905452e-15	0.000016034081682736315	-3.8591527854691006e-23	4.14075185199556e-16	1.720647194354393e-13	1.1210052683739178e-12	7.206134836611545e-13
47300000	0.0049919825317237656	1.8862240202328715e-49	4.365888439251893e-62	4.264260465558913e-10	3.5396137356905452e-15	0.000016034081682736315	-3.775634989130405e-23	4.14075185199556e-16	1.720647194354393e-13	1.1210052683739178e-12	7.206134836611545e-13
47400000	0.0049919825317237656	1.8862240202328715e-49	4.365888439251893e-62	4.264260465558913e-10	3.5396137356905452e-15	0.000016034081682736315	-3.692433122298402e-23	4.14075185199556e-16	1.720647194354393e-13	1.1210052683739178e-12	7.206134836611545e-13
47500000	0.0049919825317237656	1.886224020232872e-49	4.365888439251893e-62	4.264260465558913e-10	3.5396137356905452e-15	0.000016034081682736315	-3.6094154302531807e-23	4.1407518519955607e-16	1.720647194354393e-13	1.1210052683739178e-12	7.206134836611546e-13
47600000	0.0049919825317237656	1.886224020232872e-49	4.365888439251893e-62	4.264260465558914e-10	3.5396137356905452e-15	0.000016034081682736315	-3.526450158274834e-23	4.1407518519955607e-16	1.720647194354393e-13	1.1210052683739178e-12	7.206134836611546e-13
47700000	0.0049919825317237656	1.886224020232872e-49	4.365888439251893e-62	4.264260465558914e-10	3.5396137356905452e-15	0.000016034081682736315	-3.4434055516434524e-23	4.1407518519955607e-16	1.720647194354393e-13	1.1210052683739178e-12	7.206134836611546e-13
47800000	0.0049919825317237656	1.886224020232872e-49	4.365888439251893e-62	4.264260465558914e-10	3.5396137356905452e-15	0.000016034081682736315	-3.3601498556391287e-23	4.1407518519955607e-16	1.720647194354393e-13	1.1210052683739178e-12	7.206134836611546e-13
47900000	0.0049919825317237656	1.886224020232872e-49	4.365888439251893e-62	4.264260465558914e-10	3.5396137356905452e-15	0.000016034081682736315	-3.276551315541954e-23	4.1407518519955607e-16	1.720647194354393e-13	1.1210052683739178e-12	7.206134836611546e-13
48000000	0.0049919825317237656	1.886224020232872e-49	4.365888439251893e-62	4.264260465558914e-10	3.5396137356905452e-15	0.000016034081682736315	-3.1924781766320193e-23	4.1407518519955607e-16	1.7206471943543932e-13	1.1210052683739178e-12	7.206134836611546e-13
48100000	0.0049919825317237656	1.8862240202328723e-49	4.365888439251893e-62	4.264260465558914e-10	3.5396137356905452e-15	0.000016034081682736315	-3.107798684189417e-23	4.1407518519955607e-16	1.7206471943543932e-13	1.1210052683739178e-12	7.206134836611546e-13
48200000	0.0049919825317237656	1.8862240202328723e-49	4.365888439251893e-62	4.264260465558914e-10	3.5396137356905452e-15	0.000016034081682736315	-3.0223810834942385e-23	4.1407518519955607e-16	1.7206471943543932e-13	1.1210052683739178e-12	7.206134836611546e-13
48300000	0.0049919825317237656	1.8862240202328723e-49	4.365888439251894e-62	4.264260465558914e-10	3.5396137356905452e-15	0.000016034081682736315	-2.9360936198265756e-23	4.1407518519955607e-16	1.7206471943543932e-13	1.1210052683739178e-12	7.206134836611546e-13
48400000	0.0049919825317237656	1.8862240202328723e-49	4.365888439251894e-62	4.264260465558914e-10	3.5396137356905452e-15	0.000016034081682736315	-2.8488045384665197e-23	4.1407518519955607e-16	1.7206471943543932e-13	1.1210052683739178e-12	7.206134836611546e-13
48500000	0.0049919825317237656	1.8862240202328723e-49	4.365888439251894e-62	4.264260465558914e-10	3.5396137356905452e-15	0.000016034081682736315	-2.760382084694162e-23	4.1407518519955607e-16	1.7206471943543932e-13	1.1210052683739178e-12	7.206134836611546e-13
48600000	0.0049919825317237656	1.8862240202328727e-49	4.365888439251894e-62	4.264260465558914e-10	3.5396137356905452e-15	0.000016034081682736315	-2.670694503789594e-23	4.1407518519955607e-16	1.7206471943543932e-13	1.1210052683739178e-12	7.206134836611546e-13
48700000	0.0049919825317237656	1.8862240202328727e-49	4.365888439251894e-62	4.264260465558914e-10	3.5396137356905452e-15	0.000016034081682736315	-2.5796100410329085e-23	4.1407518519955607e-16	1.7206471943543932e-13	1.1210052683739178e-12	7.206134836611546e-13
48800000	0.0049919825317237656	1.8862240202328727e-49	4.365888439251894e-62	4.264260465558914e-10	3.5396137356905452e-15	0.000016034081682736315	-2.4869969417041965e-23	4.1407518519955607e-16	1.7206471943543932e-13	1.1210052683739178e-12	7.206134836611546e-13
48900000	0.0049919825317237656	1.8862240202328727e-49	4.365888439251894e-62	4.264260465558914e-10	3.5396137356905452e-15	0.000016034081682736315	-2.392723451083549e-23	4.1407518519955607e-16	1.7206471943543932e-13	1.1210052683739178e-12	7.206134836611546e-13
49000000	0.0049919825317237656	1.8862240202328727e-49	4.365888439251894e-62	4.264260465558914e-10	3.5396137356905452e-15	0.000016034081682736315	-2.2966578144510585e-23	4.1407518519955607e-16	1.7206471943543932e-13	1.121005268373918e-12	7.206134836611546e-13
49100000	0.0049919825317237656	1.8862240202328727e-49	4.365888439251894e-62	4.264260465558914e-10	3.5396137356905456e-15	0.000016034081682736315	-2.1986682770868162e-23	4.1407518519955607e-16	1.7206471943543932e-13	1.121005268373918e-12	7.206134836611546e-13
49200000	0.0049919825317237656	1.886224020232873e-49	4.365888439251894e-62	4.264260465558914e-10	3.5396137356905456e-15	0.000016034081682736315	-2.0986230842709134e-23	4.1407518519955607e-16	1.7206471943543932e-13	1.121005268373918e-12	7.206134836611546e-13
49300000	0.0049919825317237656	1.886224020232873e-49	4.365888439251894e-62	4.264260465558914e-10	3.5396137356905456e-15	0.000016034081682736315	-1.9963904812834416e-23	4.1407518519955607e-16	1.7206471943543932e-13	1.121005268373918e-12	7.206134836611546e-13
49400000	0.0049919825317237656	1.886224020232873e-49	4.365888439251894e-62	4.264260465558914e-10	3.5396137356905456e-15	0.000016034081682736315	-1.8918387134044935e-23	4.1407518519955607e-16	1.7206471943543932e-13	1.121005268373918e-12	7.206134836611546e-13
49500000	0.0049919825317237656	1.886224020232873e-49	4.365888439251894e-62	4.264260465558914e-10	3.5396137356905456e-15	0.000016034081682736315	-1.7848360259141596e-23	4.1407518519955607e-16	1.7206471943543932e-13	1.121005268373918e-12	7.206134836611546e-13
49600000	0.0049919825317237656	1.886224020232873e-49	4.365888439251894e-62	4.264260465558914e-10	3.5396137356905456e-15	0.000016034081682736315	-1.675250664092532e-23	4.1407518519955607e-16	1.7206471943543932e-13	1.121005268373918e-12	7.206134836611546e-13
49700000	0.0049919825317237656	1.886224020232873e-49	4.365888439251894e-62	4.264260465558914e-10	3.5396137356905456e-15	0.000016034081682736315	-1.5629508732197023e-23	4.1407518519955607e-16	1.7206471943543932e-13	1.121005268373918e-12	7.206134836611547e-13
49800000	0.0049919825317237656	1.8862240202328734e-49	4.365888439251894e-62	4.264260465558914e-10	3.5396137356905456e-15	0.000016034081682736315	-1.447804898575762e-23	4.1407518519955607e-16	1.7206471943543935e-13	1.121005268373918e-12	7.206134836611547e-13
49900000	0.0049919825317237656	1.8862240202328734e-49	4.3658884392518945e-62	4.264260465558914e-10	3.5396137356905456e-15	0.000016034081682736315	-1.3296809854408022e-23	4.1407518519955607e-16	1.7206471943543935e-13	1.121005268373918e-12	7.206134836611547e-13
50000000	0.0049919825317237656	1.8862240202328734e-49	4.3658884392518945e-62	4.264260465558914e-10	3.5396137356905456e-15	0.000016034081682736315	-1.2084473790949155e-23	4.1407518519955607e-16	1.7206471943543935e-13	1.121005268373918e-12	7.206134836611547e-13
50100000	0.0049919825317237656	1.8862240202328734e-49	4.3658884392518945e-62	4.264260465558914e-10	3.5396137356905456e-15	0.000016034081682736315	-1.0839723248181927e-23	4.1407518519955607e-16	1.7206471943543935e-13	1.121005268373918e-12	7.206134836611547e-13
50200000	0.0049919825317237656	1.8862240202328734e-49	4.3658884392518945e-62	4.264260465558914e-10	3.5396137356905456e-15	0.000016034081682736315	-9.561240678907258e-24	4.1407518519955607e-16	1.7206471943543935e-13	1.121005268373918e-12	7.206134836611547e-13
50300000	0.0049919825317237656	1.8862240202328734e-49	4.3658884392518945e-62	4.264260465558914e-10	3.5396137356905456e-15	0.000016034081682736315	-8.247708535926062e-24	4.1407518519955607e-16	1.7206471943543935e-13	1.121005268373918e-12	7.206134836611547e-13
50400000	0.0049919825317237656	1.8862240202328734e-49	4.3658884392518945e-62	4.264260465558914e-10	3.5396137356905456e-15	0.000016034081682736315	-6.897809272039257e-24	4.1407518519955607e-16	1.7206471943543935e-13	1.121005268373918e-12	7.206134836611547e-13
50500000	0.0049919825317237656	1.886224020232874e-49	4.3658884392518945e-62	4.264260465558914e-10	3.5396137356905456e-15	0.000016034081682736315	-5.510225340047759e-24	4.1407518519955607e-16	1.7206471943543935e-13	1.121005268373918e-12	7.206134836611547e-13
50600000	0.0049919825317237656	1.886224020232874e-49	4.3658884392518945e-62	4.264260465558914e-10	3.5396137356905456e-15	0.000016034081682736315	-4.083639192752481e-24	4.1407518519955607e-16	1.7206471943543935e-13	1.121005268373918e-12	7.206134836611547e-13
50700000	0.0049919825317237656	1.886224020232874e-49	4.3658884392518945e-62	4.264260465558914e-10	3.5396137356905456e-15	0.000016034081682736315	-2.616733282954342e-24	4.1407518519955607e-16	1.7206471943543935e-13	1.121005268373918e-12	7.206134836611547e-13
50800000	0.0049919825317237656	1.886224020232874e-49	4.3658884392518945e-62	4.264260465558914e-10	3.5396137356905456e-15	0.000016034081682736315	-1.108190063454257e-24	4.1407518519955607e-16	1.7206471943543935e-13	1.121005268373918e-12	7.206134836611547e-13
50900000	0.0049919825317237656	1.886224020232874e-49	4.3658884392518945e-62	4.264260465558914e-10	3.5396137356905456e-15	0.000016034081682736315	4.394636587006375e-25	4.1407518519955607e-16	1.7206471943543935e-13	1.121005268373918e-12	7.206134836611547e-13
51000000	0.0049919825317237656	1.886224020232874e-49	4.3658884392518945e-62	4.264260465558914e-10	3.5396137356905456e-15	0.000016034081682736315	1.9533244814394077e-24	4.1407518519955607e-16	1.7206471943543935e-13	1.121005268373918e-12	7.206134836611547e-13
51100000	0.0049919825317237656	1.886224020232874e-49	4.3658884392518945e-62	4.264260465558914e-10	3.5396137356905456e-15	0.000016034081682736315	3.4059177569169404e-24	4.1407518519955607e-16	1.7206471943543935e-13	1.121005268373918e-12	7.206134836611547e-13
51200000	0.0049919825317237656	1.886224020232874e-49	4.3658884392518945e-62	4.264260465558914e-10	3.5396137356905456e-15	0.000016034081682736315	4.798180328423037e-24	4.1407518519955607e-16	1.7206471943543935e-13	1.121005268373918e-12	7.206134836611547e-13
51300000	0.0049919825317237656	1.886224020232874e-49	4.3658884392518945e-62	4.264260465558914e-10	3.5396137356905456e-15	0.000016034081682736315	6.131049039247498e-24	4.1407518519955607e-16	1.7206471943543935e-13	1.121005268373918e-12	7.206134836611547e-13
51400000	0.0049919825317237656	1.8862240202328742e-49	4.3658884392518945e-62	4.264260465558914e-10	3.5396137356905456e-15	0.000016034081682736315	7.405460732680126e-24	4.1407518519955607e-16	1.7206471943543935e-13	1.121005268373918e-12	7.206134836611547e-13
51500000	0.0049919825317237656	1.8862240202328742e-49	4.3658884392518945e-62	4.264260465558914e-10	3.5396137356905456e-15	0.000016034081682736315	8.622352252010719e-24	4.1407518519955607e-16	1.7206471943543935e-13	1.121005268373918e-12	7.206134836611547e-13
51600000	0.0049919825317237656	1.8862240202328742e-49	4.3658884392518945e-62	4.264260465558914e-10	3.5396137356905456e-15	0.000016034081682736315	9.782660440529082e-24	4.1407518519955607e-16	1.7206471943543935e-13	1.121005268373918e-12	7.206134836611547e-13
51700000	0.0049919825317237656	1.8862240202328742e-49	4.3658884392518945e-62	4.264260465558914e-10	3.5396137356905456e-15	0.000016034081682736315	1.0887322141525012e-23	4.1407518519955607e-16	1.7206471943543935e-13	1.121005268373918e-12	7.206134836611547e-13
51800000	0.0049919825317237656	1.8862240202328742e-49	4.3658884392518945e-62	4.264260465558914e-10	3.5396137356905456e-15	0.000016034081682736315	1.1937274198288314e-23	4.1407518519955607e-16	1.7206471943543935e-13	1.121005268373918e-12	7.206134836611547e-13
51900000	0.0049919825317237656	1.8862240202328742e-49	4.3658884392518945e-62	4.264260465558914e-10	3.5396137356905456e-15	0.000016034081682736315	1.2933453454108783e-23	4.1407518519955607e-16	1.7206471943543935e-13	1.121005268373918e-12	7.206134836611547e-13
52000000	0.0049919825317237656	1.8862240202328742e-49	4.3658884392518945e-62	4.264260465558914e-10	3.5396137356905456e-15	0.000016034081682736315	1.387679675227623e-23	4.1407518519955607e-16	1.7206471943543935e-13	1.121005268373918e-12	7.206134836611547e-13
52100000	0.0049919825317237656	1.8862240202328742e-49	4.3658884392518945e-62	4.264260465558914e-10	3.5396137356905456e-15	0.000016034081682736315	1.4768240936080446e-23	4.1407518519955607e-16	1.7206471943543935e-13	1.121005268373918e-12	7.206134836611547e-13
52200000	0.0049919825317237656	1.8862240202328742e-49	4.3658884392518945e-62	4.264260465558914e-10	3.5396137356905456e-15	0.000016034081682736315	1.5608722848811236e-23	4.1407518519955607e-16	1.7206471943543935e-13	1.121005268373918e-12	7.206134836611547e-13
52300000	0.0049919825317237656	1.8862240202328742e-49	4.3658884392518945e-62	4.264260465558914e-10	3.5396137356905456e-15	0.000016034081682736315	1.6399179333758406e-23	4.1407518519955607e-16	1.7206471943543935e-13	1.121005268373918e-12	7.206134836611547e-13
52400000	0.0049919825317237656	1.8862240202328742e-49	4.3658884392518945e-62	4.264260465558914e-10	3.5396137356905456e-15	0.000016034081682736315	1.7140547234211745e-23	4.1407518519955607e-16	1.7206471943543935e-13	1.121005268373918e-12	7.206134836611547e-13
52500000	0.0049919825317237656	1.8862240202328742e-49	4.3658884392518945e-62	4.264260465558914e-10	3.5396137356905456e-15	0.000016034081682736315	1.7833763393461066e-23	4.1407518519955607e-16	1.7206471943543935e-13	1.121005268373918e-12	7.206134836611547e-13
52600000	0.0049919825317237656	1.8862240202328742e-49	4.3658884392518945e-62	4.264260465558914e-10	3.5396137356905456e-15	0.000016034081682736315	1.8479764654796164e-23	4.1407518519955607e-16	1.7206471943543935e-13	1.121005268373918e-12	7.206134836611547e-13
52700000	0.0049919825317237656	1.8862240202328742e-49	4.3658884392518945e-62	4.264260465558914e-10	3.5396137356905456e-15	0.000016034081682736315	1.9079487861506843e-23	4.1407518519955607e-16	1.7206471943543935e-13	1.121005268373918e-12	7.206134836611547e-13
52800000	0.0049919825317237656	1.8862240202328742e-49	4.3658884392518945e-62	4.264260465558914e-10	3.5396137356905456e-15	0.000016034081682736315	1.96338698568829e-23	4.1407518519955607e-16	1.7206471943543935e-13	1.121005268373918e-12	7.206134836611547e-13
52900000	0.0049919825317237656	1.8862240202328742e-49	4.3658884392518945e-62	4.264260465558914e-10	3.5396137356905456e-15	0.000016034081682736315	2.014384748421414e-23	4.1407518519955607e-16	1.7206471943543935e-13	1.121005268373918e-12	7.206134836611547e-13
53000000	0.0049919825317237656	1.8862240202328742e-49	4.3658884392518945e-62	4.264260465558914e-10	3.5396137356905456e-15	0.000016034081682736315	2.061035758679036e-23	4.1407518519955607e-16	1.7206471943543935e-13	1.121005268373918e-12	7.206134836611547e-13
53100000	0.0049919825317237656	1.8862240202328742e-49	4.3658884392518945e-62	4.264260465558914e-10	3.5396137356905456e-15	0.000016034081682736315	2.1034337007901364e-23	4.1407518519955607e-16	1.7206471943543935e-13	1.121005268373918e-12	7.206134836611547e-13
53200000	0.0049919825317237656	1.8862240202328742e-49	4.3658884392518945e-62	4.264260465558914e-10	3.5396137356905456e-15	0.000016034081682736315	2.1416722590836956e-23	4.1407518519955607e-16	1.7206471943543935e-13	1.121005268373918e-12	7.206134836611547e-13
53300000	0.0049919825317237656	1.8862240202328742e-49	4.3658884392518945e-62	4.264260465558914e-10	3.5396137356905456e-15	0.000016034081682736315	2.1758451178886932e-23	4.1407518519955607e-16	1.7206471943543935e-13	1.121005268373918e-12	7.206134836611547e-13
53400000	0.0049919825317237656	1.8862240202328742e-49	4.3658884392518945e-62	4.264260465558914e-10	3.5396137356905456e-15	0.000016034081682736315	2.2060459615341094e-23	4.1407518519955607e-16	1.7206471943543935e-13	1.121005268373918e-12	7.206134836611547e-13
53500000	0.0049919825317237656	1.8862240202328742e-49	4.3658884392518945e-62	4.264260465558914e-10	3.5396137356905456e-15	0.000016034081682736315	2.2323684743489244e-23	4.1407518519955607e-16	1.7206471943543935e-13	1.121005268373918e-12	7.206134836611547e-13
53600000	0.0049919825317237656	1.8862240202328742e-49	4.3658884392518945e-62	4.264260465558914e-10	3.5396137356905456e-15	0.000016034081682736315	2.254906340662118e-23	4.1407518519955607e-16	1.7206471943543935e-13	1.121005268373918e-12	7.206134836611547e-13
53700000	0.0049919825317237656	1.8862240202328742e-49	4.3658884392518945e-62	4.264260465558914e-10	3.5396137356905456e-15	0.000016034081682736315	2.2737532448026707e-23	4.1407518519955607e-16	1.7206471943543935e-13	1.121005268373918e-12	7.206134836611547e-13
53800000	0.0049919825317237656	1.8862240202328742e-49	4.3658884392518945e-62	4.264260465558914e-10	3.5396137356905456e-15	0.000016034081682736315	2.2890028710995624e-23	4.1407518519955607e-16	1.7206471943543935e-13	1.121005268373918e-12	7.206134836611547e-13
53900000	0.0049919825317237656	1.8862240202328742e-49	4.3658884392518945e-62	4.264260465558914e-10	3.5396137356905456e-15	0.000016034081682736315	2.3007489038817734e-23	4.1407518519955607e-16	1.7206471943543935e-13	1.121005268373918e-12	7.206134836611547e-13
54000000	0.0049919825317237656	1.8862240202328742e-49	4.3658884392518945e-62	4.264260465558914e-10	3.5396137356905456e-15	0.000016034081682736315	2.3090850274782837e-23	4.1407518519955607e-16	1.7206471943543935e-13	1.121005268373918e-12	7.206134836611547e-13
54100000	0.0049919825317237656	1.8862240202328742e-49	4.3658884392518945e-62	4.264260465558914e-10	3.5396137356905456e-15	0.000016034081682736315	2.3141049262180737e-23	4.1407518519955607e-16	1.7206471943543935e-13	1.121005268373918e-12	7.206134836611547e-13
54200000	0.0049919825317237656	1.8862240202328742e-49	4.3658884392518945e-62	4.264260465558914e-10	3.5396137356905456e-15	0.000016034081682736315	2.315902284430123e-23	4.1407518519955607e-16	1.7206471943543935e-13	1.121005268373918e-12	7.206134836611547e-13
54300000	0.0049919825317237656	1.8862240202328742e-49	4.3658884392518945e-62	4.264260465558914e-10	3.5396137356905456e-15	0.000016034081682736315	2.3145707864434116e-23	4.1407518519955607e-16	1.7206471943543935e-13	1.121005268373918e-12	7.206134836611547e-13
54400000	0.0049919825317237656	1.8862240202328742e-49	4.3658884392518945e-62	4.264260465558914e-10	3.5396137356905456e-15	0.000016034081682736315	2.3102041165869203e-23	4.1407518519955607e-16	1.7206471943543935e-13	1.121005268373918e-12	7.206134836611547e-13
54500000	0.0049919825317237656	1.8862240202328742e-49	4.3658884392518945e-62	4.264260465558914e-10	3.5396137356905456e-15	0.000016034081682736315	2.3028959591896285e-23	4.1407518519955607e-16	1.7206471943543935e-13	1.121005268373918e-12	7.206134836611547e-13
54600000	0.0049919825317237656	1.8862240202328742e-49	4.3658884392518945e-62	4.264260465558914e-10	3.5396137356905456e-15	0.000016034081682736315	2.2927399985805164e-23	4.1407518519955607e-16	1.7206471943543935e-13	1.121005268373918e-12	7.206134836611547e-13
54700000	0.0049919825317237656	1.8862240202328742e-49	4.3658884392518945e-62	4.264260465558914e-10	3.5396137356905456e-15	0.000016034081682736315	2.279829919088565e-23	4.1407518519955607e-16	1.7206471943543935e-13	1.121005268373918e-12	7.206134836611547e-13
54800000	0.0049919825317237656	1.8862240202328742e-49	4.3658884392518945e-62	4.264260465558914e-10	3.5396137356905456e-15	0.000016034081682736315	2.264259405042754e-23	4.1407518519955607e-16	1.7206471943543935e-13	1.121005268373918e-12	7.206134836611547e-13
54900000	0.0049919825317237656	1.8862240202328742e-49	4.3658884392518945e-62	4.264260465558914e-10	3.5396137356905456e-15	0.000016034081682736315	2.246122140772062e-23	4.1407518519955607e-16	1.7206471943543935e-13	1.121005268373918e-12	7.206134836611547e-13
55000000	0.0049919825317237656	1.8862240202328742e-49	4.3658884392518945e-62	4.264260465558914e-10	3.5396137356905456e-15	0.000016034081682736315	2.225511810605471e-23	4.1407518519955607e-16	1.7206471943543935e-13	1.121005268373918e-12	7.206134836611547e-13
55100000	0.0049919825317237656	1.8862240202328742e-49	4.3658884392518945e-62	4.264260465558914e-10	3.5396137356905456e-15	0.000016034081682736315	2.2025220988719603e-23	4.1407518519955607e-16	1.7206471943543935e-13	1.121005268373918e-12	7.206134836611547e-13
55200000	0.0049919825317237656	1.8862240202328742e-49	4.3658884392518945e-62	4.264260465558914e-10	3.5396137356905456e-15	0.000016034081682736315	2.1772466899005104e-23	4.1407518519955607e-16	1.7206471943543935e-13	1.121005268373918e-12	7.206134836611547e-13
55300000	0.0049919825317237656	1.8862240202328742e-49	4.3658884392518945e-62	4.264260465558914e-10	3.5396137356905456e-15	0.000016034081682736315	2.1497792680201006e-23	4.1407518519955607e-16	1.7206471943543935e-13	1.121005268373918e-12	7.206134836611547e-13
55400000	0.0049919825317237656	1.8862240202328742e-49	4.3658884392518945e-62	4.264260465558914e-10	3.5396137356905456e-15	0.000016034081682736315	2.120213517559712e-23	4.1407518519955607e-16	1.7206471943543935e-13	1.121005268373918e-12	7.206134836611547e-13
55500000	0.0049919825317237656	1.8862240202328742e-49	4.3658884392518945e-62	4.264260465558914e-10	3.5396137356905456e-15	0.000016034081682736315	2.0886431228483245e-23	4.1407518519955607e-16	1.7206471943543935e-13	1.121005268373918e-12	7.206134836611547e-13
55600000	0.0049919825317237656	1.8862240202328742e-49	4.3658884392518945e-62	4.264260465558914e-10	3.5396137356905456e-15	0.000016034081682736315	2.0551617682149174e-23	4.1407518519955607e-16	1.7206471943543935e-13	1.121005268373918e-12	7.206134836611547e-13
55700000	0.0049919825317237656	1.8862240202328742e-49	4.3658884392518945e-62	4.264260465558914e-10	3.5396137356905456e-15	0.000016034081682736315	2.0198631379884714e-23	4.1407518519955607e-16	1.7206471943543935e-13	1.121005268373918e-12	7.206134836611547e-13
55800000	0.0049919825317237656	1.886224020232874e-49	4.3658884392518945e-62	4.264260465558914e-10	3.5396137356905452e-15	0.000016034081682736315	1.9828409164979667e-23	4.1407518519955607e-16	1.7206471943543935e-13	1.121005268373918e-12	7.206134836611547e-13
55900000	0.0049919825317237656	1.886224020232874e-49	4.3658884392518945e-62	4.264260465558914e-10	3.5396137356905452e-15	0.000016034081682736315	1.9441887880723836e-23	4.1407518519955607e-16	1.7206471943543935e-13	1.121005268373918e-12	7.206134836611547e-13
56000000	0.0049919825317237656	1.886224020232874e-49	4.3658884392518945e-62	4.264260465558914e-10	3.5396137356905452e-15	0.000016034081682736315	1.9040004370407016e-23	4.1407518519955607e-16	1.7206471943543935e-13	1.121005268373918e-12	7.206134836611547e-13
56100000	0.0049919825317237656	1.886224020232874e-49	4.3658884392518945e-62	4.264260465558914e-10	3.5396137356905452e-15	0.000016034081682736315	1.8623695477319008e-23	4.1407518519955607e-16	1.7206471943543935e-13	1.121005268373918e-12	7.206134836611547e-13
56200000	0.0049919825317237656	1.886224020232874e-49	4.3658884392518945e-62	4.264260465558914e-10	3.5396137356905452e-15	0.000016034081682736315	1.8193898044749617e-23	4.1407518519955607e-16	1.7206471943543935e-13	1.121005268373918e-12	7.206134836611547e-13
56300000	0.0049919825317237656	1.886224020232874e-49	4.3658884392518945e-62	4.264260465558914e-10	3.5396137356905452e-15	0.000016034081682736315	1.7751548915988646e-23	4.1407518519955607e-16	1.7206471943543935e-13	1.121005268373918e-12	7.206134836611547e-13
56400000	0.0049919825317237656	1.886224020232874e-49	4.3658884392518945e-62	4.264260465558914e-10	3.5396137356905452e-15	0.000016034081682736315	1.7297584934325888e-23	4.1407518519955607e-16	1.7206471943543932e-13	1.121005268373918e-12	7.206134836611547e-13
56500000	0.0049919825317237656	1.886224020232874e-49	4.365888439251894e-62	4.264260465558914e-10	3.5396137356905452e-15	0.000016034081682736315	1.6832942943051152e-23	4.1407518519955607e-16	1.7206471943543932e-13	1.121005268373918e-12	7.206134836611547e-13
56600000	0.0049919825317237656	1.886224020232874e-49	4.365888439251894e-62	4.264260465558914e-10	3.5396137356905452e-15	0.000016034081682736315	1.6358559785454234e-23	4.1407518519955607e-16	1.7206471943543932e-13	1.121005268373918e-12	7.206134836611547e-13
56700000	0.0049919825317237656	1.886224020232874e-49	4.365888439251894e-62	4.264260465558914e-10	3.5396137356905452e-15	0.000016034081682736315	1.5875372304824938e-23	4.1407518519955607e-16	1.7206471943543932e-13	1.121005268373918e-12	7.206134836611547e-13
56800000	0.0049919825317237656	1.886224020232874e-49	4.365888439251894e-62	4.264260465558914e-10	3.5396137356905452e-15	0.000016034081682736315	1.5384317344453063e-23	4.1407518519955607e-16	1.7206471943543932e-13	1.121005268373918e-12	7.206134836611547e-13
56900000	0.0049919825317237656	1.886224020232874e-49	4.365888439251894e-62	4.264260465558914e-10	3.5396137356905452e-15	0.000016034081682736315	1.4886331747628414e-23	4.1407518519955607e-16	1.7206471943543932e-13	1.121005268373918e-12	7.206134836611547e-13
57000000	0.0049919825317237656	1.886224020232874e-49	4.365888439251894e-62	4.264260465558914e-10	3.5396137356905452e-15	0.000016034081682736315	1.4382352357640788e-23	4.1407518519955607e-16	1.7206471943543932e-13	1.121005268373918e-12	7.206134836611547e-13
57100000	0.0049919825317237656	1.886224020232874e-49	4.365888439251894e-62	4.264260465558914e-10	3.5396137356905452e-15	0.000016034081682736315	1.3873316017779986e-23	4.1407518519955607e-16	1.7206471943543932e-13	1.121005268373918e-12	7.206134836611547e-13
57200000	0.0049919825317237656	1.8862240202328734e-49	4.365888439251894e-62	4.264260465558914e-10	3.5396137356905452e-15	0.000016034081682736315	1.336015957133581e-23	4.1407518519955607e-16	1.7206471943543932e-13	1.121005268373918e-12	7.206134836611547e-13
57300000	0.0049919825317237656	1.8862240202328734e-49	4.365888439251894e-62	4.264260465558914e-10	3.5396137356905452e-15	0.000016034081682736315	1.2843819861598063e-23	4.1407518519955607e-16	1.7206471943543932e-13	1.121005268373918e-12	7.206134836611547e-13
57400000	0.0049919825317237656	1.8862240202328734e-49	4.365888439251894e-62	4.264260465558914e-10	3.5396137356905452e-15	0.000016034081682736315	1.2325233731856542e-23	4.1407518519955607e-16	1.7206471943543932e-13	1.121005268373918e-12	7.206134836611547e-13
57500000	0.0049919825317237656	1.8862240202328734e-49	4.365888439251894e-62	4.264260465558914e-10	3.5396137356905452e-15	0.000016034081682736315	1.1805338025401054e-23	4.1407518519955607e-16	1.7206471943543932e-13	1.121005268373918e-12	7.206134836611547e-13
57600000	0.0049919825317237656	1.8862240202328734e-49	4.365888439251894e-62	4.264260465558914e-10	3.5396137356905452e-15	0.000016034081682736315	1.1285069585521393e-23	4.1407518519955607e-16	1.7206471943543932e-13	1.121005268373918e-12	7.206134836611547e-13
57700000	0.0049919825317237656	1.8862240202328734e-49	4.365888439251894e-62	4.264260465558914e-10	3.5396137356905452e-15	0.000016034081682736315	1.0765365255507363e-23	4.1407518519955607e-16	1.7206471943543932e-13	1.121005268373918e-12	7.206134836611547e-13
57800000	0.0049919825317237656	1.8862240202328734e-49	4.365888439251894e-62	4.264260465558914e-10	3.5396137356905452e-15	0.000016034081682736315	1.0247161878648766e-23	4.1407518519955607e-16	1.7206471943543932e-13	1.121005268373918e-12	7.206134836611547e-13
57900000	0.0049919825317237656	1.8862240202328734e-49	4.365888439251894e-62	4.264260465558914e-10	3.5396137356905452e-15	0.000016034081682736315	9.731396298235405e-24	4.1407518519955607e-16	1.7206471943543932e-13	1.121005268373918e-12	7.206134836611547e-13
58000000	0.0049919825317237656	1.8862240202328734e-49	4.365888439251894e-62	4.264260465558914e-10	3.5396137356905452e-15	0.000016034081682736315	9.219005357557075e-24	4.1407518519955607e-16	1.7206471943543932e-13	1.121005268373918e-12	7.206134836611547e-13
58100000	0.0049919825317237656	1.8862240202328734e-49	4.365888439251894e-62	4.264260465558914e-10	3.5396137356905452e-15	0.000016034081682736315	8.710925899903583e-24	4.1407518519955607e-16	1.7206471943543932e-13	1.121005268373918e-12	7.206134836611547e-13
58200000	0.0049919825317237656	1.8862240202328734e-49	4.365888439251894e-62	4.264260465558914e-10	3.5396137356905452e-15	0.000016034081682736315	8.208094768564726e-24	4.1407518519955607e-16	1.7206471943543932e-13	1.121005268373918e-12	7.206134836611547e-13
58300000	0.0049919825317237656	1.8862240202328734e-49	4.365888439251894e-62	4.264260465558914e-10	3.5396137356905452e-15	0.000016034081682736315	7.711448806830307e-24	4.1407518519955607e-16	1.7206471943543932e-13	1.121005268373918e-12	7.206134836611547e-13
58400000	0.0049919825317237656	1.886224020232873e-49	4.365888439251894e-62	4.264260465558914e-10	3.5396137356905452e-15	0.000016034081682736315	7.221924857990126e-24	4.1407518519955607e-16	1.7206471943543932e-13	1.121005268373918e-12	7.206134836611546e-13
58500000	0.0049919825317237656	1.886224020232873e-49	4.365888439251894e-62	4.264260465558914e-10	3.5396137356905452e-15	0.000016034081682736315	6.740459765333987e-24	4.1407518519955607e-16	1.7206471943543932e-13	1.121005268373918e-12	7.206134836611546e-13
58600000	0.0049919825317237656	1.886224020232873e-49	4.365888439251894e-62	4.264260465558914e-10	3.5396137356905452e-15	0.000016034081682736315	6.267990372151686e-24	4.1407518519955607e-16	1.7206471943543932e-13	1.121005268373918e-12	7.206134836611546e-13
58700000	0.0049919825317237656	1.886224020232873e-49	4.365888439251894e-62	4.264260465558914e-10	3.5396137356905452e-15	0.000016034081682736315	5.805453521733028e-24	4.1407518519955607e-16	1.7206471943543932e-13	1.121005268373918e-12	7.206134836611546e-13
58800000	0.0049919825317237656	1.886224020232873e-49	4.365888439251894e-62	4.264260465558914e-10	3.539613735690545e-15	0.000016034081682736315	5.353786057367813e-24	4.1407518519955607e-16	1.7206471943543932e-13	1.121005268373918e-12	7.206134836611546e-13
58900000	0.0049919825317237656	1.886224020232873e-49	4.365888439251894e-62	4.264260465558914e-10	3.539613735690545e-15	0.000016034081682736315	4.913924822345842e-24	4.1407518519955607e-16	1.7206471943543932e-13	1.121005268373918e-12	7.206134836611546e-13
59000000	0.0049919825317237656	1.886224020232873e-49	4.365888439251893e-62	4.264260465558914e-10	3.539613735690545e-15	0.000016034081682736315	4.486806659956916e-24	4.1407518519955607e-16	1.7206471943543932e-13	1.121005268373918e-12	7.206134836611546e-13
59100000	0.0049919825317237656	1.886224020232873e-49	4.365888439251893e-62	4.264260465558914e-10	3.539613735690545e-15	0.000016034081682736315	4.0733684134908356e-24	4.1407518519955607e-16	1.720647194354393e-13	1.121005268373918e-12	7.206134836611546e-13
59200000	0.0049919825317237656	1.886224020232873e-49	4.365888439251893e-62	4.264260465558914e-10	3.539613735690545e-15	0.000016034081682736315	3.674546926237402e-24	4.1407518519955607e-16	1.720647194354393e-13	1.121005268373918e-12	7.206134836611546e-13
59300000	0.0049919825317237656	1.886224020232873e-49	4.365888439251893e-62	4.264260465558914e-10	3.539613735690545e-15	0.000016034081682736315	3.291279041486416e-24	4.1407518519955607e-16	1.720647194354393e-13	1.121005268373918e-12	7.206134836611546e-13
59400000	0.0049919825317237656	1.886224020232873e-49	4.365888439251893e-62	4.264260465558914e-10	3.539613735690545e-15	0.000016034081682736315	2.9245016025276795e-24	4.1407518519955607e-16	1.720647194354393e-13	1.121005268373918e-12	7.206134836611546e-13
59500000	0.0049919825317237656	1.886224020232873e-49	4.365888439251893e-62	4.264260465558914e-10	3.539613735690545e-15	0.000016034081682736315	2.575151452650993e-24	4.1407518519955607e-16	1.720647194354393e-13	1.121005268373918e-12	7.206134836611546e-13
59600000	0.0049919825317237656	1.886224020232873e-49	4.365888439251893e-62	4.264260465558914e-10	3.539613735690545e-15	0.000016034081682736315	2.244165435146158e-24	4.1407518519955607e-16	1.720647194354393e-13	1.121005268373918e-12	7.206134836611546e-13
59700000	0.0049919825317237656	1.886224020232873e-49	4.365888439251893e-62	4.264260465558914e-10	3.539613735690545e-15	0.000016034081682736315	1.932480393302975e-24	4.1407518519955607e-16	1.720647194354393e-13	1.121005268373918e-12	7.206134836611546e-13
59800000	0.0049919825317237656	1.8862240202328727e-49	4.365888439251893e-62	4.264260465558914e-10	3.539613735690545e-15	0.000016034081682736315	1.641033170411245e-24	4.1407518519955607e-16	1.720647194354393e-13	1.121005268373918e-12	7.206134836611546e-13
59900000	0.0049919825317237656	1.8862240202328727e-49	4.365888439251893e-62	4.264260465558914e-10	3.539613735690545e-15	0.000016034081682736315	1.3707606097607693e-24	4.1407518519955607e-16	1.720647194354393e-13	1.121005268373918e-12	7.206134836611546e-13
60000000	0.0049919825317237656	1.8862240202328727e-49	4.365888439251893e-62	4.264260465558914e-10	3.539613735690545e-15	0.000016034081682736315	1.122599554641349e-24	4.1407518519955607e-16	1.720647194354393e-13	1.121005268373918e-12	7.206134836611546e-13
60100000	0.0049919825317237656	1.8862240202328727e-49	4.365888439251893e-62	4.264260465558914e-10	3.539613735690545e-15	0.000016034081682736315	8.974868483427851e-25	4.1407518519955607e-16	1.720647194354393e-13	1.121005268373918e-12	7.206134836611546e-13
60200000	0.0049919825317237656	1.8862240202328727e-49	4.365888439251893e-62	4.264260465558914e-10	3.539613735690545e-15	0.000016034081682736315	6.963593341548785e-25	4.1407518519955607e-16	1.720647194354393e-13	1.121005268373918e-12	7.206134836611546e-13
60300000	0.0049919825317237656	1.8862240202328727e-49	4.365888439251893e-62	4.264260465558914e-10	3.539613735690545e-15	0.000016034081682736315	5.201538553674303e-25	4.1407518519955607e-16	1.720647194354393e-13	1.121005268373918e-12	7.206134836611546e-13
60400000	0.0049919825317237656	1.8862240202328727e-49	4.365888439251893e-62	4.264260465558914e-10	3.539613735690545e-15	0.000016034081682736315	3.6980725527024176e-25	4.1407518519955607e-16	1.720647194354393e-13	1.121005268373918e-12	7.206134836611546e-13
60500000	0.0049919825317237656	1.8862240202328727e-49	4.365888439251893e-62	4.264260465558914e-10	3.539613735690545e-15	0.000016034081682736315	2.462563771531136e-25	4.1407518519955607e-16	1.720647194354393e-13	1.121005268373918e-12	7.206134836611546e-13
60600000	0.0049919825317237656	1.8862240202328727e-49	4.365888439251893e-62	4.264260465558914e-10	3.539613735690545e-15	0.000016034081682736315	1.50438064305847e-25	4.1407518519955607e-16	1.720647194354393e-13	1.121005268373918e-12	7.206134836611546e-13
60700000	0.0049919825317237656	1.8862240202328727e-49	4.365888439251893e-62	4.264260465558914e-10	3.539613735690545e-15	0.000016034081682736315	8.328916001824296e-26	4.1407518519955607e-16	1.720647194354393e-13	1.121005268373918e-12	7.206134836611546e-13
60800000	0.0049919825317237656	1.8862240202328727e-49	4.365888439251893e-62	4.264260465558914e-10	3.539613735690545e-15	0.000016034081682736315	4.5746507580102563e-26	4.1407518519955607e-16	1.720647194354393e-13	1.121005268373918e-12	7.206134836611546e-13
60900000	0.0049919825317237656	1.8862240202328727e-49	4.365888439251893e-62	4.264260465558914e-10	3.539613735690545e-15	0.000016034081682736315	3.761547565000286e-26	4.1407518519955607e-16	1.720647194354393e-13	1.121005268373918e-12	7.206134836611546e-13
61000000	0.0049919825317237656	1.8862240202328727e-49	4.365888439251893e-62	4.264260465558914e-10	3.539613735690545e-15	0.000016034081682736315	3.7766838477306464e-26	4.1407518519955607e-16	1.720647194354393e-13	1.121005268373918e-12	7.206134836611546e-13
61100000	0.0049919825317237656	1.8862240202328727e-49	4.365888439251893e-62	4.264260465558914e-10	3.539613735690545e-15	0.000016034081682736315	3.7912074984246667e-26	4.1407518519955607e-16	1.720647194354393e-13	1.121005268373918e-12	7.206134836611546e-13
61200000	0.0049919825317237656	1.8862240202328727e-49	4.365888439251893e-62	4.264260465558914e-10	3.539613735690545e-15	0.000016034081682736315	3.805127884851061e-26	4.1407518519955607e-16	1.720647194354393e-13	1.121005268373918e-12	7.206134836611546e-13
61300000	0.0049919825317237656	1.8862240202328727e-49	4.365888439251893e-62	4.264260465558914e-10	3.539613735690545e-15	0.000016034081682736315	3.818454374778542e-26	4.1407518519955607e-16	1.720647194354393e-13	1.121005268373918e-12	7.206134836611546e-13
61400000	0.0049919825317237656	1.8862240202328727e-49	4.365888439251893e-62	4.264260465558914e-10	3.539613735690545e-15	0.000016034081682736315	3.8311963359758225e-26	4.1407518519955607e-16	1.720647194354393e-13	1.121005268373918e-12	7.206134836611546e-13
61500000	0.0049919825317237656	1.8862240202328727e-49	4.365888439251893e-62	4.264260465558914e-10	3.539613735690545e-15	0.000016034081682736315	3.8433631362116155e-26	4.1407518519955607e-16	1.720647194354393e-13	1.121005268373918e-12	7.206134836611546e-13
61600000	0.0049919825317237656	1.8862240202328727e-49	4.365888439251893e-62	4.264260465558914e-10	3.539613735690545e-15	0.000016034081682736315	3.854964143254635e-26	4.1407518519955607e-16	1.720647194354393e-13	1.121005268373918e-12	7.206134836611546e-13
61700000	0.0049919825317237656	1.8862240202328727e-49	4.365888439251893e-62	4.264260465558914e-10	3.539613735690545e-15	0.000016034081682736315	3.8660087248735934e-26	4.1407518519955607e-16	1.720647194354393e-13	1.121005268373918e-12	7.206134836611546e-13
61800000	0.0049919825317237656	1.8862240202328727e-49	4.365888439251893e-62	4.264260465558914e-10	3.539613735690545e-15	0.000016034081682736315	3.876506248837204e-26	4.1407518519955607e-16	1.720647194354393e-13	1.121005268373918e-12	7.206134836611546e-13
61900000	0.0049919825317237656	1.8862240202328727e-49	4.365888439251893e-62	4.264260465558914e-10	3.539613735690545e-15	0.000016034081682736315	3.88646608291418e-26	4.1407518519955607e-16	1.720647194354393e-13	1.121005268373918e-12	7.206134836611546e-13
62000000	0.0049919825317237656	1.8862240202328727e-49	4.365888439251893e-62	4.264260465558914e-10	3.539613735690545e-15	0.000016034081682736315	3.8958975948732334e-26	4.1407518519955607e-16	1.720647194354393e-13	1.121005268373918e-12	7.206134836611546e-13
62100000	0.0049919825317237656	1.8862240202328727e-49	4.365888439251893e-62	4.264260465558914e-10	3.539613735690545e-15	0.000016034081682736315	3.904810152483079e-26	4.1407518519955607e-16	1.720647194354393e-13	1.121005268373918e-12	7.206134836611546e-13
62200000	0.0049919825317237656	1.8862240202328727e-49	4.365888439251893e-62	4.264260465558914e-10	3.539613735690545e-15	0.000016034081682736315	3.913213123512429e-26	4.1407518519955607e-16	1.720647194354393e-13	1.121005268373918e-12	7.206134836611546e-13
62300000	0.0049919825317237656	1.8862240202328723e-49	4.365888439251893e-62	4.264260465558914e-10	3.539613735690545e-15	0.000016034081682736315	3.9211158757299967e-26	4.1407518519955607e-16	1.720647194354393e-13	1.121005268373918e-12	7.206134836611546e-13
62400000	0.0049919825317237656	1.8862240202328723e-49	4.365888439251893e-62	4.264260465558914e-10	3.539613735690545e-15	0.000016034081682736315	3.928527776904495e-26	4.1407518519955607e-16	1.720647194354393e-13	1.121005268373918e-12	7.206134836611546e-13
62500000	0.0049919825317237656	1.8862240202328723e-49	4.365888439251893e-62	4.264260465558914e-10	3.539613735690545e-15	0.000016034081682736315	3.935458194804637e-26	4.1407518519955607e-16	1.720647194354393e-13	1.121005268373918e-12	7.206134836611546e-13
62600000	0.0049919825317237656	1.8862240202328723e-49	4.365888439251893e-62	4.264260465558914e-10	3.539613735690545e-15	0.000016034081682736315	3.941916497199136e-26	4.1407518519955607e-16	1.720647194354393e-13	1.121005268373918e-12	7.206134836611546e-13
62700000	0.0049919825317237656	1.8862240202328723e-49	4.365888439251893e-62	4.264260465558914e-10	3.539613735690545e-15	0.000016034081682736315	3.947912051856705e-26	4.1407518519955607e-16	1.720647194354393e-13	1.121005268373918e-12	7.206134836611546e-13
62800000	0.0049919825317237656	1.8862240202328723e-49	4.365888439251893e-62	4.264260465558914e-10	3.539613735690545e-15	0.000016034081682736315	3.953454226546057e-26	4.1407518519955607e-16	1.720647194354393e-13	1.121005268373918e-12	7.206134836611546e-13
62900000	0.0049919825317237656	1.8862240202328723e-49	4.365888439251893e-62	4.264260465558914e-10	3.539613735690545e-15	0.000016034081682736315	3.958552389035905e-26	4.1407518519955607e-16	1.720647194354393e-13	1.121005268373918e-12	7.206134836611546e-13
63000000	0.0049919825317237656	1.8862240202328723e-49	4.365888439251893e-62	4.264260465558914e-10	3.539613735690545e-15	0.000016034081682736315	3.963215907094962e-26	4.1407518519955607e-16	1.720647194354393e-13	1.121005268373918e-12	7.206134836611546e-13
63100000	0.0049919825317237656	1.8862240202328723e-49	4.365888439251893e-62	4.264260465558914e-10	3.539613735690545e-15	0.000016034081682736315	3.967454148491942e-26	4.1407518519955607e-16	1.720647194354393e-13	1.121005268373918e-12	7.206134836611546e-13
63200000	0.0049919825317237656	1.8862240202328723e-49	4.365888439251893e-62	4.264260465558914e-10	3.539613735690545e-15	0.000016034081682736315	3.9712764809955576e-26	4.1407518519955607e-16	1.720647194354393e-13	1.121005268373918e-12	7.206134836611546e-13
63300000	0.0049919825317237656	1.8862240202328723e-49	4.365888439251893e-62	4.264260465558914e-10	3.539613735690545e-15	0.000016034081682736315	3.9746922723745215e-26	4.1407518519955607e-16	1.720647194354393e-13	1.121005268373918e-12	7.206134836611546e-13
63400000	0.0049919825317237656	1.8862240202328723e-49	4.365888439251893e-62	4.264260465558914e-10	3.539613735690545e-15	0.000016034081682736315	3.977710890397547e-26	4.1407518519955607e-16	1.720647194354393e-13	1.121005268373918e-12	7.206134836611546e-13
63500000	0.0049919825317237656	1.8862240202328723e-49	4.365888439251893e-62	4.264260465558914e-10	3.539613735690545e-15	0.000016034081682736315	3.980341702833347e-26	4.1407518519955607e-16	1.720647194354393e-13	1.121005268373918e-12	7.206134836611546e-13
63600000	0.0049919825317237656	1.8862240202328723e-49	4.365888439251893e-62	4.264260465558914e-10	3.539613735690545e-15	0.000016034081682736315	3.982594077450635e-26	4.1407518519955607e-16	1.720647194354393e-13	1.121005268373918e-12	7.206134836611546e-13
63700000	0.0049919825317237656	1.8862240202328723e-49	4.365888439251893e-62	4.264260465558914e-10	3.539613735690545e-15	0.000016034081682736315	3.984477382018124e-26	4.1407518519955607e-16	1.720647194354393e-13	1.121005268373918e-12	7.206134836611546e-13
63800000	0.0049919825317237656	1.8862240202328723e-49	4.365888439251893e-62	4.264260465558914e-10	3.539613735690545e-15	0.000016034081682736315	3.986000984304527e-26	4.1407518519955607e-16	1.720647194354393e-13	1.121005268373918e-12	7.206134836611546e-13
63900000	0.0049919825317237656	1.8862240202328723e-49	4.365888439251893e-62	4.264260465558914e-10	3.539613735690545e-15	0.000016034081682736315	3.987174252078557e-26	4.1407518519955607e-16	1.720647194354393e-13	1.121005268373918e-12	7.206134836611546e-13
64000000	0.0049919825317237656	1.8862240202328723e-49	4.365888439251893e-62	4.264260465558914e-10	3.539613735690545e-15	0.000016034081682736315	3.988006553108927e-26	4.1407518519955607e-16	1.720647194354393e-13	1.121005268373918e-12	7.206134836611546e-13
64100000	0.0049919825317237656	1.8862240202328723e-49	4.365888439251893e-62	4.264260465558914e-10	3.539613735690545e-15	0.000016034081682736315	3.988507255164351e-26	4.1407518519955607e-16	1.720647194354393e-13	1.121005268373918e-12	7.206134836611545e-13
64200000	0.0049919825317237656	1.8862240202328723e-49	4.365888439251893e-62	4.264260465558914e-10	3.539613735690545e-15	0.000016034081682736315	3.9886857260135405e-26	4.1407518519955607e-16	1.720647194354393e-13	1.121005268373918e-12	7.206134836611545e-13
64300000	0.0049919825317237656	1.8862240202328723e-49	4.365888439251893e-62	4.264260465558914e-10	3.539613735690545e-15	0.000016034081682736315	3.98855133342521e-26	4.1407518519955607e-16	1.7206471943543927e-13	1.121005268373918e-12	7.206134836611545e-13
64400000	0.0049919825317237656	1.8862240202328723e-49	4.365888439251893e-62	4.264260465558914e-10	3.539613735690545e-15	0.000016034081682736315	3.988113445168072e-26	4.1407518519955607e-16	1.7206471943543927e-13	1.121005268373918e-12	7.206134836611545e-13
64500000	0.0049919825317237656	1.886224020232872e-49	4.365888439251893e-62	4.264260465558914e-10	3.539613735690545e-15	0.000016034081682736315	3.98738142901084e-26	4.1407518519955607e-16	1.7206471943543927e-13	1.121005268373918e-12	7.206134836611545e-13
64600000	0.0049919825317237656	1.886224020232872e-49	4.365888439251893e-62	4.264260465558914e-10	3.539613735690545e-15	0.000016034081682736315	3.986364652722226e-26	4.1407518519955607e-16	1.7206471943543927e-13	1.121005268373918e-12	7.206134836611545e-13
64700000	0.0049919825317237656	1.886224020232872e-49	4.365888439251893e-62	4.264260465558914e-10	3.539613735690545e-15	0.000016034081682736315	3.9850724840709445e-26	4.1407518519955607e-16	1.7206471943543927e-13	1.121005268373918e-12	7.206134836611545e-13
64800000	0.0049919825317237656	1.886224020232872e-49	4.365888439251893e-62	4.264260465558914e-10	3.539613735690545e-15	0.000016034081682736315	3.983514290825708e-26	4.1407518519955607e-16	1.7206471943543927e-13	1.1210052683739178e-12	7.206134836611545e-13
64900000	0.0049919825317237656	1.886224020232872e-49	4.365888439251893e-62	4.264260465558914e-10	3.539613735690545e-15	0.000016034081682736315	3.981699440755229e-26	4.1407518519955607e-16	1.7206471943543927e-13	1.1210052683739178e-12	7.206134836611545e-13
65000000	0.0049919825317237656	1.886224020232872e-49	4.365888439251893e-62	4.264260465558914e-10	3.539613735690545e-15	0.000016034081682736315	3.979637301628222e-26	4.1407518519955607e-16	1.7206471943543927e-13	1.1210052683739178e-12	7.206134836611545e-13
65100000	0.0049919825317237656	1.886224020232872e-49	4.365888439251893e-62	4.264260465558914e-10	3.539613735690545e-15	0.000016034081682736315	3.9773372412133986e-26	4.1407518519955607e-16	1.7206471943543927e-13	1.1210052683739178e-12	7.206134836611545e-13
65200000	0.0049919825317237656	1.886224020232872e-49	4.365888439251893e-62	4.264260465558914e-10	3.539613735690545e-15	0.000016034081682736315	3.9748086272794725e-26	4.1407518519955607e-16	1.7206471943543927e-13	1.1210052683739178e-12	7.206134836611545e-13
65300000	0.0049919825317237656	1.886224020232872e-49	4.365888439251893e-62	4.264260465558914e-10	3.539613735690545e-15	0.000016034081682736315	3.972060827595157e-26	4.1407518519955607e-16	1.7206471943543927e-13	1.1210052683739178e-12	7.206134836611545e-13
65400000	0.0049919825317237656	1.886224020232872e-49	4.365888439251893e-62	4.264260465558914e-10	3.539613735690545e-15	0.000016034081682736315	3.969103209929165e-26	4.1407518519955607e-16	1.7206471943543927e-13	1.1210052683739178e-12	7.206134836611545e-13
65500000	0.0049919825317237656	1.886224020232872e-49	4.365888439251893e-62	4.264260465558914e-10	3.539613735690545e-15	0.000016034081682736315	3.9659451420502094e-26	4.1407518519955607e-16	1.7206471943543927e-13	1.1210052683739178e-12	7.206134836611545e-13
65600000	0.0049919825317237656	1.886224020232872e-49	4.365888439251893e-62	4.264260465558914e-10	3.539613735690545e-15	0.000016034081682736315	3.962595991727004e-26	4.1407518519955607e-16	1.7206471943543927e-13	1.1210052683739178e-12	7.206134836611545e-13
65700000	0.0049919825317237656	1.886224020232872e-49	4.365888439251893e-62	4.264260465558914e-10	3.539613735690545e-15	0.000016034081682736315	3.959065126728261e-26	4.1407518519955607e-16	1.7206471943543927e-13	1.1210052683739178e-12	7.206134836611545e-13
65800000	0.0049919825317237656	1.886224020232872e-49	4.365888439251893e-62	4.264260465558914e-10	3.539613735690545e-15	0.000016034081682736315	3.955361914822694e-26	4.1407518519955607e-16	1.7206471943543927e-13	1.1210052683739178e-12	7.206134836611545e-13
65900000	0.0049919825317237656	1.886224020232872e-49	4.365888439251893e-62	4.264260465558914e-10	3.539613735690545e-15	0.000016034081682736315	3.951495723779016e-26	4.1407518519955607e-16	1.7206471943543927e-13	1.1210052683739178e-12	7.206134836611545e-13
66000000	0.0049919825317237656	1.886224020232872e-49	4.365888439251893e-62	4.264260465558914e-10	3.539613735690545e-15	0.000016034081682736315	3.94747592136594e-26	4.1407518519955607e-16	1.7206471943543927e-13	1.1210052683739178e-12	7.206134836611545e-13
66100000	0.0049919825317237656	1.886224020232872e-49	4.365888439251893e-62	4.264260465558914e-10	3.539613735690545e-15	0.000016034081682736315	3.9433118753521797e-26	4.1407518519955607e-16	1.7206471943543927e-13	1.1210052683739178e-12	7.206134836611545e-13
66200000	0.0049919825317237656	1.886224020232872e-49	4.365888439251892e-62	4.264260465558914e-10	3.539613735690545e-15	0.000016034081682736315	3.939012953506447e-26	4.1407518519955607e-16	1.7206471943543927e-13	1.1210052683739178e-12	7.206134836611545e-13
66300000	0.0049919825317237656	1.8862240202328715e-49	4.365888439251892e-62	4.264260465558914e-10	3.539613735690545e-15	0.000016034081682736315	3.934588523597456e-26	4.1407518519955607e-16	1.7206471943543927e-13	1.1210052683739178e-12	7.206134836611545e-13
66400000	0.0049919825317237656	1.8862240202328715e-49	4.365888439251892e-62	4.264260465558914e-10	3.539613735690545e-15	0.000016034081682736315	3.930047953393919e-26	4.1407518519955607e-16	1.7206471943543927e-13	1.1210052683739178e-12	7.206134836611545e-13
66500000	0.0049919825317237656	1.8862240202328715e-49	4.365888439251892e-62	4.264260465558914e-10	3.539613735690545e-15	0.000016034081682736315	3.9254006106645505e-26	4.1407518519955607e-16	1.7206471943543927e-13	1.1210052683739178e-12	7.206134836611545e-13
66600000	0.0049919825317237656	1.8862240202328715e-49	4.365888439251892e-62	4.264260465558914e-10	3.539613735690545e-15	0.000016034081682736315	3.920655863178062e-26	4.1407518519955607e-16	1.7206471943543927e-13	1.1210052683739178e-12	7.206134836611545e-13
66700000	0.0049919825317237656	1.8862240202328715e-49	4.365888439251892e-62	4.264260465558914e-10	3.539613735690545e-15	0.000016034081682736315	3.915823078703167e-26	4.1407518519955607e-16	1.7206471943543927e-13	1.1210052683739178e-12	7.206134836611545e-13
66800000	0.0049919825317237656	1.8862240202328715e-49	4.365888439251892e-62	4.264260465558914e-10	3.539613735690545e-15	0.000016034081682736315	3.910911625008579e-26	4.1407518519955607e-16	1.7206471943543927e-13	1.1210052683739178e-12	7.206134836611545e-13
66900000	0.0049919825317237656	1.8862240202328715e-49	4.365888439251892e-62	4.264260465558914e-10	3.539613735690545e-15	0.000016034081682736315	3.905930869863011e-26	4.1407518519955607e-16	1.7206471943543927e-13	1.1210052683739178e-12	7.206134836611545e-13
67000000	0.0049919825317237656	1.8862240202328715e-49	4.365888439251892e-62	4.264260465558914e-10	3.539613735690545e-15	0.000016034081682736315	3.9008901810351766e-26	4.1407518519955607e-16	1.7206471943543927e-13	1.1210052683739178e-12	7.206134836611545e-13
67100000	0.0049919825317237656	1.8862240202328715e-49	4.365888439251892e-62	4.264260465558914e-10	3.539613735690545e-15	0.000016034081682736315	3.895798926293788e-26	4.1407518519955607e-16	1.7206471943543927e-13	1.1210052683739178e-12	7.206134836611545e-13
67200000	0.0049919825317237656	1.8862240202328715e-49	4.365888439251892e-62	4.264260465558914e-10	3.539613735690545e-15	0.000016034081682736315	3.8906664734075584e-26	4.1407518519955607e-16	1.7206471943543927e-13	1.1210052683739178e-12	7.206134836611545e-13
67300000	0.0049919825317237656	1.8862240202328715e-49	4.365888439251892e-62	4.264260465558914e-10	3.539613735690545e-15	0.000016034081682736315	3.885502190145201e-26	4.1407518519955607e-16	1.7206471943543927e-13	1.1210052683739178e-12	7.206134836611545e-13
67400000	0.0049919825317237656	1.8862240202328715e-49	4.365888439251892e-62	4.264260465558914e-10	3.539613735690545e-15	0.000016034081682736315	3.8803154442754294e-26	4.1407518519955607e-16	1.7206471943543927e-13	1.1210052683739178e-12	7.206134836611545e-13
67500000	0.0049919825317237656	1.8862240202328715e-49	4.365888439251892e-62	4.264260465558914e-10	3.5396137356905452e-15	0.000016034081682736315	3.875115603566956e-26	4.1407518519955607e-16	1.7206471943543927e-13	1.1210052683739178e-12	7.206134836611545e-13
67600000	0.0049919825317237656	1.8862240202328715e-49	4.365888439251892e-62	4.264260465558914e-10	3.5396137356905452e-15	0.000016034081682736315	3.869912035788494e-26	4.1407518519955607e-16	1.7206471943543927e-13	1.1210052683739178e-12	7.206134836611545e-13
67700000	0.0049919825317237656	1.8862240202328715e-49	4.365888439251892e-62	4.264260465558914e-10	3.5396137356905452e-15	0.000016034081682736315	3.864714108708757e-26	4.1407518519955607e-16	1.7206471943543927e-13	1.1210052683739178e-12	7.206134836611545e-13
67800000	0.0049919825317237656	1.8862240202328715e-49	4.365888439251892e-62	4.264260465558914e-10	3.5396137356905452e-15	0.000016034081682736315	3.859531190096458e-26	4.1407518519955607e-16	1.7206471943543927e-13	1.1210052683739178e-12	7.206134836611545e-13
67900000	0.0049919825317237656	1.8862240202328715e-49	4.365888439251892e-62	4.264260465558914e-10	3.5396137356905452e-15	0.000016034081682736315	3.8543726477203094e-26	4.1407518519955607e-16	1.7206471943543927e-13	1.1210052683739178e-12	7.206134836611545e-13
68000000	0.0049919825317237656	1.8862240202328715e-49	4.365888439251892e-62	4.264260465558914e-10	3.5396137356905452e-15	0.000016034081682736315	3.849247849349025e-26	4.1407518519955607e-16	1.7206471943543927e-13	1.1210052683739178e-12	7.206134836611545e-13
68100000	0.0049919825317237656	1.886224020232871e-49	4.365888439251892e-62	4.264260465558914e-10	3.5396137356905452e-15	0.000016034081682736315	3.8441661627513173e-26	4.1407518519955607e-16	1.7206471943543927e-13	1.1210052683739178e-12	7.206134836611545e-13
68200000	0.0049919825317237656	1.886224020232871e-49	4.365888439251892e-62	4.264260465558914e-10	3.5396137356905452e-15	0.000016034081682736315	3.8391369556959004e-26	4.1407518519955607e-16	1.7206471943543927e-13	1.1210052683739178e-12	7.206134836611545e-13
68300000	0.0049919825317237656	1.886224020232871e-49	4.365888439251892e-62	4.264260465558914e-10	3.5396137356905452e-15	0.000016034081682736315	3.834169595951486e-26	4.1407518519955607e-16	1.7206471943543927e-13	1.1210052683739178e-12	7.206134836611545e-13
68400000	0.0049919825317237656	1.886224020232871e-49	4.365888439251892e-62	4.264260465558914e-10	3.5396137356905452e-15	0.000016034081682736315	3.8292734512867884e-26	4.1407518519955607e-16	1.7206471943543927e-13	1.1210052683739178e-12	7.206134836611545e-13
68500000	0.0049919825317237656	1.886224020232871e-49	4.365888439251892e-62	4.264260465558914e-10	3.5396137356905452e-15	0.000016034081682736315	3.8244578894705204e-26	4.1407518519955607e-16	1.7206471943543927e-13	1.1210052683739178e-12	7.206134836611545e-13
68600000	0.0049919825317237656	1.886224020232871e-49	4.365888439251892e-62	4.264260465558914e-10	3.5396137356905452e-15	0.000016034081682736315	3.819732278271395e-26	4.1407518519955607e-16	1.7206471943543927e-13	1.1210052683739178e-12	7.206134836611544e-13
68700000	0.0049919825317237656	1.886224020232871e-49	4.365888439251892e-62	4.264260465558914e-10	3.5396137356905452e-15	0.000016034081682736315	3.8151059854581246e-26	4.1407518519955607e-16	1.7206471943543927e-13	1.1210052683739175e-12	7.206134836611544e-13
68800000	0.0049919825317237656	1.886224020232871e-49	4.365888439251892e-62	4.264260465558914e-10	3.5396137356905452e-15	0.000016034081682736315	3.8105883787994234e-26	4.1407518519955607e-16	1.7206471943543927e-13	1.1210052683739175e-12	7.206134836611544e-13
68900000	0.0049919825317237656	1.886224020232871e-49	4.365888439251892e-62	4.264260465558914e-10	3.5396137356905452e-15	0.000016034081682736315	3.8061888260640036e-26	4.1407518519955607e-16	1.7206471943543927e-13	1.1210052683739175e-12	7.206134836611544e-13
69000000	0.0049919825317237656	1.886224020232871e-49	4.365888439251892e-62	4.264260465558914e-10	3.5396137356905452e-15	0.000016034081682736315	3.801916695020579e-26	4.1407518519955607e-16	1.7206471943543927e-13	1.1210052683739175e-12	7.206134836611544e-13
69100000	0.0049919825317237656	1.886224020232871e-49	4.365888439251892e-62	4.264260465558914e-10	3.5396137356905452e-15	0.000016034081682736315	3.7977813534378625e-26	4.1407518519955607e-16	1.7206471943543927e-13	1.1210052683739175e-12	7.206134836611544e-13
69200000	0.0049919825317237656	1.886224020232871e-49	4.365888439251892e-62	4.264260465558914e-10	3.5396137356905452e-15	0.000016034081682736315	3.793792169084567e-26	4.1407518519955607e-16	1.7206471943543927e-13	1.1210052683739175e-12	7.206134836611544e-13
69300000	0.0049919825317237656	1.886224020232871e-49	4.365888439251892e-62	4.264260465558914e-10	3.5396137356905452e-15	0.000016034081682736315	3.789958509729406e-26	4.1407518519955607e-16	1.7206471943543927e-13	1.1210052683739175e-12	7.206134836611544e-13
69400000	0.0049919825317237656	1.886224020232871e-49	4.365888439251892e-62	4.264260465558914e-10	3.5396137356905452e-15	0.000016034081682736315	3.786289743141091e-26	4.1407518519955607e-16	1.7206471943543927e-13	1.1210052683739175e-12	7.206134836611544e-13
69500000	0.0049919825317237656	1.886224020232871e-49	4.365888439251892e-62	4.264260465558914e-10	3.5396137356905452e-15	0.000016034081682736315	3.782795237088338e-26	4.1407518519955607e-16	1.7206471943543927e-13	1.1210052683739175e-12	7.206134836611544e-13
69600000	0.0049919825317237656	1.886224020232871e-49	4.365888439251892e-62	4.264260465558914e-10	3.5396137356905452e-15	0.000016034081682736315	3.7794843593398574e-26	4.1407518519955607e-16	1.7206471943543927e-13	1.1210052683739175e-12	7.206134836611544e-13
69700000	0.0049919825317237656	1.886224020232871e-49	4.365888439251892e-62	4.264260465558914e-10	3.5396137356905452e-15	0.000016034081682736315	3.776366477664364e-26	4.1407518519955607e-16	1.7206471943543927e-13	1.1210052683739175e-12	7.206134836611544e-13
69800000	0.0049919825317237656	1.886224020232871e-49	4.365888439251892e-62	4.264260465558914e-10	3.5396137356905452e-15	0.000016034081682736315	3.77345095983057e-26	4.1407518519955607e-16	1.7206471943543927e-13	1.1210052683739175e-12	7.206134836611544e-13
69900000	0.0049919825317237656	1.8862240202328708e-49	4.365888439251892e-62	4.264260465558914e-10	3.5396137356905452e-15	0.000016034081682736315	3.7707471736071885e-26	4.1407518519955607e-16	1.7206471943543927e-13	1.1210052683739175e-12	7.206134836611544e-13
70000000	0.0049919825317237656	1.8862240202328708e-49	4.365888439251892e-62	4.264260465558914e-10	3.5396137356905452e-15	0.000016034081682736315	3.7682644867629336e-26	4.1407518519955607e-16	1.7206471943543927e-13	1.1210052683739175e-12	7.206134836611544e-13
70100000	0.0049919825317237656	1.8862240202328708e-49	4.365888439251892e-62	4.264260465558914e-10	3.5396137356905452e-15	0.000016034081682736315	3.766012267066517e-26	4.1407518519955607e-16	1.7206471943543927e-13	1.1210052683739175e-12	7.206134836611544e-13
70200000	0.0049919825317237656	1.8862240202328708e-49	4.365888439251892e-62	4.264260465558914e-10	3.5396137356905452e-15	0.000016034081682736315	3.7639998822866527e-26	4.1407518519955607e-16	1.7206471943543927e-13	1.1210052683739175e-12	7.206134836611544e-13
70300000	0.0049919825317237656	1.8862240202328708e-49	4.365888439251892e-62	4.264260465558914e-10	3.5396137356905452e-15	0.000016034081682736315	3.7622367001920533e-26	4.1407518519955607e-16	1.7206471943543927e-13	1.1210052683739175e-12	7.206134836611544e-13
70400000	0.0049919825317237656	1.8862240202328708e-49	4.365888439251892e-62	4.264260465558914e-10	3.5396137356905452e-15	0.000016034081682736315	3.760732088551432e-26	4.1407518519955607e-16	1.7206471943543927e-13	1.1210052683739175e-12	7.206134836611544e-13
70500000	0.0049919825317237656	1.8862240202328708e-49	4.365888439251892e-62	4.264260465558914e-10	3.5396137356905452e-15	0.000016034081682736315	3.7594954151335024e-26	4.1407518519955607e-16	1.7206471943543927e-13	1.1210052683739175e-12	7.206134836611544e-13
70600000	0.0049919825317237656	1.8862240202328708e-49	4.365888439251892e-62	4.264260465558914e-10	3.5396137356905452e-15	0.000016034081682736315	3.758536047706977e-26	4.1407518519955607e-16	1.7206471943543927e-13	1.1210052683739175e-12	7.206134836611544e-13
70700000	0.0049919825317237656	1.8862240202328708e-49	4.365888439251892e-62	4.264260465558914e-10	3.5396137356905452e-15	0.000016034081682736315	3.757863354040569e-26	4.1407518519955607e-16	1.7206471943543927e-13	1.1210052683739175e-12	7.206134836611544e-13
70800000	0.0049919825317237656	1.8862240202328708e-49	4.365888439251892e-62	4.264260465558914e-10	3.5396137356905452e-15	0.000016034081682736315	3.757486701902992e-26	4.1407518519955607e-16	1.7206471943543927e-13	1.1210052683739175e-12	7.206134836611544e-13
70900000	0.0049919825317237656	1.8862240202328708e-49	4.365888439251892e-62	4.264260465558914e-10	3.5396137356905452e-15	0.000016034081682736315	3.757404146925838e-26	4.1407518519955607e-16	1.7206471943543927e-13	1.1210052683739175e-12	7.206134836611544e-13
71000000	0.0049919825317237656	1.8862240202328708e-49	4.365888439251892e-62	4.264260465558914e-10	3.5396137356905452e-15	0.000016034081682736315	3.757404446469014e-26	4.1407518519955607e-16	1.7206471943543927e-13	1.1210052683739175e-12	7.206134836611544e-13
71100000	0.0049919825317237656	1.8862240202328708e-49	4.365888439251892e-62	4.264260465558914e-10	3.5396137356905452e-15	0.000016034081682736315	3.757404733884294e-26	4.1407518519955607e-16	1.7206471943543927e-13	1.1210052683739175e-12	7.206134836611544e-13
71200000	0.0049919825317237656	1.8862240202328708e-49	4.365888439251892e-62	4.264260465558914e-10	3.5396137356905452e-15	0.000016034081682736315	3.7574050093571243e-26	4.1407518519955607e-16	1.7206471943543927e-13	1.1210052683739175e-12	7.206134836611544e-13
71300000	0.0049919825317237656	1.8862240202328708e-49	4.365888439251892e-62	4.264260465558914e-10	3.5396137356905452e-15	0.000016034081682736315	3.7574052730729533e-26	4.1407518519955607e-16	1.7206471943543927e-13	1.1210052683739175e-12	7.206134836611544e-13
71400000	0.0049919825317237656	1.8862240202328708e-49	4.365888439251892e-62	4.264260465558914e-10	3.5396137356905452e-15	0.000016034081682736315	3.7574055252172297e-26	4.1407518519955607e-16	1.7206471943543927e-13	1.1210052683739175e-12	7.206134836611544e-13
71500000	0.0049919825317237656	1.8862240202328708e-49	4.365888439251892e-62	4.264260465558914e-10	3.5396137356905452e-15	0.000016034081682736315	3.7574057659754003e-26	4.1407518519955607e-16	1.7206471943543927e-13	1.1210052683739175e-12	7.206134836611544e-13
71600000	0.0049919825317237656	1.8862240202328708e-49	4.365888439251892e-62	4.264260465558914e-10	3.5396137356905452e-15	0.000016034081682736315	3.757405995532913e-26	4.1407518519955607e-16	1.7206471943543927e-13	1.1210052683739175e-12	7.206134836611544e-13
71700000	0.0049919825317237656	1.8862240202328708e-49	4.365888439251892e-62	4.264260465558914e-10	3.5396137356905452e-15	0.000016034081682736315	3.757406214075217e-26	4.1407518519955607e-16	1.7206471943543927e-13	1.1210052683739175e-12	7.206134836611544e-13
71800000	0.0049919825317237656	1.8862240202328708e-49	4.365888439251892e-62	4.264260465558914e-10	3.5396137356905452e-15	0.000016034081682736315	3.757406421787759e-26	4.1407518519955607e-16	1.7206471943543927e-13	1.1210052683739175e-12	7.206134836611544e-13
71900000	0.0049919825317237656	1.8862240202328708e-49	4.365888439251892e-62	4.264260465558914e-10	3.5396137356905452e-15	0.000016034081682736315	3.757406618855987e-26	4.1407518519955607e-16	1.7206471943543927e-13	1.1210052683739175e-12	7.206134836611544e-13
72000000	0.0049919825317237656	1.8862240202328708e-49	4.365888439251892e-62	4.264260465558914e-10	3.5396137356905452e-15	0.000016034081682736315	3.7574068054653504e-26	4.1407518519955607e-16	1.7206471943543927e-13	1.1210052683739175e-12	7.206134836611544e-13
72100000	0.0049919825317237656	1.8862240202328708e-49	4.365888439251892e-62	4.264260465558914e-10	3.5396137356905452e-15	0.000016034081682736315	3.7574069818012947e-26	4.1407518519955607e-16	1.7206471943543927e-13	1.1210052683739175e-12	7.206134836611544e-13
72200000	0.0049919825317237656	1.8862240202328704e-49	4.365888439251892e-62	4.264260465558914e-10	3.5396137356905452e-15	0.000016034081682736315	3.75740714804927e-26	4.1407518519955607e-16	1.7206471943543927e-13	1.1210052683739175e-12	7.206134836611544e-13
72300000	0.0049919825317237656	1.8862240202328704e-49	4.365888439251892e-62	4.264260465558914e-10	3.5396137356905452e-15	0.000016034081682736315	3.757407304394722e-26	4.1407518519955607e-16	1.7206471943543927e-13	1.1210052683739175e-12	7.206134836611544e-13
72400000	0.0049919825317237656	1.8862240202328704e-49	4.365888439251892e-62	4.264260465558914e-10	3.5396137356905452e-15	0.000016034081682736315	3.757407451023101e-26	4.1407518519955607e-16	1.7206471943543927e-13	1.1210052683739175e-12	7.206134836611544e-13
72500000	0.0049919825317237656	1.8862240202328704e-49	4.365888439251892e-62	4.264260465558914e-10	3.5396137356905452e-15	0.000016034081682736315	3.7574075881198533e-26	4.1407518519955607e-16	1.7206471943543927e-13	1.1210052683739175e-12	7.206134836611544e-13
72600000	0.0049919825317237656	1.8862240202328704e-49	4.365888439251892e-62	4.264260465558914e-10	3.5396137356905452e-15	0.000016034081682736315	3.7574077158704276e-26	4.1407518519955607e-16	1.7206471943543927e-13	1.1210052683739175e-12	7.206134836611544e-13
72700000	0.0049919825317237656	1.8862240202328704e-49	4.365888439251892e-62	4.264260465558914e-10	3.5396137356905452e-15	0.000016034081682736315	3.7574078344602716e-26	4.1407518519955607e-16	1.7206471943543927e-13	1.1210052683739175e-12	7.206134836611544e-13
72800000	0.0049919825317237656	1.8862240202328704e-49	4.365888439251892e-62	4.264260465558914e-10	3.5396137356905452e-15	0.000016034081682736315	3.757407944074833e-26	4.1407518519955607e-16	1.7206471943543927e-13	1.1210052683739175e-12	7.206134836611544e-13
72900000	0.0049919825317237656	1.8862240202328704e-49	4.365888439251892e-62	4.264260465558914e-10	3.5396137356905452e-15	0.000016034081682736315	3.75740804489956e-26	4.1407518519955607e-16	1.7206471943543927e-13	1.1210052683739175e-12	7.206134836611544e-13
73000000	0.0049919825317237656	1.8862240202328704e-49	4.365888439251892e-62	4.264260465558914e-10	3.5396137356905452e-15	0.000016034081682736315	3.7574081371199e-26	4.1407518519955607e-16	1.7206471943543927e-13	1.1210052683739175e-12	7.206134836611544e-13
73100000	0.0049919825317237656	1.8862240202328704e-49	4.365888439251892e-62	4.264260465558914e-10	3.5396137356905452e-15	0.000016034081682736315	3.7574082209213016e-26	4.1407518519955607e-16	1.7206471943543927e-13	1.1210052683739175e-12	7.206134836611544e-13
73200000	0.0049919825317237656	1.8862240202328704e-49	4.365888439251892e-62	4.264260465558914e-10	3.5396137356905452e-15	0.000016034081682736315	3.7574082964892124e-26	4.1407518519955607e-16	1.7206471943543927e-13	1.1210052683739175e-12	7.206134836611544e-13
73300000	0.0049919825317237656	1.8862240202328704e-49	4.365888439251892e-62	4.264260465558914e-10	3.5396137356905452e-15	0.000016034081682736315	3.7574083640090804e-26	4.1407518519955607e-16	1.7206471943543927e-13	1.1210052683739175e-12	7.206134836611544e-13
73400000	0.0049919825317237656	1.8862240202328704e-49	4.365888439251892e-62	4.264260465558914e-10	3.5396137356905452e-15	0.000016034081682736315	3.757408423666353e-26	4.1407518519955607e-16	1.7206471943543927e-13	1.1210052683739175e-12	7.206134836611544e-13
73500000	0.0049919825317237656	1.8862240202328704e-49	4.365888439251892e-62	4.264260465558914e-10	3.5396137356905452e-15	0.000016034081682736315	3.757408475646479e-26	4.1407518519955607e-16	1.7206471943543927e-13	1.1210052683739175e-12	7.206134836611544e-13
73600000	0.0049919825317237656	1.8862240202328704e-49	4.365888439251892e-62	4.264260465558914e-10	3.5396137356905452e-15	0.000016034081682736315	3.757408520134906e-26	4.1407518519955607e-16	1.7206471943543927e-13	1.1210052683739175e-12	7.206134836611544e-13
73700000	0.0049919825317237656	1.8862240202328704e-49	4.365888439251892e-62	4.264260465558914e-10	3.5396137356905452e-15	0.000016034081682736315	3.7574085573170813e-26	4.1407518519955607e-16	1.7206471943543927e-13	1.1210052683739175e-12	7.206134836611544e-13
73800000	0.0049919825317237656	1.8862240202328704e-49	4.365888439251892e-62	4.264260465558914e-10	3.5396137356905452e-15	0.000016034081682736315	3.7574085873784535e-26	4.1407518519955607e-16	1.7206471943543927e-13	1.1210052683739175e-12	7.206134836611544e-13
73900000	0.0049919825317237656	1.8862240202328704e-49	4.365888439251892e-62	4.264260465558914e-10	3.5396137356905452e-15	0.000016034081682736315	3.7574086105044705e-26	4.1407518519955607e-16	1.7206471943543927e-13	1.1210052683739175e-12	7.206134836611544e-13
74000000	0.0049919825317237656	1.8862240202328704e-49	4.365888439251892e-62	4.264260465558914e-10	3.5396137356905452e-15	0.000016034081682736315	3.75740862688058e-26	4.1407518519955607e-16	1.7206471943543927e-13	1.1210052683739175e-12	7.206134836611544e-13
74100000	0.0049919825317237656	1.8862240202328704e-49	4.365888439251892e-62	4.264260465558914e-10	3.5396137356905452e-15	0.000016034081682736315	3.75740863669223e-26	4.1407518519955607e-16	1.7206471943543927e-13	1.1210052683739175e-12	7.206134836611544e-13
74200000	0.0049919825317237656	1.8862240202328704e-49	4.365888439251892e-62	4.264260465558914e-10	3.5396137356905452e-15	0.000016034081682736315	3.757408640124868e-26	4.1407518519955607e-16	1.7206471943543927e-13	1.1210052683739175e-12	7.206134836611544e-13
74300000	0.0049919825317237656	1.8862240202328704e-49	4.365888439251892e-62	4.264260465558914e-10	3.5396137356905452e-15	0.000016034081682736315	3.757408637363943e-26	4.1407518519955607e-16	1.7206471943543927e-13	1.1210052683739175e-12	7.206134836611544e-13
74400000	0.0049919825317237656	1.8862240202328704e-49	4.365888439251892e-62	4.264260465558914e-10	3.5396137356905452e-15	0.000016034081682736315	3.7574086285949015e-26	4.1407518519955607e-16	1.7206471943543927e-13	1.1210052683739175e-12	7.206134836611544e-13
74500000	0.0049919825317237656	1.8862240202328704e-49	4.365888439251892e-62	4.264260465558914e-10	3.5396137356905452e-15	0.000016034081682736315	3.757408614003192e-26	4.1407518519955607e-16	1.7206471943543927e-13	1.1210052683739175e-12	7.206134836611544e-13
74600000	0.0049919825317237656	1.8862240202328704e-49	4.365888439251891e-62	4.264260465558914e-10	3.5396137356905452e-15	0.000016034081682736315	3.757408593774263e-26	4.1407518519955607e-16	1.7206471943543927e-13	1.1210052683739175e-12	7.206134836611544e-13
74700000	0.0049919825317237656	1.8862240202328704e-49	4.365888439251891e-62	4.264260465558914e-10	3.5396137356905452e-15	0.000016034081682736315	3.7574085680935624e-26	4.1407518519955607e-16	1.7206471943543927e-13	1.1210052683739175e-12	7.206134836611544e-13
74800000	0.0049919825317237656	1.8862240202328704e-49	4.365888439251891e-62	4.264260465558914e-10	3.5396137356905452e-15	0.000016034081682736315	3.757408537146537e-26	4.1407518519955607e-16	1.7206471943543927e-13	1.1210052683739175e-12	7.206134836611544e-13
74900000	0.0049919825317237656	1.8862240202328704e-49	4.365888439251891e-62	4.264260465558914e-10	3.5396137356905452e-15	0.000016034081682736315	3.7574085011186353e-26	4.1407518519955607e-16	1.7206471943543927e-13	1.1210052683739175e-12	7.206134836611544e-13
75000000	0.0049919825317237656	1.8862240202328704e-49	4.365888439251891e-62	4.264260465558914e-10	3.5396137356905452e-15	0.000016034081682736315	3.7574084601953056e-26	4.1407518519955607e-16	1.7206471943543927e-13	1.1210052683739175e-12	7.206134836611544e-13
75100000	0.0049919825317237656	1.8862240202328704e-49	4.365888439251891e-62	4.264260465558914e-10	3.5396137356905452e-15	0.000016034081682736315	3.7574084145619956e-26	4.1407518519955607e-16	1.7206471943543927e-13	1.1210052683739175e-12	7.206134836611544e-13
75200000	0.0049919825317237656	1.8862240202328704e-49	4.365888439251891e-62	4.264260465558914e-10	3.5396137356905452e-15	0.000016034081682736315	3.7574083644041527e-26	4.1407518519955607e-16	1.7206471943543927e-13	1.1210052683739175e-12	7.206134836611544e-13
75300000	0.0049919825317237656	1.8862240202328704e-49	4.365888439251891e-62	4.264260465558914e-10	3.5396137356905452e-15	0.000016034081682736315	3.7574083099072256e-26	4.1407518519955607e-16	1.7206471943543927e-13	1.1210052683739175e-12	7.206134836611544e-13
75400000	0.0049919825317237656	1.8862240202328704e-49	4.365888439251891e-62	4.264260465558914e-10	3.5396137356905452e-15	0.000016034081682736315	3.7574082512566616e-26	4.1407518519955607e-16	1.7206471943543927e-13	1.1210052683739175e-12	7.206134836611544e-13
75500000	0.0049919825317237656	1.8862240202328704e-49	4.365888439251891e-62	4.264260465558914e-10	3.5396137356905452e-15	0.000016034081682736315	3.7574081886379093e-26	4.1407518519955607e-16	1.7206471943543927e-13	1.1210052683739175e-12	7.206134836611544e-13
75600000	0.0049919825317237656	1.8862240202328704e-49	4.365888439251891e-62	4.264260465558914e-10	3.5396137356905452e-15	0.000016034081682736315	3.7574081222364157e-26	4.1407518519955607e-16	1.7206471943543927e-13	1.1210052683739175e-12	7.206134836611544e-13
75700000	0.0049919825317237656	1.8862240202328704e-49	4.365888439251891e-62	4.264260465558914e-10	3.5396137356905452e-15	0.000016034081682736315	3.75740805223763e-26	4.1407518519955607e-16	1.7206471943543927e-13	1.1210052683739175e-12	7.206134836611544e-13
75800000	0.0049919825317237656	1.8862240202328704e-49	4.365888439251891e-62	4.264260465558914e-10	3.5396137356905452e-15	0.000016034081682736315	3.7574079788269986e-26	4.1407518519955607e-16	1.7206471943543927e-13	1.1210052683739175e-12	7.206134836611544e-13
75900000	0.0049919825317237656	1.8862240202328704e-49	4.365888439251891e-62	4.264260465558914e-10	3.5396137356905452e-15	0.000016034081682736315	3.75740790218997e-26	4.1407518519955607e-16	1.7206471943543927e-13	1.1210052683739175e-12	7.206134836611544e-13
76000000	0.0049919825317237656	1.8862240202328704e-49	4.365888439251891e-62	4.264260465558914e-10	3.5396137356905452e-15	0.000016034081682736315	3.7574078225119925e-26	4.1407518519955607e-16	1.7206471943543927e-13	1.1210052683739175e-12	7.206134836611544e-13
76100000	0.0049919825317237656	1.8862240202328704e-49	4.365888439251891e-62	4.264260465558914e-10	3.5396137356905452e-15	0.000016034081682736315	3.757407739978514e-26	4.1407518519955607e-16	1.7206471943543927e-13	1.1210052683739175e-12	7.206134836611544e-13
76200000	0.0049919825317237656	1.8862240202328704e-49	4.365888439251891e-62	4.264260465558914e-10	3.5396137356905452e-15	0.000016034081682736315	3.7574076547749817e-26	4.1407518519955607e-16	1.7206471943543927e-13	1.1210052683739175e-12	7.206134836611544e-13
76300000	0.0049919825317237656	1.8862240202328704e-49	4.365888439251891e-62	4.264260465558914e-10	3.5396137356905452e-15	0.000016034081682736315	3.757407567086844e-26	4.1407518519955607e-16	1.7206471943543927e-13	1.1210052683739175e-12	7.206134836611544e-13
76400000	0.0049919825317237656	1.8862240202328704e-49	4.365888439251891e-62	4.264260465558913e-10	3.5396137356905452e-15	0.000016034081682736315	3.7574074770995495e-26	4.14075185199556e-16	1.7206471943543927e-13	1.1210052683739175e-12	7.206134836611544e-13
76500000	0.0049919825317237656	1.8862240202328704e-49	4.365888439251891e-62	4.264260465558913e-10	3.5396137356905452e-15	0.000016034081682736315	3.757407384998545e-26	4.14075185199556e-16	1.7206471943543927e-13	1.1210052683739175e-12	7.206134836611544e-13
76600000	0.0049919825317237656	1.8862240202328704e-49	4.365888439251891e-62	4.264260465558913e-10	3.5396137356905452e-15	0.000016034081682736315	3.757407290969279e-26	4.14075185199556e-16	1.7206471943543927e-13	1.1210052683739175e-12	7.206134836611544e-13
76700000	0.0049919825317237656	1.8862240202328704e-49	4.365888439251891e-62	4.264260465558913e-10	3.5396137356905452e-15	0.000016034081682736315	3.757407195197199e-26	4.14075185199556e-16	1.7206471943543927e-13	1.1210052683739175e-12	7.206134836611544e-13
76800000	0.0049919825317237656	1.8862240202328704e-49	4.365888439251891e-62	4.264260465558913e-10	3.5396137356905452e-15	0.000016034081682736315	3.7574070978677535e-26	4.14075185199556e-16	1.7206471943543927e-13	1.1210052683739175e-12	7.206134836611544e-13
76900000	0.0049919825317237656	1.8862240202328704e-49	4.365888439251891e-62	4.264260465558913e-10	3.5396137356905452e-15	0.000016034081682736315	3.75740699916639e-26	4.14075185199556e-16	1.7206471943543927e-13	1.1210052683739175e-12	7.206134836611544e-13
77000000	0.0049919825317237656	1.8862240202328704e-49	4.365888439251891e-62	4.264260465558913e-10	3.5396137356905452e-15	0.000016034081682736315	3.7574068992785566e-26	4.14075185199556e-16	1.7206471943543927e-13	1.1210052683739175e-12	7.206134836611544e-13
77100000	0.0049919825317237656	1.8862240202328704e-49	4.365888439251891e-62	4.264260465558913e-10	3.5396137356905452e-15	0.000016034081682736315	3.757406798389701e-26	4.14075185199556e-16	1.7206471943543927e-13	1.1210052683739175e-12	7.206134836611544e-13
77200000	0.0049919825317237656	1.8862240202328704e-49	4.365888439251891e-62	4.264260465558913e-10	3.5396137356905452e-15	0.000016034081682736315	3.757406696685271e-26	4.14075185199556e-16	1.7206471943543927e-13	1.1210052683739175e-12	7.206134836611544e-13
77300000	0.0049919825317237656	1.8862240202328704e-49	4.365888439251891e-62	4.264260465558913e-10	3.5396137356905452e-15	0.000016034081682736315	3.757406594350715e-26	4.14075185199556e-16	1.7206471943543927e-13	1.1210052683739175e-12	7.206134836611544e-13
77400000	0.0049919825317237656	1.8862240202328704e-49	4.365888439251891e-62	4.264260465558913e-10	3.5396137356905452e-15	0.000016034081682736315	3.7574064915714804e-26	4.14075185199556e-16	1.7206471943543927e-13	1.1210052683739175e-12	7.206134836611544e-13
77500000	0.0049919825317237656	1.8862240202328704e-49	4.365888439251891e-62	4.264260465558913e-10	3.5396137356905452e-15	0.000016034081682736315	3.7574063885330157e-26	4.14075185199556e-16	1.7206471943543927e-13	1.1210052683739175e-12	7.206134836611544e-13
77600000	0.0049919825317237656	1.8862240202328704e-49	4.365888439251891e-62	4.264260465558913e-10	3.5396137356905452e-15	0.000016034081682736315	3.7574062854207686e-26	4.14075185199556e-16	1.7206471943543927e-13	1.1210052683739175e-12	7.206134836611544e-13
77700000	0.0049919825317237656	1.8862240202328704e-49	4.365888439251891e-62	4.264260465558913e-10	3.5396137356905452e-15	0.000016034081682736315	3.7574061824201866e-26	4.14075185199556e-16	1.7206471943543927e-13	1.1210052683739175e-12	7.206134836611544e-13
77800000	0.0049919825317237656	1.8862240202328704e-49	4.365888439251891e-62	4.264260465558913e-10	3.539613735690545e-15	0.000016034081682736315	3.7574060797167183e-26	4.14075185199556e-16	1.7206471943543927e-13	1.1210052683739175e-12	7.206134836611544e-13
77900000	0.0049919825317237656	1.8862240202328704e-49	4.365888439251891e-62	4.264260465558913e-10	3.539613735690545e-15	0.000016034081682736315	3.757405977495811e-26	4.14075185199556e-16	1.7206471943543927e-13	1.1210052683739175e-12	7.206134836611544e-13
78000000	0.0049919825317237656	1.8862240202328704e-49	4.365888439251891e-62	4.264260465558913e-10	3.539613735690545e-15	0.000016034081682736315	3.757405875942913e-26	4.14075185199556e-16	1.7206471943543927e-13	1.1210052683739175e-12	7.206134836611544e-13
78100000	0.0049919825317237656	1.8862240202328704e-49	4.365888439251891e-62	4.264260465558913e-10	3.539613735690545e-15	0.000016034081682736315	3.757405775243472e-26	4.14075185199556e-16	1.7206471943543927e-13	1.1210052683739175e-12	7.206134836611544e-13
78200000	0.0049919825317237656	1.8862240202328704e-49	4.365888439251891e-62	4.264260465558913e-10	3.539613735690545e-15	0.000016034081682736315	3.7574056755829354e-26	4.14075185199556e-16	1.7206471943543927e-13	1.1210052683739175e-12	7.206134836611544e-13
78300000	0.0049919825317237656	1.8862240202328704e-49	4.365888439251891e-62	4.264260465558913e-10	3.539613735690545e-15	0.000016034081682736315	3.7574055771467526e-26	4.14075185199556e-16	1.7206471943543927e-13	1.1210052683739175e-12	7.206134836611544e-13
78400000	0.0049919825317237656	1.8862240202328704e-49	4.365888439251891e-62	4.264260465558913e-10	3.539613735690545e-15	0.000016034081682736315	3.7574054801203704e-26	4.14075185199556e-16	1.7206471943543927e-13	1.1210052683739175e-12	7.206134836611544e-13
78500000	0.0049919825317237656	1.8862240202328704e-49	4.365888439251891e-62	4.264260465558913e-10	3.539613735690545e-15	0.000016034081682736315	3.757405384689237e-26	4.14075185199556e-16	1.7206471943543927e-13	1.1210052683739175e-12	7.206134836611544e-13
78600000	0.0049919825317237656	1.8862240202328704e-49	4.365888439251891e-62	4.264260465558913e-10	3.539613735690545e-15	0.000016034081682736315	3.7574052910388e-26	4.14075185199556e-16	1.7206471943543927e-13	1.1210052683739175e-12	7.206134836611544e-13
78700000	0.0049919825317237656	1.8862240202328704e-49	4.365888439251891e-62	4.264260465558913e-10	3.539613735690545e-15	0.000016034081682736315	3.757405199354507e-26	4.14075185199556e-16	1.7206471943543927e-13	1.1210052683739175e-12	7.206134836611544e-13
78800000	0.0049919825317237656	1.8862240202328704e-49	4.365888439251891e-62	4.264260465558913e-10	3.539613735690545e-15	0.000016034081682736315	3.757405109821808e-26	4.14075185199556e-16	1.7206471943543927e-13	1.1210052683739175e-12	7.206134836611544e-13
78900000	0.0049919825317237656	1.8862240202328704e-49	4.365888439251891e-62	4.264260465558913e-10	3.539613735690545e-15	0.000016034081682736315	3.757405022626148e-26	4.14075185199556e-16	1.7206471943543927e-13	1.1210052683739175e-12	7.206134836611544e-13
79000000	0.0049919825317237656	1.8862240202328704e-49	4.365888439251891e-62	4.264260465558913e-10	3.539613735690545e-15	0.000016034081682736315	3.757404937952977e-26	4.14075185199556e-16	1.7206471943543927e-13	1.1210052683739175e-12	7.206134836611544e-13
79100000	0.0049919825317237656	1.8862240202328704e-49	4.365888439251891e-62	4.264260465558913e-10	3.539613735690545e-15	0.000016034081682736315	3.7574048559877424e-26	4.14075185199556e-16	1.7206471943543927e-13	1.1210052683739175e-12	7.206134836611544e-13
79200000	0.0049919825317237656	1.8862240202328704e-49	4.365888439251891e-62	4.264260465558913e-10	3.539613735690545e-15	0.000016034081682736315	3.757404776915892e-26	4.14075185199556e-16	1.7206471943543927e-13	1.1210052683739175e-12	7.206134836611544e-13
79300000	0.0049919825317237656	1.8862240202328704e-49	4.365888439251891e-62	4.264260465558913e-10	3.539613735690545e-15	0.000016034081682736315	3.757404700922873e-26	4.14075185199556e-16	1.7206471943543927e-13	1.1210052683739175e-12	7.206134836611544e-13
79400000	0.0049919825317237656	1.8862240202328704e-49	4.365888439251891e-62	4.264260465558913e-10	3.539613735690545e-15	0.000016034081682736315	3.7574046281941346e-26	4.14075185199556e-16	1.7206471943543927e-13	1.1210052683739175e-12	7.206134836611544e-13
79500000	0.0049919825317237656	1.8862240202328704e-49	4.365888439251891e-62	4.264260465558913e-10	3.539613735690545e-15	0.000016034081682736315	3.757404558915124e-26	4.14075185199556e-16	1.7206471943543927e-13	1.1210052683739175e-12	7.206134836611544e-13
79600000	0.0049919825317237656	1.8862240202328704e-49	4.365888439251891e-62	4.264260465558913e-10	3.539613735690545e-15	0.000016034081682736315	3.757404493271289e-26	4.14075185199556e-16	1.7206471943543927e-13	1.1210052683739175e-12	7.206134836611544e-13
79700000	0.0049919825317237656	1.8862240202328704e-49	4.365888439251891e-62	4.264260465558913e-10	3.539613735690545e-15	0.000016034081682736315	3.757404431448078e-26	4.14075185199556e-16	1.7206471943543927e-13	1.1210052683739175e-12	7.206134836611544e-13
79800000	0.0049919825317237656	1.8862240202328704e-49	4.365888439251891e-62	4.264260465558913e-10	3.539613735690545e-15	0.000016034081682736315	3.757404373630938e-26	4.14075185199556e-16	1.7206471943543927e-13	1.1210052683739175e-12	7.206134836611544e-13
79900000	0.0049919825317237656	1.8862240202328704e-49	4.365888439251891e-62	4.264260465558913e-10	3.539613735690545e-15	0.000016034081682736315	3.757404320005318e-26	4.14075185199556e-16	1.7206471943543927e-13	1.1210052683739175e-12	7.206134836611544e-13
80000000	0.0049919825317237656	1.8862240202328704e-49	4.365888439251891e-62	4.264260465558913e-10	3.539613735690545e-15	0.000016034081682736315	3.7574042707566656e-26	4.14075185199556e-16	1.7206471943543927e-13	1.1210052683739175e-12	7.206134836611544e-13
80100000	0.0049919825317237656	1.8862240202328704e-49	4.365888439251891e-62	4.264260465558913e-10	3.539613735690545e-15	0.000016034081682736315	3.7574042260704287e-26	4.14075185199556e-16	1.7206471943543927e-13	1.1210052683739175e-12	7.206134836611544e-13
80200000	0.0049919825317237656	1.8862240202328704e-49	4.365888439251891e-62	4.264260465558913e-10	3.539613735690545e-15	0.000016034081682736315	3.757404186132055e-26	4.14075185199556e-16	1.7206471943543927e-13	1.1210052683739175e-12	7.206134836611544e-13
80300000	0.0049919825317237656	1.8862240202328704e-49	4.365888439251891e-62	4.264260465558913e-10	3.539613735690545e-15	0.000016034081682736315	3.7574041511269924e-26	4.14075185199556e-16	1.7206471943543927e-13	1.1210052683739175e-12	7.206134836611544e-13
80400000	0.0049919825317237656	1.8862240202328704e-49	4.365888439251891e-62	4.264260465558913e-10	3.539613735690545e-15	0.000016034081682736315	3.7574041212406885e-26	4.14075185199556e-16	1.7206471943543927e-13	1.1210052683739175e-12	7.206134836611544e-13
80500000	0.0049919825317237656	1.8862240202328704e-49	4.365888439251891e-62	4.264260465558913e-10	3.539613735690545e-15	0.000016034081682736315	3.757404096658592e-26	4.14075185199556e-16	1.7206471943543927e-13	1.1210052683739175e-12	7.206134836611544e-13
80600000	0.0049919825317237656	1.8862240202328704e-49	4.365888439251891e-62	4.264260465558913e-10	3.539613735690545e-15	0.000016034081682736315	3.757404077566151e-26	4.14075185199556e-16	1.7206471943543927e-13	1.1210052683739175e-12	7.206134836611544e-13
80700000	0.0049919825317237656	1.8862240202328704e-49	4.365888439251891e-62	4.264260465558913e-10	3.539613735690545e-15	0.000016034081682736315	3.757404064148812e-26	4.14075185199556e-16	1.7206471943543927e-13	1.1210052683739175e-12	7.206134836611544e-13
80800000	0.0049919825317237656	1.8862240202328704e-49	4.365888439251891e-62	4.264260465558913e-10	3.539613735690545e-15	0.000016034081682736315	3.7574040565920245e-26	4.14075185199556e-16	1.7206471943543927e-13	1.1210052683739175e-12	7.206134836611544e-13
80900000	0.0049919825317237656	1.8862240202328704e-49	4.365888439251891e-62	4.264260465558913e-10	3.539613735690545e-15	0.000016034081682736315	3.7574040548574414e-26	4.14075185199556e-16	1.7206471943543927e-13	1.1210052683739175e-12	7.206134836611544e-13
81000000	0.0049919825317237656	1.8862240202328704e-49	4.365888439251891e-62	4.264260465558913e-10	3.539613735690545e-15	0.000016034081682736315	3.7574040547659997e-26	4.14075185199556e-16	1.7206471943543927e-13	1.1210052683739175e-12	7.206134836611544e-13
81100000	0.0049919825317237656	1.8862240202328704e-49	4.365888439251891e-62	4.264260465558913e-10	3.539613735690545e-15	0.000016034081682736315	3.7574040546782554e-26	4.14075185199556e-16	1.7206471943543927e-13	1.1210052683739175e-12	7.206134836611544e-13
81200000	0.0049919825317237656	1.8862240202328704e-49	4.365888439251891e-62	4.264260465558913e-10	3.539613735690545e-15	0.000016034081682736315	3.7574040545941496e-26	4.14075185199556e-16	1.7206471943543927e-13	1.1210052683739175e-12	7.206134836611544e-13
81300000	0.0049919825317237656	1.8862240202328704e-49	4.365888439251891e-62	4.264260465558913e-10	3.539613735690545e-15	0.000016034081682736315	3.7574040545136225e-26	4.14075185199556e-16	1.7206471943543927e-13	1.1210052683739175e-12	7.206134836611544e-13
81400000	0.0049919825317237656	1.8862240202328704e-49	4.365888439251891e-62	4.264260465558913e-10	3.539613735690545e-15	0.000016034081682736315	3.757404054436615e-26	4.14075185199556e-16	1.7206471943543927e-13	1.1210052683739175e-12	7.206134836611544e-13
81500000	0.0049919825317237656	1.8862240202328704e-49	4.365888439251891e-62	4.264260465558913e-10	3.539613735690545e-15	0.000016034081682736315	3.7574040543630686e-26	4.14075185199556e-16	1.7206471943543927e-13	1.1210052683739175e-12	7.206134836611544e-13
81600000	0.0049919825317237656	1.8862240202328704e-49	4.365888439251891e-62	4.264260465558913e-10	3.539613735690545e-15	0.000016034081682736315	3.7574040542929235e-26	4.14075185199556e-16	1.7206471943543927e-13	1.1210052683739175e-12	7.206134836611544e-13
81700000	0.0049919825317237656	1.8862240202328704e-49	4.365888439251891e-62	4.264260465558913e-10	3.539613735690545e-15	0.000016034081682736315	3.7574040542261206e-26	4.14075185199556e-16	1.7206471943543927e-13	1.1210052683739175e-12	7.206134836611544e-13
81800000	0.0049919825317237656	1.8862240202328704e-49	4.365888439251891e-62	4.264260465558913e-10	3.539613735690545e-15	0.000016034081682736315	3.757404054162601e-26	4.14075185199556e-16	1.7206471943543927e-13	1.1210052683739175e-12	7.206134836611544e-13
81900000	0.0049919825317237656	1.8862240202328704e-49	4.365888439251891e-62	4.264260465558913e-10	3.539613735690545e-15	0.000016034081682736315	3.757404054102305e-26	4.14075185199556e-16	1.7206471943543927e-13	1.1210052683739175e-12	7.206134836611544e-13
82000000	0.0049919825317237656	1.8862240202328704e-49	4.365888439251891e-62	4.264260465558913e-10	3.539613735690545e-15	0.000016034081682736315	3.757404054045174e-26	4.14075185199556e-16	1.7206471943543927e-13	1.1210052683739175e-12	7.206134836611544e-13
82100000	0.0049919825317237656	1.8862240202328704e-49	4.365888439251891e-62	4.264260465558913e-10	3.539613735690545e-15	0.000016034081682736315	3.7574040539911486e-26	4.14075185199556e-16	1.7206471943543927e-13	1.1210052683739175e-12	7.206134836611544e-13
82200000	0.0049919825317237656	1.8862240202328704e-49	4.365888439251891e-62	4.264260465558913e-10	3.539613735690545e-15	0.000016034081682736315	3.75740405394017e-26	4.14075185199556e-16	1.7206471943543927e-13	1.1210052683739175e-12	7.206134836611544e-13
82300000	0.0049919825317237656	1.8862240202328704e-49	4.365888439251891e-62	4.264260465558913e-10	3.539613735690545e-15	0.000016034081682736315	3.7574040538921786e-26	4.14075185199556e-16	1.7206471943543927e-13	1.1210052683739175e-12	7.206134836611544e-13
82400000	0.0049919825317237656	1.8862240202328704e-49	4.365888439251891e-62	4.264260465558913e-10	3.539613735690545e-15	0.000016034081682736315	3.757404053847115e-26	4.14075185199556e-16	1.7206471943543927e-13	1.1210052683739175e-12	7.206134836611544e-13
82500000	0.0049919825317237656	1.8862240202328704e-49	4.365888439251891e-62	4.264260465558913e-10	3.539613735690545e-15	0.000016034081682736315	3.7574040538049205e-26	4.14075185199556e-16	1.7206471943543927e-13	1.1210052683739175e-12	7.206134836611544e-13
82600000	0.0049919825317237656	1.8862240202328704e-49	4.365888439251891e-62	4.264260465558913e-10	3.539613735690545e-15	0.000016034081682736315	3.757404053765536e-26	4.14075185199556e-16	1.7206471943543927e-13	1.1210052683739175e-12	7.206134836611544e-13
82700000	0.0049919825317237656	1.8862240202328704e-49	4.365888439251891e-62	4.264260465558913e-10	3.539613735690545e-15	0.000016034081682736315	3.7574040537289014e-26	4.14075185199556e-16	1.7206471943543927e-13	1.1210052683739175e-12	7.206134836611544e-13
82800000	0.0049919825317237656	1.8862240202328704e-49	4.365888439251891e-62	4.264260465558913e-10	3.539613735690545e-15	0.000016034081682736315	3.757404053694959e-26	4.14075185199556e-16	1.7206471943543927e-13	1.1210052683739175e-12	7.206134836611544e-13
82900000	0.0049919825317237656	1.8862240202328704e-49	4.365888439251891e-62	4.264260465558913e-10	3.539613735690545e-15	0.000016034081682736315	3.757404053663649e-26	4.14075185199556e-16	1.7206471943543927e-13	1.1210052683739175e-12	7.206134836611544e-13
83000000	0.0049919825317237656	1.8862240202328704e-49	4.365888439251891e-62	4.264260465558913e-10	3.539613735690545e-15	0.000016034081682736315	3.757404053634911e-26	4.14075185199556e-16	1.7206471943543927e-13	1.1210052683739175e-12	7.206134836611544e-13
83100000	0.0049919825317237656	1.8862240202328704e-49	4.365888439251891e-62	4.264260465558913e-10	3.539613735690545e-15	0.000016034081682736315	3.757404053608688e-26	4.14075185199556e-16	1.7206471943543927e-13	1.1210052683739175e-12	7.206134836611544e-13
83200000	0.0049919825317237656	1.8862240202328704e-49	4.365888439251891e-62	4.264260465558913e-10	3.539613735690545e-15	0.000016034081682736315	3.7574040535849194e-26	4.14075185199556e-16	1.7206471943543927e-13	1.1210052683739175e-12	7.206134836611544e-13
83300000	0.0049919825317237656	1.8862240202328704e-49	4.365888439251891e-62	4.264260465558913e-10	3.539613735690545e-15	0.000016034081682736315	3.7574040535635464e-26	4.14075185199556e-16	1.7206471943543927e-13	1.1210052683739175e-12	7.206134836611544e-13
83400000	0.0049919825317237656	1.8862240202328704e-49	4.365888439251891e-62	4.264260465558913e-10	3.539613735690545e-15	0.000016034081682736315	3.75740405354451e-26	4.14075185199556e-16	1.7206471943543927e-13	1.1210052683739175e-12	7.206134836611544e-13
83500000	0.0049919825317237656	1.8862240202328704e-49	4.365888439251891e-62	4.264260465558913e-10	3.539613735690545e-15	0.000016034081682736315	3.7574040535277507e-26	4.14075185199556e-16	1.7206471943543927e-13	1.1210052683739175e-12	7.206134836611544e-13
83600000	0.0049919825317237656	1.8862240202328704e-49	4.365888439251891e-62	4.264260465558913e-10	3.539613735690545e-15	0.000016034081682736315	3.7574040535132097e-26	4.14075185199556e-16	1.7206471943543927e-13	1.1210052683739175e-12	7.206134836611544e-13
83700000	0.0049919825317237656	1.8862240202328704e-49	4.365888439251891e-62	4.264260465558913e-10	3.539613735690545e-15	0.000016034081682736315	3.7574040535008274e-26	4.14075185199556e-16	1.7206471943543927e-13	1.1210052683739175e-12	7.206134836611544e-13
83800000	0.0049919825317237656	1.8862240202328704e-49	4.365888439251891e-62	4.264260465558913e-10	3.539613735690545e-15	0.000016034081682736315	3.7574040534905447e-26	4.14075185199556e-16	1.7206471943543927e-13	1.1210052683739175e-12	7.206134836611544e-13
83900000	0.0049919825317237656	1.8862240202328704e-49	4.365888439251891e-62	4.264260465558913e-10	3.539613735690545e-15	0.000016034081682736315	3.757404053482303e-26	4.14075185199556e-16	1.7206471943543927e-13	1.1210052683739175e-12	7.206134836611544e-13
84000000	0.0049919825317237656	1.8862240202328704e-49	4.365888439251891e-62	4.264260465558913e-10	3.539613735690545e-15	0.000016034081682736315	3.7574040534760427e-26	4.14075185199556e-16	1.7206471943543927e-13	1.1210052683739175e-12	7.206134836611544e-13
84100000	0.0049919825317237656	1.8862240202328704e-49	4.365888439251891e-62	4.264260465558913e-10	3.539613735690545e-15	0.000016034081682736315	3.757404053471704e-26	4.14075185199556e-16	1.7206471943543927e-13	1.1210052683739175e-12	7.206134836611544e-13
84200000	0.0049919825317237656	1.8862240202328704e-49	4.365888439251891e-62	4.264260465558913e-10	3.539613735690545e-15	0.000016034081682736315	3.757404053469229e-26	4.14075185199556e-16	1.7206471943543927e-13	1.1210052683739175e-12	7.206134836611544e-13
84300000	0.0049919825317237656	1.8862240202328704e-49	4.365888439251891e-62	4.264260465558913e-10	3.539613735690545e-15	0.000016034081682736315	3.7574040534685575e-26	4.14075185199556e-16	1.7206471943543927e-13	1.1210052683739175e-12	7.206134836611544e-13
84400000	0.0049919825317237656	1.8862240202328704e-49	4.365888439251891e-62	4.264260465558913e-10	3.539613735690545e-15	0.000016034081682736315	3.7574040534696314e-26	4.14075185199556e-16	1.7206471943543927e-13	1.1210052683739175e-12	7.206134836611544e-13
84500000	0.0049919825317237656	1.8862240202328704e-49	4.365888439251891e-62	4.264260465558913e-10	3.539613735690545e-15	0.000016034081682736315	3.7574040534723905e-26	4.14075185199556e-16	1.7206471943543927e-13	1.1210052683739175e-12	7.206134836611544e-13
84600000	0.0049919825317237656	1.8862240202328704e-49	4.365888439251891e-62	4.264260465558913e-10	3.539613735690545e-15	0.000016034081682736315	3.7574040534767757e-26	4.14075185199556e-16	1.7206471943543927e-13	1.1210052683739175e-12	7.206134836611544e-13
84700000	0.0049919825317237656	1.8862240202328704e-49	4.365888439251891e-62	4.264260465558913e-10	3.539613735690545e-15	0.000016034081682736315	3.7574040534827283e-26	4.14075185199556e-16	1.7206471943543927e-13	1.1210052683739175e-12	7.206134836611544e-13
84800000	0.0049919825317237656	1.8862240202328704e-49	4.365888439251891e-62	4.264260465558913e-10	3.539613735690545e-15	0.000016034081682736315	3.7574040534901894e-26	4.14075185199556e-16	1.7206471943543927e-13	1.1210052683739175e-12	7.206134836611544e-13
84900000	0.0049919825317237656	1.8862240202328704e-49	4.365888439251891e-62	4.264260465558913e-10	3.539613735690545e-15	0.000016034081682736315	3.757404053499099e-26	4.14075185199556e-16	1.7206471943543927e-13	1.1210052683739175e-12	7.206134836611544e-13
85000000	0.0049919825317237656	1.8862240202328704e-49	4.365888439251891e-62	4.264260465558913e-10	3.539613735690545e-15	0.000016034081682736315	3.7574040535093985e-26	4.14075185199556e-16	1.7206471943543927e-13	1.1210052683739175e-12	7.206134836611544e-13
85100000	0.0049919825317237656	1.8862240202328704e-49	4.365888439251891e-62	4.264260465558913e-10	3.539613735690545e-15	0.000016034081682736315	3.7574040535210283e-26	4.14075185199556e-16	1.7206471943543927e-13	1.1210052683739175e-12	7.206134836611544e-13
85200000	0.0049919825317237656	1.8862240202328704e-49	4.365888439251891e-62	4.264260465558913e-10	3.539613735690545e-15	0.000016034081682736315	3.7574040535339295e-26	4.14075185199556e-16	1.7206471943543927e-13	1.1210052683739175e-12	7.206134836611544e-13
85300000	0.0049919825317237656	1.8862240202328704e-49	4.365888439251891e-62	4.264260465558913e-10	3.539613735690545e-15	0.000016034081682736315	3.7574040535480435e-26	4.14075185199556e-16	1.7206471943543927e-13	1.1210052683739175e-12	7.206134836611544e-13
85400000	0.0049919825317237656	1.8862240202328704e-49	4.365888439251891e-62	4.264260465558913e-10	3.539613735690545e-15	0.000016034081682736315	3.75740405356331e-26	4.14075185199556e-16	1.7206471943543927e-13	1.1210052683739175e-12	7.206134836611544e-13
85500000	0.0049919825317237656	1.8862240202328704e-49	4.365888439251891e-62	4.264260465558913e-10	3.539613735690545e-15	0.000016034081682736315	3.7574040535796704e-26	4.14075185199556e-16	1.7206471943543927e-13	1.1210052683739175e-12	7.206134836611544e-13
85600000	0.0049919825317237656	1.8862240202328704e-49	4.365888439251891e-62	4.264260465558913e-10	3.539613735690545e-15	0.000016034081682736315	3.757404053597066e-26	4.14075185199556e-16	1.7206471943543927e-13	1.1210052683739175e-12	7.206134836611544e-13
85700000	0.0049919825317237656	1.8862240202328704e-49	4.365888439251891e-62	4.264260465558913e-10	3.539613735690545e-15	0.000016034081682736315	3.7574040536154364e-26	4.14075185199556e-16	1.7206471943543927e-13	1.1210052683739175e-12	7.206134836611544e-13
85800000	0.0049919825317237656	1.8862240202328704e-49	4.365888439251891e-62	4.264260465558913e-10	3.539613735690545e-15	0.000016034081682736315	3.7574040536347235e-26	4.14075185199556e-16	1.7206471943543927e-13	1.1210052683739175e-12	7.206134836611544e-13
85900000	0.0049919825317237656	1.8862240202328704e-49	4.365888439251891e-62	4.264260465558913e-10	3.539613735690545e-15	0.000016034081682736315	3.757404053654868e-26	4.14075185199556e-16	1.7206471943543927e-13	1.1210052683739175e-12	7.206134836611544e-13
86000000	0.0049919825317237656	1.8862240202328704e-49	4.365888439251891e-62	4.264260465558913e-10	3.539613735690545e-15	0.000016034081682736315	3.75740405367581e-26	4.14075185199556e-16	1.7206471943543927e-13	1.1210052683739175e-12	7.206134836611544e-13
86100000	0.0049919825317237656	1.8862240202328704e-49	4.365888439251891e-62	4.264260465558913e-10	3.539613735690545e-15	0.000016034081682736315	3.7574040536974914e-26	4.14075185199556e-16	1.7206471943543927e-13	1.1210052683739175e-12	7.206134836611544e-13
86200000	0.0049919825317237656	1.8862240202328704e-49	4.365888439251891e-62	4.264260465558913e-10	3.539613735690545e-15	0.000016034081682736315	3.757404053719853e-26	4.14075185199556e-16	1.7206471943543927e-13	1.1210052683739175e-12	7.206134836611544e-13
86300000	0.0049919825317237656	1.8862240202328704e-49	4.365888439251891e-62	4.264260465558913e-10	3.539613735690545e-15	0.000016034081682736315	3.757404053742834e-26	4.14075185199556e-16	1.7206471943543927e-13	1.1210052683739175e-12	7.206134836611544e-13
86400000	0.0049919825317237656	1.8862240202328704e-49	4.365888439251892e-62	4.264260465558913e-10	3.539613735690545e-15	0.000016034081682736315	3.757404053766377e-26	4.1407518519955607e-16	1.7206471943543927e-13	1.1210052683739175e-12	7.206134836611544e-13
86500000	0.0049919825317237656	1.8862240202328704e-49	4.365888439251892e-62	4.264260465558913e-10	3.539613735690545e-15	0.000016034081682736315	3.757404053790422e-26	4.1407518519955607e-16	1.7206471943543927e-13	1.1210052683739175e-12	7.206134836611544e-13
86600000	0.0049919825317237656	1.8862240202328704e-49	4.365888439251892e-62	4.264260465558913e-10	3.539613735690545e-15	0.000016034081682736315	3.75740405381491e-26	4.1407518519955607e-16	1.7206471943543927e-13	1.1210052683739175e-12	7.206134836611545e-13
86700000	0.0049919825317237656	1.8862240202328704e-49	4.365888439251892e-62	4.264260465558913e-10	3.539613735690545e-15	0.000016034081682736315	3.757404053839782e-26	4.1407518519955607e-16	1.7206471943543927e-13	1.1210052683739175e-12	7.206134836611545e-13
86800000	0.0049919825317237656	1.8862240202328704e-49	4.365888439251892e-62	4.264260465558913e-10	3.539613735690545e-15	0.000016034081682736315	3.7574040538649787e-26	4.1407518519955607e-16	1.7206471943543927e-13	1.1210052683739175e-12	7.206134836611545e-13
86900000	0.0049919825317237656	1.8862240202328704e-49	4.365888439251892e-62	4.264260465558913e-10	3.539613735690545e-15	0.000016034081682736315	3.7574040538904406e-26	4.1407518519955607e-16	1.7206471943543927e-13	1.1210052683739175e-12	7.206134836611545e-13
87000000	0.0049919825317237656	1.8862240202328704e-49	4.365888439251892e-62	4.264260465558913e-10	3.539613735690545e-15	0.000016034081682736315	3.757404053916109e-26	4.1407518519955607e-16	1.7206471943543927e-13	1.1210052683739175e-12	7.206134836611545e-13
87100000	0.0049919825317237656	1.8862240202328704e-49	4.365888439251892e-62	4.264260465558913e-10	3.5396137356905452e-15	0.000016034081682736315	3.757404053941925e-26	4.1407518519955607e-16	1.7206471943543927e-13	1.1210052683739175e-12	7.206134836611545e-13
87200000	0.0049919825317237656	1.8862240202328704e-49	4.365888439251892e-62	4.264260465558913e-10	3.5396137356905452e-15	0.000016034081682736315	3.7574040539678287e-26	4.1407518519955607e-16	1.7206471943543927e-13	1.1210052683739175e-12	7.206134836611545e-13
87300000	0.0049919825317237656	1.8862240202328704e-49	4.365888439251892e-62	4.264260465558913e-10	3.5396137356905452e-15	0.000016034081682736315	3.7574040539937613e-26	4.1407518519955607e-16	1.7206471943543927e-13	1.1210052683739175e-12	7.206134836611545e-13
87400000	0.0049919825317237656	1.8862240202328704e-49	4.365888439251892e-62	4.264260465558914e-10	3.5396137356905452e-15	0.000016034081682736315	3.7574040540196635e-26	4.1407518519955607e-16	1.7206471943543927e-13	1.1210052683739175e-12	7.206134836611545e-13
87500000	0.0049919825317237656	1.8862240202328708e-49	4.365888439251892e-62	4.264260465558914e-10	3.5396137356905452e-15	0.000016034081682736315	3.757404054045476e-26	4.1407518519955607e-16	1.7206471943543927e-13	1.1210052683739175e-12	7.206134836611545e-13
87600000	0.0049919825317237656	1.8862240202328708e-49	4.365888439251892e-62	4.264260465558914e-10	3.5396137356905452e-15	0.000016034081682736315	3.75740405407114e-26	4.1407518519955607e-16	1.7206471943543927e-13	1.1210052683739175e-12	7.206134836611545e-13
87700000	0.0049919825317237656	1.8862240202328708e-49	4.365888439251892e-62	4.264260465558914e-10	3.5396137356905452e-15	0.000016034081682736315	3.7574040540965964e-26	4.1407518519955607e-16	1.7206471943543927e-13	1.1210052683739175e-12	7.206134836611545e-13
87800000	0.0049919825317237656	1.8862240202328708e-49	4.365888439251892e-62	4.264260465558914e-10	3.5396137356905452e-15	0.000016034081682736315	3.757404054121786e-26	4.1407518519955607e-16	1.7206471943543927e-13	1.1210052683739175e-12	7.206134836611545e-13
87900000	0.0049919825317237656	1.8862240202328708e-49	4.365888439251892e-62	4.264260465558914e-10	3.5396137356905452e-15	0.000016034081682736315	3.7574040541466485e-26	4.1407518519955607e-16	1.7206471943543927e-13	1.1210052683739175e-12	7.206134836611545e-13
88000000	0.0049919825317237656	1.8862240202328708e-49	4.365888439251892e-62	4.264260465558914e-10	3.5396137356905452e-15	0.000016034081682736315	3.757404054171126e-26	4.1407518519955607e-16	1.7206471943543927e-13	1.1210052683739175e-12	7.206134836611545e-13
88100000	0.0049919825317237656	1.8862240202328708e-49	4.365888439251892e-62	4.264260465558914e-10	3.5396137356905452e-15	0.000016034081682736315	3.7574040541951594e-26	4.1407518519955607e-16	1.7206471943543927e-13	1.1210052683739175e-12	7.206134836611545e-13
88200000	0.0049919825317237656	1.8862240202328708e-49	4.365888439251892e-62	4.264260465558914e-10	3.5396137356905452e-15	0.000016034081682736315	3.757404054218689e-26	4.1407518519955607e-16	1.7206471943543927e-13	1.1210052683739175e-12	7.206134836611545e-13
88300000	0.0049919825317237656	1.8862240202328708e-49	4.365888439251892e-62	4.264260465558914e-10	3.5396137356905452e-15	0.000016034081682736315	3.757404054241656e-26	4.1407518519955607e-16	1.7206471943543927e-13	1.1210052683739175e-12	7.206134836611545e-13
88400000	0.0049919825317237656	1.8862240202328708e-49	4.365888439251892e-62	4.264260465558914e-10	3.5396137356905452e-15	0.000016034081682736315	3.7574040542640004e-26	4.1407518519955607e-16	1.7206471943543927e-13	1.1210052683739175e-12	7.206134836611545e-13
88500000	0.0049919825317237656	1.8862240202328708e-49	4.365888439251892e-62	4.264260465558914e-10	3.5396137356905452e-15	0.000016034081682736315	3.757404054285664e-26	4.1407518519955607e-16	1.7206471943543927e-13	1.1210052683739175e-12	7.206134836611545e-13
88600000	0.0049919825317237656	1.8862240202328708e-49	4.365888439251892e-62	4.264260465558914e-10	3.5396137356905452e-15	0.000016034081682736315	3.757404054306587e-26	4.1407518519955607e-16	1.7206471943543927e-13	1.1210052683739175e-12	7.206134836611545e-13
88700000	0.0049919825317237656	1.8862240202328708e-49	4.365888439251892e-62	4.264260465558914e-10	3.5396137356905452e-15	0.000016034081682736315	3.7574040543267103e-26	4.1407518519955607e-16	1.7206471943543927e-13	1.1210052683739175e-12	7.206134836611545e-13
88800000	0.0049919825317237656	1.8862240202328708e-49	4.365888439251892e-62	4.264260465558914e-10	3.5396137356905452e-15	0.000016034081682736315	3.757404054345975e-26	4.1407518519955607e-16	1.7206471943543927e-13	1.1210052683739175e-12	7.206134836611545e-13
88900000	0.0049919825317237656	1.8862240202328708e-49	4.365888439251892e-62	4.264260465558914e-10	3.5396137356905452e-15	0.000016034081682736315	3.757404054364322e-26	4.1407518519955607e-16	1.7206471943543927e-13	1.1210052683739175e-12	7.206134836611545e-13
89000000	0.0049919825317237656	1.8862240202328708e-49	4.365888439251892e-62	4.264260465558914e-10	3.5396137356905452e-15	0.000016034081682736315	3.757404054381692e-26	4.1407518519955607e-16	1.7206471943543927e-13	1.1210052683739175e-12	7.206134836611545e-13
89100000	0.0049919825317237656	1.8862240202328708e-49	4.365888439251892e-62	4.264260465558914e-10	3.5396137356905452e-15	0.000016034081682736315	3.7574040543980263e-26	4.1407518519955607e-16	1.7206471943543927e-13	1.1210052683739175e-12	7.206134836611545e-13
89200000	0.0049919825317237656	1.8862240202328708e-49	4.365888439251892e-62	4.264260465558914e-10	3.5396137356905452e-15	0.000016034081682736315	3.7574040544132647e-26	4.1407518519955607e-16	1.7206471943543927e-13	1.1210052683739175e-12	7.206134836611545e-13
89300000	0.0049919825317237656	1.8862240202328708e-49	4.365888439251892e-62	4.264260465558914e-10	3.5396137356905452e-15	0.000016034081682736315	3.757404054427349e-26	4.1407518519955607e-16	1.7206471943543927e-13	1.1210052683739175e-12	7.206134836611545e-13
89400000	0.0049919825317237656	1.8862240202328708e-49	4.365888439251892e-62	4.264260465558914e-10	3.5396137356905452e-15	0.000016034081682736315	3.757404054440219e-26	4.1407518519955607e-16	1.7206471943543927e-13	1.1210052683739175e-12	7.206134836611545e-13
89500000	0.0049919825317237656	1.8862240202328708e-49	4.365888439251892e-62	4.264260465558914e-10	3.5396137356905452e-15	0.000016034081682736315	3.757404054451816e-26	4.1407518519955607e-16	1.7206471943543927e-13	1.1210052683739175e-12	7.206134836611545e-13
89600000	0.0049919825317237656	1.8862240202328708e-49	4.365888439251892e-62	4.264260465558914e-10	3.5396137356905452e-15	0.000016034081682736315	3.7574040544620816e-26	4.1407518519955607e-16	1.7206471943543927e-13	1.1210052683739175e-12	7.206134836611545e-13
89700000	0.0049919825317237656	1.8862240202328708e-49	4.365888439251892e-62	4.264260465558914e-10	3.5396137356905452e-15	0.000016034081682736315	3.757404054470955e-26	4.1407518519955607e-16	1.7206471943543927e-13	1.1210052683739175e-12	7.206134836611545e-13
89800000	0.0049919825317237656	1.8862240202328708e-49	4.365888439251892e-62	4.264260465558914e-10	3.5396137356905452e-15	0.000016034081682736315	3.757404054478379e-26	4.1407518519955607e-16	1.7206471943543927e-13	1.1210052683739175e-12	7.206134836611545e-13
89900000	0.0049919825317237656	1.8862240202328708e-49	4.365888439251892e-62	4.264260465558914e-10	3.5396137356905452e-15	0.000016034081682736315	3.757404054484293e-26	4.1407518519955607e-16	1.7206471943543927e-13	1.1210052683739175e-12	7.206134836611545e-13
90000000	0.0049919825317237656	1.8862240202328708e-49	4.365888439251892e-62	4.264260465558914e-10	3.5396137356905452e-15	0.000016034081682736315	3.7574040544886387e-26	4.1407518519955607e-16	1.7206471943543927e-13	1.1210052683739175e-12	7.206134836611545e-13
90100000	0.0049919825317237656	1.8862240202328708e-49	4.365888439251892e-62	4.264260465558914e-10	3.5396137356905452e-15	0.000016034081682736315	3.7574040544913564e-26	4.1407518519955607e-16	1.7206471943543927e-13	1.1210052683739175e-12	7.206134836611545e-13
90200000	0.0049919825317237656	1.8862240202328708e-49	4.365888439251892e-62	4.264260465558914e-10	3.5396137356905452e-15	0.000016034081682736315	3.7574040544923867e-26	4.1407518519955607e-16	1.7206471943543927e-13	1.1210052683739175e-12	7.206134836611545e-13
90300000	0.0049919825317237656	1.8862240202328708e-49	4.365888439251892e-62	4.264260465558914e-10	3.5396137356905452e-15	0.000016034081682736315	3.757404054491671e-26	4.1407518519955607e-16	1.7206471943543927e-13	1.1210052683739175e-12	7.206134836611545e-13
90400000	0.0049919825317237656	1.8862240202328708e-49	4.365888439251892e-62	4.264260465558914e-10	3.5396137356905452e-15	0.000016034081682736315	3.7574040544891495e-26	4.1407518519955607e-16	1.7206471943543927e-13	1.1210052683739175e-12	7.206134836611545e-13
90500000	0.0049919825317237656	1.8862240202328708e-49	4.365888439251892e-62	4.264260465558914e-10	3.5396137356905452e-15	0.000016034081682736315	3.757404054485212e-26	4.1407518519955607e-16	1.7206471943543927e-13	1.1210052683739175e-12	7.206134836611545e-13
90600000	0.0049919825317237656	1.8862240202328708e-49	4.365888439251892e-62	4.264260465558914e-10	3.5396137356905452e-15	0.000016034081682736315	3.7574040544814537e-26	4.1407518519955607e-16	1.7206471943543927e-13	1.1210052683739175e-12	7.206134836611545e-13
90700000	0.0049919825317237656	1.8862240202328708e-49	4.365888439251892e-62	4.264260465558914e-10	3.5396137356905452e-15	0.000016034081682736315	3.757404054478016e-26	4.1407518519955607e-16	1.7206471943543927e-13	1.1210052683739175e-12	7.206134836611545e-13
90800000	0.0049919825317237656	1.8862240202328708e-49	4.365888439251892e-62	4.264260465558914e-10	3.5396137356905452e-15	0.000016034081682736315	3.7574040544748955e-26	4.1407518519955607e-16	1.7206471943543927e-13	1.1210052683739175e-12	7.206134836611545e-13
90900000	0.0049919825317237656	1.8862240202328708e-49	4.365888439251892e-62	4.264260465558914e-10	3.5396137356905452e-15	0.000016034081682736315	3.7574040544720853e-26	4.1407518519955607e-16	1.7206471943543927e-13	1.1210052683739175e-12	7.206134836611545e-13
91000000	0.0049919825317237656	1.8862240202328708e-49	4.365888439251892e-62	4.264260465558914e-10	3.5396137356905452e-15	0.000016034081682736315	3.757404054469581e-26	4.1407518519955607e-16	1.7206471943543927e-13	1.1210052683739175e-12	7.206134836611545e-13
91100000	0.0049919825317237656	1.8862240202328708e-49	4.365888439251892e-62	4.264260465558914e-10	3.5396137356905452e-15	0.000016034081682736315	3.7574040544673776e-26	4.1407518519955607e-16	1.7206471943543927e-13	1.1210052683739175e-12	7.206134836611545e-13
91200000	0.0049919825317237656	1.8862240202328708e-49	4.365888439251892e-62	4.264260465558914e-10	3.5396137356905452e-15	0.000016034081682736315	3.75740405446547e-26	4.1407518519955607e-16	1.7206471943543927e-13	1.1210052683739175e-12	7.206134836611545e-13
91300000	0.0049919825317237656	1.8862240202328708e-49	4.365888439251892e-62	4.264260465558914e-10	3.5396137356905452e-15	0.000016034081682736315	3.757404054463852e-26	4.1407518519955607e-16	1.7206471943543927e-13	1.1210052683739175e-12	7.206134836611545e-13
91400000	0.0049919825317237656	1.8862240202328708e-49	4.365888439251892e-62	4.264260465558914e-10	3.5396137356905452e-15	0.000016034081682736315	3.7574040544625195e-26	4.1407518519955607e-16	1.7206471943543927e-13	1.1210052683739175e-12	7.206134836611545e-13
91500000	0.0049919825317237656	1.8862240202328708e-49	4.365888439251892e-62	4.264260465558914e-10	3.5396137356905452e-15	0.000016034081682736315	3.757404054461467e-26	4.1407518519955607e-16	1.7206471943543927e-13	1.1210052683739175e-12	7.206134836611545e-13
91600000	0.0049919825317237656	1.8862240202328708e-49	4.365888439251892e-62	4.264260465558914e-10	3.5396137356905452e-15	0.000016034081682736315	3.757404054460689e-26	4.1407518519955607e-16	1.7206471943543927e-13	1.1210052683739175e-12	7.206134836611545e-13
91700000	0.0049919825317237656	1.8862240202328708e-49	4.365888439251892e-62	4.264260465558914e-10	3.5396137356905452e-15	0.000016034081682736315	3.757404054460181e-26	4.1407518519955607e-16	1.7206471943543927e-13	1.1210052683739175e-12	7.206134836611545e-13
91800000	0.0049919825317237656	1.8862240202328708e-49	4.365888439251892e-62	4.264260465558914e-10	3.5396137356905452e-15	0.000016034081682736315	3.757404054459938e-26	4.1407518519955607e-16	1.7206471943543927e-13	1.1210052683739175e-12	7.206134836611545e-13
91900000	0.0049919825317237656	1.8862240202328708e-49	4.365888439251892e-62	4.264260465558914e-10	3.5396137356905452e-15	0.000016034081682736315	3.757404054459953e-26	4.1407518519955607e-16	1.7206471943543927e-13	1.1210052683739175e-12	7.206134836611545e-13
92000000	0.0049919825317237656	1.8862240202328708e-49	4.365888439251892e-62	4.264260465558914e-10	3.5396137356905452e-15	0.000016034081682736315	3.757404054460223e-26	4.1407518519955607e-16	1.7206471943543927e-13	1.1210052683739175e-12	7.206134836611545e-13
92100000	0.0049919825317237656	1.8862240202328708e-49	4.365888439251892e-62	4.264260465558914e-10	3.5396137356905452e-15	0.000016034081682736315	3.757404054460742e-26	4.1407518519955607e-16	1.7206471943543927e-13	1.1210052683739175e-12	7.206134836611545e-13
92200000	0.0049919825317237656	1.8862240202328708e-49	4.365888439251892e-62	4.264260465558914e-10	3.5396137356905452e-15	0.000016034081682736315	3.757404054461504e-26	4.1407518519955607e-16	1.7206471943543927e-13	1.1210052683739175e-12	7.206134836611545e-13
92300000	0.0049919825317237656	1.8862240202328708e-49	4.365888439251892e-62	4.264260465558914e-10	3.5396137356905452e-15	0.000016034081682736315	3.757404054462505e-26	4.1407518519955607e-16	1.7206471943543927e-13	1.1210052683739175e-12	7.206134836611545e-13
92400000	0.0049919825317237656	1.8862240202328708e-49	4.365888439251892e-62	4.264260465558914e-10	3.5396137356905452e-15	0.000016034081682736315	3.75740405446374e-26	4.1407518519955607e-16	1.7206471943543927e-13	1.1210052683739175e-12	7.206134836611545e-13
92500000	0.0049919825317237656	1.8862240202328708e-49	4.365888439251892e-62	4.264260465558914e-10	3.5396137356905452e-15	0.000016034081682736315	3.757404054465203e-26	4.1407518519955607e-16	1.7206471943543927e-13	1.1210052683739175e-12	7.206134836611545e-13
92600000	0.0049919825317237656	1.8862240202328708e-49	4.365888439251892e-62	4.264260465558914e-10	3.5396137356905452e-15	0.000016034081682736315	3.7574040544668886e-26	4.1407518519955607e-16	1.7206471943543927e-13	1.1210052683739175e-12	7.206134836611545e-13
92700000	0.0049919825317237656	1.8862240202328708e-49	4.365888439251892e-62	4.264260465558914e-10	3.5396137356905452e-15	0.000016034081682736315	3.7574040544687924e-26	4.1407518519955607e-16	1.7206471943543927e-13	1.1210052683739175e-12	7.206134836611545e-13
92800000	0.0049919825317237656	1.8862240202328708e-49	4.365888439251892e-62	4.264260465558914e-10	3.5396137356905452e-15	0.000016034081682736315	3.7574040544709087e-26	4.1407518519955607e-16	1.7206471943543927e-13	1.1210052683739175e-12	7.206134836611545e-13
92900000	0.0049919825317237656	1.8862240202328708e-49	4.365888439251892e-62	4.264260465558914e-10	3.5396137356905452e-15	0.000016034081682736315	3.7574040544732327e-26	4.1407518519955607e-16	1.7206471943543927e-13	1.1210052683739175e-12	7.206134836611545e-13
93000000	0.0049919825317237656	1.8862240202328708e-49	4.365888439251892e-62	4.264260465558914e-10	3.5396137356905452e-15	0.000016034081682736315	3.7574040544757593e-26	4.1407518519955607e-16	1.7206471943543927e-13	1.1210052683739175e-12	7.206134836611545e-13
93100000	0.0049919825317237656	1.8862240202328708e-49	4.365888439251892e-62	4.264260465558914e-10	3.5396137356905452e-15	0.000016034081682736315	3.757404054478483e-26	4.1407518519955607e-16	1.7206471943543927e-13	1.1210052683739175e-12	7.206134836611545e-13
93200000	0.0049919825317237656	1.8862240202328708e-49	4.365888439251892e-62	4.264260465558914e-10	3.5396137356905452e-15	0.000016034081682736315	3.7574040544813986e-26	4.1407518519955607e-16	1.7206471943543927e-13	1.1210052683739175e-12	7.206134836611545e-13
93300000	0.0049919825317237656	1.8862240202328708e-49	4.365888439251892e-62	4.264260465558914e-10	3.5396137356905452e-15	0.000016034081682736315	3.757404054484501e-26	4.1407518519955607e-16	1.7206471943543927e-13	1.1210052683739175e-12	7.206134836611545e-13
93400000	0.0049919825317237656	1.8862240202328708e-49	4.365888439251892e-62	4.264260465558914e-10	3.5396137356905452e-15	0.000016034081682736315	3.757404054487785e-26	4.1407518519955607e-16	1.7206471943543927e-13	1.1210052683739175e-12	7.206134836611545e-13
93500000	0.0049919825317237656	1.8862240202328708e-49	4.365888439251892e-62	4.264260465558914e-10	3.5396137356905452e-15	0.000016034081682736315	3.757404054491246e-26	4.1407518519955607e-16	1.7206471943543927e-13	1.1210052683739175e-12	7.206134836611545e-13
93600000	0.0049919825317237656	1.8862240202328708e-49	4.365888439251892e-62	4.264260465558914e-10	3.5396137356905452e-15	0.000016034081682736315	3.7574040544948783e-26	4.1407518519955607e-16	1.7206471943543927e-13	1.1210052683739175e-12	7.206134836611545e-13
93700000	0.0049919825317237656	1.8862240202328708e-49	4.365888439251892e-62	4.264260465558914e-10	3.5396137356905452e-15	0.000016034081682736315	3.7574040544986763e-26	4.1407518519955607e-16	1.7206471943543927e-13	1.1210052683739175e-12	7.206134836611545e-13
93800000	0.0049919825317237656	1.8862240202328708e-49	4.365888439251892e-62	4.264260465558914e-10	3.5396137356905452e-15	0.000016034081682736315	3.7574040545026356e-26	4.1407518519955607e-16	1.7206471943543927e-13	1.1210052683739175e-12	7.206134836611545e-13
93900000	0.0049919825317237656	1.8862240202328708e-49	4.365888439251892e-62	4.264260465558914e-10	3.5396137356905452e-15	0.000016034081682736315	3.757404054506751e-26	4.1407518519955607e-16	1.7206471943543927e-13	1.1210052683739175e-12	7.206134836611545e-13
94000000	0.0049919825317237656	1.8862240202328708e-49	4.365888439251892e-62	4.264260465558914e-10	3.5396137356905452e-15	0.000016034081682736315	3.7574040545110167e-26	4.1407518519955607e-16	1.7206471943543927e-13	1.1210052683739175e-12	7.206134836611545e-13
94100000	0.0049919825317237656	1.8862240202328708e-49	4.365888439251892e-62	4.264260465558914e-10	3.5396137356905452e-15	0.000016034081682736315	3.7574040545154277e-26	4.1407518519955607e-16	1.7206471943543927e-13	1.1210052683739175e-12	7.206134836611545e-13
94200000	0.0049919825317237656	1.8862240202328708e-49	4.365888439251892e-62	4.264260465558914e-10	3.5396137356905452e-15	0.000016034081682736315	3.757404054519979e-26	4.1407518519955607e-16	1.7206471943543927e-13	1.1210052683739175e-12	7.206134836611545e-13
94300000	0.0049919825317237656	1.8862240202328708e-49	4.365888439251892e-62	4.264260465558914e-10	3.5396137356905452e-15	0.000016034081682736315	3.757404054524666e-26	4.1407518519955607e-16	1.7206471943543927e-13	1.1210052683739175e-12	7.206134836611545e-13
94400000	0.0049919825317237656	1.8862240202328708e-49	4.365888439251892e-62	4.264260465558914e-10	3.5396137356905452e-15	0.000016034081682736315	3.7574040545294825e-26	4.1407518519955607e-16	1.7206471943543927e-13	1.1210052683739175e-12	7.206134836611545e-13
94500000	0.0049919825317237656	1.8862240202328708e-49	4.365888439251892e-62	4.264260465558914e-10	3.5396137356905452e-15	0.000016034081682736315	3.757404054534424e-26	4.1407518519955607e-16	1.7206471943543927e-13	1.1210052683739175e-12	7.206134836611545e-13
94600000	0.0049919825317237656	1.8862240202328708e-49	4.365888439251892e-62	4.264260465558914e-10	3.5396137356905452e-15	0.000016034081682736315	3.757404054539485e-26	4.1407518519955607e-16	1.7206471943543927e-13	1.1210052683739175e-12	7.206134836611545e-13
94700000	0.0049919825317237656	1.8862240202328708e-49	4.365888439251892e-62	4.264260465558914e-10	3.5396137356905452e-15	0.000016034081682736315	3.7574040545446606e-26	4.1407518519955607e-16	1.7206471943543927e-13	1.1210052683739175e-12	7.206134836611545e-13
94800000	0.0049919825317237656	1.8862240202328708e-49	4.365888439251892e-62	4.264260465558914e-10	3.5396137356905452e-15	0.000016034081682736315	3.757404054549945e-26	4.1407518519955607e-16	1.7206471943543927e-13	1.1210052683739175e-12	7.206134836611545e-13
94900000	0.0049919825317237656	1.8862240202328708e-49	4.365888439251892e-62	4.264260465558914e-10	3.5396137356905452e-15	0.000016034081682736315	3.7574040545553336e-26	4.1407518519955607e-16	1.7206471943543927e-13	1.1210052683739175e-12	7.206134836611545e-13
95000000	0.0049919825317237656	1.8862240202328708e-49	4.365888439251892e-62	4.264260465558914e-10	3.5396137356905452e-15	0.000016034081682736315	3.7574040545608214e-26	4.1407518519955607e-16	1.7206471943543927e-13	1.1210052683739175e-12	7.206134836611545e-13
95100000	0.0049919825317237656	1.8862240202328708e-49	4.365888439251892e-62	4.264260465558914e-10	3.5396137356905452e-15	0.000016034081682736315	3.757404054566403e-26	4.1407518519955607e-16	1.7206471943543927e-13	1.1210052683739175e-12	7.206134836611545e-13
95200000	0.0049919825317237656	1.8862240202328708e-49	4.365888439251892e-62	4.264260465558914e-10	3.5396137356905452e-15	0.000016034081682736315	3.757404054572073e-26	4.1407518519955607e-16	1.7206471943543927e-13	1.1210052683739175e-12	7.206134836611545e-13
95300000	0.0049919825317237656	1.8862240202328708e-49	4.365888439251892e-62	4.264260465558914e-10	3.5396137356905452e-15	0.000016034081682736315	3.7574040545778264e-26	4.1407518519955607e-16	1.7206471943543927e-13	1.1210052683739175e-12	7.206134836611545e-13
95400000	0.0049919825317237656	1.8862240202328708e-49	4.365888439251892e-62	4.264260465558914e-10	3.5396137356905452e-15	0.000016034081682736315	3.7574040545836586e-26	4.1407518519955607e-16	1.7206471943543927e-13	1.1210052683739175e-12	7.206134836611545e-13
95500000	0.0049919825317237656	1.8862240202328708e-49	4.365888439251892e-62	4.264260465558914e-10	3.5396137356905452e-15	0.000016034081682736315	3.757404054589563e-26	4.1407518519955607e-16	1.7206471943543927e-13	1.1210052683739175e-12	7.206134836611545e-13
95600000	0.0049919825317237656	1.8862240202328708e-49	4.365888439251892e-62	4.264260465558914e-10	3.5396137356905452e-15	0.000016034081682736315	3.757404054595536e-26	4.1407518519955607e-16	1.7206471943543927e-13	1.1210052683739175e-12	7.206134836611545e-13
95700000	0.0049919825317237656	1.8862240202328708e-49	4.365888439251892e-62	4.264260465558914e-10	3.5396137356905452e-15	0.000016034081682736315	3.757404054601571e-26	4.1407518519955607e-16	1.7206471943543927e-13	1.1210052683739175e-12	7.206134836611545e-13
95800000	0.0049919825317237656	1.886224020232871e-49	4.365888439251892e-62	4.264260465558914e-10	3.5396137356905452e-15	0.000016034081682736315	3.757404054607664e-26	4.1407518519955607e-16	1.7206471943543927e-13	1.1210052683739175e-12	7.206134836611545e-13
95900000	0.0049919825317237656	1.886224020232871e-49	4.365888439251892e-62	4.264260465558914e-10	3.5396137356905452e-15	0.000016034081682736315	3.7574040546138093e-26	4.1407518519955607e-16	1.7206471943543927e-13	1.1210052683739175e-12	7.206134836611545e-13
96000000	0.0049919825317237656	1.886224020232871e-49	4.365888439251892e-62	4.264260465558914e-10	3.5396137356905452e-15	0.000016034081682736315	3.7574040546200013e-26	4.1407518519955607e-16	1.7206471943543927e-13	1.1210052683739175e-12	7.206134836611545e-13
96100000	0.0049919825317237656	1.886224020232871e-49	4.365888439251892e-62	4.264260465558914e-10	3.5396137356905452e-15	0.000016034081682736315	3.757404054626236e-26	4.1407518519955607e-16	1.7206471943543927e-13	1.1210052683739175e-12	7.206134836611545e-13
96200000	0.0049919825317237656	1.886224020232871e-49	4.365888439251892e-62	4.264260465558914e-10	3.5396137356905452e-15	0.000016034081682736315	3.7574040546325076e-26	4.1407518519955607e-16	1.7206471943543927e-13	1.1210052683739175e-12	7.206134836611545e-13
96300000	0.0049919825317237656	1.886224020232871e-49	4.365888439251892e-62	4.264260465558914e-10	3.5396137356905452e-15	0.000016034081682736315	3.7574040546388104e-26	4.1407518519955607e-16	1.7206471943543927e-13	1.1210052683739175e-12	7.206134836611545e-13
96400000	0.0049919825317237656	1.886224020232871e-49	4.365888439251892e-62	4.264260465558914e-10	3.5396137356905452e-15	0.000016034081682736315	3.7574040546451396e-26	4.1407518519955607e-16	1.7206471943543927e-13	1.1210052683739175e-12	7.206134836611545e-13
96500000	0.0049919825317237656	1.886224020232871e-49	4.365888439251892e-62	4.264260465558914e-10	3.5396137356905452e-15	0.000016034081682736315	3.7574040546514906e-26	4.1407518519955607e-16	1.7206471943543927e-13	1.1210052683739175e-12	7.206134836611545e-13
96600000	0.0049919825317237656	1.886224020232871e-49	4.365888439251892e-62	4.264260465558914e-10	3.539613735690545e-15	0.000016034081682736315	3.7574040546578576e-26	4.1407518519955607e-16	1.7206471943543927e-13	1.1210052683739175e-12	7.206134836611544e-13
96700000	0.0049919825317237656	1.886224020232871e-49	4.365888439251892e-62	4.264260465558914e-10	3.539613735690545e-15	0.000016034081682736315	3.757404054664235e-26	4.1407518519955607e-16	1.7206471943543927e-13	1.1210052683739175e-12	7.206134836611544e-13
96800000	0.0049919825317237656	1.886224020232871e-49	4.365888439251892e-62	4.264260465558914e-10	3.539613735690545e-15	0.000016034081682736315	3.757404054670619e-26	4.1407518519955607e-16	1.7206471943543927e-13	1.1210052683739175e-12	7.206134836611544e-13
96900000	0.0049919825317237656	1.886224020232871e-49	4.365888439251892e-62	4.264260465558914e-10	3.539613735690545e-15	0.000016034081682736315	3.7574040546770036e-26	4.1407518519955607e-16	1.7206471943543927e-13	1.1210052683739175e-12	7.206134836611544e-13
97000000	0.0049919825317237656	1.886224020232871e-49	4.365888439251892e-62	4.264260465558914e-10	3.539613735690545e-15	0.000016034081682736315	3.7574040546833833e-26	4.1407518519955607e-16	1.7206471943543927e-13	1.1210052683739175e-12	7.206134836611544e-13
97100000	0.0049919825317237656	1.886224020232871e-49	4.365888439251892e-62	4.264260465558914e-10	3.539613735690545e-15	0.000016034081682736315	3.757404054689753e-26	4.1407518519955607e-16	1.7206471943543927e-13	1.1210052683739175e-12	7.206134836611544e-13
97200000	0.0049919825317237656	1.886224020232871e-49	4.365888439251892e-62	4.264260465558914e-10	3.539613735690545e-15	0.000016034081682736315	3.757404054696108e-26	4.1407518519955607e-16	1.7206471943543927e-13	1.1210052683739175e-12	7.206134836611544e-13
97300000	0.0049919825317237656	1.886224020232871e-49	4.365888439251892e-62	4.264260465558914e-10	3.539613735690545e-15	0.000016034081682736315	3.757404054702444e-26	4.1407518519955607e-16	1.7206471943543927e-13	1.1210052683739175e-12	7.206134836611544e-13
97400000	0.0049919825317237656	1.886224020232871e-49	4.365888439251892e-62	4.264260465558914e-10	3.539613735690545e-15	0.000016034081682736315	3.7574040547087534e-26	4.1407518519955607e-16	1.7206471943543927e-13	1.1210052683739175e-12	7.206134836611544e-13
97500000	0.0049919825317237656	1.886224020232871e-49	4.365888439251892e-62	4.264260465558914e-10	3.539613735690545e-15	0.000016034081682736315	3.7574040547150327e-26	4.1407518519955607e-16	1.7206471943543927e-13	1.1210052683739175e-12	7.206134836611544e-13
97600000	0.0049919825317237656	1.886224020232871e-49	4.365888439251892e-62	4.264260465558914e-10	3.539613735690545e-15	0.000016034081682736315	3.757404054721277e-26	4.1407518519955607e-16	1.7206471943543927e-13	1.1210052683739175e-12	7.206134836611544e-13
97700000	0.0049919825317237656	1.886224020232871e-49	4.365888439251892e-62	4.264260465558914e-10	3.539613735690545e-15	0.000016034081682736315	3.75740405472748e-26	4.1407518519955607e-16	1.7206471943543927e-13	1.1210052683739175e-12	7.206134836611544e-13
97800000	0.0049919825317237656	1.886224020232871e-49	4.365888439251892e-62	4.264260465558914e-10	3.539613735690545e-15	0.000016034081682736315	3.7574040547336374e-26	4.1407518519955607e-16	1.7206471943543927e-13	1.1210052683739175e-12	7.206134836611544e-13
97900000	0.0049919825317237656	1.886224020232871e-49	4.365888439251892e-62	4.264260465558914e-10	3.539613735690545e-15	0.000016034081682736315	3.7574040547397433e-26	4.1407518519955607e-16	1.7206471943543927e-13	1.1210052683739175e-12	7.206134836611544e-13
98000000	0.0049919825317237656	1.886224020232871e-49	4.365888439251892e-62	4.264260465558914e-10	3.539613735690545e-15	0.000016034081682736315	3.757404054745793e-26	4.1407518519955607e-16	1.7206471943543927e-13	1.1210052683739175e-12	7.206134836611544e-13
98100000	0.0049919825317237656	1.886224020232871e-49	4.365888439251892e-62	4.264260465558914e-10	3.539613735690545e-15	0.000016034081682736315	3.757404054751781e-26	4.1407518519955607e-16	1.7206471943543927e-13	1.1210052683739175e-12	7.206134836611544e-13
98200000	0.0049919825317237656	1.886224020232871e-49	4.365888439251892e-62	4.264260465558914e-10	3.539613735690545e-15	0.000016034081682736315	3.7574040547577035e-26	4.1407518519955607e-16	1.7206471943543927e-13	1.1210052683739175e-12	7.206134836611544e-13
98300000	0.0049919825317237656	1.886224020232871e-49	4.365888439251892e-62	4.264260465558914e-10	3.539613735690545e-15	0.000016034081682736315	3.7574040547635534e-26	4.1407518519955607e-16	1.7206471943543927e-13	1.1210052683739175e-12	7.206134836611544e-13
98400000	0.0049919825317237656	1.886224020232871e-49	4.365888439251892e-62	4.264260465558914e-10	3.539613735690545e-15	0.000016034081682736315	3.7574040547693264e-26	4.1407518519955607e-16	1.7206471943543927e-13	1.1210052683739175e-12	7.206134836611544e-13
98500000	0.0049919825317237656	1.886224020232871e-49	4.365888439251892e-62	4.264260465558914e-10	3.539613735690545e-15	0.000016034081682736315	3.7574040547750173e-26	4.1407518519955607e-16	1.7206471943543927e-13	1.1210052683739175e-12	7.206134836611544e-13
98600000	0.0049919825317237656	1.886224020232871e-49	4.365888439251892e-62	4.264260465558914e-10	3.539613735690545e-15	0.000016034081682736315	3.7574040547806205e-26	4.1407518519955607e-16	1.7206471943543927e-13	1.1210052683739175e-12	7.206134836611544e-13
98700000	0.0049919825317237656	1.886224020232871e-49	4.365888439251892e-62	4.264260465558914e-10	3.539613735690545e-15	0.000016034081682736315	3.757404054786132e-26	4.1407518519955607e-16	1.7206471943543927e-13	1.1210052683739175e-12	7.206134836611544e-13
98800000	0.0049919825317237656	1.886224020232871e-49	4.365888439251892e-62	4.264260465558914e-10	3.539613735690545e-15	0.000016034081682736315	3.757404054791545e-26	4.1407518519955607e-16	1.7206471943543927e-13	1.1210052683739175e-12	7.206134836611544e-13
98900000	0.0049919825317237656	1.886224020232871e-49	4.365888439251892e-62	4.264260465558914e-10	3.539613735690545e-15	0.000016034081682736315	3.757404054796856e-26	4.1407518519955607e-16	1.7206471943543927e-13	1.1210052683739175e-12	7.206134836611544e-13
99000000	0.0049919825317237656	1.886224020232871e-49	4.365888439251892e-62	4.264260465558914e-10	3.539613735690545e-15	0.000016034081682736315	3.7574040548020583e-26	4.1407518519955607e-16	1.7206471943543927e-13	1.1210052683739175e-12	7.206134836611544e-13
99100000	0.0049919825317237656	1.886224020232871e-49	4.365888439251892e-62	4.264260465558914e-10	3.539613735690545e-15	0.000016034081682736315	3.7574040548071477e-26	4.1407518519955607e-16	1.7206471943543927e-13	1.1210052683739175e-12	7.206134836611544e-13
99200000	0.0049919825317237656	1.886224020232871e-49	4.365888439251892e-62	4.264260465558914e-10	3.539613735690545e-15	0.000016034081682736315	3.757404054812119e-26	4.1407518519955607e-16	1.7206471943543927e-13	1.1210052683739175e-12	7.206134836611544e-13
99300000	0.0049919825317237656	1.886224020232871e-49	4.365888439251892e-62	4.264260465558914e-10	3.539613735690545e-15	0.000016034081682736315	3.757404054816966e-26	4.1407518519955607e-16	1.7206471943543927e-13	1.1210052683739175e-12	7.206134836611544e-13
99400000	0.0049919825317237656	1.886224020232871e-49	4.365888439251892e-62	4.264260465558914e-10	3.539613735690545e-15	0.000016034081682736315	3.757404054821685e-26	4.1407518519955607e-16	1.7206471943543927e-13	1.1210052683739175e-12	7.206134836611544e-13
99500000	0.0049919825317237656	1.886224020232871e-49	4.365888439251892e-62	4.264260465558914e-10	3.539613735690545e-15	0.000016034081682736315	3.75740405482627e-26	4.1407518519955607e-16	1.7206471943543927e-13	1.1210052683739175e-12	7.206134836611544e-13
99600000	0.0049919825317237656	1.886224020232871e-49	4.365888439251892e-62	4.264260465558914e-10	3.539613735690545e-15	0.000016034081682736315	3.7574040548307156e-26	4.1407518519955607e-16	1.7206471943543927e-13	1.1210052683739175e-12	7.206134836611544e-13
99700000	0.0049919825317237656	1.886224020232871e-49	4.365888439251892e-62	4.264260465558914e-10	3.539613735690545e-15	0.000016034081682736315	3.7574040548350175e-26	4.1407518519955607e-16	1.7206471943543927e-13	1.1210052683739175e-12	7.206134836611544e-13
99800000	0.0049919825317237656	1.886224020232871e-49	4.365888439251892e-62	4.264260465558914e-10	3.539613735690545e-15	0.000016034081682736315	3.7574040548391696e-26	4.1407518519955607e-16	1.7206471943543927e-13	1.1210052683739175e-12	7.206134836611544e-13
99900000	0.0049919825317237656	1.886224020232871e-49	4.365888439251892e-62	4.264260465558914e-10	3.539613735690545e-15	0.000016034081682736315	3.7574040548431673e-26	4.1407518519955607e-16	1.7206471943543927e-13	1.1210052683739175e-12	7.206134836611544e-13
100000000	0.0049919825317237656	1.886224020232871e-49	4.365888439251892e-62	4.264260465558914e-10	3.539613735690545e-15	0.000016034081682736315	3.7574040548470055e-26	4.1407518519955607e-16	1.7206471943543927e-13	1.1210052683739175e-12	7.206134836611544e-13
