# Supplementary material for: Thermodynamics Underpinning the Microbial Community‐Level Nitrogen Energy Metabolism
Source: Environ Microbiol. 2025 Feb 16;27(2):e70055. doi: 10.1111/1462-2920.70055 (PMC11830459; doi:10.1111/1462-2920.70055)
Supplement: Supplementary file 1 — Data S1. [file EMI-27-e70055-s001.zip › SI/Nnetwork/Results/kdef_-10/Iin_-5/p_0.2/O2_-5.6_H_-2..csv]

time	N2	N2H4	N2H5	N2O	NH2OH	NH3	NH3OH	NH4	NO	NO2	NO3
0	0.00001	0.00001	0.00001	0.00001	0.00001	0.00001	0.00001	0.00001	0.00001	0.00001	0.00001
100000	0.004998570992490404	1.6140112228294604e-49	2.82797244975104e-59	2.4105395068943305e-9	1.98922781484325e-15	2.8531879655231774e-6	7.182621181927641e-22	2.3302585240020964e-13	1.6538033166811482e-12	3.52643151670227e-12	5.594052397976006e-13
200000	0.004998570992490403	1.6140112228294614e-49	2.82797244975104e-59	2.410539506894331e-9	1.989227814843252e-15	2.853187965523177e-6	7.18484155936119e-22	2.330258524002104e-13	1.6538033166811484e-12	3.52643151670227e-12	5.594052397976007e-13
300000	0.004998570992490404	1.6140112228294612e-49	2.8279724497510407e-59	2.4105395068943305e-9	1.9892278148432527e-15	2.8531879655231774e-6	7.184851856256204e-22	2.3302585240021035e-13	1.6538033166811484e-12	3.52643151670227e-12	5.594052397976007e-13
400000	0.004998570992490405	1.614011222829461e-49	2.8279724497510416e-59	2.41053950689433e-9	1.9892278148432535e-15	2.8531879655231774e-6	7.184848951975486e-22	2.330258524002103e-13	1.6538033166811484e-12	3.52643151670227e-12	5.594052397976007e-13
500000	0.004998570992490406	1.614011222829461e-49	2.827972449751042e-59	2.4105395068943296e-9	1.989227814843254e-15	2.853187965523178e-6	7.184847317661467e-22	2.3302585240021025e-13	1.6538033166811484e-12	3.52643151670227e-12	5.594052397976007e-13
600000	0.004998570992490406	1.614011222829461e-49	2.8279724497510425e-59	2.4105395068943296e-9	1.989227814843254e-15	2.853187965523178e-6	7.184846718648039e-22	2.3302585240021025e-13	1.6538033166811486e-12	3.52643151670227e-12	5.594052397976007e-13
700000	0.004998570992490405	1.614011222829461e-49	2.827972449751042e-59	2.4105395068943296e-9	1.989227814843254e-15	2.853187965523178e-6	7.184846920269095e-22	2.3302585240021025e-13	1.6538033166811486e-12	3.52643151670227e-12	5.594052397976007e-13
800000	0.004998570992490405	1.6140112228294612e-49	2.827972449751042e-59	2.4105395068943296e-9	1.9892278148432535e-15	2.8531879655231774e-6	7.18484768785853e-22	2.330258524002103e-13	1.6538033166811486e-12	3.52643151670227e-12	5.594052397976007e-13
900000	0.004998570992490404	1.6140112228294614e-49	2.8279724497510416e-59	2.41053950689433e-9	1.989227814843253e-15	2.8531879655231774e-6	7.1848487867502365e-22	2.330258524002103e-13	1.6538033166811486e-12	3.52643151670227e-12	5.594052397976007e-13
1000000	0.004998570992490404	1.6140112228294614e-49	2.827972449751041e-59	2.41053950689433e-9	1.989227814843253e-15	2.8531879655231774e-6	7.184849982278108e-22	2.330258524002103e-13	1.6538033166811486e-12	3.52643151670227e-12	5.594052397976007e-13
1100000	0.004998570992490403	1.6140112228294615e-49	2.827972449751041e-59	2.4105395068943305e-9	1.9892278148432527e-15	2.853187965523177e-6	7.184851039776037e-22	2.3302585240021035e-13	1.6538033166811486e-12	3.5264315167022706e-12	5.594052397976007e-13
1200000	0.004998570992490403	1.6140112228294617e-49	2.8279724497510407e-59	2.4105395068943305e-9	1.9892278148432523e-15	2.853187965523177e-6	7.184851724577917e-22	2.3302585240021035e-13	1.6538033166811486e-12	3.5264315167022706e-12	5.594052397976007e-13
1300000	0.004998570992490403	1.6140112228294617e-49	2.8279724497510407e-59	2.4105395068943305e-9	1.9892278148432523e-15	2.853187965523177e-6	7.1848518577463545e-22	2.3302585240021035e-13	1.6538033166811486e-12	3.5264315167022706e-12	5.594052397976007e-13
1400000	0.004998570992490403	1.6140112228294617e-49	2.8279724497510407e-59	2.4105395068943305e-9	1.9892278148432523e-15	2.853187965523177e-6	7.184851855245813e-22	2.3302585240021035e-13	1.6538033166811486e-12	3.5264315167022706e-12	5.594052397976007e-13
1500000	0.004998570992490403	1.6140112228294617e-49	2.8279724497510407e-59	2.4105395068943305e-9	1.9892278148432523e-15	2.853187965523177e-6	7.18485185397274e-22	2.3302585240021035e-13	1.6538033166811486e-12	3.5264315167022706e-12	5.594052397976007e-13
1600000	0.004998570992490403	1.6140112228294617e-49	2.8279724497510407e-59	2.4105395068943305e-9	1.9892278148432523e-15	2.853187965523177e-6	7.184851853683865e-22	2.3302585240021035e-13	1.6538033166811486e-12	3.5264315167022706e-12	5.594052397976007e-13
1700000	0.004998570992490403	1.6140112228294615e-49	2.8279724497510407e-59	2.4105395068943305e-9	1.9892278148432523e-15	2.853187965523177e-6	7.184851854135915e-22	2.3302585240021035e-13	1.6538033166811486e-12	3.5264315167022706e-12	5.594052397976007e-13
1800000	0.004998570992490403	1.6140112228294615e-49	2.8279724497510407e-59	2.4105395068943305e-9	1.989227814843252e-15	2.853187965523177e-6	7.184851855085621e-22	2.3302585240021035e-13	1.6538033166811486e-12	3.5264315167022706e-12	5.594052397976007e-13
1900000	0.004998570992490404	1.6140112228294614e-49	2.8279724497510403e-59	2.4105395068943305e-9	1.989227814843252e-15	2.853187965523177e-6	7.18485185628971e-22	2.3302585240021035e-13	1.6538033166811484e-12	3.5264315167022706e-12	5.594052397976007e-13
2000000	0.004998570992490404	1.6140112228294614e-49	2.8279724497510403e-59	2.4105395068943305e-9	1.989227814843252e-15	2.853187965523177e-6	7.184851857504913e-22	2.3302585240021035e-13	1.6538033166811484e-12	3.52643151670227e-12	5.594052397976007e-13
2100000	0.004998570992490404	1.6140112228294612e-49	2.8279724497510403e-59	2.4105395068943305e-9	1.989227814843252e-15	2.853187965523177e-6	7.184851858487956e-22	2.3302585240021035e-13	1.6538033166811484e-12	3.52643151670227e-12	5.594052397976007e-13
2200000	0.004998570992490404	1.6140112228294612e-49	2.8279724497510403e-59	2.4105395068943305e-9	1.989227814843252e-15	2.853187965523177e-6	7.18485185899557e-22	2.3302585240021035e-13	1.6538033166811484e-12	3.52643151670227e-12	5.594052397976007e-13
2300000	0.004998570992490404	1.6140112228294612e-49	2.8279724497510403e-59	2.4105395068943305e-9	1.989227814843252e-15	2.853187965523177e-6	7.184851859016811e-22	2.3302585240021035e-13	1.6538033166811484e-12	3.52643151670227e-12	5.594052397976007e-13
2400000	0.004998570992490404	1.6140112228294612e-49	2.8279724497510403e-59	2.4105395068943305e-9	1.989227814843252e-15	2.853187965523177e-6	7.184851859013101e-22	2.3302585240021035e-13	1.6538033166811484e-12	3.52643151670227e-12	5.594052397976007e-13
2500000	0.004998570992490404	1.614011222829461e-49	2.8279724497510403e-59	2.4105395068943305e-9	1.989227814843252e-15	2.853187965523177e-6	7.184851859009549e-22	2.3302585240021035e-13	1.6538033166811484e-12	3.52643151670227e-12	5.594052397976007e-13
2600000	0.004998570992490404	1.614011222829461e-49	2.8279724497510403e-59	2.4105395068943305e-9	1.989227814843252e-15	2.853187965523177e-6	7.184851859006152e-22	2.3302585240021035e-13	1.6538033166811484e-12	3.5264315167022698e-12	5.594052397976007e-13
2700000	0.004998570992490404	1.614011222829461e-49	2.8279724497510403e-59	2.4105395068943305e-9	1.989227814843252e-15	2.853187965523177e-6	7.184851859002908e-22	2.3302585240021035e-13	1.6538033166811484e-12	3.5264315167022698e-12	5.594052397976007e-13
2800000	0.004998570992490404	1.614011222829461e-49	2.8279724497510403e-59	2.4105395068943305e-9	1.989227814843252e-15	2.853187965523177e-6	7.184851858999815e-22	2.3302585240021035e-13	1.6538033166811484e-12	3.5264315167022698e-12	5.594052397976007e-13
2900000	0.004998570992490404	1.6140112228294608e-49	2.8279724497510403e-59	2.4105395068943305e-9	1.989227814843252e-15	2.853187965523177e-6	7.184851858996869e-22	2.3302585240021035e-13	1.6538033166811484e-12	3.5264315167022698e-12	5.594052397976007e-13
3000000	0.004998570992490404	1.6140112228294608e-49	2.8279724497510403e-59	2.4105395068943305e-9	1.989227814843252e-15	2.853187965523177e-6	7.184851858994068e-22	2.330258524002104e-13	1.6538033166811482e-12	3.5264315167022698e-12	5.594052397976007e-13
3100000	0.004998570992490404	1.6140112228294608e-49	2.8279724497510403e-59	2.4105395068943305e-9	1.989227814843252e-15	2.853187965523177e-6	7.184851858991411e-22	2.330258524002104e-13	1.6538033166811482e-12	3.5264315167022698e-12	5.594052397976007e-13
3200000	0.004998570992490404	1.6140112228294608e-49	2.8279724497510403e-59	2.4105395068943305e-9	1.989227814843252e-15	2.853187965523177e-6	7.184851858988893e-22	2.330258524002104e-13	1.6538033166811482e-12	3.5264315167022698e-12	5.594052397976007e-13
3300000	0.004998570992490404	1.6140112228294606e-49	2.8279724497510403e-59	2.4105395068943305e-9	1.989227814843252e-15	2.853187965523177e-6	7.184851858986513e-22	2.330258524002104e-13	1.6538033166811482e-12	3.5264315167022698e-12	5.594052397976007e-13
3400000	0.004998570992490404	1.6140112228294606e-49	2.8279724497510403e-59	2.4105395068943305e-9	1.989227814843252e-15	2.853187965523177e-6	7.1848518589842685e-22	2.330258524002104e-13	1.6538033166811482e-12	3.5264315167022694e-12	5.594052397976007e-13
3500000	0.004998570992490404	1.6140112228294606e-49	2.8279724497510403e-59	2.4105395068943305e-9	1.989227814843252e-15	2.853187965523177e-6	7.184851858982156e-22	2.330258524002104e-13	1.6538033166811482e-12	3.5264315167022694e-12	5.594052397976007e-13
3600000	0.004998570992490405	1.6140112228294606e-49	2.8279724497510403e-59	2.410539506894331e-9	1.989227814843252e-15	2.853187965523177e-6	7.184851858980175e-22	2.330258524002104e-13	1.6538033166811482e-12	3.5264315167022694e-12	5.594052397976007e-13
3700000	0.004998570992490405	1.6140112228294606e-49	2.8279724497510403e-59	2.410539506894331e-9	1.989227814843252e-15	2.8531879655231774e-6	7.1848518589783205e-22	2.330258524002104e-13	1.6538033166811482e-12	3.5264315167022694e-12	5.594052397976007e-13
3800000	0.004998570992490405	1.6140112228294606e-49	2.82797244975104e-59	2.410539506894331e-9	1.989227814843252e-15	2.8531879655231774e-6	7.184851858976591e-22	2.330258524002104e-13	1.6538033166811482e-12	3.5264315167022694e-12	5.594052397976007e-13
3900000	0.004998570992490405	1.6140112228294604e-49	2.82797244975104e-59	2.410539506894331e-9	1.989227814843252e-15	2.8531879655231774e-6	7.184851858974984e-22	2.330258524002104e-13	1.6538033166811482e-12	3.5264315167022694e-12	5.594052397976007e-13
4000000	0.004998570992490405	1.6140112228294604e-49	2.82797244975104e-59	2.410539506894331e-9	1.989227814843252e-15	2.8531879655231774e-6	7.184851858973498e-22	2.330258524002104e-13	1.6538033166811482e-12	3.5264315167022694e-12	5.594052397976007e-13
4100000	0.004998570992490405	1.6140112228294604e-49	2.82797244975104e-59	2.410539506894331e-9	1.989227814843252e-15	2.8531879655231774e-6	7.184851858972128e-22	2.330258524002104e-13	1.6538033166811482e-12	3.5264315167022694e-12	5.594052397976007e-13
4200000	0.004998570992490405	1.6140112228294604e-49	2.82797244975104e-59	2.410539506894331e-9	1.989227814843252e-15	2.8531879655231774e-6	7.184851858970874e-22	2.330258524002104e-13	1.6538033166811482e-12	3.5264315167022694e-12	5.594052397976007e-13
4300000	0.004998570992490405	1.6140112228294604e-49	2.82797244975104e-59	2.410539506894331e-9	1.989227814843252e-15	2.8531879655231774e-6	7.184851858969732e-22	2.330258524002104e-13	1.6538033166811482e-12	3.5264315167022694e-12	5.594052397976007e-13
4400000	0.004998570992490405	1.6140112228294604e-49	2.82797244975104e-59	2.410539506894331e-9	1.989227814843252e-15	2.8531879655231774e-6	7.1848518589687e-22	2.330258524002104e-13	1.6538033166811482e-12	3.5264315167022694e-12	5.594052397976007e-13
4500000	0.004998570992490405	1.6140112228294604e-49	2.82797244975104e-59	2.410539506894331e-9	1.989227814843252e-15	2.8531879655231774e-6	7.184851858967776e-22	2.330258524002104e-13	1.6538033166811482e-12	3.5264315167022694e-12	5.594052397976007e-13
4600000	0.004998570992490405	1.6140112228294604e-49	2.82797244975104e-59	2.410539506894331e-9	1.989227814843252e-15	2.8531879655231774e-6	7.184851858966956e-22	2.330258524002104e-13	1.6538033166811482e-12	3.5264315167022694e-12	5.594052397976007e-13
4700000	0.004998570992490405	1.6140112228294602e-49	2.82797244975104e-59	2.410539506894331e-9	1.989227814843252e-15	2.8531879655231774e-6	7.184851858966238e-22	2.330258524002104e-13	1.6538033166811482e-12	3.5264315167022694e-12	5.594052397976007e-13
4800000	0.004998570992490405	1.6140112228294602e-49	2.82797244975104e-59	2.410539506894331e-9	1.989227814843252e-15	2.8531879655231774e-6	7.1848518589656205e-22	2.330258524002104e-13	1.6538033166811482e-12	3.5264315167022694e-12	5.594052397976007e-13
4900000	0.004998570992490405	1.6140112228294602e-49	2.82797244975104e-59	2.410539506894331e-9	1.989227814843252e-15	2.8531879655231774e-6	7.1848518589651e-22	2.330258524002104e-13	1.6538033166811482e-12	3.5264315167022694e-12	5.594052397976007e-13
5000000	0.004998570992490405	1.6140112228294602e-49	2.82797244975104e-59	2.410539506894331e-9	1.989227814843252e-15	2.8531879655231774e-6	7.184851858964674e-22	2.330258524002104e-13	1.6538033166811482e-12	3.5264315167022694e-12	5.594052397976007e-13
5100000	0.004998570992490405	1.6140112228294602e-49	2.82797244975104e-59	2.410539506894331e-9	1.989227814843252e-15	2.8531879655231774e-6	7.184851858964342e-22	2.330258524002104e-13	1.6538033166811482e-12	3.5264315167022694e-12	5.594052397976007e-13
5200000	0.004998570992490405	1.6140112228294602e-49	2.82797244975104e-59	2.410539506894331e-9	1.989227814843252e-15	2.8531879655231774e-6	7.184851858964097e-22	2.330258524002104e-13	1.6538033166811482e-12	3.5264315167022694e-12	5.594052397976007e-13
5300000	0.004998570992490405	1.6140112228294602e-49	2.82797244975104e-59	2.410539506894331e-9	1.989227814843252e-15	2.8531879655231774e-6	7.184851858963941e-22	2.330258524002104e-13	1.6538033166811482e-12	3.5264315167022694e-12	5.594052397976007e-13
5400000	0.004998570992490405	1.6140112228294602e-49	2.82797244975104e-59	2.410539506894331e-9	1.989227814843252e-15	2.8531879655231774e-6	7.1848518589638685e-22	2.330258524002104e-13	1.6538033166811482e-12	3.5264315167022694e-12	5.594052397976007e-13
5500000	0.004998570992490405	1.6140112228294602e-49	2.82797244975104e-59	2.410539506894331e-9	1.989227814843252e-15	2.8531879655231774e-6	7.184851858963879e-22	2.330258524002104e-13	1.6538033166811482e-12	3.5264315167022694e-12	5.594052397976007e-13
5600000	0.004998570992490405	1.6140112228294602e-49	2.8279724497510403e-59	2.410539506894331e-9	1.989227814843252e-15	2.8531879655231774e-6	7.184851858963968e-22	2.330258524002104e-13	1.6538033166811482e-12	3.5264315167022694e-12	5.594052397976007e-13
5700000	0.004998570992490405	1.6140112228294602e-49	2.8279724497510403e-59	2.410539506894331e-9	1.989227814843252e-15	2.8531879655231774e-6	7.184851858964135e-22	2.330258524002104e-13	1.6538033166811482e-12	3.5264315167022694e-12	5.594052397976007e-13
5800000	0.004998570992490405	1.61401122282946e-49	2.8279724497510403e-59	2.410539506894331e-9	1.989227814843252e-15	2.8531879655231774e-6	7.184851858964376e-22	2.330258524002104e-13	1.6538033166811482e-12	3.5264315167022694e-12	5.594052397976007e-13
5900000	0.004998570992490405	1.61401122282946e-49	2.8279724497510403e-59	2.410539506894331e-9	1.989227814843252e-15	2.8531879655231774e-6	7.1848518589646895e-22	2.330258524002104e-13	1.6538033166811482e-12	3.5264315167022694e-12	5.594052397976007e-13
6000000	0.004998570992490405	1.61401122282946e-49	2.8279724497510403e-59	2.410539506894331e-9	1.989227814843252e-15	2.8531879655231774e-6	7.184851858965071e-22	2.330258524002104e-13	1.653803316681148e-12	3.5264315167022694e-12	5.594052397976007e-13
6100000	0.004998570992490405	1.61401122282946e-49	2.8279724497510403e-59	2.410539506894331e-9	1.989227814843252e-15	2.8531879655231774e-6	7.184851858965522e-22	2.330258524002104e-13	1.653803316681148e-12	3.5264315167022694e-12	5.594052397976007e-13
6200000	0.004998570992490405	1.61401122282946e-49	2.8279724497510403e-59	2.410539506894331e-9	1.989227814843252e-15	2.8531879655231774e-6	7.184851858966035e-22	2.330258524002104e-13	1.653803316681148e-12	3.5264315167022694e-12	5.594052397976007e-13
6300000	0.004998570992490405	1.61401122282946e-49	2.8279724497510403e-59	2.410539506894331e-9	1.989227814843252e-15	2.8531879655231774e-6	7.184851858966611e-22	2.330258524002104e-13	1.653803316681148e-12	3.5264315167022694e-12	5.594052397976007e-13
6400000	0.004998570992490405	1.61401122282946e-49	2.8279724497510403e-59	2.410539506894331e-9	1.989227814843252e-15	2.8531879655231774e-6	7.184851858967246e-22	2.330258524002104e-13	1.653803316681148e-12	3.5264315167022694e-12	5.594052397976007e-13
6500000	0.004998570992490405	1.61401122282946e-49	2.8279724497510403e-59	2.410539506894331e-9	1.989227814843252e-15	2.8531879655231774e-6	7.184851858967939e-22	2.330258524002104e-13	1.653803316681148e-12	3.5264315167022694e-12	5.594052397976007e-13
6600000	0.004998570992490405	1.61401122282946e-49	2.8279724497510403e-59	2.410539506894331e-9	1.989227814843252e-15	2.8531879655231774e-6	7.184851858968684e-22	2.330258524002104e-13	1.653803316681148e-12	3.5264315167022694e-12	5.594052397976007e-13
6700000	0.004998570992490405	1.61401122282946e-49	2.8279724497510403e-59	2.410539506894331e-9	1.989227814843252e-15	2.8531879655231774e-6	7.184851858969483e-22	2.330258524002104e-13	1.653803316681148e-12	3.5264315167022694e-12	5.594052397976007e-13
6800000	0.004998570992490405	1.61401122282946e-49	2.8279724497510403e-59	2.410539506894331e-9	1.989227814843252e-15	2.8531879655231774e-6	7.18485185897033e-22	2.330258524002104e-13	1.653803316681148e-12	3.5264315167022694e-12	5.594052397976007e-13
6900000	0.004998570992490405	1.61401122282946e-49	2.8279724497510403e-59	2.410539506894331e-9	1.989227814843252e-15	2.8531879655231774e-6	7.184851858971223e-22	2.330258524002104e-13	1.653803316681148e-12	3.5264315167022694e-12	5.594052397976007e-13
7000000	0.004998570992490405	1.61401122282946e-49	2.8279724497510403e-59	2.410539506894331e-9	1.989227814843252e-15	2.8531879655231774e-6	7.184851858972162e-22	2.330258524002104e-13	1.653803316681148e-12	3.5264315167022694e-12	5.594052397976007e-13
7100000	0.004998570992490405	1.61401122282946e-49	2.8279724497510403e-59	2.410539506894331e-9	1.989227814843252e-15	2.8531879655231774e-6	7.184851858973142e-22	2.330258524002104e-13	1.653803316681148e-12	3.5264315167022694e-12	5.594052397976007e-13
7200000	0.004998570992490405	1.61401122282946e-49	2.8279724497510403e-59	2.410539506894331e-9	1.989227814843252e-15	2.8531879655231774e-6	7.184851858974161e-22	2.330258524002104e-13	1.653803316681148e-12	3.5264315167022694e-12	5.594052397976007e-13
7300000	0.004998570992490405	1.61401122282946e-49	2.8279724497510403e-59	2.410539506894331e-9	1.989227814843252e-15	2.8531879655231774e-6	7.184851858975216e-22	2.330258524002104e-13	1.653803316681148e-12	3.5264315167022694e-12	5.594052397976007e-13
7400000	0.004998570992490405	1.61401122282946e-49	2.8279724497510403e-59	2.410539506894331e-9	1.989227814843252e-15	2.8531879655231774e-6	7.184851858976306e-22	2.330258524002104e-13	1.653803316681148e-12	3.5264315167022698e-12	5.594052397976007e-13
7500000	0.004998570992490405	1.61401122282946e-49	2.8279724497510403e-59	2.410539506894331e-9	1.989227814843252e-15	2.8531879655231774e-6	7.184851858977427e-22	2.330258524002104e-13	1.653803316681148e-12	3.5264315167022698e-12	5.594052397976007e-13
7600000	0.004998570992490405	1.61401122282946e-49	2.8279724497510403e-59	2.410539506894331e-9	1.989227814843252e-15	2.853187965523177e-6	7.184851858978577e-22	2.330258524002104e-13	1.653803316681148e-12	3.5264315167022698e-12	5.594052397976007e-13
7700000	0.004998570992490405	1.61401122282946e-49	2.8279724497510403e-59	2.410539506894331e-9	1.989227814843252e-15	2.853187965523177e-6	7.184851858979754e-22	2.330258524002104e-13	1.653803316681148e-12	3.5264315167022698e-12	5.594052397976007e-13
7800000	0.004998570992490405	1.61401122282946e-49	2.8279724497510403e-59	2.410539506894331e-9	1.989227814843252e-15	2.853187965523177e-6	7.184851858980955e-22	2.330258524002104e-13	1.653803316681148e-12	3.5264315167022698e-12	5.594052397976007e-13
7900000	0.004998570992490405	1.61401122282946e-49	2.8279724497510403e-59	2.410539506894331e-9	1.989227814843252e-15	2.853187965523177e-6	7.184851858982177e-22	2.330258524002104e-13	1.653803316681148e-12	3.5264315167022698e-12	5.594052397976007e-13
8000000	0.004998570992490405	1.61401122282946e-49	2.8279724497510403e-59	2.4105395068943305e-9	1.9892278148432523e-15	2.853187965523177e-6	7.184851858983417e-22	2.330258524002104e-13	1.653803316681148e-12	3.5264315167022698e-12	5.594052397976007e-13
8100000	0.004998570992490405	1.61401122282946e-49	2.8279724497510403e-59	2.4105395068943305e-9	1.9892278148432523e-15	2.853187965523177e-6	7.184851858984675e-22	2.330258524002104e-13	1.653803316681148e-12	3.5264315167022698e-12	5.594052397976007e-13
8200000	0.004998570992490405	1.61401122282946e-49	2.8279724497510403e-59	2.4105395068943305e-9	1.9892278148432523e-15	2.853187965523177e-6	7.184851858985946e-22	2.330258524002104e-13	1.653803316681148e-12	3.5264315167022698e-12	5.594052397976007e-13
8300000	0.004998570992490405	1.61401122282946e-49	2.8279724497510403e-59	2.4105395068943305e-9	1.9892278148432523e-15	2.853187965523177e-6	7.184851858987229e-22	2.330258524002104e-13	1.653803316681148e-12	3.5264315167022698e-12	5.594052397976007e-13
8400000	0.004998570992490405	1.61401122282946e-49	2.8279724497510403e-59	2.4105395068943305e-9	1.9892278148432523e-15	2.853187965523177e-6	7.18485185898852e-22	2.330258524002104e-13	1.653803316681148e-12	3.5264315167022698e-12	5.594052397976007e-13
8500000	0.004998570992490405	1.61401122282946e-49	2.8279724497510403e-59	2.4105395068943305e-9	1.9892278148432523e-15	2.853187965523177e-6	7.184851858989818e-22	2.330258524002104e-13	1.653803316681148e-12	3.5264315167022698e-12	5.594052397976007e-13
8600000	0.004998570992490405	1.61401122282946e-49	2.8279724497510403e-59	2.4105395068943305e-9	1.9892278148432523e-15	2.853187965523177e-6	7.184851858991119e-22	2.330258524002104e-13	1.653803316681148e-12	3.5264315167022698e-12	5.594052397976007e-13
8700000	0.004998570992490405	1.61401122282946e-49	2.8279724497510403e-59	2.4105395068943305e-9	1.9892278148432523e-15	2.853187965523177e-6	7.184851858992422e-22	2.330258524002104e-13	1.653803316681148e-12	3.5264315167022698e-12	5.594052397976007e-13
8800000	0.004998570992490405	1.61401122282946e-49	2.8279724497510403e-59	2.4105395068943305e-9	1.9892278148432523e-15	2.853187965523177e-6	7.184851858993723e-22	2.330258524002104e-13	1.653803316681148e-12	3.52643151670227e-12	5.594052397976007e-13
8900000	0.004998570992490405	1.61401122282946e-49	2.8279724497510403e-59	2.4105395068943305e-9	1.9892278148432523e-15	2.853187965523177e-6	7.184851858995021e-22	2.330258524002104e-13	1.653803316681148e-12	3.52643151670227e-12	5.594052397976007e-13
9000000	0.004998570992490405	1.61401122282946e-49	2.8279724497510403e-59	2.4105395068943305e-9	1.9892278148432523e-15	2.853187965523177e-6	7.184851858996312e-22	2.330258524002104e-13	1.653803316681148e-12	3.52643151670227e-12	5.594052397976007e-13
9100000	0.004998570992490405	1.61401122282946e-49	2.8279724497510403e-59	2.4105395068943305e-9	1.9892278148432523e-15	2.853187965523177e-6	7.184851858997594e-22	2.330258524002104e-13	1.653803316681148e-12	3.52643151670227e-12	5.594052397976007e-13
9200000	0.004998570992490405	1.61401122282946e-49	2.8279724497510403e-59	2.4105395068943305e-9	1.9892278148432523e-15	2.853187965523177e-6	7.184851858998865e-22	2.330258524002104e-13	1.653803316681148e-12	3.52643151670227e-12	5.594052397976007e-13
9300000	0.004998570992490405	1.61401122282946e-49	2.8279724497510403e-59	2.4105395068943305e-9	1.9892278148432523e-15	2.853187965523177e-6	7.184851859000122e-22	2.330258524002104e-13	1.653803316681148e-12	3.52643151670227e-12	5.594052397976007e-13
9400000	0.004998570992490405	1.61401122282946e-49	2.8279724497510407e-59	2.4105395068943305e-9	1.9892278148432523e-15	2.853187965523177e-6	7.184851859001362e-22	2.330258524002104e-13	1.653803316681148e-12	3.52643151670227e-12	5.594052397976007e-13
9500000	0.004998570992490405	1.61401122282946e-49	2.8279724497510407e-59	2.4105395068943305e-9	1.9892278148432523e-15	2.853187965523177e-6	7.184851859002584e-22	2.330258524002104e-13	1.653803316681148e-12	3.52643151670227e-12	5.594052397976007e-13
9600000	0.004998570992490405	1.61401122282946e-49	2.8279724497510407e-59	2.4105395068943305e-9	1.9892278148432523e-15	2.853187965523177e-6	7.184851859003784e-22	2.330258524002104e-13	1.653803316681148e-12	3.52643151670227e-12	5.594052397976007e-13
9700000	0.004998570992490405	1.61401122282946e-49	2.8279724497510407e-59	2.4105395068943305e-9	1.9892278148432523e-15	2.853187965523177e-6	7.184851859004959e-22	2.330258524002104e-13	1.653803316681148e-12	3.52643151670227e-12	5.594052397976007e-13
9800000	0.004998570992490405	1.61401122282946e-49	2.8279724497510407e-59	2.4105395068943305e-9	1.9892278148432523e-15	2.853187965523177e-6	7.184851859006109e-22	2.330258524002104e-13	1.653803316681148e-12	3.52643151670227e-12	5.594052397976007e-13
9900000	0.004998570992490405	1.61401122282946e-49	2.8279724497510407e-59	2.4105395068943305e-9	1.9892278148432523e-15	2.853187965523177e-6	7.184851859007229e-22	2.330258524002104e-13	1.653803316681148e-12	3.52643151670227e-12	5.594052397976007e-13
10000000	0.004998570992490405	1.61401122282946e-49	2.8279724497510407e-59	2.4105395068943305e-9	1.9892278148432523e-15	2.853187965523177e-6	7.184851859008317e-22	2.330258524002104e-13	1.653803316681148e-12	3.52643151670227e-12	5.594052397976007e-13
10100000	0.004998570992490405	1.61401122282946e-49	2.8279724497510407e-59	2.4105395068943305e-9	1.9892278148432523e-15	2.853187965523177e-6	7.184851859009371e-22	2.330258524002104e-13	1.653803316681148e-12	3.52643151670227e-12	5.594052397976007e-13
10200000	0.004998570992490405	1.61401122282946e-49	2.8279724497510407e-59	2.4105395068943305e-9	1.9892278148432523e-15	2.853187965523177e-6	7.18485185901039e-22	2.330258524002104e-13	1.653803316681148e-12	3.52643151670227e-12	5.594052397976007e-13
10300000	0.004998570992490405	1.61401122282946e-49	2.8279724497510407e-59	2.4105395068943305e-9	1.9892278148432527e-15	2.853187965523177e-6	7.184851859011368e-22	2.330258524002104e-13	1.653803316681148e-12	3.52643151670227e-12	5.594052397976007e-13
10400000	0.004998570992490405	1.61401122282946e-49	2.8279724497510407e-59	2.4105395068943305e-9	1.9892278148432527e-15	2.853187965523177e-6	7.184851859012305e-22	2.330258524002104e-13	1.653803316681148e-12	3.5264315167022706e-12	5.594052397976007e-13
10500000	0.004998570992490405	1.61401122282946e-49	2.8279724497510407e-59	2.4105395068943305e-9	1.9892278148432527e-15	2.853187965523177e-6	7.184851859013197e-22	2.330258524002104e-13	1.653803316681148e-12	3.5264315167022706e-12	5.594052397976007e-13
10600000	0.004998570992490405	1.61401122282946e-49	2.8279724497510407e-59	2.4105395068943305e-9	1.9892278148432527e-15	2.853187965523177e-6	7.184851859014042e-22	2.330258524002104e-13	1.653803316681148e-12	3.5264315167022706e-12	5.594052397976007e-13
10700000	0.004998570992490405	1.61401122282946e-49	2.8279724497510407e-59	2.4105395068943305e-9	1.9892278148432527e-15	2.853187965523177e-6	7.184851859014839e-22	2.330258524002104e-13	1.653803316681148e-12	3.5264315167022706e-12	5.594052397976007e-13
10800000	0.004998570992490405	1.61401122282946e-49	2.8279724497510407e-59	2.4105395068943305e-9	1.9892278148432527e-15	2.853187965523177e-6	7.184851859015584e-22	2.330258524002104e-13	1.653803316681148e-12	3.5264315167022706e-12	5.594052397976007e-13
10900000	0.004998570992490405	1.6140112228294598e-49	2.8279724497510407e-59	2.4105395068943305e-9	1.9892278148432527e-15	2.853187965523177e-6	7.184851859016273e-22	2.330258524002104e-13	1.653803316681148e-12	3.5264315167022706e-12	5.594052397976007e-13
11000000	0.004998570992490405	1.6140112228294598e-49	2.8279724497510407e-59	2.4105395068943305e-9	1.9892278148432527e-15	2.853187965523177e-6	7.184851859016907e-22	2.330258524002104e-13	1.653803316681148e-12	3.5264315167022706e-12	5.594052397976007e-13
11100000	0.004998570992490405	1.6140112228294598e-49	2.8279724497510407e-59	2.4105395068943305e-9	1.9892278148432527e-15	2.853187965523177e-6	7.18485185901748e-22	2.330258524002104e-13	1.653803316681148e-12	3.5264315167022706e-12	5.594052397976007e-13
11200000	0.004998570992490405	1.6140112228294598e-49	2.8279724497510407e-59	2.4105395068943305e-9	1.9892278148432527e-15	2.853187965523177e-6	7.184851859017992e-22	2.330258524002104e-13	1.653803316681148e-12	3.5264315167022706e-12	5.594052397976007e-13
11300000	0.004998570992490405	1.6140112228294598e-49	2.8279724497510407e-59	2.4105395068943305e-9	1.9892278148432527e-15	2.853187965523177e-6	7.18485185901844e-22	2.330258524002104e-13	1.653803316681148e-12	3.5264315167022706e-12	5.594052397976007e-13
11400000	0.004998570992490405	1.6140112228294598e-49	2.8279724497510407e-59	2.4105395068943305e-9	1.9892278148432527e-15	2.853187965523177e-6	7.18485185901882e-22	2.330258524002104e-13	1.653803316681148e-12	3.5264315167022706e-12	5.594052397976007e-13
11500000	0.004998570992490405	1.6140112228294598e-49	2.8279724497510407e-59	2.4105395068943305e-9	1.9892278148432527e-15	2.853187965523177e-6	7.18485185901913e-22	2.330258524002104e-13	1.653803316681148e-12	3.5264315167022706e-12	5.594052397976007e-13
11600000	0.004998570992490405	1.6140112228294598e-49	2.8279724497510407e-59	2.4105395068943305e-9	1.9892278148432527e-15	2.853187965523177e-6	7.184851859019369e-22	2.330258524002104e-13	1.653803316681148e-12	3.5264315167022706e-12	5.594052397976007e-13
11700000	0.004998570992490405	1.6140112228294598e-49	2.8279724497510407e-59	2.4105395068943305e-9	1.9892278148432527e-15	2.853187965523177e-6	7.184851859019533e-22	2.330258524002104e-13	1.653803316681148e-12	3.5264315167022706e-12	5.594052397976007e-13
11800000	0.004998570992490405	1.6140112228294598e-49	2.8279724497510407e-59	2.4105395068943305e-9	1.9892278148432527e-15	2.853187965523177e-6	7.18485185901962e-22	2.330258524002104e-13	1.653803316681148e-12	3.5264315167022706e-12	5.594052397976007e-13
11900000	0.004998570992490405	1.6140112228294598e-49	2.8279724497510407e-59	2.4105395068943305e-9	1.9892278148432527e-15	2.853187965523177e-6	7.184851859019634e-22	2.330258524002104e-13	1.653803316681148e-12	3.5264315167022706e-12	5.594052397976007e-13
12000000	0.004998570992490405	1.6140112228294598e-49	2.8279724497510407e-59	2.4105395068943305e-9	1.9892278148432527e-15	2.853187965523177e-6	7.184851859019633e-22	2.330258524002104e-13	1.653803316681148e-12	3.5264315167022706e-12	5.594052397976007e-13
12100000	0.004998570992490405	1.6140112228294598e-49	2.8279724497510407e-59	2.4105395068943305e-9	1.9892278148432527e-15	2.853187965523177e-6	7.184851859019633e-22	2.330258524002104e-13	1.653803316681148e-12	3.5264315167022706e-12	5.594052397976007e-13
12200000	0.004998570992490405	1.6140112228294598e-49	2.8279724497510407e-59	2.4105395068943305e-9	1.9892278148432527e-15	2.853187965523177e-6	7.184851859019633e-22	2.330258524002104e-13	1.653803316681148e-12	3.5264315167022706e-12	5.594052397976007e-13
12300000	0.004998570992490405	1.6140112228294598e-49	2.8279724497510407e-59	2.4105395068943305e-9	1.9892278148432527e-15	2.853187965523177e-6	7.184851859019632e-22	2.330258524002104e-13	1.653803316681148e-12	3.5264315167022706e-12	5.594052397976007e-13
12400000	0.004998570992490405	1.6140112228294598e-49	2.8279724497510407e-59	2.4105395068943305e-9	1.9892278148432527e-15	2.853187965523177e-6	7.184851859019632e-22	2.330258524002104e-13	1.653803316681148e-12	3.5264315167022706e-12	5.594052397976007e-13
12500000	0.004998570992490405	1.6140112228294598e-49	2.8279724497510407e-59	2.4105395068943305e-9	1.9892278148432527e-15	2.853187965523177e-6	7.184851859019632e-22	2.330258524002104e-13	1.653803316681148e-12	3.5264315167022706e-12	5.594052397976007e-13
12600000	0.004998570992490405	1.6140112228294598e-49	2.8279724497510407e-59	2.4105395068943305e-9	1.9892278148432527e-15	2.853187965523177e-6	7.184851859019631e-22	2.330258524002104e-13	1.653803316681148e-12	3.5264315167022706e-12	5.594052397976007e-13
12700000	0.004998570992490405	1.6140112228294598e-49	2.8279724497510407e-59	2.4105395068943305e-9	1.9892278148432527e-15	2.853187965523177e-6	7.184851859019631e-22	2.330258524002104e-13	1.653803316681148e-12	3.5264315167022706e-12	5.594052397976007e-13
12800000	0.004998570992490405	1.6140112228294598e-49	2.8279724497510407e-59	2.4105395068943305e-9	1.9892278148432527e-15	2.853187965523177e-6	7.184851859019631e-22	2.330258524002104e-13	1.653803316681148e-12	3.5264315167022706e-12	5.594052397976007e-13
12900000	0.004998570992490405	1.6140112228294598e-49	2.8279724497510407e-59	2.4105395068943305e-9	1.9892278148432527e-15	2.853187965523177e-6	7.18485185901963e-22	2.330258524002104e-13	1.653803316681148e-12	3.5264315167022706e-12	5.594052397976007e-13
13000000	0.004998570992490405	1.6140112228294596e-49	2.8279724497510407e-59	2.4105395068943305e-9	1.9892278148432527e-15	2.853187965523177e-6	7.18485185901963e-22	2.330258524002104e-13	1.653803316681148e-12	3.5264315167022706e-12	5.594052397976007e-13
13100000	0.004998570992490405	1.6140112228294596e-49	2.8279724497510407e-59	2.4105395068943305e-9	1.9892278148432527e-15	2.853187965523177e-6	7.18485185901963e-22	2.330258524002104e-13	1.653803316681148e-12	3.5264315167022706e-12	5.594052397976007e-13
13200000	0.004998570992490405	1.6140112228294596e-49	2.8279724497510407e-59	2.4105395068943305e-9	1.9892278148432527e-15	2.853187965523177e-6	7.18485185901963e-22	2.330258524002104e-13	1.653803316681148e-12	3.5264315167022706e-12	5.594052397976007e-13
13300000	0.004998570992490405	1.6140112228294596e-49	2.8279724497510407e-59	2.4105395068943305e-9	1.9892278148432527e-15	2.853187965523177e-6	7.18485185901963e-22	2.330258524002104e-13	1.653803316681148e-12	3.5264315167022706e-12	5.594052397976007e-13
13400000	0.004998570992490405	1.6140112228294596e-49	2.8279724497510407e-59	2.4105395068943305e-9	1.9892278148432527e-15	2.853187965523177e-6	7.184851859019629e-22	2.330258524002104e-13	1.653803316681148e-12	3.5264315167022706e-12	5.594052397976007e-13
13500000	0.004998570992490405	1.6140112228294596e-49	2.8279724497510407e-59	2.4105395068943305e-9	1.9892278148432527e-15	2.853187965523177e-6	7.184851859019629e-22	2.330258524002104e-13	1.653803316681148e-12	3.5264315167022706e-12	5.594052397976007e-13
13600000	0.004998570992490405	1.6140112228294596e-49	2.8279724497510407e-59	2.4105395068943305e-9	1.9892278148432527e-15	2.853187965523177e-6	7.184851859019629e-22	2.330258524002104e-13	1.653803316681148e-12	3.5264315167022706e-12	5.594052397976007e-13
13700000	0.004998570992490405	1.6140112228294596e-49	2.8279724497510407e-59	2.4105395068943305e-9	1.9892278148432527e-15	2.853187965523177e-6	7.184851859019629e-22	2.330258524002104e-13	1.653803316681148e-12	3.5264315167022706e-12	5.594052397976007e-13
13800000	0.004998570992490405	1.6140112228294596e-49	2.8279724497510407e-59	2.4105395068943305e-9	1.9892278148432527e-15	2.853187965523177e-6	7.184851859019629e-22	2.330258524002104e-13	1.653803316681148e-12	3.5264315167022706e-12	5.594052397976007e-13
13900000	0.004998570992490405	1.6140112228294596e-49	2.8279724497510407e-59	2.4105395068943305e-9	1.9892278148432527e-15	2.853187965523177e-6	7.184851859019628e-22	2.330258524002104e-13	1.653803316681148e-12	3.5264315167022706e-12	5.594052397976007e-13
14000000	0.004998570992490405	1.6140112228294596e-49	2.8279724497510407e-59	2.4105395068943305e-9	1.9892278148432527e-15	2.853187965523177e-6	7.184851859019628e-22	2.330258524002104e-13	1.653803316681148e-12	3.5264315167022706e-12	5.594052397976007e-13
14100000	0.004998570992490405	1.6140112228294596e-49	2.8279724497510407e-59	2.4105395068943305e-9	1.9892278148432527e-15	2.853187965523177e-6	7.184851859019628e-22	2.330258524002104e-13	1.653803316681148e-12	3.5264315167022706e-12	5.594052397976007e-13
14200000	0.004998570992490405	1.6140112228294596e-49	2.8279724497510407e-59	2.4105395068943305e-9	1.9892278148432527e-15	2.853187965523177e-6	7.184851859019628e-22	2.330258524002104e-13	1.653803316681148e-12	3.5264315167022706e-12	5.594052397976007e-13
14300000	0.004998570992490405	1.6140112228294596e-49	2.8279724497510407e-59	2.4105395068943305e-9	1.9892278148432527e-15	2.853187965523177e-6	7.184851859019628e-22	2.330258524002104e-13	1.653803316681148e-12	3.5264315167022706e-12	5.594052397976007e-13
14400000	0.004998570992490405	1.6140112228294596e-49	2.8279724497510407e-59	2.4105395068943305e-9	1.9892278148432527e-15	2.853187965523177e-6	7.184851859019628e-22	2.330258524002104e-13	1.653803316681148e-12	3.5264315167022706e-12	5.594052397976007e-13
14500000	0.004998570992490405	1.6140112228294596e-49	2.8279724497510407e-59	2.4105395068943305e-9	1.9892278148432527e-15	2.853187965523177e-6	7.184851859019628e-22	2.330258524002104e-13	1.653803316681148e-12	3.5264315167022706e-12	5.594052397976007e-13
14600000	0.004998570992490405	1.6140112228294596e-49	2.8279724497510407e-59	2.4105395068943305e-9	1.9892278148432527e-15	2.853187965523177e-6	7.184851859019628e-22	2.330258524002104e-13	1.653803316681148e-12	3.5264315167022706e-12	5.594052397976007e-13
14700000	0.004998570992490405	1.6140112228294598e-49	2.8279724497510407e-59	2.4105395068943305e-9	1.9892278148432527e-15	2.853187965523177e-6	7.184851859019628e-22	2.330258524002104e-13	1.653803316681148e-12	3.5264315167022706e-12	5.594052397976007e-13
14800000	0.004998570992490405	1.6140112228294598e-49	2.8279724497510407e-59	2.4105395068943305e-9	1.9892278148432527e-15	2.853187965523177e-6	7.184851859019628e-22	2.330258524002104e-13	1.653803316681148e-12	3.5264315167022706e-12	5.594052397976007e-13
14900000	0.004998570992490405	1.6140112228294598e-49	2.8279724497510407e-59	2.4105395068943305e-9	1.9892278148432527e-15	2.853187965523177e-6	7.184851859019628e-22	2.330258524002104e-13	1.653803316681148e-12	3.5264315167022706e-12	5.594052397976007e-13
15000000	0.004998570992490405	1.6140112228294598e-49	2.8279724497510407e-59	2.4105395068943305e-9	1.9892278148432527e-15	2.853187965523177e-6	7.184851859019628e-22	2.330258524002104e-13	1.653803316681148e-12	3.5264315167022706e-12	5.594052397976007e-13
15100000	0.004998570992490405	1.6140112228294598e-49	2.8279724497510407e-59	2.4105395068943305e-9	1.9892278148432527e-15	2.853187965523177e-6	7.184851859019627e-22	2.330258524002104e-13	1.653803316681148e-12	3.5264315167022706e-12	5.594052397976007e-13
15200000	0.004998570992490405	1.6140112228294598e-49	2.8279724497510407e-59	2.4105395068943305e-9	1.9892278148432527e-15	2.853187965523177e-6	7.184851859019627e-22	2.330258524002104e-13	1.653803316681148e-12	3.5264315167022706e-12	5.594052397976007e-13
15300000	0.004998570992490405	1.6140112228294598e-49	2.8279724497510407e-59	2.4105395068943305e-9	1.9892278148432527e-15	2.853187965523177e-6	7.184851859019627e-22	2.330258524002104e-13	1.653803316681148e-12	3.5264315167022706e-12	5.594052397976007e-13
15400000	0.004998570992490405	1.6140112228294598e-49	2.8279724497510407e-59	2.4105395068943305e-9	1.9892278148432527e-15	2.853187965523177e-6	7.184851859019627e-22	2.330258524002104e-13	1.653803316681148e-12	3.5264315167022706e-12	5.594052397976007e-13
15500000	0.004998570992490405	1.6140112228294598e-49	2.8279724497510407e-59	2.4105395068943305e-9	1.9892278148432527e-15	2.853187965523177e-6	7.184851859019627e-22	2.330258524002104e-13	1.653803316681148e-12	3.5264315167022706e-12	5.594052397976007e-13
15600000	0.004998570992490405	1.6140112228294598e-49	2.8279724497510407e-59	2.4105395068943305e-9	1.9892278148432527e-15	2.853187965523177e-6	7.184851859019627e-22	2.330258524002104e-13	1.653803316681148e-12	3.5264315167022706e-12	5.594052397976007e-13
15700000	0.004998570992490405	1.6140112228294598e-49	2.8279724497510407e-59	2.4105395068943305e-9	1.9892278148432527e-15	2.853187965523177e-6	7.184851859019627e-22	2.330258524002104e-13	1.653803316681148e-12	3.5264315167022706e-12	5.594052397976007e-13
15800000	0.004998570992490405	1.6140112228294598e-49	2.8279724497510407e-59	2.4105395068943305e-9	1.9892278148432527e-15	2.853187965523177e-6	7.184851859019627e-22	2.330258524002104e-13	1.653803316681148e-12	3.5264315167022706e-12	5.594052397976007e-13
15900000	0.004998570992490405	1.6140112228294598e-49	2.8279724497510407e-59	2.4105395068943305e-9	1.9892278148432527e-15	2.853187965523177e-6	7.184851859019627e-22	2.330258524002104e-13	1.653803316681148e-12	3.5264315167022706e-12	5.594052397976007e-13
16000000	0.004998570992490405	1.6140112228294598e-49	2.8279724497510407e-59	2.4105395068943305e-9	1.9892278148432527e-15	2.853187965523177e-6	7.184851859019628e-22	2.330258524002104e-13	1.653803316681148e-12	3.5264315167022706e-12	5.594052397976007e-13
16100000	0.004998570992490405	1.6140112228294598e-49	2.8279724497510407e-59	2.4105395068943305e-9	1.9892278148432527e-15	2.853187965523177e-6	7.184851859019628e-22	2.330258524002104e-13	1.653803316681148e-12	3.5264315167022706e-12	5.594052397976007e-13
16200000	0.004998570992490405	1.6140112228294598e-49	2.8279724497510407e-59	2.4105395068943305e-9	1.9892278148432527e-15	2.853187965523177e-6	7.184851859019628e-22	2.330258524002104e-13	1.653803316681148e-12	3.5264315167022706e-12	5.594052397976007e-13
16300000	0.004998570992490405	1.6140112228294598e-49	2.8279724497510407e-59	2.4105395068943305e-9	1.9892278148432527e-15	2.853187965523177e-6	7.184851859019628e-22	2.330258524002104e-13	1.653803316681148e-12	3.5264315167022706e-12	5.594052397976007e-13
16400000	0.004998570992490405	1.6140112228294598e-49	2.8279724497510407e-59	2.4105395068943305e-9	1.9892278148432527e-15	2.853187965523177e-6	7.184851859019628e-22	2.330258524002104e-13	1.653803316681148e-12	3.5264315167022706e-12	5.594052397976007e-13
16500000	0.004998570992490405	1.6140112228294598e-49	2.8279724497510407e-59	2.4105395068943305e-9	1.9892278148432527e-15	2.853187965523177e-6	7.184851859019628e-22	2.330258524002104e-13	1.653803316681148e-12	3.5264315167022706e-12	5.594052397976007e-13
16600000	0.004998570992490405	1.6140112228294598e-49	2.8279724497510407e-59	2.4105395068943305e-9	1.9892278148432527e-15	2.853187965523177e-6	7.184851859019628e-22	2.330258524002104e-13	1.653803316681148e-12	3.5264315167022706e-12	5.594052397976007e-13
16700000	0.004998570992490405	1.6140112228294598e-49	2.8279724497510407e-59	2.4105395068943305e-9	1.9892278148432527e-15	2.853187965523177e-6	7.184851859019628e-22	2.330258524002104e-13	1.653803316681148e-12	3.5264315167022706e-12	5.594052397976007e-13
16800000	0.004998570992490405	1.6140112228294598e-49	2.8279724497510407e-59	2.4105395068943305e-9	1.9892278148432527e-15	2.853187965523177e-6	7.184851859019628e-22	2.330258524002104e-13	1.653803316681148e-12	3.5264315167022706e-12	5.594052397976007e-13
16900000	0.004998570992490405	1.6140112228294598e-49	2.8279724497510407e-59	2.4105395068943305e-9	1.9892278148432527e-15	2.853187965523177e-6	7.184851859019628e-22	2.330258524002104e-13	1.653803316681148e-12	3.5264315167022706e-12	5.594052397976007e-13
17000000	0.004998570992490405	1.61401122282946e-49	2.8279724497510407e-59	2.4105395068943305e-9	1.9892278148432527e-15	2.853187965523177e-6	7.184851859019628e-22	2.330258524002104e-13	1.653803316681148e-12	3.5264315167022706e-12	5.594052397976007e-13
17100000	0.004998570992490405	1.61401122282946e-49	2.8279724497510407e-59	2.4105395068943305e-9	1.9892278148432527e-15	2.853187965523177e-6	7.184851859019628e-22	2.330258524002104e-13	1.653803316681148e-12	3.5264315167022706e-12	5.594052397976007e-13
17200000	0.004998570992490405	1.61401122282946e-49	2.8279724497510407e-59	2.4105395068943305e-9	1.9892278148432527e-15	2.853187965523177e-6	7.184851859019628e-22	2.330258524002104e-13	1.653803316681148e-12	3.5264315167022706e-12	5.594052397976007e-13
17300000	0.004998570992490405	1.61401122282946e-49	2.8279724497510407e-59	2.4105395068943305e-9	1.9892278148432527e-15	2.8531879655231774e-6	7.184851859019628e-22	2.330258524002104e-13	1.653803316681148e-12	3.5264315167022706e-12	5.594052397976006e-13
17400000	0.004998570992490405	1.61401122282946e-49	2.8279724497510407e-59	2.4105395068943305e-9	1.9892278148432527e-15	2.8531879655231774e-6	7.184851859019628e-22	2.330258524002104e-13	1.653803316681148e-12	3.5264315167022706e-12	5.594052397976006e-13
17500000	0.004998570992490405	1.61401122282946e-49	2.8279724497510407e-59	2.4105395068943305e-9	1.9892278148432527e-15	2.8531879655231774e-6	7.184851859019629e-22	2.330258524002104e-13	1.653803316681148e-12	3.52643151670227e-12	5.594052397976006e-13
17600000	0.004998570992490405	1.61401122282946e-49	2.8279724497510407e-59	2.4105395068943305e-9	1.9892278148432527e-15	2.8531879655231774e-6	7.184851859019629e-22	2.330258524002104e-13	1.653803316681148e-12	3.52643151670227e-12	5.594052397976006e-13
17700000	0.004998570992490405	1.61401122282946e-49	2.8279724497510407e-59	2.4105395068943305e-9	1.9892278148432527e-15	2.8531879655231774e-6	7.184851859019629e-22	2.330258524002104e-13	1.653803316681148e-12	3.52643151670227e-12	5.594052397976006e-13
17800000	0.004998570992490405	1.61401122282946e-49	2.8279724497510407e-59	2.4105395068943305e-9	1.9892278148432527e-15	2.8531879655231774e-6	7.184851859019629e-22	2.330258524002104e-13	1.653803316681148e-12	3.52643151670227e-12	5.594052397976006e-13
17900000	0.004998570992490405	1.61401122282946e-49	2.8279724497510407e-59	2.4105395068943305e-9	1.9892278148432527e-15	2.8531879655231774e-6	7.184851859019629e-22	2.330258524002104e-13	1.653803316681148e-12	3.52643151670227e-12	5.594052397976006e-13
18000000	0.004998570992490405	1.61401122282946e-49	2.8279724497510407e-59	2.4105395068943305e-9	1.9892278148432527e-15	2.8531879655231774e-6	7.184851859019629e-22	2.330258524002104e-13	1.653803316681148e-12	3.52643151670227e-12	5.594052397976006e-13
18100000	0.004998570992490405	1.61401122282946e-49	2.8279724497510407e-59	2.4105395068943305e-9	1.9892278148432527e-15	2.8531879655231774e-6	7.184851859019629e-22	2.3302585240021035e-13	1.653803316681148e-12	3.52643151670227e-12	5.594052397976006e-13
18200000	0.004998570992490405	1.61401122282946e-49	2.8279724497510407e-59	2.4105395068943305e-9	1.9892278148432527e-15	2.8531879655231774e-6	7.184851859019629e-22	2.3302585240021035e-13	1.653803316681148e-12	3.52643151670227e-12	5.594052397976006e-13
18300000	0.004998570992490405	1.61401122282946e-49	2.8279724497510403e-59	2.4105395068943305e-9	1.9892278148432527e-15	2.8531879655231774e-6	7.184851859019629e-22	2.3302585240021035e-13	1.653803316681148e-12	3.52643151670227e-12	5.594052397976006e-13
18400000	0.004998570992490405	1.61401122282946e-49	2.8279724497510403e-59	2.4105395068943305e-9	1.9892278148432527e-15	2.8531879655231774e-6	7.184851859019629e-22	2.3302585240021035e-13	1.653803316681148e-12	3.52643151670227e-12	5.594052397976006e-13
18500000	0.004998570992490404	1.61401122282946e-49	2.8279724497510403e-59	2.4105395068943305e-9	1.9892278148432523e-15	2.8531879655231774e-6	7.184851859019629e-22	2.3302585240021035e-13	1.653803316681148e-12	3.52643151670227e-12	5.594052397976006e-13
18600000	0.004998570992490404	1.6140112228294602e-49	2.8279724497510403e-59	2.4105395068943305e-9	1.9892278148432523e-15	2.8531879655231774e-6	7.18485185901963e-22	2.3302585240021035e-13	1.653803316681148e-12	3.52643151670227e-12	5.594052397976006e-13
18700000	0.004998570992490404	1.6140112228294602e-49	2.8279724497510403e-59	2.4105395068943305e-9	1.9892278148432523e-15	2.8531879655231774e-6	7.18485185901963e-22	2.3302585240021035e-13	1.653803316681148e-12	3.52643151670227e-12	5.594052397976006e-13
18800000	0.004998570992490404	1.6140112228294602e-49	2.8279724497510403e-59	2.4105395068943305e-9	1.9892278148432523e-15	2.8531879655231774e-6	7.18485185901963e-22	2.3302585240021035e-13	1.653803316681148e-12	3.52643151670227e-12	5.594052397976006e-13
18900000	0.004998570992490404	1.6140112228294602e-49	2.8279724497510403e-59	2.4105395068943305e-9	1.9892278148432523e-15	2.8531879655231774e-6	7.18485185901963e-22	2.3302585240021035e-13	1.653803316681148e-12	3.52643151670227e-12	5.594052397976006e-13
19000000	0.004998570992490404	1.6140112228294602e-49	2.8279724497510403e-59	2.4105395068943305e-9	1.9892278148432523e-15	2.8531879655231774e-6	7.18485185901963e-22	2.3302585240021035e-13	1.653803316681148e-12	3.52643151670227e-12	5.594052397976006e-13
19100000	0.004998570992490404	1.6140112228294602e-49	2.8279724497510403e-59	2.4105395068943305e-9	1.9892278148432523e-15	2.8531879655231774e-6	7.18485185901963e-22	2.3302585240021035e-13	1.6538033166811482e-12	3.52643151670227e-12	5.594052397976006e-13
19200000	0.004998570992490404	1.6140112228294602e-49	2.8279724497510403e-59	2.4105395068943305e-9	1.9892278148432523e-15	2.8531879655231774e-6	7.18485185901963e-22	2.3302585240021035e-13	1.6538033166811482e-12	3.52643151670227e-12	5.594052397976006e-13
19300000	0.004998570992490404	1.6140112228294602e-49	2.8279724497510403e-59	2.4105395068943305e-9	1.9892278148432523e-15	2.8531879655231774e-6	7.18485185901963e-22	2.3302585240021035e-13	1.6538033166811482e-12	3.52643151670227e-12	5.594052397976006e-13
19400000	0.004998570992490404	1.6140112228294602e-49	2.8279724497510403e-59	2.4105395068943305e-9	1.9892278148432523e-15	2.8531879655231774e-6	7.18485185901963e-22	2.3302585240021035e-13	1.6538033166811482e-12	3.52643151670227e-12	5.594052397976006e-13
19500000	0.004998570992490404	1.6140112228294602e-49	2.8279724497510403e-59	2.4105395068943305e-9	1.9892278148432523e-15	2.8531879655231774e-6	7.18485185901963e-22	2.3302585240021035e-13	1.6538033166811482e-12	3.52643151670227e-12	5.594052397976006e-13
19600000	0.004998570992490404	1.6140112228294602e-49	2.8279724497510403e-59	2.4105395068943305e-9	1.9892278148432523e-15	2.8531879655231774e-6	7.18485185901963e-22	2.3302585240021035e-13	1.6538033166811482e-12	3.52643151670227e-12	5.594052397976006e-13
19700000	0.004998570992490404	1.6140112228294602e-49	2.8279724497510403e-59	2.4105395068943305e-9	1.9892278148432523e-15	2.8531879655231774e-6	7.184851859019631e-22	2.3302585240021035e-13	1.6538033166811482e-12	3.52643151670227e-12	5.594052397976006e-13
19800000	0.004998570992490404	1.6140112228294602e-49	2.8279724497510403e-59	2.4105395068943305e-9	1.9892278148432523e-15	2.8531879655231774e-6	7.184851859019631e-22	2.3302585240021035e-13	1.6538033166811482e-12	3.52643151670227e-12	5.594052397976006e-13
19900000	0.004998570992490404	1.6140112228294602e-49	2.8279724497510403e-59	2.4105395068943305e-9	1.9892278148432523e-15	2.8531879655231774e-6	7.184851859019631e-22	2.3302585240021035e-13	1.6538033166811482e-12	3.52643151670227e-12	5.594052397976006e-13
20000000	0.004998570992490404	1.6140112228294602e-49	2.8279724497510403e-59	2.4105395068943305e-9	1.9892278148432523e-15	2.8531879655231774e-6	7.184851859019631e-22	2.3302585240021035e-13	1.6538033166811482e-12	3.52643151670227e-12	5.594052397976006e-13
20100000	0.004998570992490404	1.6140112228294602e-49	2.8279724497510403e-59	2.4105395068943305e-9	1.9892278148432523e-15	2.8531879655231774e-6	7.184851859019631e-22	2.3302585240021035e-13	1.6538033166811482e-12	3.52643151670227e-12	5.594052397976006e-13
20200000	0.004998570992490404	1.6140112228294602e-49	2.8279724497510403e-59	2.4105395068943305e-9	1.9892278148432523e-15	2.8531879655231774e-6	7.184851859019631e-22	2.3302585240021035e-13	1.6538033166811482e-12	3.52643151670227e-12	5.594052397976006e-13
20300000	0.004998570992490404	1.6140112228294604e-49	2.8279724497510403e-59	2.4105395068943305e-9	1.9892278148432523e-15	2.8531879655231774e-6	7.184851859019631e-22	2.3302585240021035e-13	1.6538033166811482e-12	3.52643151670227e-12	5.594052397976006e-13
20400000	0.004998570992490404	1.6140112228294604e-49	2.8279724497510403e-59	2.4105395068943305e-9	1.9892278148432523e-15	2.8531879655231774e-6	7.184851859019631e-22	2.3302585240021035e-13	1.6538033166811482e-12	3.52643151670227e-12	5.594052397976006e-13
20500000	0.004998570992490404	1.6140112228294604e-49	2.8279724497510403e-59	2.4105395068943305e-9	1.9892278148432523e-15	2.8531879655231774e-6	7.184851859019631e-22	2.3302585240021035e-13	1.6538033166811482e-12	3.52643151670227e-12	5.594052397976006e-13
20600000	0.004998570992490404	1.6140112228294604e-49	2.8279724497510403e-59	2.4105395068943305e-9	1.9892278148432523e-15	2.8531879655231774e-6	7.184851859019631e-22	2.3302585240021035e-13	1.6538033166811482e-12	3.52643151670227e-12	5.594052397976006e-13
20700000	0.004998570992490404	1.6140112228294604e-49	2.8279724497510403e-59	2.4105395068943305e-9	1.9892278148432523e-15	2.8531879655231774e-6	7.184851859019631e-22	2.3302585240021035e-13	1.6538033166811482e-12	3.52643151670227e-12	5.594052397976006e-13
20800000	0.004998570992490404	1.6140112228294604e-49	2.8279724497510403e-59	2.4105395068943305e-9	1.9892278148432523e-15	2.8531879655231774e-6	7.184851859019631e-22	2.3302585240021035e-13	1.6538033166811482e-12	3.52643151670227e-12	5.594052397976006e-13
20900000	0.004998570992490404	1.6140112228294604e-49	2.8279724497510403e-59	2.4105395068943305e-9	1.9892278148432523e-15	2.8531879655231774e-6	7.184851859019631e-22	2.3302585240021035e-13	1.6538033166811482e-12	3.52643151670227e-12	5.594052397976006e-13
21000000	0.004998570992490404	1.6140112228294604e-49	2.8279724497510403e-59	2.4105395068943305e-9	1.9892278148432523e-15	2.8531879655231774e-6	7.184851859019631e-22	2.3302585240021035e-13	1.6538033166811482e-12	3.52643151670227e-12	5.594052397976006e-13
21100000	0.004998570992490404	1.6140112228294604e-49	2.8279724497510403e-59	2.4105395068943305e-9	1.9892278148432523e-15	2.8531879655231774e-6	7.184851859019631e-22	2.3302585240021035e-13	1.6538033166811482e-12	3.52643151670227e-12	5.594052397976006e-13
21200000	0.004998570992490404	1.6140112228294604e-49	2.8279724497510403e-59	2.4105395068943305e-9	1.9892278148432523e-15	2.8531879655231774e-6	7.184851859019631e-22	2.3302585240021035e-13	1.6538033166811482e-12	3.52643151670227e-12	5.594052397976006e-13
21300000	0.004998570992490404	1.6140112228294604e-49	2.8279724497510403e-59	2.4105395068943305e-9	1.9892278148432523e-15	2.8531879655231774e-6	7.184851859019631e-22	2.3302585240021035e-13	1.6538033166811482e-12	3.52643151670227e-12	5.594052397976006e-13
21400000	0.004998570992490404	1.6140112228294604e-49	2.8279724497510403e-59	2.4105395068943305e-9	1.9892278148432523e-15	2.8531879655231774e-6	7.184851859019631e-22	2.3302585240021035e-13	1.6538033166811482e-12	3.52643151670227e-12	5.594052397976006e-13
21500000	0.004998570992490404	1.6140112228294604e-49	2.8279724497510403e-59	2.4105395068943305e-9	1.9892278148432523e-15	2.8531879655231774e-6	7.184851859019631e-22	2.3302585240021035e-13	1.6538033166811482e-12	3.52643151670227e-12	5.594052397976006e-13
21600000	0.004998570992490404	1.6140112228294604e-49	2.8279724497510403e-59	2.4105395068943305e-9	1.9892278148432523e-15	2.8531879655231774e-6	7.184851859019631e-22	2.3302585240021035e-13	1.6538033166811482e-12	3.52643151670227e-12	5.594052397976006e-13
21700000	0.004998570992490404	1.6140112228294604e-49	2.8279724497510403e-59	2.4105395068943305e-9	1.9892278148432523e-15	2.8531879655231774e-6	7.184851859019631e-22	2.3302585240021035e-13	1.6538033166811482e-12	3.52643151670227e-12	5.594052397976006e-13
21800000	0.004998570992490404	1.6140112228294604e-49	2.8279724497510403e-59	2.4105395068943305e-9	1.9892278148432523e-15	2.8531879655231774e-6	7.184851859019631e-22	2.3302585240021035e-13	1.6538033166811482e-12	3.52643151670227e-12	5.594052397976006e-13
21900000	0.004998570992490404	1.6140112228294604e-49	2.8279724497510403e-59	2.4105395068943305e-9	1.9892278148432523e-15	2.8531879655231774e-6	7.184851859019631e-22	2.3302585240021035e-13	1.6538033166811482e-12	3.52643151670227e-12	5.594052397976006e-13
22000000	0.004998570992490404	1.6140112228294604e-49	2.8279724497510403e-59	2.4105395068943305e-9	1.9892278148432523e-15	2.8531879655231774e-6	7.184851859019631e-22	2.3302585240021035e-13	1.6538033166811482e-12	3.52643151670227e-12	5.594052397976006e-13
22100000	0.004998570992490404	1.6140112228294604e-49	2.8279724497510403e-59	2.4105395068943305e-9	1.9892278148432523e-15	2.8531879655231774e-6	7.184851859019631e-22	2.3302585240021035e-13	1.6538033166811482e-12	3.52643151670227e-12	5.594052397976006e-13
22200000	0.004998570992490404	1.6140112228294604e-49	2.8279724497510403e-59	2.4105395068943305e-9	1.9892278148432523e-15	2.8531879655231774e-6	7.184851859019631e-22	2.3302585240021035e-13	1.6538033166811482e-12	3.52643151670227e-12	5.594052397976006e-13
22300000	0.004998570992490404	1.6140112228294604e-49	2.8279724497510403e-59	2.4105395068943305e-9	1.9892278148432523e-15	2.8531879655231774e-6	7.184851859019631e-22	2.3302585240021035e-13	1.6538033166811482e-12	3.52643151670227e-12	5.594052397976006e-13
22400000	0.004998570992490404	1.6140112228294604e-49	2.8279724497510403e-59	2.4105395068943305e-9	1.9892278148432523e-15	2.8531879655231774e-6	7.184851859019631e-22	2.3302585240021035e-13	1.6538033166811482e-12	3.52643151670227e-12	5.594052397976006e-13
22500000	0.004998570992490404	1.6140112228294604e-49	2.8279724497510403e-59	2.4105395068943305e-9	1.9892278148432523e-15	2.8531879655231774e-6	7.184851859019631e-22	2.3302585240021035e-13	1.6538033166811482e-12	3.52643151670227e-12	5.594052397976006e-13
22600000	0.004998570992490404	1.6140112228294604e-49	2.8279724497510403e-59	2.4105395068943305e-9	1.9892278148432523e-15	2.8531879655231774e-6	7.184851859019631e-22	2.3302585240021035e-13	1.6538033166811482e-12	3.52643151670227e-12	5.594052397976006e-13
22700000	0.004998570992490404	1.6140112228294604e-49	2.8279724497510403e-59	2.4105395068943305e-9	1.9892278148432523e-15	2.8531879655231774e-6	7.184851859019631e-22	2.3302585240021035e-13	1.6538033166811482e-12	3.52643151670227e-12	5.594052397976006e-13
22800000	0.004998570992490404	1.6140112228294604e-49	2.8279724497510403e-59	2.4105395068943305e-9	1.9892278148432523e-15	2.8531879655231774e-6	7.184851859019631e-22	2.3302585240021035e-13	1.6538033166811482e-12	3.52643151670227e-12	5.594052397976006e-13
22900000	0.004998570992490404	1.6140112228294604e-49	2.8279724497510403e-59	2.4105395068943305e-9	1.9892278148432523e-15	2.8531879655231774e-6	7.184851859019631e-22	2.3302585240021035e-13	1.6538033166811482e-12	3.52643151670227e-12	5.594052397976006e-13
23000000	0.004998570992490404	1.6140112228294606e-49	2.8279724497510403e-59	2.4105395068943305e-9	1.9892278148432523e-15	2.8531879655231774e-6	7.184851859019631e-22	2.3302585240021035e-13	1.6538033166811482e-12	3.52643151670227e-12	5.594052397976006e-13
23100000	0.004998570992490404	1.6140112228294606e-49	2.8279724497510403e-59	2.4105395068943305e-9	1.9892278148432523e-15	2.8531879655231774e-6	7.184851859019631e-22	2.3302585240021035e-13	1.6538033166811482e-12	3.52643151670227e-12	5.594052397976006e-13
23200000	0.004998570992490404	1.6140112228294606e-49	2.8279724497510403e-59	2.4105395068943305e-9	1.9892278148432523e-15	2.8531879655231774e-6	7.184851859019631e-22	2.3302585240021035e-13	1.6538033166811482e-12	3.52643151670227e-12	5.594052397976006e-13
23300000	0.004998570992490404	1.6140112228294606e-49	2.8279724497510403e-59	2.4105395068943305e-9	1.9892278148432523e-15	2.8531879655231774e-6	7.184851859019631e-22	2.3302585240021035e-13	1.6538033166811482e-12	3.52643151670227e-12	5.594052397976006e-13
23400000	0.004998570992490404	1.6140112228294606e-49	2.8279724497510403e-59	2.4105395068943305e-9	1.9892278148432523e-15	2.8531879655231774e-6	7.184851859019631e-22	2.3302585240021035e-13	1.6538033166811482e-12	3.52643151670227e-12	5.594052397976006e-13
23500000	0.004998570992490404	1.6140112228294606e-49	2.8279724497510403e-59	2.4105395068943305e-9	1.9892278148432523e-15	2.8531879655231774e-6	7.184851859019631e-22	2.3302585240021035e-13	1.6538033166811482e-12	3.52643151670227e-12	5.594052397976006e-13
23600000	0.004998570992490404	1.6140112228294606e-49	2.8279724497510403e-59	2.4105395068943305e-9	1.9892278148432523e-15	2.8531879655231774e-6	7.184851859019631e-22	2.3302585240021035e-13	1.6538033166811482e-12	3.52643151670227e-12	5.594052397976006e-13
23700000	0.004998570992490404	1.6140112228294606e-49	2.8279724497510403e-59	2.4105395068943305e-9	1.9892278148432523e-15	2.8531879655231774e-6	7.184851859019631e-22	2.3302585240021035e-13	1.6538033166811482e-12	3.52643151670227e-12	5.594052397976006e-13
23800000	0.004998570992490404	1.6140112228294606e-49	2.8279724497510403e-59	2.4105395068943305e-9	1.9892278148432523e-15	2.8531879655231774e-6	7.184851859019631e-22	2.3302585240021035e-13	1.6538033166811482e-12	3.52643151670227e-12	5.594052397976006e-13
23900000	0.004998570992490404	1.6140112228294606e-49	2.8279724497510403e-59	2.4105395068943305e-9	1.9892278148432523e-15	2.8531879655231774e-6	7.184851859019631e-22	2.3302585240021035e-13	1.6538033166811482e-12	3.52643151670227e-12	5.594052397976006e-13
24000000	0.004998570992490404	1.6140112228294606e-49	2.8279724497510403e-59	2.4105395068943305e-9	1.9892278148432523e-15	2.8531879655231774e-6	7.184851859019631e-22	2.3302585240021035e-13	1.6538033166811482e-12	3.52643151670227e-12	5.594052397976006e-13
24100000	0.004998570992490404	1.6140112228294606e-49	2.8279724497510403e-59	2.4105395068943305e-9	1.9892278148432523e-15	2.8531879655231774e-6	7.184851859019631e-22	2.3302585240021035e-13	1.6538033166811482e-12	3.52643151670227e-12	5.594052397976006e-13
24200000	0.004998570992490404	1.6140112228294606e-49	2.8279724497510403e-59	2.4105395068943305e-9	1.9892278148432523e-15	2.8531879655231774e-6	7.184851859019631e-22	2.3302585240021035e-13	1.6538033166811482e-12	3.52643151670227e-12	5.594052397976006e-13
24300000	0.004998570992490404	1.6140112228294606e-49	2.8279724497510403e-59	2.4105395068943305e-9	1.9892278148432523e-15	2.8531879655231774e-6	7.184851859019631e-22	2.3302585240021035e-13	1.6538033166811482e-12	3.52643151670227e-12	5.594052397976006e-13
24400000	0.004998570992490404	1.6140112228294606e-49	2.8279724497510403e-59	2.4105395068943305e-9	1.9892278148432523e-15	2.8531879655231774e-6	7.184851859019631e-22	2.3302585240021035e-13	1.6538033166811482e-12	3.52643151670227e-12	5.594052397976006e-13
24500000	0.004998570992490404	1.6140112228294606e-49	2.8279724497510403e-59	2.4105395068943305e-9	1.9892278148432523e-15	2.8531879655231774e-6	7.184851859019631e-22	2.3302585240021035e-13	1.6538033166811482e-12	3.52643151670227e-12	5.594052397976006e-13
24600000	0.004998570992490404	1.6140112228294606e-49	2.8279724497510403e-59	2.4105395068943305e-9	1.9892278148432523e-15	2.8531879655231774e-6	7.184851859019631e-22	2.3302585240021035e-13	1.6538033166811482e-12	3.52643151670227e-12	5.594052397976006e-13
24700000	0.004998570992490404	1.6140112228294606e-49	2.8279724497510403e-59	2.4105395068943305e-9	1.9892278148432523e-15	2.8531879655231774e-6	7.184851859019631e-22	2.3302585240021035e-13	1.6538033166811482e-12	3.52643151670227e-12	5.594052397976006e-13
24800000	0.004998570992490404	1.6140112228294606e-49	2.8279724497510403e-59	2.4105395068943305e-9	1.9892278148432523e-15	2.8531879655231774e-6	7.184851859019631e-22	2.3302585240021035e-13	1.6538033166811482e-12	3.52643151670227e-12	5.594052397976006e-13
24900000	0.004998570992490404	1.6140112228294606e-49	2.8279724497510403e-59	2.4105395068943305e-9	1.9892278148432523e-15	2.8531879655231774e-6	7.184851859019631e-22	2.3302585240021035e-13	1.6538033166811482e-12	3.52643151670227e-12	5.594052397976006e-13
25000000	0.004998570992490404	1.6140112228294606e-49	2.8279724497510403e-59	2.4105395068943305e-9	1.9892278148432523e-15	2.8531879655231774e-6	7.184851859019631e-22	2.3302585240021035e-13	1.6538033166811482e-12	3.52643151670227e-12	5.594052397976006e-13
25100000	0.004998570992490404	1.6140112228294606e-49	2.8279724497510403e-59	2.4105395068943305e-9	1.9892278148432523e-15	2.8531879655231774e-6	7.184851859019631e-22	2.3302585240021035e-13	1.6538033166811482e-12	3.52643151670227e-12	5.594052397976006e-13
25200000	0.004998570992490404	1.6140112228294606e-49	2.8279724497510403e-59	2.4105395068943305e-9	1.9892278148432523e-15	2.8531879655231774e-6	7.184851859019631e-22	2.3302585240021035e-13	1.6538033166811484e-12	3.52643151670227e-12	5.594052397976006e-13
25300000	0.004998570992490404	1.6140112228294606e-49	2.8279724497510403e-59	2.4105395068943305e-9	1.9892278148432523e-15	2.8531879655231774e-6	7.184851859019631e-22	2.3302585240021035e-13	1.6538033166811484e-12	3.52643151670227e-12	5.594052397976006e-13
25400000	0.004998570992490404	1.6140112228294606e-49	2.8279724497510403e-59	2.4105395068943305e-9	1.9892278148432523e-15	2.8531879655231774e-6	7.184851859019631e-22	2.3302585240021035e-13	1.6538033166811484e-12	3.52643151670227e-12	5.594052397976006e-13
25500000	0.004998570992490404	1.6140112228294606e-49	2.8279724497510403e-59	2.4105395068943305e-9	1.9892278148432523e-15	2.8531879655231774e-6	7.184851859019631e-22	2.3302585240021035e-13	1.6538033166811484e-12	3.52643151670227e-12	5.594052397976006e-13
25600000	0.004998570992490404	1.6140112228294608e-49	2.8279724497510403e-59	2.4105395068943305e-9	1.9892278148432523e-15	2.8531879655231774e-6	7.184851859019631e-22	2.3302585240021035e-13	1.6538033166811484e-12	3.52643151670227e-12	5.594052397976006e-13
25700000	0.004998570992490404	1.6140112228294608e-49	2.8279724497510403e-59	2.4105395068943305e-9	1.9892278148432523e-15	2.8531879655231774e-6	7.184851859019631e-22	2.3302585240021035e-13	1.6538033166811484e-12	3.52643151670227e-12	5.594052397976006e-13
25800000	0.004998570992490404	1.6140112228294608e-49	2.8279724497510403e-59	2.4105395068943305e-9	1.9892278148432523e-15	2.8531879655231774e-6	7.184851859019631e-22	2.3302585240021035e-13	1.6538033166811484e-12	3.52643151670227e-12	5.594052397976006e-13
25900000	0.004998570992490404	1.6140112228294608e-49	2.8279724497510403e-59	2.4105395068943305e-9	1.9892278148432523e-15	2.8531879655231774e-6	7.184851859019631e-22	2.3302585240021035e-13	1.6538033166811484e-12	3.52643151670227e-12	5.594052397976006e-13
26000000	0.004998570992490404	1.6140112228294608e-49	2.8279724497510407e-59	2.4105395068943305e-9	1.9892278148432523e-15	2.8531879655231774e-6	7.184851859019631e-22	2.3302585240021035e-13	1.6538033166811484e-12	3.52643151670227e-12	5.594052397976006e-13
26100000	0.004998570992490404	1.6140112228294608e-49	2.8279724497510407e-59	2.4105395068943305e-9	1.9892278148432523e-15	2.8531879655231774e-6	7.184851859019631e-22	2.3302585240021035e-13	1.6538033166811484e-12	3.52643151670227e-12	5.594052397976006e-13
26200000	0.004998570992490404	1.6140112228294608e-49	2.8279724497510407e-59	2.4105395068943305e-9	1.9892278148432523e-15	2.8531879655231774e-6	7.184851859019631e-22	2.3302585240021035e-13	1.6538033166811484e-12	3.52643151670227e-12	5.594052397976006e-13
26300000	0.004998570992490404	1.6140112228294608e-49	2.8279724497510407e-59	2.4105395068943305e-9	1.9892278148432523e-15	2.8531879655231774e-6	7.184851859019631e-22	2.3302585240021035e-13	1.6538033166811484e-12	3.52643151670227e-12	5.594052397976006e-13
26400000	0.004998570992490404	1.6140112228294608e-49	2.8279724497510407e-59	2.4105395068943305e-9	1.9892278148432523e-15	2.8531879655231774e-6	7.184851859019631e-22	2.3302585240021035e-13	1.6538033166811484e-12	3.52643151670227e-12	5.594052397976006e-13
26500000	0.004998570992490404	1.6140112228294608e-49	2.8279724497510407e-59	2.4105395068943305e-9	1.9892278148432523e-15	2.8531879655231774e-6	7.184851859019631e-22	2.3302585240021035e-13	1.6538033166811484e-12	3.52643151670227e-12	5.594052397976006e-13
26600000	0.004998570992490404	1.6140112228294608e-49	2.8279724497510407e-59	2.4105395068943305e-9	1.9892278148432523e-15	2.8531879655231774e-6	7.184851859019631e-22	2.3302585240021035e-13	1.6538033166811484e-12	3.52643151670227e-12	5.594052397976006e-13
26700000	0.004998570992490404	1.6140112228294608e-49	2.8279724497510407e-59	2.4105395068943305e-9	1.9892278148432523e-15	2.8531879655231774e-6	7.184851859019631e-22	2.3302585240021035e-13	1.6538033166811484e-12	3.52643151670227e-12	5.594052397976006e-13
26800000	0.004998570992490404	1.6140112228294608e-49	2.8279724497510407e-59	2.4105395068943305e-9	1.9892278148432523e-15	2.8531879655231774e-6	7.184851859019632e-22	2.3302585240021035e-13	1.6538033166811484e-12	3.52643151670227e-12	5.594052397976006e-13
26900000	0.004998570992490404	1.6140112228294608e-49	2.8279724497510407e-59	2.4105395068943305e-9	1.9892278148432523e-15	2.8531879655231774e-6	7.184851859019632e-22	2.3302585240021035e-13	1.6538033166811484e-12	3.52643151670227e-12	5.594052397976006e-13
27000000	0.004998570992490404	1.6140112228294608e-49	2.8279724497510407e-59	2.4105395068943305e-9	1.9892278148432523e-15	2.8531879655231774e-6	7.184851859019632e-22	2.3302585240021035e-13	1.6538033166811484e-12	3.52643151670227e-12	5.594052397976006e-13
27100000	0.004998570992490404	1.6140112228294608e-49	2.8279724497510407e-59	2.4105395068943305e-9	1.9892278148432523e-15	2.8531879655231774e-6	7.184851859019632e-22	2.3302585240021035e-13	1.6538033166811484e-12	3.52643151670227e-12	5.594052397976007e-13
27200000	0.004998570992490404	1.6140112228294608e-49	2.8279724497510407e-59	2.4105395068943305e-9	1.9892278148432523e-15	2.8531879655231774e-6	7.184851859019632e-22	2.3302585240021035e-13	1.6538033166811484e-12	3.52643151670227e-12	5.594052397976007e-13
27300000	0.004998570992490404	1.6140112228294608e-49	2.8279724497510407e-59	2.4105395068943305e-9	1.9892278148432523e-15	2.8531879655231774e-6	7.184851859019632e-22	2.3302585240021035e-13	1.6538033166811484e-12	3.52643151670227e-12	5.594052397976007e-13
27400000	0.004998570992490404	1.6140112228294608e-49	2.8279724497510407e-59	2.4105395068943305e-9	1.9892278148432523e-15	2.8531879655231774e-6	7.184851859019632e-22	2.3302585240021035e-13	1.6538033166811484e-12	3.52643151670227e-12	5.594052397976007e-13
27500000	0.004998570992490404	1.6140112228294608e-49	2.8279724497510407e-59	2.4105395068943305e-9	1.9892278148432523e-15	2.8531879655231774e-6	7.184851859019632e-22	2.3302585240021035e-13	1.6538033166811484e-12	3.5264315167022706e-12	5.594052397976007e-13
27600000	0.004998570992490404	1.6140112228294608e-49	2.8279724497510407e-59	2.4105395068943305e-9	1.9892278148432523e-15	2.8531879655231774e-6	7.184851859019632e-22	2.3302585240021035e-13	1.6538033166811484e-12	3.5264315167022706e-12	5.594052397976007e-13
27700000	0.004998570992490404	1.6140112228294608e-49	2.8279724497510407e-59	2.4105395068943305e-9	1.9892278148432523e-15	2.8531879655231774e-6	7.184851859019632e-22	2.3302585240021035e-13	1.6538033166811484e-12	3.5264315167022706e-12	5.594052397976007e-13
27800000	0.004998570992490404	1.6140112228294608e-49	2.8279724497510407e-59	2.4105395068943305e-9	1.9892278148432523e-15	2.8531879655231774e-6	7.184851859019632e-22	2.3302585240021035e-13	1.6538033166811484e-12	3.5264315167022706e-12	5.594052397976007e-13
27900000	0.004998570992490404	1.6140112228294608e-49	2.8279724497510407e-59	2.4105395068943305e-9	1.9892278148432523e-15	2.8531879655231774e-6	7.184851859019632e-22	2.3302585240021035e-13	1.6538033166811484e-12	3.5264315167022706e-12	5.594052397976007e-13
28000000	0.004998570992490404	1.614011222829461e-49	2.8279724497510407e-59	2.4105395068943305e-9	1.9892278148432523e-15	2.8531879655231774e-6	7.184851859019632e-22	2.3302585240021035e-13	1.6538033166811484e-12	3.5264315167022706e-12	5.594052397976007e-13
28100000	0.004998570992490404	1.614011222829461e-49	2.8279724497510407e-59	2.4105395068943305e-9	1.9892278148432523e-15	2.8531879655231774e-6	7.184851859019632e-22	2.330258524002104e-13	1.6538033166811484e-12	3.5264315167022706e-12	5.594052397976007e-13
28200000	0.004998570992490404	1.614011222829461e-49	2.8279724497510407e-59	2.4105395068943305e-9	1.9892278148432523e-15	2.8531879655231774e-6	7.184851859019632e-22	2.330258524002104e-13	1.6538033166811484e-12	3.5264315167022706e-12	5.594052397976007e-13
28300000	0.004998570992490404	1.614011222829461e-49	2.8279724497510407e-59	2.4105395068943305e-9	1.9892278148432523e-15	2.8531879655231774e-6	7.184851859019632e-22	2.330258524002104e-13	1.6538033166811484e-12	3.5264315167022706e-12	5.594052397976007e-13
28400000	0.004998570992490404	1.614011222829461e-49	2.8279724497510407e-59	2.4105395068943305e-9	1.9892278148432523e-15	2.8531879655231774e-6	7.184851859019632e-22	2.330258524002104e-13	1.6538033166811484e-12	3.5264315167022706e-12	5.594052397976007e-13
28500000	0.004998570992490404	1.614011222829461e-49	2.8279724497510407e-59	2.4105395068943305e-9	1.9892278148432523e-15	2.8531879655231774e-6	7.184851859019632e-22	2.330258524002104e-13	1.6538033166811484e-12	3.5264315167022706e-12	5.594052397976007e-13
28600000	0.004998570992490405	1.614011222829461e-49	2.8279724497510407e-59	2.4105395068943305e-9	1.9892278148432523e-15	2.8531879655231774e-6	7.184851859019632e-22	2.330258524002104e-13	1.6538033166811484e-12	3.5264315167022706e-12	5.594052397976007e-13
28700000	0.004998570992490405	1.614011222829461e-49	2.8279724497510407e-59	2.4105395068943305e-9	1.9892278148432523e-15	2.8531879655231774e-6	7.184851859019632e-22	2.330258524002104e-13	1.6538033166811484e-12	3.5264315167022706e-12	5.594052397976007e-13
28800000	0.004998570992490405	1.614011222829461e-49	2.8279724497510407e-59	2.4105395068943305e-9	1.9892278148432523e-15	2.8531879655231774e-6	7.184851859019632e-22	2.330258524002104e-13	1.6538033166811484e-12	3.5264315167022706e-12	5.594052397976007e-13
28900000	0.004998570992490405	1.614011222829461e-49	2.8279724497510407e-59	2.4105395068943305e-9	1.9892278148432523e-15	2.8531879655231774e-6	7.184851859019632e-22	2.330258524002104e-13	1.6538033166811484e-12	3.5264315167022706e-12	5.594052397976007e-13
29000000	0.004998570992490405	1.614011222829461e-49	2.8279724497510407e-59	2.4105395068943305e-9	1.9892278148432523e-15	2.8531879655231774e-6	7.184851859019632e-22	2.330258524002104e-13	1.6538033166811484e-12	3.5264315167022706e-12	5.594052397976007e-13
29100000	0.004998570992490405	1.614011222829461e-49	2.8279724497510407e-59	2.4105395068943305e-9	1.9892278148432523e-15	2.8531879655231774e-6	7.184851859019632e-22	2.330258524002104e-13	1.6538033166811484e-12	3.5264315167022706e-12	5.594052397976007e-13
29200000	0.004998570992490405	1.614011222829461e-49	2.8279724497510407e-59	2.4105395068943305e-9	1.9892278148432523e-15	2.8531879655231774e-6	7.184851859019632e-22	2.330258524002104e-13	1.6538033166811484e-12	3.5264315167022706e-12	5.594052397976007e-13
29300000	0.004998570992490405	1.614011222829461e-49	2.827972449751041e-59	2.4105395068943305e-9	1.9892278148432523e-15	2.8531879655231774e-6	7.184851859019632e-22	2.330258524002104e-13	1.6538033166811484e-12	3.5264315167022706e-12	5.594052397976007e-13
29400000	0.004998570992490405	1.614011222829461e-49	2.827972449751041e-59	2.4105395068943305e-9	1.9892278148432523e-15	2.8531879655231774e-6	7.184851859019632e-22	2.330258524002104e-13	1.6538033166811484e-12	3.5264315167022706e-12	5.594052397976007e-13
29500000	0.004998570992490405	1.614011222829461e-49	2.827972449751041e-59	2.4105395068943305e-9	1.9892278148432523e-15	2.8531879655231774e-6	7.184851859019633e-22	2.330258524002104e-13	1.6538033166811484e-12	3.5264315167022706e-12	5.594052397976007e-13
29600000	0.004998570992490405	1.614011222829461e-49	2.827972449751041e-59	2.4105395068943305e-9	1.9892278148432523e-15	2.8531879655231774e-6	7.184851859019633e-22	2.330258524002104e-13	1.6538033166811484e-12	3.5264315167022706e-12	5.594052397976007e-13
29700000	0.004998570992490405	1.614011222829461e-49	2.827972449751041e-59	2.4105395068943305e-9	1.9892278148432523e-15	2.8531879655231774e-6	7.184851859019633e-22	2.330258524002104e-13	1.6538033166811484e-12	3.5264315167022706e-12	5.594052397976007e-13
29800000	0.004998570992490405	1.614011222829461e-49	2.827972449751041e-59	2.4105395068943305e-9	1.9892278148432523e-15	2.8531879655231774e-6	7.184851859019633e-22	2.330258524002104e-13	1.6538033166811484e-12	3.5264315167022706e-12	5.594052397976007e-13
29900000	0.004998570992490405	1.614011222829461e-49	2.827972449751041e-59	2.4105395068943305e-9	1.9892278148432523e-15	2.8531879655231774e-6	7.184851859019633e-22	2.330258524002104e-13	1.6538033166811484e-12	3.5264315167022706e-12	5.594052397976007e-13
30000000	0.004998570992490405	1.614011222829461e-49	2.827972449751041e-59	2.4105395068943305e-9	1.9892278148432523e-15	2.8531879655231774e-6	7.184851859019633e-22	2.330258524002104e-13	1.6538033166811484e-12	3.5264315167022706e-12	5.594052397976007e-13
30100000	0.004998570992490405	1.614011222829461e-49	2.827972449751041e-59	2.4105395068943305e-9	1.9892278148432523e-15	2.8531879655231774e-6	7.184851859019633e-22	2.330258524002104e-13	1.6538033166811484e-12	3.5264315167022706e-12	5.594052397976007e-13
30200000	0.004998570992490405	1.614011222829461e-49	2.827972449751041e-59	2.4105395068943305e-9	1.9892278148432523e-15	2.8531879655231774e-6	7.184851859019633e-22	2.330258524002104e-13	1.6538033166811484e-12	3.5264315167022706e-12	5.594052397976007e-13
30300000	0.004998570992490405	1.6140112228294612e-49	2.827972449751041e-59	2.4105395068943305e-9	1.9892278148432523e-15	2.8531879655231774e-6	7.184851859019633e-22	2.330258524002104e-13	1.6538033166811484e-12	3.5264315167022706e-12	5.594052397976007e-13
30400000	0.004998570992490405	1.6140112228294612e-49	2.827972449751041e-59	2.4105395068943305e-9	1.9892278148432523e-15	2.8531879655231774e-6	7.184851859019633e-22	2.330258524002104e-13	1.6538033166811484e-12	3.5264315167022706e-12	5.594052397976007e-13
30500000	0.004998570992490405	1.6140112228294612e-49	2.827972449751041e-59	2.4105395068943305e-9	1.9892278148432523e-15	2.8531879655231774e-6	7.184851859019633e-22	2.330258524002104e-13	1.6538033166811484e-12	3.5264315167022706e-12	5.594052397976007e-13
30600000	0.004998570992490405	1.6140112228294612e-49	2.827972449751041e-59	2.4105395068943305e-9	1.9892278148432523e-15	2.8531879655231774e-6	7.184851859019633e-22	2.330258524002104e-13	1.6538033166811484e-12	3.5264315167022706e-12	5.594052397976007e-13
30700000	0.004998570992490405	1.6140112228294612e-49	2.827972449751041e-59	2.4105395068943305e-9	1.9892278148432523e-15	2.8531879655231774e-6	7.184851859019633e-22	2.330258524002104e-13	1.6538033166811484e-12	3.5264315167022706e-12	5.594052397976007e-13
30800000	0.004998570992490405	1.6140112228294612e-49	2.827972449751041e-59	2.4105395068943305e-9	1.9892278148432523e-15	2.8531879655231774e-6	7.184851859019633e-22	2.330258524002104e-13	1.6538033166811484e-12	3.5264315167022706e-12	5.594052397976007e-13
30900000	0.004998570992490405	1.6140112228294612e-49	2.827972449751041e-59	2.4105395068943305e-9	1.9892278148432523e-15	2.8531879655231774e-6	7.184851859019633e-22	2.330258524002104e-13	1.6538033166811484e-12	3.5264315167022706e-12	5.594052397976007e-13
31000000	0.004998570992490405	1.6140112228294612e-49	2.827972449751041e-59	2.4105395068943305e-9	1.9892278148432523e-15	2.8531879655231774e-6	7.184851859019633e-22	2.330258524002104e-13	1.6538033166811484e-12	3.5264315167022706e-12	5.594052397976007e-13
31100000	0.004998570992490405	1.6140112228294612e-49	2.827972449751041e-59	2.4105395068943305e-9	1.9892278148432523e-15	2.8531879655231774e-6	7.184851859019633e-22	2.330258524002104e-13	1.6538033166811484e-12	3.5264315167022706e-12	5.594052397976007e-13
31200000	0.004998570992490405	1.6140112228294612e-49	2.827972449751041e-59	2.4105395068943305e-9	1.9892278148432523e-15	2.8531879655231774e-6	7.184851859019633e-22	2.330258524002104e-13	1.6538033166811484e-12	3.5264315167022706e-12	5.594052397976007e-13
31300000	0.004998570992490405	1.6140112228294612e-49	2.827972449751041e-59	2.4105395068943305e-9	1.9892278148432523e-15	2.8531879655231774e-6	7.184851859019633e-22	2.330258524002104e-13	1.6538033166811484e-12	3.5264315167022706e-12	5.594052397976007e-13
31400000	0.004998570992490405	1.6140112228294612e-49	2.827972449751041e-59	2.4105395068943305e-9	1.9892278148432523e-15	2.8531879655231774e-6	7.184851859019633e-22	2.330258524002104e-13	1.6538033166811484e-12	3.5264315167022706e-12	5.594052397976007e-13
31500000	0.004998570992490405	1.6140112228294612e-49	2.827972449751041e-59	2.4105395068943305e-9	1.9892278148432523e-15	2.8531879655231774e-6	7.184851859019633e-22	2.330258524002104e-13	1.6538033166811484e-12	3.5264315167022706e-12	5.594052397976007e-13
31600000	0.004998570992490405	1.6140112228294612e-49	2.827972449751041e-59	2.4105395068943305e-9	1.9892278148432523e-15	2.8531879655231774e-6	7.184851859019633e-22	2.330258524002104e-13	1.6538033166811484e-12	3.5264315167022706e-12	5.594052397976007e-13
31700000	0.004998570992490405	1.6140112228294612e-49	2.827972449751041e-59	2.4105395068943305e-9	1.9892278148432523e-15	2.8531879655231774e-6	7.184851859019633e-22	2.330258524002104e-13	1.6538033166811484e-12	3.5264315167022706e-12	5.594052397976007e-13
31800000	0.004998570992490405	1.6140112228294612e-49	2.827972449751041e-59	2.4105395068943305e-9	1.9892278148432523e-15	2.8531879655231774e-6	7.184851859019633e-22	2.330258524002104e-13	1.6538033166811484e-12	3.5264315167022706e-12	5.594052397976007e-13
31900000	0.004998570992490405	1.6140112228294612e-49	2.827972449751041e-59	2.4105395068943305e-9	1.9892278148432523e-15	2.8531879655231774e-6	7.184851859019633e-22	2.330258524002104e-13	1.6538033166811484e-12	3.5264315167022706e-12	5.594052397976007e-13
32000000	0.004998570992490405	1.6140112228294612e-49	2.827972449751041e-59	2.4105395068943305e-9	1.9892278148432523e-15	2.8531879655231774e-6	7.184851859019633e-22	2.330258524002104e-13	1.6538033166811484e-12	3.5264315167022706e-12	5.594052397976007e-13
32100000	0.004998570992490405	1.6140112228294612e-49	2.827972449751041e-59	2.4105395068943305e-9	1.9892278148432523e-15	2.8531879655231774e-6	7.184851859019633e-22	2.330258524002104e-13	1.6538033166811484e-12	3.5264315167022706e-12	5.594052397976007e-13
32200000	0.004998570992490405	1.6140112228294612e-49	2.827972449751041e-59	2.4105395068943305e-9	1.9892278148432523e-15	2.8531879655231774e-6	7.184851859019633e-22	2.330258524002104e-13	1.6538033166811484e-12	3.5264315167022706e-12	5.594052397976007e-13
32300000	0.004998570992490405	1.6140112228294612e-49	2.827972449751041e-59	2.4105395068943305e-9	1.9892278148432523e-15	2.8531879655231774e-6	7.184851859019633e-22	2.330258524002104e-13	1.6538033166811484e-12	3.5264315167022706e-12	5.594052397976007e-13
32400000	0.004998570992490405	1.6140112228294612e-49	2.827972449751041e-59	2.4105395068943305e-9	1.9892278148432523e-15	2.8531879655231774e-6	7.184851859019633e-22	2.330258524002104e-13	1.6538033166811484e-12	3.5264315167022706e-12	5.594052397976007e-13
32500000	0.004998570992490405	1.6140112228294612e-49	2.827972449751041e-59	2.4105395068943305e-9	1.9892278148432523e-15	2.8531879655231774e-6	7.184851859019633e-22	2.330258524002104e-13	1.6538033166811484e-12	3.5264315167022706e-12	5.594052397976007e-13
32600000	0.004998570992490405	1.6140112228294612e-49	2.827972449751041e-59	2.4105395068943305e-9	1.9892278148432523e-15	2.8531879655231774e-6	7.184851859019633e-22	2.330258524002104e-13	1.6538033166811484e-12	3.5264315167022706e-12	5.594052397976007e-13
32700000	0.004998570992490405	1.6140112228294612e-49	2.827972449751041e-59	2.4105395068943305e-9	1.9892278148432523e-15	2.8531879655231774e-6	7.184851859019633e-22	2.330258524002104e-13	1.6538033166811484e-12	3.5264315167022706e-12	5.594052397976007e-13
32800000	0.004998570992490405	1.6140112228294612e-49	2.827972449751041e-59	2.4105395068943305e-9	1.9892278148432523e-15	2.8531879655231774e-6	7.184851859019633e-22	2.330258524002104e-13	1.6538033166811484e-12	3.5264315167022706e-12	5.594052397976007e-13
32900000	0.004998570992490405	1.6140112228294612e-49	2.827972449751041e-59	2.4105395068943305e-9	1.9892278148432523e-15	2.8531879655231774e-6	7.184851859019633e-22	2.330258524002104e-13	1.6538033166811484e-12	3.5264315167022706e-12	5.594052397976007e-13
33000000	0.004998570992490405	1.6140112228294612e-49	2.827972449751041e-59	2.4105395068943305e-9	1.9892278148432523e-15	2.8531879655231774e-6	7.184851859019633e-22	2.330258524002104e-13	1.6538033166811484e-12	3.5264315167022706e-12	5.594052397976007e-13
33100000	0.004998570992490405	1.6140112228294612e-49	2.827972449751041e-59	2.4105395068943305e-9	1.9892278148432523e-15	2.8531879655231774e-6	7.184851859019633e-22	2.330258524002104e-13	1.6538033166811484e-12	3.5264315167022706e-12	5.594052397976007e-13
33200000	0.004998570992490405	1.6140112228294612e-49	2.827972449751041e-59	2.4105395068943305e-9	1.9892278148432523e-15	2.8531879655231774e-6	7.184851859019633e-22	2.330258524002104e-13	1.6538033166811484e-12	3.5264315167022706e-12	5.594052397976007e-13
33300000	0.004998570992490405	1.6140112228294612e-49	2.827972449751041e-59	2.4105395068943305e-9	1.9892278148432523e-15	2.8531879655231774e-6	7.184851859019633e-22	2.330258524002104e-13	1.6538033166811484e-12	3.5264315167022706e-12	5.594052397976007e-13
33400000	0.004998570992490405	1.6140112228294612e-49	2.827972449751041e-59	2.4105395068943305e-9	1.9892278148432523e-15	2.8531879655231774e-6	7.184851859019633e-22	2.330258524002104e-13	1.6538033166811484e-12	3.5264315167022706e-12	5.594052397976007e-13
33500000	0.004998570992490405	1.6140112228294612e-49	2.827972449751041e-59	2.4105395068943305e-9	1.9892278148432523e-15	2.8531879655231774e-6	7.184851859019633e-22	2.330258524002104e-13	1.6538033166811484e-12	3.5264315167022706e-12	5.594052397976007e-13
33600000	0.004998570992490405	1.6140112228294612e-49	2.827972449751041e-59	2.4105395068943305e-9	1.9892278148432523e-15	2.8531879655231774e-6	7.184851859019633e-22	2.330258524002104e-13	1.6538033166811484e-12	3.5264315167022706e-12	5.594052397976007e-13
33700000	0.004998570992490405	1.6140112228294612e-49	2.827972449751041e-59	2.4105395068943305e-9	1.9892278148432523e-15	2.8531879655231774e-6	7.184851859019633e-22	2.330258524002104e-13	1.6538033166811484e-12	3.5264315167022706e-12	5.594052397976007e-13
33800000	0.004998570992490405	1.6140112228294612e-49	2.827972449751041e-59	2.4105395068943305e-9	1.9892278148432523e-15	2.8531879655231774e-6	7.184851859019633e-22	2.330258524002104e-13	1.6538033166811484e-12	3.5264315167022706e-12	5.594052397976007e-13
33900000	0.004998570992490405	1.6140112228294612e-49	2.827972449751041e-59	2.4105395068943305e-9	1.9892278148432523e-15	2.8531879655231774e-6	7.184851859019633e-22	2.330258524002104e-13	1.6538033166811484e-12	3.5264315167022706e-12	5.594052397976007e-13
34000000	0.004998570992490405	1.6140112228294612e-49	2.827972449751041e-59	2.4105395068943305e-9	1.9892278148432523e-15	2.8531879655231774e-6	7.184851859019633e-22	2.330258524002104e-13	1.6538033166811484e-12	3.5264315167022706e-12	5.594052397976007e-13
34100000	0.004998570992490405	1.6140112228294612e-49	2.827972449751041e-59	2.4105395068943305e-9	1.9892278148432523e-15	2.8531879655231774e-6	7.184851859019633e-22	2.330258524002104e-13	1.6538033166811484e-12	3.5264315167022706e-12	5.594052397976007e-13
34200000	0.004998570992490405	1.6140112228294612e-49	2.827972449751041e-59	2.4105395068943305e-9	1.9892278148432523e-15	2.8531879655231774e-6	7.184851859019633e-22	2.330258524002104e-13	1.6538033166811484e-12	3.5264315167022706e-12	5.594052397976007e-13
34300000	0.004998570992490405	1.6140112228294612e-49	2.827972449751041e-59	2.4105395068943305e-9	1.9892278148432523e-15	2.8531879655231774e-6	7.184851859019633e-22	2.330258524002104e-13	1.6538033166811484e-12	3.5264315167022706e-12	5.594052397976007e-13
34400000	0.004998570992490405	1.6140112228294612e-49	2.827972449751041e-59	2.4105395068943305e-9	1.9892278148432523e-15	2.8531879655231774e-6	7.184851859019633e-22	2.330258524002104e-13	1.6538033166811484e-12	3.5264315167022706e-12	5.594052397976007e-13
34500000	0.004998570992490405	1.6140112228294612e-49	2.827972449751041e-59	2.4105395068943305e-9	1.9892278148432523e-15	2.8531879655231774e-6	7.184851859019633e-22	2.330258524002104e-13	1.6538033166811484e-12	3.5264315167022706e-12	5.594052397976007e-13
34600000	0.004998570992490405	1.6140112228294612e-49	2.827972449751041e-59	2.4105395068943305e-9	1.9892278148432523e-15	2.8531879655231774e-6	7.184851859019633e-22	2.330258524002104e-13	1.6538033166811484e-12	3.5264315167022706e-12	5.594052397976007e-13
34700000	0.004998570992490405	1.6140112228294612e-49	2.827972449751041e-59	2.4105395068943305e-9	1.9892278148432523e-15	2.8531879655231774e-6	7.184851859019633e-22	2.330258524002104e-13	1.6538033166811484e-12	3.5264315167022706e-12	5.594052397976007e-13
34800000	0.004998570992490405	1.6140112228294612e-49	2.827972449751041e-59	2.4105395068943305e-9	1.9892278148432523e-15	2.8531879655231774e-6	7.184851859019633e-22	2.330258524002104e-13	1.6538033166811484e-12	3.5264315167022706e-12	5.594052397976007e-13
34900000	0.004998570992490405	1.614011222829461e-49	2.827972449751041e-59	2.4105395068943305e-9	1.9892278148432523e-15	2.8531879655231774e-6	7.184851859019633e-22	2.330258524002104e-13	1.6538033166811484e-12	3.5264315167022706e-12	5.594052397976007e-13
35000000	0.004998570992490405	1.614011222829461e-49	2.827972449751041e-59	2.4105395068943305e-9	1.9892278148432523e-15	2.8531879655231774e-6	7.184851859019633e-22	2.330258524002104e-13	1.6538033166811484e-12	3.5264315167022706e-12	5.594052397976007e-13
35100000	0.004998570992490405	1.614011222829461e-49	2.827972449751041e-59	2.4105395068943305e-9	1.9892278148432523e-15	2.8531879655231774e-6	7.184851859019633e-22	2.330258524002104e-13	1.6538033166811484e-12	3.5264315167022706e-12	5.594052397976007e-13
35200000	0.004998570992490405	1.614011222829461e-49	2.8279724497510407e-59	2.4105395068943305e-9	1.9892278148432523e-15	2.8531879655231774e-6	7.184851859019633e-22	2.330258524002104e-13	1.6538033166811484e-12	3.5264315167022706e-12	5.594052397976007e-13
35300000	0.004998570992490405	1.614011222829461e-49	2.8279724497510407e-59	2.4105395068943305e-9	1.9892278148432523e-15	2.8531879655231774e-6	7.184851859019633e-22	2.330258524002104e-13	1.6538033166811484e-12	3.5264315167022706e-12	5.594052397976007e-13
35400000	0.004998570992490405	1.614011222829461e-49	2.8279724497510407e-59	2.4105395068943305e-9	1.9892278148432523e-15	2.8531879655231774e-6	7.184851859019633e-22	2.330258524002104e-13	1.6538033166811484e-12	3.5264315167022706e-12	5.594052397976007e-13
35500000	0.004998570992490405	1.614011222829461e-49	2.8279724497510407e-59	2.4105395068943305e-9	1.9892278148432523e-15	2.8531879655231774e-6	7.184851859019633e-22	2.330258524002104e-13	1.6538033166811484e-12	3.5264315167022706e-12	5.594052397976007e-13
35600000	0.004998570992490405	1.614011222829461e-49	2.8279724497510407e-59	2.4105395068943305e-9	1.9892278148432523e-15	2.8531879655231774e-6	7.184851859019633e-22	2.330258524002104e-13	1.6538033166811482e-12	3.5264315167022706e-12	5.594052397976007e-13
35700000	0.004998570992490405	1.614011222829461e-49	2.8279724497510407e-59	2.4105395068943305e-9	1.9892278148432523e-15	2.8531879655231774e-6	7.184851859019633e-22	2.330258524002104e-13	1.6538033166811482e-12	3.5264315167022706e-12	5.594052397976007e-13
35800000	0.004998570992490405	1.614011222829461e-49	2.8279724497510407e-59	2.4105395068943305e-9	1.9892278148432523e-15	2.8531879655231774e-6	7.184851859019633e-22	2.330258524002104e-13	1.6538033166811482e-12	3.5264315167022706e-12	5.594052397976007e-13
35900000	0.004998570992490405	1.614011222829461e-49	2.8279724497510407e-59	2.4105395068943305e-9	1.9892278148432523e-15	2.8531879655231774e-6	7.184851859019633e-22	2.330258524002104e-13	1.6538033166811482e-12	3.5264315167022706e-12	5.594052397976007e-13
36000000	0.004998570992490405	1.614011222829461e-49	2.8279724497510407e-59	2.4105395068943305e-9	1.9892278148432523e-15	2.8531879655231774e-6	7.184851859019633e-22	2.330258524002104e-13	1.6538033166811482e-12	3.5264315167022706e-12	5.594052397976007e-13
36100000	0.004998570992490405	1.614011222829461e-49	2.8279724497510407e-59	2.4105395068943305e-9	1.9892278148432523e-15	2.8531879655231774e-6	7.184851859019633e-22	2.330258524002104e-13	1.6538033166811482e-12	3.5264315167022706e-12	5.594052397976007e-13
36200000	0.004998570992490405	1.614011222829461e-49	2.8279724497510407e-59	2.4105395068943305e-9	1.9892278148432523e-15	2.8531879655231774e-6	7.184851859019633e-22	2.330258524002104e-13	1.6538033166811482e-12	3.5264315167022706e-12	5.594052397976007e-13
36300000	0.004998570992490405	1.6140112228294608e-49	2.8279724497510407e-59	2.4105395068943305e-9	1.9892278148432523e-15	2.8531879655231774e-6	7.184851859019633e-22	2.330258524002104e-13	1.6538033166811482e-12	3.5264315167022706e-12	5.594052397976007e-13
36400000	0.004998570992490405	1.6140112228294608e-49	2.8279724497510407e-59	2.4105395068943305e-9	1.9892278148432523e-15	2.8531879655231774e-6	7.184851859019633e-22	2.330258524002104e-13	1.6538033166811482e-12	3.5264315167022706e-12	5.594052397976007e-13
36500000	0.004998570992490405	1.6140112228294608e-49	2.8279724497510407e-59	2.4105395068943305e-9	1.9892278148432523e-15	2.8531879655231774e-6	7.184851859019633e-22	2.330258524002104e-13	1.6538033166811482e-12	3.5264315167022706e-12	5.594052397976007e-13
36600000	0.004998570992490405	1.6140112228294608e-49	2.8279724497510407e-59	2.4105395068943305e-9	1.9892278148432523e-15	2.8531879655231774e-6	7.184851859019633e-22	2.330258524002104e-13	1.6538033166811482e-12	3.5264315167022706e-12	5.594052397976007e-13
36700000	0.004998570992490405	1.6140112228294608e-49	2.8279724497510407e-59	2.4105395068943305e-9	1.9892278148432523e-15	2.8531879655231774e-6	7.184851859019633e-22	2.330258524002104e-13	1.6538033166811482e-12	3.5264315167022706e-12	5.594052397976007e-13
36800000	0.004998570992490405	1.6140112228294608e-49	2.8279724497510407e-59	2.4105395068943305e-9	1.9892278148432523e-15	2.8531879655231774e-6	7.184851859019633e-22	2.330258524002104e-13	1.6538033166811482e-12	3.5264315167022706e-12	5.594052397976007e-13
36900000	0.004998570992490405	1.6140112228294608e-49	2.8279724497510407e-59	2.4105395068943305e-9	1.9892278148432523e-15	2.8531879655231774e-6	7.184851859019633e-22	2.330258524002104e-13	1.6538033166811482e-12	3.5264315167022706e-12	5.594052397976007e-13
37000000	0.004998570992490405	1.6140112228294608e-49	2.8279724497510407e-59	2.4105395068943305e-9	1.9892278148432523e-15	2.8531879655231774e-6	7.184851859019633e-22	2.330258524002104e-13	1.6538033166811482e-12	3.5264315167022706e-12	5.594052397976007e-13
37100000	0.004998570992490405	1.6140112228294608e-49	2.8279724497510407e-59	2.4105395068943305e-9	1.9892278148432523e-15	2.853187965523177e-6	7.184851859019633e-22	2.330258524002104e-13	1.6538033166811482e-12	3.5264315167022706e-12	5.594052397976007e-13
37200000	0.004998570992490405	1.6140112228294608e-49	2.8279724497510407e-59	2.4105395068943305e-9	1.9892278148432523e-15	2.853187965523177e-6	7.184851859019633e-22	2.330258524002104e-13	1.6538033166811482e-12	3.5264315167022706e-12	5.594052397976006e-13
37300000	0.004998570992490405	1.6140112228294608e-49	2.8279724497510407e-59	2.4105395068943305e-9	1.9892278148432523e-15	2.853187965523177e-6	7.184851859019633e-22	2.330258524002104e-13	1.6538033166811482e-12	3.5264315167022706e-12	5.594052397976006e-13
37400000	0.004998570992490405	1.6140112228294606e-49	2.8279724497510407e-59	2.4105395068943305e-9	1.9892278148432523e-15	2.853187965523177e-6	7.184851859019633e-22	2.330258524002104e-13	1.6538033166811482e-12	3.5264315167022706e-12	5.594052397976006e-13
37500000	0.004998570992490405	1.6140112228294606e-49	2.8279724497510407e-59	2.4105395068943305e-9	1.9892278148432523e-15	2.853187965523177e-6	7.184851859019633e-22	2.330258524002104e-13	1.6538033166811482e-12	3.5264315167022706e-12	5.594052397976006e-13
37600000	0.004998570992490405	1.6140112228294606e-49	2.8279724497510403e-59	2.4105395068943305e-9	1.9892278148432523e-15	2.853187965523177e-6	7.184851859019633e-22	2.330258524002104e-13	1.6538033166811482e-12	3.5264315167022706e-12	5.594052397976006e-13
37700000	0.004998570992490405	1.6140112228294606e-49	2.8279724497510403e-59	2.4105395068943305e-9	1.9892278148432523e-15	2.853187965523177e-6	7.184851859019633e-22	2.330258524002104e-13	1.6538033166811482e-12	3.5264315167022706e-12	5.594052397976006e-13
37800000	0.004998570992490405	1.6140112228294606e-49	2.8279724497510403e-59	2.4105395068943305e-9	1.9892278148432523e-15	2.853187965523177e-6	7.184851859019633e-22	2.330258524002104e-13	1.6538033166811482e-12	3.5264315167022706e-12	5.594052397976006e-13
37900000	0.004998570992490405	1.6140112228294606e-49	2.8279724497510403e-59	2.4105395068943305e-9	1.9892278148432523e-15	2.853187965523177e-6	7.184851859019633e-22	2.3302585240021035e-13	1.6538033166811482e-12	3.5264315167022706e-12	5.594052397976006e-13
38000000	0.004998570992490405	1.6140112228294606e-49	2.8279724497510403e-59	2.4105395068943305e-9	1.9892278148432523e-15	2.853187965523177e-6	7.184851859019633e-22	2.3302585240021035e-13	1.6538033166811482e-12	3.5264315167022706e-12	5.594052397976006e-13
38100000	0.004998570992490405	1.6140112228294606e-49	2.8279724497510403e-59	2.4105395068943305e-9	1.9892278148432523e-15	2.853187965523177e-6	7.184851859019632e-22	2.3302585240021035e-13	1.6538033166811482e-12	3.5264315167022706e-12	5.594052397976006e-13
38200000	0.004998570992490405	1.6140112228294606e-49	2.8279724497510403e-59	2.4105395068943305e-9	1.9892278148432523e-15	2.853187965523177e-6	7.184851859019632e-22	2.3302585240021035e-13	1.6538033166811482e-12	3.5264315167022706e-12	5.594052397976006e-13
38300000	0.004998570992490405	1.6140112228294606e-49	2.8279724497510403e-59	2.4105395068943305e-9	1.9892278148432523e-15	2.853187965523177e-6	7.184851859019632e-22	2.3302585240021035e-13	1.6538033166811482e-12	3.5264315167022706e-12	5.594052397976006e-13
38400000	0.004998570992490405	1.6140112228294606e-49	2.8279724497510403e-59	2.4105395068943305e-9	1.9892278148432523e-15	2.853187965523177e-6	7.184851859019632e-22	2.3302585240021035e-13	1.6538033166811482e-12	3.5264315167022706e-12	5.594052397976006e-13
38500000	0.004998570992490405	1.6140112228294604e-49	2.8279724497510403e-59	2.4105395068943305e-9	1.9892278148432523e-15	2.853187965523177e-6	7.184851859019632e-22	2.3302585240021035e-13	1.6538033166811482e-12	3.5264315167022706e-12	5.594052397976006e-13
38600000	0.004998570992490405	1.6140112228294604e-49	2.8279724497510403e-59	2.4105395068943305e-9	1.9892278148432523e-15	2.853187965523177e-6	7.184851859019632e-22	2.3302585240021035e-13	1.6538033166811482e-12	3.5264315167022706e-12	5.594052397976006e-13
38700000	0.004998570992490405	1.6140112228294604e-49	2.8279724497510403e-59	2.4105395068943305e-9	1.9892278148432523e-15	2.853187965523177e-6	7.184851859019632e-22	2.3302585240021035e-13	1.6538033166811482e-12	3.52643151670227e-12	5.594052397976006e-13
38800000	0.004998570992490405	1.6140112228294604e-49	2.8279724497510403e-59	2.4105395068943305e-9	1.9892278148432523e-15	2.853187965523177e-6	7.184851859019632e-22	2.3302585240021035e-13	1.6538033166811482e-12	3.52643151670227e-12	5.594052397976006e-13
38900000	0.004998570992490405	1.6140112228294604e-49	2.8279724497510403e-59	2.4105395068943305e-9	1.9892278148432523e-15	2.853187965523177e-6	7.184851859019632e-22	2.3302585240021035e-13	1.6538033166811482e-12	3.52643151670227e-12	5.594052397976006e-13
39000000	0.004998570992490405	1.6140112228294604e-49	2.8279724497510403e-59	2.4105395068943305e-9	1.9892278148432523e-15	2.853187965523177e-6	7.184851859019632e-22	2.3302585240021035e-13	1.6538033166811482e-12	3.52643151670227e-12	5.594052397976006e-13
39100000	0.004998570992490405	1.6140112228294604e-49	2.8279724497510403e-59	2.4105395068943305e-9	1.9892278148432523e-15	2.853187965523177e-6	7.184851859019632e-22	2.3302585240021035e-13	1.6538033166811482e-12	3.52643151670227e-12	5.594052397976006e-13
39200000	0.004998570992490405	1.6140112228294604e-49	2.8279724497510403e-59	2.4105395068943305e-9	1.9892278148432523e-15	2.853187965523177e-6	7.184851859019632e-22	2.3302585240021035e-13	1.6538033166811482e-12	3.52643151670227e-12	5.594052397976006e-13
39300000	0.004998570992490405	1.6140112228294604e-49	2.8279724497510403e-59	2.4105395068943305e-9	1.9892278148432523e-15	2.853187965523177e-6	7.184851859019632e-22	2.3302585240021035e-13	1.653803316681148e-12	3.52643151670227e-12	5.594052397976006e-13
39400000	0.004998570992490405	1.6140112228294604e-49	2.8279724497510403e-59	2.4105395068943305e-9	1.9892278148432523e-15	2.853187965523177e-6	7.184851859019632e-22	2.3302585240021035e-13	1.653803316681148e-12	3.52643151670227e-12	5.594052397976006e-13
39500000	0.004998570992490405	1.6140112228294604e-49	2.8279724497510403e-59	2.4105395068943305e-9	1.9892278148432523e-15	2.853187965523177e-6	7.184851859019632e-22	2.3302585240021035e-13	1.653803316681148e-12	3.52643151670227e-12	5.594052397976006e-13
39600000	0.004998570992490405	1.6140112228294602e-49	2.8279724497510403e-59	2.4105395068943305e-9	1.9892278148432523e-15	2.853187965523177e-6	7.184851859019632e-22	2.3302585240021035e-13	1.653803316681148e-12	3.52643151670227e-12	5.594052397976006e-13
39700000	0.004998570992490405	1.6140112228294602e-49	2.8279724497510403e-59	2.4105395068943305e-9	1.9892278148432523e-15	2.853187965523177e-6	7.184851859019632e-22	2.3302585240021035e-13	1.653803316681148e-12	3.52643151670227e-12	5.594052397976006e-13
39800000	0.004998570992490405	1.6140112228294602e-49	2.8279724497510403e-59	2.4105395068943305e-9	1.9892278148432523e-15	2.853187965523177e-6	7.184851859019632e-22	2.3302585240021035e-13	1.653803316681148e-12	3.52643151670227e-12	5.594052397976006e-13
39900000	0.004998570992490405	1.6140112228294602e-49	2.82797244975104e-59	2.4105395068943305e-9	1.9892278148432523e-15	2.853187965523177e-6	7.184851859019632e-22	2.3302585240021035e-13	1.653803316681148e-12	3.52643151670227e-12	5.594052397976006e-13
40000000	0.004998570992490405	1.6140112228294602e-49	2.82797244975104e-59	2.4105395068943305e-9	1.9892278148432523e-15	2.853187965523177e-6	7.184851859019632e-22	2.3302585240021035e-13	1.653803316681148e-12	3.52643151670227e-12	5.594052397976006e-13
40100000	0.004998570992490405	1.6140112228294602e-49	2.82797244975104e-59	2.4105395068943305e-9	1.9892278148432523e-15	2.853187965523177e-6	7.184851859019632e-22	2.3302585240021035e-13	1.653803316681148e-12	3.52643151670227e-12	5.594052397976006e-13
40200000	0.004998570992490405	1.6140112228294602e-49	2.82797244975104e-59	2.4105395068943305e-9	1.9892278148432523e-15	2.853187965523177e-6	7.184851859019632e-22	2.3302585240021035e-13	1.653803316681148e-12	3.52643151670227e-12	5.594052397976006e-13
40300000	0.004998570992490405	1.6140112228294602e-49	2.82797244975104e-59	2.4105395068943305e-9	1.9892278148432523e-15	2.853187965523177e-6	7.184851859019632e-22	2.3302585240021035e-13	1.653803316681148e-12	3.52643151670227e-12	5.594052397976006e-13
40400000	0.004998570992490405	1.6140112228294602e-49	2.82797244975104e-59	2.4105395068943305e-9	1.9892278148432523e-15	2.853187965523177e-6	7.184851859019632e-22	2.3302585240021035e-13	1.653803316681148e-12	3.52643151670227e-12	5.594052397976006e-13
40500000	0.004998570992490405	1.6140112228294602e-49	2.82797244975104e-59	2.4105395068943305e-9	1.9892278148432523e-15	2.853187965523177e-6	7.184851859019632e-22	2.3302585240021035e-13	1.653803316681148e-12	3.52643151670227e-12	5.594052397976006e-13
40600000	0.004998570992490405	1.6140112228294602e-49	2.82797244975104e-59	2.4105395068943305e-9	1.9892278148432523e-15	2.853187965523177e-6	7.184851859019632e-22	2.3302585240021035e-13	1.653803316681148e-12	3.52643151670227e-12	5.594052397976006e-13
40700000	0.004998570992490405	1.6140112228294602e-49	2.82797244975104e-59	2.4105395068943305e-9	1.9892278148432523e-15	2.853187965523177e-6	7.184851859019632e-22	2.3302585240021035e-13	1.653803316681148e-12	3.52643151670227e-12	5.594052397976006e-13
40800000	0.004998570992490405	1.61401122282946e-49	2.82797244975104e-59	2.4105395068943305e-9	1.9892278148432523e-15	2.853187965523177e-6	7.184851859019632e-22	2.3302585240021035e-13	1.653803316681148e-12	3.52643151670227e-12	5.594052397976006e-13
40900000	0.004998570992490405	1.61401122282946e-49	2.82797244975104e-59	2.4105395068943305e-9	1.9892278148432523e-15	2.853187965523177e-6	7.184851859019632e-22	2.3302585240021035e-13	1.653803316681148e-12	3.52643151670227e-12	5.594052397976006e-13
41000000	0.004998570992490405	1.61401122282946e-49	2.82797244975104e-59	2.4105395068943305e-9	1.9892278148432523e-15	2.853187965523177e-6	7.184851859019632e-22	2.3302585240021035e-13	1.653803316681148e-12	3.52643151670227e-12	5.594052397976006e-13
41100000	0.004998570992490405	1.61401122282946e-49	2.82797244975104e-59	2.4105395068943305e-9	1.9892278148432523e-15	2.853187965523177e-6	7.184851859019632e-22	2.3302585240021035e-13	1.653803316681148e-12	3.52643151670227e-12	5.594052397976006e-13
41200000	0.004998570992490405	1.61401122282946e-49	2.82797244975104e-59	2.4105395068943305e-9	1.9892278148432523e-15	2.853187965523177e-6	7.184851859019632e-22	2.3302585240021035e-13	1.653803316681148e-12	3.52643151670227e-12	5.594052397976006e-13
41300000	0.004998570992490405	1.61401122282946e-49	2.82797244975104e-59	2.4105395068943305e-9	1.9892278148432523e-15	2.853187965523177e-6	7.184851859019632e-22	2.3302585240021035e-13	1.653803316681148e-12	3.52643151670227e-12	5.594052397976006e-13
41400000	0.004998570992490405	1.61401122282946e-49	2.82797244975104e-59	2.4105395068943305e-9	1.9892278148432523e-15	2.853187965523177e-6	7.184851859019632e-22	2.3302585240021035e-13	1.653803316681148e-12	3.52643151670227e-12	5.594052397976006e-13
41500000	0.004998570992490405	1.61401122282946e-49	2.82797244975104e-59	2.4105395068943305e-9	1.9892278148432523e-15	2.853187965523177e-6	7.184851859019632e-22	2.3302585240021035e-13	1.653803316681148e-12	3.52643151670227e-12	5.594052397976006e-13
41600000	0.004998570992490405	1.61401122282946e-49	2.82797244975104e-59	2.4105395068943305e-9	1.9892278148432523e-15	2.853187965523177e-6	7.184851859019632e-22	2.3302585240021035e-13	1.653803316681148e-12	3.52643151670227e-12	5.594052397976006e-13
41700000	0.004998570992490405	1.61401122282946e-49	2.82797244975104e-59	2.4105395068943305e-9	1.9892278148432523e-15	2.853187965523177e-6	7.184851859019632e-22	2.3302585240021035e-13	1.653803316681148e-12	3.52643151670227e-12	5.594052397976006e-13
41800000	0.004998570992490405	1.61401122282946e-49	2.82797244975104e-59	2.4105395068943305e-9	1.9892278148432523e-15	2.853187965523177e-6	7.184851859019632e-22	2.3302585240021035e-13	1.653803316681148e-12	3.52643151670227e-12	5.594052397976006e-13
41900000	0.004998570992490405	1.61401122282946e-49	2.82797244975104e-59	2.4105395068943305e-9	1.9892278148432523e-15	2.853187965523177e-6	7.184851859019632e-22	2.3302585240021035e-13	1.653803316681148e-12	3.52643151670227e-12	5.594052397976006e-13
42000000	0.004998570992490405	1.61401122282946e-49	2.82797244975104e-59	2.4105395068943305e-9	1.9892278148432523e-15	2.853187965523177e-6	7.184851859019632e-22	2.3302585240021035e-13	1.653803316681148e-12	3.52643151670227e-12	5.594052397976006e-13
42100000	0.004998570992490405	1.61401122282946e-49	2.82797244975104e-59	2.4105395068943305e-9	1.9892278148432523e-15	2.853187965523177e-6	7.184851859019632e-22	2.3302585240021035e-13	1.653803316681148e-12	3.52643151670227e-12	5.594052397976006e-13
42200000	0.004998570992490405	1.61401122282946e-49	2.82797244975104e-59	2.4105395068943305e-9	1.9892278148432523e-15	2.853187965523177e-6	7.184851859019632e-22	2.3302585240021035e-13	1.653803316681148e-12	3.52643151670227e-12	5.594052397976006e-13
42300000	0.004998570992490405	1.61401122282946e-49	2.82797244975104e-59	2.4105395068943305e-9	1.9892278148432523e-15	2.853187965523177e-6	7.184851859019632e-22	2.3302585240021035e-13	1.653803316681148e-12	3.52643151670227e-12	5.594052397976006e-13
42400000	0.004998570992490405	1.61401122282946e-49	2.82797244975104e-59	2.4105395068943305e-9	1.9892278148432523e-15	2.853187965523177e-6	7.184851859019632e-22	2.3302585240021035e-13	1.653803316681148e-12	3.52643151670227e-12	5.594052397976006e-13
42500000	0.004998570992490405	1.61401122282946e-49	2.82797244975104e-59	2.4105395068943305e-9	1.9892278148432523e-15	2.853187965523177e-6	7.184851859019632e-22	2.3302585240021035e-13	1.653803316681148e-12	3.52643151670227e-12	5.594052397976006e-13
42600000	0.004998570992490405	1.61401122282946e-49	2.82797244975104e-59	2.4105395068943305e-9	1.9892278148432523e-15	2.853187965523177e-6	7.184851859019632e-22	2.3302585240021035e-13	1.653803316681148e-12	3.52643151670227e-12	5.594052397976006e-13
42700000	0.004998570992490405	1.61401122282946e-49	2.82797244975104e-59	2.4105395068943305e-9	1.9892278148432523e-15	2.853187965523177e-6	7.184851859019632e-22	2.3302585240021035e-13	1.653803316681148e-12	3.52643151670227e-12	5.594052397976006e-13
42800000	0.004998570992490405	1.6140112228294598e-49	2.82797244975104e-59	2.4105395068943305e-9	1.9892278148432523e-15	2.853187965523177e-6	7.184851859019632e-22	2.3302585240021035e-13	1.653803316681148e-12	3.52643151670227e-12	5.594052397976006e-13
42900000	0.004998570992490405	1.6140112228294598e-49	2.82797244975104e-59	2.4105395068943305e-9	1.9892278148432523e-15	2.853187965523177e-6	7.184851859019632e-22	2.3302585240021035e-13	1.653803316681148e-12	3.52643151670227e-12	5.594052397976006e-13
43000000	0.004998570992490405	1.6140112228294598e-49	2.82797244975104e-59	2.4105395068943305e-9	1.9892278148432523e-15	2.853187965523177e-6	7.184851859019632e-22	2.3302585240021035e-13	1.653803316681148e-12	3.52643151670227e-12	5.594052397976006e-13
43100000	0.004998570992490405	1.6140112228294598e-49	2.82797244975104e-59	2.4105395068943305e-9	1.9892278148432523e-15	2.853187965523177e-6	7.184851859019632e-22	2.3302585240021035e-13	1.653803316681148e-12	3.52643151670227e-12	5.594052397976006e-13
43200000	0.004998570992490405	1.6140112228294598e-49	2.82797244975104e-59	2.4105395068943305e-9	1.9892278148432523e-15	2.853187965523177e-6	7.184851859019632e-22	2.3302585240021035e-13	1.653803316681148e-12	3.52643151670227e-12	5.594052397976006e-13
43300000	0.004998570992490405	1.6140112228294598e-49	2.82797244975104e-59	2.4105395068943305e-9	1.9892278148432523e-15	2.853187965523177e-6	7.184851859019632e-22	2.3302585240021035e-13	1.653803316681148e-12	3.52643151670227e-12	5.594052397976006e-13
43400000	0.004998570992490405	1.6140112228294598e-49	2.82797244975104e-59	2.4105395068943305e-9	1.9892278148432523e-15	2.853187965523177e-6	7.184851859019632e-22	2.3302585240021035e-13	1.653803316681148e-12	3.52643151670227e-12	5.594052397976006e-13
43500000	0.004998570992490405	1.6140112228294598e-49	2.82797244975104e-59	2.4105395068943305e-9	1.9892278148432523e-15	2.853187965523177e-6	7.184851859019632e-22	2.3302585240021035e-13	1.653803316681148e-12	3.52643151670227e-12	5.594052397976006e-13
43600000	0.004998570992490405	1.6140112228294598e-49	2.82797244975104e-59	2.4105395068943305e-9	1.9892278148432523e-15	2.853187965523177e-6	7.184851859019632e-22	2.3302585240021035e-13	1.653803316681148e-12	3.52643151670227e-12	5.594052397976006e-13
43700000	0.004998570992490405	1.6140112228294598e-49	2.82797244975104e-59	2.4105395068943305e-9	1.9892278148432523e-15	2.853187965523177e-6	7.184851859019632e-22	2.3302585240021035e-13	1.653803316681148e-12	3.52643151670227e-12	5.594052397976006e-13
43800000	0.004998570992490405	1.6140112228294598e-49	2.82797244975104e-59	2.4105395068943305e-9	1.9892278148432523e-15	2.853187965523177e-6	7.184851859019632e-22	2.3302585240021035e-13	1.653803316681148e-12	3.52643151670227e-12	5.594052397976006e-13
43900000	0.004998570992490405	1.6140112228294598e-49	2.82797244975104e-59	2.4105395068943305e-9	1.9892278148432523e-15	2.853187965523177e-6	7.184851859019632e-22	2.3302585240021035e-13	1.653803316681148e-12	3.52643151670227e-12	5.594052397976006e-13
44000000	0.004998570992490405	1.6140112228294598e-49	2.82797244975104e-59	2.4105395068943305e-9	1.9892278148432523e-15	2.853187965523177e-6	7.184851859019632e-22	2.3302585240021035e-13	1.653803316681148e-12	3.52643151670227e-12	5.594052397976006e-13
44100000	0.004998570992490405	1.6140112228294598e-49	2.82797244975104e-59	2.4105395068943305e-9	1.9892278148432523e-15	2.853187965523177e-6	7.184851859019632e-22	2.3302585240021035e-13	1.653803316681148e-12	3.52643151670227e-12	5.594052397976006e-13
44200000	0.004998570992490405	1.6140112228294598e-49	2.82797244975104e-59	2.4105395068943305e-9	1.9892278148432523e-15	2.853187965523177e-6	7.184851859019632e-22	2.3302585240021035e-13	1.653803316681148e-12	3.52643151670227e-12	5.594052397976006e-13
44300000	0.004998570992490405	1.61401122282946e-49	2.82797244975104e-59	2.4105395068943305e-9	1.9892278148432523e-15	2.853187965523177e-6	7.184851859019632e-22	2.3302585240021035e-13	1.653803316681148e-12	3.52643151670227e-12	5.594052397976006e-13
44400000	0.004998570992490405	1.61401122282946e-49	2.82797244975104e-59	2.4105395068943305e-9	1.9892278148432523e-15	2.853187965523177e-6	7.184851859019632e-22	2.3302585240021035e-13	1.653803316681148e-12	3.52643151670227e-12	5.594052397976006e-13
44500000	0.004998570992490405	1.61401122282946e-49	2.82797244975104e-59	2.4105395068943305e-9	1.9892278148432523e-15	2.853187965523177e-6	7.184851859019632e-22	2.3302585240021035e-13	1.653803316681148e-12	3.52643151670227e-12	5.594052397976006e-13
44600000	0.004998570992490405	1.61401122282946e-49	2.82797244975104e-59	2.4105395068943305e-9	1.9892278148432523e-15	2.853187965523177e-6	7.184851859019632e-22	2.3302585240021035e-13	1.653803316681148e-12	3.52643151670227e-12	5.594052397976006e-13
44700000	0.004998570992490405	1.61401122282946e-49	2.82797244975104e-59	2.4105395068943305e-9	1.9892278148432523e-15	2.853187965523177e-6	7.184851859019632e-22	2.3302585240021035e-13	1.653803316681148e-12	3.52643151670227e-12	5.594052397976006e-13
44800000	0.004998570992490405	1.61401122282946e-49	2.82797244975104e-59	2.4105395068943305e-9	1.9892278148432523e-15	2.853187965523177e-6	7.184851859019632e-22	2.3302585240021035e-13	1.653803316681148e-12	3.52643151670227e-12	5.594052397976006e-13
44900000	0.004998570992490405	1.61401122282946e-49	2.82797244975104e-59	2.4105395068943305e-9	1.9892278148432523e-15	2.853187965523177e-6	7.184851859019632e-22	2.3302585240021035e-13	1.653803316681148e-12	3.52643151670227e-12	5.594052397976006e-13
45000000	0.004998570992490405	1.61401122282946e-49	2.82797244975104e-59	2.4105395068943305e-9	1.9892278148432523e-15	2.853187965523177e-6	7.184851859019632e-22	2.3302585240021035e-13	1.653803316681148e-12	3.52643151670227e-12	5.594052397976006e-13
45100000	0.004998570992490405	1.61401122282946e-49	2.82797244975104e-59	2.4105395068943305e-9	1.9892278148432523e-15	2.853187965523177e-6	7.184851859019632e-22	2.3302585240021035e-13	1.653803316681148e-12	3.52643151670227e-12	5.594052397976006e-13
45200000	0.004998570992490405	1.61401122282946e-49	2.82797244975104e-59	2.4105395068943305e-9	1.9892278148432523e-15	2.853187965523177e-6	7.184851859019632e-22	2.3302585240021035e-13	1.653803316681148e-12	3.52643151670227e-12	5.594052397976006e-13
45300000	0.004998570992490405	1.61401122282946e-49	2.82797244975104e-59	2.4105395068943305e-9	1.9892278148432523e-15	2.853187965523177e-6	7.184851859019632e-22	2.3302585240021035e-13	1.653803316681148e-12	3.52643151670227e-12	5.594052397976006e-13
45400000	0.004998570992490405	1.61401122282946e-49	2.82797244975104e-59	2.4105395068943305e-9	1.9892278148432523e-15	2.853187965523177e-6	7.184851859019632e-22	2.3302585240021035e-13	1.653803316681148e-12	3.52643151670227e-12	5.594052397976006e-13
45500000	0.004998570992490405	1.61401122282946e-49	2.82797244975104e-59	2.4105395068943305e-9	1.9892278148432523e-15	2.853187965523177e-6	7.184851859019632e-22	2.3302585240021035e-13	1.653803316681148e-12	3.52643151670227e-12	5.594052397976006e-13
45600000	0.004998570992490405	1.61401122282946e-49	2.82797244975104e-59	2.4105395068943305e-9	1.9892278148432523e-15	2.853187965523177e-6	7.184851859019632e-22	2.3302585240021035e-13	1.653803316681148e-12	3.52643151670227e-12	5.594052397976006e-13
45700000	0.004998570992490405	1.61401122282946e-49	2.82797244975104e-59	2.4105395068943305e-9	1.9892278148432523e-15	2.853187965523177e-6	7.184851859019632e-22	2.3302585240021035e-13	1.653803316681148e-12	3.52643151670227e-12	5.594052397976006e-13
45800000	0.004998570992490405	1.61401122282946e-49	2.82797244975104e-59	2.4105395068943305e-9	1.9892278148432523e-15	2.853187965523177e-6	7.184851859019632e-22	2.3302585240021035e-13	1.653803316681148e-12	3.52643151670227e-12	5.594052397976006e-13
45900000	0.004998570992490405	1.61401122282946e-49	2.82797244975104e-59	2.4105395068943305e-9	1.9892278148432523e-15	2.853187965523177e-6	7.184851859019632e-22	2.3302585240021035e-13	1.653803316681148e-12	3.52643151670227e-12	5.594052397976006e-13
46000000	0.004998570992490405	1.61401122282946e-49	2.82797244975104e-59	2.4105395068943305e-9	1.9892278148432523e-15	2.853187965523177e-6	7.184851859019632e-22	2.3302585240021035e-13	1.653803316681148e-12	3.52643151670227e-12	5.594052397976006e-13
46100000	0.004998570992490405	1.61401122282946e-49	2.82797244975104e-59	2.4105395068943305e-9	1.9892278148432523e-15	2.853187965523177e-6	7.184851859019632e-22	2.3302585240021035e-13	1.653803316681148e-12	3.52643151670227e-12	5.594052397976006e-13
46200000	0.004998570992490405	1.61401122282946e-49	2.82797244975104e-59	2.4105395068943305e-9	1.9892278148432523e-15	2.853187965523177e-6	7.184851859019632e-22	2.3302585240021035e-13	1.653803316681148e-12	3.52643151670227e-12	5.594052397976006e-13
46300000	0.004998570992490405	1.61401122282946e-49	2.82797244975104e-59	2.4105395068943305e-9	1.9892278148432523e-15	2.853187965523177e-6	7.184851859019632e-22	2.3302585240021035e-13	1.6538033166811482e-12	3.52643151670227e-12	5.594052397976006e-13
46400000	0.004998570992490405	1.61401122282946e-49	2.82797244975104e-59	2.4105395068943305e-9	1.9892278148432523e-15	2.853187965523177e-6	7.184851859019632e-22	2.3302585240021035e-13	1.6538033166811482e-12	3.52643151670227e-12	5.594052397976006e-13
46500000	0.004998570992490405	1.61401122282946e-49	2.82797244975104e-59	2.4105395068943305e-9	1.9892278148432523e-15	2.853187965523177e-6	7.184851859019632e-22	2.3302585240021035e-13	1.6538033166811482e-12	3.52643151670227e-12	5.594052397976006e-13
46600000	0.004998570992490405	1.61401122282946e-49	2.82797244975104e-59	2.4105395068943305e-9	1.9892278148432523e-15	2.853187965523177e-6	7.184851859019632e-22	2.3302585240021035e-13	1.6538033166811482e-12	3.52643151670227e-12	5.594052397976006e-13
46700000	0.004998570992490405	1.61401122282946e-49	2.82797244975104e-59	2.4105395068943305e-9	1.9892278148432523e-15	2.853187965523177e-6	7.184851859019632e-22	2.3302585240021035e-13	1.6538033166811482e-12	3.52643151670227e-12	5.594052397976006e-13
46800000	0.004998570992490405	1.6140112228294602e-49	2.82797244975104e-59	2.4105395068943305e-9	1.9892278148432523e-15	2.853187965523177e-6	7.184851859019632e-22	2.3302585240021035e-13	1.6538033166811482e-12	3.52643151670227e-12	5.594052397976006e-13
46900000	0.004998570992490405	1.6140112228294602e-49	2.82797244975104e-59	2.4105395068943305e-9	1.9892278148432523e-15	2.853187965523177e-6	7.184851859019632e-22	2.3302585240021035e-13	1.6538033166811482e-12	3.52643151670227e-12	5.594052397976006e-13
47000000	0.004998570992490405	1.6140112228294602e-49	2.82797244975104e-59	2.4105395068943305e-9	1.9892278148432523e-15	2.853187965523177e-6	7.184851859019632e-22	2.3302585240021035e-13	1.6538033166811482e-12	3.52643151670227e-12	5.594052397976006e-13
47100000	0.004998570992490405	1.6140112228294602e-49	2.82797244975104e-59	2.4105395068943305e-9	1.989227814843252e-15	2.853187965523177e-6	7.184851859019632e-22	2.3302585240021035e-13	1.6538033166811482e-12	3.52643151670227e-12	5.594052397976006e-13
47200000	0.004998570992490405	1.6140112228294602e-49	2.82797244975104e-59	2.4105395068943305e-9	1.989227814843252e-15	2.853187965523177e-6	7.184851859019632e-22	2.3302585240021035e-13	1.6538033166811482e-12	3.52643151670227e-12	5.594052397976007e-13
47300000	0.004998570992490405	1.6140112228294602e-49	2.82797244975104e-59	2.4105395068943305e-9	1.989227814843252e-15	2.853187965523177e-6	7.184851859019632e-22	2.3302585240021035e-13	1.6538033166811482e-12	3.52643151670227e-12	5.594052397976007e-13
47400000	0.004998570992490405	1.6140112228294602e-49	2.82797244975104e-59	2.4105395068943305e-9	1.989227814843252e-15	2.853187965523177e-6	7.184851859019632e-22	2.3302585240021035e-13	1.6538033166811482e-12	3.52643151670227e-12	5.594052397976007e-13
47500000	0.004998570992490405	1.6140112228294602e-49	2.82797244975104e-59	2.4105395068943305e-9	1.989227814843252e-15	2.853187965523177e-6	7.184851859019632e-22	2.3302585240021035e-13	1.6538033166811482e-12	3.52643151670227e-12	5.594052397976007e-13
47600000	0.004998570992490404	1.6140112228294602e-49	2.82797244975104e-59	2.4105395068943305e-9	1.989227814843252e-15	2.853187965523177e-6	7.184851859019632e-22	2.3302585240021035e-13	1.6538033166811482e-12	3.52643151670227e-12	5.594052397976007e-13
47700000	0.004998570992490404	1.6140112228294602e-49	2.82797244975104e-59	2.4105395068943305e-9	1.989227814843252e-15	2.853187965523177e-6	7.184851859019632e-22	2.3302585240021035e-13	1.6538033166811482e-12	3.52643151670227e-12	5.594052397976007e-13
47800000	0.004998570992490404	1.6140112228294602e-49	2.82797244975104e-59	2.4105395068943305e-9	1.989227814843252e-15	2.853187965523177e-6	7.184851859019632e-22	2.3302585240021035e-13	1.6538033166811482e-12	3.52643151670227e-12	5.594052397976007e-13
47900000	0.004998570992490404	1.6140112228294602e-49	2.82797244975104e-59	2.4105395068943305e-9	1.989227814843252e-15	2.853187965523177e-6	7.184851859019632e-22	2.3302585240021035e-13	1.6538033166811482e-12	3.52643151670227e-12	5.594052397976007e-13
48000000	0.004998570992490404	1.6140112228294602e-49	2.82797244975104e-59	2.4105395068943305e-9	1.989227814843252e-15	2.853187965523177e-6	7.184851859019632e-22	2.3302585240021035e-13	1.6538033166811482e-12	3.52643151670227e-12	5.594052397976007e-13
48100000	0.004998570992490404	1.6140112228294602e-49	2.8279724497510403e-59	2.4105395068943305e-9	1.989227814843252e-15	2.853187965523177e-6	7.184851859019632e-22	2.3302585240021035e-13	1.6538033166811482e-12	3.52643151670227e-12	5.594052397976007e-13
48200000	0.004998570992490404	1.6140112228294602e-49	2.8279724497510403e-59	2.4105395068943305e-9	1.989227814843252e-15	2.853187965523177e-6	7.184851859019632e-22	2.3302585240021035e-13	1.6538033166811482e-12	3.52643151670227e-12	5.594052397976007e-13
48300000	0.004998570992490404	1.6140112228294602e-49	2.8279724497510403e-59	2.4105395068943305e-9	1.989227814843252e-15	2.853187965523177e-6	7.184851859019632e-22	2.3302585240021035e-13	1.6538033166811482e-12	3.52643151670227e-12	5.594052397976007e-13
48400000	0.004998570992490404	1.6140112228294602e-49	2.8279724497510403e-59	2.4105395068943305e-9	1.989227814843252e-15	2.853187965523177e-6	7.184851859019632e-22	2.3302585240021035e-13	1.6538033166811482e-12	3.52643151670227e-12	5.594052397976007e-13
48500000	0.004998570992490404	1.6140112228294604e-49	2.8279724497510403e-59	2.4105395068943305e-9	1.989227814843252e-15	2.853187965523177e-6	7.184851859019632e-22	2.3302585240021035e-13	1.6538033166811482e-12	3.52643151670227e-12	5.594052397976007e-13
48600000	0.004998570992490404	1.6140112228294604e-49	2.8279724497510403e-59	2.4105395068943305e-9	1.989227814843252e-15	2.853187965523177e-6	7.184851859019632e-22	2.3302585240021035e-13	1.6538033166811482e-12	3.52643151670227e-12	5.594052397976007e-13
48700000	0.004998570992490404	1.6140112228294604e-49	2.8279724497510403e-59	2.4105395068943305e-9	1.989227814843252e-15	2.853187965523177e-6	7.184851859019632e-22	2.3302585240021035e-13	1.6538033166811482e-12	3.52643151670227e-12	5.594052397976007e-13
48800000	0.004998570992490404	1.6140112228294604e-49	2.8279724497510403e-59	2.4105395068943305e-9	1.989227814843252e-15	2.853187965523177e-6	7.184851859019632e-22	2.3302585240021035e-13	1.6538033166811482e-12	3.52643151670227e-12	5.594052397976007e-13
48900000	0.004998570992490404	1.6140112228294604e-49	2.8279724497510403e-59	2.4105395068943305e-9	1.989227814843252e-15	2.853187965523177e-6	7.184851859019632e-22	2.3302585240021035e-13	1.6538033166811482e-12	3.52643151670227e-12	5.594052397976007e-13
49000000	0.004998570992490404	1.6140112228294604e-49	2.8279724497510403e-59	2.4105395068943305e-9	1.989227814843252e-15	2.853187965523177e-6	7.184851859019632e-22	2.3302585240021035e-13	1.6538033166811482e-12	3.52643151670227e-12	5.594052397976007e-13
49100000	0.004998570992490404	1.6140112228294604e-49	2.8279724497510403e-59	2.4105395068943305e-9	1.989227814843252e-15	2.853187965523177e-6	7.184851859019632e-22	2.3302585240021035e-13	1.6538033166811482e-12	3.52643151670227e-12	5.594052397976007e-13
49200000	0.004998570992490404	1.6140112228294604e-49	2.8279724497510403e-59	2.4105395068943305e-9	1.989227814843252e-15	2.853187965523177e-6	7.184851859019632e-22	2.3302585240021035e-13	1.6538033166811482e-12	3.52643151670227e-12	5.594052397976007e-13
49300000	0.004998570992490404	1.6140112228294604e-49	2.8279724497510403e-59	2.4105395068943305e-9	1.989227814843252e-15	2.853187965523177e-6	7.184851859019632e-22	2.3302585240021035e-13	1.6538033166811482e-12	3.52643151670227e-12	5.594052397976007e-13
49400000	0.004998570992490404	1.6140112228294604e-49	2.8279724497510403e-59	2.4105395068943305e-9	1.989227814843252e-15	2.853187965523177e-6	7.184851859019632e-22	2.3302585240021035e-13	1.6538033166811482e-12	3.52643151670227e-12	5.594052397976007e-13
49500000	0.004998570992490404	1.6140112228294604e-49	2.8279724497510403e-59	2.4105395068943305e-9	1.989227814843252e-15	2.853187965523177e-6	7.184851859019632e-22	2.3302585240021035e-13	1.6538033166811484e-12	3.52643151670227e-12	5.594052397976007e-13
49600000	0.004998570992490404	1.6140112228294604e-49	2.8279724497510403e-59	2.4105395068943305e-9	1.989227814843252e-15	2.853187965523177e-6	7.184851859019632e-22	2.3302585240021035e-13	1.6538033166811484e-12	3.52643151670227e-12	5.594052397976007e-13
49700000	0.004998570992490404	1.6140112228294604e-49	2.8279724497510403e-59	2.4105395068943305e-9	1.989227814843252e-15	2.853187965523177e-6	7.184851859019632e-22	2.3302585240021035e-13	1.6538033166811484e-12	3.52643151670227e-12	5.594052397976007e-13
49800000	0.004998570992490404	1.6140112228294604e-49	2.8279724497510403e-59	2.4105395068943305e-9	1.989227814843252e-15	2.853187965523177e-6	7.184851859019632e-22	2.3302585240021035e-13	1.6538033166811484e-12	3.52643151670227e-12	5.594052397976007e-13
49900000	0.004998570992490404	1.6140112228294604e-49	2.8279724497510403e-59	2.4105395068943305e-9	1.989227814843252e-15	2.853187965523177e-6	7.184851859019632e-22	2.3302585240021035e-13	1.6538033166811484e-12	3.52643151670227e-12	5.594052397976007e-13
50000000	0.004998570992490404	1.6140112228294604e-49	2.8279724497510403e-59	2.4105395068943305e-9	1.989227814843252e-15	2.853187965523177e-6	7.184851859019632e-22	2.3302585240021035e-13	1.6538033166811484e-12	3.52643151670227e-12	5.594052397976007e-13
50100000	0.004998570992490404	1.6140112228294604e-49	2.8279724497510403e-59	2.4105395068943305e-9	1.989227814843252e-15	2.853187965523177e-6	7.184851859019632e-22	2.3302585240021035e-13	1.6538033166811484e-12	3.52643151670227e-12	5.594052397976007e-13
50200000	0.004998570992490404	1.6140112228294604e-49	2.8279724497510403e-59	2.4105395068943305e-9	1.989227814843252e-15	2.853187965523177e-6	7.184851859019632e-22	2.3302585240021035e-13	1.6538033166811484e-12	3.52643151670227e-12	5.594052397976007e-13
50300000	0.004998570992490404	1.6140112228294606e-49	2.8279724497510403e-59	2.4105395068943305e-9	1.989227814843252e-15	2.853187965523177e-6	7.184851859019632e-22	2.3302585240021035e-13	1.6538033166811484e-12	3.52643151670227e-12	5.594052397976007e-13
50400000	0.004998570992490404	1.6140112228294606e-49	2.8279724497510403e-59	2.4105395068943305e-9	1.989227814843252e-15	2.853187965523177e-6	7.184851859019632e-22	2.3302585240021035e-13	1.6538033166811484e-12	3.52643151670227e-12	5.594052397976007e-13
50500000	0.004998570992490404	1.6140112228294606e-49	2.8279724497510403e-59	2.4105395068943305e-9	1.989227814843252e-15	2.853187965523177e-6	7.184851859019632e-22	2.3302585240021035e-13	1.6538033166811484e-12	3.52643151670227e-12	5.594052397976007e-13
50600000	0.004998570992490404	1.6140112228294606e-49	2.8279724497510403e-59	2.4105395068943305e-9	1.989227814843252e-15	2.853187965523177e-6	7.184851859019632e-22	2.3302585240021035e-13	1.6538033166811484e-12	3.52643151670227e-12	5.594052397976007e-13
50700000	0.004998570992490404	1.6140112228294606e-49	2.8279724497510403e-59	2.4105395068943305e-9	1.989227814843252e-15	2.853187965523177e-6	7.184851859019632e-22	2.3302585240021035e-13	1.6538033166811484e-12	3.52643151670227e-12	5.594052397976007e-13
50800000	0.004998570992490404	1.6140112228294606e-49	2.8279724497510403e-59	2.4105395068943305e-9	1.989227814843252e-15	2.853187965523177e-6	7.184851859019632e-22	2.3302585240021035e-13	1.6538033166811484e-12	3.52643151670227e-12	5.594052397976007e-13
50900000	0.004998570992490404	1.6140112228294606e-49	2.8279724497510403e-59	2.4105395068943305e-9	1.989227814843252e-15	2.853187965523177e-6	7.184851859019632e-22	2.3302585240021035e-13	1.6538033166811484e-12	3.52643151670227e-12	5.594052397976007e-13
51000000	0.004998570992490404	1.6140112228294606e-49	2.8279724497510403e-59	2.4105395068943305e-9	1.989227814843252e-15	2.853187965523177e-6	7.184851859019632e-22	2.3302585240021035e-13	1.6538033166811484e-12	3.52643151670227e-12	5.594052397976007e-13
51100000	0.004998570992490404	1.6140112228294606e-49	2.8279724497510403e-59	2.4105395068943305e-9	1.989227814843252e-15	2.853187965523177e-6	7.184851859019632e-22	2.3302585240021035e-13	1.6538033166811484e-12	3.52643151670227e-12	5.594052397976007e-13
51200000	0.004998570992490404	1.6140112228294606e-49	2.8279724497510403e-59	2.4105395068943305e-9	1.989227814843252e-15	2.853187965523177e-6	7.184851859019632e-22	2.3302585240021035e-13	1.6538033166811484e-12	3.52643151670227e-12	5.594052397976007e-13
51300000	0.004998570992490404	1.6140112228294606e-49	2.8279724497510403e-59	2.4105395068943305e-9	1.989227814843252e-15	2.853187965523177e-6	7.184851859019632e-22	2.3302585240021035e-13	1.6538033166811484e-12	3.52643151670227e-12	5.594052397976007e-13
51400000	0.004998570992490404	1.6140112228294606e-49	2.8279724497510403e-59	2.4105395068943305e-9	1.989227814843252e-15	2.853187965523177e-6	7.184851859019632e-22	2.3302585240021035e-13	1.6538033166811484e-12	3.52643151670227e-12	5.594052397976007e-13
51500000	0.004998570992490404	1.6140112228294606e-49	2.8279724497510403e-59	2.4105395068943305e-9	1.989227814843252e-15	2.853187965523177e-6	7.184851859019632e-22	2.3302585240021035e-13	1.6538033166811484e-12	3.52643151670227e-12	5.594052397976007e-13
51600000	0.004998570992490404	1.6140112228294606e-49	2.8279724497510403e-59	2.4105395068943305e-9	1.989227814843252e-15	2.853187965523177e-6	7.184851859019632e-22	2.3302585240021035e-13	1.6538033166811484e-12	3.52643151670227e-12	5.594052397976007e-13
51700000	0.004998570992490404	1.6140112228294606e-49	2.8279724497510403e-59	2.4105395068943305e-9	1.989227814843252e-15	2.853187965523177e-6	7.184851859019632e-22	2.3302585240021035e-13	1.6538033166811484e-12	3.52643151670227e-12	5.594052397976007e-13
51800000	0.004998570992490404	1.6140112228294606e-49	2.8279724497510403e-59	2.4105395068943305e-9	1.989227814843252e-15	2.853187965523177e-6	7.184851859019632e-22	2.3302585240021035e-13	1.6538033166811484e-12	3.52643151670227e-12	5.594052397976007e-13
51900000	0.004998570992490404	1.6140112228294606e-49	2.8279724497510403e-59	2.4105395068943305e-9	1.989227814843252e-15	2.853187965523177e-6	7.184851859019632e-22	2.3302585240021035e-13	1.6538033166811484e-12	3.52643151670227e-12	5.594052397976007e-13
52000000	0.004998570992490404	1.6140112228294606e-49	2.8279724497510403e-59	2.4105395068943305e-9	1.989227814843252e-15	2.853187965523177e-6	7.184851859019632e-22	2.3302585240021035e-13	1.6538033166811484e-12	3.52643151670227e-12	5.594052397976007e-13
52100000	0.004998570992490404	1.6140112228294606e-49	2.8279724497510403e-59	2.4105395068943305e-9	1.989227814843252e-15	2.853187965523177e-6	7.184851859019632e-22	2.3302585240021035e-13	1.6538033166811484e-12	3.52643151670227e-12	5.594052397976007e-13
52200000	0.004998570992490404	1.6140112228294606e-49	2.8279724497510403e-59	2.4105395068943305e-9	1.989227814843252e-15	2.853187965523177e-6	7.184851859019632e-22	2.3302585240021035e-13	1.6538033166811484e-12	3.52643151670227e-12	5.594052397976007e-13
52300000	0.004998570992490404	1.6140112228294606e-49	2.8279724497510403e-59	2.4105395068943305e-9	1.989227814843252e-15	2.853187965523177e-6	7.184851859019632e-22	2.3302585240021035e-13	1.6538033166811484e-12	3.52643151670227e-12	5.594052397976007e-13
52400000	0.004998570992490404	1.6140112228294606e-49	2.8279724497510403e-59	2.4105395068943305e-9	1.989227814843252e-15	2.853187965523177e-6	7.184851859019632e-22	2.3302585240021035e-13	1.6538033166811484e-12	3.52643151670227e-12	5.594052397976007e-13
52500000	0.004998570992490404	1.6140112228294606e-49	2.8279724497510403e-59	2.4105395068943305e-9	1.989227814843252e-15	2.853187965523177e-6	7.184851859019632e-22	2.3302585240021035e-13	1.6538033166811484e-12	3.52643151670227e-12	5.594052397976007e-13
52600000	0.004998570992490404	1.6140112228294606e-49	2.8279724497510403e-59	2.4105395068943305e-9	1.989227814843252e-15	2.853187965523177e-6	7.184851859019632e-22	2.3302585240021035e-13	1.6538033166811484e-12	3.52643151670227e-12	5.594052397976007e-13
52700000	0.004998570992490404	1.6140112228294606e-49	2.8279724497510403e-59	2.4105395068943305e-9	1.989227814843252e-15	2.853187965523177e-6	7.184851859019632e-22	2.3302585240021035e-13	1.6538033166811484e-12	3.52643151670227e-12	5.594052397976007e-13
52800000	0.004998570992490404	1.6140112228294606e-49	2.8279724497510403e-59	2.4105395068943305e-9	1.989227814843252e-15	2.853187965523177e-6	7.184851859019632e-22	2.3302585240021035e-13	1.6538033166811484e-12	3.52643151670227e-12	5.594052397976007e-13
52900000	0.004998570992490404	1.6140112228294606e-49	2.8279724497510403e-59	2.4105395068943305e-9	1.989227814843252e-15	2.853187965523177e-6	7.184851859019632e-22	2.3302585240021035e-13	1.6538033166811484e-12	3.52643151670227e-12	5.594052397976007e-13
53000000	0.004998570992490404	1.6140112228294606e-49	2.8279724497510403e-59	2.4105395068943305e-9	1.989227814843252e-15	2.853187965523177e-6	7.184851859019632e-22	2.3302585240021035e-13	1.6538033166811484e-12	3.52643151670227e-12	5.594052397976007e-13
53100000	0.004998570992490404	1.6140112228294606e-49	2.8279724497510403e-59	2.4105395068943305e-9	1.989227814843252e-15	2.853187965523177e-6	7.184851859019632e-22	2.3302585240021035e-13	1.6538033166811484e-12	3.52643151670227e-12	5.594052397976007e-13
53200000	0.004998570992490404	1.6140112228294608e-49	2.8279724497510403e-59	2.4105395068943305e-9	1.989227814843252e-15	2.853187965523177e-6	7.184851859019632e-22	2.3302585240021035e-13	1.6538033166811484e-12	3.52643151670227e-12	5.594052397976007e-13
53300000	0.004998570992490404	1.6140112228294608e-49	2.8279724497510403e-59	2.4105395068943305e-9	1.989227814843252e-15	2.853187965523177e-6	7.184851859019632e-22	2.3302585240021035e-13	1.6538033166811484e-12	3.52643151670227e-12	5.594052397976007e-13
53400000	0.004998570992490404	1.6140112228294608e-49	2.8279724497510403e-59	2.4105395068943305e-9	1.989227814843252e-15	2.853187965523177e-6	7.184851859019632e-22	2.3302585240021035e-13	1.6538033166811484e-12	3.52643151670227e-12	5.594052397976007e-13
53500000	0.004998570992490404	1.6140112228294608e-49	2.8279724497510403e-59	2.4105395068943305e-9	1.989227814843252e-15	2.853187965523177e-6	7.184851859019632e-22	2.3302585240021035e-13	1.6538033166811484e-12	3.52643151670227e-12	5.594052397976007e-13
53600000	0.004998570992490404	1.6140112228294608e-49	2.8279724497510403e-59	2.4105395068943305e-9	1.989227814843252e-15	2.853187965523177e-6	7.184851859019632e-22	2.3302585240021035e-13	1.6538033166811484e-12	3.52643151670227e-12	5.594052397976007e-13
53700000	0.004998570992490404	1.6140112228294608e-49	2.8279724497510403e-59	2.4105395068943305e-9	1.989227814843252e-15	2.853187965523177e-6	7.184851859019632e-22	2.3302585240021035e-13	1.6538033166811484e-12	3.52643151670227e-12	5.594052397976007e-13
53800000	0.004998570992490404	1.6140112228294608e-49	2.8279724497510403e-59	2.4105395068943305e-9	1.989227814843252e-15	2.853187965523177e-6	7.184851859019632e-22	2.3302585240021035e-13	1.6538033166811484e-12	3.52643151670227e-12	5.594052397976007e-13
53900000	0.004998570992490404	1.6140112228294608e-49	2.8279724497510403e-59	2.4105395068943305e-9	1.989227814843252e-15	2.853187965523177e-6	7.184851859019632e-22	2.3302585240021035e-13	1.6538033166811484e-12	3.52643151670227e-12	5.594052397976007e-13
54000000	0.004998570992490404	1.6140112228294608e-49	2.8279724497510403e-59	2.4105395068943305e-9	1.989227814843252e-15	2.853187965523177e-6	7.184851859019632e-22	2.3302585240021035e-13	1.6538033166811484e-12	3.52643151670227e-12	5.594052397976007e-13
54100000	0.004998570992490404	1.6140112228294608e-49	2.8279724497510403e-59	2.4105395068943305e-9	1.989227814843252e-15	2.853187965523177e-6	7.184851859019632e-22	2.3302585240021035e-13	1.6538033166811484e-12	3.52643151670227e-12	5.594052397976007e-13
54200000	0.004998570992490404	1.6140112228294608e-49	2.8279724497510403e-59	2.4105395068943305e-9	1.989227814843252e-15	2.853187965523177e-6	7.184851859019632e-22	2.3302585240021035e-13	1.6538033166811484e-12	3.52643151670227e-12	5.594052397976007e-13
54300000	0.004998570992490404	1.6140112228294608e-49	2.8279724497510403e-59	2.4105395068943305e-9	1.989227814843252e-15	2.853187965523177e-6	7.184851859019632e-22	2.3302585240021035e-13	1.6538033166811484e-12	3.52643151670227e-12	5.594052397976007e-13
54400000	0.004998570992490404	1.6140112228294608e-49	2.8279724497510403e-59	2.4105395068943305e-9	1.989227814843252e-15	2.853187965523177e-6	7.184851859019632e-22	2.3302585240021035e-13	1.6538033166811484e-12	3.52643151670227e-12	5.594052397976007e-13
54500000	0.004998570992490404	1.6140112228294608e-49	2.8279724497510403e-59	2.4105395068943305e-9	1.989227814843252e-15	2.853187965523177e-6	7.184851859019632e-22	2.3302585240021035e-13	1.6538033166811484e-12	3.52643151670227e-12	5.594052397976007e-13
54600000	0.004998570992490404	1.6140112228294608e-49	2.8279724497510403e-59	2.4105395068943305e-9	1.989227814843252e-15	2.853187965523177e-6	7.184851859019632e-22	2.3302585240021035e-13	1.6538033166811484e-12	3.52643151670227e-12	5.594052397976007e-13
54700000	0.004998570992490404	1.6140112228294608e-49	2.8279724497510403e-59	2.4105395068943305e-9	1.989227814843252e-15	2.853187965523177e-6	7.184851859019632e-22	2.3302585240021035e-13	1.6538033166811484e-12	3.52643151670227e-12	5.594052397976007e-13
54800000	0.004998570992490404	1.6140112228294608e-49	2.8279724497510403e-59	2.4105395068943305e-9	1.989227814843252e-15	2.853187965523177e-6	7.184851859019632e-22	2.3302585240021035e-13	1.6538033166811484e-12	3.52643151670227e-12	5.594052397976007e-13
54900000	0.004998570992490404	1.6140112228294608e-49	2.8279724497510403e-59	2.4105395068943305e-9	1.989227814843252e-15	2.853187965523177e-6	7.184851859019632e-22	2.3302585240021035e-13	1.6538033166811484e-12	3.52643151670227e-12	5.594052397976007e-13
55000000	0.004998570992490404	1.6140112228294608e-49	2.8279724497510403e-59	2.4105395068943305e-9	1.989227814843252e-15	2.853187965523177e-6	7.184851859019632e-22	2.3302585240021035e-13	1.6538033166811484e-12	3.52643151670227e-12	5.594052397976007e-13
55100000	0.004998570992490404	1.6140112228294608e-49	2.8279724497510403e-59	2.4105395068943305e-9	1.989227814843252e-15	2.853187965523177e-6	7.184851859019632e-22	2.3302585240021035e-13	1.6538033166811484e-12	3.52643151670227e-12	5.594052397976007e-13
55200000	0.004998570992490404	1.6140112228294608e-49	2.8279724497510403e-59	2.4105395068943305e-9	1.989227814843252e-15	2.853187965523177e-6	7.184851859019632e-22	2.3302585240021035e-13	1.6538033166811484e-12	3.52643151670227e-12	5.594052397976007e-13
55300000	0.004998570992490404	1.6140112228294608e-49	2.8279724497510403e-59	2.4105395068943305e-9	1.989227814843252e-15	2.853187965523177e-6	7.184851859019632e-22	2.3302585240021035e-13	1.6538033166811484e-12	3.52643151670227e-12	5.594052397976007e-13
55400000	0.004998570992490404	1.6140112228294608e-49	2.8279724497510403e-59	2.4105395068943305e-9	1.989227814843252e-15	2.853187965523177e-6	7.184851859019632e-22	2.3302585240021035e-13	1.6538033166811484e-12	3.52643151670227e-12	5.594052397976007e-13
55500000	0.004998570992490404	1.6140112228294608e-49	2.8279724497510403e-59	2.4105395068943305e-9	1.989227814843252e-15	2.853187965523177e-6	7.184851859019632e-22	2.3302585240021035e-13	1.6538033166811484e-12	3.52643151670227e-12	5.594052397976007e-13
55600000	0.004998570992490404	1.6140112228294608e-49	2.8279724497510403e-59	2.4105395068943305e-9	1.989227814843252e-15	2.853187965523177e-6	7.184851859019632e-22	2.3302585240021035e-13	1.6538033166811484e-12	3.52643151670227e-12	5.594052397976007e-13
55700000	0.004998570992490404	1.6140112228294608e-49	2.8279724497510403e-59	2.4105395068943305e-9	1.989227814843252e-15	2.853187965523177e-6	7.184851859019632e-22	2.3302585240021035e-13	1.6538033166811484e-12	3.52643151670227e-12	5.594052397976007e-13
55800000	0.004998570992490404	1.6140112228294608e-49	2.8279724497510403e-59	2.4105395068943305e-9	1.989227814843252e-15	2.853187965523177e-6	7.184851859019632e-22	2.3302585240021035e-13	1.6538033166811484e-12	3.52643151670227e-12	5.594052397976007e-13
55900000	0.004998570992490404	1.6140112228294608e-49	2.8279724497510403e-59	2.4105395068943305e-9	1.989227814843252e-15	2.853187965523177e-6	7.184851859019632e-22	2.3302585240021035e-13	1.6538033166811484e-12	3.52643151670227e-12	5.594052397976007e-13
56000000	0.004998570992490404	1.6140112228294608e-49	2.8279724497510403e-59	2.4105395068943305e-9	1.989227814843252e-15	2.853187965523177e-6	7.184851859019632e-22	2.3302585240021035e-13	1.6538033166811484e-12	3.52643151670227e-12	5.594052397976007e-13
56100000	0.004998570992490404	1.6140112228294608e-49	2.8279724497510403e-59	2.4105395068943305e-9	1.9892278148432523e-15	2.853187965523177e-6	7.184851859019632e-22	2.3302585240021035e-13	1.6538033166811484e-12	3.52643151670227e-12	5.594052397976007e-13
56200000	0.004998570992490404	1.6140112228294608e-49	2.8279724497510403e-59	2.4105395068943305e-9	1.9892278148432523e-15	2.853187965523177e-6	7.184851859019632e-22	2.3302585240021035e-13	1.6538033166811484e-12	3.52643151670227e-12	5.594052397976007e-13
56300000	0.004998570992490404	1.6140112228294608e-49	2.8279724497510403e-59	2.4105395068943305e-9	1.9892278148432523e-15	2.853187965523177e-6	7.184851859019632e-22	2.3302585240021035e-13	1.6538033166811484e-12	3.52643151670227e-12	5.594052397976007e-13
56400000	0.004998570992490404	1.614011222829461e-49	2.8279724497510403e-59	2.4105395068943305e-9	1.9892278148432523e-15	2.853187965523177e-6	7.184851859019632e-22	2.3302585240021035e-13	1.6538033166811484e-12	3.52643151670227e-12	5.594052397976007e-13
56500000	0.004998570992490404	1.614011222829461e-49	2.8279724497510403e-59	2.4105395068943305e-9	1.9892278148432523e-15	2.853187965523177e-6	7.184851859019632e-22	2.3302585240021035e-13	1.6538033166811484e-12	3.52643151670227e-12	5.594052397976007e-13
56600000	0.004998570992490404	1.614011222829461e-49	2.8279724497510403e-59	2.4105395068943305e-9	1.9892278148432523e-15	2.853187965523177e-6	7.184851859019632e-22	2.3302585240021035e-13	1.6538033166811484e-12	3.52643151670227e-12	5.594052397976007e-13
56700000	0.004998570992490404	1.614011222829461e-49	2.8279724497510403e-59	2.4105395068943305e-9	1.9892278148432523e-15	2.853187965523177e-6	7.184851859019632e-22	2.3302585240021035e-13	1.6538033166811484e-12	3.52643151670227e-12	5.594052397976007e-13
56800000	0.004998570992490404	1.614011222829461e-49	2.8279724497510403e-59	2.4105395068943305e-9	1.9892278148432523e-15	2.853187965523177e-6	7.184851859019632e-22	2.3302585240021035e-13	1.6538033166811484e-12	3.52643151670227e-12	5.594052397976007e-13
56900000	0.004998570992490404	1.614011222829461e-49	2.8279724497510403e-59	2.4105395068943305e-9	1.9892278148432523e-15	2.853187965523177e-6	7.184851859019632e-22	2.3302585240021035e-13	1.6538033166811484e-12	3.52643151670227e-12	5.594052397976007e-13
57000000	0.004998570992490404	1.614011222829461e-49	2.8279724497510403e-59	2.4105395068943305e-9	1.9892278148432523e-15	2.853187965523177e-6	7.184851859019632e-22	2.3302585240021035e-13	1.6538033166811484e-12	3.52643151670227e-12	5.594052397976007e-13
57100000	0.004998570992490404	1.614011222829461e-49	2.8279724497510403e-59	2.4105395068943305e-9	1.9892278148432523e-15	2.853187965523177e-6	7.184851859019631e-22	2.3302585240021035e-13	1.6538033166811484e-12	3.52643151670227e-12	5.594052397976007e-13
57200000	0.004998570992490404	1.614011222829461e-49	2.8279724497510403e-59	2.4105395068943305e-9	1.9892278148432523e-15	2.8531879655231774e-6	7.184851859019631e-22	2.3302585240021035e-13	1.6538033166811484e-12	3.52643151670227e-12	5.594052397976006e-13
57300000	0.004998570992490404	1.614011222829461e-49	2.8279724497510403e-59	2.4105395068943305e-9	1.9892278148432523e-15	2.8531879655231774e-6	7.184851859019631e-22	2.3302585240021035e-13	1.6538033166811484e-12	3.52643151670227e-12	5.594052397976006e-13
57400000	0.004998570992490404	1.614011222829461e-49	2.8279724497510403e-59	2.4105395068943305e-9	1.9892278148432523e-15	2.8531879655231774e-6	7.184851859019631e-22	2.3302585240021035e-13	1.6538033166811484e-12	3.52643151670227e-12	5.594052397976006e-13
57500000	0.004998570992490404	1.614011222829461e-49	2.8279724497510403e-59	2.4105395068943305e-9	1.9892278148432523e-15	2.8531879655231774e-6	7.184851859019631e-22	2.3302585240021035e-13	1.6538033166811484e-12	3.52643151670227e-12	5.594052397976006e-13
57600000	0.004998570992490404	1.614011222829461e-49	2.8279724497510403e-59	2.4105395068943305e-9	1.9892278148432523e-15	2.8531879655231774e-6	7.184851859019631e-22	2.3302585240021035e-13	1.6538033166811484e-12	3.52643151670227e-12	5.594052397976006e-13
57700000	0.004998570992490404	1.614011222829461e-49	2.8279724497510407e-59	2.4105395068943305e-9	1.9892278148432523e-15	2.8531879655231774e-6	7.184851859019631e-22	2.3302585240021035e-13	1.6538033166811484e-12	3.52643151670227e-12	5.594052397976006e-13
57800000	0.004998570992490404	1.614011222829461e-49	2.8279724497510407e-59	2.4105395068943305e-9	1.9892278148432523e-15	2.8531879655231774e-6	7.184851859019631e-22	2.3302585240021035e-13	1.6538033166811484e-12	3.52643151670227e-12	5.594052397976006e-13
57900000	0.004998570992490404	1.614011222829461e-49	2.8279724497510407e-59	2.4105395068943305e-9	1.9892278148432523e-15	2.8531879655231774e-6	7.184851859019631e-22	2.3302585240021035e-13	1.6538033166811484e-12	3.52643151670227e-12	5.594052397976006e-13
58000000	0.004998570992490404	1.614011222829461e-49	2.8279724497510407e-59	2.4105395068943305e-9	1.9892278148432523e-15	2.8531879655231774e-6	7.184851859019631e-22	2.3302585240021035e-13	1.6538033166811484e-12	3.52643151670227e-12	5.594052397976006e-13
58100000	0.004998570992490404	1.614011222829461e-49	2.8279724497510407e-59	2.4105395068943305e-9	1.9892278148432523e-15	2.8531879655231774e-6	7.184851859019631e-22	2.3302585240021035e-13	1.6538033166811484e-12	3.52643151670227e-12	5.594052397976006e-13
58200000	0.004998570992490404	1.614011222829461e-49	2.8279724497510407e-59	2.4105395068943305e-9	1.9892278148432523e-15	2.8531879655231774e-6	7.184851859019631e-22	2.3302585240021035e-13	1.6538033166811484e-12	3.52643151670227e-12	5.594052397976006e-13
58300000	0.004998570992490404	1.614011222829461e-49	2.8279724497510407e-59	2.4105395068943305e-9	1.9892278148432523e-15	2.8531879655231774e-6	7.184851859019631e-22	2.3302585240021035e-13	1.6538033166811484e-12	3.52643151670227e-12	5.594052397976006e-13
58400000	0.004998570992490404	1.614011222829461e-49	2.8279724497510407e-59	2.4105395068943305e-9	1.9892278148432523e-15	2.8531879655231774e-6	7.184851859019631e-22	2.3302585240021035e-13	1.6538033166811484e-12	3.52643151670227e-12	5.594052397976006e-13
58500000	0.004998570992490404	1.614011222829461e-49	2.8279724497510407e-59	2.4105395068943305e-9	1.9892278148432523e-15	2.8531879655231774e-6	7.184851859019631e-22	2.3302585240021035e-13	1.6538033166811484e-12	3.52643151670227e-12	5.594052397976006e-13
58600000	0.004998570992490404	1.614011222829461e-49	2.8279724497510407e-59	2.4105395068943305e-9	1.9892278148432523e-15	2.8531879655231774e-6	7.184851859019631e-22	2.3302585240021035e-13	1.6538033166811484e-12	3.52643151670227e-12	5.594052397976006e-13
58700000	0.004998570992490404	1.614011222829461e-49	2.8279724497510407e-59	2.4105395068943305e-9	1.9892278148432523e-15	2.8531879655231774e-6	7.184851859019631e-22	2.3302585240021035e-13	1.6538033166811484e-12	3.52643151670227e-12	5.594052397976006e-13
58800000	0.004998570992490404	1.614011222829461e-49	2.8279724497510407e-59	2.4105395068943305e-9	1.9892278148432523e-15	2.8531879655231774e-6	7.184851859019631e-22	2.3302585240021035e-13	1.6538033166811484e-12	3.52643151670227e-12	5.594052397976006e-13
58900000	0.004998570992490404	1.614011222829461e-49	2.8279724497510407e-59	2.4105395068943305e-9	1.9892278148432523e-15	2.8531879655231774e-6	7.184851859019631e-22	2.3302585240021035e-13	1.6538033166811484e-12	3.52643151670227e-12	5.594052397976006e-13
59000000	0.004998570992490404	1.614011222829461e-49	2.8279724497510407e-59	2.4105395068943305e-9	1.9892278148432523e-15	2.8531879655231774e-6	7.184851859019631e-22	2.3302585240021035e-13	1.6538033166811484e-12	3.52643151670227e-12	5.594052397976006e-13
59100000	0.004998570992490404	1.614011222829461e-49	2.8279724497510407e-59	2.4105395068943305e-9	1.9892278148432523e-15	2.8531879655231774e-6	7.184851859019631e-22	2.3302585240021035e-13	1.6538033166811484e-12	3.52643151670227e-12	5.594052397976006e-13
59200000	0.004998570992490404	1.614011222829461e-49	2.8279724497510407e-59	2.4105395068943305e-9	1.9892278148432523e-15	2.8531879655231774e-6	7.184851859019631e-22	2.3302585240021035e-13	1.6538033166811484e-12	3.52643151670227e-12	5.594052397976006e-13
59300000	0.004998570992490404	1.614011222829461e-49	2.8279724497510407e-59	2.4105395068943305e-9	1.9892278148432523e-15	2.8531879655231774e-6	7.184851859019631e-22	2.3302585240021035e-13	1.6538033166811484e-12	3.52643151670227e-12	5.594052397976006e-13
59400000	0.004998570992490404	1.614011222829461e-49	2.8279724497510407e-59	2.4105395068943305e-9	1.9892278148432523e-15	2.8531879655231774e-6	7.184851859019631e-22	2.3302585240021035e-13	1.6538033166811484e-12	3.52643151670227e-12	5.594052397976006e-13
59500000	0.004998570992490404	1.614011222829461e-49	2.8279724497510407e-59	2.4105395068943305e-9	1.9892278148432523e-15	2.8531879655231774e-6	7.184851859019631e-22	2.3302585240021035e-13	1.6538033166811484e-12	3.52643151670227e-12	5.594052397976006e-13
59600000	0.004998570992490404	1.6140112228294612e-49	2.8279724497510407e-59	2.4105395068943305e-9	1.9892278148432527e-15	2.8531879655231774e-6	7.184851859019631e-22	2.3302585240021035e-13	1.6538033166811484e-12	3.52643151670227e-12	5.594052397976006e-13
59700000	0.004998570992490404	1.6140112228294612e-49	2.8279724497510407e-59	2.4105395068943305e-9	1.9892278148432527e-15	2.8531879655231774e-6	7.184851859019631e-22	2.3302585240021035e-13	1.6538033166811484e-12	3.52643151670227e-12	5.594052397976006e-13
59800000	0.004998570992490404	1.6140112228294612e-49	2.8279724497510407e-59	2.4105395068943305e-9	1.9892278148432527e-15	2.8531879655231774e-6	7.184851859019631e-22	2.3302585240021035e-13	1.6538033166811484e-12	3.52643151670227e-12	5.594052397976006e-13
59900000	0.004998570992490404	1.6140112228294612e-49	2.8279724497510407e-59	2.4105395068943305e-9	1.9892278148432527e-15	2.8531879655231774e-6	7.184851859019631e-22	2.3302585240021035e-13	1.6538033166811484e-12	3.52643151670227e-12	5.594052397976006e-13
60000000	0.004998570992490404	1.6140112228294612e-49	2.8279724497510407e-59	2.4105395068943305e-9	1.9892278148432527e-15	2.8531879655231774e-6	7.184851859019631e-22	2.3302585240021035e-13	1.6538033166811484e-12	3.52643151670227e-12	5.594052397976006e-13
60100000	0.004998570992490404	1.6140112228294612e-49	2.8279724497510407e-59	2.4105395068943305e-9	1.9892278148432527e-15	2.8531879655231774e-6	7.184851859019631e-22	2.3302585240021035e-13	1.6538033166811484e-12	3.52643151670227e-12	5.594052397976006e-13
60200000	0.004998570992490404	1.6140112228294612e-49	2.8279724497510407e-59	2.4105395068943305e-9	1.9892278148432527e-15	2.8531879655231774e-6	7.184851859019631e-22	2.3302585240021035e-13	1.6538033166811484e-12	3.52643151670227e-12	5.594052397976006e-13
60300000	0.004998570992490404	1.6140112228294612e-49	2.8279724497510407e-59	2.4105395068943305e-9	1.9892278148432527e-15	2.8531879655231774e-6	7.184851859019631e-22	2.3302585240021035e-13	1.6538033166811484e-12	3.52643151670227e-12	5.594052397976006e-13
60400000	0.004998570992490404	1.6140112228294612e-49	2.8279724497510407e-59	2.4105395068943305e-9	1.9892278148432527e-15	2.8531879655231774e-6	7.184851859019631e-22	2.3302585240021035e-13	1.6538033166811484e-12	3.52643151670227e-12	5.594052397976006e-13
60500000	0.004998570992490404	1.6140112228294612e-49	2.8279724497510407e-59	2.4105395068943305e-9	1.9892278148432527e-15	2.8531879655231774e-6	7.184851859019631e-22	2.3302585240021035e-13	1.6538033166811484e-12	3.52643151670227e-12	5.594052397976006e-13
60600000	0.004998570992490404	1.6140112228294612e-49	2.8279724497510407e-59	2.4105395068943305e-9	1.9892278148432527e-15	2.8531879655231774e-6	7.184851859019631e-22	2.3302585240021035e-13	1.6538033166811484e-12	3.52643151670227e-12	5.594052397976006e-13
60700000	0.004998570992490404	1.6140112228294612e-49	2.8279724497510407e-59	2.4105395068943305e-9	1.9892278148432527e-15	2.8531879655231774e-6	7.184851859019631e-22	2.3302585240021035e-13	1.6538033166811484e-12	3.52643151670227e-12	5.594052397976006e-13
60800000	0.004998570992490404	1.6140112228294612e-49	2.8279724497510407e-59	2.4105395068943305e-9	1.9892278148432527e-15	2.8531879655231774e-6	7.184851859019631e-22	2.3302585240021035e-13	1.6538033166811484e-12	3.52643151670227e-12	5.594052397976006e-13
60900000	0.004998570992490404	1.6140112228294612e-49	2.8279724497510407e-59	2.4105395068943305e-9	1.9892278148432527e-15	2.8531879655231774e-6	7.184851859019631e-22	2.3302585240021035e-13	1.6538033166811484e-12	3.52643151670227e-12	5.594052397976006e-13
61000000	0.004998570992490404	1.6140112228294612e-49	2.8279724497510407e-59	2.4105395068943305e-9	1.9892278148432527e-15	2.8531879655231774e-6	7.184851859019631e-22	2.3302585240021035e-13	1.6538033166811484e-12	3.52643151670227e-12	5.594052397976006e-13
61100000	0.004998570992490404	1.6140112228294612e-49	2.8279724497510407e-59	2.4105395068943305e-9	1.9892278148432527e-15	2.8531879655231774e-6	7.184851859019631e-22	2.3302585240021035e-13	1.6538033166811484e-12	3.52643151670227e-12	5.594052397976006e-13
61200000	0.004998570992490404	1.6140112228294612e-49	2.8279724497510407e-59	2.4105395068943305e-9	1.9892278148432527e-15	2.8531879655231774e-6	7.184851859019631e-22	2.3302585240021035e-13	1.6538033166811484e-12	3.52643151670227e-12	5.594052397976006e-13
61300000	0.004998570992490404	1.6140112228294612e-49	2.8279724497510407e-59	2.4105395068943305e-9	1.9892278148432527e-15	2.8531879655231774e-6	7.184851859019631e-22	2.3302585240021035e-13	1.6538033166811484e-12	3.52643151670227e-12	5.594052397976006e-13
61400000	0.004998570992490404	1.6140112228294612e-49	2.8279724497510407e-59	2.4105395068943305e-9	1.9892278148432527e-15	2.8531879655231774e-6	7.184851859019631e-22	2.3302585240021035e-13	1.6538033166811484e-12	3.52643151670227e-12	5.594052397976006e-13
61500000	0.004998570992490404	1.6140112228294612e-49	2.8279724497510407e-59	2.4105395068943305e-9	1.9892278148432527e-15	2.8531879655231774e-6	7.184851859019631e-22	2.3302585240021035e-13	1.6538033166811484e-12	3.52643151670227e-12	5.594052397976006e-13
61600000	0.004998570992490404	1.6140112228294612e-49	2.8279724497510407e-59	2.4105395068943305e-9	1.9892278148432527e-15	2.8531879655231774e-6	7.184851859019631e-22	2.3302585240021035e-13	1.6538033166811484e-12	3.52643151670227e-12	5.594052397976006e-13
61700000	0.004998570992490404	1.6140112228294612e-49	2.8279724497510407e-59	2.4105395068943305e-9	1.9892278148432527e-15	2.8531879655231774e-6	7.184851859019631e-22	2.3302585240021035e-13	1.6538033166811484e-12	3.52643151670227e-12	5.594052397976006e-13
61800000	0.004998570992490404	1.6140112228294612e-49	2.8279724497510407e-59	2.4105395068943305e-9	1.9892278148432527e-15	2.8531879655231774e-6	7.184851859019631e-22	2.3302585240021035e-13	1.6538033166811484e-12	3.52643151670227e-12	5.594052397976006e-13
61900000	0.004998570992490404	1.6140112228294612e-49	2.8279724497510407e-59	2.4105395068943305e-9	1.9892278148432527e-15	2.8531879655231774e-6	7.184851859019631e-22	2.3302585240021035e-13	1.6538033166811484e-12	3.52643151670227e-12	5.594052397976006e-13
62000000	0.004998570992490404	1.6140112228294612e-49	2.8279724497510407e-59	2.4105395068943305e-9	1.9892278148432527e-15	2.8531879655231774e-6	7.184851859019631e-22	2.3302585240021035e-13	1.6538033166811484e-12	3.52643151670227e-12	5.594052397976006e-13
62100000	0.004998570992490404	1.6140112228294612e-49	2.8279724497510407e-59	2.4105395068943305e-9	1.9892278148432527e-15	2.8531879655231774e-6	7.184851859019631e-22	2.3302585240021035e-13	1.6538033166811484e-12	3.52643151670227e-12	5.594052397976006e-13
62200000	0.004998570992490404	1.6140112228294612e-49	2.8279724497510407e-59	2.4105395068943305e-9	1.9892278148432527e-15	2.8531879655231774e-6	7.184851859019631e-22	2.3302585240021035e-13	1.6538033166811484e-12	3.52643151670227e-12	5.594052397976006e-13
62300000	0.004998570992490404	1.6140112228294612e-49	2.8279724497510407e-59	2.4105395068943305e-9	1.9892278148432527e-15	2.8531879655231774e-6	7.184851859019631e-22	2.3302585240021035e-13	1.6538033166811484e-12	3.52643151670227e-12	5.594052397976006e-13
62400000	0.004998570992490404	1.6140112228294612e-49	2.8279724497510407e-59	2.4105395068943305e-9	1.9892278148432527e-15	2.8531879655231774e-6	7.184851859019631e-22	2.3302585240021035e-13	1.6538033166811484e-12	3.52643151670227e-12	5.594052397976006e-13
62500000	0.004998570992490404	1.6140112228294612e-49	2.8279724497510407e-59	2.4105395068943305e-9	1.9892278148432527e-15	2.8531879655231774e-6	7.184851859019631e-22	2.3302585240021035e-13	1.6538033166811484e-12	3.52643151670227e-12	5.594052397976006e-13
62600000	0.004998570992490404	1.6140112228294612e-49	2.8279724497510407e-59	2.4105395068943305e-9	1.9892278148432527e-15	2.8531879655231774e-6	7.184851859019631e-22	2.3302585240021035e-13	1.6538033166811484e-12	3.52643151670227e-12	5.594052397976006e-13
62700000	0.004998570992490404	1.6140112228294612e-49	2.8279724497510407e-59	2.4105395068943305e-9	1.9892278148432527e-15	2.8531879655231774e-6	7.184851859019631e-22	2.3302585240021035e-13	1.6538033166811484e-12	3.52643151670227e-12	5.594052397976006e-13
62800000	0.004998570992490404	1.6140112228294612e-49	2.8279724497510407e-59	2.4105395068943305e-9	1.9892278148432527e-15	2.8531879655231774e-6	7.184851859019631e-22	2.3302585240021035e-13	1.6538033166811484e-12	3.52643151670227e-12	5.594052397976006e-13
62900000	0.004998570992490404	1.6140112228294612e-49	2.8279724497510407e-59	2.4105395068943305e-9	1.9892278148432527e-15	2.8531879655231774e-6	7.184851859019631e-22	2.3302585240021035e-13	1.6538033166811484e-12	3.52643151670227e-12	5.594052397976006e-13
63000000	0.004998570992490404	1.6140112228294612e-49	2.8279724497510407e-59	2.4105395068943305e-9	1.9892278148432527e-15	2.8531879655231774e-6	7.184851859019631e-22	2.3302585240021035e-13	1.6538033166811484e-12	3.52643151670227e-12	5.594052397976006e-13
63100000	0.004998570992490404	1.6140112228294612e-49	2.8279724497510407e-59	2.4105395068943305e-9	1.9892278148432527e-15	2.8531879655231774e-6	7.184851859019631e-22	2.3302585240021035e-13	1.6538033166811484e-12	3.52643151670227e-12	5.594052397976006e-13
63200000	0.004998570992490404	1.6140112228294612e-49	2.8279724497510407e-59	2.4105395068943305e-9	1.9892278148432527e-15	2.8531879655231774e-6	7.184851859019631e-22	2.3302585240021035e-13	1.6538033166811484e-12	3.52643151670227e-12	5.594052397976006e-13
63300000	0.004998570992490404	1.6140112228294612e-49	2.8279724497510407e-59	2.4105395068943305e-9	1.9892278148432527e-15	2.8531879655231774e-6	7.184851859019631e-22	2.3302585240021035e-13	1.6538033166811484e-12	3.52643151670227e-12	5.594052397976006e-13
63400000	0.004998570992490404	1.6140112228294612e-49	2.8279724497510407e-59	2.4105395068943305e-9	1.9892278148432527e-15	2.8531879655231774e-6	7.184851859019631e-22	2.3302585240021035e-13	1.6538033166811484e-12	3.52643151670227e-12	5.594052397976006e-13
63500000	0.004998570992490404	1.6140112228294612e-49	2.8279724497510407e-59	2.4105395068943305e-9	1.9892278148432527e-15	2.8531879655231774e-6	7.184851859019631e-22	2.3302585240021035e-13	1.6538033166811484e-12	3.52643151670227e-12	5.594052397976006e-13
63600000	0.004998570992490404	1.6140112228294612e-49	2.8279724497510407e-59	2.4105395068943305e-9	1.9892278148432527e-15	2.8531879655231774e-6	7.184851859019631e-22	2.3302585240021035e-13	1.6538033166811484e-12	3.52643151670227e-12	5.594052397976006e-13
63700000	0.004998570992490404	1.6140112228294612e-49	2.8279724497510407e-59	2.4105395068943305e-9	1.9892278148432527e-15	2.8531879655231774e-6	7.184851859019631e-22	2.3302585240021035e-13	1.6538033166811484e-12	3.52643151670227e-12	5.594052397976006e-13
63800000	0.004998570992490404	1.6140112228294612e-49	2.8279724497510407e-59	2.4105395068943305e-9	1.9892278148432527e-15	2.8531879655231774e-6	7.184851859019631e-22	2.3302585240021035e-13	1.6538033166811484e-12	3.52643151670227e-12	5.594052397976006e-13
63900000	0.004998570992490404	1.6140112228294612e-49	2.8279724497510407e-59	2.4105395068943305e-9	1.9892278148432527e-15	2.8531879655231774e-6	7.184851859019631e-22	2.3302585240021035e-13	1.6538033166811484e-12	3.52643151670227e-12	5.594052397976006e-13
64000000	0.004998570992490404	1.6140112228294612e-49	2.8279724497510407e-59	2.4105395068943305e-9	1.9892278148432527e-15	2.8531879655231774e-6	7.184851859019631e-22	2.3302585240021035e-13	1.6538033166811484e-12	3.52643151670227e-12	5.594052397976006e-13
64100000	0.004998570992490404	1.6140112228294612e-49	2.8279724497510407e-59	2.4105395068943305e-9	1.9892278148432527e-15	2.8531879655231774e-6	7.184851859019631e-22	2.3302585240021035e-13	1.6538033166811484e-12	3.52643151670227e-12	5.594052397976006e-13
64200000	0.004998570992490404	1.6140112228294612e-49	2.8279724497510407e-59	2.4105395068943305e-9	1.9892278148432527e-15	2.8531879655231774e-6	7.184851859019631e-22	2.3302585240021035e-13	1.6538033166811484e-12	3.52643151670227e-12	5.594052397976006e-13
64300000	0.004998570992490404	1.6140112228294612e-49	2.8279724497510407e-59	2.4105395068943305e-9	1.9892278148432527e-15	2.8531879655231774e-6	7.184851859019631e-22	2.3302585240021035e-13	1.6538033166811484e-12	3.52643151670227e-12	5.594052397976006e-13
64400000	0.004998570992490404	1.6140112228294612e-49	2.8279724497510407e-59	2.4105395068943305e-9	1.9892278148432527e-15	2.8531879655231774e-6	7.184851859019631e-22	2.3302585240021035e-13	1.6538033166811484e-12	3.52643151670227e-12	5.594052397976006e-13
64500000	0.004998570992490404	1.6140112228294612e-49	2.8279724497510407e-59	2.4105395068943305e-9	1.9892278148432527e-15	2.8531879655231774e-6	7.184851859019631e-22	2.3302585240021035e-13	1.6538033166811484e-12	3.52643151670227e-12	5.594052397976006e-13
64600000	0.004998570992490404	1.6140112228294612e-49	2.8279724497510407e-59	2.4105395068943305e-9	1.9892278148432527e-15	2.8531879655231774e-6	7.184851859019631e-22	2.3302585240021035e-13	1.6538033166811484e-12	3.52643151670227e-12	5.594052397976006e-13
64700000	0.004998570992490404	1.6140112228294612e-49	2.8279724497510407e-59	2.4105395068943305e-9	1.9892278148432527e-15	2.8531879655231774e-6	7.184851859019631e-22	2.3302585240021035e-13	1.6538033166811484e-12	3.52643151670227e-12	5.594052397976006e-13
64800000	0.004998570992490404	1.6140112228294612e-49	2.8279724497510407e-59	2.4105395068943305e-9	1.9892278148432527e-15	2.8531879655231774e-6	7.184851859019631e-22	2.3302585240021035e-13	1.6538033166811484e-12	3.52643151670227e-12	5.594052397976006e-13
64900000	0.004998570992490404	1.6140112228294612e-49	2.8279724497510407e-59	2.4105395068943305e-9	1.9892278148432527e-15	2.8531879655231774e-6	7.184851859019631e-22	2.3302585240021035e-13	1.6538033166811484e-12	3.52643151670227e-12	5.594052397976006e-13
65000000	0.004998570992490404	1.6140112228294612e-49	2.8279724497510407e-59	2.4105395068943305e-9	1.9892278148432527e-15	2.8531879655231774e-6	7.184851859019631e-22	2.3302585240021035e-13	1.6538033166811484e-12	3.52643151670227e-12	5.594052397976006e-13
65100000	0.004998570992490404	1.6140112228294612e-49	2.8279724497510407e-59	2.4105395068943305e-9	1.9892278148432527e-15	2.8531879655231774e-6	7.184851859019631e-22	2.3302585240021035e-13	1.6538033166811484e-12	3.52643151670227e-12	5.594052397976006e-13
65200000	0.004998570992490404	1.6140112228294612e-49	2.8279724497510407e-59	2.4105395068943305e-9	1.9892278148432527e-15	2.8531879655231774e-6	7.184851859019631e-22	2.3302585240021035e-13	1.6538033166811484e-12	3.52643151670227e-12	5.594052397976006e-13
65300000	0.004998570992490404	1.6140112228294612e-49	2.8279724497510407e-59	2.4105395068943305e-9	1.9892278148432527e-15	2.8531879655231774e-6	7.184851859019631e-22	2.3302585240021035e-13	1.6538033166811484e-12	3.52643151670227e-12	5.594052397976006e-13
65400000	0.004998570992490404	1.6140112228294612e-49	2.8279724497510407e-59	2.4105395068943305e-9	1.9892278148432527e-15	2.8531879655231774e-6	7.184851859019631e-22	2.3302585240021035e-13	1.6538033166811484e-12	3.52643151670227e-12	5.594052397976006e-13
65500000	0.004998570992490404	1.6140112228294612e-49	2.8279724497510407e-59	2.4105395068943305e-9	1.9892278148432527e-15	2.8531879655231774e-6	7.184851859019631e-22	2.3302585240021035e-13	1.6538033166811484e-12	3.52643151670227e-12	5.594052397976006e-13
65600000	0.004998570992490404	1.6140112228294612e-49	2.8279724497510407e-59	2.4105395068943305e-9	1.9892278148432527e-15	2.8531879655231774e-6	7.184851859019631e-22	2.3302585240021035e-13	1.6538033166811484e-12	3.52643151670227e-12	5.594052397976006e-13
65700000	0.004998570992490404	1.6140112228294612e-49	2.8279724497510407e-59	2.4105395068943305e-9	1.9892278148432527e-15	2.8531879655231774e-6	7.184851859019631e-22	2.3302585240021035e-13	1.6538033166811484e-12	3.52643151670227e-12	5.594052397976006e-13
65800000	0.004998570992490404	1.6140112228294612e-49	2.8279724497510407e-59	2.4105395068943305e-9	1.9892278148432527e-15	2.8531879655231774e-6	7.184851859019631e-22	2.3302585240021035e-13	1.6538033166811484e-12	3.52643151670227e-12	5.594052397976006e-13
65900000	0.004998570992490404	1.6140112228294612e-49	2.8279724497510407e-59	2.4105395068943305e-9	1.9892278148432527e-15	2.8531879655231774e-6	7.184851859019631e-22	2.3302585240021035e-13	1.6538033166811484e-12	3.52643151670227e-12	5.594052397976006e-13
66000000	0.004998570992490404	1.6140112228294612e-49	2.8279724497510407e-59	2.4105395068943305e-9	1.9892278148432527e-15	2.8531879655231774e-6	7.184851859019631e-22	2.3302585240021035e-13	1.6538033166811484e-12	3.52643151670227e-12	5.594052397976006e-13
66100000	0.004998570992490404	1.6140112228294612e-49	2.827972449751041e-59	2.4105395068943305e-9	1.9892278148432527e-15	2.8531879655231774e-6	7.184851859019631e-22	2.3302585240021035e-13	1.6538033166811484e-12	3.52643151670227e-12	5.594052397976006e-13
66200000	0.004998570992490404	1.6140112228294612e-49	2.827972449751041e-59	2.4105395068943305e-9	1.9892278148432527e-15	2.8531879655231774e-6	7.184851859019631e-22	2.3302585240021035e-13	1.6538033166811484e-12	3.52643151670227e-12	5.594052397976006e-13
66300000	0.004998570992490404	1.6140112228294612e-49	2.827972449751041e-59	2.4105395068943305e-9	1.9892278148432527e-15	2.8531879655231774e-6	7.184851859019631e-22	2.3302585240021035e-13	1.6538033166811484e-12	3.52643151670227e-12	5.594052397976006e-13
66400000	0.004998570992490404	1.6140112228294612e-49	2.827972449751041e-59	2.4105395068943305e-9	1.9892278148432527e-15	2.8531879655231774e-6	7.184851859019631e-22	2.3302585240021035e-13	1.6538033166811484e-12	3.52643151670227e-12	5.594052397976006e-13
66500000	0.004998570992490404	1.6140112228294612e-49	2.827972449751041e-59	2.4105395068943305e-9	1.9892278148432527e-15	2.8531879655231774e-6	7.184851859019631e-22	2.3302585240021035e-13	1.6538033166811484e-12	3.5264315167022706e-12	5.594052397976006e-13
66600000	0.004998570992490404	1.6140112228294612e-49	2.827972449751041e-59	2.4105395068943305e-9	1.9892278148432527e-15	2.8531879655231774e-6	7.184851859019631e-22	2.3302585240021035e-13	1.6538033166811484e-12	3.5264315167022706e-12	5.594052397976006e-13
66700000	0.004998570992490404	1.6140112228294612e-49	2.827972449751041e-59	2.4105395068943305e-9	1.9892278148432527e-15	2.8531879655231774e-6	7.184851859019631e-22	2.3302585240021035e-13	1.6538033166811484e-12	3.5264315167022706e-12	5.594052397976006e-13
66800000	0.004998570992490404	1.6140112228294612e-49	2.827972449751041e-59	2.4105395068943305e-9	1.9892278148432527e-15	2.8531879655231774e-6	7.184851859019631e-22	2.3302585240021035e-13	1.6538033166811484e-12	3.5264315167022706e-12	5.594052397976006e-13
66900000	0.004998570992490404	1.6140112228294612e-49	2.827972449751041e-59	2.4105395068943305e-9	1.9892278148432527e-15	2.8531879655231774e-6	7.184851859019631e-22	2.3302585240021035e-13	1.6538033166811484e-12	3.5264315167022706e-12	5.594052397976006e-13
67000000	0.004998570992490404	1.6140112228294612e-49	2.827972449751041e-59	2.4105395068943305e-9	1.9892278148432527e-15	2.8531879655231774e-6	7.184851859019631e-22	2.3302585240021035e-13	1.6538033166811484e-12	3.5264315167022706e-12	5.594052397976006e-13
67100000	0.004998570992490404	1.6140112228294612e-49	2.827972449751041e-59	2.4105395068943305e-9	1.9892278148432527e-15	2.8531879655231774e-6	7.184851859019631e-22	2.3302585240021035e-13	1.6538033166811484e-12	3.5264315167022706e-12	5.594052397976007e-13
67200000	0.004998570992490404	1.6140112228294612e-49	2.827972449751041e-59	2.4105395068943305e-9	1.9892278148432527e-15	2.8531879655231774e-6	7.184851859019631e-22	2.3302585240021035e-13	1.6538033166811484e-12	3.5264315167022706e-12	5.594052397976007e-13
67300000	0.004998570992490404	1.6140112228294612e-49	2.827972449751041e-59	2.4105395068943305e-9	1.9892278148432527e-15	2.8531879655231774e-6	7.184851859019631e-22	2.330258524002104e-13	1.6538033166811484e-12	3.5264315167022706e-12	5.594052397976007e-13
67400000	0.004998570992490405	1.6140112228294612e-49	2.827972449751041e-59	2.4105395068943305e-9	1.9892278148432527e-15	2.8531879655231774e-6	7.184851859019631e-22	2.330258524002104e-13	1.6538033166811484e-12	3.5264315167022706e-12	5.594052397976007e-13
67500000	0.004998570992490405	1.6140112228294612e-49	2.827972449751041e-59	2.4105395068943305e-9	1.9892278148432527e-15	2.8531879655231774e-6	7.184851859019631e-22	2.330258524002104e-13	1.6538033166811484e-12	3.5264315167022706e-12	5.594052397976007e-13
67600000	0.004998570992490405	1.6140112228294612e-49	2.827972449751041e-59	2.4105395068943305e-9	1.9892278148432527e-15	2.8531879655231774e-6	7.184851859019631e-22	2.330258524002104e-13	1.6538033166811484e-12	3.5264315167022706e-12	5.594052397976007e-13
67700000	0.004998570992490405	1.6140112228294612e-49	2.827972449751041e-59	2.4105395068943305e-9	1.9892278148432527e-15	2.8531879655231774e-6	7.184851859019631e-22	2.330258524002104e-13	1.6538033166811484e-12	3.5264315167022706e-12	5.594052397976007e-13
67800000	0.004998570992490405	1.6140112228294612e-49	2.827972449751041e-59	2.4105395068943305e-9	1.9892278148432527e-15	2.8531879655231774e-6	7.184851859019631e-22	2.330258524002104e-13	1.6538033166811484e-12	3.5264315167022706e-12	5.594052397976007e-13
67900000	0.004998570992490405	1.6140112228294612e-49	2.827972449751041e-59	2.4105395068943305e-9	1.9892278148432527e-15	2.8531879655231774e-6	7.184851859019631e-22	2.330258524002104e-13	1.6538033166811484e-12	3.5264315167022706e-12	5.594052397976007e-13
68000000	0.004998570992490405	1.6140112228294612e-49	2.827972449751041e-59	2.4105395068943305e-9	1.9892278148432527e-15	2.8531879655231774e-6	7.184851859019631e-22	2.330258524002104e-13	1.6538033166811484e-12	3.5264315167022706e-12	5.594052397976007e-13
68100000	0.004998570992490405	1.6140112228294612e-49	2.827972449751041e-59	2.4105395068943305e-9	1.9892278148432527e-15	2.8531879655231774e-6	7.184851859019631e-22	2.330258524002104e-13	1.6538033166811484e-12	3.5264315167022706e-12	5.594052397976007e-13
68200000	0.004998570992490405	1.6140112228294612e-49	2.827972449751041e-59	2.4105395068943305e-9	1.9892278148432527e-15	2.8531879655231774e-6	7.184851859019631e-22	2.330258524002104e-13	1.6538033166811484e-12	3.5264315167022706e-12	5.594052397976007e-13
68300000	0.004998570992490405	1.6140112228294612e-49	2.827972449751041e-59	2.4105395068943305e-9	1.9892278148432527e-15	2.8531879655231774e-6	7.184851859019631e-22	2.330258524002104e-13	1.6538033166811484e-12	3.5264315167022706e-12	5.594052397976007e-13
68400000	0.004998570992490405	1.6140112228294612e-49	2.827972449751041e-59	2.4105395068943305e-9	1.9892278148432527e-15	2.8531879655231774e-6	7.184851859019631e-22	2.330258524002104e-13	1.6538033166811484e-12	3.5264315167022706e-12	5.594052397976007e-13
68500000	0.004998570992490405	1.6140112228294612e-49	2.827972449751041e-59	2.4105395068943305e-9	1.9892278148432527e-15	2.8531879655231774e-6	7.184851859019631e-22	2.330258524002104e-13	1.6538033166811484e-12	3.5264315167022706e-12	5.594052397976007e-13
68600000	0.004998570992490405	1.6140112228294612e-49	2.827972449751041e-59	2.4105395068943305e-9	1.9892278148432523e-15	2.8531879655231774e-6	7.184851859019632e-22	2.330258524002104e-13	1.6538033166811484e-12	3.5264315167022706e-12	5.594052397976007e-13
68700000	0.004998570992490405	1.6140112228294612e-49	2.827972449751041e-59	2.4105395068943305e-9	1.9892278148432523e-15	2.8531879655231774e-6	7.184851859019632e-22	2.330258524002104e-13	1.6538033166811484e-12	3.5264315167022706e-12	5.594052397976007e-13
68800000	0.004998570992490405	1.6140112228294612e-49	2.827972449751041e-59	2.4105395068943305e-9	1.9892278148432523e-15	2.8531879655231774e-6	7.184851859019632e-22	2.330258524002104e-13	1.6538033166811484e-12	3.5264315167022706e-12	5.594052397976007e-13
68900000	0.004998570992490405	1.6140112228294612e-49	2.827972449751041e-59	2.4105395068943305e-9	1.9892278148432523e-15	2.8531879655231774e-6	7.184851859019632e-22	2.330258524002104e-13	1.6538033166811484e-12	3.5264315167022706e-12	5.594052397976007e-13
69000000	0.004998570992490405	1.6140112228294612e-49	2.827972449751041e-59	2.4105395068943305e-9	1.9892278148432523e-15	2.8531879655231774e-6	7.184851859019632e-22	2.330258524002104e-13	1.6538033166811484e-12	3.5264315167022706e-12	5.594052397976007e-13
69100000	0.004998570992490405	1.6140112228294612e-49	2.827972449751041e-59	2.4105395068943305e-9	1.9892278148432523e-15	2.8531879655231774e-6	7.184851859019632e-22	2.330258524002104e-13	1.6538033166811484e-12	3.5264315167022706e-12	5.594052397976007e-13
69200000	0.004998570992490405	1.6140112228294612e-49	2.827972449751041e-59	2.4105395068943305e-9	1.9892278148432523e-15	2.8531879655231774e-6	7.184851859019632e-22	2.330258524002104e-13	1.6538033166811484e-12	3.5264315167022706e-12	5.594052397976007e-13
69300000	0.004998570992490405	1.6140112228294612e-49	2.827972449751041e-59	2.4105395068943305e-9	1.9892278148432523e-15	2.8531879655231774e-6	7.184851859019632e-22	2.330258524002104e-13	1.6538033166811484e-12	3.5264315167022706e-12	5.594052397976007e-13
69400000	0.004998570992490405	1.6140112228294612e-49	2.827972449751041e-59	2.4105395068943305e-9	1.9892278148432523e-15	2.8531879655231774e-6	7.184851859019632e-22	2.330258524002104e-13	1.6538033166811484e-12	3.5264315167022706e-12	5.594052397976007e-13
69500000	0.004998570992490405	1.6140112228294612e-49	2.827972449751041e-59	2.4105395068943305e-9	1.9892278148432523e-15	2.8531879655231774e-6	7.184851859019632e-22	2.330258524002104e-13	1.6538033166811484e-12	3.5264315167022706e-12	5.594052397976007e-13
69600000	0.004998570992490405	1.6140112228294612e-49	2.827972449751041e-59	2.4105395068943305e-9	1.9892278148432523e-15	2.8531879655231774e-6	7.184851859019632e-22	2.330258524002104e-13	1.6538033166811484e-12	3.5264315167022706e-12	5.594052397976007e-13
69700000	0.004998570992490405	1.6140112228294612e-49	2.827972449751041e-59	2.4105395068943305e-9	1.9892278148432523e-15	2.8531879655231774e-6	7.184851859019632e-22	2.330258524002104e-13	1.6538033166811484e-12	3.5264315167022706e-12	5.594052397976007e-13
69800000	0.004998570992490405	1.6140112228294612e-49	2.827972449751041e-59	2.4105395068943305e-9	1.9892278148432523e-15	2.8531879655231774e-6	7.184851859019632e-22	2.330258524002104e-13	1.6538033166811484e-12	3.5264315167022706e-12	5.594052397976007e-13
69900000	0.004998570992490405	1.6140112228294612e-49	2.827972449751041e-59	2.4105395068943305e-9	1.9892278148432523e-15	2.8531879655231774e-6	7.184851859019632e-22	2.330258524002104e-13	1.6538033166811484e-12	3.5264315167022706e-12	5.594052397976007e-13
70000000	0.004998570992490405	1.6140112228294612e-49	2.827972449751041e-59	2.4105395068943305e-9	1.9892278148432523e-15	2.8531879655231774e-6	7.184851859019632e-22	2.330258524002104e-13	1.6538033166811484e-12	3.5264315167022706e-12	5.594052397976007e-13
70100000	0.004998570992490405	1.6140112228294612e-49	2.827972449751041e-59	2.4105395068943305e-9	1.9892278148432523e-15	2.8531879655231774e-6	7.184851859019632e-22	2.330258524002104e-13	1.6538033166811484e-12	3.5264315167022706e-12	5.594052397976007e-13
70200000	0.004998570992490405	1.6140112228294612e-49	2.827972449751041e-59	2.4105395068943305e-9	1.9892278148432523e-15	2.8531879655231774e-6	7.184851859019632e-22	2.330258524002104e-13	1.6538033166811484e-12	3.5264315167022706e-12	5.594052397976007e-13
70300000	0.004998570992490405	1.6140112228294612e-49	2.827972449751041e-59	2.4105395068943305e-9	1.9892278148432523e-15	2.8531879655231774e-6	7.184851859019632e-22	2.330258524002104e-13	1.6538033166811484e-12	3.5264315167022706e-12	5.594052397976007e-13
70400000	0.004998570992490405	1.6140112228294612e-49	2.827972449751041e-59	2.4105395068943305e-9	1.9892278148432523e-15	2.8531879655231774e-6	7.184851859019632e-22	2.330258524002104e-13	1.6538033166811484e-12	3.5264315167022706e-12	5.594052397976007e-13
70500000	0.004998570992490405	1.6140112228294612e-49	2.827972449751041e-59	2.4105395068943305e-9	1.9892278148432523e-15	2.8531879655231774e-6	7.184851859019632e-22	2.330258524002104e-13	1.6538033166811484e-12	3.5264315167022706e-12	5.594052397976007e-13
70600000	0.004998570992490405	1.6140112228294612e-49	2.827972449751041e-59	2.4105395068943305e-9	1.9892278148432523e-15	2.8531879655231774e-6	7.184851859019632e-22	2.330258524002104e-13	1.6538033166811484e-12	3.5264315167022706e-12	5.594052397976007e-13
70700000	0.004998570992490405	1.6140112228294612e-49	2.827972449751041e-59	2.4105395068943305e-9	1.9892278148432523e-15	2.8531879655231774e-6	7.184851859019632e-22	2.330258524002104e-13	1.6538033166811484e-12	3.5264315167022706e-12	5.594052397976007e-13
70800000	0.004998570992490405	1.6140112228294612e-49	2.827972449751041e-59	2.4105395068943305e-9	1.9892278148432523e-15	2.8531879655231774e-6	7.184851859019632e-22	2.330258524002104e-13	1.6538033166811484e-12	3.5264315167022706e-12	5.594052397976007e-13
70900000	0.004998570992490405	1.6140112228294612e-49	2.827972449751041e-59	2.4105395068943305e-9	1.9892278148432523e-15	2.8531879655231774e-6	7.184851859019632e-22	2.330258524002104e-13	1.6538033166811484e-12	3.5264315167022706e-12	5.594052397976007e-13
71000000	0.004998570992490405	1.6140112228294612e-49	2.827972449751041e-59	2.4105395068943305e-9	1.9892278148432523e-15	2.8531879655231774e-6	7.184851859019632e-22	2.330258524002104e-13	1.6538033166811484e-12	3.5264315167022706e-12	5.594052397976007e-13
71100000	0.004998570992490405	1.6140112228294612e-49	2.827972449751041e-59	2.4105395068943305e-9	1.9892278148432523e-15	2.8531879655231774e-6	7.184851859019632e-22	2.330258524002104e-13	1.6538033166811484e-12	3.5264315167022706e-12	5.594052397976007e-13
71200000	0.004998570992490405	1.6140112228294612e-49	2.827972449751041e-59	2.4105395068943305e-9	1.9892278148432523e-15	2.8531879655231774e-6	7.184851859019632e-22	2.330258524002104e-13	1.6538033166811484e-12	3.5264315167022706e-12	5.594052397976007e-13
71300000	0.004998570992490405	1.6140112228294612e-49	2.827972449751041e-59	2.4105395068943305e-9	1.9892278148432523e-15	2.8531879655231774e-6	7.184851859019632e-22	2.330258524002104e-13	1.6538033166811484e-12	3.5264315167022706e-12	5.594052397976007e-13
71400000	0.004998570992490405	1.6140112228294612e-49	2.827972449751041e-59	2.4105395068943305e-9	1.9892278148432523e-15	2.8531879655231774e-6	7.184851859019632e-22	2.330258524002104e-13	1.6538033166811484e-12	3.5264315167022706e-12	5.594052397976007e-13
71500000	0.004998570992490405	1.6140112228294612e-49	2.827972449751041e-59	2.4105395068943305e-9	1.9892278148432523e-15	2.8531879655231774e-6	7.184851859019632e-22	2.330258524002104e-13	1.6538033166811484e-12	3.5264315167022706e-12	5.594052397976007e-13
71600000	0.004998570992490405	1.6140112228294612e-49	2.827972449751041e-59	2.4105395068943305e-9	1.9892278148432523e-15	2.8531879655231774e-6	7.184851859019632e-22	2.330258524002104e-13	1.6538033166811484e-12	3.5264315167022706e-12	5.594052397976007e-13
71700000	0.004998570992490405	1.6140112228294612e-49	2.827972449751041e-59	2.4105395068943305e-9	1.9892278148432523e-15	2.8531879655231774e-6	7.184851859019632e-22	2.330258524002104e-13	1.6538033166811484e-12	3.5264315167022706e-12	5.594052397976007e-13
71800000	0.004998570992490405	1.6140112228294612e-49	2.827972449751041e-59	2.4105395068943305e-9	1.9892278148432523e-15	2.8531879655231774e-6	7.184851859019632e-22	2.330258524002104e-13	1.6538033166811484e-12	3.5264315167022706e-12	5.594052397976007e-13
71900000	0.004998570992490405	1.6140112228294612e-49	2.827972449751041e-59	2.4105395068943305e-9	1.9892278148432523e-15	2.8531879655231774e-6	7.184851859019632e-22	2.330258524002104e-13	1.6538033166811484e-12	3.5264315167022706e-12	5.594052397976007e-13
72000000	0.004998570992490405	1.6140112228294612e-49	2.827972449751041e-59	2.4105395068943305e-9	1.9892278148432523e-15	2.8531879655231774e-6	7.184851859019632e-22	2.330258524002104e-13	1.6538033166811484e-12	3.5264315167022706e-12	5.594052397976007e-13
72100000	0.004998570992490405	1.6140112228294612e-49	2.827972449751041e-59	2.4105395068943305e-9	1.9892278148432523e-15	2.8531879655231774e-6	7.184851859019632e-22	2.330258524002104e-13	1.6538033166811484e-12	3.5264315167022706e-12	5.594052397976007e-13
72200000	0.004998570992490405	1.6140112228294612e-49	2.827972449751041e-59	2.4105395068943305e-9	1.9892278148432523e-15	2.8531879655231774e-6	7.184851859019632e-22	2.330258524002104e-13	1.6538033166811484e-12	3.5264315167022706e-12	5.594052397976007e-13
72300000	0.004998570992490405	1.6140112228294612e-49	2.827972449751041e-59	2.4105395068943305e-9	1.9892278148432523e-15	2.8531879655231774e-6	7.184851859019632e-22	2.330258524002104e-13	1.6538033166811484e-12	3.5264315167022706e-12	5.594052397976007e-13
72400000	0.004998570992490405	1.6140112228294612e-49	2.827972449751041e-59	2.4105395068943305e-9	1.9892278148432523e-15	2.8531879655231774e-6	7.184851859019632e-22	2.330258524002104e-13	1.6538033166811484e-12	3.5264315167022706e-12	5.594052397976007e-13
72500000	0.004998570992490405	1.6140112228294612e-49	2.827972449751041e-59	2.4105395068943305e-9	1.9892278148432523e-15	2.8531879655231774e-6	7.184851859019632e-22	2.330258524002104e-13	1.6538033166811484e-12	3.5264315167022706e-12	5.594052397976007e-13
72600000	0.004998570992490405	1.6140112228294612e-49	2.827972449751041e-59	2.4105395068943305e-9	1.9892278148432523e-15	2.8531879655231774e-6	7.184851859019632e-22	2.330258524002104e-13	1.6538033166811484e-12	3.5264315167022706e-12	5.594052397976007e-13
72700000	0.004998570992490405	1.6140112228294612e-49	2.827972449751041e-59	2.4105395068943305e-9	1.9892278148432523e-15	2.8531879655231774e-6	7.184851859019632e-22	2.330258524002104e-13	1.6538033166811484e-12	3.5264315167022706e-12	5.594052397976007e-13
72800000	0.004998570992490405	1.6140112228294612e-49	2.827972449751041e-59	2.4105395068943305e-9	1.9892278148432523e-15	2.8531879655231774e-6	7.184851859019632e-22	2.330258524002104e-13	1.6538033166811484e-12	3.5264315167022706e-12	5.594052397976007e-13
72900000	0.004998570992490405	1.6140112228294612e-49	2.827972449751041e-59	2.4105395068943305e-9	1.9892278148432523e-15	2.8531879655231774e-6	7.184851859019632e-22	2.330258524002104e-13	1.6538033166811484e-12	3.5264315167022706e-12	5.594052397976007e-13
73000000	0.004998570992490405	1.6140112228294612e-49	2.827972449751041e-59	2.4105395068943305e-9	1.9892278148432523e-15	2.8531879655231774e-6	7.184851859019632e-22	2.330258524002104e-13	1.6538033166811484e-12	3.5264315167022706e-12	5.594052397976007e-13
73100000	0.004998570992490405	1.6140112228294612e-49	2.827972449751041e-59	2.4105395068943305e-9	1.9892278148432523e-15	2.8531879655231774e-6	7.184851859019632e-22	2.330258524002104e-13	1.6538033166811484e-12	3.5264315167022706e-12	5.594052397976007e-13
73200000	0.004998570992490405	1.6140112228294612e-49	2.827972449751041e-59	2.4105395068943305e-9	1.9892278148432523e-15	2.8531879655231774e-6	7.184851859019632e-22	2.330258524002104e-13	1.6538033166811484e-12	3.5264315167022706e-12	5.594052397976007e-13
73300000	0.004998570992490405	1.6140112228294612e-49	2.827972449751041e-59	2.4105395068943305e-9	1.9892278148432523e-15	2.8531879655231774e-6	7.184851859019632e-22	2.330258524002104e-13	1.6538033166811484e-12	3.5264315167022706e-12	5.594052397976007e-13
73400000	0.004998570992490405	1.6140112228294612e-49	2.827972449751041e-59	2.4105395068943305e-9	1.9892278148432523e-15	2.8531879655231774e-6	7.184851859019632e-22	2.330258524002104e-13	1.6538033166811484e-12	3.5264315167022706e-12	5.594052397976007e-13
73500000	0.004998570992490405	1.614011222829461e-49	2.827972449751041e-59	2.4105395068943305e-9	1.9892278148432523e-15	2.8531879655231774e-6	7.184851859019632e-22	2.330258524002104e-13	1.6538033166811484e-12	3.5264315167022706e-12	5.594052397976007e-13
73600000	0.004998570992490405	1.614011222829461e-49	2.827972449751041e-59	2.4105395068943305e-9	1.9892278148432523e-15	2.8531879655231774e-6	7.184851859019632e-22	2.330258524002104e-13	1.6538033166811484e-12	3.5264315167022706e-12	5.594052397976007e-13
73700000	0.004998570992490405	1.614011222829461e-49	2.827972449751041e-59	2.4105395068943305e-9	1.9892278148432523e-15	2.8531879655231774e-6	7.184851859019632e-22	2.330258524002104e-13	1.6538033166811484e-12	3.5264315167022706e-12	5.594052397976007e-13
73800000	0.004998570992490405	1.614011222829461e-49	2.827972449751041e-59	2.4105395068943305e-9	1.9892278148432523e-15	2.8531879655231774e-6	7.184851859019632e-22	2.330258524002104e-13	1.6538033166811484e-12	3.5264315167022706e-12	5.594052397976007e-13
73900000	0.004998570992490405	1.614011222829461e-49	2.827972449751041e-59	2.4105395068943305e-9	1.9892278148432523e-15	2.8531879655231774e-6	7.184851859019632e-22	2.330258524002104e-13	1.6538033166811484e-12	3.5264315167022706e-12	5.594052397976007e-13
74000000	0.004998570992490405	1.614011222829461e-49	2.827972449751041e-59	2.4105395068943305e-9	1.9892278148432523e-15	2.8531879655231774e-6	7.184851859019632e-22	2.330258524002104e-13	1.6538033166811484e-12	3.5264315167022706e-12	5.594052397976007e-13
74100000	0.004998570992490405	1.614011222829461e-49	2.827972449751041e-59	2.4105395068943305e-9	1.9892278148432523e-15	2.8531879655231774e-6	7.184851859019632e-22	2.330258524002104e-13	1.6538033166811484e-12	3.5264315167022706e-12	5.594052397976007e-13
74200000	0.004998570992490405	1.614011222829461e-49	2.827972449751041e-59	2.4105395068943305e-9	1.9892278148432523e-15	2.8531879655231774e-6	7.184851859019632e-22	2.330258524002104e-13	1.6538033166811484e-12	3.5264315167022706e-12	5.594052397976007e-13
74300000	0.004998570992490405	1.614011222829461e-49	2.827972449751041e-59	2.4105395068943305e-9	1.9892278148432523e-15	2.8531879655231774e-6	7.184851859019632e-22	2.330258524002104e-13	1.6538033166811484e-12	3.5264315167022706e-12	5.594052397976007e-13
74400000	0.004998570992490405	1.614011222829461e-49	2.827972449751041e-59	2.4105395068943305e-9	1.9892278148432523e-15	2.8531879655231774e-6	7.184851859019632e-22	2.330258524002104e-13	1.6538033166811484e-12	3.5264315167022706e-12	5.594052397976007e-13
74500000	0.004998570992490405	1.614011222829461e-49	2.827972449751041e-59	2.4105395068943305e-9	1.9892278148432523e-15	2.8531879655231774e-6	7.184851859019632e-22	2.330258524002104e-13	1.6538033166811484e-12	3.5264315167022706e-12	5.594052397976007e-13
74600000	0.004998570992490405	1.614011222829461e-49	2.827972449751041e-59	2.4105395068943305e-9	1.9892278148432523e-15	2.8531879655231774e-6	7.184851859019632e-22	2.330258524002104e-13	1.6538033166811484e-12	3.5264315167022706e-12	5.594052397976007e-13
74700000	0.004998570992490405	1.614011222829461e-49	2.827972449751041e-59	2.4105395068943305e-9	1.9892278148432523e-15	2.8531879655231774e-6	7.184851859019632e-22	2.330258524002104e-13	1.6538033166811484e-12	3.5264315167022706e-12	5.594052397976007e-13
74800000	0.004998570992490405	1.614011222829461e-49	2.827972449751041e-59	2.4105395068943305e-9	1.9892278148432523e-15	2.8531879655231774e-6	7.184851859019632e-22	2.330258524002104e-13	1.6538033166811484e-12	3.5264315167022706e-12	5.594052397976007e-13
74900000	0.004998570992490405	1.614011222829461e-49	2.827972449751041e-59	2.4105395068943305e-9	1.9892278148432523e-15	2.8531879655231774e-6	7.184851859019632e-22	2.330258524002104e-13	1.6538033166811484e-12	3.5264315167022706e-12	5.594052397976007e-13
75000000	0.004998570992490405	1.614011222829461e-49	2.827972449751041e-59	2.4105395068943305e-9	1.9892278148432523e-15	2.8531879655231774e-6	7.184851859019632e-22	2.330258524002104e-13	1.6538033166811484e-12	3.5264315167022706e-12	5.594052397976007e-13
75100000	0.004998570992490405	1.6140112228294608e-49	2.8279724497510407e-59	2.4105395068943305e-9	1.9892278148432523e-15	2.8531879655231774e-6	7.184851859019632e-22	2.330258524002104e-13	1.6538033166811484e-12	3.5264315167022706e-12	5.594052397976007e-13
75200000	0.004998570992490405	1.6140112228294608e-49	2.8279724497510407e-59	2.4105395068943305e-9	1.9892278148432523e-15	2.8531879655231774e-6	7.184851859019632e-22	2.330258524002104e-13	1.6538033166811484e-12	3.5264315167022706e-12	5.594052397976007e-13
75300000	0.004998570992490405	1.6140112228294608e-49	2.8279724497510407e-59	2.4105395068943305e-9	1.9892278148432523e-15	2.8531879655231774e-6	7.184851859019632e-22	2.330258524002104e-13	1.6538033166811484e-12	3.5264315167022706e-12	5.594052397976007e-13
75400000	0.004998570992490405	1.6140112228294608e-49	2.8279724497510407e-59	2.4105395068943305e-9	1.9892278148432523e-15	2.8531879655231774e-6	7.184851859019632e-22	2.330258524002104e-13	1.6538033166811482e-12	3.5264315167022706e-12	5.594052397976007e-13
75500000	0.004998570992490405	1.6140112228294608e-49	2.8279724497510407e-59	2.4105395068943305e-9	1.9892278148432523e-15	2.8531879655231774e-6	7.184851859019632e-22	2.330258524002104e-13	1.6538033166811482e-12	3.5264315167022706e-12	5.594052397976007e-13
75600000	0.004998570992490405	1.6140112228294608e-49	2.8279724497510407e-59	2.4105395068943305e-9	1.9892278148432523e-15	2.8531879655231774e-6	7.184851859019632e-22	2.330258524002104e-13	1.6538033166811482e-12	3.5264315167022706e-12	5.594052397976007e-13
75700000	0.004998570992490405	1.6140112228294608e-49	2.8279724497510407e-59	2.4105395068943305e-9	1.9892278148432523e-15	2.8531879655231774e-6	7.184851859019632e-22	2.330258524002104e-13	1.6538033166811482e-12	3.5264315167022706e-12	5.594052397976007e-13
75800000	0.004998570992490405	1.6140112228294608e-49	2.8279724497510407e-59	2.4105395068943305e-9	1.9892278148432523e-15	2.8531879655231774e-6	7.184851859019632e-22	2.330258524002104e-13	1.6538033166811482e-12	3.5264315167022706e-12	5.594052397976007e-13
75900000	0.004998570992490405	1.6140112228294608e-49	2.8279724497510407e-59	2.4105395068943305e-9	1.9892278148432523e-15	2.8531879655231774e-6	7.184851859019632e-22	2.330258524002104e-13	1.6538033166811482e-12	3.5264315167022706e-12	5.594052397976007e-13
76000000	0.004998570992490405	1.6140112228294608e-49	2.8279724497510407e-59	2.4105395068943305e-9	1.9892278148432523e-15	2.8531879655231774e-6	7.184851859019632e-22	2.330258524002104e-13	1.6538033166811482e-12	3.5264315167022706e-12	5.594052397976007e-13
76100000	0.004998570992490405	1.6140112228294608e-49	2.8279724497510407e-59	2.4105395068943305e-9	1.9892278148432523e-15	2.8531879655231774e-6	7.184851859019632e-22	2.330258524002104e-13	1.6538033166811482e-12	3.5264315167022706e-12	5.594052397976007e-13
76200000	0.004998570992490405	1.6140112228294608e-49	2.8279724497510407e-59	2.4105395068943305e-9	1.9892278148432523e-15	2.8531879655231774e-6	7.184851859019632e-22	2.330258524002104e-13	1.6538033166811482e-12	3.5264315167022706e-12	5.594052397976007e-13
76300000	0.004998570992490405	1.6140112228294608e-49	2.8279724497510407e-59	2.4105395068943305e-9	1.9892278148432523e-15	2.8531879655231774e-6	7.184851859019632e-22	2.330258524002104e-13	1.6538033166811482e-12	3.5264315167022706e-12	5.594052397976007e-13
76400000	0.004998570992490405	1.6140112228294606e-49	2.8279724497510407e-59	2.4105395068943305e-9	1.9892278148432523e-15	2.8531879655231774e-6	7.184851859019632e-22	2.330258524002104e-13	1.6538033166811482e-12	3.5264315167022706e-12	5.594052397976007e-13
76500000	0.004998570992490405	1.6140112228294606e-49	2.8279724497510407e-59	2.4105395068943305e-9	1.9892278148432523e-15	2.8531879655231774e-6	7.184851859019632e-22	2.330258524002104e-13	1.6538033166811482e-12	3.5264315167022706e-12	5.594052397976007e-13
76600000	0.004998570992490405	1.6140112228294606e-49	2.8279724497510407e-59	2.4105395068943305e-9	1.9892278148432523e-15	2.8531879655231774e-6	7.184851859019632e-22	2.330258524002104e-13	1.6538033166811482e-12	3.5264315167022706e-12	5.594052397976007e-13
76700000	0.004998570992490405	1.6140112228294606e-49	2.8279724497510407e-59	2.4105395068943305e-9	1.9892278148432523e-15	2.8531879655231774e-6	7.184851859019632e-22	2.330258524002104e-13	1.6538033166811482e-12	3.5264315167022706e-12	5.594052397976007e-13
76800000	0.004998570992490405	1.6140112228294606e-49	2.8279724497510407e-59	2.4105395068943305e-9	1.9892278148432523e-15	2.8531879655231774e-6	7.184851859019632e-22	2.330258524002104e-13	1.6538033166811482e-12	3.5264315167022706e-12	5.594052397976007e-13
76900000	0.004998570992490405	1.6140112228294606e-49	2.8279724497510407e-59	2.4105395068943305e-9	1.9892278148432523e-15	2.8531879655231774e-6	7.184851859019632e-22	2.330258524002104e-13	1.6538033166811482e-12	3.5264315167022706e-12	5.594052397976007e-13
77000000	0.004998570992490405	1.6140112228294606e-49	2.8279724497510407e-59	2.4105395068943305e-9	1.9892278148432523e-15	2.8531879655231774e-6	7.184851859019632e-22	2.330258524002104e-13	1.6538033166811482e-12	3.5264315167022706e-12	5.594052397976007e-13
77100000	0.004998570992490405	1.6140112228294606e-49	2.8279724497510407e-59	2.4105395068943305e-9	1.9892278148432523e-15	2.853187965523177e-6	7.184851859019632e-22	2.330258524002104e-13	1.6538033166811482e-12	3.5264315167022706e-12	5.594052397976007e-13
77200000	0.004998570992490405	1.6140112228294606e-49	2.8279724497510407e-59	2.4105395068943305e-9	1.9892278148432523e-15	2.853187965523177e-6	7.184851859019632e-22	2.330258524002104e-13	1.6538033166811482e-12	3.5264315167022706e-12	5.594052397976007e-13
77300000	0.004998570992490405	1.6140112228294606e-49	2.8279724497510407e-59	2.4105395068943305e-9	1.9892278148432523e-15	2.853187965523177e-6	7.184851859019632e-22	2.330258524002104e-13	1.6538033166811482e-12	3.5264315167022706e-12	5.594052397976006e-13
77400000	0.004998570992490405	1.6140112228294606e-49	2.8279724497510407e-59	2.4105395068943305e-9	1.9892278148432523e-15	2.853187965523177e-6	7.184851859019632e-22	2.330258524002104e-13	1.6538033166811482e-12	3.5264315167022706e-12	5.594052397976006e-13
77500000	0.004998570992490405	1.6140112228294604e-49	2.8279724497510407e-59	2.4105395068943305e-9	1.9892278148432523e-15	2.853187965523177e-6	7.184851859019632e-22	2.330258524002104e-13	1.6538033166811482e-12	3.5264315167022706e-12	5.594052397976006e-13
77600000	0.004998570992490405	1.6140112228294604e-49	2.8279724497510403e-59	2.4105395068943305e-9	1.9892278148432523e-15	2.853187965523177e-6	7.184851859019632e-22	2.330258524002104e-13	1.6538033166811482e-12	3.5264315167022706e-12	5.594052397976006e-13
77700000	0.004998570992490405	1.6140112228294604e-49	2.8279724497510403e-59	2.4105395068943305e-9	1.9892278148432523e-15	2.853187965523177e-6	7.184851859019632e-22	2.330258524002104e-13	1.6538033166811482e-12	3.5264315167022706e-12	5.594052397976006e-13
77800000	0.004998570992490405	1.6140112228294604e-49	2.8279724497510403e-59	2.4105395068943305e-9	1.9892278148432523e-15	2.853187965523177e-6	7.184851859019632e-22	2.330258524002104e-13	1.6538033166811482e-12	3.5264315167022706e-12	5.594052397976006e-13
77900000	0.004998570992490405	1.6140112228294604e-49	2.8279724497510403e-59	2.4105395068943305e-9	1.9892278148432523e-15	2.853187965523177e-6	7.184851859019632e-22	2.330258524002104e-13	1.6538033166811482e-12	3.5264315167022706e-12	5.594052397976006e-13
78000000	0.004998570992490405	1.6140112228294604e-49	2.8279724497510403e-59	2.4105395068943305e-9	1.9892278148432523e-15	2.853187965523177e-6	7.184851859019632e-22	2.3302585240021035e-13	1.6538033166811482e-12	3.5264315167022706e-12	5.594052397976006e-13
78100000	0.004998570992490405	1.6140112228294604e-49	2.8279724497510403e-59	2.4105395068943305e-9	1.9892278148432523e-15	2.853187965523177e-6	7.184851859019632e-22	2.3302585240021035e-13	1.6538033166811482e-12	3.5264315167022706e-12	5.594052397976006e-13
78200000	0.004998570992490405	1.6140112228294604e-49	2.8279724497510403e-59	2.4105395068943305e-9	1.9892278148432523e-15	2.853187965523177e-6	7.184851859019632e-22	2.3302585240021035e-13	1.6538033166811482e-12	3.5264315167022706e-12	5.594052397976006e-13
78300000	0.004998570992490405	1.6140112228294604e-49	2.8279724497510403e-59	2.4105395068943305e-9	1.9892278148432523e-15	2.853187965523177e-6	7.184851859019632e-22	2.3302585240021035e-13	1.6538033166811482e-12	3.5264315167022706e-12	5.594052397976006e-13
78400000	0.004998570992490405	1.6140112228294604e-49	2.8279724497510403e-59	2.4105395068943305e-9	1.9892278148432523e-15	2.853187965523177e-6	7.184851859019632e-22	2.3302585240021035e-13	1.6538033166811482e-12	3.5264315167022706e-12	5.594052397976006e-13
78500000	0.004998570992490405	1.6140112228294604e-49	2.8279724497510403e-59	2.4105395068943305e-9	1.9892278148432523e-15	2.853187965523177e-6	7.184851859019632e-22	2.3302585240021035e-13	1.6538033166811482e-12	3.5264315167022706e-12	5.594052397976006e-13
78600000	0.004998570992490405	1.6140112228294602e-49	2.8279724497510403e-59	2.4105395068943305e-9	1.9892278148432523e-15	2.853187965523177e-6	7.184851859019632e-22	2.3302585240021035e-13	1.6538033166811482e-12	3.5264315167022706e-12	5.594052397976006e-13
78700000	0.004998570992490405	1.6140112228294602e-49	2.8279724497510403e-59	2.4105395068943305e-9	1.9892278148432523e-15	2.853187965523177e-6	7.184851859019632e-22	2.3302585240021035e-13	1.6538033166811482e-12	3.52643151670227e-12	5.594052397976006e-13
78800000	0.004998570992490405	1.6140112228294602e-49	2.8279724497510403e-59	2.4105395068943305e-9	1.9892278148432523e-15	2.853187965523177e-6	7.184851859019632e-22	2.3302585240021035e-13	1.6538033166811482e-12	3.52643151670227e-12	5.594052397976006e-13
78900000	0.004998570992490405	1.6140112228294602e-49	2.8279724497510403e-59	2.4105395068943305e-9	1.9892278148432523e-15	2.853187965523177e-6	7.184851859019632e-22	2.3302585240021035e-13	1.6538033166811482e-12	3.52643151670227e-12	5.594052397976006e-13
79000000	0.004998570992490405	1.6140112228294602e-49	2.8279724497510403e-59	2.4105395068943305e-9	1.9892278148432523e-15	2.853187965523177e-6	7.184851859019632e-22	2.3302585240021035e-13	1.6538033166811482e-12	3.52643151670227e-12	5.594052397976006e-13
79100000	0.004998570992490405	1.6140112228294602e-49	2.8279724497510403e-59	2.4105395068943305e-9	1.9892278148432523e-15	2.853187965523177e-6	7.184851859019632e-22	2.3302585240021035e-13	1.6538033166811482e-12	3.52643151670227e-12	5.594052397976006e-13
79200000	0.004998570992490405	1.6140112228294602e-49	2.8279724497510403e-59	2.4105395068943305e-9	1.9892278148432523e-15	2.853187965523177e-6	7.184851859019632e-22	2.3302585240021035e-13	1.6538033166811482e-12	3.52643151670227e-12	5.594052397976006e-13
79300000	0.004998570992490405	1.6140112228294602e-49	2.8279724497510403e-59	2.4105395068943305e-9	1.9892278148432523e-15	2.853187965523177e-6	7.184851859019632e-22	2.3302585240021035e-13	1.6538033166811482e-12	3.52643151670227e-12	5.594052397976006e-13
79400000	0.004998570992490405	1.6140112228294602e-49	2.8279724497510403e-59	2.4105395068943305e-9	1.9892278148432523e-15	2.853187965523177e-6	7.184851859019632e-22	2.3302585240021035e-13	1.6538033166811482e-12	3.52643151670227e-12	5.594052397976006e-13
79500000	0.004998570992490405	1.6140112228294602e-49	2.8279724497510403e-59	2.4105395068943305e-9	1.9892278148432523e-15	2.853187965523177e-6	7.184851859019632e-22	2.3302585240021035e-13	1.6538033166811482e-12	3.52643151670227e-12	5.594052397976006e-13
79600000	0.004998570992490405	1.6140112228294602e-49	2.8279724497510403e-59	2.4105395068943305e-9	1.9892278148432523e-15	2.853187965523177e-6	7.184851859019632e-22	2.3302585240021035e-13	1.653803316681148e-12	3.52643151670227e-12	5.594052397976006e-13
79700000	0.004998570992490405	1.61401122282946e-49	2.8279724497510403e-59	2.4105395068943305e-9	1.9892278148432523e-15	2.853187965523177e-6	7.184851859019632e-22	2.3302585240021035e-13	1.653803316681148e-12	3.52643151670227e-12	5.594052397976006e-13
79800000	0.004998570992490405	1.61401122282946e-49	2.8279724497510403e-59	2.4105395068943305e-9	1.9892278148432523e-15	2.853187965523177e-6	7.184851859019632e-22	2.3302585240021035e-13	1.653803316681148e-12	3.52643151670227e-12	5.594052397976006e-13
79900000	0.004998570992490405	1.61401122282946e-49	2.8279724497510403e-59	2.4105395068943305e-9	1.9892278148432523e-15	2.853187965523177e-6	7.184851859019632e-22	2.3302585240021035e-13	1.653803316681148e-12	3.52643151670227e-12	5.594052397976006e-13
80000000	0.004998570992490405	1.61401122282946e-49	2.82797244975104e-59	2.4105395068943305e-9	1.9892278148432523e-15	2.853187965523177e-6	7.184851859019632e-22	2.3302585240021035e-13	1.653803316681148e-12	3.52643151670227e-12	5.594052397976006e-13
80100000	0.004998570992490405	1.61401122282946e-49	2.82797244975104e-59	2.4105395068943305e-9	1.9892278148432523e-15	2.853187965523177e-6	7.184851859019632e-22	2.3302585240021035e-13	1.653803316681148e-12	3.52643151670227e-12	5.594052397976006e-13
80200000	0.004998570992490405	1.61401122282946e-49	2.82797244975104e-59	2.4105395068943305e-9	1.9892278148432523e-15	2.853187965523177e-6	7.184851859019632e-22	2.3302585240021035e-13	1.653803316681148e-12	3.52643151670227e-12	5.594052397976006e-13
80300000	0.004998570992490405	1.61401122282946e-49	2.82797244975104e-59	2.4105395068943305e-9	1.9892278148432523e-15	2.853187965523177e-6	7.184851859019632e-22	2.3302585240021035e-13	1.653803316681148e-12	3.52643151670227e-12	5.594052397976006e-13
80400000	0.004998570992490405	1.61401122282946e-49	2.82797244975104e-59	2.4105395068943305e-9	1.9892278148432523e-15	2.853187965523177e-6	7.184851859019632e-22	2.3302585240021035e-13	1.653803316681148e-12	3.52643151670227e-12	5.594052397976006e-13
80500000	0.004998570992490405	1.61401122282946e-49	2.82797244975104e-59	2.4105395068943305e-9	1.9892278148432523e-15	2.853187965523177e-6	7.184851859019632e-22	2.3302585240021035e-13	1.653803316681148e-12	3.52643151670227e-12	5.594052397976006e-13
80600000	0.004998570992490405	1.61401122282946e-49	2.82797244975104e-59	2.4105395068943305e-9	1.9892278148432523e-15	2.853187965523177e-6	7.184851859019632e-22	2.3302585240021035e-13	1.653803316681148e-12	3.52643151670227e-12	5.594052397976006e-13
80700000	0.004998570992490405	1.61401122282946e-49	2.82797244975104e-59	2.4105395068943305e-9	1.9892278148432523e-15	2.853187965523177e-6	7.184851859019632e-22	2.3302585240021035e-13	1.653803316681148e-12	3.52643151670227e-12	5.594052397976006e-13
80800000	0.004998570992490405	1.61401122282946e-49	2.82797244975104e-59	2.4105395068943305e-9	1.9892278148432523e-15	2.853187965523177e-6	7.184851859019632e-22	2.3302585240021035e-13	1.653803316681148e-12	3.52643151670227e-12	5.594052397976006e-13
80900000	0.004998570992490405	1.6140112228294598e-49	2.82797244975104e-59	2.4105395068943305e-9	1.9892278148432523e-15	2.853187965523177e-6	7.184851859019632e-22	2.3302585240021035e-13	1.653803316681148e-12	3.52643151670227e-12	5.594052397976006e-13
81000000	0.004998570992490405	1.6140112228294598e-49	2.82797244975104e-59	2.4105395068943305e-9	1.9892278148432523e-15	2.853187965523177e-6	7.184851859019632e-22	2.3302585240021035e-13	1.653803316681148e-12	3.52643151670227e-12	5.594052397976006e-13
81100000	0.004998570992490405	1.6140112228294598e-49	2.82797244975104e-59	2.4105395068943305e-9	1.9892278148432523e-15	2.853187965523177e-6	7.184851859019632e-22	2.3302585240021035e-13	1.653803316681148e-12	3.52643151670227e-12	5.594052397976006e-13
81200000	0.004998570992490405	1.6140112228294598e-49	2.82797244975104e-59	2.4105395068943305e-9	1.9892278148432523e-15	2.853187965523177e-6	7.184851859019632e-22	2.3302585240021035e-13	1.653803316681148e-12	3.52643151670227e-12	5.594052397976006e-13
81300000	0.004998570992490405	1.6140112228294598e-49	2.82797244975104e-59	2.4105395068943305e-9	1.9892278148432523e-15	2.853187965523177e-6	7.184851859019632e-22	2.3302585240021035e-13	1.653803316681148e-12	3.52643151670227e-12	5.594052397976006e-13
81400000	0.004998570992490405	1.6140112228294598e-49	2.82797244975104e-59	2.4105395068943305e-9	1.9892278148432523e-15	2.853187965523177e-6	7.184851859019632e-22	2.3302585240021035e-13	1.653803316681148e-12	3.52643151670227e-12	5.594052397976006e-13
81500000	0.004998570992490405	1.6140112228294598e-49	2.82797244975104e-59	2.4105395068943305e-9	1.9892278148432523e-15	2.853187965523177e-6	7.184851859019632e-22	2.3302585240021035e-13	1.653803316681148e-12	3.52643151670227e-12	5.594052397976006e-13
81600000	0.004998570992490405	1.6140112228294598e-49	2.82797244975104e-59	2.4105395068943305e-9	1.9892278148432523e-15	2.853187965523177e-6	7.184851859019632e-22	2.3302585240021035e-13	1.653803316681148e-12	3.52643151670227e-12	5.594052397976006e-13
81700000	0.004998570992490405	1.6140112228294598e-49	2.82797244975104e-59	2.4105395068943305e-9	1.9892278148432523e-15	2.853187965523177e-6	7.184851859019632e-22	2.3302585240021035e-13	1.653803316681148e-12	3.52643151670227e-12	5.594052397976006e-13
81800000	0.004998570992490405	1.6140112228294598e-49	2.82797244975104e-59	2.4105395068943305e-9	1.9892278148432523e-15	2.853187965523177e-6	7.184851859019632e-22	2.3302585240021035e-13	1.653803316681148e-12	3.52643151670227e-12	5.594052397976006e-13
81900000	0.004998570992490405	1.6140112228294598e-49	2.82797244975104e-59	2.4105395068943305e-9	1.9892278148432523e-15	2.853187965523177e-6	7.184851859019632e-22	2.3302585240021035e-13	1.653803316681148e-12	3.52643151670227e-12	5.594052397976006e-13
82000000	0.004998570992490405	1.6140112228294598e-49	2.82797244975104e-59	2.4105395068943305e-9	1.9892278148432523e-15	2.853187965523177e-6	7.184851859019632e-22	2.3302585240021035e-13	1.653803316681148e-12	3.52643151670227e-12	5.594052397976006e-13
82100000	0.004998570992490405	1.6140112228294598e-49	2.82797244975104e-59	2.4105395068943305e-9	1.9892278148432523e-15	2.853187965523177e-6	7.184851859019632e-22	2.3302585240021035e-13	1.653803316681148e-12	3.52643151670227e-12	5.594052397976006e-13
82200000	0.004998570992490405	1.6140112228294598e-49	2.82797244975104e-59	2.4105395068943305e-9	1.9892278148432523e-15	2.853187965523177e-6	7.184851859019632e-22	2.3302585240021035e-13	1.653803316681148e-12	3.52643151670227e-12	5.594052397976006e-13
82300000	0.004998570992490405	1.6140112228294598e-49	2.82797244975104e-59	2.4105395068943305e-9	1.9892278148432523e-15	2.853187965523177e-6	7.184851859019632e-22	2.3302585240021035e-13	1.653803316681148e-12	3.52643151670227e-12	5.594052397976006e-13
82400000	0.004998570992490405	1.6140112228294598e-49	2.82797244975104e-59	2.4105395068943305e-9	1.9892278148432523e-15	2.853187965523177e-6	7.184851859019632e-22	2.3302585240021035e-13	1.653803316681148e-12	3.52643151670227e-12	5.594052397976006e-13
82500000	0.004998570992490405	1.6140112228294598e-49	2.82797244975104e-59	2.4105395068943305e-9	1.9892278148432523e-15	2.853187965523177e-6	7.184851859019632e-22	2.3302585240021035e-13	1.653803316681148e-12	3.52643151670227e-12	5.594052397976006e-13
82600000	0.004998570992490405	1.6140112228294598e-49	2.82797244975104e-59	2.4105395068943305e-9	1.9892278148432523e-15	2.853187965523177e-6	7.184851859019632e-22	2.3302585240021035e-13	1.653803316681148e-12	3.52643151670227e-12	5.594052397976006e-13
82700000	0.004998570992490405	1.6140112228294598e-49	2.82797244975104e-59	2.4105395068943305e-9	1.9892278148432523e-15	2.853187965523177e-6	7.184851859019632e-22	2.3302585240021035e-13	1.653803316681148e-12	3.52643151670227e-12	5.594052397976006e-13
82800000	0.004998570992490405	1.6140112228294596e-49	2.82797244975104e-59	2.4105395068943305e-9	1.9892278148432523e-15	2.853187965523177e-6	7.184851859019632e-22	2.3302585240021035e-13	1.653803316681148e-12	3.52643151670227e-12	5.594052397976006e-13
82900000	0.004998570992490405	1.6140112228294596e-49	2.82797244975104e-59	2.4105395068943305e-9	1.9892278148432523e-15	2.853187965523177e-6	7.184851859019632e-22	2.3302585240021035e-13	1.653803316681148e-12	3.52643151670227e-12	5.594052397976006e-13
83000000	0.004998570992490405	1.6140112228294596e-49	2.82797244975104e-59	2.4105395068943305e-9	1.9892278148432523e-15	2.853187965523177e-6	7.184851859019632e-22	2.3302585240021035e-13	1.653803316681148e-12	3.52643151670227e-12	5.594052397976006e-13
83100000	0.004998570992490405	1.6140112228294596e-49	2.82797244975104e-59	2.4105395068943305e-9	1.9892278148432523e-15	2.853187965523177e-6	7.184851859019632e-22	2.3302585240021035e-13	1.653803316681148e-12	3.52643151670227e-12	5.594052397976006e-13
83200000	0.004998570992490405	1.6140112228294596e-49	2.82797244975104e-59	2.4105395068943305e-9	1.9892278148432523e-15	2.853187965523177e-6	7.184851859019632e-22	2.3302585240021035e-13	1.653803316681148e-12	3.52643151670227e-12	5.594052397976006e-13
83300000	0.004998570992490405	1.6140112228294596e-49	2.82797244975104e-59	2.4105395068943305e-9	1.9892278148432523e-15	2.853187965523177e-6	7.184851859019632e-22	2.3302585240021035e-13	1.653803316681148e-12	3.52643151670227e-12	5.594052397976006e-13
83400000	0.004998570992490405	1.6140112228294596e-49	2.82797244975104e-59	2.4105395068943305e-9	1.9892278148432523e-15	2.853187965523177e-6	7.184851859019632e-22	2.3302585240021035e-13	1.653803316681148e-12	3.52643151670227e-12	5.594052397976006e-13
83500000	0.004998570992490405	1.6140112228294598e-49	2.82797244975104e-59	2.4105395068943305e-9	1.9892278148432523e-15	2.853187965523177e-6	7.184851859019632e-22	2.3302585240021035e-13	1.653803316681148e-12	3.52643151670227e-12	5.594052397976006e-13
83600000	0.004998570992490405	1.6140112228294598e-49	2.82797244975104e-59	2.4105395068943305e-9	1.9892278148432523e-15	2.853187965523177e-6	7.184851859019632e-22	2.3302585240021035e-13	1.653803316681148e-12	3.52643151670227e-12	5.594052397976006e-13
83700000	0.004998570992490405	1.6140112228294598e-49	2.82797244975104e-59	2.4105395068943305e-9	1.9892278148432523e-15	2.853187965523177e-6	7.184851859019632e-22	2.3302585240021035e-13	1.653803316681148e-12	3.52643151670227e-12	5.594052397976006e-13
83800000	0.004998570992490405	1.6140112228294598e-49	2.82797244975104e-59	2.4105395068943305e-9	1.9892278148432523e-15	2.853187965523177e-6	7.184851859019632e-22	2.3302585240021035e-13	1.653803316681148e-12	3.52643151670227e-12	5.594052397976006e-13
83900000	0.004998570992490405	1.6140112228294598e-49	2.82797244975104e-59	2.4105395068943305e-9	1.9892278148432523e-15	2.853187965523177e-6	7.184851859019632e-22	2.3302585240021035e-13	1.653803316681148e-12	3.52643151670227e-12	5.594052397976006e-13
84000000	0.004998570992490405	1.6140112228294598e-49	2.82797244975104e-59	2.4105395068943305e-9	1.9892278148432523e-15	2.853187965523177e-6	7.184851859019632e-22	2.3302585240021035e-13	1.653803316681148e-12	3.52643151670227e-12	5.594052397976006e-13
84100000	0.004998570992490405	1.6140112228294598e-49	2.82797244975104e-59	2.4105395068943305e-9	1.9892278148432523e-15	2.853187965523177e-6	7.184851859019632e-22	2.3302585240021035e-13	1.653803316681148e-12	3.52643151670227e-12	5.594052397976006e-13
84200000	0.004998570992490405	1.6140112228294598e-49	2.82797244975104e-59	2.4105395068943305e-9	1.9892278148432523e-15	2.853187965523177e-6	7.184851859019632e-22	2.3302585240021035e-13	1.653803316681148e-12	3.52643151670227e-12	5.594052397976006e-13
84300000	0.004998570992490405	1.6140112228294598e-49	2.82797244975104e-59	2.4105395068943305e-9	1.9892278148432523e-15	2.853187965523177e-6	7.184851859019632e-22	2.3302585240021035e-13	1.653803316681148e-12	3.52643151670227e-12	5.594052397976006e-13
84400000	0.004998570992490405	1.6140112228294598e-49	2.82797244975104e-59	2.4105395068943305e-9	1.9892278148432523e-15	2.853187965523177e-6	7.184851859019632e-22	2.3302585240021035e-13	1.653803316681148e-12	3.52643151670227e-12	5.594052397976006e-13
84500000	0.004998570992490405	1.6140112228294598e-49	2.82797244975104e-59	2.4105395068943305e-9	1.9892278148432523e-15	2.853187965523177e-6	7.184851859019632e-22	2.3302585240021035e-13	1.653803316681148e-12	3.52643151670227e-12	5.594052397976006e-13
84600000	0.004998570992490405	1.6140112228294598e-49	2.82797244975104e-59	2.4105395068943305e-9	1.9892278148432523e-15	2.853187965523177e-6	7.184851859019632e-22	2.3302585240021035e-13	1.653803316681148e-12	3.52643151670227e-12	5.594052397976006e-13
84700000	0.004998570992490405	1.6140112228294598e-49	2.82797244975104e-59	2.4105395068943305e-9	1.9892278148432523e-15	2.853187965523177e-6	7.184851859019632e-22	2.3302585240021035e-13	1.653803316681148e-12	3.52643151670227e-12	5.594052397976006e-13
84800000	0.004998570992490405	1.6140112228294598e-49	2.82797244975104e-59	2.4105395068943305e-9	1.9892278148432523e-15	2.853187965523177e-6	7.184851859019632e-22	2.3302585240021035e-13	1.653803316681148e-12	3.52643151670227e-12	5.594052397976006e-13
84900000	0.004998570992490405	1.6140112228294598e-49	2.82797244975104e-59	2.4105395068943305e-9	1.9892278148432523e-15	2.853187965523177e-6	7.184851859019632e-22	2.3302585240021035e-13	1.653803316681148e-12	3.52643151670227e-12	5.594052397976006e-13
85000000	0.004998570992490405	1.6140112228294598e-49	2.82797244975104e-59	2.4105395068943305e-9	1.9892278148432523e-15	2.853187965523177e-6	7.184851859019632e-22	2.3302585240021035e-13	1.653803316681148e-12	3.52643151670227e-12	5.594052397976006e-13
85100000	0.004998570992490405	1.6140112228294598e-49	2.82797244975104e-59	2.4105395068943305e-9	1.9892278148432523e-15	2.853187965523177e-6	7.184851859019632e-22	2.3302585240021035e-13	1.653803316681148e-12	3.52643151670227e-12	5.594052397976006e-13
85200000	0.004998570992490405	1.6140112228294598e-49	2.82797244975104e-59	2.4105395068943305e-9	1.9892278148432523e-15	2.853187965523177e-6	7.184851859019632e-22	2.3302585240021035e-13	1.653803316681148e-12	3.52643151670227e-12	5.594052397976006e-13
85300000	0.004998570992490405	1.6140112228294598e-49	2.82797244975104e-59	2.4105395068943305e-9	1.9892278148432523e-15	2.853187965523177e-6	7.184851859019632e-22	2.3302585240021035e-13	1.653803316681148e-12	3.52643151670227e-12	5.594052397976006e-13
85400000	0.004998570992490405	1.6140112228294598e-49	2.82797244975104e-59	2.4105395068943305e-9	1.9892278148432523e-15	2.853187965523177e-6	7.184851859019632e-22	2.3302585240021035e-13	1.653803316681148e-12	3.52643151670227e-12	5.594052397976006e-13
85500000	0.004998570992490405	1.6140112228294598e-49	2.82797244975104e-59	2.4105395068943305e-9	1.9892278148432523e-15	2.853187965523177e-6	7.184851859019632e-22	2.3302585240021035e-13	1.653803316681148e-12	3.52643151670227e-12	5.594052397976006e-13
85600000	0.004998570992490405	1.6140112228294598e-49	2.82797244975104e-59	2.4105395068943305e-9	1.9892278148432523e-15	2.853187965523177e-6	7.184851859019632e-22	2.3302585240021035e-13	1.653803316681148e-12	3.52643151670227e-12	5.594052397976006e-13
85700000	0.004998570992490405	1.6140112228294598e-49	2.82797244975104e-59	2.4105395068943305e-9	1.9892278148432523e-15	2.853187965523177e-6	7.184851859019632e-22	2.3302585240021035e-13	1.653803316681148e-12	3.52643151670227e-12	5.594052397976006e-13
85800000	0.004998570992490405	1.61401122282946e-49	2.82797244975104e-59	2.4105395068943305e-9	1.9892278148432523e-15	2.853187965523177e-6	7.184851859019632e-22	2.3302585240021035e-13	1.653803316681148e-12	3.52643151670227e-12	5.594052397976006e-13
85900000	0.004998570992490405	1.61401122282946e-49	2.82797244975104e-59	2.4105395068943305e-9	1.9892278148432523e-15	2.853187965523177e-6	7.184851859019632e-22	2.3302585240021035e-13	1.653803316681148e-12	3.52643151670227e-12	5.594052397976006e-13
86000000	0.004998570992490405	1.61401122282946e-49	2.82797244975104e-59	2.4105395068943305e-9	1.9892278148432523e-15	2.853187965523177e-6	7.184851859019632e-22	2.3302585240021035e-13	1.653803316681148e-12	3.52643151670227e-12	5.594052397976006e-13
86100000	0.004998570992490405	1.61401122282946e-49	2.82797244975104e-59	2.4105395068943305e-9	1.9892278148432523e-15	2.853187965523177e-6	7.184851859019632e-22	2.3302585240021035e-13	1.653803316681148e-12	3.52643151670227e-12	5.594052397976006e-13
86200000	0.004998570992490405	1.61401122282946e-49	2.82797244975104e-59	2.4105395068943305e-9	1.9892278148432523e-15	2.853187965523177e-6	7.184851859019632e-22	2.3302585240021035e-13	1.653803316681148e-12	3.52643151670227e-12	5.594052397976006e-13
86300000	0.004998570992490405	1.61401122282946e-49	2.82797244975104e-59	2.4105395068943305e-9	1.9892278148432523e-15	2.853187965523177e-6	7.184851859019632e-22	2.3302585240021035e-13	1.653803316681148e-12	3.52643151670227e-12	5.594052397976006e-13
86400000	0.004998570992490405	1.61401122282946e-49	2.82797244975104e-59	2.4105395068943305e-9	1.9892278148432523e-15	2.853187965523177e-6	7.184851859019632e-22	2.3302585240021035e-13	1.653803316681148e-12	3.52643151670227e-12	5.594052397976006e-13
86500000	0.004998570992490405	1.61401122282946e-49	2.82797244975104e-59	2.4105395068943305e-9	1.9892278148432523e-15	2.853187965523177e-6	7.184851859019632e-22	2.3302585240021035e-13	1.653803316681148e-12	3.52643151670227e-12	5.594052397976006e-13
86600000	0.004998570992490405	1.61401122282946e-49	2.82797244975104e-59	2.4105395068943305e-9	1.989227814843252e-15	2.853187965523177e-6	7.184851859019632e-22	2.3302585240021035e-13	1.653803316681148e-12	3.52643151670227e-12	5.594052397976006e-13
86700000	0.004998570992490405	1.61401122282946e-49	2.82797244975104e-59	2.4105395068943305e-9	1.989227814843252e-15	2.853187965523177e-6	7.184851859019632e-22	2.3302585240021035e-13	1.653803316681148e-12	3.52643151670227e-12	5.594052397976006e-13
86800000	0.004998570992490405	1.61401122282946e-49	2.82797244975104e-59	2.4105395068943305e-9	1.989227814843252e-15	2.853187965523177e-6	7.184851859019632e-22	2.3302585240021035e-13	1.653803316681148e-12	3.52643151670227e-12	5.594052397976006e-13
86900000	0.004998570992490405	1.61401122282946e-49	2.82797244975104e-59	2.4105395068943305e-9	1.989227814843252e-15	2.853187965523177e-6	7.184851859019632e-22	2.3302585240021035e-13	1.653803316681148e-12	3.52643151670227e-12	5.594052397976006e-13
87000000	0.004998570992490405	1.61401122282946e-49	2.82797244975104e-59	2.4105395068943305e-9	1.989227814843252e-15	2.853187965523177e-6	7.184851859019632e-22	2.3302585240021035e-13	1.653803316681148e-12	3.52643151670227e-12	5.594052397976006e-13
87100000	0.004998570992490405	1.61401122282946e-49	2.82797244975104e-59	2.4105395068943305e-9	1.989227814843252e-15	2.853187965523177e-6	7.184851859019632e-22	2.3302585240021035e-13	1.653803316681148e-12	3.52643151670227e-12	5.594052397976006e-13
87200000	0.004998570992490404	1.6140112228294602e-49	2.82797244975104e-59	2.4105395068943305e-9	1.989227814843252e-15	2.853187965523177e-6	7.184851859019632e-22	2.3302585240021035e-13	1.653803316681148e-12	3.52643151670227e-12	5.594052397976006e-13
87300000	0.004998570992490404	1.6140112228294602e-49	2.82797244975104e-59	2.4105395068943305e-9	1.989227814843252e-15	2.853187965523177e-6	7.184851859019632e-22	2.3302585240021035e-13	1.653803316681148e-12	3.52643151670227e-12	5.594052397976006e-13
87400000	0.004998570992490404	1.6140112228294602e-49	2.82797244975104e-59	2.4105395068943305e-9	1.989227814843252e-15	2.853187965523177e-6	7.184851859019632e-22	2.3302585240021035e-13	1.653803316681148e-12	3.52643151670227e-12	5.594052397976006e-13
87500000	0.004998570992490404	1.6140112228294602e-49	2.82797244975104e-59	2.4105395068943305e-9	1.989227814843252e-15	2.853187965523177e-6	7.184851859019632e-22	2.3302585240021035e-13	1.653803316681148e-12	3.52643151670227e-12	5.594052397976006e-13
87600000	0.004998570992490404	1.6140112228294602e-49	2.82797244975104e-59	2.4105395068943305e-9	1.989227814843252e-15	2.853187965523177e-6	7.184851859019632e-22	2.3302585240021035e-13	1.653803316681148e-12	3.52643151670227e-12	5.594052397976006e-13
87700000	0.004998570992490404	1.6140112228294602e-49	2.82797244975104e-59	2.4105395068943305e-9	1.989227814843252e-15	2.853187965523177e-6	7.184851859019632e-22	2.3302585240021035e-13	1.653803316681148e-12	3.52643151670227e-12	5.594052397976007e-13
87800000	0.004998570992490404	1.6140112228294602e-49	2.82797244975104e-59	2.4105395068943305e-9	1.989227814843252e-15	2.853187965523177e-6	7.184851859019632e-22	2.3302585240021035e-13	1.653803316681148e-12	3.52643151670227e-12	5.594052397976007e-13
87900000	0.004998570992490404	1.6140112228294602e-49	2.82797244975104e-59	2.4105395068943305e-9	1.989227814843252e-15	2.853187965523177e-6	7.184851859019632e-22	2.3302585240021035e-13	1.653803316681148e-12	3.52643151670227e-12	5.594052397976007e-13
88000000	0.004998570992490404	1.6140112228294602e-49	2.82797244975104e-59	2.4105395068943305e-9	1.989227814843252e-15	2.853187965523177e-6	7.184851859019632e-22	2.3302585240021035e-13	1.6538033166811482e-12	3.52643151670227e-12	5.594052397976007e-13
88100000	0.004998570992490404	1.6140112228294602e-49	2.82797244975104e-59	2.4105395068943305e-9	1.989227814843252e-15	2.853187965523177e-6	7.184851859019632e-22	2.3302585240021035e-13	1.6538033166811482e-12	3.52643151670227e-12	5.594052397976007e-13
88200000	0.004998570992490404	1.6140112228294602e-49	2.82797244975104e-59	2.4105395068943305e-9	1.989227814843252e-15	2.853187965523177e-6	7.184851859019632e-22	2.3302585240021035e-13	1.6538033166811482e-12	3.52643151670227e-12	5.594052397976007e-13
88300000	0.004998570992490404	1.6140112228294602e-49	2.82797244975104e-59	2.4105395068943305e-9	1.989227814843252e-15	2.853187965523177e-6	7.184851859019632e-22	2.3302585240021035e-13	1.6538033166811482e-12	3.52643151670227e-12	5.594052397976007e-13
88400000	0.004998570992490404	1.6140112228294604e-49	2.82797244975104e-59	2.4105395068943305e-9	1.989227814843252e-15	2.853187965523177e-6	7.184851859019632e-22	2.3302585240021035e-13	1.6538033166811482e-12	3.52643151670227e-12	5.594052397976007e-13
88500000	0.004998570992490404	1.6140112228294604e-49	2.82797244975104e-59	2.4105395068943305e-9	1.989227814843252e-15	2.853187965523177e-6	7.184851859019632e-22	2.3302585240021035e-13	1.6538033166811482e-12	3.52643151670227e-12	5.594052397976007e-13
88600000	0.004998570992490404	1.6140112228294604e-49	2.82797244975104e-59	2.4105395068943305e-9	1.989227814843252e-15	2.853187965523177e-6	7.184851859019632e-22	2.3302585240021035e-13	1.6538033166811482e-12	3.52643151670227e-12	5.594052397976007e-13
88700000	0.004998570992490404	1.6140112228294604e-49	2.82797244975104e-59	2.4105395068943305e-9	1.989227814843252e-15	2.853187965523177e-6	7.184851859019632e-22	2.3302585240021035e-13	1.6538033166811482e-12	3.52643151670227e-12	5.594052397976007e-13
88800000	0.004998570992490404	1.6140112228294604e-49	2.82797244975104e-59	2.4105395068943305e-9	1.989227814843252e-15	2.853187965523177e-6	7.184851859019632e-22	2.3302585240021035e-13	1.6538033166811482e-12	3.52643151670227e-12	5.594052397976007e-13
88900000	0.004998570992490404	1.6140112228294604e-49	2.82797244975104e-59	2.4105395068943305e-9	1.989227814843252e-15	2.853187965523177e-6	7.184851859019632e-22	2.3302585240021035e-13	1.6538033166811482e-12	3.52643151670227e-12	5.594052397976007e-13
89000000	0.004998570992490404	1.6140112228294604e-49	2.82797244975104e-59	2.4105395068943305e-9	1.989227814843252e-15	2.853187965523177e-6	7.184851859019632e-22	2.3302585240021035e-13	1.6538033166811482e-12	3.52643151670227e-12	5.594052397976007e-13
89100000	0.004998570992490404	1.6140112228294604e-49	2.82797244975104e-59	2.4105395068943305e-9	1.989227814843252e-15	2.853187965523177e-6	7.184851859019632e-22	2.3302585240021035e-13	1.6538033166811482e-12	3.52643151670227e-12	5.594052397976007e-13
89200000	0.004998570992490404	1.6140112228294604e-49	2.82797244975104e-59	2.4105395068943305e-9	1.989227814843252e-15	2.853187965523177e-6	7.184851859019632e-22	2.3302585240021035e-13	1.6538033166811482e-12	3.52643151670227e-12	5.594052397976007e-13
89300000	0.004998570992490404	1.6140112228294604e-49	2.82797244975104e-59	2.4105395068943305e-9	1.989227814843252e-15	2.853187965523177e-6	7.184851859019632e-22	2.3302585240021035e-13	1.6538033166811482e-12	3.52643151670227e-12	5.594052397976007e-13
89400000	0.004998570992490404	1.6140112228294604e-49	2.82797244975104e-59	2.4105395068943305e-9	1.989227814843252e-15	2.853187965523177e-6	7.184851859019632e-22	2.3302585240021035e-13	1.6538033166811482e-12	3.52643151670227e-12	5.594052397976007e-13
89500000	0.004998570992490404	1.6140112228294604e-49	2.82797244975104e-59	2.4105395068943305e-9	1.989227814843252e-15	2.853187965523177e-6	7.184851859019632e-22	2.3302585240021035e-13	1.6538033166811482e-12	3.52643151670227e-12	5.594052397976007e-13
89600000	0.004998570992490404	1.6140112228294604e-49	2.82797244975104e-59	2.4105395068943305e-9	1.989227814843252e-15	2.853187965523177e-6	7.184851859019632e-22	2.3302585240021035e-13	1.6538033166811482e-12	3.52643151670227e-12	5.594052397976007e-13
89700000	0.004998570992490404	1.6140112228294604e-49	2.82797244975104e-59	2.4105395068943305e-9	1.989227814843252e-15	2.853187965523177e-6	7.184851859019632e-22	2.3302585240021035e-13	1.6538033166811482e-12	3.52643151670227e-12	5.594052397976007e-13
89800000	0.004998570992490404	1.6140112228294606e-49	2.82797244975104e-59	2.4105395068943305e-9	1.989227814843252e-15	2.853187965523177e-6	7.184851859019632e-22	2.3302585240021035e-13	1.6538033166811482e-12	3.52643151670227e-12	5.594052397976007e-13
89900000	0.004998570992490404	1.6140112228294606e-49	2.82797244975104e-59	2.4105395068943305e-9	1.989227814843252e-15	2.853187965523177e-6	7.184851859019632e-22	2.3302585240021035e-13	1.6538033166811482e-12	3.52643151670227e-12	5.594052397976007e-13
90000000	0.004998570992490404	1.6140112228294606e-49	2.82797244975104e-59	2.4105395068943305e-9	1.989227814843252e-15	2.853187965523177e-6	7.184851859019632e-22	2.3302585240021035e-13	1.6538033166811482e-12	3.52643151670227e-12	5.594052397976007e-13
90100000	0.004998570992490404	1.6140112228294606e-49	2.82797244975104e-59	2.4105395068943305e-9	1.989227814843252e-15	2.853187965523177e-6	7.184851859019632e-22	2.3302585240021035e-13	1.6538033166811482e-12	3.52643151670227e-12	5.594052397976007e-13
90200000	0.004998570992490404	1.6140112228294606e-49	2.82797244975104e-59	2.4105395068943305e-9	1.989227814843252e-15	2.853187965523177e-6	7.184851859019632e-22	2.3302585240021035e-13	1.6538033166811482e-12	3.52643151670227e-12	5.594052397976007e-13
90300000	0.004998570992490404	1.6140112228294606e-49	2.82797244975104e-59	2.4105395068943305e-9	1.989227814843252e-15	2.853187965523177e-6	7.184851859019632e-22	2.3302585240021035e-13	1.6538033166811482e-12	3.52643151670227e-12	5.594052397976007e-13
90400000	0.004998570992490404	1.6140112228294606e-49	2.82797244975104e-59	2.4105395068943305e-9	1.989227814843252e-15	2.853187965523177e-6	7.184851859019632e-22	2.3302585240021035e-13	1.6538033166811482e-12	3.52643151670227e-12	5.594052397976007e-13
90500000	0.004998570992490404	1.6140112228294606e-49	2.82797244975104e-59	2.4105395068943305e-9	1.989227814843252e-15	2.853187965523177e-6	7.184851859019632e-22	2.3302585240021035e-13	1.6538033166811482e-12	3.52643151670227e-12	5.594052397976007e-13
90600000	0.004998570992490404	1.6140112228294606e-49	2.82797244975104e-59	2.4105395068943305e-9	1.989227814843252e-15	2.853187965523177e-6	7.184851859019632e-22	2.3302585240021035e-13	1.6538033166811482e-12	3.52643151670227e-12	5.594052397976007e-13
90700000	0.004998570992490404	1.6140112228294606e-49	2.82797244975104e-59	2.4105395068943305e-9	1.989227814843252e-15	2.853187965523177e-6	7.184851859019632e-22	2.3302585240021035e-13	1.6538033166811482e-12	3.52643151670227e-12	5.594052397976007e-13
90800000	0.004998570992490404	1.6140112228294606e-49	2.82797244975104e-59	2.4105395068943305e-9	1.989227814843252e-15	2.853187965523177e-6	7.184851859019632e-22	2.3302585240021035e-13	1.6538033166811482e-12	3.52643151670227e-12	5.594052397976007e-13
90900000	0.004998570992490404	1.6140112228294606e-49	2.82797244975104e-59	2.4105395068943305e-9	1.989227814843252e-15	2.853187965523177e-6	7.184851859019632e-22	2.3302585240021035e-13	1.6538033166811482e-12	3.52643151670227e-12	5.594052397976007e-13
91000000	0.004998570992490404	1.6140112228294606e-49	2.82797244975104e-59	2.4105395068943305e-9	1.989227814843252e-15	2.853187965523177e-6	7.184851859019632e-22	2.3302585240021035e-13	1.6538033166811482e-12	3.52643151670227e-12	5.594052397976007e-13
91100000	0.004998570992490404	1.6140112228294606e-49	2.82797244975104e-59	2.4105395068943305e-9	1.989227814843252e-15	2.853187965523177e-6	7.184851859019632e-22	2.3302585240021035e-13	1.6538033166811482e-12	3.52643151670227e-12	5.594052397976007e-13
91200000	0.004998570992490404	1.6140112228294606e-49	2.82797244975104e-59	2.4105395068943305e-9	1.989227814843252e-15	2.853187965523177e-6	7.184851859019632e-22	2.3302585240021035e-13	1.6538033166811482e-12	3.52643151670227e-12	5.594052397976007e-13
91300000	0.004998570992490404	1.6140112228294606e-49	2.82797244975104e-59	2.4105395068943305e-9	1.989227814843252e-15	2.853187965523177e-6	7.184851859019632e-22	2.3302585240021035e-13	1.6538033166811482e-12	3.52643151670227e-12	5.594052397976007e-13
91400000	0.004998570992490404	1.6140112228294606e-49	2.82797244975104e-59	2.4105395068943305e-9	1.989227814843252e-15	2.853187965523177e-6	7.184851859019632e-22	2.3302585240021035e-13	1.6538033166811482e-12	3.52643151670227e-12	5.594052397976007e-13
91500000	0.004998570992490404	1.6140112228294606e-49	2.82797244975104e-59	2.4105395068943305e-9	1.989227814843252e-15	2.853187965523177e-6	7.184851859019632e-22	2.3302585240021035e-13	1.6538033166811482e-12	3.52643151670227e-12	5.594052397976007e-13
91600000	0.004998570992490404	1.6140112228294606e-49	2.82797244975104e-59	2.4105395068943305e-9	1.989227814843252e-15	2.853187965523177e-6	7.184851859019632e-22	2.3302585240021035e-13	1.6538033166811482e-12	3.52643151670227e-12	5.594052397976007e-13
91700000	0.004998570992490404	1.6140112228294606e-49	2.82797244975104e-59	2.4105395068943305e-9	1.989227814843252e-15	2.853187965523177e-6	7.184851859019632e-22	2.3302585240021035e-13	1.6538033166811482e-12	3.52643151670227e-12	5.594052397976007e-13
91800000	0.004998570992490404	1.6140112228294606e-49	2.82797244975104e-59	2.4105395068943305e-9	1.989227814843252e-15	2.853187965523177e-6	7.184851859019632e-22	2.3302585240021035e-13	1.6538033166811482e-12	3.52643151670227e-12	5.594052397976007e-13
91900000	0.004998570992490404	1.6140112228294606e-49	2.82797244975104e-59	2.4105395068943305e-9	1.989227814843252e-15	2.853187965523177e-6	7.184851859019632e-22	2.3302585240021035e-13	1.6538033166811482e-12	3.52643151670227e-12	5.594052397976007e-13
92000000	0.004998570992490404	1.6140112228294606e-49	2.82797244975104e-59	2.4105395068943305e-9	1.989227814843252e-15	2.853187965523177e-6	7.184851859019632e-22	2.3302585240021035e-13	1.6538033166811482e-12	3.52643151670227e-12	5.594052397976007e-13
92100000	0.004998570992490404	1.6140112228294606e-49	2.82797244975104e-59	2.4105395068943305e-9	1.989227814843252e-15	2.853187965523177e-6	7.184851859019632e-22	2.3302585240021035e-13	1.6538033166811482e-12	3.52643151670227e-12	5.594052397976007e-13
92200000	0.004998570992490404	1.6140112228294606e-49	2.82797244975104e-59	2.4105395068943305e-9	1.989227814843252e-15	2.853187965523177e-6	7.184851859019632e-22	2.3302585240021035e-13	1.6538033166811482e-12	3.52643151670227e-12	5.594052397976007e-13
92300000	0.004998570992490404	1.6140112228294606e-49	2.82797244975104e-59	2.4105395068943305e-9	1.989227814843252e-15	2.853187965523177e-6	7.184851859019632e-22	2.3302585240021035e-13	1.6538033166811482e-12	3.52643151670227e-12	5.594052397976007e-13
92400000	0.004998570992490404	1.6140112228294606e-49	2.82797244975104e-59	2.4105395068943305e-9	1.989227814843252e-15	2.853187965523177e-6	7.184851859019632e-22	2.3302585240021035e-13	1.6538033166811482e-12	3.52643151670227e-12	5.594052397976007e-13
92500000	0.004998570992490404	1.6140112228294606e-49	2.82797244975104e-59	2.4105395068943305e-9	1.989227814843252e-15	2.853187965523177e-6	7.184851859019632e-22	2.3302585240021035e-13	1.6538033166811482e-12	3.52643151670227e-12	5.594052397976007e-13
92600000	0.004998570992490404	1.6140112228294606e-49	2.82797244975104e-59	2.4105395068943305e-9	1.989227814843252e-15	2.853187965523177e-6	7.184851859019632e-22	2.3302585240021035e-13	1.6538033166811482e-12	3.52643151670227e-12	5.594052397976007e-13
92700000	0.004998570992490404	1.6140112228294606e-49	2.82797244975104e-59	2.4105395068943305e-9	1.989227814843252e-15	2.853187965523177e-6	7.184851859019632e-22	2.3302585240021035e-13	1.6538033166811482e-12	3.52643151670227e-12	5.594052397976007e-13
92800000	0.004998570992490404	1.6140112228294606e-49	2.82797244975104e-59	2.4105395068943305e-9	1.989227814843252e-15	2.853187965523177e-6	7.184851859019632e-22	2.3302585240021035e-13	1.6538033166811482e-12	3.52643151670227e-12	5.594052397976007e-13
92900000	0.004998570992490404	1.6140112228294606e-49	2.82797244975104e-59	2.4105395068943305e-9	1.989227814843252e-15	2.853187965523177e-6	7.184851859019632e-22	2.3302585240021035e-13	1.6538033166811482e-12	3.52643151670227e-12	5.594052397976007e-13
93000000	0.004998570992490404	1.6140112228294606e-49	2.82797244975104e-59	2.4105395068943305e-9	1.989227814843252e-15	2.853187965523177e-6	7.184851859019632e-22	2.3302585240021035e-13	1.6538033166811482e-12	3.52643151670227e-12	5.594052397976007e-13
93100000	0.004998570992490404	1.6140112228294606e-49	2.82797244975104e-59	2.4105395068943305e-9	1.989227814843252e-15	2.853187965523177e-6	7.184851859019632e-22	2.3302585240021035e-13	1.6538033166811482e-12	3.52643151670227e-12	5.594052397976007e-13
93200000	0.004998570992490404	1.6140112228294606e-49	2.82797244975104e-59	2.4105395068943305e-9	1.989227814843252e-15	2.853187965523177e-6	7.184851859019632e-22	2.3302585240021035e-13	1.6538033166811482e-12	3.52643151670227e-12	5.594052397976007e-13
93300000	0.004998570992490404	1.6140112228294606e-49	2.82797244975104e-59	2.4105395068943305e-9	1.989227814843252e-15	2.853187965523177e-6	7.184851859019632e-22	2.3302585240021035e-13	1.6538033166811482e-12	3.52643151670227e-12	5.594052397976007e-13
93400000	0.004998570992490404	1.6140112228294606e-49	2.82797244975104e-59	2.4105395068943305e-9	1.989227814843252e-15	2.853187965523177e-6	7.184851859019632e-22	2.3302585240021035e-13	1.6538033166811482e-12	3.52643151670227e-12	5.594052397976007e-13
93500000	0.004998570992490404	1.6140112228294606e-49	2.82797244975104e-59	2.4105395068943305e-9	1.989227814843252e-15	2.853187965523177e-6	7.184851859019632e-22	2.3302585240021035e-13	1.6538033166811482e-12	3.52643151670227e-12	5.594052397976007e-13
93600000	0.004998570992490404	1.6140112228294606e-49	2.82797244975104e-59	2.4105395068943305e-9	1.989227814843252e-15	2.853187965523177e-6	7.184851859019632e-22	2.3302585240021035e-13	1.6538033166811482e-12	3.52643151670227e-12	5.594052397976007e-13
93700000	0.004998570992490404	1.6140112228294606e-49	2.82797244975104e-59	2.4105395068943305e-9	1.989227814843252e-15	2.853187965523177e-6	7.184851859019632e-22	2.3302585240021035e-13	1.6538033166811482e-12	3.52643151670227e-12	5.594052397976007e-13
93800000	0.004998570992490404	1.6140112228294606e-49	2.82797244975104e-59	2.4105395068943305e-9	1.989227814843252e-15	2.853187965523177e-6	7.184851859019632e-22	2.3302585240021035e-13	1.6538033166811482e-12	3.52643151670227e-12	5.594052397976007e-13
93900000	0.004998570992490404	1.6140112228294606e-49	2.82797244975104e-59	2.4105395068943305e-9	1.989227814843252e-15	2.853187965523177e-6	7.184851859019632e-22	2.3302585240021035e-13	1.6538033166811482e-12	3.52643151670227e-12	5.594052397976007e-13
94000000	0.004998570992490404	1.6140112228294606e-49	2.82797244975104e-59	2.4105395068943305e-9	1.989227814843252e-15	2.853187965523177e-6	7.184851859019632e-22	2.3302585240021035e-13	1.6538033166811482e-12	3.52643151670227e-12	5.594052397976007e-13
94100000	0.004998570992490404	1.6140112228294606e-49	2.82797244975104e-59	2.4105395068943305e-9	1.989227814843252e-15	2.853187965523177e-6	7.184851859019632e-22	2.3302585240021035e-13	1.6538033166811482e-12	3.52643151670227e-12	5.594052397976007e-13
94200000	0.004998570992490404	1.6140112228294606e-49	2.82797244975104e-59	2.4105395068943305e-9	1.989227814843252e-15	2.853187965523177e-6	7.184851859019632e-22	2.3302585240021035e-13	1.6538033166811482e-12	3.52643151670227e-12	5.594052397976007e-13
94300000	0.004998570992490404	1.6140112228294606e-49	2.82797244975104e-59	2.4105395068943305e-9	1.989227814843252e-15	2.853187965523177e-6	7.184851859019632e-22	2.3302585240021035e-13	1.6538033166811482e-12	3.52643151670227e-12	5.594052397976007e-13
94400000	0.004998570992490404	1.6140112228294606e-49	2.82797244975104e-59	2.4105395068943305e-9	1.989227814843252e-15	2.853187965523177e-6	7.184851859019632e-22	2.3302585240021035e-13	1.6538033166811482e-12	3.52643151670227e-12	5.594052397976007e-13
94500000	0.004998570992490404	1.6140112228294606e-49	2.82797244975104e-59	2.4105395068943305e-9	1.989227814843252e-15	2.853187965523177e-6	7.184851859019632e-22	2.3302585240021035e-13	1.6538033166811482e-12	3.52643151670227e-12	5.594052397976007e-13
94600000	0.004998570992490404	1.6140112228294606e-49	2.82797244975104e-59	2.4105395068943305e-9	1.989227814843252e-15	2.853187965523177e-6	7.184851859019632e-22	2.3302585240021035e-13	1.6538033166811482e-12	3.52643151670227e-12	5.594052397976007e-13
94700000	0.004998570992490404	1.6140112228294606e-49	2.82797244975104e-59	2.4105395068943305e-9	1.989227814843252e-15	2.853187965523177e-6	7.184851859019632e-22	2.3302585240021035e-13	1.6538033166811482e-12	3.52643151670227e-12	5.594052397976007e-13
94800000	0.004998570992490404	1.6140112228294606e-49	2.82797244975104e-59	2.4105395068943305e-9	1.989227814843252e-15	2.853187965523177e-6	7.184851859019632e-22	2.3302585240021035e-13	1.6538033166811482e-12	3.52643151670227e-12	5.594052397976007e-13
94900000	0.004998570992490404	1.6140112228294606e-49	2.82797244975104e-59	2.4105395068943305e-9	1.989227814843252e-15	2.853187965523177e-6	7.184851859019632e-22	2.3302585240021035e-13	1.6538033166811482e-12	3.52643151670227e-12	5.594052397976007e-13
95000000	0.004998570992490404	1.6140112228294606e-49	2.82797244975104e-59	2.4105395068943305e-9	1.989227814843252e-15	2.853187965523177e-6	7.184851859019632e-22	2.3302585240021035e-13	1.6538033166811482e-12	3.52643151670227e-12	5.594052397976007e-13
95100000	0.004998570992490404	1.6140112228294606e-49	2.82797244975104e-59	2.4105395068943305e-9	1.989227814843252e-15	2.853187965523177e-6	7.184851859019632e-22	2.3302585240021035e-13	1.6538033166811482e-12	3.52643151670227e-12	5.594052397976007e-13
95200000	0.004998570992490404	1.6140112228294606e-49	2.82797244975104e-59	2.4105395068943305e-9	1.989227814843252e-15	2.853187965523177e-6	7.184851859019632e-22	2.3302585240021035e-13	1.6538033166811482e-12	3.52643151670227e-12	5.594052397976007e-13
95300000	0.004998570992490404	1.6140112228294606e-49	2.82797244975104e-59	2.4105395068943305e-9	1.989227814843252e-15	2.853187965523177e-6	7.184851859019632e-22	2.3302585240021035e-13	1.6538033166811482e-12	3.52643151670227e-12	5.594052397976007e-13
95400000	0.004998570992490404	1.6140112228294606e-49	2.82797244975104e-59	2.4105395068943305e-9	1.989227814843252e-15	2.853187965523177e-6	7.184851859019632e-22	2.3302585240021035e-13	1.6538033166811482e-12	3.52643151670227e-12	5.594052397976007e-13
95500000	0.004998570992490404	1.6140112228294606e-49	2.82797244975104e-59	2.410539506894331e-9	1.989227814843252e-15	2.853187965523177e-6	7.184851859019632e-22	2.3302585240021035e-13	1.6538033166811482e-12	3.52643151670227e-12	5.594052397976007e-13
95600000	0.004998570992490404	1.6140112228294606e-49	2.82797244975104e-59	2.410539506894331e-9	1.989227814843252e-15	2.853187965523177e-6	7.184851859019632e-22	2.3302585240021035e-13	1.6538033166811482e-12	3.52643151670227e-12	5.594052397976007e-13
95700000	0.004998570992490404	1.6140112228294606e-49	2.82797244975104e-59	2.410539506894331e-9	1.989227814843252e-15	2.853187965523177e-6	7.184851859019632e-22	2.3302585240021035e-13	1.6538033166811482e-12	3.52643151670227e-12	5.594052397976007e-13
95800000	0.004998570992490404	1.6140112228294606e-49	2.82797244975104e-59	2.410539506894331e-9	1.989227814843252e-15	2.853187965523177e-6	7.184851859019632e-22	2.3302585240021035e-13	1.6538033166811482e-12	3.52643151670227e-12	5.594052397976007e-13
95900000	0.004998570992490404	1.6140112228294606e-49	2.8279724497510403e-59	2.410539506894331e-9	1.989227814843252e-15	2.853187965523177e-6	7.184851859019632e-22	2.3302585240021035e-13	1.6538033166811482e-12	3.52643151670227e-12	5.594052397976007e-13
96000000	0.004998570992490404	1.6140112228294606e-49	2.8279724497510403e-59	2.410539506894331e-9	1.989227814843252e-15	2.853187965523177e-6	7.184851859019632e-22	2.3302585240021035e-13	1.6538033166811482e-12	3.52643151670227e-12	5.594052397976007e-13
96100000	0.004998570992490404	1.6140112228294606e-49	2.8279724497510403e-59	2.410539506894331e-9	1.989227814843252e-15	2.853187965523177e-6	7.184851859019632e-22	2.3302585240021035e-13	1.6538033166811482e-12	3.52643151670227e-12	5.594052397976007e-13
96200000	0.004998570992490404	1.6140112228294604e-49	2.8279724497510403e-59	2.410539506894331e-9	1.9892278148432523e-15	2.853187965523177e-6	7.184851859019632e-22	2.3302585240021035e-13	1.6538033166811482e-12	3.52643151670227e-12	5.594052397976007e-13
96300000	0.004998570992490404	1.6140112228294604e-49	2.8279724497510403e-59	2.410539506894331e-9	1.9892278148432523e-15	2.853187965523177e-6	7.184851859019632e-22	2.3302585240021035e-13	1.6538033166811482e-12	3.52643151670227e-12	5.594052397976007e-13
96400000	0.004998570992490404	1.6140112228294604e-49	2.8279724497510403e-59	2.410539506894331e-9	1.9892278148432523e-15	2.853187965523177e-6	7.184851859019632e-22	2.3302585240021035e-13	1.6538033166811482e-12	3.52643151670227e-12	5.594052397976007e-13
96500000	0.004998570992490404	1.6140112228294604e-49	2.8279724497510403e-59	2.410539506894331e-9	1.9892278148432523e-15	2.853187965523177e-6	7.184851859019632e-22	2.3302585240021035e-13	1.6538033166811482e-12	3.52643151670227e-12	5.594052397976007e-13
96600000	0.004998570992490405	1.6140112228294604e-49	2.8279724497510403e-59	2.410539506894331e-9	1.9892278148432523e-15	2.853187965523177e-6	7.184851859019632e-22	2.3302585240021035e-13	1.6538033166811482e-12	3.52643151670227e-12	5.594052397976007e-13
96700000	0.004998570992490405	1.6140112228294604e-49	2.8279724497510403e-59	2.410539506894331e-9	1.9892278148432523e-15	2.853187965523177e-6	7.184851859019632e-22	2.3302585240021035e-13	1.6538033166811482e-12	3.52643151670227e-12	5.594052397976006e-13
96800000	0.004998570992490405	1.6140112228294604e-49	2.8279724497510403e-59	2.410539506894331e-9	1.9892278148432523e-15	2.853187965523177e-6	7.184851859019632e-22	2.3302585240021035e-13	1.653803316681148e-12	3.52643151670227e-12	5.594052397976006e-13
96900000	0.004998570992490405	1.6140112228294604e-49	2.8279724497510403e-59	2.410539506894331e-9	1.9892278148432523e-15	2.853187965523177e-6	7.184851859019632e-22	2.3302585240021035e-13	1.653803316681148e-12	3.52643151670227e-12	5.594052397976006e-13
97000000	0.004998570992490405	1.6140112228294604e-49	2.8279724497510403e-59	2.410539506894331e-9	1.9892278148432523e-15	2.853187965523177e-6	7.184851859019632e-22	2.3302585240021035e-13	1.653803316681148e-12	3.52643151670227e-12	5.594052397976006e-13
97100000	0.004998570992490405	1.6140112228294604e-49	2.8279724497510403e-59	2.410539506894331e-9	1.9892278148432523e-15	2.853187965523177e-6	7.184851859019632e-22	2.3302585240021035e-13	1.653803316681148e-12	3.52643151670227e-12	5.594052397976006e-13
97200000	0.004998570992490405	1.6140112228294604e-49	2.8279724497510403e-59	2.410539506894331e-9	1.9892278148432523e-15	2.853187965523177e-6	7.184851859019632e-22	2.3302585240021035e-13	1.653803316681148e-12	3.52643151670227e-12	5.594052397976006e-13
97300000	0.004998570992490405	1.6140112228294604e-49	2.8279724497510403e-59	2.410539506894331e-9	1.9892278148432523e-15	2.853187965523177e-6	7.184851859019632e-22	2.3302585240021035e-13	1.653803316681148e-12	3.52643151670227e-12	5.594052397976006e-13
97400000	0.004998570992490405	1.6140112228294604e-49	2.8279724497510403e-59	2.410539506894331e-9	1.9892278148432523e-15	2.853187965523177e-6	7.184851859019632e-22	2.3302585240021035e-13	1.653803316681148e-12	3.52643151670227e-12	5.594052397976006e-13
97500000	0.004998570992490405	1.6140112228294604e-49	2.8279724497510403e-59	2.410539506894331e-9	1.9892278148432523e-15	2.853187965523177e-6	7.184851859019632e-22	2.3302585240021035e-13	1.653803316681148e-12	3.52643151670227e-12	5.594052397976006e-13
97600000	0.004998570992490405	1.6140112228294604e-49	2.8279724497510403e-59	2.410539506894331e-9	1.9892278148432523e-15	2.853187965523177e-6	7.184851859019632e-22	2.3302585240021035e-13	1.653803316681148e-12	3.52643151670227e-12	5.594052397976006e-13
97700000	0.004998570992490405	1.6140112228294604e-49	2.8279724497510403e-59	2.410539506894331e-9	1.9892278148432523e-15	2.853187965523177e-6	7.184851859019632e-22	2.3302585240021035e-13	1.653803316681148e-12	3.52643151670227e-12	5.594052397976006e-13
97800000	0.004998570992490405	1.6140112228294604e-49	2.8279724497510403e-59	2.410539506894331e-9	1.9892278148432523e-15	2.853187965523177e-6	7.184851859019632e-22	2.3302585240021035e-13	1.653803316681148e-12	3.52643151670227e-12	5.594052397976006e-13
97900000	0.004998570992490405	1.6140112228294604e-49	2.8279724497510403e-59	2.410539506894331e-9	1.9892278148432523e-15	2.853187965523177e-6	7.184851859019632e-22	2.3302585240021035e-13	1.653803316681148e-12	3.52643151670227e-12	5.594052397976006e-13
98000000	0.004998570992490405	1.6140112228294604e-49	2.8279724497510403e-59	2.410539506894331e-9	1.9892278148432523e-15	2.853187965523177e-6	7.184851859019632e-22	2.3302585240021035e-13	1.653803316681148e-12	3.52643151670227e-12	5.594052397976006e-13
98100000	0.004998570992490405	1.6140112228294604e-49	2.8279724497510403e-59	2.410539506894331e-9	1.9892278148432523e-15	2.853187965523177e-6	7.184851859019632e-22	2.3302585240021035e-13	1.653803316681148e-12	3.52643151670227e-12	5.594052397976006e-13
98200000	0.004998570992490405	1.6140112228294604e-49	2.8279724497510403e-59	2.410539506894331e-9	1.9892278148432523e-15	2.853187965523177e-6	7.184851859019632e-22	2.3302585240021035e-13	1.653803316681148e-12	3.52643151670227e-12	5.594052397976006e-13
98300000	0.004998570992490405	1.6140112228294604e-49	2.8279724497510403e-59	2.410539506894331e-9	1.9892278148432523e-15	2.853187965523177e-6	7.184851859019632e-22	2.3302585240021035e-13	1.653803316681148e-12	3.52643151670227e-12	5.594052397976006e-13
98400000	0.004998570992490405	1.6140112228294604e-49	2.8279724497510403e-59	2.410539506894331e-9	1.9892278148432523e-15	2.853187965523177e-6	7.184851859019632e-22	2.3302585240021035e-13	1.653803316681148e-12	3.52643151670227e-12	5.594052397976006e-13
98500000	0.004998570992490405	1.6140112228294604e-49	2.8279724497510403e-59	2.410539506894331e-9	1.9892278148432523e-15	2.853187965523177e-6	7.184851859019632e-22	2.3302585240021035e-13	1.653803316681148e-12	3.52643151670227e-12	5.594052397976006e-13
98600000	0.004998570992490405	1.6140112228294602e-49	2.8279724497510403e-59	2.410539506894331e-9	1.9892278148432523e-15	2.853187965523177e-6	7.184851859019632e-22	2.3302585240021035e-13	1.653803316681148e-12	3.52643151670227e-12	5.594052397976006e-13
98700000	0.004998570992490405	1.6140112228294602e-49	2.8279724497510403e-59	2.410539506894331e-9	1.9892278148432523e-15	2.853187965523177e-6	7.184851859019632e-22	2.3302585240021035e-13	1.653803316681148e-12	3.52643151670227e-12	5.594052397976006e-13
98800000	0.004998570992490405	1.6140112228294602e-49	2.8279724497510403e-59	2.410539506894331e-9	1.9892278148432523e-15	2.853187965523177e-6	7.184851859019632e-22	2.3302585240021035e-13	1.653803316681148e-12	3.52643151670227e-12	5.594052397976006e-13
98900000	0.004998570992490405	1.6140112228294602e-49	2.8279724497510403e-59	2.410539506894331e-9	1.9892278148432523e-15	2.853187965523177e-6	7.184851859019632e-22	2.3302585240021035e-13	1.653803316681148e-12	3.52643151670227e-12	5.594052397976006e-13
99000000	0.004998570992490405	1.6140112228294602e-49	2.8279724497510403e-59	2.410539506894331e-9	1.9892278148432523e-15	2.853187965523177e-6	7.184851859019632e-22	2.3302585240021035e-13	1.653803316681148e-12	3.52643151670227e-12	5.594052397976006e-13
99100000	0.004998570992490405	1.6140112228294602e-49	2.8279724497510403e-59	2.410539506894331e-9	1.9892278148432523e-15	2.853187965523177e-6	7.184851859019632e-22	2.3302585240021035e-13	1.653803316681148e-12	3.52643151670227e-12	5.594052397976006e-13
99200000	0.004998570992490405	1.6140112228294602e-49	2.8279724497510403e-59	2.410539506894331e-9	1.9892278148432523e-15	2.853187965523177e-6	7.184851859019632e-22	2.3302585240021035e-13	1.653803316681148e-12	3.52643151670227e-12	5.594052397976006e-13
99300000	0.004998570992490405	1.6140112228294602e-49	2.8279724497510403e-59	2.410539506894331e-9	1.9892278148432523e-15	2.853187965523177e-6	7.184851859019632e-22	2.3302585240021035e-13	1.653803316681148e-12	3.52643151670227e-12	5.594052397976006e-13
99400000	0.004998570992490405	1.6140112228294602e-49	2.8279724497510403e-59	2.410539506894331e-9	1.9892278148432523e-15	2.853187965523177e-6	7.184851859019632e-22	2.3302585240021035e-13	1.653803316681148e-12	3.52643151670227e-12	5.594052397976006e-13
99500000	0.004998570992490405	1.6140112228294602e-49	2.8279724497510403e-59	2.410539506894331e-9	1.9892278148432523e-15	2.853187965523177e-6	7.184851859019632e-22	2.3302585240021035e-13	1.653803316681148e-12	3.52643151670227e-12	5.594052397976006e-13
99600000	0.004998570992490405	1.6140112228294602e-49	2.8279724497510403e-59	2.410539506894331e-9	1.9892278148432523e-15	2.853187965523177e-6	7.184851859019632e-22	2.3302585240021035e-13	1.653803316681148e-12	3.52643151670227e-12	5.594052397976006e-13
99700000	0.004998570992490405	1.6140112228294602e-49	2.8279724497510403e-59	2.410539506894331e-9	1.9892278148432523e-15	2.853187965523177e-6	7.184851859019632e-22	2.3302585240021035e-13	1.653803316681148e-12	3.52643151670227e-12	5.594052397976006e-13
99800000	0.004998570992490405	1.6140112228294602e-49	2.8279724497510403e-59	2.410539506894331e-9	1.9892278148432523e-15	2.853187965523177e-6	7.184851859019632e-22	2.3302585240021035e-13	1.653803316681148e-12	3.52643151670227e-12	5.594052397976006e-13
99900000	0.004998570992490405	1.6140112228294602e-49	2.8279724497510403e-59	2.410539506894331e-9	1.9892278148432523e-15	2.853187965523177e-6	7.184851859019632e-22	2.3302585240021035e-13	1.653803316681148e-12	3.52643151670227e-12	5.594052397976006e-13
100000000	0.004998570992490405	1.6140112228294602e-49	2.8279724497510403e-59	2.410539506894331e-9	1.9892278148432523e-15	2.853187965523177e-6	7.184851859019632e-22	2.3302585240021035e-13	1.653803316681148e-12	3.52643151670227e-12	5.594052397976006e-13
