# Supplementary material for: Thermodynamics Underpinning the Microbial Community‐Level Nitrogen Energy Metabolism
Source: Environ Microbiol. 2025 Feb 16;27(2):e70055. doi: 10.1111/1462-2920.70055 (PMC11830459; doi:10.1111/1462-2920.70055)
Supplement: Supplementary file 1 — Data S1. [file EMI-27-e70055-s001.zip › SI/Nnetwork/Results/kdef_-10/Iin_-5/p_0.2/O2_-4._H_-6.5.csv]

time	N2	N2H4	N2H5	N2O	NH2OH	NH3	NH3OH	NH4	NO	NO2	NO3
0	0.00001	0.00001	0.00001	0.00001	0.00001	0.00001	0.00001	0.00001	0.00001	0.00001	0.00001
100000	0.004999881382995244	5.682343862976205e-50	5.422240293849801e-65	2.778599106285579e-8	6.514793196061584e-16	1.8004746849334436e-7	-1.1153847096715606e-19	4.647259278468141e-19	5.0708698368777935e-11	1.0012902648620498e-10	1.4637205227781422e-9
200000	0.004999881382995242	5.6823438629762235e-50	5.422240293927292e-65	2.778599106285579e-8	6.514793196062404e-16	1.8004746849334434e-7	-1.1153839971262462e-19	4.647259332735187e-19	5.070869836877798e-11	1.0012902648622412e-10	1.463720522778148e-9
300000	0.004999881382995243	5.6823438629762235e-50	5.4222402939278435e-65	2.778599106285579e-8	6.51479319606241e-16	1.8004746849334434e-7	-1.1153832845809318e-19	4.647259333117812e-19	5.070869836877798e-11	1.0012902648622426e-10	1.463720522778148e-9
400000	0.004999881382995243	5.6823438629762235e-50	5.422240293927772e-65	2.778599106285579e-8	6.51479319606241e-16	1.8004746849334436e-7	-1.1153825720356177e-19	4.647259333066129e-19	5.070869836877799e-11	1.0012902648622425e-10	1.463720522778148e-9
500000	0.004999881382995243	5.682343862976223e-50	5.422240293927769e-65	2.778599106285579e-8	6.51479319606241e-16	1.8004746849334436e-7	-1.1153818594903033e-19	4.647259333064126e-19	5.070869836877799e-11	1.0012902648622425e-10	1.463720522778148e-9
600000	0.004999881382995243	5.682343862976223e-50	5.422240293927811e-65	2.778599106285579e-8	6.51479319606241e-16	1.8004746849334436e-7	-1.1153811469449891e-19	4.647259333094183e-19	5.070869836877799e-11	1.0012902648622426e-10	1.463720522778148e-9
700000	0.004999881382995242	5.682343862976223e-50	5.422240293927873e-65	2.7785991062855792e-8	6.514793196062409e-16	1.8004746849334436e-7	-1.1153804343996747e-19	4.647259333138684e-19	5.070869836877798e-11	1.0012902648622427e-10	1.463720522778148e-9
800000	0.004999881382995242	5.682343862976223e-50	5.42224029392793e-65	2.7785991062855792e-8	6.514793196062409e-16	1.8004746849334436e-7	-1.1153797218543606e-19	4.647259333180008e-19	5.070869836877798e-11	1.0012902648622429e-10	1.463720522778148e-9
900000	0.004999881382995242	5.682343862976223e-50	5.422240293927959e-65	2.7785991062855796e-8	6.514793196062409e-16	1.8004746849334436e-7	-1.1153790093090462e-19	4.64725933320054e-19	5.070869836877798e-11	1.0012902648622429e-10	1.463720522778148e-9
1000000	0.004999881382995242	5.682343862976223e-50	5.422240293927959e-65	2.7785991062855796e-8	6.514793196062409e-16	1.8004746849334436e-7	-1.115378296763732e-19	4.647259333200636e-19	5.070869836877798e-11	1.0012902648622429e-10	1.463720522778148e-9
1100000	0.004999881382995242	5.682343862976223e-50	5.422240293927959e-65	2.7785991062855796e-8	6.514793196062409e-16	1.8004746849334436e-7	-1.1153775842184176e-19	4.6472593332005705e-19	5.070869836877798e-11	1.0012902648622429e-10	1.463720522778148e-9
1200000	0.004999881382995242	5.6823438629762235e-50	5.422240293927958e-65	2.7785991062855796e-8	6.514793196062409e-16	1.8004746849334436e-7	-1.1153768716731035e-19	4.647259333200574e-19	5.070869836877798e-11	1.0012902648622429e-10	1.463720522778148e-9
1300000	0.004999881382995242	5.6823438629762235e-50	5.422240293927958e-65	2.7785991062855796e-8	6.514793196062409e-16	1.8004746849334436e-7	-1.115376159127789e-19	4.647259333200622e-19	5.070869836877798e-11	1.0012902648622429e-10	1.463720522778148e-9
1400000	0.004999881382995242	5.682343862976224e-50	5.422240293927958e-65	2.7785991062855796e-8	6.514793196062409e-16	1.8004746849334434e-7	-1.115375446582475e-19	4.647259333200686e-19	5.070869836877799e-11	1.0012902648622429e-10	1.463720522778148e-9
1500000	0.004999881382995242	5.682343862976224e-50	5.422240293927958e-65	2.7785991062855796e-8	6.514793196062409e-16	1.8004746849334434e-7	-1.1153747340371605e-19	4.647259333200744e-19	5.070869836877799e-11	1.0012902648622429e-10	1.463720522778148e-9
1600000	0.004999881382995242	5.682343862976225e-50	5.422240293927958e-65	2.7785991062855796e-8	6.514793196062409e-16	1.8004746849334434e-7	-1.1153740214918464e-19	4.647259333200768e-19	5.070869836877799e-11	1.0012902648622429e-10	1.463720522778148e-9
1700000	0.004999881382995242	5.682343862976226e-50	5.422240293927958e-65	2.7785991062855796e-8	6.514793196062409e-16	1.8004746849334434e-7	-1.115373308946532e-19	4.647259333200767e-19	5.070869836877799e-11	1.0012902648622429e-10	1.463720522778148e-9
1800000	0.004999881382995242	5.682343862976226e-50	5.422240293927958e-65	2.7785991062855796e-8	6.514793196062409e-16	1.8004746849334434e-7	-1.1153725964012176e-19	4.647259333200767e-19	5.070869836877799e-11	1.0012902648622429e-10	1.463720522778148e-9
1900000	0.004999881382995242	5.682343862976226e-50	5.422240293927958e-65	2.7785991062855796e-8	6.514793196062409e-16	1.8004746849334434e-7	-1.1153718838559034e-19	4.647259333200766e-19	5.070869836877799e-11	1.0012902648622429e-10	1.463720522778148e-9
2000000	0.004999881382995242	5.682343862976227e-50	5.422240293927957e-65	2.7785991062855796e-8	6.514793196062409e-16	1.8004746849334434e-7	-1.115371171310589e-19	4.647259333200766e-19	5.070869836877799e-11	1.0012902648622429e-10	1.463720522778148e-9
2100000	0.004999881382995242	5.682343862976227e-50	5.422240293927957e-65	2.7785991062855796e-8	6.514793196062409e-16	1.8004746849334434e-7	-1.1153704587652749e-19	4.647259333200765e-19	5.070869836877799e-11	1.0012902648622429e-10	1.463720522778148e-9
2200000	0.004999881382995242	5.682343862976228e-50	5.422240293927957e-65	2.7785991062855796e-8	6.514793196062409e-16	1.8004746849334434e-7	-1.1153697462199605e-19	4.647259333200765e-19	5.0708698368777994e-11	1.0012902648622429e-10	1.463720522778148e-9
2300000	0.004999881382995242	5.682343862976228e-50	5.422240293927957e-65	2.7785991062855796e-8	6.514793196062409e-16	1.800474684933443e-7	-1.1153690336746463e-19	4.647259333200765e-19	5.0708698368777994e-11	1.0012902648622429e-10	1.463720522778148e-9
2400000	0.004999881382995242	5.682343862976228e-50	5.422240293927957e-65	2.7785991062855796e-8	6.514793196062409e-16	1.800474684933443e-7	-1.115368321129332e-19	4.647259333200764e-19	5.0708698368777994e-11	1.0012902648622429e-10	1.463720522778148e-9
2500000	0.004999881382995242	5.682343862976229e-50	5.422240293927957e-65	2.7785991062855796e-8	6.514793196062409e-16	1.800474684933443e-7	-1.1153676085840178e-19	4.647259333200764e-19	5.0708698368777994e-11	1.0012902648622429e-10	1.463720522778148e-9
2600000	0.004999881382995242	5.682343862976229e-50	5.422240293927957e-65	2.7785991062855796e-8	6.514793196062409e-16	1.800474684933443e-7	-1.1153668960387034e-19	4.647259333200764e-19	5.0708698368777994e-11	1.0012902648622429e-10	1.463720522778148e-9
2700000	0.004999881382995242	5.682343862976229e-50	5.422240293927957e-65	2.7785991062855796e-8	6.514793196062409e-16	1.800474684933443e-7	-1.1153661834933892e-19	4.647259333200763e-19	5.0708698368777994e-11	1.0012902648622429e-10	1.463720522778148e-9
2800000	0.004999881382995242	5.682343862976229e-50	5.422240293927957e-65	2.7785991062855796e-8	6.514793196062409e-16	1.800474684933443e-7	-1.1153654709480748e-19	4.647259333200763e-19	5.0708698368777994e-11	1.0012902648622429e-10	1.4637205227781477e-9
2900000	0.004999881382995242	5.68234386297623e-50	5.422240293927957e-65	2.7785991062855796e-8	6.514793196062409e-16	1.800474684933443e-7	-1.1153647584027607e-19	4.647259333200763e-19	5.0708698368777994e-11	1.0012902648622429e-10	1.4637205227781477e-9
3000000	0.004999881382995242	5.68234386297623e-50	5.422240293927957e-65	2.7785991062855796e-8	6.514793196062409e-16	1.800474684933443e-7	-1.1153640458574463e-19	4.647259333200763e-19	5.0708698368777994e-11	1.0012902648622429e-10	1.4637205227781477e-9
3100000	0.004999881382995242	5.68234386297623e-50	5.422240293927957e-65	2.7785991062855796e-8	6.514793196062409e-16	1.800474684933443e-7	-1.1153633333121321e-19	4.647259333200763e-19	5.0708698368777994e-11	1.0012902648622429e-10	1.4637205227781477e-9
3200000	0.004999881382995242	5.68234386297623e-50	5.422240293927957e-65	2.7785991062855796e-8	6.514793196062409e-16	1.800474684933443e-7	-1.1153626207668177e-19	4.647259333200762e-19	5.0708698368777994e-11	1.0012902648622429e-10	1.4637205227781477e-9
3300000	0.004999881382995242	5.68234386297623e-50	5.4222402939279565e-65	2.7785991062855796e-8	6.514793196062409e-16	1.800474684933443e-7	-1.1153619082215036e-19	4.647259333200762e-19	5.0708698368777994e-11	1.0012902648622429e-10	1.4637205227781477e-9
3400000	0.004999881382995242	5.68234386297623e-50	5.4222402939279565e-65	2.7785991062855796e-8	6.514793196062409e-16	1.800474684933443e-7	-1.1153611956761892e-19	4.647259333200762e-19	5.0708698368777994e-11	1.0012902648622429e-10	1.4637205227781477e-9
3500000	0.004999881382995242	5.68234386297623e-50	5.4222402939279565e-65	2.7785991062855796e-8	6.514793196062409e-16	1.800474684933443e-7	-1.1153604831308748e-19	4.647259333200762e-19	5.0708698368777994e-11	1.0012902648622429e-10	1.4637205227781477e-9
3600000	0.004999881382995242	5.68234386297623e-50	5.4222402939279565e-65	2.7785991062855796e-8	6.514793196062409e-16	1.800474684933443e-7	-1.1153597705855606e-19	4.647259333200762e-19	5.0708698368777994e-11	1.0012902648622429e-10	1.4637205227781477e-9
3700000	0.004999881382995242	5.68234386297623e-50	5.4222402939279565e-65	2.7785991062855796e-8	6.514793196062409e-16	1.800474684933443e-7	-1.1153590580402462e-19	4.647259333200762e-19	5.0708698368777994e-11	1.0012902648622429e-10	1.4637205227781477e-9
3800000	0.004999881382995242	5.68234386297623e-50	5.4222402939279565e-65	2.7785991062855796e-8	6.514793196062409e-16	1.800474684933443e-7	-1.115358345494932e-19	4.647259333200762e-19	5.0708698368777994e-11	1.0012902648622429e-10	1.4637205227781477e-9
3900000	0.004999881382995242	5.68234386297623e-50	5.4222402939279565e-65	2.7785991062855796e-8	6.514793196062409e-16	1.800474684933443e-7	-1.1153576329496177e-19	4.647259333200762e-19	5.0708698368777994e-11	1.0012902648622429e-10	1.4637205227781477e-9
4000000	0.004999881382995242	5.68234386297623e-50	5.4222402939279565e-65	2.7785991062855796e-8	6.514793196062409e-16	1.800474684933443e-7	-1.1153569204043035e-19	4.647259333200762e-19	5.0708698368777994e-11	1.0012902648622429e-10	1.4637205227781477e-9
4100000	0.004999881382995242	5.68234386297623e-50	5.4222402939279565e-65	2.7785991062855796e-8	6.514793196062409e-16	1.800474684933443e-7	-1.1153562078589891e-19	4.647259333200762e-19	5.0708698368777994e-11	1.0012902648622429e-10	1.4637205227781477e-9
4200000	0.004999881382995242	5.68234386297623e-50	5.4222402939279565e-65	2.7785991062855796e-8	6.514793196062409e-16	1.800474684933443e-7	-1.115355495313675e-19	4.647259333200762e-19	5.0708698368777994e-11	1.0012902648622429e-10	1.4637205227781477e-9
4300000	0.004999881382995242	5.68234386297623e-50	5.4222402939279565e-65	2.7785991062855796e-8	6.514793196062409e-16	1.800474684933443e-7	-1.1153547827683606e-19	4.647259333200762e-19	5.0708698368777994e-11	1.0012902648622429e-10	1.4637205227781477e-9
4400000	0.004999881382995242	5.68234386297623e-50	5.4222402939279565e-65	2.7785991062855796e-8	6.514793196062409e-16	1.800474684933443e-7	-1.1153540702230464e-19	4.647259333200762e-19	5.0708698368777994e-11	1.0012902648622429e-10	1.4637205227781477e-9
4500000	0.004999881382995242	5.68234386297623e-50	5.4222402939279565e-65	2.7785991062855796e-8	6.514793196062409e-16	1.800474684933443e-7	-1.115353357677732e-19	4.647259333200762e-19	5.0708698368777994e-11	1.0012902648622429e-10	1.4637205227781477e-9
4600000	0.004999881382995242	5.68234386297623e-50	5.4222402939279565e-65	2.7785991062855796e-8	6.514793196062409e-16	1.800474684933443e-7	-1.1153526451324179e-19	4.647259333200763e-19	5.0708698368777994e-11	1.0012902648622429e-10	1.4637205227781477e-9
4700000	0.004999881382995242	5.68234386297623e-50	5.4222402939279565e-65	2.7785991062855796e-8	6.514793196062409e-16	1.800474684933443e-7	-1.1153519325871035e-19	4.647259333200763e-19	5.0708698368777994e-11	1.0012902648622429e-10	1.4637205227781477e-9
4800000	0.004999881382995242	5.68234386297623e-50	5.4222402939279565e-65	2.7785991062855796e-8	6.514793196062409e-16	1.800474684933443e-7	-1.115351220041789e-19	4.647259333200763e-19	5.0708698368777994e-11	1.0012902648622429e-10	1.4637205227781477e-9
4900000	0.004999881382995242	5.682343862976229e-50	5.4222402939279565e-65	2.7785991062855796e-8	6.514793196062409e-16	1.800474684933443e-7	-1.115350507496475e-19	4.647259333200763e-19	5.0708698368777994e-11	1.0012902648622429e-10	1.4637205227781477e-9
5000000	0.004999881382995242	5.682343862976229e-50	5.4222402939279565e-65	2.7785991062855796e-8	6.514793196062409e-16	1.800474684933443e-7	-1.1153497949511605e-19	4.647259333200763e-19	5.0708698368777994e-11	1.0012902648622429e-10	1.4637205227781477e-9
5100000	0.004999881382995242	5.682343862976229e-50	5.4222402939279565e-65	2.7785991062855796e-8	6.514793196062409e-16	1.800474684933443e-7	-1.1153490824058464e-19	4.647259333200763e-19	5.0708698368777994e-11	1.0012902648622429e-10	1.4637205227781477e-9
5200000	0.004999881382995242	5.682343862976229e-50	5.4222402939279565e-65	2.7785991062855796e-8	6.514793196062409e-16	1.800474684933443e-7	-1.115348369860532e-19	4.647259333200763e-19	5.0708698368777994e-11	1.0012902648622429e-10	1.4637205227781477e-9
5300000	0.004999881382995242	5.682343862976229e-50	5.4222402939279565e-65	2.7785991062855796e-8	6.514793196062409e-16	1.800474684933443e-7	-1.1153476573152178e-19	4.647259333200764e-19	5.0708698368777994e-11	1.0012902648622429e-10	1.463720522778148e-9
5400000	0.004999881382995242	5.682343862976229e-50	5.4222402939279565e-65	2.7785991062855796e-8	6.514793196062409e-16	1.800474684933443e-7	-1.1153469447699034e-19	4.647259333200764e-19	5.0708698368777994e-11	1.0012902648622429e-10	1.463720522778148e-9
5500000	0.004999881382995242	5.682343862976228e-50	5.4222402939279565e-65	2.7785991062855796e-8	6.514793196062409e-16	1.800474684933443e-7	-1.1153462322245893e-19	4.647259333200764e-19	5.0708698368777994e-11	1.0012902648622429e-10	1.463720522778148e-9
5600000	0.004999881382995242	5.682343862976228e-50	5.4222402939279565e-65	2.7785991062855796e-8	6.514793196062409e-16	1.800474684933443e-7	-1.115345519679275e-19	4.647259333200764e-19	5.0708698368777994e-11	1.0012902648622429e-10	1.463720522778148e-9
5700000	0.004999881382995242	5.682343862976228e-50	5.4222402939279565e-65	2.7785991062855796e-8	6.514793196062409e-16	1.800474684933443e-7	-1.1153448071339607e-19	4.647259333200764e-19	5.0708698368777994e-11	1.0012902648622429e-10	1.463720522778148e-9
5800000	0.004999881382995242	5.682343862976228e-50	5.4222402939279565e-65	2.7785991062855796e-8	6.514793196062409e-16	1.800474684933443e-7	-1.1153440945886463e-19	4.647259333200765e-19	5.0708698368777994e-11	1.0012902648622429e-10	1.463720522778148e-9
5900000	0.004999881382995242	5.682343862976228e-50	5.422240293927957e-65	2.7785991062855796e-8	6.514793196062409e-16	1.800474684933443e-7	-1.1153433820433322e-19	4.647259333200765e-19	5.0708698368777994e-11	1.0012902648622429e-10	1.463720522778148e-9
6000000	0.004999881382995242	5.682343862976227e-50	5.422240293927957e-65	2.7785991062855796e-8	6.514793196062409e-16	1.800474684933443e-7	-1.1153426694980178e-19	4.647259333200765e-19	5.0708698368777994e-11	1.0012902648622429e-10	1.463720522778148e-9
6100000	0.004999881382995242	5.682343862976227e-50	5.422240293927957e-65	2.7785991062855796e-8	6.514793196062409e-16	1.800474684933443e-7	-1.1153419569527036e-19	4.647259333200765e-19	5.0708698368777994e-11	1.0012902648622429e-10	1.463720522778148e-9
6200000	0.004999881382995242	5.682343862976227e-50	5.422240293927957e-65	2.7785991062855796e-8	6.514793196062409e-16	1.800474684933443e-7	-1.1153412444073892e-19	4.647259333200766e-19	5.0708698368777994e-11	1.0012902648622429e-10	1.463720522778148e-9
6300000	0.004999881382995242	5.682343862976227e-50	5.422240293927957e-65	2.7785991062855796e-8	6.514793196062409e-16	1.800474684933443e-7	-1.1153405318620748e-19	4.647259333200766e-19	5.0708698368777994e-11	1.0012902648622429e-10	1.463720522778148e-9
6400000	0.004999881382995242	5.682343862976227e-50	5.422240293927957e-65	2.7785991062855796e-8	6.514793196062409e-16	1.8004746849334434e-7	-1.1153398193167607e-19	4.647259333200766e-19	5.0708698368777994e-11	1.0012902648622429e-10	1.463720522778148e-9
6500000	0.004999881382995242	5.682343862976226e-50	5.422240293927957e-65	2.7785991062855796e-8	6.514793196062409e-16	1.8004746849334434e-7	-1.1153391067714463e-19	4.647259333200766e-19	5.0708698368777994e-11	1.0012902648622429e-10	1.463720522778148e-9
6600000	0.004999881382995242	5.682343862976226e-50	5.422240293927957e-65	2.7785991062855796e-8	6.514793196062409e-16	1.8004746849334434e-7	-1.1153383942261321e-19	4.647259333200766e-19	5.0708698368777994e-11	1.0012902648622429e-10	1.463720522778148e-9
6700000	0.004999881382995242	5.682343862976226e-50	5.422240293927957e-65	2.7785991062855796e-8	6.514793196062409e-16	1.8004746849334434e-7	-1.1153376816808177e-19	4.647259333200767e-19	5.070869836877799e-11	1.0012902648622429e-10	1.463720522778148e-9
6800000	0.004999881382995242	5.682343862976226e-50	5.422240293927957e-65	2.7785991062855796e-8	6.514793196062409e-16	1.8004746849334434e-7	-1.1153369691355036e-19	4.647259333200767e-19	5.070869836877799e-11	1.0012902648622429e-10	1.463720522778148e-9
6900000	0.004999881382995242	5.682343862976226e-50	5.422240293927957e-65	2.7785991062855796e-8	6.514793196062409e-16	1.8004746849334434e-7	-1.1153362565901892e-19	4.647259333200767e-19	5.070869836877799e-11	1.0012902648622429e-10	1.463720522778148e-9
7000000	0.004999881382995242	5.682343862976226e-50	5.422240293927957e-65	2.7785991062855796e-8	6.514793196062409e-16	1.8004746849334434e-7	-1.115335544044875e-19	4.647259333200767e-19	5.070869836877799e-11	1.0012902648622429e-10	1.463720522778148e-9
7100000	0.004999881382995242	5.682343862976225e-50	5.422240293927957e-65	2.7785991062855796e-8	6.514793196062409e-16	1.8004746849334434e-7	-1.1153348314995606e-19	4.647259333200767e-19	5.070869836877799e-11	1.0012902648622429e-10	1.463720522778148e-9
7200000	0.004999881382995242	5.682343862976225e-50	5.422240293927957e-65	2.7785991062855796e-8	6.514793196062409e-16	1.8004746849334434e-7	-1.1153341189542465e-19	4.647259333200768e-19	5.070869836877799e-11	1.0012902648622429e-10	1.463720522778148e-9
7300000	0.004999881382995242	5.682343862976225e-50	5.422240293927957e-65	2.7785991062855796e-8	6.514793196062409e-16	1.8004746849334434e-7	-1.115333406408932e-19	4.647259333200768e-19	5.070869836877799e-11	1.0012902648622429e-10	1.463720522778148e-9
7400000	0.004999881382995242	5.682343862976225e-50	5.422240293927957e-65	2.7785991062855796e-8	6.514793196062409e-16	1.8004746849334434e-7	-1.115332693863618e-19	4.647259333200768e-19	5.070869836877799e-11	1.0012902648622429e-10	1.463720522778148e-9
7500000	0.004999881382995242	5.682343862976225e-50	5.422240293927957e-65	2.7785991062855796e-8	6.514793196062409e-16	1.8004746849334434e-7	-1.1153319813183035e-19	4.647259333200768e-19	5.070869836877799e-11	1.0012902648622429e-10	1.463720522778148e-9
7600000	0.004999881382995242	5.682343862976225e-50	5.422240293927957e-65	2.7785991062855796e-8	6.514793196062409e-16	1.8004746849334434e-7	-1.1153312687729894e-19	4.647259333200768e-19	5.070869836877799e-11	1.0012902648622429e-10	1.463720522778148e-9
7700000	0.004999881382995242	5.682343862976225e-50	5.422240293927957e-65	2.7785991062855796e-8	6.514793196062409e-16	1.8004746849334434e-7	-1.115330556227675e-19	4.647259333200768e-19	5.070869836877799e-11	1.0012902648622429e-10	1.463720522778148e-9
7800000	0.004999881382995242	5.682343862976224e-50	5.422240293927957e-65	2.7785991062855796e-8	6.514793196062409e-16	1.8004746849334434e-7	-1.1153298436823606e-19	4.647259333200769e-19	5.070869836877799e-11	1.0012902648622429e-10	1.463720522778148e-9
7900000	0.004999881382995242	5.682343862976224e-50	5.422240293927957e-65	2.7785991062855796e-8	6.514793196062409e-16	1.8004746849334434e-7	-1.1153291311370464e-19	4.647259333200769e-19	5.070869836877799e-11	1.0012902648622429e-10	1.463720522778148e-9
8000000	0.004999881382995242	5.682343862976224e-50	5.422240293927957e-65	2.7785991062855796e-8	6.514793196062409e-16	1.8004746849334434e-7	-1.115328418591732e-19	4.647259333200769e-19	5.070869836877799e-11	1.0012902648622429e-10	1.463720522778148e-9
8100000	0.004999881382995242	5.682343862976224e-50	5.422240293927957e-65	2.7785991062855796e-8	6.514793196062409e-16	1.8004746849334434e-7	-1.115327706046418e-19	4.647259333200769e-19	5.070869836877799e-11	1.0012902648622429e-10	1.463720522778148e-9
8200000	0.004999881382995242	5.682343862976224e-50	5.422240293927957e-65	2.7785991062855796e-8	6.514793196062409e-16	1.8004746849334434e-7	-1.1153269935011035e-19	4.647259333200769e-19	5.070869836877799e-11	1.0012902648622429e-10	1.463720522778148e-9
8300000	0.004999881382995242	5.682343862976224e-50	5.422240293927957e-65	2.7785991062855796e-8	6.514793196062409e-16	1.8004746849334434e-7	-1.1153262809557893e-19	4.647259333200769e-19	5.070869836877799e-11	1.0012902648622429e-10	1.463720522778148e-9
8400000	0.004999881382995242	5.682343862976224e-50	5.422240293927957e-65	2.7785991062855796e-8	6.514793196062409e-16	1.8004746849334434e-7	-1.115325568410475e-19	4.647259333200769e-19	5.070869836877799e-11	1.0012902648622429e-10	1.463720522778148e-9
8500000	0.004999881382995242	5.682343862976224e-50	5.422240293927957e-65	2.7785991062855796e-8	6.514793196062409e-16	1.8004746849334434e-7	-1.1153248558651608e-19	4.647259333200769e-19	5.070869836877799e-11	1.0012902648622429e-10	1.463720522778148e-9
8600000	0.004999881382995242	5.682343862976224e-50	5.422240293927957e-65	2.7785991062855796e-8	6.514793196062409e-16	1.8004746849334434e-7	-1.1153241433198464e-19	4.647259333200769e-19	5.070869836877799e-11	1.0012902648622429e-10	1.463720522778148e-9
8700000	0.004999881382995242	5.682343862976224e-50	5.422240293927957e-65	2.7785991062855796e-8	6.514793196062409e-16	1.8004746849334434e-7	-1.1153234307745322e-19	4.647259333200769e-19	5.070869836877799e-11	1.0012902648622429e-10	1.463720522778148e-9
8800000	0.004999881382995242	5.682343862976224e-50	5.422240293927957e-65	2.7785991062855796e-8	6.514793196062409e-16	1.8004746849334434e-7	-1.1153227182292178e-19	4.647259333200769e-19	5.070869836877799e-11	1.0012902648622429e-10	1.463720522778148e-9
8900000	0.004999881382995242	5.682343862976224e-50	5.422240293927957e-65	2.7785991062855796e-8	6.514793196062409e-16	1.8004746849334434e-7	-1.1153220056839037e-19	4.647259333200769e-19	5.070869836877799e-11	1.0012902648622429e-10	1.463720522778148e-9
9000000	0.004999881382995242	5.682343862976224e-50	5.422240293927957e-65	2.7785991062855796e-8	6.514793196062409e-16	1.8004746849334434e-7	-1.1153212931385893e-19	4.647259333200769e-19	5.070869836877799e-11	1.0012902648622429e-10	1.463720522778148e-9
9100000	0.004999881382995242	5.682343862976224e-50	5.422240293927957e-65	2.7785991062855796e-8	6.514793196062409e-16	1.8004746849334434e-7	-1.1153205805932751e-19	4.647259333200769e-19	5.070869836877799e-11	1.0012902648622429e-10	1.463720522778148e-9
9200000	0.004999881382995242	5.682343862976224e-50	5.422240293927957e-65	2.7785991062855796e-8	6.514793196062409e-16	1.8004746849334434e-7	-1.1153198680479607e-19	4.647259333200769e-19	5.070869836877799e-11	1.0012902648622429e-10	1.463720522778148e-9
9300000	0.004999881382995242	5.682343862976224e-50	5.422240293927957e-65	2.7785991062855796e-8	6.514793196062409e-16	1.8004746849334434e-7	-1.1153191555026466e-19	4.647259333200769e-19	5.070869836877799e-11	1.0012902648622429e-10	1.463720522778148e-9
9400000	0.004999881382995242	5.682343862976224e-50	5.422240293927957e-65	2.7785991062855796e-8	6.514793196062409e-16	1.8004746849334434e-7	-1.1153184429573322e-19	4.647259333200769e-19	5.070869836877799e-11	1.0012902648622429e-10	1.463720522778148e-9
9500000	0.004999881382995242	5.682343862976224e-50	5.422240293927957e-65	2.7785991062855796e-8	6.514793196062409e-16	1.8004746849334434e-7	-1.1153177304120178e-19	4.647259333200769e-19	5.070869836877799e-11	1.0012902648622429e-10	1.463720522778148e-9
9600000	0.004999881382995242	5.682343862976224e-50	5.422240293927957e-65	2.7785991062855796e-8	6.514793196062409e-16	1.8004746849334434e-7	-1.1153170178667036e-19	4.647259333200769e-19	5.070869836877799e-11	1.0012902648622429e-10	1.463720522778148e-9
9700000	0.004999881382995242	5.682343862976224e-50	5.422240293927957e-65	2.7785991062855796e-8	6.514793196062409e-16	1.8004746849334434e-7	-1.1153163053213892e-19	4.647259333200769e-19	5.070869836877799e-11	1.0012902648622429e-10	1.463720522778148e-9
9800000	0.004999881382995242	5.682343862976224e-50	5.422240293927957e-65	2.7785991062855796e-8	6.514793196062409e-16	1.8004746849334434e-7	-1.115315592776075e-19	4.647259333200769e-19	5.070869836877799e-11	1.0012902648622429e-10	1.463720522778148e-9
9900000	0.004999881382995242	5.682343862976224e-50	5.422240293927957e-65	2.7785991062855796e-8	6.514793196062409e-16	1.8004746849334434e-7	-1.1153148802307607e-19	4.647259333200769e-19	5.070869836877799e-11	1.0012902648622429e-10	1.463720522778148e-9
10000000	0.004999881382995242	5.682343862976224e-50	5.422240293927957e-65	2.7785991062855796e-8	6.514793196062409e-16	1.8004746849334434e-7	-1.1153141676854465e-19	4.647259333200769e-19	5.070869836877799e-11	1.0012902648622429e-10	1.463720522778148e-9
10100000	0.004999881382995242	5.682343862976224e-50	5.422240293927957e-65	2.7785991062855796e-8	6.514793196062409e-16	1.8004746849334434e-7	-1.1153134551401321e-19	4.647259333200769e-19	5.070869836877799e-11	1.0012902648622429e-10	1.463720522778148e-9
10200000	0.004999881382995242	5.682343862976224e-50	5.422240293927957e-65	2.7785991062855796e-8	6.514793196062409e-16	1.8004746849334434e-7	-1.115312742594818e-19	4.647259333200769e-19	5.070869836877799e-11	1.0012902648622429e-10	1.463720522778148e-9
10300000	0.004999881382995242	5.682343862976224e-50	5.422240293927957e-65	2.7785991062855796e-8	6.514793196062409e-16	1.8004746849334434e-7	-1.1153120300495036e-19	4.647259333200769e-19	5.070869836877799e-11	1.0012902648622429e-10	1.463720522778148e-9
10400000	0.004999881382995242	5.682343862976224e-50	5.422240293927957e-65	2.7785991062855796e-8	6.514793196062409e-16	1.8004746849334434e-7	-1.1153113175041894e-19	4.647259333200769e-19	5.070869836877799e-11	1.0012902648622429e-10	1.463720522778148e-9
10500000	0.004999881382995242	5.682343862976224e-50	5.422240293927957e-65	2.7785991062855796e-8	6.514793196062409e-16	1.8004746849334434e-7	-1.115310604958875e-19	4.647259333200769e-19	5.070869836877799e-11	1.0012902648622429e-10	1.463720522778148e-9
10600000	0.004999881382995242	5.682343862976224e-50	5.422240293927957e-65	2.7785991062855796e-8	6.514793196062409e-16	1.8004746849334434e-7	-1.115309892413561e-19	4.647259333200769e-19	5.070869836877799e-11	1.0012902648622429e-10	1.463720522778148e-9
10700000	0.004999881382995242	5.682343862976224e-50	5.422240293927957e-65	2.7785991062855796e-8	6.514793196062409e-16	1.8004746849334434e-7	-1.1153091798682465e-19	4.647259333200769e-19	5.070869836877799e-11	1.0012902648622429e-10	1.463720522778148e-9
10800000	0.004999881382995242	5.682343862976224e-50	5.422240293927957e-65	2.7785991062855796e-8	6.514793196062409e-16	1.8004746849334434e-7	-1.1153084673229323e-19	4.647259333200769e-19	5.070869836877799e-11	1.0012902648622429e-10	1.463720522778148e-9
10900000	0.004999881382995242	5.682343862976224e-50	5.422240293927957e-65	2.7785991062855796e-8	6.514793196062409e-16	1.8004746849334434e-7	-1.115307754777618e-19	4.647259333200769e-19	5.070869836877799e-11	1.0012902648622429e-10	1.463720522778148e-9
11000000	0.004999881382995242	5.682343862976224e-50	5.422240293927957e-65	2.7785991062855796e-8	6.514793196062409e-16	1.8004746849334434e-7	-1.1153070422323035e-19	4.647259333200769e-19	5.070869836877799e-11	1.0012902648622429e-10	1.463720522778148e-9
11100000	0.004999881382995242	5.682343862976224e-50	5.422240293927957e-65	2.7785991062855796e-8	6.514793196062409e-16	1.8004746849334434e-7	-1.1153063296869894e-19	4.647259333200769e-19	5.070869836877799e-11	1.0012902648622429e-10	1.463720522778148e-9
11200000	0.004999881382995242	5.682343862976224e-50	5.422240293927957e-65	2.7785991062855792e-8	6.514793196062409e-16	1.8004746849334434e-7	-1.115305617141675e-19	4.647259333200769e-19	5.070869836877799e-11	1.0012902648622429e-10	1.463720522778148e-9
11300000	0.004999881382995242	5.682343862976224e-50	5.422240293927958e-65	2.7785991062855792e-8	6.514793196062409e-16	1.8004746849334434e-7	-1.1153049045963608e-19	4.647259333200769e-19	5.070869836877799e-11	1.0012902648622429e-10	1.463720522778148e-9
11400000	0.004999881382995242	5.682343862976224e-50	5.422240293927958e-65	2.7785991062855792e-8	6.514793196062409e-16	1.8004746849334434e-7	-1.1153041920510464e-19	4.647259333200769e-19	5.070869836877799e-11	1.0012902648622429e-10	1.463720522778148e-9
11500000	0.004999881382995242	5.682343862976225e-50	5.422240293927958e-65	2.7785991062855792e-8	6.514793196062409e-16	1.8004746849334434e-7	-1.1153034795057323e-19	4.647259333200769e-19	5.070869836877799e-11	1.0012902648622429e-10	1.463720522778148e-9
11600000	0.004999881382995242	5.682343862976225e-50	5.422240293927958e-65	2.7785991062855792e-8	6.514793196062409e-16	1.8004746849334434e-7	-1.115302766960418e-19	4.647259333200769e-19	5.070869836877799e-11	1.0012902648622429e-10	1.463720522778148e-9
11700000	0.004999881382995242	5.682343862976225e-50	5.422240293927958e-65	2.7785991062855792e-8	6.514793196062409e-16	1.8004746849334434e-7	-1.1153020544151037e-19	4.647259333200769e-19	5.070869836877799e-11	1.0012902648622429e-10	1.463720522778148e-9
11800000	0.004999881382995242	5.682343862976225e-50	5.422240293927958e-65	2.7785991062855792e-8	6.514793196062409e-16	1.8004746849334434e-7	-1.1153013418697893e-19	4.647259333200769e-19	5.070869836877799e-11	1.0012902648622429e-10	1.463720522778148e-9
11900000	0.004999881382995242	5.682343862976225e-50	5.422240293927958e-65	2.7785991062855792e-8	6.514793196062409e-16	1.8004746849334434e-7	-1.1153006293244752e-19	4.647259333200769e-19	5.070869836877799e-11	1.0012902648622429e-10	1.463720522778148e-9
12000000	0.004999881382995242	5.682343862976225e-50	5.422240293927958e-65	2.7785991062855792e-8	6.514793196062409e-16	1.8004746849334434e-7	-1.1152999167791608e-19	4.647259333200769e-19	5.070869836877799e-11	1.0012902648622429e-10	1.463720522778148e-9
12100000	0.004999881382995242	5.682343862976225e-50	5.422240293927958e-65	2.7785991062855792e-8	6.514793196062409e-16	1.8004746849334434e-7	-1.1152992042338466e-19	4.647259333200769e-19	5.070869836877799e-11	1.0012902648622429e-10	1.463720522778148e-9
12200000	0.004999881382995242	5.682343862976225e-50	5.422240293927958e-65	2.7785991062855792e-8	6.514793196062409e-16	1.8004746849334434e-7	-1.1152984916885322e-19	4.647259333200769e-19	5.070869836877799e-11	1.0012902648622429e-10	1.463720522778148e-9
12300000	0.004999881382995242	5.682343862976225e-50	5.422240293927958e-65	2.7785991062855792e-8	6.514793196062409e-16	1.8004746849334434e-7	-1.1152977791432178e-19	4.647259333200769e-19	5.070869836877799e-11	1.001290264862243e-10	1.463720522778148e-9
12400000	0.004999881382995242	5.682343862976225e-50	5.422240293927958e-65	2.7785991062855792e-8	6.514793196062409e-16	1.8004746849334434e-7	-1.1152970665979037e-19	4.647259333200769e-19	5.070869836877799e-11	1.001290264862243e-10	1.463720522778148e-9
12500000	0.004999881382995242	5.682343862976225e-50	5.422240293927958e-65	2.7785991062855792e-8	6.514793196062409e-16	1.8004746849334434e-7	-1.1152963540525893e-19	4.647259333200769e-19	5.070869836877799e-11	1.001290264862243e-10	1.463720522778148e-9
12600000	0.004999881382995242	5.682343862976225e-50	5.422240293927958e-65	2.7785991062855792e-8	6.514793196062409e-16	1.8004746849334434e-7	-1.1152956415072751e-19	4.647259333200769e-19	5.070869836877799e-11	1.001290264862243e-10	1.463720522778148e-9
12700000	0.004999881382995242	5.682343862976225e-50	5.422240293927958e-65	2.7785991062855792e-8	6.514793196062409e-16	1.8004746849334434e-7	-1.1152949289619607e-19	4.647259333200769e-19	5.070869836877799e-11	1.001290264862243e-10	1.463720522778148e-9
12800000	0.004999881382995242	5.682343862976225e-50	5.422240293927958e-65	2.7785991062855792e-8	6.514793196062409e-16	1.8004746849334434e-7	-1.1152942164166466e-19	4.647259333200769e-19	5.070869836877799e-11	1.001290264862243e-10	1.463720522778148e-9
12900000	0.004999881382995242	5.682343862976225e-50	5.422240293927958e-65	2.7785991062855792e-8	6.514793196062409e-16	1.8004746849334434e-7	-1.1152935038713322e-19	4.647259333200769e-19	5.070869836877799e-11	1.001290264862243e-10	1.463720522778148e-9
13000000	0.004999881382995242	5.682343862976225e-50	5.422240293927958e-65	2.7785991062855792e-8	6.514793196062409e-16	1.8004746849334434e-7	-1.115292791326018e-19	4.647259333200769e-19	5.070869836877799e-11	1.001290264862243e-10	1.463720522778148e-9
13100000	0.004999881382995242	5.682343862976225e-50	5.422240293927958e-65	2.7785991062855792e-8	6.514793196062409e-16	1.8004746849334434e-7	-1.1152920787807036e-19	4.647259333200769e-19	5.070869836877799e-11	1.001290264862243e-10	1.463720522778148e-9
13200000	0.004999881382995242	5.682343862976225e-50	5.422240293927958e-65	2.7785991062855792e-8	6.514793196062409e-16	1.8004746849334434e-7	-1.1152913662353895e-19	4.647259333200769e-19	5.070869836877799e-11	1.001290264862243e-10	1.463720522778148e-9
13300000	0.004999881382995242	5.682343862976225e-50	5.422240293927958e-65	2.7785991062855792e-8	6.514793196062409e-16	1.8004746849334434e-7	-1.115290653690075e-19	4.647259333200769e-19	5.070869836877799e-11	1.001290264862243e-10	1.463720522778148e-9
13400000	0.004999881382995242	5.682343862976225e-50	5.422240293927958e-65	2.7785991062855792e-8	6.514793196062409e-16	1.8004746849334434e-7	-1.115289941144761e-19	4.647259333200769e-19	5.070869836877799e-11	1.001290264862243e-10	1.463720522778148e-9
13500000	0.004999881382995242	5.682343862976225e-50	5.422240293927958e-65	2.7785991062855792e-8	6.514793196062409e-16	1.8004746849334434e-7	-1.1152892285994465e-19	4.647259333200769e-19	5.070869836877799e-11	1.001290264862243e-10	1.463720522778148e-9
13600000	0.004999881382995242	5.682343862976225e-50	5.422240293927958e-65	2.7785991062855792e-8	6.514793196062409e-16	1.8004746849334434e-7	-1.1152885160541324e-19	4.647259333200769e-19	5.070869836877799e-11	1.001290264862243e-10	1.463720522778148e-9
13700000	0.004999881382995242	5.682343862976225e-50	5.422240293927958e-65	2.7785991062855792e-8	6.514793196062409e-16	1.8004746849334434e-7	-1.115287803508818e-19	4.647259333200769e-19	5.070869836877799e-11	1.001290264862243e-10	1.463720522778148e-9
13800000	0.004999881382995242	5.682343862976225e-50	5.422240293927959e-65	2.7785991062855792e-8	6.514793196062409e-16	1.8004746849334434e-7	-1.1152870909635036e-19	4.647259333200769e-19	5.070869836877799e-11	1.001290264862243e-10	1.463720522778148e-9
13900000	0.004999881382995242	5.682343862976225e-50	5.422240293927959e-65	2.778599106285579e-8	6.514793196062409e-16	1.8004746849334434e-7	-1.1152863784181894e-19	4.647259333200769e-19	5.070869836877799e-11	1.001290264862243e-10	1.463720522778148e-9
14000000	0.004999881382995242	5.682343862976226e-50	5.422240293927959e-65	2.778599106285579e-8	6.514793196062409e-16	1.8004746849334434e-7	-1.115285665872875e-19	4.647259333200769e-19	5.070869836877799e-11	1.001290264862243e-10	1.463720522778148e-9
14100000	0.004999881382995242	5.682343862976226e-50	5.422240293927959e-65	2.778599106285579e-8	6.514793196062409e-16	1.8004746849334434e-7	-1.115284953327561e-19	4.647259333200769e-19	5.070869836877799e-11	1.001290264862243e-10	1.463720522778148e-9
14200000	0.004999881382995242	5.682343862976226e-50	5.422240293927959e-65	2.778599106285579e-8	6.514793196062409e-16	1.8004746849334434e-7	-1.1152842407822465e-19	4.647259333200769e-19	5.070869836877799e-11	1.001290264862243e-10	1.463720522778148e-9
14300000	0.004999881382995242	5.682343862976226e-50	5.422240293927959e-65	2.778599106285579e-8	6.514793196062409e-16	1.8004746849334434e-7	-1.1152835282369323e-19	4.647259333200769e-19	5.070869836877799e-11	1.001290264862243e-10	1.463720522778148e-9
14400000	0.004999881382995242	5.682343862976226e-50	5.422240293927959e-65	2.778599106285579e-8	6.514793196062409e-16	1.8004746849334434e-7	-1.115282815691618e-19	4.647259333200769e-19	5.070869836877799e-11	1.001290264862243e-10	1.463720522778148e-9
14500000	0.004999881382995242	5.682343862976226e-50	5.422240293927959e-65	2.778599106285579e-8	6.514793196062409e-16	1.8004746849334434e-7	-1.1152821031463038e-19	4.647259333200769e-19	5.070869836877799e-11	1.001290264862243e-10	1.463720522778148e-9
14600000	0.004999881382995242	5.682343862976226e-50	5.422240293927959e-65	2.778599106285579e-8	6.514793196062409e-16	1.8004746849334434e-7	-1.1152813906009894e-19	4.647259333200769e-19	5.070869836877799e-11	1.001290264862243e-10	1.463720522778148e-9
14700000	0.004999881382995242	5.682343862976226e-50	5.422240293927959e-65	2.778599106285579e-8	6.514793196062409e-16	1.8004746849334434e-7	-1.1152806780556752e-19	4.647259333200769e-19	5.070869836877799e-11	1.001290264862243e-10	1.463720522778148e-9
14800000	0.004999881382995242	5.682343862976226e-50	5.422240293927959e-65	2.778599106285579e-8	6.514793196062409e-16	1.8004746849334434e-7	-1.1152799655103608e-19	4.647259333200769e-19	5.070869836877799e-11	1.001290264862243e-10	1.463720522778148e-9
14900000	0.004999881382995242	5.682343862976226e-50	5.422240293927959e-65	2.778599106285579e-8	6.514793196062409e-16	1.8004746849334434e-7	-1.1152792529650467e-19	4.647259333200769e-19	5.070869836877799e-11	1.001290264862243e-10	1.463720522778148e-9
15000000	0.004999881382995242	5.682343862976226e-50	5.422240293927959e-65	2.778599106285579e-8	6.514793196062409e-16	1.8004746849334434e-7	-1.1152785404197323e-19	4.647259333200769e-19	5.070869836877799e-11	1.001290264862243e-10	1.463720522778148e-9
15100000	0.004999881382995242	5.682343862976226e-50	5.422240293927959e-65	2.778599106285579e-8	6.514793196062409e-16	1.8004746849334434e-7	-1.1152778278744181e-19	4.647259333200769e-19	5.070869836877799e-11	1.001290264862243e-10	1.463720522778148e-9
15200000	0.004999881382995242	5.682343862976226e-50	5.422240293927959e-65	2.778599106285579e-8	6.514793196062409e-16	1.8004746849334434e-7	-1.1152771153291037e-19	4.647259333200769e-19	5.070869836877799e-11	1.001290264862243e-10	1.463720522778148e-9
15300000	0.004999881382995242	5.682343862976226e-50	5.422240293927959e-65	2.778599106285579e-8	6.514793196062409e-16	1.8004746849334434e-7	-1.1152764027837893e-19	4.647259333200769e-19	5.070869836877799e-11	1.001290264862243e-10	1.463720522778148e-9
15400000	0.004999881382995242	5.682343862976226e-50	5.422240293927959e-65	2.778599106285579e-8	6.514793196062409e-16	1.8004746849334434e-7	-1.1152756902384752e-19	4.647259333200769e-19	5.070869836877799e-11	1.001290264862243e-10	1.463720522778148e-9
15500000	0.004999881382995242	5.682343862976226e-50	5.422240293927959e-65	2.778599106285579e-8	6.514793196062409e-16	1.8004746849334434e-7	-1.1152749776931608e-19	4.647259333200769e-19	5.070869836877799e-11	1.001290264862243e-10	1.463720522778148e-9
15600000	0.004999881382995242	5.682343862976226e-50	5.422240293927959e-65	2.778599106285579e-8	6.514793196062409e-16	1.8004746849334434e-7	-1.1152742651478466e-19	4.647259333200769e-19	5.070869836877799e-11	1.001290264862243e-10	1.463720522778148e-9
15700000	0.004999881382995242	5.682343862976226e-50	5.422240293927959e-65	2.778599106285579e-8	6.514793196062409e-16	1.8004746849334434e-7	-1.1152735526025322e-19	4.647259333200769e-19	5.070869836877799e-11	1.001290264862243e-10	1.463720522778148e-9
15800000	0.004999881382995242	5.682343862976226e-50	5.422240293927959e-65	2.778599106285579e-8	6.514793196062409e-16	1.8004746849334434e-7	-1.115272840057218e-19	4.647259333200769e-19	5.070869836877799e-11	1.001290264862243e-10	1.463720522778148e-9
15900000	0.004999881382995242	5.682343862976226e-50	5.422240293927959e-65	2.778599106285579e-8	6.514793196062409e-16	1.8004746849334434e-7	-1.1152721275119037e-19	4.647259333200769e-19	5.070869836877799e-11	1.001290264862243e-10	1.463720522778148e-9
16000000	0.004999881382995242	5.682343862976226e-50	5.422240293927959e-65	2.778599106285579e-8	6.514793196062409e-16	1.8004746849334434e-7	-1.1152714149665895e-19	4.647259333200769e-19	5.070869836877799e-11	1.001290264862243e-10	1.463720522778148e-9
16100000	0.004999881382995242	5.682343862976226e-50	5.422240293927959e-65	2.778599106285579e-8	6.514793196062409e-16	1.8004746849334434e-7	-1.1152707024212751e-19	4.647259333200769e-19	5.070869836877799e-11	1.001290264862243e-10	1.463720522778148e-9
16200000	0.004999881382995242	5.682343862976226e-50	5.422240293927959e-65	2.778599106285579e-8	6.514793196062409e-16	1.8004746849334434e-7	-1.115269989875961e-19	4.647259333200769e-19	5.070869836877799e-11	1.001290264862243e-10	1.463720522778148e-9
16300000	0.004999881382995242	5.682343862976226e-50	5.422240293927959e-65	2.778599106285579e-8	6.514793196062409e-16	1.8004746849334434e-7	-1.1152692773306466e-19	4.647259333200769e-19	5.070869836877799e-11	1.001290264862243e-10	1.463720522778148e-9
16400000	0.004999881382995242	5.682343862976226e-50	5.422240293927959e-65	2.778599106285579e-8	6.514793196062409e-16	1.8004746849334434e-7	-1.1152685647853324e-19	4.647259333200769e-19	5.070869836877799e-11	1.001290264862243e-10	1.463720522778148e-9
16500000	0.004999881382995242	5.682343862976226e-50	5.422240293927959e-65	2.778599106285579e-8	6.514793196062409e-16	1.8004746849334434e-7	-1.115267852240018e-19	4.647259333200769e-19	5.070869836877799e-11	1.001290264862243e-10	1.463720522778148e-9
16600000	0.004999881382995242	5.682343862976226e-50	5.422240293927959e-65	2.778599106285579e-8	6.514793196062409e-16	1.8004746849334434e-7	-1.115267139694704e-19	4.647259333200769e-19	5.070869836877799e-11	1.001290264862243e-10	1.463720522778148e-9
16700000	0.004999881382995242	5.682343862976226e-50	5.422240293927959e-65	2.778599106285579e-8	6.514793196062409e-16	1.8004746849334434e-7	-1.1152664271493895e-19	4.647259333200769e-19	5.070869836877799e-11	1.001290264862243e-10	1.463720522778148e-9
16800000	0.004999881382995242	5.682343862976226e-50	5.422240293927959e-65	2.778599106285579e-8	6.514793196062409e-16	1.8004746849334434e-7	-1.1152657146040753e-19	4.647259333200769e-19	5.070869836877799e-11	1.001290264862243e-10	1.463720522778148e-9
16900000	0.004999881382995242	5.682343862976226e-50	5.422240293927959e-65	2.778599106285579e-8	6.514793196062409e-16	1.8004746849334434e-7	-1.115265002058761e-19	4.647259333200769e-19	5.070869836877799e-11	1.001290264862243e-10	1.463720522778148e-9
17000000	0.004999881382995242	5.682343862976226e-50	5.422240293927959e-65	2.778599106285579e-8	6.514793196062409e-16	1.8004746849334434e-7	-1.1152642895134468e-19	4.647259333200769e-19	5.070869836877799e-11	1.001290264862243e-10	1.463720522778148e-9
17100000	0.004999881382995242	5.682343862976226e-50	5.422240293927959e-65	2.778599106285579e-8	6.514793196062409e-16	1.8004746849334434e-7	-1.1152635769681324e-19	4.647259333200769e-19	5.070869836877799e-11	1.001290264862243e-10	1.463720522778148e-9
17200000	0.004999881382995242	5.682343862976226e-50	5.422240293927959e-65	2.778599106285579e-8	6.514793196062409e-16	1.8004746849334434e-7	-1.115262864422818e-19	4.647259333200769e-19	5.070869836877799e-11	1.001290264862243e-10	1.463720522778148e-9
17300000	0.004999881382995242	5.682343862976226e-50	5.422240293927959e-65	2.778599106285579e-8	6.514793196062409e-16	1.8004746849334434e-7	-1.1152621518775038e-19	4.647259333200769e-19	5.070869836877799e-11	1.001290264862243e-10	1.463720522778148e-9
17400000	0.004999881382995242	5.682343862976226e-50	5.422240293927959e-65	2.778599106285579e-8	6.514793196062409e-16	1.8004746849334434e-7	-1.1152614393321894e-19	4.647259333200769e-19	5.070869836877799e-11	1.001290264862243e-10	1.463720522778148e-9
17500000	0.004999881382995242	5.682343862976226e-50	5.422240293927959e-65	2.778599106285579e-8	6.514793196062409e-16	1.8004746849334434e-7	-1.1152607267868753e-19	4.647259333200769e-19	5.070869836877799e-11	1.001290264862243e-10	1.463720522778148e-9
17600000	0.004999881382995242	5.682343862976226e-50	5.422240293927959e-65	2.778599106285579e-8	6.514793196062409e-16	1.8004746849334434e-7	-1.115260014241561e-19	4.647259333200769e-19	5.070869836877799e-11	1.001290264862243e-10	1.463720522778148e-9
17700000	0.004999881382995242	5.682343862976226e-50	5.422240293927959e-65	2.778599106285579e-8	6.514793196062409e-16	1.8004746849334434e-7	-1.1152593016962467e-19	4.647259333200769e-19	5.070869836877799e-11	1.001290264862243e-10	1.463720522778148e-9
17800000	0.004999881382995242	5.682343862976226e-50	5.422240293927959e-65	2.778599106285579e-8	6.514793196062409e-16	1.8004746849334434e-7	-1.1152585891509323e-19	4.647259333200769e-19	5.070869836877799e-11	1.001290264862243e-10	1.463720522778148e-9
17900000	0.004999881382995242	5.682343862976226e-50	5.422240293927959e-65	2.778599106285579e-8	6.514793196062409e-16	1.8004746849334434e-7	-1.1152578766056182e-19	4.647259333200769e-19	5.070869836877799e-11	1.001290264862243e-10	1.463720522778148e-9
18000000	0.004999881382995242	5.682343862976226e-50	5.422240293927959e-65	2.778599106285579e-8	6.514793196062409e-16	1.8004746849334434e-7	-1.1152571640603038e-19	4.647259333200769e-19	5.070869836877799e-11	1.001290264862243e-10	1.463720522778148e-9
18100000	0.004999881382995242	5.682343862976226e-50	5.422240293927959e-65	2.778599106285579e-8	6.514793196062409e-16	1.8004746849334434e-7	-1.1152564515149896e-19	4.647259333200769e-19	5.070869836877799e-11	1.001290264862243e-10	1.463720522778148e-9
18200000	0.004999881382995242	5.682343862976226e-50	5.422240293927959e-65	2.778599106285579e-8	6.514793196062409e-16	1.8004746849334434e-7	-1.1152557389696752e-19	4.647259333200769e-19	5.070869836877799e-11	1.001290264862243e-10	1.463720522778148e-9
18300000	0.004999881382995242	5.682343862976226e-50	5.422240293927959e-65	2.778599106285579e-8	6.514793196062409e-16	1.8004746849334434e-7	-1.115255026424361e-19	4.647259333200769e-19	5.070869836877799e-11	1.001290264862243e-10	1.463720522778148e-9
18400000	0.004999881382995242	5.682343862976226e-50	5.422240293927959e-65	2.778599106285579e-8	6.514793196062409e-16	1.8004746849334434e-7	-1.1152543138790467e-19	4.647259333200769e-19	5.070869836877799e-11	1.001290264862243e-10	1.463720522778148e-9
18500000	0.004999881382995242	5.682343862976226e-50	5.422240293927959e-65	2.778599106285579e-8	6.514793196062409e-16	1.8004746849334434e-7	-1.1152536013337325e-19	4.647259333200769e-19	5.070869836877799e-11	1.001290264862243e-10	1.463720522778148e-9
18600000	0.004999881382995242	5.682343862976226e-50	5.422240293927959e-65	2.778599106285579e-8	6.514793196062409e-16	1.8004746849334434e-7	-1.1152528887884181e-19	4.647259333200769e-19	5.070869836877799e-11	1.001290264862243e-10	1.463720522778148e-9
18700000	0.004999881382995242	5.682343862976226e-50	5.422240293927959e-65	2.778599106285579e-8	6.514793196062409e-16	1.8004746849334434e-7	-1.115252176243104e-19	4.647259333200769e-19	5.070869836877799e-11	1.001290264862243e-10	1.463720522778148e-9
18800000	0.004999881382995242	5.682343862976226e-50	5.422240293927959e-65	2.778599106285579e-8	6.514793196062409e-16	1.8004746849334434e-7	-1.1152514636977896e-19	4.647259333200769e-19	5.070869836877799e-11	1.001290264862243e-10	1.463720522778148e-9
18900000	0.004999881382995242	5.682343862976226e-50	5.422240293927959e-65	2.778599106285579e-8	6.514793196062409e-16	1.8004746849334434e-7	-1.1152507511524752e-19	4.647259333200769e-19	5.070869836877799e-11	1.001290264862243e-10	1.463720522778148e-9
19000000	0.004999881382995242	5.682343862976226e-50	5.422240293927959e-65	2.778599106285579e-8	6.514793196062409e-16	1.8004746849334434e-7	-1.115250038607161e-19	4.647259333200769e-19	5.070869836877799e-11	1.001290264862243e-10	1.463720522778148e-9
19100000	0.004999881382995242	5.682343862976226e-50	5.422240293927959e-65	2.778599106285579e-8	6.514793196062409e-16	1.8004746849334434e-7	-1.1152493260618466e-19	4.647259333200769e-19	5.070869836877799e-11	1.001290264862243e-10	1.463720522778148e-9
19200000	0.004999881382995242	5.682343862976225e-50	5.422240293927959e-65	2.778599106285579e-8	6.514793196062409e-16	1.8004746849334434e-7	-1.1152486135165325e-19	4.647259333200769e-19	5.070869836877799e-11	1.001290264862243e-10	1.463720522778148e-9
19300000	0.004999881382995242	5.682343862976225e-50	5.422240293927959e-65	2.778599106285579e-8	6.514793196062409e-16	1.8004746849334434e-7	-1.115247900971218e-19	4.647259333200769e-19	5.070869836877799e-11	1.001290264862243e-10	1.463720522778148e-9
19400000	0.004999881382995242	5.682343862976225e-50	5.422240293927959e-65	2.778599106285579e-8	6.514793196062409e-16	1.8004746849334434e-7	-1.115247188425904e-19	4.647259333200769e-19	5.070869836877799e-11	1.001290264862243e-10	1.463720522778148e-9
19500000	0.004999881382995242	5.682343862976225e-50	5.422240293927959e-65	2.778599106285579e-8	6.514793196062409e-16	1.8004746849334434e-7	-1.1152464758805895e-19	4.647259333200769e-19	5.070869836877799e-11	1.001290264862243e-10	1.463720522778148e-9
19600000	0.004999881382995242	5.682343862976225e-50	5.422240293927959e-65	2.778599106285579e-8	6.514793196062409e-16	1.8004746849334434e-7	-1.1152457633352754e-19	4.647259333200769e-19	5.070869836877799e-11	1.001290264862243e-10	1.463720522778148e-9
19700000	0.004999881382995242	5.682343862976225e-50	5.422240293927959e-65	2.778599106285579e-8	6.514793196062409e-16	1.8004746849334434e-7	-1.115245050789961e-19	4.647259333200769e-19	5.070869836877799e-11	1.001290264862243e-10	1.463720522778148e-9
19800000	0.004999881382995242	5.682343862976225e-50	5.422240293927959e-65	2.778599106285579e-8	6.51479319606241e-16	1.8004746849334434e-7	-1.1152443382446468e-19	4.647259333200769e-19	5.070869836877799e-11	1.001290264862243e-10	1.463720522778148e-9
19900000	0.004999881382995242	5.682343862976225e-50	5.422240293927959e-65	2.778599106285579e-8	6.51479319606241e-16	1.8004746849334434e-7	-1.1152436256993324e-19	4.647259333200769e-19	5.070869836877799e-11	1.001290264862243e-10	1.463720522778148e-9
20000000	0.004999881382995242	5.682343862976225e-50	5.422240293927959e-65	2.778599106285579e-8	6.51479319606241e-16	1.8004746849334434e-7	-1.1152429131540183e-19	4.647259333200769e-19	5.070869836877799e-11	1.001290264862243e-10	1.463720522778148e-9
20100000	0.004999881382995242	5.682343862976225e-50	5.422240293927959e-65	2.778599106285579e-8	6.51479319606241e-16	1.8004746849334434e-7	-1.115242200608704e-19	4.647259333200769e-19	5.070869836877799e-11	1.001290264862243e-10	1.463720522778148e-9
20200000	0.004999881382995242	5.682343862976225e-50	5.422240293927959e-65	2.778599106285579e-8	6.51479319606241e-16	1.8004746849334434e-7	-1.1152414880633897e-19	4.647259333200769e-19	5.070869836877799e-11	1.001290264862243e-10	1.463720522778148e-9
20300000	0.004999881382995242	5.682343862976225e-50	5.422240293927958e-65	2.778599106285579e-8	6.51479319606241e-16	1.8004746849334434e-7	-1.1152407755180753e-19	4.647259333200769e-19	5.070869836877799e-11	1.001290264862243e-10	1.463720522778148e-9
20400000	0.004999881382995242	5.682343862976225e-50	5.422240293927958e-65	2.778599106285579e-8	6.51479319606241e-16	1.8004746849334434e-7	-1.115240062972761e-19	4.647259333200769e-19	5.070869836877799e-11	1.001290264862243e-10	1.463720522778148e-9
20500000	0.004999881382995242	5.682343862976225e-50	5.422240293927958e-65	2.778599106285579e-8	6.51479319606241e-16	1.8004746849334434e-7	-1.1152393504274468e-19	4.647259333200769e-19	5.070869836877799e-11	1.001290264862243e-10	1.463720522778148e-9
20600000	0.004999881382995242	5.682343862976225e-50	5.422240293927958e-65	2.778599106285579e-8	6.51479319606241e-16	1.8004746849334434e-7	-1.1152386378821324e-19	4.647259333200769e-19	5.070869836877799e-11	1.001290264862243e-10	1.463720522778148e-9
20700000	0.004999881382995242	5.682343862976225e-50	5.422240293927958e-65	2.778599106285579e-8	6.51479319606241e-16	1.8004746849334434e-7	-1.1152379253368182e-19	4.647259333200769e-19	5.070869836877799e-11	1.001290264862243e-10	1.463720522778148e-9
20800000	0.004999881382995242	5.682343862976225e-50	5.422240293927958e-65	2.778599106285579e-8	6.51479319606241e-16	1.8004746849334434e-7	-1.1152372127915038e-19	4.647259333200769e-19	5.070869836877799e-11	1.001290264862243e-10	1.463720522778148e-9
20900000	0.004999881382995242	5.682343862976225e-50	5.422240293927958e-65	2.778599106285579e-8	6.51479319606241e-16	1.8004746849334434e-7	-1.1152365002461897e-19	4.647259333200769e-19	5.070869836877799e-11	1.001290264862243e-10	1.463720522778148e-9
21000000	0.004999881382995242	5.682343862976224e-50	5.422240293927958e-65	2.778599106285579e-8	6.51479319606241e-16	1.8004746849334434e-7	-1.1152357877008753e-19	4.647259333200769e-19	5.070869836877799e-11	1.0012902648622429e-10	1.463720522778148e-9
21100000	0.004999881382995242	5.682343862976224e-50	5.422240293927958e-65	2.778599106285579e-8	6.51479319606241e-16	1.8004746849334434e-7	-1.1152350751555611e-19	4.647259333200769e-19	5.070869836877799e-11	1.0012902648622429e-10	1.463720522778148e-9
21200000	0.004999881382995242	5.682343862976224e-50	5.422240293927958e-65	2.778599106285579e-8	6.51479319606241e-16	1.8004746849334434e-7	-1.1152343626102467e-19	4.647259333200769e-19	5.070869836877799e-11	1.0012902648622429e-10	1.463720522778148e-9
21300000	0.004999881382995242	5.682343862976224e-50	5.422240293927958e-65	2.778599106285579e-8	6.51479319606241e-16	1.8004746849334434e-7	-1.1152336500649326e-19	4.647259333200769e-19	5.070869836877799e-11	1.0012902648622429e-10	1.463720522778148e-9
21400000	0.004999881382995242	5.682343862976224e-50	5.422240293927958e-65	2.778599106285579e-8	6.51479319606241e-16	1.8004746849334434e-7	-1.1152329375196182e-19	4.647259333200769e-19	5.070869836877799e-11	1.0012902648622429e-10	1.463720522778148e-9
21500000	0.004999881382995242	5.682343862976224e-50	5.422240293927958e-65	2.778599106285579e-8	6.51479319606241e-16	1.8004746849334434e-7	-1.115232224974304e-19	4.647259333200768e-19	5.070869836877799e-11	1.0012902648622429e-10	1.463720522778148e-9
21600000	0.004999881382995242	5.682343862976224e-50	5.422240293927958e-65	2.778599106285579e-8	6.51479319606241e-16	1.8004746849334434e-7	-1.1152315124289896e-19	4.647259333200768e-19	5.070869836877799e-11	1.0012902648622429e-10	1.463720522778148e-9
21700000	0.004999881382995242	5.682343862976224e-50	5.422240293927958e-65	2.778599106285579e-8	6.51479319606241e-16	1.8004746849334434e-7	-1.1152307998836755e-19	4.647259333200768e-19	5.070869836877798e-11	1.0012902648622429e-10	1.463720522778148e-9
21800000	0.004999881382995242	5.682343862976224e-50	5.422240293927958e-65	2.778599106285579e-8	6.51479319606241e-16	1.8004746849334434e-7	-1.115230087338361e-19	4.647259333200768e-19	5.070869836877798e-11	1.0012902648622429e-10	1.463720522778148e-9
21900000	0.004999881382995242	5.682343862976224e-50	5.422240293927958e-65	2.778599106285579e-8	6.51479319606241e-16	1.8004746849334434e-7	-1.1152293747930467e-19	4.647259333200768e-19	5.070869836877798e-11	1.0012902648622429e-10	1.463720522778148e-9
22000000	0.004999881382995242	5.682343862976224e-50	5.422240293927958e-65	2.778599106285579e-8	6.51479319606241e-16	1.8004746849334434e-7	-1.1152286622477325e-19	4.647259333200768e-19	5.070869836877798e-11	1.0012902648622429e-10	1.463720522778148e-9
22100000	0.004999881382995242	5.682343862976224e-50	5.422240293927958e-65	2.778599106285579e-8	6.51479319606241e-16	1.8004746849334434e-7	-1.1152279497024181e-19	4.647259333200768e-19	5.070869836877798e-11	1.0012902648622429e-10	1.463720522778148e-9
22200000	0.004999881382995242	5.682343862976224e-50	5.422240293927958e-65	2.778599106285579e-8	6.51479319606241e-16	1.8004746849334434e-7	-1.115227237157104e-19	4.647259333200768e-19	5.070869836877798e-11	1.0012902648622429e-10	1.463720522778148e-9
22300000	0.004999881382995242	5.682343862976224e-50	5.422240293927958e-65	2.778599106285579e-8	6.51479319606241e-16	1.8004746849334434e-7	-1.1152265246117896e-19	4.647259333200768e-19	5.070869836877798e-11	1.0012902648622429e-10	1.463720522778148e-9
22400000	0.004999881382995242	5.682343862976224e-50	5.422240293927958e-65	2.778599106285579e-8	6.51479319606241e-16	1.8004746849334434e-7	-1.1152258120664754e-19	4.647259333200768e-19	5.070869836877798e-11	1.0012902648622429e-10	1.463720522778148e-9
22500000	0.004999881382995242	5.682343862976224e-50	5.422240293927958e-65	2.778599106285579e-8	6.51479319606241e-16	1.8004746849334434e-7	-1.115225099521161e-19	4.647259333200768e-19	5.070869836877798e-11	1.0012902648622429e-10	1.463720522778148e-9
22600000	0.004999881382995242	5.682343862976224e-50	5.422240293927958e-65	2.778599106285579e-8	6.51479319606241e-16	1.8004746849334434e-7	-1.115224386975847e-19	4.647259333200768e-19	5.070869836877798e-11	1.0012902648622429e-10	1.463720522778148e-9
22700000	0.004999881382995242	5.6823438629762235e-50	5.422240293927958e-65	2.7785991062855792e-8	6.51479319606241e-16	1.8004746849334434e-7	-1.1152236744305325e-19	4.647259333200768e-19	5.070869836877798e-11	1.0012902648622429e-10	1.463720522778148e-9
22800000	0.004999881382995242	5.6823438629762235e-50	5.422240293927958e-65	2.7785991062855792e-8	6.51479319606241e-16	1.8004746849334434e-7	-1.1152229618852183e-19	4.647259333200768e-19	5.070869836877798e-11	1.0012902648622429e-10	1.463720522778148e-9
22900000	0.004999881382995242	5.6823438629762235e-50	5.422240293927958e-65	2.7785991062855792e-8	6.51479319606241e-16	1.8004746849334434e-7	-1.115222249339904e-19	4.647259333200768e-19	5.070869836877798e-11	1.0012902648622429e-10	1.463720522778148e-9
23000000	0.004999881382995242	5.6823438629762235e-50	5.422240293927958e-65	2.7785991062855792e-8	6.51479319606241e-16	1.8004746849334434e-7	-1.1152215367945898e-19	4.647259333200768e-19	5.070869836877798e-11	1.0012902648622429e-10	1.463720522778148e-9
23100000	0.004999881382995242	5.6823438629762235e-50	5.422240293927958e-65	2.7785991062855792e-8	6.51479319606241e-16	1.8004746849334434e-7	-1.1152208242492754e-19	4.647259333200768e-19	5.070869836877798e-11	1.0012902648622429e-10	1.463720522778148e-9
23200000	0.004999881382995242	5.6823438629762235e-50	5.422240293927958e-65	2.7785991062855792e-8	6.51479319606241e-16	1.8004746849334434e-7	-1.1152201117039612e-19	4.647259333200768e-19	5.070869836877798e-11	1.0012902648622429e-10	1.463720522778148e-9
23300000	0.004999881382995242	5.6823438629762235e-50	5.422240293927957e-65	2.7785991062855792e-8	6.51479319606241e-16	1.8004746849334434e-7	-1.1152193991586468e-19	4.647259333200768e-19	5.070869836877798e-11	1.0012902648622429e-10	1.463720522778148e-9
23400000	0.004999881382995242	5.6823438629762235e-50	5.422240293927957e-65	2.7785991062855792e-8	6.51479319606241e-16	1.8004746849334434e-7	-1.1152186866133327e-19	4.647259333200768e-19	5.070869836877798e-11	1.0012902648622429e-10	1.463720522778148e-9
23500000	0.004999881382995242	5.6823438629762235e-50	5.422240293927957e-65	2.7785991062855792e-8	6.51479319606241e-16	1.8004746849334434e-7	-1.1152179740680183e-19	4.647259333200768e-19	5.070869836877798e-11	1.0012902648622429e-10	1.463720522778148e-9
23600000	0.004999881382995242	5.6823438629762235e-50	5.422240293927957e-65	2.7785991062855792e-8	6.51479319606241e-16	1.8004746849334434e-7	-1.115217261522704e-19	4.647259333200768e-19	5.070869836877798e-11	1.0012902648622429e-10	1.463720522778148e-9
23700000	0.004999881382995242	5.6823438629762235e-50	5.422240293927957e-65	2.7785991062855792e-8	6.51479319606241e-16	1.8004746849334434e-7	-1.1152165489773897e-19	4.647259333200768e-19	5.070869836877798e-11	1.0012902648622429e-10	1.463720522778148e-9
23800000	0.004999881382995242	5.6823438629762235e-50	5.422240293927957e-65	2.7785991062855792e-8	6.51479319606241e-16	1.8004746849334434e-7	-1.1152158364320753e-19	4.647259333200768e-19	5.070869836877798e-11	1.0012902648622429e-10	1.463720522778148e-9
23900000	0.004999881382995242	5.6823438629762235e-50	5.422240293927957e-65	2.7785991062855792e-8	6.51479319606241e-16	1.8004746849334434e-7	-1.1152151238867612e-19	4.647259333200768e-19	5.070869836877798e-11	1.0012902648622429e-10	1.463720522778148e-9
24000000	0.004999881382995242	5.6823438629762235e-50	5.422240293927957e-65	2.7785991062855792e-8	6.51479319606241e-16	1.8004746849334434e-7	-1.1152144113414468e-19	4.647259333200768e-19	5.070869836877798e-11	1.0012902648622429e-10	1.463720522778148e-9
24100000	0.004999881382995242	5.6823438629762235e-50	5.422240293927957e-65	2.7785991062855792e-8	6.51479319606241e-16	1.8004746849334434e-7	-1.1152136987961326e-19	4.647259333200768e-19	5.070869836877798e-11	1.0012902648622429e-10	1.463720522778148e-9
24200000	0.004999881382995242	5.6823438629762235e-50	5.422240293927957e-65	2.7785991062855792e-8	6.51479319606241e-16	1.8004746849334434e-7	-1.1152129862508182e-19	4.647259333200768e-19	5.070869836877798e-11	1.0012902648622429e-10	1.463720522778148e-9
24300000	0.004999881382995242	5.6823438629762235e-50	5.422240293927957e-65	2.7785991062855792e-8	6.51479319606241e-16	1.8004746849334434e-7	-1.115212273705504e-19	4.647259333200768e-19	5.070869836877798e-11	1.0012902648622429e-10	1.463720522778148e-9
24400000	0.004999881382995242	5.682343862976223e-50	5.422240293927957e-65	2.7785991062855792e-8	6.51479319606241e-16	1.8004746849334434e-7	-1.1152115611601897e-19	4.647259333200768e-19	5.070869836877798e-11	1.0012902648622429e-10	1.463720522778148e-9
24500000	0.004999881382995242	5.682343862976223e-50	5.422240293927957e-65	2.7785991062855792e-8	6.51479319606241e-16	1.8004746849334434e-7	-1.1152108486148755e-19	4.647259333200768e-19	5.070869836877798e-11	1.0012902648622429e-10	1.463720522778148e-9
24600000	0.004999881382995242	5.682343862976223e-50	5.422240293927957e-65	2.7785991062855792e-8	6.51479319606241e-16	1.8004746849334434e-7	-1.1152101360695611e-19	4.647259333200768e-19	5.070869836877798e-11	1.0012902648622429e-10	1.463720522778148e-9
24700000	0.004999881382995242	5.682343862976223e-50	5.422240293927957e-65	2.7785991062855792e-8	6.51479319606241e-16	1.8004746849334434e-7	-1.115209423524247e-19	4.647259333200768e-19	5.070869836877798e-11	1.0012902648622429e-10	1.463720522778148e-9
24800000	0.004999881382995242	5.682343862976223e-50	5.422240293927957e-65	2.7785991062855792e-8	6.51479319606241e-16	1.8004746849334434e-7	-1.1152087109789326e-19	4.647259333200768e-19	5.070869836877798e-11	1.0012902648622429e-10	1.463720522778148e-9
24900000	0.004999881382995242	5.682343862976223e-50	5.422240293927957e-65	2.7785991062855792e-8	6.51479319606241e-16	1.8004746849334434e-7	-1.1152079984336184e-19	4.647259333200768e-19	5.070869836877798e-11	1.0012902648622429e-10	1.463720522778148e-9
25000000	0.004999881382995242	5.682343862976223e-50	5.422240293927957e-65	2.7785991062855792e-8	6.51479319606241e-16	1.8004746849334434e-7	-1.115207285888304e-19	4.647259333200768e-19	5.070869836877798e-11	1.0012902648622429e-10	1.463720522778148e-9
25100000	0.004999881382995242	5.682343862976223e-50	5.422240293927957e-65	2.7785991062855792e-8	6.51479319606241e-16	1.8004746849334434e-7	-1.11520657334299e-19	4.647259333200768e-19	5.070869836877798e-11	1.0012902648622429e-10	1.463720522778148e-9
25200000	0.004999881382995242	5.682343862976223e-50	5.422240293927957e-65	2.7785991062855792e-8	6.51479319606241e-16	1.8004746849334434e-7	-1.1152058607976755e-19	4.647259333200768e-19	5.070869836877798e-11	1.0012902648622429e-10	1.463720522778148e-9
25300000	0.004999881382995242	5.682343862976223e-50	5.422240293927957e-65	2.7785991062855792e-8	6.51479319606241e-16	1.8004746849334434e-7	-1.115205148252361e-19	4.647259333200768e-19	5.070869836877798e-11	1.0012902648622429e-10	1.463720522778148e-9
25400000	0.004999881382995242	5.682343862976223e-50	5.422240293927957e-65	2.7785991062855792e-8	6.51479319606241e-16	1.8004746849334434e-7	-1.115204435707047e-19	4.647259333200768e-19	5.070869836877798e-11	1.0012902648622429e-10	1.463720522778148e-9
25500000	0.004999881382995242	5.682343862976223e-50	5.422240293927957e-65	2.7785991062855792e-8	6.51479319606241e-16	1.8004746849334434e-7	-1.1152037231617325e-19	4.647259333200768e-19	5.070869836877798e-11	1.0012902648622429e-10	1.463720522778148e-9
25600000	0.004999881382995242	5.682343862976223e-50	5.422240293927957e-65	2.7785991062855792e-8	6.51479319606241e-16	1.8004746849334434e-7	-1.1152030106164184e-19	4.647259333200768e-19	5.070869836877798e-11	1.0012902648622429e-10	1.463720522778148e-9
25700000	0.004999881382995242	5.682343862976223e-50	5.422240293927957e-65	2.7785991062855792e-8	6.51479319606241e-16	1.8004746849334434e-7	-1.115202298071104e-19	4.647259333200768e-19	5.070869836877798e-11	1.0012902648622429e-10	1.463720522778148e-9
25800000	0.004999881382995242	5.682343862976223e-50	5.422240293927957e-65	2.7785991062855792e-8	6.51479319606241e-16	1.8004746849334434e-7	-1.1152015855257898e-19	4.647259333200768e-19	5.070869836877798e-11	1.0012902648622429e-10	1.463720522778148e-9
25900000	0.004999881382995242	5.682343862976223e-50	5.422240293927957e-65	2.7785991062855792e-8	6.51479319606241e-16	1.8004746849334434e-7	-1.1152008729804754e-19	4.647259333200768e-19	5.070869836877798e-11	1.0012902648622429e-10	1.463720522778148e-9
26000000	0.004999881382995242	5.682343862976223e-50	5.422240293927957e-65	2.7785991062855792e-8	6.51479319606241e-16	1.8004746849334434e-7	-1.1152001604351613e-19	4.647259333200768e-19	5.070869836877798e-11	1.0012902648622429e-10	1.463720522778148e-9
26100000	0.004999881382995242	5.682343862976223e-50	5.422240293927957e-65	2.7785991062855792e-8	6.51479319606241e-16	1.8004746849334434e-7	-1.115199447889847e-19	4.647259333200768e-19	5.070869836877798e-11	1.0012902648622429e-10	1.463720522778148e-9
26200000	0.004999881382995242	5.682343862976223e-50	5.422240293927957e-65	2.7785991062855792e-8	6.51479319606241e-16	1.8004746849334434e-7	-1.1151987353445327e-19	4.647259333200768e-19	5.070869836877798e-11	1.0012902648622429e-10	1.463720522778148e-9
26300000	0.004999881382995242	5.682343862976223e-50	5.422240293927957e-65	2.7785991062855792e-8	6.51479319606241e-16	1.8004746849334434e-7	-1.1151980227992183e-19	4.647259333200768e-19	5.070869836877798e-11	1.0012902648622429e-10	1.463720522778148e-9
26400000	0.004999881382995242	5.682343862976223e-50	5.422240293927957e-65	2.7785991062855792e-8	6.51479319606241e-16	1.8004746849334434e-7	-1.1151973102539042e-19	4.647259333200768e-19	5.070869836877798e-11	1.0012902648622429e-10	1.463720522778148e-9
26500000	0.004999881382995242	5.682343862976223e-50	5.422240293927957e-65	2.7785991062855792e-8	6.51479319606241e-16	1.8004746849334434e-7	-1.1151965977085898e-19	4.647259333200768e-19	5.070869836877798e-11	1.0012902648622429e-10	1.463720522778148e-9
26600000	0.004999881382995242	5.682343862976223e-50	5.422240293927957e-65	2.7785991062855792e-8	6.51479319606241e-16	1.8004746849334434e-7	-1.1151958851632756e-19	4.647259333200768e-19	5.070869836877798e-11	1.0012902648622429e-10	1.463720522778148e-9
26700000	0.004999881382995242	5.682343862976223e-50	5.422240293927957e-65	2.7785991062855792e-8	6.51479319606241e-16	1.8004746849334434e-7	-1.1151951726179612e-19	4.647259333200768e-19	5.070869836877798e-11	1.0012902648622429e-10	1.463720522778148e-9
26800000	0.004999881382995242	5.682343862976223e-50	5.422240293927957e-65	2.7785991062855792e-8	6.51479319606241e-16	1.8004746849334434e-7	-1.115194460072647e-19	4.647259333200768e-19	5.070869836877798e-11	1.0012902648622429e-10	1.463720522778148e-9
26900000	0.004999881382995242	5.682343862976223e-50	5.422240293927957e-65	2.7785991062855792e-8	6.51479319606241e-16	1.8004746849334434e-7	-1.1151937475273327e-19	4.647259333200768e-19	5.070869836877798e-11	1.0012902648622429e-10	1.463720522778148e-9
27000000	0.004999881382995242	5.682343862976223e-50	5.422240293927957e-65	2.7785991062855792e-8	6.51479319606241e-16	1.8004746849334434e-7	-1.1151930349820185e-19	4.647259333200768e-19	5.070869836877798e-11	1.0012902648622429e-10	1.463720522778148e-9
27100000	0.004999881382995242	5.682343862976223e-50	5.422240293927957e-65	2.7785991062855792e-8	6.51479319606241e-16	1.8004746849334434e-7	-1.1151923224367041e-19	4.647259333200768e-19	5.070869836877798e-11	1.0012902648622429e-10	1.463720522778148e-9
27200000	0.004999881382995242	5.682343862976223e-50	5.422240293927957e-65	2.7785991062855792e-8	6.51479319606241e-16	1.8004746849334434e-7	-1.1151916098913897e-19	4.647259333200768e-19	5.070869836877798e-11	1.0012902648622429e-10	1.463720522778148e-9
27300000	0.004999881382995242	5.682343862976223e-50	5.422240293927957e-65	2.7785991062855792e-8	6.51479319606241e-16	1.8004746849334434e-7	-1.1151908973460756e-19	4.647259333200768e-19	5.070869836877798e-11	1.0012902648622429e-10	1.463720522778148e-9
27400000	0.004999881382995242	5.682343862976223e-50	5.422240293927957e-65	2.7785991062855792e-8	6.51479319606241e-16	1.8004746849334434e-7	-1.1151901848007612e-19	4.647259333200768e-19	5.070869836877798e-11	1.0012902648622429e-10	1.463720522778148e-9
27500000	0.004999881382995242	5.682343862976223e-50	5.422240293927957e-65	2.7785991062855792e-8	6.51479319606241e-16	1.8004746849334434e-7	-1.115189472255447e-19	4.647259333200768e-19	5.070869836877798e-11	1.0012902648622429e-10	1.463720522778148e-9
27600000	0.004999881382995242	5.682343862976223e-50	5.422240293927957e-65	2.7785991062855792e-8	6.51479319606241e-16	1.8004746849334434e-7	-1.1151887597101326e-19	4.647259333200768e-19	5.070869836877798e-11	1.0012902648622429e-10	1.463720522778148e-9
27700000	0.004999881382995242	5.682343862976223e-50	5.422240293927957e-65	2.7785991062855792e-8	6.51479319606241e-16	1.8004746849334434e-7	-1.1151880471648185e-19	4.647259333200768e-19	5.070869836877798e-11	1.0012902648622429e-10	1.463720522778148e-9
27800000	0.004999881382995242	5.682343862976223e-50	5.422240293927957e-65	2.7785991062855792e-8	6.51479319606241e-16	1.8004746849334434e-7	-1.115187334619504e-19	4.647259333200768e-19	5.070869836877798e-11	1.0012902648622429e-10	1.463720522778148e-9
27900000	0.004999881382995242	5.682343862976223e-50	5.422240293927957e-65	2.7785991062855792e-8	6.51479319606241e-16	1.8004746849334434e-7	-1.11518662207419e-19	4.647259333200768e-19	5.070869836877798e-11	1.0012902648622429e-10	1.463720522778148e-9
28000000	0.004999881382995242	5.682343862976223e-50	5.422240293927957e-65	2.7785991062855792e-8	6.51479319606241e-16	1.8004746849334434e-7	-1.1151859095288755e-19	4.647259333200768e-19	5.070869836877798e-11	1.0012902648622429e-10	1.463720522778148e-9
28100000	0.004999881382995242	5.682343862976223e-50	5.422240293927957e-65	2.7785991062855792e-8	6.51479319606241e-16	1.8004746849334434e-7	-1.1151851969835614e-19	4.647259333200768e-19	5.070869836877798e-11	1.0012902648622429e-10	1.463720522778148e-9
28200000	0.004999881382995242	5.682343862976223e-50	5.422240293927957e-65	2.7785991062855792e-8	6.51479319606241e-16	1.8004746849334434e-7	-1.115184484438247e-19	4.647259333200768e-19	5.070869836877798e-11	1.0012902648622429e-10	1.463720522778148e-9
28300000	0.004999881382995242	5.682343862976223e-50	5.422240293927957e-65	2.7785991062855792e-8	6.51479319606241e-16	1.8004746849334434e-7	-1.1151837718929328e-19	4.647259333200768e-19	5.070869836877798e-11	1.0012902648622429e-10	1.463720522778148e-9
28400000	0.004999881382995242	5.682343862976223e-50	5.422240293927957e-65	2.7785991062855792e-8	6.51479319606241e-16	1.8004746849334434e-7	-1.1151830593476184e-19	4.647259333200768e-19	5.070869836877798e-11	1.0012902648622429e-10	1.463720522778148e-9
28500000	0.004999881382995242	5.682343862976223e-50	5.422240293927957e-65	2.7785991062855792e-8	6.51479319606241e-16	1.8004746849334434e-7	-1.1151823468023043e-19	4.647259333200768e-19	5.070869836877798e-11	1.0012902648622429e-10	1.463720522778148e-9
28600000	0.004999881382995242	5.682343862976223e-50	5.422240293927957e-65	2.7785991062855792e-8	6.51479319606241e-16	1.8004746849334434e-7	-1.11518163425699e-19	4.647259333200768e-19	5.070869836877798e-11	1.0012902648622429e-10	1.463720522778148e-9
28700000	0.004999881382995242	5.682343862976223e-50	5.422240293927957e-65	2.7785991062855792e-8	6.51479319606241e-16	1.8004746849334434e-7	-1.1151809217116757e-19	4.647259333200768e-19	5.070869836877798e-11	1.0012902648622429e-10	1.463720522778148e-9
28800000	0.004999881382995242	5.682343862976223e-50	5.422240293927957e-65	2.7785991062855792e-8	6.51479319606241e-16	1.8004746849334434e-7	-1.1151802091663613e-19	4.647259333200768e-19	5.070869836877798e-11	1.0012902648622429e-10	1.463720522778148e-9
28900000	0.004999881382995242	5.682343862976223e-50	5.422240293927957e-65	2.7785991062855792e-8	6.51479319606241e-16	1.8004746849334434e-7	-1.115179496621047e-19	4.647259333200768e-19	5.070869836877798e-11	1.0012902648622429e-10	1.463720522778148e-9
29000000	0.004999881382995242	5.682343862976223e-50	5.422240293927957e-65	2.7785991062855792e-8	6.51479319606241e-16	1.8004746849334434e-7	-1.1151787840757328e-19	4.647259333200768e-19	5.070869836877798e-11	1.0012902648622429e-10	1.463720522778148e-9
29100000	0.004999881382995242	5.682343862976223e-50	5.422240293927957e-65	2.7785991062855792e-8	6.51479319606241e-16	1.8004746849334434e-7	-1.1151780715304184e-19	4.647259333200768e-19	5.070869836877798e-11	1.0012902648622429e-10	1.463720522778148e-9
29200000	0.004999881382995242	5.682343862976223e-50	5.422240293927957e-65	2.7785991062855792e-8	6.51479319606241e-16	1.8004746849334434e-7	-1.1151773589851042e-19	4.647259333200768e-19	5.070869836877798e-11	1.0012902648622429e-10	1.463720522778148e-9
29300000	0.004999881382995242	5.682343862976223e-50	5.422240293927957e-65	2.7785991062855792e-8	6.51479319606241e-16	1.8004746849334434e-7	-1.1151766464397898e-19	4.647259333200768e-19	5.070869836877798e-11	1.0012902648622429e-10	1.463720522778148e-9
29400000	0.004999881382995242	5.682343862976223e-50	5.422240293927957e-65	2.7785991062855792e-8	6.51479319606241e-16	1.8004746849334434e-7	-1.1151759338944757e-19	4.647259333200768e-19	5.070869836877798e-11	1.0012902648622429e-10	1.463720522778148e-9
29500000	0.004999881382995242	5.682343862976223e-50	5.422240293927957e-65	2.7785991062855792e-8	6.51479319606241e-16	1.8004746849334434e-7	-1.1151752213491613e-19	4.647259333200768e-19	5.070869836877798e-11	1.0012902648622429e-10	1.463720522778148e-9
29600000	0.004999881382995242	5.682343862976223e-50	5.422240293927957e-65	2.7785991062855792e-8	6.51479319606241e-16	1.8004746849334434e-7	-1.1151745088038471e-19	4.647259333200768e-19	5.070869836877798e-11	1.0012902648622429e-10	1.463720522778148e-9
29700000	0.004999881382995242	5.682343862976223e-50	5.422240293927957e-65	2.7785991062855792e-8	6.51479319606241e-16	1.8004746849334434e-7	-1.1151737962585327e-19	4.647259333200768e-19	5.070869836877798e-11	1.0012902648622429e-10	1.463720522778148e-9
29800000	0.004999881382995242	5.682343862976223e-50	5.422240293927957e-65	2.7785991062855792e-8	6.51479319606241e-16	1.8004746849334434e-7	-1.1151730837132186e-19	4.647259333200768e-19	5.070869836877798e-11	1.0012902648622429e-10	1.463720522778148e-9
29900000	0.004999881382995242	5.682343862976223e-50	5.422240293927957e-65	2.7785991062855792e-8	6.51479319606241e-16	1.8004746849334434e-7	-1.1151723711679042e-19	4.647259333200768e-19	5.070869836877798e-11	1.0012902648622429e-10	1.463720522778148e-9
30000000	0.004999881382995242	5.682343862976223e-50	5.422240293927957e-65	2.7785991062855792e-8	6.51479319606241e-16	1.8004746849334434e-7	-1.11517165862259e-19	4.647259333200768e-19	5.070869836877798e-11	1.0012902648622429e-10	1.463720522778148e-9
30100000	0.004999881382995242	5.682343862976223e-50	5.422240293927957e-65	2.7785991062855792e-8	6.51479319606241e-16	1.8004746849334434e-7	-1.1151709460772756e-19	4.647259333200768e-19	5.070869836877798e-11	1.0012902648622429e-10	1.463720522778148e-9
30200000	0.004999881382995242	5.682343862976223e-50	5.422240293927957e-65	2.7785991062855792e-8	6.51479319606241e-16	1.8004746849334434e-7	-1.1151702335319615e-19	4.647259333200768e-19	5.070869836877798e-11	1.0012902648622429e-10	1.463720522778148e-9
30300000	0.004999881382995242	5.682343862976223e-50	5.422240293927957e-65	2.7785991062855792e-8	6.51479319606241e-16	1.8004746849334434e-7	-1.115169520986647e-19	4.647259333200768e-19	5.070869836877798e-11	1.0012902648622429e-10	1.463720522778148e-9
30400000	0.004999881382995242	5.682343862976223e-50	5.422240293927957e-65	2.7785991062855792e-8	6.51479319606241e-16	1.8004746849334434e-7	-1.1151688084413327e-19	4.647259333200768e-19	5.070869836877798e-11	1.0012902648622429e-10	1.463720522778148e-9
30500000	0.004999881382995242	5.682343862976223e-50	5.422240293927957e-65	2.7785991062855792e-8	6.51479319606241e-16	1.8004746849334434e-7	-1.1151680958960185e-19	4.647259333200768e-19	5.070869836877798e-11	1.0012902648622429e-10	1.463720522778148e-9
30600000	0.004999881382995242	5.682343862976223e-50	5.422240293927957e-65	2.7785991062855792e-8	6.51479319606241e-16	1.8004746849334434e-7	-1.1151673833507042e-19	4.647259333200768e-19	5.070869836877798e-11	1.0012902648622429e-10	1.463720522778148e-9
30700000	0.004999881382995242	5.682343862976223e-50	5.422240293927957e-65	2.7785991062855792e-8	6.51479319606241e-16	1.8004746849334434e-7	-1.11516667080539e-19	4.647259333200768e-19	5.070869836877798e-11	1.0012902648622429e-10	1.463720522778148e-9
30800000	0.004999881382995242	5.682343862976223e-50	5.422240293927957e-65	2.7785991062855792e-8	6.51479319606241e-16	1.8004746849334434e-7	-1.1151659582600756e-19	4.647259333200768e-19	5.070869836877798e-11	1.001290264862243e-10	1.463720522778148e-9
30900000	0.004999881382995242	5.682343862976223e-50	5.422240293927957e-65	2.7785991062855792e-8	6.51479319606241e-16	1.8004746849334434e-7	-1.1151652457147614e-19	4.647259333200768e-19	5.070869836877798e-11	1.001290264862243e-10	1.463720522778148e-9
31000000	0.004999881382995242	5.682343862976223e-50	5.422240293927957e-65	2.7785991062855792e-8	6.51479319606241e-16	1.8004746849334434e-7	-1.115164533169447e-19	4.647259333200768e-19	5.070869836877798e-11	1.001290264862243e-10	1.463720522778148e-9
31100000	0.004999881382995242	5.682343862976223e-50	5.422240293927957e-65	2.7785991062855792e-8	6.51479319606241e-16	1.8004746849334434e-7	-1.115163820624133e-19	4.647259333200768e-19	5.070869836877798e-11	1.001290264862243e-10	1.463720522778148e-9
31200000	0.004999881382995242	5.682343862976223e-50	5.422240293927957e-65	2.7785991062855792e-8	6.51479319606241e-16	1.8004746849334434e-7	-1.1151631080788185e-19	4.647259333200768e-19	5.070869836877798e-11	1.001290264862243e-10	1.463720522778148e-9
31300000	0.004999881382995242	5.682343862976223e-50	5.422240293927957e-65	2.7785991062855792e-8	6.51479319606241e-16	1.8004746849334434e-7	-1.1151623955335043e-19	4.647259333200768e-19	5.070869836877798e-11	1.001290264862243e-10	1.463720522778148e-9
31400000	0.004999881382995242	5.682343862976223e-50	5.422240293927957e-65	2.7785991062855792e-8	6.51479319606241e-16	1.8004746849334434e-7	-1.11516168298819e-19	4.647259333200768e-19	5.070869836877798e-11	1.001290264862243e-10	1.463720522778148e-9
31500000	0.004999881382995242	5.682343862976223e-50	5.422240293927957e-65	2.7785991062855792e-8	6.51479319606241e-16	1.8004746849334434e-7	-1.1151609704428758e-19	4.647259333200768e-19	5.070869836877798e-11	1.001290264862243e-10	1.463720522778148e-9
31600000	0.004999881382995242	5.682343862976223e-50	5.422240293927957e-65	2.7785991062855792e-8	6.51479319606241e-16	1.8004746849334434e-7	-1.1151602578975614e-19	4.647259333200768e-19	5.070869836877798e-11	1.001290264862243e-10	1.463720522778148e-9
31700000	0.004999881382995242	5.682343862976223e-50	5.422240293927957e-65	2.7785991062855792e-8	6.51479319606241e-16	1.8004746849334434e-7	-1.1151595453522472e-19	4.647259333200768e-19	5.070869836877798e-11	1.001290264862243e-10	1.463720522778148e-9
31800000	0.004999881382995242	5.682343862976223e-50	5.422240293927957e-65	2.778599106285579e-8	6.51479319606241e-16	1.8004746849334434e-7	-1.1151588328069328e-19	4.647259333200768e-19	5.070869836877798e-11	1.001290264862243e-10	1.463720522778148e-9
31900000	0.004999881382995242	5.682343862976223e-50	5.422240293927957e-65	2.778599106285579e-8	6.514793196062409e-16	1.8004746849334434e-7	-1.1151581202616185e-19	4.647259333200768e-19	5.070869836877798e-11	1.001290264862243e-10	1.463720522778148e-9
32000000	0.004999881382995242	5.682343862976223e-50	5.422240293927957e-65	2.778599106285579e-8	6.514793196062409e-16	1.8004746849334434e-7	-1.1151574077163043e-19	4.647259333200768e-19	5.070869836877798e-11	1.001290264862243e-10	1.463720522778148e-9
32100000	0.004999881382995242	5.682343862976223e-50	5.422240293927957e-65	2.778599106285579e-8	6.514793196062409e-16	1.8004746849334434e-7	-1.11515669517099e-19	4.647259333200768e-19	5.070869836877798e-11	1.001290264862243e-10	1.463720522778148e-9
32200000	0.004999881382995242	5.682343862976223e-50	5.422240293927957e-65	2.778599106285579e-8	6.514793196062409e-16	1.8004746849334434e-7	-1.1151559826256757e-19	4.647259333200768e-19	5.070869836877798e-11	1.001290264862243e-10	1.463720522778148e-9
32300000	0.004999881382995242	5.682343862976223e-50	5.422240293927957e-65	2.778599106285579e-8	6.514793196062409e-16	1.8004746849334434e-7	-1.1151552700803614e-19	4.647259333200768e-19	5.070869836877798e-11	1.001290264862243e-10	1.463720522778148e-9
32400000	0.004999881382995242	5.682343862976223e-50	5.422240293927957e-65	2.778599106285579e-8	6.514793196062409e-16	1.8004746849334434e-7	-1.1151545575350472e-19	4.647259333200769e-19	5.070869836877798e-11	1.001290264862243e-10	1.463720522778148e-9
32500000	0.004999881382995242	5.682343862976223e-50	5.422240293927957e-65	2.778599106285579e-8	6.514793196062409e-16	1.8004746849334434e-7	-1.1151538449897328e-19	4.647259333200769e-19	5.070869836877798e-11	1.001290264862243e-10	1.463720522778148e-9
32600000	0.004999881382995242	5.682343862976223e-50	5.422240293927957e-65	2.778599106285579e-8	6.514793196062409e-16	1.8004746849334434e-7	-1.1151531324444186e-19	4.647259333200769e-19	5.070869836877798e-11	1.001290264862243e-10	1.463720522778148e-9
32700000	0.004999881382995242	5.682343862976223e-50	5.422240293927958e-65	2.778599106285579e-8	6.514793196062409e-16	1.8004746849334434e-7	-1.1151524198991043e-19	4.647259333200769e-19	5.070869836877798e-11	1.001290264862243e-10	1.463720522778148e-9
32800000	0.004999881382995242	5.682343862976223e-50	5.422240293927958e-65	2.778599106285579e-8	6.514793196062409e-16	1.8004746849334434e-7	-1.11515170735379e-19	4.647259333200769e-19	5.070869836877798e-11	1.001290264862243e-10	1.463720522778148e-9
32900000	0.004999881382995242	5.682343862976223e-50	5.422240293927958e-65	2.778599106285579e-8	6.514793196062409e-16	1.8004746849334434e-7	-1.1151509948084757e-19	4.647259333200769e-19	5.070869836877798e-11	1.001290264862243e-10	1.463720522778148e-9
33000000	0.004999881382995242	5.6823438629762235e-50	5.422240293927958e-65	2.778599106285579e-8	6.514793196062409e-16	1.8004746849334434e-7	-1.1151502822631615e-19	4.647259333200769e-19	5.070869836877798e-11	1.001290264862243e-10	1.463720522778148e-9
33100000	0.004999881382995242	5.6823438629762235e-50	5.422240293927958e-65	2.778599106285579e-8	6.514793196062409e-16	1.8004746849334434e-7	-1.1151495697178471e-19	4.647259333200769e-19	5.070869836877798e-11	1.001290264862243e-10	1.463720522778148e-9
33200000	0.004999881382995242	5.6823438629762235e-50	5.422240293927958e-65	2.778599106285579e-8	6.514793196062409e-16	1.8004746849334434e-7	-1.115148857172533e-19	4.647259333200769e-19	5.070869836877798e-11	1.001290264862243e-10	1.463720522778148e-9
33300000	0.004999881382995242	5.6823438629762235e-50	5.422240293927958e-65	2.778599106285579e-8	6.514793196062409e-16	1.8004746849334434e-7	-1.1151481446272186e-19	4.647259333200769e-19	5.070869836877798e-11	1.001290264862243e-10	1.463720522778148e-9
33400000	0.004999881382995242	5.6823438629762235e-50	5.422240293927958e-65	2.778599106285579e-8	6.514793196062409e-16	1.8004746849334434e-7	-1.1151474320819044e-19	4.647259333200769e-19	5.070869836877798e-11	1.001290264862243e-10	1.463720522778148e-9
33500000	0.004999881382995242	5.6823438629762235e-50	5.422240293927958e-65	2.778599106285579e-8	6.514793196062409e-16	1.8004746849334434e-7	-1.11514671953659e-19	4.647259333200769e-19	5.070869836877798e-11	1.001290264862243e-10	1.463720522778148e-9
33600000	0.004999881382995242	5.6823438629762235e-50	5.422240293927958e-65	2.778599106285579e-8	6.514793196062409e-16	1.8004746849334434e-7	-1.1151460069912757e-19	4.647259333200769e-19	5.070869836877798e-11	1.001290264862243e-10	1.463720522778148e-9
33700000	0.004999881382995242	5.6823438629762235e-50	5.422240293927958e-65	2.778599106285579e-8	6.514793196062409e-16	1.8004746849334434e-7	-1.1151452944459615e-19	4.647259333200769e-19	5.070869836877798e-11	1.001290264862243e-10	1.463720522778148e-9
33800000	0.004999881382995242	5.6823438629762235e-50	5.422240293927958e-65	2.778599106285579e-8	6.514793196062409e-16	1.8004746849334434e-7	-1.115144581900647e-19	4.647259333200769e-19	5.070869836877798e-11	1.001290264862243e-10	1.463720522778148e-9
33900000	0.004999881382995242	5.6823438629762235e-50	5.422240293927958e-65	2.778599106285579e-8	6.514793196062409e-16	1.8004746849334434e-7	-1.115143869355333e-19	4.647259333200769e-19	5.070869836877798e-11	1.001290264862243e-10	1.463720522778148e-9
34000000	0.004999881382995242	5.6823438629762235e-50	5.422240293927958e-65	2.778599106285579e-8	6.514793196062409e-16	1.8004746849334434e-7	-1.1151431568100186e-19	4.647259333200769e-19	5.070869836877798e-11	1.001290264862243e-10	1.463720522778148e-9
34100000	0.004999881382995242	5.6823438629762235e-50	5.422240293927958e-65	2.778599106285579e-8	6.514793196062409e-16	1.8004746849334434e-7	-1.1151424442647044e-19	4.647259333200769e-19	5.070869836877798e-11	1.001290264862243e-10	1.463720522778148e-9
34200000	0.004999881382995242	5.6823438629762235e-50	5.422240293927958e-65	2.778599106285579e-8	6.514793196062409e-16	1.8004746849334434e-7	-1.11514173171939e-19	4.647259333200769e-19	5.070869836877798e-11	1.001290264862243e-10	1.463720522778148e-9
34300000	0.004999881382995242	5.6823438629762235e-50	5.422240293927958e-65	2.778599106285579e-8	6.514793196062409e-16	1.8004746849334434e-7	-1.1151410191740758e-19	4.647259333200769e-19	5.070869836877798e-11	1.001290264862243e-10	1.463720522778148e-9
34400000	0.004999881382995242	5.6823438629762235e-50	5.422240293927958e-65	2.778599106285579e-8	6.514793196062409e-16	1.8004746849334434e-7	-1.1151403066287615e-19	4.647259333200769e-19	5.070869836877798e-11	1.001290264862243e-10	1.463720522778148e-9
34500000	0.004999881382995242	5.6823438629762235e-50	5.422240293927958e-65	2.778599106285579e-8	6.514793196062409e-16	1.8004746849334434e-7	-1.1151395940834473e-19	4.647259333200769e-19	5.070869836877798e-11	1.001290264862243e-10	1.463720522778148e-9
34600000	0.004999881382995242	5.6823438629762235e-50	5.422240293927958e-65	2.778599106285579e-8	6.514793196062409e-16	1.8004746849334434e-7	-1.115138881538133e-19	4.647259333200769e-19	5.070869836877798e-11	1.001290264862243e-10	1.463720522778148e-9
34700000	0.004999881382995242	5.6823438629762235e-50	5.422240293927958e-65	2.778599106285579e-8	6.514793196062409e-16	1.8004746849334434e-7	-1.1151381689928187e-19	4.647259333200769e-19	5.070869836877798e-11	1.001290264862243e-10	1.463720522778148e-9
34800000	0.004999881382995242	5.6823438629762235e-50	5.422240293927958e-65	2.778599106285579e-8	6.514793196062409e-16	1.8004746849334434e-7	-1.1151374564475044e-19	4.647259333200769e-19	5.070869836877798e-11	1.001290264862243e-10	1.463720522778148e-9
34900000	0.004999881382995242	5.6823438629762235e-50	5.422240293927958e-65	2.778599106285579e-8	6.514793196062409e-16	1.8004746849334434e-7	-1.1151367439021902e-19	4.647259333200769e-19	5.070869836877798e-11	1.001290264862243e-10	1.463720522778148e-9
35000000	0.004999881382995242	5.6823438629762235e-50	5.422240293927958e-65	2.778599106285579e-8	6.514793196062409e-16	1.8004746849334434e-7	-1.1151360313568758e-19	4.647259333200769e-19	5.070869836877798e-11	1.001290264862243e-10	1.463720522778148e-9
35100000	0.004999881382995242	5.6823438629762235e-50	5.422240293927958e-65	2.778599106285579e-8	6.514793196062409e-16	1.8004746849334434e-7	-1.1151353188115616e-19	4.647259333200769e-19	5.070869836877798e-11	1.001290264862243e-10	1.463720522778148e-9
35200000	0.004999881382995242	5.6823438629762235e-50	5.422240293927958e-65	2.778599106285579e-8	6.514793196062409e-16	1.8004746849334434e-7	-1.1151346062662472e-19	4.647259333200769e-19	5.070869836877798e-11	1.001290264862243e-10	1.463720522778148e-9
35300000	0.004999881382995242	5.6823438629762235e-50	5.422240293927958e-65	2.778599106285579e-8	6.514793196062409e-16	1.8004746849334434e-7	-1.1151338937209329e-19	4.647259333200769e-19	5.070869836877798e-11	1.001290264862243e-10	1.463720522778148e-9
35400000	0.004999881382995242	5.6823438629762235e-50	5.422240293927958e-65	2.778599106285579e-8	6.514793196062409e-16	1.8004746849334434e-7	-1.1151331811756187e-19	4.647259333200769e-19	5.070869836877798e-11	1.001290264862243e-10	1.463720522778148e-9
35500000	0.004999881382995242	5.6823438629762235e-50	5.422240293927958e-65	2.778599106285579e-8	6.514793196062409e-16	1.8004746849334434e-7	-1.1151324686303043e-19	4.647259333200769e-19	5.070869836877798e-11	1.001290264862243e-10	1.463720522778148e-9
35600000	0.004999881382995242	5.6823438629762235e-50	5.422240293927958e-65	2.778599106285579e-8	6.514793196062409e-16	1.8004746849334434e-7	-1.1151317560849901e-19	4.647259333200769e-19	5.070869836877798e-11	1.001290264862243e-10	1.463720522778148e-9
35700000	0.004999881382995242	5.6823438629762235e-50	5.422240293927958e-65	2.778599106285579e-8	6.514793196062409e-16	1.8004746849334434e-7	-1.1151310435396758e-19	4.647259333200769e-19	5.070869836877798e-11	1.001290264862243e-10	1.463720522778148e-9
35800000	0.004999881382995242	5.6823438629762235e-50	5.422240293927958e-65	2.778599106285579e-8	6.514793196062409e-16	1.8004746849334434e-7	-1.1151303309943616e-19	4.647259333200769e-19	5.070869836877798e-11	1.001290264862243e-10	1.463720522778148e-9
35900000	0.004999881382995242	5.6823438629762235e-50	5.422240293927958e-65	2.778599106285579e-8	6.514793196062409e-16	1.8004746849334434e-7	-1.1151296184490472e-19	4.647259333200769e-19	5.070869836877798e-11	1.001290264862243e-10	1.463720522778148e-9
36000000	0.004999881382995242	5.6823438629762235e-50	5.422240293927958e-65	2.778599106285579e-8	6.514793196062409e-16	1.8004746849334434e-7	-1.115128905903733e-19	4.647259333200769e-19	5.070869836877798e-11	1.001290264862243e-10	1.463720522778148e-9
36100000	0.004999881382995242	5.6823438629762235e-50	5.422240293927958e-65	2.778599106285579e-8	6.514793196062409e-16	1.8004746849334434e-7	-1.1151281933584187e-19	4.647259333200769e-19	5.070869836877798e-11	1.001290264862243e-10	1.463720522778148e-9
36200000	0.004999881382995242	5.6823438629762235e-50	5.422240293927958e-65	2.778599106285579e-8	6.514793196062409e-16	1.8004746849334434e-7	-1.1151274808131045e-19	4.647259333200769e-19	5.070869836877798e-11	1.001290264862243e-10	1.463720522778148e-9
36300000	0.004999881382995242	5.6823438629762235e-50	5.422240293927958e-65	2.778599106285579e-8	6.514793196062409e-16	1.8004746849334434e-7	-1.11512676826779e-19	4.647259333200769e-19	5.070869836877798e-11	1.001290264862243e-10	1.463720522778148e-9
36400000	0.004999881382995242	5.6823438629762235e-50	5.422240293927958e-65	2.778599106285579e-8	6.514793196062409e-16	1.8004746849334434e-7	-1.115126055722476e-19	4.647259333200769e-19	5.070869836877798e-11	1.001290264862243e-10	1.463720522778148e-9
36500000	0.004999881382995242	5.6823438629762235e-50	5.422240293927958e-65	2.778599106285579e-8	6.514793196062409e-16	1.8004746849334434e-7	-1.1151253431771616e-19	4.647259333200769e-19	5.070869836877798e-11	1.001290264862243e-10	1.463720522778148e-9
36600000	0.004999881382995242	5.6823438629762235e-50	5.422240293927958e-65	2.778599106285579e-8	6.514793196062409e-16	1.8004746849334434e-7	-1.1151246306318474e-19	4.647259333200769e-19	5.070869836877798e-11	1.001290264862243e-10	1.463720522778148e-9
36700000	0.004999881382995242	5.6823438629762235e-50	5.422240293927958e-65	2.778599106285579e-8	6.514793196062409e-16	1.8004746849334434e-7	-1.115123918086533e-19	4.647259333200769e-19	5.070869836877798e-11	1.001290264862243e-10	1.463720522778148e-9
36800000	0.004999881382995242	5.6823438629762235e-50	5.422240293927958e-65	2.778599106285579e-8	6.514793196062409e-16	1.8004746849334434e-7	-1.1151232055412188e-19	4.647259333200769e-19	5.070869836877798e-11	1.001290264862243e-10	1.463720522778148e-9
36900000	0.004999881382995242	5.6823438629762235e-50	5.422240293927958e-65	2.778599106285579e-8	6.514793196062409e-16	1.8004746849334434e-7	-1.1151224929959044e-19	4.647259333200769e-19	5.070869836877798e-11	1.001290264862243e-10	1.463720522778148e-9
37000000	0.004999881382995242	5.6823438629762235e-50	5.422240293927958e-65	2.778599106285579e-8	6.514793196062409e-16	1.8004746849334434e-7	-1.1151217804505903e-19	4.647259333200769e-19	5.070869836877798e-11	1.001290264862243e-10	1.463720522778148e-9
37100000	0.004999881382995242	5.6823438629762235e-50	5.422240293927958e-65	2.778599106285579e-8	6.514793196062409e-16	1.8004746849334434e-7	-1.115121067905276e-19	4.647259333200769e-19	5.070869836877798e-11	1.001290264862243e-10	1.463720522778148e-9
37200000	0.004999881382995242	5.6823438629762235e-50	5.422240293927958e-65	2.778599106285579e-8	6.514793196062409e-16	1.8004746849334434e-7	-1.1151203553599615e-19	4.647259333200769e-19	5.070869836877798e-11	1.001290264862243e-10	1.463720522778148e-9
37300000	0.004999881382995242	5.6823438629762235e-50	5.422240293927958e-65	2.778599106285579e-8	6.514793196062409e-16	1.8004746849334434e-7	-1.1151196428146473e-19	4.647259333200769e-19	5.070869836877798e-11	1.001290264862243e-10	1.463720522778148e-9
37400000	0.004999881382995242	5.6823438629762235e-50	5.422240293927958e-65	2.778599106285579e-8	6.514793196062409e-16	1.8004746849334434e-7	-1.115118930269333e-19	4.647259333200769e-19	5.070869836877798e-11	1.001290264862243e-10	1.463720522778148e-9
37500000	0.004999881382995242	5.6823438629762235e-50	5.422240293927958e-65	2.778599106285579e-8	6.514793196062409e-16	1.8004746849334434e-7	-1.1151182177240188e-19	4.647259333200769e-19	5.070869836877798e-11	1.001290264862243e-10	1.463720522778148e-9
37600000	0.004999881382995242	5.6823438629762235e-50	5.422240293927958e-65	2.778599106285579e-8	6.514793196062409e-16	1.8004746849334434e-7	-1.1151175051787044e-19	4.647259333200769e-19	5.070869836877798e-11	1.001290264862243e-10	1.463720522778148e-9
37700000	0.004999881382995242	5.6823438629762235e-50	5.422240293927958e-65	2.778599106285579e-8	6.514793196062409e-16	1.8004746849334434e-7	-1.1151167926333902e-19	4.647259333200769e-19	5.070869836877798e-11	1.001290264862243e-10	1.463720522778148e-9
37800000	0.004999881382995242	5.6823438629762235e-50	5.422240293927958e-65	2.778599106285579e-8	6.514793196062409e-16	1.8004746849334434e-7	-1.1151160800880759e-19	4.647259333200769e-19	5.070869836877798e-11	1.001290264862243e-10	1.463720522778148e-9
37900000	0.004999881382995242	5.6823438629762235e-50	5.422240293927958e-65	2.778599106285579e-8	6.514793196062409e-16	1.8004746849334434e-7	-1.1151153675427617e-19	4.647259333200769e-19	5.070869836877798e-11	1.001290264862243e-10	1.463720522778148e-9
38000000	0.004999881382995242	5.6823438629762235e-50	5.422240293927958e-65	2.778599106285579e-8	6.514793196062409e-16	1.8004746849334434e-7	-1.1151146549974473e-19	4.647259333200769e-19	5.070869836877798e-11	1.001290264862243e-10	1.463720522778148e-9
38100000	0.004999881382995242	5.6823438629762235e-50	5.422240293927958e-65	2.778599106285579e-8	6.514793196062409e-16	1.8004746849334434e-7	-1.1151139424521331e-19	4.647259333200769e-19	5.070869836877798e-11	1.001290264862243e-10	1.463720522778148e-9
38200000	0.004999881382995242	5.6823438629762235e-50	5.422240293927958e-65	2.778599106285579e-8	6.514793196062409e-16	1.8004746849334434e-7	-1.1151132299068188e-19	4.647259333200769e-19	5.070869836877798e-11	1.001290264862243e-10	1.463720522778148e-9
38300000	0.004999881382995242	5.6823438629762235e-50	5.422240293927958e-65	2.778599106285579e-8	6.514793196062409e-16	1.8004746849334434e-7	-1.1151125173615046e-19	4.647259333200769e-19	5.070869836877798e-11	1.001290264862243e-10	1.463720522778148e-9
38400000	0.004999881382995242	5.6823438629762235e-50	5.422240293927958e-65	2.778599106285579e-8	6.514793196062409e-16	1.8004746849334434e-7	-1.1151118048161902e-19	4.647259333200769e-19	5.070869836877798e-11	1.001290264862243e-10	1.463720522778148e-9
38500000	0.004999881382995242	5.6823438629762235e-50	5.422240293927958e-65	2.778599106285579e-8	6.514793196062409e-16	1.8004746849334434e-7	-1.115111092270876e-19	4.647259333200769e-19	5.070869836877798e-11	1.001290264862243e-10	1.463720522778148e-9
38600000	0.004999881382995242	5.682343862976224e-50	5.422240293927958e-65	2.778599106285579e-8	6.514793196062409e-16	1.8004746849334434e-7	-1.1151103797255617e-19	4.647259333200769e-19	5.070869836877798e-11	1.001290264862243e-10	1.463720522778148e-9
38700000	0.004999881382995242	5.682343862976224e-50	5.422240293927958e-65	2.778599106285579e-8	6.514793196062409e-16	1.8004746849334434e-7	-1.1151096671802475e-19	4.647259333200769e-19	5.070869836877798e-11	1.001290264862243e-10	1.463720522778148e-9
38800000	0.004999881382995242	5.682343862976224e-50	5.422240293927958e-65	2.778599106285579e-8	6.514793196062409e-16	1.8004746849334434e-7	-1.115108954634933e-19	4.647259333200769e-19	5.070869836877798e-11	1.001290264862243e-10	1.463720522778148e-9
38900000	0.004999881382995242	5.682343862976224e-50	5.422240293927958e-65	2.778599106285579e-8	6.514793196062409e-16	1.8004746849334434e-7	-1.1151082420896187e-19	4.647259333200769e-19	5.070869836877798e-11	1.001290264862243e-10	1.463720522778148e-9
39000000	0.004999881382995242	5.682343862976224e-50	5.422240293927958e-65	2.778599106285579e-8	6.514793196062409e-16	1.8004746849334434e-7	-1.1151075295443045e-19	4.647259333200769e-19	5.070869836877798e-11	1.001290264862243e-10	1.463720522778148e-9
39100000	0.004999881382995242	5.682343862976224e-50	5.422240293927958e-65	2.778599106285579e-8	6.514793196062409e-16	1.8004746849334434e-7	-1.1151068169989902e-19	4.647259333200769e-19	5.070869836877798e-11	1.001290264862243e-10	1.463720522778148e-9
39200000	0.004999881382995242	5.682343862976224e-50	5.422240293927959e-65	2.778599106285579e-8	6.514793196062409e-16	1.8004746849334434e-7	-1.115106104453676e-19	4.647259333200769e-19	5.070869836877798e-11	1.001290264862243e-10	1.463720522778148e-9
39300000	0.004999881382995242	5.682343862976224e-50	5.422240293927959e-65	2.778599106285579e-8	6.514793196062409e-16	1.8004746849334434e-7	-1.1151053919083616e-19	4.647259333200769e-19	5.070869836877798e-11	1.001290264862243e-10	1.463720522778148e-9
39400000	0.004999881382995242	5.682343862976224e-50	5.422240293927959e-65	2.778599106285579e-8	6.514793196062409e-16	1.8004746849334434e-7	-1.1151046793630474e-19	4.647259333200769e-19	5.070869836877798e-11	1.001290264862243e-10	1.463720522778148e-9
39500000	0.004999881382995242	5.682343862976224e-50	5.422240293927959e-65	2.778599106285579e-8	6.514793196062409e-16	1.8004746849334434e-7	-1.115103966817733e-19	4.647259333200769e-19	5.070869836877798e-11	1.001290264862243e-10	1.463720522778148e-9
39600000	0.004999881382995242	5.682343862976224e-50	5.422240293927959e-65	2.778599106285579e-8	6.514793196062409e-16	1.8004746849334434e-7	-1.115103254272419e-19	4.647259333200769e-19	5.070869836877798e-11	1.001290264862243e-10	1.463720522778148e-9
39700000	0.004999881382995242	5.682343862976224e-50	5.422240293927959e-65	2.778599106285579e-8	6.514793196062409e-16	1.8004746849334434e-7	-1.1151025417271045e-19	4.647259333200769e-19	5.070869836877798e-11	1.001290264862243e-10	1.463720522778148e-9
39800000	0.004999881382995242	5.682343862976224e-50	5.422240293927959e-65	2.778599106285579e-8	6.514793196062409e-16	1.8004746849334434e-7	-1.1151018291817903e-19	4.647259333200769e-19	5.070869836877798e-11	1.001290264862243e-10	1.463720522778148e-9
39900000	0.004999881382995242	5.682343862976224e-50	5.422240293927959e-65	2.778599106285579e-8	6.514793196062409e-16	1.8004746849334434e-7	-1.115101116636476e-19	4.647259333200769e-19	5.070869836877798e-11	1.001290264862243e-10	1.463720522778148e-9
40000000	0.004999881382995242	5.682343862976224e-50	5.422240293927959e-65	2.778599106285579e-8	6.514793196062409e-16	1.8004746849334434e-7	-1.1151004040911618e-19	4.647259333200769e-19	5.070869836877798e-11	1.001290264862243e-10	1.463720522778148e-9
40100000	0.004999881382995242	5.682343862976224e-50	5.422240293927959e-65	2.778599106285579e-8	6.514793196062409e-16	1.8004746849334434e-7	-1.1150996915458474e-19	4.647259333200769e-19	5.070869836877798e-11	1.001290264862243e-10	1.463720522778148e-9
40200000	0.004999881382995242	5.682343862976224e-50	5.422240293927959e-65	2.778599106285579e-8	6.514793196062409e-16	1.8004746849334434e-7	-1.1150989790005332e-19	4.647259333200769e-19	5.070869836877798e-11	1.001290264862243e-10	1.463720522778148e-9
40300000	0.004999881382995242	5.682343862976224e-50	5.422240293927959e-65	2.778599106285579e-8	6.514793196062409e-16	1.8004746849334434e-7	-1.1150982664552189e-19	4.647259333200769e-19	5.070869836877798e-11	1.001290264862243e-10	1.463720522778148e-9
40400000	0.004999881382995242	5.682343862976224e-50	5.422240293927959e-65	2.778599106285579e-8	6.514793196062409e-16	1.8004746849334434e-7	-1.1150975539099045e-19	4.647259333200769e-19	5.070869836877798e-11	1.001290264862243e-10	1.463720522778148e-9
40500000	0.004999881382995242	5.682343862976224e-50	5.422240293927959e-65	2.778599106285579e-8	6.514793196062409e-16	1.8004746849334434e-7	-1.1150968413645903e-19	4.647259333200769e-19	5.070869836877798e-11	1.001290264862243e-10	1.463720522778148e-9
40600000	0.004999881382995242	5.682343862976224e-50	5.422240293927959e-65	2.778599106285579e-8	6.514793196062409e-16	1.8004746849334434e-7	-1.115096128819276e-19	4.647259333200769e-19	5.070869836877798e-11	1.001290264862243e-10	1.463720522778148e-9
40700000	0.004999881382995242	5.682343862976224e-50	5.422240293927959e-65	2.778599106285579e-8	6.514793196062409e-16	1.8004746849334434e-7	-1.1150954162739618e-19	4.647259333200769e-19	5.070869836877798e-11	1.001290264862243e-10	1.463720522778148e-9
40800000	0.004999881382995242	5.682343862976224e-50	5.422240293927959e-65	2.778599106285579e-8	6.514793196062409e-16	1.8004746849334434e-7	-1.1150947037286474e-19	4.647259333200769e-19	5.070869836877798e-11	1.001290264862243e-10	1.463720522778148e-9
40900000	0.004999881382995242	5.682343862976224e-50	5.422240293927959e-65	2.778599106285579e-8	6.514793196062409e-16	1.8004746849334434e-7	-1.1150939911833332e-19	4.647259333200769e-19	5.070869836877798e-11	1.001290264862243e-10	1.463720522778148e-9
41000000	0.004999881382995242	5.682343862976224e-50	5.422240293927959e-65	2.778599106285579e-8	6.514793196062409e-16	1.8004746849334434e-7	-1.1150932786380188e-19	4.647259333200769e-19	5.070869836877798e-11	1.001290264862243e-10	1.463720522778148e-9
41100000	0.004999881382995242	5.682343862976224e-50	5.422240293927959e-65	2.778599106285579e-8	6.514793196062409e-16	1.8004746849334434e-7	-1.1150925660927046e-19	4.647259333200769e-19	5.070869836877798e-11	1.001290264862243e-10	1.463720522778148e-9
41200000	0.004999881382995242	5.682343862976224e-50	5.422240293927959e-65	2.778599106285579e-8	6.514793196062409e-16	1.8004746849334434e-7	-1.1150918535473903e-19	4.647259333200769e-19	5.070869836877798e-11	1.001290264862243e-10	1.463720522778148e-9
41300000	0.004999881382995242	5.682343862976224e-50	5.422240293927959e-65	2.778599106285579e-8	6.514793196062409e-16	1.8004746849334434e-7	-1.115091141002076e-19	4.647259333200769e-19	5.070869836877798e-11	1.001290264862243e-10	1.463720522778148e-9
41400000	0.004999881382995242	5.682343862976224e-50	5.422240293927959e-65	2.778599106285579e-8	6.514793196062409e-16	1.8004746849334434e-7	-1.1150904284567617e-19	4.647259333200769e-19	5.070869836877799e-11	1.001290264862243e-10	1.463720522778148e-9
41500000	0.004999881382995242	5.682343862976224e-50	5.422240293927959e-65	2.778599106285579e-8	6.514793196062409e-16	1.8004746849334434e-7	-1.1150897159114475e-19	4.647259333200769e-19	5.070869836877799e-11	1.001290264862243e-10	1.463720522778148e-9
41600000	0.004999881382995242	5.682343862976224e-50	5.422240293927959e-65	2.778599106285579e-8	6.514793196062409e-16	1.8004746849334434e-7	-1.1150890033661332e-19	4.647259333200769e-19	5.070869836877799e-11	1.001290264862243e-10	1.463720522778148e-9
41700000	0.004999881382995242	5.682343862976224e-50	5.422240293927959e-65	2.778599106285579e-8	6.514793196062409e-16	1.8004746849334434e-7	-1.115088290820819e-19	4.647259333200769e-19	5.070869836877799e-11	1.001290264862243e-10	1.463720522778148e-9
41800000	0.004999881382995242	5.682343862976224e-50	5.422240293927959e-65	2.778599106285579e-8	6.514793196062409e-16	1.8004746849334434e-7	-1.1150875782755046e-19	4.647259333200769e-19	5.070869836877799e-11	1.001290264862243e-10	1.463720522778148e-9
41900000	0.004999881382995242	5.682343862976224e-50	5.422240293927959e-65	2.778599106285579e-8	6.514793196062409e-16	1.8004746849334434e-7	-1.1150868657301902e-19	4.647259333200769e-19	5.070869836877799e-11	1.001290264862243e-10	1.463720522778148e-9
42000000	0.004999881382995242	5.682343862976224e-50	5.422240293927959e-65	2.778599106285579e-8	6.514793196062409e-16	1.8004746849334434e-7	-1.115086153184876e-19	4.647259333200769e-19	5.070869836877799e-11	1.001290264862243e-10	1.463720522778148e-9
42100000	0.004999881382995242	5.682343862976224e-50	5.422240293927959e-65	2.778599106285579e-8	6.514793196062409e-16	1.8004746849334434e-7	-1.1150854406395617e-19	4.647259333200769e-19	5.070869836877799e-11	1.001290264862243e-10	1.463720522778148e-9
42200000	0.004999881382995242	5.682343862976224e-50	5.422240293927959e-65	2.778599106285579e-8	6.514793196062409e-16	1.8004746849334434e-7	-1.1150847280942475e-19	4.647259333200769e-19	5.070869836877799e-11	1.001290264862243e-10	1.463720522778148e-9
42300000	0.004999881382995242	5.682343862976224e-50	5.422240293927959e-65	2.778599106285579e-8	6.514793196062409e-16	1.8004746849334434e-7	-1.115084015548933e-19	4.647259333200769e-19	5.070869836877799e-11	1.001290264862243e-10	1.463720522778148e-9
42400000	0.004999881382995242	5.682343862976224e-50	5.422240293927959e-65	2.778599106285579e-8	6.514793196062409e-16	1.8004746849334434e-7	-1.115083303003619e-19	4.647259333200769e-19	5.070869836877799e-11	1.001290264862243e-10	1.463720522778148e-9
42500000	0.004999881382995242	5.682343862976224e-50	5.422240293927959e-65	2.778599106285579e-8	6.514793196062409e-16	1.8004746849334434e-7	-1.1150825904583046e-19	4.647259333200769e-19	5.070869836877799e-11	1.001290264862243e-10	1.463720522778148e-9
42600000	0.004999881382995242	5.682343862976224e-50	5.422240293927959e-65	2.778599106285579e-8	6.514793196062409e-16	1.8004746849334434e-7	-1.1150818779129904e-19	4.647259333200769e-19	5.070869836877799e-11	1.001290264862243e-10	1.463720522778148e-9
42700000	0.004999881382995242	5.682343862976224e-50	5.422240293927959e-65	2.778599106285579e-8	6.514793196062409e-16	1.8004746849334434e-7	-1.115081165367676e-19	4.647259333200769e-19	5.070869836877799e-11	1.001290264862243e-10	1.463720522778148e-9
42800000	0.004999881382995242	5.682343862976224e-50	5.422240293927959e-65	2.778599106285579e-8	6.514793196062409e-16	1.8004746849334434e-7	-1.1150804528223618e-19	4.647259333200769e-19	5.070869836877799e-11	1.001290264862243e-10	1.463720522778148e-9
42900000	0.004999881382995242	5.682343862976224e-50	5.422240293927959e-65	2.778599106285579e-8	6.514793196062409e-16	1.8004746849334434e-7	-1.1150797402770475e-19	4.647259333200769e-19	5.070869836877799e-11	1.001290264862243e-10	1.463720522778148e-9
43000000	0.004999881382995242	5.682343862976224e-50	5.422240293927959e-65	2.778599106285579e-8	6.514793196062409e-16	1.8004746849334434e-7	-1.1150790277317333e-19	4.647259333200769e-19	5.070869836877799e-11	1.001290264862243e-10	1.463720522778148e-9
43100000	0.004999881382995242	5.682343862976224e-50	5.422240293927959e-65	2.778599106285579e-8	6.514793196062409e-16	1.8004746849334434e-7	-1.115078315186419e-19	4.647259333200769e-19	5.070869836877799e-11	1.001290264862243e-10	1.463720522778148e-9
43200000	0.004999881382995242	5.682343862976224e-50	5.422240293927959e-65	2.778599106285579e-8	6.514793196062409e-16	1.8004746849334434e-7	-1.1150776026411047e-19	4.647259333200769e-19	5.070869836877799e-11	1.001290264862243e-10	1.463720522778148e-9
43300000	0.004999881382995242	5.682343862976225e-50	5.422240293927959e-65	2.778599106285579e-8	6.514793196062409e-16	1.8004746849334434e-7	-1.1150768900957904e-19	4.647259333200769e-19	5.070869836877799e-11	1.001290264862243e-10	1.463720522778148e-9
43400000	0.004999881382995242	5.682343862976225e-50	5.422240293927959e-65	2.778599106285579e-8	6.514793196062409e-16	1.8004746849334434e-7	-1.1150761775504762e-19	4.647259333200769e-19	5.070869836877799e-11	1.001290264862243e-10	1.463720522778148e-9
43500000	0.004999881382995242	5.682343862976225e-50	5.422240293927959e-65	2.778599106285579e-8	6.514793196062409e-16	1.8004746849334434e-7	-1.1150754650051618e-19	4.647259333200769e-19	5.070869836877799e-11	1.001290264862243e-10	1.463720522778148e-9
43600000	0.004999881382995242	5.682343862976225e-50	5.422240293927959e-65	2.778599106285579e-8	6.514793196062409e-16	1.8004746849334434e-7	-1.1150747524598474e-19	4.647259333200769e-19	5.070869836877799e-11	1.001290264862243e-10	1.463720522778148e-9
43700000	0.004999881382995242	5.682343862976225e-50	5.422240293927959e-65	2.778599106285579e-8	6.514793196062409e-16	1.8004746849334434e-7	-1.1150740399145333e-19	4.647259333200769e-19	5.070869836877799e-11	1.001290264862243e-10	1.463720522778148e-9
43800000	0.004999881382995242	5.682343862976225e-50	5.422240293927959e-65	2.778599106285579e-8	6.514793196062409e-16	1.8004746849334434e-7	-1.1150733273692189e-19	4.647259333200769e-19	5.070869836877799e-11	1.001290264862243e-10	1.463720522778148e-9
43900000	0.004999881382995242	5.682343862976225e-50	5.422240293927959e-65	2.778599106285579e-8	6.514793196062409e-16	1.8004746849334434e-7	-1.1150726148239047e-19	4.647259333200769e-19	5.070869836877799e-11	1.001290264862243e-10	1.463720522778148e-9
44000000	0.004999881382995242	5.682343862976225e-50	5.422240293927959e-65	2.778599106285579e-8	6.514793196062409e-16	1.8004746849334434e-7	-1.1150719022785903e-19	4.647259333200769e-19	5.070869836877799e-11	1.001290264862243e-10	1.463720522778148e-9
44100000	0.004999881382995242	5.682343862976225e-50	5.422240293927959e-65	2.778599106285579e-8	6.514793196062409e-16	1.8004746849334434e-7	-1.1150711897332762e-19	4.647259333200769e-19	5.070869836877799e-11	1.001290264862243e-10	1.463720522778148e-9
44200000	0.004999881382995242	5.682343862976225e-50	5.422240293927959e-65	2.778599106285579e-8	6.514793196062409e-16	1.8004746849334434e-7	-1.1150704771879618e-19	4.647259333200769e-19	5.070869836877799e-11	1.001290264862243e-10	1.463720522778148e-9
44300000	0.004999881382995242	5.682343862976225e-50	5.422240293927959e-65	2.778599106285579e-8	6.514793196062409e-16	1.8004746849334434e-7	-1.1150697646426476e-19	4.647259333200769e-19	5.070869836877799e-11	1.001290264862243e-10	1.463720522778148e-9
44400000	0.004999881382995242	5.682343862976225e-50	5.422240293927959e-65	2.778599106285579e-8	6.514793196062409e-16	1.8004746849334434e-7	-1.1150690520973332e-19	4.647259333200769e-19	5.070869836877799e-11	1.001290264862243e-10	1.463720522778148e-9
44500000	0.004999881382995242	5.682343862976225e-50	5.422240293927959e-65	2.778599106285579e-8	6.514793196062409e-16	1.8004746849334434e-7	-1.115068339552019e-19	4.647259333200769e-19	5.070869836877799e-11	1.001290264862243e-10	1.463720522778148e-9
44600000	0.004999881382995242	5.682343862976225e-50	5.422240293927959e-65	2.778599106285579e-8	6.514793196062409e-16	1.8004746849334434e-7	-1.1150676270067047e-19	4.647259333200769e-19	5.070869836877799e-11	1.001290264862243e-10	1.463720522778148e-9
44700000	0.004999881382995242	5.682343862976225e-50	5.422240293927959e-65	2.778599106285579e-8	6.514793196062409e-16	1.8004746849334434e-7	-1.1150669144613905e-19	4.647259333200769e-19	5.070869836877799e-11	1.001290264862243e-10	1.463720522778148e-9
44800000	0.004999881382995242	5.682343862976225e-50	5.422240293927959e-65	2.778599106285579e-8	6.514793196062409e-16	1.8004746849334434e-7	-1.115066201916076e-19	4.647259333200769e-19	5.070869836877799e-11	1.001290264862243e-10	1.463720522778148e-9
44900000	0.004999881382995242	5.682343862976225e-50	5.422240293927959e-65	2.778599106285579e-8	6.514793196062409e-16	1.8004746849334434e-7	-1.115065489370762e-19	4.647259333200769e-19	5.070869836877799e-11	1.001290264862243e-10	1.463720522778148e-9
45000000	0.004999881382995242	5.682343862976225e-50	5.422240293927959e-65	2.778599106285579e-8	6.514793196062409e-16	1.8004746849334434e-7	-1.1150647768254476e-19	4.647259333200769e-19	5.070869836877799e-11	1.001290264862243e-10	1.463720522778148e-9
45100000	0.004999881382995242	5.682343862976225e-50	5.422240293927959e-65	2.778599106285579e-8	6.514793196062409e-16	1.8004746849334434e-7	-1.1150640642801334e-19	4.647259333200769e-19	5.070869836877799e-11	1.001290264862243e-10	1.463720522778148e-9
45200000	0.004999881382995242	5.682343862976225e-50	5.422240293927959e-65	2.778599106285579e-8	6.514793196062409e-16	1.8004746849334434e-7	-1.115063351734819e-19	4.647259333200769e-19	5.070869836877799e-11	1.001290264862243e-10	1.463720522778148e-9
45300000	0.004999881382995242	5.682343862976225e-50	5.422240293927959e-65	2.778599106285579e-8	6.514793196062409e-16	1.8004746849334434e-7	-1.1150626391895046e-19	4.647259333200769e-19	5.070869836877799e-11	1.001290264862243e-10	1.463720522778148e-9
45400000	0.004999881382995242	5.682343862976225e-50	5.422240293927959e-65	2.778599106285579e-8	6.514793196062409e-16	1.8004746849334434e-7	-1.1150619266441905e-19	4.647259333200769e-19	5.070869836877799e-11	1.001290264862243e-10	1.463720522778148e-9
45500000	0.004999881382995242	5.682343862976225e-50	5.422240293927959e-65	2.778599106285579e-8	6.514793196062409e-16	1.8004746849334434e-7	-1.115061214098876e-19	4.647259333200769e-19	5.070869836877799e-11	1.001290264862243e-10	1.463720522778148e-9
45600000	0.004999881382995242	5.682343862976225e-50	5.422240293927959e-65	2.778599106285579e-8	6.514793196062409e-16	1.8004746849334434e-7	-1.115060501553562e-19	4.647259333200769e-19	5.070869836877799e-11	1.001290264862243e-10	1.463720522778148e-9
45700000	0.004999881382995242	5.682343862976225e-50	5.422240293927959e-65	2.778599106285579e-8	6.514793196062409e-16	1.8004746849334434e-7	-1.1150597890082475e-19	4.647259333200769e-19	5.070869836877799e-11	1.001290264862243e-10	1.463720522778148e-9
45800000	0.004999881382995242	5.682343862976225e-50	5.422240293927959e-65	2.778599106285579e-8	6.514793196062409e-16	1.8004746849334434e-7	-1.1150590764629334e-19	4.647259333200769e-19	5.070869836877799e-11	1.001290264862243e-10	1.463720522778148e-9
45900000	0.004999881382995242	5.682343862976225e-50	5.422240293927959e-65	2.778599106285579e-8	6.514793196062409e-16	1.8004746849334434e-7	-1.115058363917619e-19	4.647259333200769e-19	5.070869836877799e-11	1.001290264862243e-10	1.463720522778148e-9
46000000	0.004999881382995242	5.682343862976225e-50	5.422240293927959e-65	2.778599106285579e-8	6.514793196062409e-16	1.8004746849334434e-7	-1.1150576513723048e-19	4.647259333200769e-19	5.070869836877799e-11	1.001290264862243e-10	1.463720522778148e-9
46100000	0.004999881382995242	5.682343862976225e-50	5.422240293927959e-65	2.778599106285579e-8	6.514793196062409e-16	1.8004746849334434e-7	-1.1150569388269904e-19	4.647259333200769e-19	5.070869836877799e-11	1.001290264862243e-10	1.463720522778148e-9
46200000	0.004999881382995242	5.682343862976225e-50	5.422240293927959e-65	2.778599106285579e-8	6.514793196062409e-16	1.8004746849334434e-7	-1.1150562262816763e-19	4.647259333200769e-19	5.070869836877799e-11	1.001290264862243e-10	1.463720522778148e-9
46300000	0.004999881382995242	5.682343862976225e-50	5.422240293927959e-65	2.778599106285579e-8	6.514793196062409e-16	1.8004746849334434e-7	-1.1150555137363619e-19	4.647259333200769e-19	5.070869836877799e-11	1.001290264862243e-10	1.463720522778148e-9
46400000	0.004999881382995242	5.682343862976225e-50	5.422240293927959e-65	2.778599106285579e-8	6.514793196062409e-16	1.8004746849334434e-7	-1.1150548011910477e-19	4.647259333200769e-19	5.070869836877799e-11	1.001290264862243e-10	1.463720522778148e-9
46500000	0.004999881382995242	5.682343862976225e-50	5.422240293927959e-65	2.778599106285579e-8	6.514793196062409e-16	1.8004746849334434e-7	-1.1150540886457333e-19	4.647259333200769e-19	5.070869836877799e-11	1.001290264862243e-10	1.463720522778148e-9
46600000	0.004999881382995242	5.682343862976225e-50	5.422240293927959e-65	2.778599106285579e-8	6.514793196062409e-16	1.8004746849334434e-7	-1.1150533761004192e-19	4.647259333200769e-19	5.070869836877799e-11	1.001290264862243e-10	1.463720522778148e-9
46700000	0.004999881382995242	5.682343862976225e-50	5.422240293927959e-65	2.778599106285579e-8	6.514793196062409e-16	1.8004746849334434e-7	-1.1150526635551048e-19	4.647259333200769e-19	5.070869836877799e-11	1.001290264862243e-10	1.463720522778148e-9
46800000	0.004999881382995242	5.682343862976225e-50	5.422240293927959e-65	2.778599106285579e-8	6.514793196062409e-16	1.8004746849334434e-7	-1.1150519510097906e-19	4.647259333200769e-19	5.070869836877799e-11	1.001290264862243e-10	1.463720522778148e-9
46900000	0.004999881382995242	5.682343862976225e-50	5.422240293927959e-65	2.778599106285579e-8	6.514793196062409e-16	1.8004746849334434e-7	-1.1150512384644762e-19	4.647259333200769e-19	5.070869836877799e-11	1.001290264862243e-10	1.463720522778148e-9
47000000	0.004999881382995242	5.682343862976225e-50	5.422240293927959e-65	2.778599106285579e-8	6.514793196062409e-16	1.8004746849334434e-7	-1.115050525919162e-19	4.647259333200769e-19	5.070869836877799e-11	1.001290264862243e-10	1.463720522778148e-9
47100000	0.004999881382995242	5.682343862976225e-50	5.422240293927959e-65	2.778599106285579e-8	6.514793196062409e-16	1.8004746849334434e-7	-1.1150498133738477e-19	4.647259333200769e-19	5.070869836877799e-11	1.001290264862243e-10	1.463720522778148e-9
47200000	0.004999881382995242	5.682343862976225e-50	5.422240293927959e-65	2.778599106285579e-8	6.514793196062409e-16	1.8004746849334434e-7	-1.1150491008285333e-19	4.647259333200769e-19	5.070869836877799e-11	1.001290264862243e-10	1.463720522778148e-9
47300000	0.004999881382995242	5.682343862976225e-50	5.422240293927959e-65	2.778599106285579e-8	6.514793196062409e-16	1.8004746849334434e-7	-1.115048388283219e-19	4.647259333200769e-19	5.070869836877799e-11	1.001290264862243e-10	1.463720522778148e-9
47400000	0.004999881382995242	5.682343862976225e-50	5.422240293927959e-65	2.778599106285579e-8	6.514793196062409e-16	1.8004746849334434e-7	-1.1150476757379047e-19	4.647259333200769e-19	5.070869836877799e-11	1.001290264862243e-10	1.463720522778148e-9
47500000	0.004999881382995242	5.682343862976225e-50	5.422240293927959e-65	2.778599106285579e-8	6.514793196062409e-16	1.8004746849334434e-7	-1.1150469631925906e-19	4.647259333200769e-19	5.070869836877799e-11	1.001290264862243e-10	1.463720522778148e-9
47600000	0.004999881382995242	5.682343862976225e-50	5.422240293927959e-65	2.778599106285579e-8	6.514793196062409e-16	1.8004746849334434e-7	-1.1150462506472762e-19	4.647259333200769e-19	5.070869836877799e-11	1.001290264862243e-10	1.463720522778148e-9
47700000	0.004999881382995242	5.682343862976225e-50	5.422240293927959e-65	2.778599106285579e-8	6.514793196062409e-16	1.8004746849334434e-7	-1.115045538101962e-19	4.647259333200769e-19	5.070869836877799e-11	1.001290264862243e-10	1.463720522778148e-9
47800000	0.004999881382995242	5.682343862976225e-50	5.422240293927959e-65	2.778599106285579e-8	6.514793196062409e-16	1.8004746849334434e-7	-1.1150448255566476e-19	4.647259333200769e-19	5.070869836877799e-11	1.001290264862243e-10	1.463720522778148e-9
47900000	0.004999881382995242	5.682343862976225e-50	5.422240293927959e-65	2.778599106285579e-8	6.514793196062409e-16	1.8004746849334434e-7	-1.1150441130113335e-19	4.647259333200769e-19	5.070869836877799e-11	1.001290264862243e-10	1.463720522778148e-9
48000000	0.004999881382995242	5.682343862976225e-50	5.422240293927959e-65	2.778599106285579e-8	6.514793196062409e-16	1.8004746849334434e-7	-1.115043400466019e-19	4.647259333200769e-19	5.070869836877799e-11	1.001290264862243e-10	1.463720522778148e-9
48100000	0.004999881382995242	5.682343862976225e-50	5.422240293927959e-65	2.778599106285579e-8	6.514793196062409e-16	1.8004746849334434e-7	-1.115042687920705e-19	4.647259333200769e-19	5.070869836877799e-11	1.001290264862243e-10	1.463720522778148e-9
48200000	0.004999881382995242	5.682343862976225e-50	5.422240293927959e-65	2.778599106285579e-8	6.514793196062409e-16	1.8004746849334434e-7	-1.1150419753753905e-19	4.647259333200769e-19	5.070869836877799e-11	1.001290264862243e-10	1.463720522778148e-9
48300000	0.004999881382995242	5.682343862976225e-50	5.422240293927959e-65	2.778599106285579e-8	6.514793196062409e-16	1.8004746849334434e-7	-1.1150412628300764e-19	4.647259333200769e-19	5.070869836877799e-11	1.001290264862243e-10	1.463720522778148e-9
48400000	0.004999881382995242	5.682343862976225e-50	5.422240293927959e-65	2.778599106285579e-8	6.514793196062409e-16	1.8004746849334434e-7	-1.115040550284762e-19	4.647259333200769e-19	5.070869836877799e-11	1.001290264862243e-10	1.463720522778148e-9
48500000	0.004999881382995242	5.682343862976225e-50	5.422240293927959e-65	2.778599106285579e-8	6.514793196062409e-16	1.8004746849334434e-7	-1.1150398377394478e-19	4.647259333200769e-19	5.070869836877799e-11	1.001290264862243e-10	1.463720522778148e-9
48600000	0.004999881382995242	5.682343862976225e-50	5.422240293927959e-65	2.778599106285579e-8	6.514793196062409e-16	1.8004746849334434e-7	-1.1150391251941334e-19	4.647259333200769e-19	5.070869836877799e-11	1.001290264862243e-10	1.463720522778148e-9
48700000	0.004999881382995242	5.682343862976225e-50	5.422240293927959e-65	2.778599106285579e-8	6.514793196062409e-16	1.8004746849334434e-7	-1.1150384126488193e-19	4.647259333200769e-19	5.070869836877799e-11	1.001290264862243e-10	1.463720522778148e-9
48800000	0.004999881382995242	5.682343862976225e-50	5.422240293927959e-65	2.778599106285579e-8	6.514793196062409e-16	1.8004746849334434e-7	-1.1150377001035049e-19	4.647259333200769e-19	5.070869836877799e-11	1.001290264862243e-10	1.463720522778148e-9
48900000	0.004999881382995242	5.682343862976225e-50	5.422240293927959e-65	2.778599106285579e-8	6.514793196062409e-16	1.8004746849334434e-7	-1.1150369875581905e-19	4.647259333200769e-19	5.070869836877799e-11	1.001290264862243e-10	1.463720522778148e-9
49000000	0.004999881382995242	5.682343862976225e-50	5.422240293927959e-65	2.778599106285579e-8	6.514793196062409e-16	1.8004746849334434e-7	-1.1150362750128763e-19	4.647259333200769e-19	5.070869836877799e-11	1.001290264862243e-10	1.463720522778148e-9
49100000	0.004999881382995242	5.682343862976225e-50	5.422240293927959e-65	2.778599106285579e-8	6.514793196062409e-16	1.8004746849334434e-7	-1.115035562467562e-19	4.647259333200769e-19	5.070869836877799e-11	1.001290264862243e-10	1.463720522778148e-9
49200000	0.004999881382995242	5.682343862976225e-50	5.422240293927959e-65	2.778599106285579e-8	6.514793196062409e-16	1.8004746849334434e-7	-1.1150348499222478e-19	4.647259333200769e-19	5.070869836877799e-11	1.001290264862243e-10	1.463720522778148e-9
49300000	0.004999881382995242	5.682343862976225e-50	5.422240293927959e-65	2.778599106285579e-8	6.514793196062409e-16	1.8004746849334434e-7	-1.1150341373769334e-19	4.647259333200769e-19	5.070869836877799e-11	1.001290264862243e-10	1.463720522778148e-9
49400000	0.004999881382995242	5.682343862976225e-50	5.422240293927959e-65	2.778599106285579e-8	6.514793196062409e-16	1.8004746849334434e-7	-1.1150334248316192e-19	4.647259333200769e-19	5.070869836877799e-11	1.001290264862243e-10	1.463720522778148e-9
49500000	0.004999881382995242	5.682343862976225e-50	5.422240293927959e-65	2.778599106285579e-8	6.514793196062409e-16	1.8004746849334434e-7	-1.1150327122863048e-19	4.647259333200769e-19	5.070869836877799e-11	1.001290264862243e-10	1.463720522778148e-9
49600000	0.004999881382995242	5.682343862976225e-50	5.422240293927959e-65	2.778599106285579e-8	6.514793196062409e-16	1.8004746849334434e-7	-1.1150319997409907e-19	4.647259333200769e-19	5.070869836877799e-11	1.001290264862243e-10	1.463720522778148e-9
49700000	0.004999881382995242	5.682343862976225e-50	5.422240293927959e-65	2.778599106285579e-8	6.514793196062409e-16	1.8004746849334434e-7	-1.1150312871956763e-19	4.647259333200769e-19	5.070869836877799e-11	1.001290264862243e-10	1.463720522778148e-9
49800000	0.004999881382995242	5.682343862976225e-50	5.422240293927959e-65	2.778599106285579e-8	6.514793196062409e-16	1.8004746849334434e-7	-1.115030574650362e-19	4.647259333200769e-19	5.070869836877799e-11	1.001290264862243e-10	1.463720522778148e-9
49900000	0.004999881382995242	5.682343862976225e-50	5.422240293927959e-65	2.778599106285579e-8	6.514793196062409e-16	1.8004746849334434e-7	-1.1150298621050477e-19	4.647259333200769e-19	5.070869836877799e-11	1.001290264862243e-10	1.463720522778148e-9
50000000	0.004999881382995242	5.682343862976225e-50	5.422240293927959e-65	2.778599106285579e-8	6.514793196062409e-16	1.8004746849334434e-7	-1.1150291495597336e-19	4.647259333200769e-19	5.070869836877799e-11	1.001290264862243e-10	1.463720522778148e-9
50100000	0.004999881382995242	5.682343862976225e-50	5.422240293927959e-65	2.778599106285579e-8	6.514793196062409e-16	1.8004746849334434e-7	-1.1150284370144192e-19	4.647259333200769e-19	5.070869836877799e-11	1.001290264862243e-10	1.463720522778148e-9
50200000	0.004999881382995242	5.682343862976225e-50	5.422240293927959e-65	2.778599106285579e-8	6.514793196062409e-16	1.8004746849334434e-7	-1.115027724469105e-19	4.647259333200769e-19	5.070869836877799e-11	1.001290264862243e-10	1.463720522778148e-9
50300000	0.004999881382995242	5.682343862976225e-50	5.422240293927959e-65	2.778599106285579e-8	6.514793196062409e-16	1.8004746849334434e-7	-1.1150270119237906e-19	4.647259333200769e-19	5.070869836877799e-11	1.001290264862243e-10	1.463720522778148e-9
50400000	0.004999881382995242	5.682343862976225e-50	5.422240293927959e-65	2.778599106285579e-8	6.514793196062409e-16	1.8004746849334434e-7	-1.1150262993784762e-19	4.647259333200769e-19	5.070869836877799e-11	1.001290264862243e-10	1.463720522778148e-9
50500000	0.004999881382995242	5.682343862976224e-50	5.422240293927959e-65	2.778599106285579e-8	6.514793196062409e-16	1.8004746849334434e-7	-1.115025586833162e-19	4.647259333200769e-19	5.070869836877799e-11	1.001290264862243e-10	1.463720522778148e-9
50600000	0.004999881382995242	5.682343862976224e-50	5.422240293927959e-65	2.778599106285579e-8	6.514793196062409e-16	1.8004746849334434e-7	-1.1150248742878477e-19	4.647259333200769e-19	5.070869836877799e-11	1.001290264862243e-10	1.463720522778148e-9
50700000	0.004999881382995242	5.682343862976224e-50	5.422240293927959e-65	2.778599106285579e-8	6.514793196062409e-16	1.8004746849334434e-7	-1.1150241617425335e-19	4.647259333200769e-19	5.070869836877799e-11	1.001290264862243e-10	1.463720522778148e-9
50800000	0.004999881382995242	5.682343862976224e-50	5.422240293927959e-65	2.778599106285579e-8	6.514793196062409e-16	1.8004746849334434e-7	-1.115023449197219e-19	4.647259333200769e-19	5.070869836877799e-11	1.001290264862243e-10	1.463720522778148e-9
50900000	0.004999881382995242	5.682343862976224e-50	5.422240293927959e-65	2.7785991062855786e-8	6.514793196062409e-16	1.8004746849334434e-7	-1.115022736651905e-19	4.647259333200769e-19	5.070869836877799e-11	1.001290264862243e-10	1.463720522778148e-9
51000000	0.004999881382995242	5.682343862976224e-50	5.422240293927959e-65	2.7785991062855786e-8	6.514793196062409e-16	1.8004746849334434e-7	-1.1150220241065906e-19	4.647259333200769e-19	5.070869836877799e-11	1.001290264862243e-10	1.463720522778148e-9
51100000	0.004999881382995242	5.682343862976224e-50	5.422240293927959e-65	2.7785991062855786e-8	6.51479319606241e-16	1.8004746849334434e-7	-1.1150213115612764e-19	4.647259333200769e-19	5.070869836877799e-11	1.001290264862243e-10	1.463720522778148e-9
51200000	0.004999881382995242	5.682343862976224e-50	5.422240293927959e-65	2.7785991062855786e-8	6.51479319606241e-16	1.8004746849334434e-7	-1.115020599015962e-19	4.647259333200769e-19	5.070869836877799e-11	1.001290264862243e-10	1.463720522778148e-9
51300000	0.004999881382995242	5.682343862976224e-50	5.422240293927959e-65	2.7785991062855786e-8	6.51479319606241e-16	1.8004746849334434e-7	-1.1150198864706479e-19	4.647259333200769e-19	5.070869836877799e-11	1.001290264862243e-10	1.463720522778148e-9
51400000	0.004999881382995242	5.682343862976224e-50	5.422240293927959e-65	2.7785991062855786e-8	6.51479319606241e-16	1.8004746849334434e-7	-1.1150191739253335e-19	4.647259333200769e-19	5.070869836877799e-11	1.001290264862243e-10	1.463720522778148e-9
51500000	0.004999881382995242	5.682343862976224e-50	5.422240293927959e-65	2.7785991062855786e-8	6.51479319606241e-16	1.8004746849334434e-7	-1.1150184613800193e-19	4.647259333200769e-19	5.070869836877799e-11	1.001290264862243e-10	1.463720522778148e-9
51600000	0.004999881382995242	5.682343862976224e-50	5.422240293927959e-65	2.7785991062855786e-8	6.51479319606241e-16	1.8004746849334434e-7	-1.115017748834705e-19	4.647259333200769e-19	5.070869836877799e-11	1.001290264862243e-10	1.463720522778148e-9
51700000	0.004999881382995242	5.682343862976224e-50	5.422240293927959e-65	2.7785991062855786e-8	6.51479319606241e-16	1.8004746849334434e-7	-1.1150170362893908e-19	4.647259333200769e-19	5.070869836877799e-11	1.001290264862243e-10	1.463720522778148e-9
51800000	0.004999881382995242	5.682343862976224e-50	5.422240293927958e-65	2.7785991062855786e-8	6.51479319606241e-16	1.8004746849334434e-7	-1.1150163237440764e-19	4.647259333200769e-19	5.070869836877799e-11	1.001290264862243e-10	1.463720522778148e-9
51900000	0.004999881382995242	5.682343862976224e-50	5.422240293927958e-65	2.7785991062855786e-8	6.51479319606241e-16	1.8004746849334434e-7	-1.115015611198762e-19	4.647259333200769e-19	5.070869836877799e-11	1.001290264862243e-10	1.463720522778148e-9
52000000	0.004999881382995242	5.682343862976224e-50	5.422240293927958e-65	2.7785991062855786e-8	6.51479319606241e-16	1.8004746849334434e-7	-1.1150148986534478e-19	4.647259333200769e-19	5.070869836877799e-11	1.001290264862243e-10	1.463720522778148e-9
52100000	0.004999881382995242	5.682343862976224e-50	5.422240293927958e-65	2.7785991062855786e-8	6.51479319606241e-16	1.8004746849334434e-7	-1.1150141861081334e-19	4.647259333200769e-19	5.070869836877798e-11	1.001290264862243e-10	1.463720522778148e-9
52200000	0.004999881382995242	5.682343862976224e-50	5.422240293927958e-65	2.7785991062855786e-8	6.51479319606241e-16	1.8004746849334434e-7	-1.1150134735628193e-19	4.647259333200769e-19	5.070869836877798e-11	1.001290264862243e-10	1.463720522778148e-9
52300000	0.004999881382995242	5.682343862976224e-50	5.422240293927958e-65	2.7785991062855786e-8	6.51479319606241e-16	1.8004746849334434e-7	-1.1150127610175049e-19	4.647259333200769e-19	5.070869836877798e-11	1.001290264862243e-10	1.463720522778148e-9
52400000	0.004999881382995242	5.682343862976224e-50	5.422240293927958e-65	2.7785991062855786e-8	6.51479319606241e-16	1.8004746849334434e-7	-1.1150120484721907e-19	4.647259333200769e-19	5.070869836877798e-11	1.001290264862243e-10	1.463720522778148e-9
52500000	0.004999881382995242	5.682343862976224e-50	5.422240293927958e-65	2.7785991062855786e-8	6.51479319606241e-16	1.8004746849334434e-7	-1.1150113359268763e-19	4.647259333200769e-19	5.070869836877798e-11	1.001290264862243e-10	1.463720522778148e-9
52600000	0.004999881382995242	5.682343862976224e-50	5.422240293927958e-65	2.7785991062855786e-8	6.51479319606241e-16	1.8004746849334434e-7	-1.1150106233815622e-19	4.647259333200769e-19	5.070869836877798e-11	1.001290264862243e-10	1.463720522778148e-9
52700000	0.004999881382995242	5.682343862976224e-50	5.422240293927958e-65	2.7785991062855786e-8	6.51479319606241e-16	1.8004746849334434e-7	-1.1150099108362478e-19	4.647259333200769e-19	5.070869836877798e-11	1.001290264862243e-10	1.463720522778148e-9
52800000	0.004999881382995242	5.682343862976224e-50	5.422240293927958e-65	2.7785991062855786e-8	6.51479319606241e-16	1.8004746849334434e-7	-1.1150091982909336e-19	4.647259333200769e-19	5.070869836877798e-11	1.001290264862243e-10	1.463720522778148e-9
52900000	0.004999881382995242	5.682343862976224e-50	5.422240293927958e-65	2.7785991062855786e-8	6.51479319606241e-16	1.8004746849334434e-7	-1.1150084857456192e-19	4.647259333200769e-19	5.070869836877798e-11	1.001290264862243e-10	1.463720522778148e-9
53000000	0.004999881382995242	5.682343862976224e-50	5.422240293927958e-65	2.7785991062855786e-8	6.51479319606241e-16	1.8004746849334434e-7	-1.115007773200305e-19	4.647259333200769e-19	5.070869836877798e-11	1.001290264862243e-10	1.463720522778148e-9
53100000	0.004999881382995242	5.682343862976224e-50	5.422240293927958e-65	2.7785991062855786e-8	6.51479319606241e-16	1.8004746849334434e-7	-1.1150070606549907e-19	4.647259333200769e-19	5.070869836877798e-11	1.001290264862243e-10	1.463720522778148e-9
53200000	0.004999881382995242	5.682343862976224e-50	5.422240293927958e-65	2.7785991062855786e-8	6.51479319606241e-16	1.8004746849334434e-7	-1.1150063481096765e-19	4.647259333200769e-19	5.070869836877798e-11	1.001290264862243e-10	1.463720522778148e-9
53300000	0.004999881382995242	5.682343862976224e-50	5.422240293927958e-65	2.7785991062855786e-8	6.51479319606241e-16	1.8004746849334434e-7	-1.115005635564362e-19	4.647259333200769e-19	5.070869836877798e-11	1.001290264862243e-10	1.463720522778148e-9
53400000	0.004999881382995242	5.682343862976224e-50	5.422240293927958e-65	2.7785991062855786e-8	6.51479319606241e-16	1.8004746849334434e-7	-1.115004923019048e-19	4.647259333200769e-19	5.070869836877798e-11	1.001290264862243e-10	1.463720522778148e-9
53500000	0.004999881382995242	5.6823438629762235e-50	5.422240293927958e-65	2.7785991062855786e-8	6.51479319606241e-16	1.8004746849334434e-7	-1.1150042104737336e-19	4.647259333200769e-19	5.070869836877798e-11	1.001290264862243e-10	1.463720522778148e-9
53600000	0.004999881382995242	5.6823438629762235e-50	5.422240293927958e-65	2.7785991062855786e-8	6.51479319606241e-16	1.8004746849334434e-7	-1.1150034979284192e-19	4.647259333200769e-19	5.070869836877798e-11	1.001290264862243e-10	1.463720522778148e-9
53700000	0.004999881382995242	5.6823438629762235e-50	5.422240293927958e-65	2.7785991062855786e-8	6.51479319606241e-16	1.8004746849334434e-7	-1.115002785383105e-19	4.647259333200769e-19	5.070869836877798e-11	1.001290264862243e-10	1.463720522778148e-9
53800000	0.004999881382995242	5.6823438629762235e-50	5.422240293927958e-65	2.7785991062855786e-8	6.51479319606241e-16	1.8004746849334434e-7	-1.1150020728377906e-19	4.647259333200769e-19	5.070869836877798e-11	1.001290264862243e-10	1.463720522778148e-9
53900000	0.004999881382995242	5.6823438629762235e-50	5.422240293927958e-65	2.7785991062855786e-8	6.51479319606241e-16	1.8004746849334434e-7	-1.1150013602924765e-19	4.647259333200769e-19	5.070869836877798e-11	1.001290264862243e-10	1.463720522778148e-9
54000000	0.004999881382995242	5.6823438629762235e-50	5.422240293927958e-65	2.7785991062855786e-8	6.51479319606241e-16	1.8004746849334434e-7	-1.115000647747162e-19	4.647259333200769e-19	5.070869836877798e-11	1.001290264862243e-10	1.463720522778148e-9
54100000	0.004999881382995242	5.6823438629762235e-50	5.422240293927958e-65	2.7785991062855786e-8	6.51479319606241e-16	1.8004746849334434e-7	-1.114999935201848e-19	4.647259333200769e-19	5.070869836877798e-11	1.001290264862243e-10	1.463720522778148e-9
54200000	0.004999881382995242	5.6823438629762235e-50	5.422240293927958e-65	2.7785991062855786e-8	6.51479319606241e-16	1.8004746849334434e-7	-1.1149992226565335e-19	4.647259333200769e-19	5.070869836877798e-11	1.001290264862243e-10	1.463720522778148e-9
54300000	0.004999881382995242	5.6823438629762235e-50	5.422240293927958e-65	2.7785991062855786e-8	6.51479319606241e-16	1.8004746849334434e-7	-1.1149985101112194e-19	4.647259333200769e-19	5.070869836877798e-11	1.001290264862243e-10	1.463720522778148e-9
54400000	0.004999881382995242	5.6823438629762235e-50	5.422240293927958e-65	2.7785991062855786e-8	6.51479319606241e-16	1.8004746849334434e-7	-1.114997797565905e-19	4.647259333200769e-19	5.070869836877798e-11	1.001290264862243e-10	1.463720522778148e-9
54500000	0.004999881382995242	5.6823438629762235e-50	5.422240293927958e-65	2.7785991062855786e-8	6.51479319606241e-16	1.8004746849334434e-7	-1.1149970850205908e-19	4.647259333200769e-19	5.070869836877798e-11	1.001290264862243e-10	1.463720522778148e-9
54600000	0.004999881382995242	5.6823438629762235e-50	5.422240293927958e-65	2.7785991062855786e-8	6.51479319606241e-16	1.8004746849334434e-7	-1.1149963724752764e-19	4.647259333200769e-19	5.070869836877798e-11	1.001290264862243e-10	1.463720522778148e-9
54700000	0.004999881382995242	5.6823438629762235e-50	5.422240293927958e-65	2.7785991062855786e-8	6.51479319606241e-16	1.8004746849334434e-7	-1.1149956599299623e-19	4.647259333200769e-19	5.070869836877798e-11	1.001290264862243e-10	1.463720522778148e-9
54800000	0.004999881382995242	5.6823438629762235e-50	5.422240293927958e-65	2.7785991062855786e-8	6.51479319606241e-16	1.8004746849334434e-7	-1.1149949473846479e-19	4.647259333200769e-19	5.070869836877798e-11	1.001290264862243e-10	1.463720522778148e-9
54900000	0.004999881382995242	5.6823438629762235e-50	5.422240293927958e-65	2.7785991062855786e-8	6.51479319606241e-16	1.8004746849334434e-7	-1.1149942348393337e-19	4.647259333200769e-19	5.070869836877798e-11	1.001290264862243e-10	1.463720522778148e-9
55000000	0.004999881382995242	5.6823438629762235e-50	5.422240293927958e-65	2.7785991062855786e-8	6.51479319606241e-16	1.8004746849334434e-7	-1.1149935222940193e-19	4.647259333200769e-19	5.070869836877798e-11	1.001290264862243e-10	1.463720522778148e-9
55100000	0.004999881382995242	5.6823438629762235e-50	5.422240293927958e-65	2.7785991062855786e-8	6.51479319606241e-16	1.8004746849334434e-7	-1.1149928097487052e-19	4.647259333200769e-19	5.070869836877798e-11	1.001290264862243e-10	1.463720522778148e-9
55200000	0.004999881382995242	5.6823438629762235e-50	5.422240293927958e-65	2.7785991062855786e-8	6.51479319606241e-16	1.8004746849334434e-7	-1.1149920972033908e-19	4.647259333200769e-19	5.070869836877798e-11	1.001290264862243e-10	1.463720522778148e-9
55300000	0.004999881382995242	5.6823438629762235e-50	5.422240293927958e-65	2.7785991062855786e-8	6.51479319606241e-16	1.8004746849334434e-7	-1.1149913846580764e-19	4.647259333200769e-19	5.070869836877798e-11	1.001290264862243e-10	1.463720522778148e-9
55400000	0.004999881382995242	5.6823438629762235e-50	5.422240293927958e-65	2.7785991062855786e-8	6.51479319606241e-16	1.8004746849334434e-7	-1.1149906721127622e-19	4.647259333200769e-19	5.070869836877798e-11	1.001290264862243e-10	1.463720522778148e-9
55500000	0.004999881382995242	5.6823438629762235e-50	5.422240293927958e-65	2.7785991062855786e-8	6.51479319606241e-16	1.8004746849334434e-7	-1.1149899595674478e-19	4.647259333200769e-19	5.070869836877798e-11	1.001290264862243e-10	1.463720522778148e-9
55600000	0.004999881382995242	5.6823438629762235e-50	5.422240293927958e-65	2.7785991062855786e-8	6.51479319606241e-16	1.8004746849334434e-7	-1.1149892470221337e-19	4.647259333200769e-19	5.070869836877798e-11	1.001290264862243e-10	1.463720522778148e-9
55700000	0.004999881382995242	5.6823438629762235e-50	5.422240293927958e-65	2.7785991062855786e-8	6.51479319606241e-16	1.8004746849334434e-7	-1.1149885344768193e-19	4.647259333200769e-19	5.070869836877798e-11	1.001290264862243e-10	1.463720522778148e-9
55800000	0.004999881382995242	5.6823438629762235e-50	5.422240293927958e-65	2.7785991062855786e-8	6.51479319606241e-16	1.8004746849334434e-7	-1.114987821931505e-19	4.647259333200769e-19	5.070869836877798e-11	1.001290264862243e-10	1.463720522778148e-9
55900000	0.004999881382995242	5.6823438629762235e-50	5.422240293927958e-65	2.7785991062855786e-8	6.51479319606241e-16	1.8004746849334434e-7	-1.1149871093861907e-19	4.647259333200769e-19	5.070869836877798e-11	1.001290264862243e-10	1.463720522778148e-9
56000000	0.004999881382995242	5.6823438629762235e-50	5.422240293927958e-65	2.7785991062855786e-8	6.51479319606241e-16	1.8004746849334434e-7	-1.1149863968408766e-19	4.647259333200769e-19	5.070869836877798e-11	1.001290264862243e-10	1.463720522778148e-9
56100000	0.004999881382995242	5.6823438629762235e-50	5.422240293927958e-65	2.7785991062855786e-8	6.51479319606241e-16	1.8004746849334434e-7	-1.1149856842955622e-19	4.647259333200769e-19	5.070869836877798e-11	1.001290264862243e-10	1.463720522778148e-9
56200000	0.004999881382995242	5.6823438629762235e-50	5.422240293927958e-65	2.7785991062855786e-8	6.51479319606241e-16	1.8004746849334434e-7	-1.114984971750248e-19	4.647259333200769e-19	5.070869836877798e-11	1.001290264862243e-10	1.463720522778148e-9
56300000	0.004999881382995242	5.6823438629762235e-50	5.422240293927958e-65	2.7785991062855786e-8	6.51479319606241e-16	1.8004746849334434e-7	-1.1149842592049336e-19	4.647259333200769e-19	5.070869836877798e-11	1.001290264862243e-10	1.463720522778148e-9
56400000	0.004999881382995242	5.6823438629762235e-50	5.422240293927958e-65	2.7785991062855786e-8	6.51479319606241e-16	1.8004746849334434e-7	-1.1149835466596195e-19	4.647259333200769e-19	5.070869836877798e-11	1.001290264862243e-10	1.463720522778148e-9
56500000	0.004999881382995242	5.6823438629762235e-50	5.422240293927958e-65	2.7785991062855786e-8	6.51479319606241e-16	1.8004746849334434e-7	-1.114982834114305e-19	4.647259333200769e-19	5.070869836877798e-11	1.001290264862243e-10	1.463720522778148e-9
56600000	0.004999881382995242	5.6823438629762235e-50	5.422240293927958e-65	2.7785991062855786e-8	6.51479319606241e-16	1.8004746849334434e-7	-1.114982121568991e-19	4.647259333200769e-19	5.070869836877798e-11	1.001290264862243e-10	1.463720522778148e-9
56700000	0.004999881382995242	5.6823438629762235e-50	5.422240293927958e-65	2.7785991062855786e-8	6.51479319606241e-16	1.8004746849334434e-7	-1.1149814090236765e-19	4.647259333200769e-19	5.070869836877798e-11	1.001290264862243e-10	1.463720522778148e-9
56800000	0.004999881382995242	5.6823438629762235e-50	5.422240293927958e-65	2.7785991062855786e-8	6.51479319606241e-16	1.8004746849334434e-7	-1.1149806964783624e-19	4.647259333200769e-19	5.070869836877798e-11	1.001290264862243e-10	1.463720522778148e-9
56900000	0.004999881382995242	5.6823438629762235e-50	5.422240293927958e-65	2.7785991062855786e-8	6.51479319606241e-16	1.8004746849334434e-7	-1.114979983933048e-19	4.647259333200769e-19	5.070869836877798e-11	1.001290264862243e-10	1.463720522778148e-9
57000000	0.004999881382995242	5.6823438629762235e-50	5.422240293927958e-65	2.7785991062855786e-8	6.51479319606241e-16	1.8004746849334434e-7	-1.1149792713877338e-19	4.647259333200769e-19	5.070869836877798e-11	1.001290264862243e-10	1.463720522778148e-9
57100000	0.004999881382995242	5.6823438629762235e-50	5.422240293927958e-65	2.7785991062855786e-8	6.51479319606241e-16	1.8004746849334434e-7	-1.1149785588424194e-19	4.647259333200769e-19	5.070869836877798e-11	1.001290264862243e-10	1.463720522778148e-9
57200000	0.004999881382995242	5.6823438629762235e-50	5.422240293927958e-65	2.7785991062855786e-8	6.51479319606241e-16	1.8004746849334434e-7	-1.114977846297105e-19	4.647259333200769e-19	5.070869836877798e-11	1.001290264862243e-10	1.463720522778148e-9
57300000	0.004999881382995242	5.6823438629762235e-50	5.422240293927958e-65	2.7785991062855786e-8	6.51479319606241e-16	1.8004746849334434e-7	-1.1149771337517909e-19	4.647259333200769e-19	5.070869836877798e-11	1.001290264862243e-10	1.463720522778148e-9
57400000	0.004999881382995242	5.6823438629762235e-50	5.422240293927958e-65	2.7785991062855786e-8	6.51479319606241e-16	1.8004746849334434e-7	-1.1149764212064765e-19	4.647259333200769e-19	5.070869836877798e-11	1.001290264862243e-10	1.463720522778148e-9
57500000	0.004999881382995242	5.6823438629762235e-50	5.422240293927958e-65	2.7785991062855786e-8	6.51479319606241e-16	1.8004746849334434e-7	-1.1149757086611623e-19	4.647259333200769e-19	5.070869836877798e-11	1.001290264862243e-10	1.463720522778148e-9
57600000	0.004999881382995242	5.6823438629762235e-50	5.422240293927958e-65	2.7785991062855786e-8	6.51479319606241e-16	1.8004746849334434e-7	-1.114974996115848e-19	4.647259333200769e-19	5.070869836877798e-11	1.001290264862243e-10	1.463720522778148e-9
57700000	0.004999881382995242	5.6823438629762235e-50	5.422240293927958e-65	2.7785991062855786e-8	6.51479319606241e-16	1.8004746849334434e-7	-1.1149742835705338e-19	4.647259333200769e-19	5.070869836877798e-11	1.001290264862243e-10	1.463720522778148e-9
57800000	0.004999881382995242	5.6823438629762235e-50	5.422240293927958e-65	2.7785991062855786e-8	6.51479319606241e-16	1.8004746849334434e-7	-1.1149735710252194e-19	4.647259333200769e-19	5.070869836877798e-11	1.001290264862243e-10	1.463720522778148e-9
57900000	0.004999881382995242	5.6823438629762235e-50	5.422240293927958e-65	2.7785991062855786e-8	6.51479319606241e-16	1.8004746849334434e-7	-1.1149728584799052e-19	4.647259333200769e-19	5.070869836877798e-11	1.001290264862243e-10	1.463720522778148e-9
58000000	0.004999881382995242	5.6823438629762235e-50	5.422240293927958e-65	2.7785991062855786e-8	6.51479319606241e-16	1.8004746849334434e-7	-1.1149721459345908e-19	4.647259333200769e-19	5.070869836877798e-11	1.001290264862243e-10	1.463720522778148e-9
58100000	0.004999881382995242	5.6823438629762235e-50	5.422240293927958e-65	2.7785991062855786e-8	6.51479319606241e-16	1.8004746849334434e-7	-1.1149714333892767e-19	4.647259333200769e-19	5.070869836877798e-11	1.001290264862243e-10	1.463720522778148e-9
58200000	0.004999881382995242	5.6823438629762235e-50	5.422240293927958e-65	2.7785991062855786e-8	6.51479319606241e-16	1.8004746849334434e-7	-1.1149707208439623e-19	4.647259333200769e-19	5.070869836877798e-11	1.001290264862243e-10	1.463720522778148e-9
58300000	0.004999881382995242	5.6823438629762235e-50	5.422240293927958e-65	2.7785991062855786e-8	6.51479319606241e-16	1.8004746849334434e-7	-1.114970008298648e-19	4.647259333200769e-19	5.070869836877798e-11	1.001290264862243e-10	1.463720522778148e-9
58400000	0.004999881382995242	5.6823438629762235e-50	5.422240293927958e-65	2.7785991062855786e-8	6.51479319606241e-16	1.8004746849334434e-7	-1.1149692957533337e-19	4.647259333200769e-19	5.070869836877798e-11	1.001290264862243e-10	1.463720522778148e-9
58500000	0.004999881382995242	5.6823438629762235e-50	5.422240293927958e-65	2.7785991062855786e-8	6.51479319606241e-16	1.8004746849334434e-7	-1.1149685832080196e-19	4.647259333200769e-19	5.070869836877798e-11	1.001290264862243e-10	1.463720522778148e-9
58600000	0.004999881382995242	5.6823438629762235e-50	5.422240293927958e-65	2.7785991062855786e-8	6.51479319606241e-16	1.8004746849334434e-7	-1.1149678706627052e-19	4.647259333200769e-19	5.070869836877798e-11	1.001290264862243e-10	1.463720522778148e-9
58700000	0.004999881382995242	5.6823438629762235e-50	5.422240293927958e-65	2.7785991062855786e-8	6.51479319606241e-16	1.8004746849334434e-7	-1.114967158117391e-19	4.647259333200769e-19	5.070869836877798e-11	1.001290264862243e-10	1.463720522778148e-9
58800000	0.004999881382995242	5.682343862976224e-50	5.422240293927958e-65	2.7785991062855786e-8	6.51479319606241e-16	1.8004746849334434e-7	-1.1149664455720766e-19	4.647259333200769e-19	5.070869836877798e-11	1.001290264862243e-10	1.463720522778148e-9
58900000	0.004999881382995242	5.682343862976224e-50	5.422240293927958e-65	2.778599106285579e-8	6.51479319606241e-16	1.8004746849334434e-7	-1.1149657330267622e-19	4.647259333200769e-19	5.070869836877798e-11	1.001290264862243e-10	1.463720522778148e-9
59000000	0.004999881382995242	5.682343862976224e-50	5.422240293927958e-65	2.778599106285579e-8	6.51479319606241e-16	1.8004746849334434e-7	-1.114965020481448e-19	4.647259333200769e-19	5.070869836877798e-11	1.001290264862243e-10	1.463720522778148e-9
59100000	0.004999881382995242	5.682343862976224e-50	5.422240293927958e-65	2.778599106285579e-8	6.51479319606241e-16	1.8004746849334434e-7	-1.1149643079361337e-19	4.647259333200769e-19	5.070869836877798e-11	1.001290264862243e-10	1.463720522778148e-9
59200000	0.004999881382995242	5.682343862976224e-50	5.422240293927958e-65	2.778599106285579e-8	6.51479319606241e-16	1.8004746849334434e-7	-1.1149635953908195e-19	4.647259333200769e-19	5.070869836877798e-11	1.001290264862243e-10	1.463720522778148e-9
59300000	0.004999881382995242	5.682343862976224e-50	5.422240293927958e-65	2.778599106285579e-8	6.51479319606241e-16	1.8004746849334434e-7	-1.114962882845505e-19	4.647259333200769e-19	5.070869836877798e-11	1.001290264862243e-10	1.463720522778148e-9
59400000	0.004999881382995242	5.682343862976224e-50	5.422240293927958e-65	2.778599106285579e-8	6.51479319606241e-16	1.8004746849334434e-7	-1.114962170300191e-19	4.647259333200769e-19	5.070869836877798e-11	1.001290264862243e-10	1.463720522778148e-9
59500000	0.004999881382995242	5.682343862976224e-50	5.422240293927958e-65	2.778599106285579e-8	6.51479319606241e-16	1.8004746849334434e-7	-1.1149614577548766e-19	4.647259333200769e-19	5.070869836877798e-11	1.001290264862243e-10	1.463720522778148e-9
59600000	0.004999881382995242	5.682343862976224e-50	5.422240293927958e-65	2.778599106285579e-8	6.51479319606241e-16	1.8004746849334434e-7	-1.1149607452095624e-19	4.647259333200769e-19	5.070869836877798e-11	1.001290264862243e-10	1.463720522778148e-9
59700000	0.004999881382995242	5.682343862976224e-50	5.422240293927958e-65	2.778599106285579e-8	6.51479319606241e-16	1.8004746849334434e-7	-1.114960032664248e-19	4.647259333200769e-19	5.070869836877798e-11	1.001290264862243e-10	1.463720522778148e-9
59800000	0.004999881382995242	5.682343862976224e-50	5.422240293927958e-65	2.778599106285579e-8	6.51479319606241e-16	1.8004746849334434e-7	-1.1149593201189339e-19	4.647259333200769e-19	5.070869836877798e-11	1.001290264862243e-10	1.463720522778148e-9
59900000	0.004999881382995242	5.682343862976224e-50	5.422240293927958e-65	2.778599106285579e-8	6.51479319606241e-16	1.8004746849334434e-7	-1.1149586075736195e-19	4.647259333200769e-19	5.070869836877798e-11	1.001290264862243e-10	1.463720522778148e-9
60000000	0.004999881382995242	5.682343862976224e-50	5.422240293927958e-65	2.778599106285579e-8	6.51479319606241e-16	1.8004746849334434e-7	-1.1149578950283053e-19	4.647259333200769e-19	5.070869836877798e-11	1.001290264862243e-10	1.463720522778148e-9
60100000	0.004999881382995242	5.682343862976224e-50	5.422240293927958e-65	2.778599106285579e-8	6.51479319606241e-16	1.8004746849334434e-7	-1.114957182482991e-19	4.647259333200769e-19	5.070869836877798e-11	1.001290264862243e-10	1.463720522778148e-9
60200000	0.004999881382995242	5.682343862976224e-50	5.422240293927958e-65	2.778599106285579e-8	6.51479319606241e-16	1.8004746849334434e-7	-1.1149564699376768e-19	4.647259333200769e-19	5.070869836877798e-11	1.0012902648622429e-10	1.463720522778148e-9
60300000	0.004999881382995242	5.682343862976224e-50	5.422240293927958e-65	2.778599106285579e-8	6.51479319606241e-16	1.8004746849334434e-7	-1.1149557573923624e-19	4.647259333200769e-19	5.070869836877798e-11	1.0012902648622429e-10	1.463720522778148e-9
60400000	0.004999881382995242	5.682343862976224e-50	5.422240293927958e-65	2.778599106285579e-8	6.51479319606241e-16	1.8004746849334434e-7	-1.114955044847048e-19	4.647259333200769e-19	5.070869836877798e-11	1.0012902648622429e-10	1.463720522778148e-9
60500000	0.004999881382995242	5.682343862976224e-50	5.422240293927958e-65	2.778599106285579e-8	6.51479319606241e-16	1.8004746849334434e-7	-1.1149543323017338e-19	4.647259333200769e-19	5.070869836877798e-11	1.0012902648622429e-10	1.463720522778148e-9
60600000	0.004999881382995242	5.682343862976224e-50	5.422240293927958e-65	2.778599106285579e-8	6.51479319606241e-16	1.8004746849334434e-7	-1.1149536197564194e-19	4.647259333200769e-19	5.070869836877798e-11	1.0012902648622429e-10	1.463720522778148e-9
60700000	0.004999881382995242	5.682343862976225e-50	5.422240293927958e-65	2.778599106285579e-8	6.51479319606241e-16	1.8004746849334434e-7	-1.1149529072111053e-19	4.647259333200769e-19	5.070869836877798e-11	1.0012902648622429e-10	1.463720522778148e-9
60800000	0.004999881382995242	5.682343862976225e-50	5.422240293927958e-65	2.778599106285579e-8	6.51479319606241e-16	1.8004746849334434e-7	-1.1149521946657909e-19	4.647259333200768e-19	5.070869836877798e-11	1.0012902648622429e-10	1.463720522778148e-9
60900000	0.004999881382995242	5.682343862976225e-50	5.422240293927958e-65	2.778599106285579e-8	6.51479319606241e-16	1.8004746849334434e-7	-1.1149514821204767e-19	4.647259333200768e-19	5.070869836877798e-11	1.0012902648622429e-10	1.463720522778148e-9
61000000	0.004999881382995242	5.682343862976225e-50	5.422240293927958e-65	2.778599106285579e-8	6.51479319606241e-16	1.8004746849334434e-7	-1.1149507695751623e-19	4.647259333200768e-19	5.070869836877798e-11	1.0012902648622429e-10	1.463720522778148e-9
61100000	0.004999881382995242	5.682343862976225e-50	5.422240293927958e-65	2.778599106285579e-8	6.51479319606241e-16	1.8004746849334434e-7	-1.1149500570298482e-19	4.647259333200768e-19	5.070869836877798e-11	1.0012902648622429e-10	1.463720522778148e-9
61200000	0.004999881382995242	5.682343862976225e-50	5.422240293927958e-65	2.778599106285579e-8	6.51479319606241e-16	1.8004746849334434e-7	-1.1149493444845338e-19	4.647259333200768e-19	5.070869836877798e-11	1.0012902648622429e-10	1.463720522778148e-9
61300000	0.004999881382995242	5.682343862976225e-50	5.422240293927958e-65	2.778599106285579e-8	6.51479319606241e-16	1.8004746849334434e-7	-1.1149486319392196e-19	4.647259333200768e-19	5.070869836877798e-11	1.0012902648622429e-10	1.463720522778148e-9
61400000	0.004999881382995242	5.682343862976225e-50	5.422240293927958e-65	2.778599106285579e-8	6.51479319606241e-16	1.8004746849334434e-7	-1.1149479193939052e-19	4.647259333200768e-19	5.070869836877798e-11	1.0012902648622429e-10	1.463720522778148e-9
61500000	0.004999881382995242	5.682343862976225e-50	5.422240293927958e-65	2.778599106285579e-8	6.51479319606241e-16	1.8004746849334434e-7	-1.114947206848591e-19	4.647259333200768e-19	5.070869836877798e-11	1.0012902648622429e-10	1.463720522778148e-9
61600000	0.004999881382995242	5.682343862976225e-50	5.422240293927958e-65	2.778599106285579e-8	6.51479319606241e-16	1.8004746849334434e-7	-1.1149464943032767e-19	4.647259333200768e-19	5.070869836877798e-11	1.0012902648622429e-10	1.463720522778148e-9
61700000	0.004999881382995242	5.682343862976225e-50	5.422240293927958e-65	2.7785991062855792e-8	6.51479319606241e-16	1.8004746849334434e-7	-1.1149457817579625e-19	4.647259333200768e-19	5.070869836877799e-11	1.0012902648622429e-10	1.463720522778148e-9
61800000	0.004999881382995242	5.682343862976225e-50	5.422240293927958e-65	2.7785991062855792e-8	6.51479319606241e-16	1.8004746849334434e-7	-1.114945069212648e-19	4.647259333200768e-19	5.070869836877799e-11	1.0012902648622429e-10	1.463720522778148e-9
61900000	0.004999881382995242	5.682343862976225e-50	5.422240293927958e-65	2.7785991062855792e-8	6.51479319606241e-16	1.8004746849334434e-7	-1.1149443566673337e-19	4.647259333200768e-19	5.070869836877799e-11	1.0012902648622429e-10	1.463720522778148e-9
62000000	0.004999881382995242	5.682343862976225e-50	5.422240293927958e-65	2.7785991062855792e-8	6.514793196062409e-16	1.8004746849334434e-7	-1.1149436441220196e-19	4.647259333200768e-19	5.070869836877799e-11	1.0012902648622429e-10	1.463720522778148e-9
62100000	0.004999881382995242	5.682343862976225e-50	5.422240293927958e-65	2.7785991062855792e-8	6.514793196062409e-16	1.8004746849334434e-7	-1.1149429315767052e-19	4.647259333200768e-19	5.070869836877799e-11	1.0012902648622429e-10	1.463720522778148e-9
62200000	0.004999881382995242	5.682343862976225e-50	5.422240293927958e-65	2.7785991062855792e-8	6.514793196062409e-16	1.8004746849334434e-7	-1.114942219031391e-19	4.647259333200768e-19	5.070869836877799e-11	1.0012902648622429e-10	1.463720522778148e-9
62300000	0.004999881382995242	5.682343862976225e-50	5.422240293927958e-65	2.7785991062855792e-8	6.514793196062409e-16	1.8004746849334434e-7	-1.1149415064860766e-19	4.647259333200768e-19	5.070869836877799e-11	1.0012902648622429e-10	1.463720522778148e-9
62400000	0.004999881382995242	5.682343862976226e-50	5.422240293927958e-65	2.7785991062855792e-8	6.514793196062409e-16	1.8004746849334434e-7	-1.1149407939407625e-19	4.647259333200768e-19	5.070869836877799e-11	1.0012902648622429e-10	1.463720522778148e-9
62500000	0.004999881382995242	5.682343862976226e-50	5.422240293927958e-65	2.7785991062855792e-8	6.514793196062409e-16	1.8004746849334434e-7	-1.114940081395448e-19	4.647259333200768e-19	5.070869836877799e-11	1.0012902648622429e-10	1.463720522778148e-9
62600000	0.004999881382995242	5.682343862976226e-50	5.422240293927958e-65	2.7785991062855792e-8	6.514793196062409e-16	1.8004746849334434e-7	-1.114939368850134e-19	4.647259333200768e-19	5.070869836877799e-11	1.0012902648622429e-10	1.463720522778148e-9
62700000	0.004999881382995242	5.682343862976226e-50	5.422240293927958e-65	2.7785991062855792e-8	6.514793196062409e-16	1.8004746849334434e-7	-1.1149386563048195e-19	4.647259333200768e-19	5.070869836877799e-11	1.0012902648622429e-10	1.463720522778148e-9
62800000	0.004999881382995242	5.682343862976226e-50	5.422240293927958e-65	2.7785991062855792e-8	6.514793196062409e-16	1.8004746849334434e-7	-1.1149379437595054e-19	4.647259333200768e-19	5.070869836877799e-11	1.0012902648622429e-10	1.463720522778148e-9
62900000	0.004999881382995242	5.682343862976226e-50	5.422240293927958e-65	2.7785991062855792e-8	6.514793196062409e-16	1.8004746849334434e-7	-1.114937231214191e-19	4.647259333200768e-19	5.070869836877799e-11	1.0012902648622429e-10	1.463720522778148e-9
63000000	0.004999881382995242	5.682343862976226e-50	5.422240293927958e-65	2.7785991062855792e-8	6.514793196062409e-16	1.8004746849334434e-7	-1.1149365186688768e-19	4.647259333200768e-19	5.070869836877799e-11	1.0012902648622429e-10	1.463720522778148e-9
63100000	0.004999881382995242	5.682343862976226e-50	5.422240293927958e-65	2.7785991062855792e-8	6.514793196062409e-16	1.8004746849334434e-7	-1.1149358061235624e-19	4.647259333200768e-19	5.070869836877799e-11	1.0012902648622429e-10	1.463720522778148e-9
63200000	0.004999881382995242	5.682343862976226e-50	5.422240293927958e-65	2.7785991062855792e-8	6.514793196062409e-16	1.8004746849334434e-7	-1.1149350935782483e-19	4.647259333200768e-19	5.070869836877799e-11	1.0012902648622429e-10	1.463720522778148e-9
63300000	0.004999881382995242	5.682343862976226e-50	5.422240293927958e-65	2.7785991062855792e-8	6.514793196062409e-16	1.8004746849334434e-7	-1.1149343810329339e-19	4.647259333200768e-19	5.070869836877799e-11	1.0012902648622429e-10	1.463720522778148e-9
63400000	0.004999881382995242	5.682343862976226e-50	5.422240293927958e-65	2.7785991062855792e-8	6.514793196062409e-16	1.8004746849334434e-7	-1.1149336684876197e-19	4.647259333200768e-19	5.070869836877799e-11	1.0012902648622429e-10	1.463720522778148e-9
63500000	0.004999881382995242	5.682343862976226e-50	5.422240293927958e-65	2.7785991062855792e-8	6.514793196062409e-16	1.8004746849334434e-7	-1.1149329559423053e-19	4.647259333200768e-19	5.070869836877799e-11	1.0012902648622429e-10	1.463720522778148e-9
63600000	0.004999881382995242	5.682343862976226e-50	5.422240293927958e-65	2.7785991062855792e-8	6.514793196062409e-16	1.8004746849334434e-7	-1.114932243396991e-19	4.647259333200768e-19	5.070869836877799e-11	1.0012902648622429e-10	1.463720522778148e-9
63700000	0.004999881382995242	5.682343862976226e-50	5.422240293927958e-65	2.7785991062855792e-8	6.514793196062409e-16	1.8004746849334434e-7	-1.1149315308516768e-19	4.647259333200768e-19	5.070869836877799e-11	1.0012902648622429e-10	1.463720522778148e-9
63800000	0.004999881382995242	5.682343862976226e-50	5.422240293927958e-65	2.7785991062855792e-8	6.514793196062409e-16	1.8004746849334434e-7	-1.1149308183063624e-19	4.647259333200768e-19	5.070869836877799e-11	1.0012902648622429e-10	1.463720522778148e-9
63900000	0.004999881382995242	5.682343862976226e-50	5.422240293927958e-65	2.7785991062855792e-8	6.514793196062409e-16	1.8004746849334434e-7	-1.1149301057610482e-19	4.647259333200768e-19	5.070869836877799e-11	1.0012902648622429e-10	1.463720522778148e-9
64000000	0.004999881382995242	5.682343862976226e-50	5.422240293927958e-65	2.7785991062855792e-8	6.514793196062409e-16	1.8004746849334434e-7	-1.1149293932157338e-19	4.647259333200768e-19	5.070869836877799e-11	1.0012902648622429e-10	1.463720522778148e-9
64100000	0.004999881382995242	5.682343862976226e-50	5.422240293927958e-65	2.7785991062855796e-8	6.514793196062409e-16	1.8004746849334434e-7	-1.1149286806704197e-19	4.647259333200768e-19	5.070869836877799e-11	1.0012902648622429e-10	1.463720522778148e-9
64200000	0.004999881382995242	5.682343862976226e-50	5.422240293927958e-65	2.7785991062855796e-8	6.514793196062409e-16	1.8004746849334434e-7	-1.1149279681251053e-19	4.647259333200768e-19	5.070869836877799e-11	1.0012902648622429e-10	1.463720522778148e-9
64300000	0.004999881382995242	5.682343862976227e-50	5.422240293927958e-65	2.7785991062855796e-8	6.514793196062409e-16	1.8004746849334434e-7	-1.114927255579791e-19	4.647259333200768e-19	5.070869836877799e-11	1.0012902648622429e-10	1.463720522778148e-9
64400000	0.004999881382995242	5.682343862976227e-50	5.422240293927958e-65	2.7785991062855796e-8	6.514793196062409e-16	1.8004746849334434e-7	-1.1149265430344767e-19	4.647259333200768e-19	5.070869836877799e-11	1.0012902648622429e-10	1.463720522778148e-9
64500000	0.004999881382995242	5.682343862976227e-50	5.422240293927958e-65	2.7785991062855796e-8	6.514793196062409e-16	1.8004746849334434e-7	-1.1149258304891626e-19	4.647259333200768e-19	5.070869836877799e-11	1.0012902648622429e-10	1.463720522778148e-9
64600000	0.004999881382995242	5.682343862976227e-50	5.422240293927958e-65	2.7785991062855796e-8	6.514793196062409e-16	1.8004746849334434e-7	-1.1149251179438482e-19	4.647259333200768e-19	5.070869836877799e-11	1.0012902648622429e-10	1.463720522778148e-9
64700000	0.004999881382995242	5.682343862976227e-50	5.422240293927958e-65	2.7785991062855796e-8	6.514793196062409e-16	1.8004746849334434e-7	-1.114924405398534e-19	4.647259333200768e-19	5.070869836877799e-11	1.0012902648622429e-10	1.463720522778148e-9
64800000	0.004999881382995242	5.682343862976227e-50	5.422240293927958e-65	2.7785991062855796e-8	6.514793196062409e-16	1.8004746849334434e-7	-1.1149236928532196e-19	4.647259333200768e-19	5.070869836877799e-11	1.0012902648622429e-10	1.463720522778148e-9
64900000	0.004999881382995242	5.682343862976227e-50	5.422240293927958e-65	2.7785991062855796e-8	6.514793196062409e-16	1.8004746849334434e-7	-1.1149229803079055e-19	4.647259333200768e-19	5.070869836877799e-11	1.0012902648622429e-10	1.463720522778148e-9
65000000	0.004999881382995242	5.682343862976227e-50	5.422240293927958e-65	2.7785991062855796e-8	6.514793196062409e-16	1.8004746849334434e-7	-1.114922267762591e-19	4.647259333200768e-19	5.070869836877799e-11	1.0012902648622429e-10	1.463720522778148e-9
65100000	0.004999881382995242	5.682343862976227e-50	5.422240293927958e-65	2.7785991062855796e-8	6.514793196062409e-16	1.8004746849334434e-7	-1.114921555217277e-19	4.647259333200768e-19	5.070869836877799e-11	1.0012902648622429e-10	1.463720522778148e-9
65200000	0.004999881382995242	5.682343862976227e-50	5.422240293927958e-65	2.7785991062855796e-8	6.514793196062409e-16	1.8004746849334434e-7	-1.1149208426719625e-19	4.647259333200768e-19	5.070869836877799e-11	1.0012902648622429e-10	1.463720522778148e-9
65300000	0.004999881382995242	5.682343862976227e-50	5.422240293927958e-65	2.7785991062855796e-8	6.514793196062409e-16	1.8004746849334434e-7	-1.114920130126648e-19	4.647259333200768e-19	5.070869836877799e-11	1.0012902648622429e-10	1.463720522778148e-9
65400000	0.004999881382995242	5.682343862976227e-50	5.422240293927958e-65	2.7785991062855796e-8	6.514793196062409e-16	1.8004746849334434e-7	-1.114919417581334e-19	4.647259333200768e-19	5.070869836877799e-11	1.0012902648622429e-10	1.463720522778148e-9
65500000	0.004999881382995242	5.682343862976227e-50	5.422240293927958e-65	2.7785991062855796e-8	6.514793196062409e-16	1.8004746849334434e-7	-1.1149187050360196e-19	4.647259333200768e-19	5.070869836877799e-11	1.0012902648622429e-10	1.463720522778148e-9
65600000	0.004999881382995242	5.682343862976227e-50	5.422240293927958e-65	2.7785991062855796e-8	6.514793196062409e-16	1.8004746849334434e-7	-1.1149179924907054e-19	4.647259333200768e-19	5.070869836877799e-11	1.0012902648622429e-10	1.463720522778148e-9
65700000	0.004999881382995242	5.682343862976227e-50	5.422240293927958e-65	2.7785991062855796e-8	6.514793196062409e-16	1.8004746849334434e-7	-1.114917279945391e-19	4.647259333200768e-19	5.070869836877799e-11	1.0012902648622429e-10	1.463720522778148e-9
65800000	0.004999881382995242	5.682343862976227e-50	5.422240293927958e-65	2.7785991062855796e-8	6.514793196062409e-16	1.8004746849334434e-7	-1.1149165674000769e-19	4.647259333200768e-19	5.070869836877799e-11	1.0012902648622429e-10	1.463720522778148e-9
65900000	0.004999881382995242	5.682343862976227e-50	5.422240293927958e-65	2.7785991062855796e-8	6.514793196062409e-16	1.8004746849334434e-7	-1.1149158548547625e-19	4.647259333200768e-19	5.070869836877799e-11	1.0012902648622429e-10	1.463720522778148e-9
66000000	0.004999881382995242	5.682343862976227e-50	5.422240293927958e-65	2.7785991062855796e-8	6.514793196062409e-16	1.8004746849334434e-7	-1.1149151423094483e-19	4.647259333200768e-19	5.070869836877799e-11	1.0012902648622429e-10	1.463720522778148e-9
66100000	0.004999881382995242	5.682343862976227e-50	5.422240293927958e-65	2.7785991062855796e-8	6.514793196062409e-16	1.8004746849334434e-7	-1.114914429764134e-19	4.647259333200768e-19	5.070869836877799e-11	1.0012902648622429e-10	1.463720522778148e-9
66200000	0.004999881382995242	5.682343862976227e-50	5.422240293927958e-65	2.7785991062855796e-8	6.514793196062409e-16	1.8004746849334434e-7	-1.1149137172188198e-19	4.647259333200768e-19	5.070869836877799e-11	1.0012902648622429e-10	1.463720522778148e-9
66300000	0.004999881382995242	5.682343862976227e-50	5.422240293927958e-65	2.7785991062855796e-8	6.514793196062409e-16	1.8004746849334434e-7	-1.1149130046735054e-19	4.647259333200768e-19	5.070869836877799e-11	1.0012902648622429e-10	1.463720522778148e-9
66400000	0.004999881382995242	5.682343862976227e-50	5.422240293927958e-65	2.7785991062855796e-8	6.514793196062409e-16	1.8004746849334434e-7	-1.1149122921281912e-19	4.647259333200768e-19	5.070869836877799e-11	1.0012902648622429e-10	1.463720522778148e-9
66500000	0.004999881382995242	5.682343862976227e-50	5.422240293927958e-65	2.7785991062855796e-8	6.514793196062409e-16	1.8004746849334434e-7	-1.1149115795828768e-19	4.647259333200768e-19	5.070869836877799e-11	1.0012902648622429e-10	1.463720522778148e-9
66600000	0.004999881382995242	5.682343862976227e-50	5.422240293927958e-65	2.7785991062855796e-8	6.514793196062409e-16	1.8004746849334434e-7	-1.1149108670375627e-19	4.647259333200768e-19	5.070869836877799e-11	1.0012902648622429e-10	1.463720522778148e-9
66700000	0.004999881382995242	5.682343862976227e-50	5.422240293927958e-65	2.7785991062855796e-8	6.514793196062409e-16	1.8004746849334434e-7	-1.1149101544922483e-19	4.647259333200768e-19	5.070869836877799e-11	1.0012902648622429e-10	1.463720522778148e-9
66800000	0.004999881382995242	5.682343862976227e-50	5.422240293927958e-65	2.7785991062855796e-8	6.514793196062409e-16	1.8004746849334434e-7	-1.114909441946934e-19	4.647259333200768e-19	5.070869836877799e-11	1.0012902648622429e-10	1.463720522778148e-9
66900000	0.004999881382995242	5.682343862976227e-50	5.422240293927958e-65	2.7785991062855796e-8	6.514793196062409e-16	1.8004746849334434e-7	-1.1149087294016197e-19	4.647259333200768e-19	5.070869836877799e-11	1.0012902648622429e-10	1.463720522778148e-9
67000000	0.004999881382995242	5.682343862976227e-50	5.422240293927958e-65	2.7785991062855796e-8	6.514793196062409e-16	1.8004746849334434e-7	-1.1149080168563056e-19	4.647259333200768e-19	5.070869836877799e-11	1.0012902648622429e-10	1.463720522778148e-9
67100000	0.004999881382995242	5.682343862976227e-50	5.422240293927958e-65	2.7785991062855796e-8	6.514793196062409e-16	1.8004746849334434e-7	-1.1149073043109912e-19	4.647259333200768e-19	5.070869836877799e-11	1.0012902648622429e-10	1.463720522778148e-9
67200000	0.004999881382995242	5.682343862976227e-50	5.422240293927958e-65	2.7785991062855796e-8	6.514793196062409e-16	1.8004746849334434e-7	-1.1149065917656768e-19	4.647259333200768e-19	5.070869836877799e-11	1.0012902648622429e-10	1.463720522778148e-9
67300000	0.004999881382995242	5.682343862976227e-50	5.422240293927958e-65	2.7785991062855796e-8	6.514793196062409e-16	1.8004746849334434e-7	-1.1149058792203626e-19	4.647259333200768e-19	5.070869836877799e-11	1.0012902648622429e-10	1.463720522778148e-9
67400000	0.004999881382995242	5.682343862976227e-50	5.422240293927958e-65	2.7785991062855796e-8	6.514793196062409e-16	1.8004746849334434e-7	-1.1149051666750482e-19	4.647259333200768e-19	5.070869836877799e-11	1.0012902648622429e-10	1.463720522778148e-9
67500000	0.004999881382995242	5.682343862976227e-50	5.422240293927958e-65	2.7785991062855796e-8	6.514793196062409e-16	1.8004746849334434e-7	-1.114904454129734e-19	4.647259333200768e-19	5.070869836877799e-11	1.0012902648622429e-10	1.463720522778148e-9
67600000	0.004999881382995242	5.682343862976227e-50	5.422240293927958e-65	2.7785991062855796e-8	6.514793196062409e-16	1.8004746849334434e-7	-1.1149037415844197e-19	4.647259333200768e-19	5.070869836877799e-11	1.0012902648622429e-10	1.463720522778148e-9
67700000	0.004999881382995242	5.682343862976227e-50	5.422240293927958e-65	2.7785991062855796e-8	6.514793196062409e-16	1.8004746849334434e-7	-1.1149030290391055e-19	4.647259333200768e-19	5.070869836877799e-11	1.0012902648622429e-10	1.463720522778148e-9
67800000	0.004999881382995242	5.682343862976227e-50	5.422240293927958e-65	2.7785991062855796e-8	6.514793196062409e-16	1.8004746849334434e-7	-1.114902316493791e-19	4.647259333200768e-19	5.070869836877799e-11	1.0012902648622429e-10	1.463720522778148e-9
67900000	0.004999881382995242	5.682343862976227e-50	5.422240293927958e-65	2.7785991062855796e-8	6.514793196062409e-16	1.8004746849334434e-7	-1.114901603948477e-19	4.647259333200768e-19	5.070869836877799e-11	1.0012902648622429e-10	1.463720522778148e-9
68000000	0.004999881382995242	5.682343862976227e-50	5.422240293927958e-65	2.7785991062855796e-8	6.514793196062409e-16	1.8004746849334434e-7	-1.1149008914031626e-19	4.647259333200768e-19	5.070869836877799e-11	1.0012902648622429e-10	1.463720522778148e-9
68100000	0.004999881382995242	5.682343862976227e-50	5.422240293927958e-65	2.7785991062855796e-8	6.514793196062409e-16	1.8004746849334434e-7	-1.1149001788578484e-19	4.647259333200768e-19	5.070869836877799e-11	1.0012902648622429e-10	1.463720522778148e-9
68200000	0.004999881382995242	5.682343862976227e-50	5.422240293927958e-65	2.7785991062855796e-8	6.514793196062409e-16	1.8004746849334434e-7	-1.114899466312534e-19	4.647259333200768e-19	5.070869836877799e-11	1.0012902648622429e-10	1.463720522778148e-9
68300000	0.004999881382995242	5.682343862976227e-50	5.422240293927958e-65	2.7785991062855796e-8	6.514793196062409e-16	1.8004746849334434e-7	-1.1148987537672199e-19	4.647259333200768e-19	5.070869836877799e-11	1.0012902648622429e-10	1.463720522778148e-9
68400000	0.004999881382995242	5.682343862976227e-50	5.422240293927958e-65	2.7785991062855796e-8	6.514793196062409e-16	1.8004746849334434e-7	-1.1148980412219055e-19	4.647259333200768e-19	5.070869836877799e-11	1.0012902648622429e-10	1.463720522778148e-9
68500000	0.004999881382995242	5.682343862976227e-50	5.422240293927958e-65	2.7785991062855796e-8	6.514793196062409e-16	1.8004746849334434e-7	-1.1148973286765913e-19	4.647259333200768e-19	5.070869836877799e-11	1.0012902648622429e-10	1.463720522778148e-9
68600000	0.004999881382995242	5.682343862976227e-50	5.422240293927958e-65	2.7785991062855796e-8	6.514793196062409e-16	1.8004746849334434e-7	-1.114896616131277e-19	4.647259333200768e-19	5.070869836877799e-11	1.0012902648622429e-10	1.463720522778148e-9
68700000	0.004999881382995242	5.682343862976227e-50	5.422240293927958e-65	2.7785991062855796e-8	6.514793196062409e-16	1.8004746849334434e-7	-1.1148959035859628e-19	4.647259333200768e-19	5.070869836877799e-11	1.0012902648622429e-10	1.463720522778148e-9
68800000	0.004999881382995242	5.682343862976227e-50	5.422240293927958e-65	2.7785991062855796e-8	6.514793196062409e-16	1.8004746849334434e-7	-1.1148951910406484e-19	4.647259333200768e-19	5.070869836877799e-11	1.0012902648622429e-10	1.463720522778148e-9
68900000	0.004999881382995242	5.682343862976226e-50	5.422240293927958e-65	2.7785991062855796e-8	6.514793196062409e-16	1.8004746849334434e-7	-1.114894478495334e-19	4.647259333200768e-19	5.070869836877799e-11	1.0012902648622429e-10	1.463720522778148e-9
69000000	0.004999881382995242	5.682343862976226e-50	5.422240293927958e-65	2.7785991062855796e-8	6.514793196062409e-16	1.8004746849334434e-7	-1.1148937659500198e-19	4.647259333200768e-19	5.070869836877799e-11	1.0012902648622429e-10	1.463720522778148e-9
69100000	0.004999881382995242	5.682343862976226e-50	5.422240293927958e-65	2.7785991062855796e-8	6.514793196062409e-16	1.8004746849334434e-7	-1.1148930534047054e-19	4.647259333200768e-19	5.070869836877799e-11	1.0012902648622429e-10	1.463720522778148e-9
69200000	0.004999881382995242	5.682343862976226e-50	5.422240293927958e-65	2.7785991062855796e-8	6.514793196062409e-16	1.8004746849334434e-7	-1.1148923408593913e-19	4.647259333200768e-19	5.070869836877799e-11	1.0012902648622429e-10	1.463720522778148e-9
69300000	0.004999881382995242	5.682343862976226e-50	5.422240293927958e-65	2.7785991062855796e-8	6.514793196062409e-16	1.8004746849334434e-7	-1.1148916283140769e-19	4.647259333200768e-19	5.070869836877799e-11	1.0012902648622429e-10	1.463720522778148e-9
69400000	0.004999881382995242	5.682343862976226e-50	5.422240293927958e-65	2.7785991062855796e-8	6.514793196062409e-16	1.8004746849334434e-7	-1.1148909157687627e-19	4.647259333200768e-19	5.070869836877799e-11	1.0012902648622429e-10	1.463720522778148e-9
69500000	0.004999881382995242	5.682343862976226e-50	5.422240293927958e-65	2.7785991062855796e-8	6.514793196062409e-16	1.8004746849334434e-7	-1.1148902032234483e-19	4.647259333200768e-19	5.070869836877799e-11	1.0012902648622429e-10	1.463720522778148e-9
69600000	0.004999881382995242	5.682343862976226e-50	5.422240293927958e-65	2.7785991062855796e-8	6.514793196062409e-16	1.8004746849334434e-7	-1.1148894906781342e-19	4.647259333200768e-19	5.070869836877799e-11	1.0012902648622429e-10	1.463720522778148e-9
69700000	0.004999881382995242	5.682343862976226e-50	5.422240293927958e-65	2.7785991062855796e-8	6.514793196062409e-16	1.8004746849334434e-7	-1.1148887781328198e-19	4.647259333200768e-19	5.070869836877799e-11	1.0012902648622429e-10	1.463720522778148e-9
69800000	0.004999881382995242	5.682343862976226e-50	5.422240293927958e-65	2.7785991062855796e-8	6.514793196062409e-16	1.8004746849334434e-7	-1.1148880655875056e-19	4.647259333200768e-19	5.070869836877799e-11	1.0012902648622429e-10	1.463720522778148e-9
69900000	0.004999881382995242	5.682343862976226e-50	5.422240293927958e-65	2.7785991062855796e-8	6.514793196062409e-16	1.8004746849334434e-7	-1.1148873530421912e-19	4.647259333200768e-19	5.070869836877799e-11	1.0012902648622429e-10	1.463720522778148e-9
70000000	0.004999881382995242	5.682343862976226e-50	5.422240293927958e-65	2.7785991062855796e-8	6.514793196062409e-16	1.8004746849334434e-7	-1.114886640496877e-19	4.647259333200768e-19	5.070869836877799e-11	1.0012902648622429e-10	1.463720522778148e-9
70100000	0.004999881382995242	5.682343862976226e-50	5.422240293927958e-65	2.7785991062855796e-8	6.514793196062409e-16	1.8004746849334434e-7	-1.1148859279515627e-19	4.647259333200768e-19	5.070869836877799e-11	1.0012902648622429e-10	1.463720522778148e-9
70200000	0.004999881382995242	5.682343862976226e-50	5.422240293927958e-65	2.7785991062855796e-8	6.514793196062409e-16	1.8004746849334434e-7	-1.1148852154062485e-19	4.647259333200768e-19	5.070869836877799e-11	1.0012902648622429e-10	1.463720522778148e-9
70300000	0.004999881382995242	5.682343862976226e-50	5.422240293927958e-65	2.7785991062855796e-8	6.514793196062409e-16	1.8004746849334434e-7	-1.114884502860934e-19	4.647259333200768e-19	5.070869836877799e-11	1.0012902648622429e-10	1.463720522778148e-9
70400000	0.004999881382995242	5.682343862976226e-50	5.422240293927958e-65	2.7785991062855796e-8	6.514793196062409e-16	1.8004746849334434e-7	-1.1148837903156197e-19	4.647259333200768e-19	5.070869836877799e-11	1.0012902648622429e-10	1.463720522778148e-9
70500000	0.004999881382995242	5.682343862976225e-50	5.422240293927958e-65	2.7785991062855796e-8	6.514793196062409e-16	1.8004746849334434e-7	-1.1148830777703056e-19	4.647259333200768e-19	5.070869836877799e-11	1.0012902648622429e-10	1.463720522778148e-9
70600000	0.004999881382995242	5.682343862976225e-50	5.422240293927958e-65	2.7785991062855792e-8	6.514793196062409e-16	1.8004746849334434e-7	-1.1148823652249912e-19	4.647259333200768e-19	5.070869836877799e-11	1.0012902648622429e-10	1.463720522778148e-9
70700000	0.004999881382995242	5.682343862976225e-50	5.422240293927958e-65	2.7785991062855792e-8	6.514793196062409e-16	1.8004746849334434e-7	-1.114881652679677e-19	4.647259333200768e-19	5.070869836877799e-11	1.0012902648622429e-10	1.463720522778148e-9
70800000	0.004999881382995242	5.682343862976225e-50	5.422240293927958e-65	2.7785991062855792e-8	6.514793196062409e-16	1.8004746849334434e-7	-1.1148809401343626e-19	4.647259333200768e-19	5.070869836877799e-11	1.0012902648622429e-10	1.463720522778148e-9
70900000	0.004999881382995242	5.682343862976225e-50	5.422240293927958e-65	2.7785991062855792e-8	6.514793196062409e-16	1.8004746849334434e-7	-1.1148802275890485e-19	4.647259333200768e-19	5.070869836877799e-11	1.0012902648622429e-10	1.463720522778148e-9
71000000	0.004999881382995242	5.682343862976225e-50	5.422240293927958e-65	2.7785991062855792e-8	6.514793196062409e-16	1.8004746849334434e-7	-1.114879515043734e-19	4.647259333200768e-19	5.070869836877799e-11	1.0012902648622429e-10	1.463720522778148e-9
71100000	0.004999881382995242	5.682343862976225e-50	5.422240293927958e-65	2.7785991062855792e-8	6.514793196062409e-16	1.8004746849334434e-7	-1.11487880249842e-19	4.647259333200768e-19	5.070869836877799e-11	1.0012902648622429e-10	1.463720522778148e-9
71200000	0.004999881382995242	5.682343862976225e-50	5.422240293927958e-65	2.7785991062855792e-8	6.514793196062409e-16	1.8004746849334434e-7	-1.1148780899531055e-19	4.647259333200768e-19	5.070869836877799e-11	1.0012902648622429e-10	1.463720522778148e-9
71300000	0.004999881382995242	5.682343862976225e-50	5.422240293927958e-65	2.7785991062855792e-8	6.514793196062409e-16	1.8004746849334434e-7	-1.1148773774077914e-19	4.647259333200768e-19	5.070869836877799e-11	1.0012902648622429e-10	1.463720522778148e-9
71400000	0.004999881382995242	5.682343862976225e-50	5.422240293927958e-65	2.7785991062855792e-8	6.514793196062409e-16	1.8004746849334434e-7	-1.114876664862477e-19	4.647259333200768e-19	5.070869836877799e-11	1.0012902648622429e-10	1.463720522778148e-9
71500000	0.004999881382995242	5.682343862976225e-50	5.422240293927958e-65	2.7785991062855792e-8	6.514793196062409e-16	1.8004746849334434e-7	-1.1148759523171628e-19	4.647259333200768e-19	5.070869836877799e-11	1.0012902648622429e-10	1.463720522778148e-9
71600000	0.004999881382995242	5.682343862976225e-50	5.422240293927958e-65	2.7785991062855792e-8	6.514793196062409e-16	1.8004746849334434e-7	-1.1148752397718484e-19	4.647259333200769e-19	5.070869836877799e-11	1.0012902648622429e-10	1.463720522778148e-9
71700000	0.004999881382995242	5.682343862976225e-50	5.422240293927958e-65	2.7785991062855792e-8	6.514793196062409e-16	1.8004746849334434e-7	-1.1148745272265343e-19	4.647259333200769e-19	5.070869836877799e-11	1.001290264862243e-10	1.463720522778148e-9
71800000	0.004999881382995242	5.682343862976224e-50	5.422240293927958e-65	2.7785991062855792e-8	6.514793196062409e-16	1.8004746849334434e-7	-1.1148738146812199e-19	4.647259333200769e-19	5.070869836877799e-11	1.001290264862243e-10	1.463720522778148e-9
71900000	0.004999881382995242	5.682343862976224e-50	5.422240293927958e-65	2.7785991062855792e-8	6.514793196062409e-16	1.8004746849334434e-7	-1.1148731021359055e-19	4.647259333200769e-19	5.070869836877799e-11	1.001290264862243e-10	1.463720522778148e-9
72000000	0.004999881382995242	5.682343862976224e-50	5.422240293927958e-65	2.7785991062855792e-8	6.514793196062409e-16	1.8004746849334434e-7	-1.1148723895905913e-19	4.647259333200769e-19	5.070869836877799e-11	1.001290264862243e-10	1.463720522778148e-9
72100000	0.004999881382995242	5.682343862976224e-50	5.422240293927958e-65	2.7785991062855792e-8	6.514793196062409e-16	1.8004746849334434e-7	-1.114871677045277e-19	4.647259333200769e-19	5.070869836877799e-11	1.001290264862243e-10	1.463720522778148e-9
72200000	0.004999881382995242	5.682343862976224e-50	5.422240293927958e-65	2.7785991062855792e-8	6.514793196062409e-16	1.8004746849334434e-7	-1.1148709644999628e-19	4.647259333200769e-19	5.070869836877799e-11	1.001290264862243e-10	1.463720522778148e-9
72300000	0.004999881382995242	5.682343862976224e-50	5.422240293927958e-65	2.7785991062855792e-8	6.514793196062409e-16	1.8004746849334434e-7	-1.1148702519546484e-19	4.647259333200769e-19	5.070869836877798e-11	1.001290264862243e-10	1.463720522778148e-9
72400000	0.004999881382995242	5.682343862976224e-50	5.422240293927958e-65	2.7785991062855792e-8	6.514793196062409e-16	1.8004746849334434e-7	-1.1148695394093342e-19	4.647259333200769e-19	5.070869836877798e-11	1.001290264862243e-10	1.463720522778148e-9
72500000	0.004999881382995242	5.682343862976224e-50	5.422240293927958e-65	2.7785991062855792e-8	6.514793196062409e-16	1.8004746849334434e-7	-1.1148688268640198e-19	4.647259333200769e-19	5.070869836877798e-11	1.001290264862243e-10	1.463720522778148e-9
72600000	0.004999881382995242	5.682343862976224e-50	5.422240293927958e-65	2.7785991062855792e-8	6.514793196062409e-16	1.8004746849334434e-7	-1.1148681143187057e-19	4.647259333200769e-19	5.070869836877798e-11	1.001290264862243e-10	1.463720522778148e-9
72700000	0.004999881382995242	5.682343862976224e-50	5.422240293927958e-65	2.7785991062855792e-8	6.514793196062409e-16	1.8004746849334434e-7	-1.1148674017733913e-19	4.647259333200769e-19	5.070869836877798e-11	1.001290264862243e-10	1.463720522778148e-9
72800000	0.004999881382995242	5.682343862976224e-50	5.422240293927958e-65	2.7785991062855792e-8	6.514793196062409e-16	1.8004746849334434e-7	-1.114866689228077e-19	4.647259333200769e-19	5.070869836877798e-11	1.001290264862243e-10	1.463720522778148e-9
72900000	0.004999881382995242	5.682343862976224e-50	5.422240293927958e-65	2.7785991062855792e-8	6.514793196062409e-16	1.8004746849334434e-7	-1.1148659766827627e-19	4.647259333200769e-19	5.070869836877798e-11	1.001290264862243e-10	1.463720522778148e-9
73000000	0.004999881382995242	5.682343862976224e-50	5.422240293927958e-65	2.7785991062855792e-8	6.514793196062409e-16	1.8004746849334434e-7	-1.1148652641374486e-19	4.647259333200769e-19	5.070869836877798e-11	1.001290264862243e-10	1.463720522778148e-9
73100000	0.004999881382995242	5.6823438629762235e-50	5.422240293927958e-65	2.7785991062855792e-8	6.514793196062409e-16	1.8004746849334434e-7	-1.1148645515921342e-19	4.647259333200769e-19	5.070869836877798e-11	1.001290264862243e-10	1.463720522778148e-9
73200000	0.004999881382995242	5.6823438629762235e-50	5.422240293927958e-65	2.7785991062855792e-8	6.514793196062409e-16	1.8004746849334434e-7	-1.11486383904682e-19	4.647259333200769e-19	5.070869836877798e-11	1.001290264862243e-10	1.463720522778148e-9
73300000	0.004999881382995242	5.6823438629762235e-50	5.422240293927958e-65	2.778599106285579e-8	6.514793196062409e-16	1.8004746849334434e-7	-1.1148631265015056e-19	4.647259333200769e-19	5.070869836877798e-11	1.001290264862243e-10	1.463720522778148e-9
73400000	0.004999881382995242	5.6823438629762235e-50	5.422240293927958e-65	2.778599106285579e-8	6.514793196062409e-16	1.8004746849334434e-7	-1.1148624139561915e-19	4.647259333200769e-19	5.070869836877798e-11	1.001290264862243e-10	1.463720522778148e-9
73500000	0.004999881382995242	5.6823438629762235e-50	5.422240293927958e-65	2.778599106285579e-8	6.514793196062409e-16	1.8004746849334434e-7	-1.114861701410877e-19	4.647259333200769e-19	5.070869836877798e-11	1.001290264862243e-10	1.463720522778148e-9
73600000	0.004999881382995242	5.6823438629762235e-50	5.422240293927958e-65	2.778599106285579e-8	6.514793196062409e-16	1.8004746849334434e-7	-1.1148609888655627e-19	4.647259333200769e-19	5.070869836877798e-11	1.001290264862243e-10	1.463720522778148e-9
73700000	0.004999881382995242	5.6823438629762235e-50	5.422240293927958e-65	2.778599106285579e-8	6.514793196062409e-16	1.8004746849334434e-7	-1.1148602763202485e-19	4.647259333200769e-19	5.070869836877798e-11	1.001290264862243e-10	1.463720522778148e-9
73800000	0.004999881382995242	5.6823438629762235e-50	5.422240293927958e-65	2.778599106285579e-8	6.514793196062409e-16	1.8004746849334434e-7	-1.1148595637749341e-19	4.647259333200769e-19	5.070869836877798e-11	1.001290264862243e-10	1.463720522778148e-9
73900000	0.004999881382995242	5.6823438629762235e-50	5.422240293927958e-65	2.778599106285579e-8	6.514793196062409e-16	1.8004746849334434e-7	-1.11485885122962e-19	4.647259333200769e-19	5.070869836877798e-11	1.001290264862243e-10	1.463720522778148e-9
74000000	0.004999881382995242	5.6823438629762235e-50	5.422240293927958e-65	2.778599106285579e-8	6.514793196062409e-16	1.8004746849334434e-7	-1.1148581386843056e-19	4.647259333200769e-19	5.070869836877798e-11	1.001290264862243e-10	1.463720522778148e-9
74100000	0.004999881382995242	5.6823438629762235e-50	5.422240293927958e-65	2.778599106285579e-8	6.514793196062409e-16	1.8004746849334434e-7	-1.1148574261389914e-19	4.647259333200769e-19	5.070869836877798e-11	1.001290264862243e-10	1.463720522778148e-9
74200000	0.004999881382995242	5.6823438629762235e-50	5.422240293927958e-65	2.778599106285579e-8	6.514793196062409e-16	1.8004746849334434e-7	-1.114856713593677e-19	4.647259333200769e-19	5.070869836877798e-11	1.001290264862243e-10	1.463720522778148e-9
74300000	0.004999881382995242	5.6823438629762235e-50	5.422240293927958e-65	2.778599106285579e-8	6.514793196062409e-16	1.8004746849334434e-7	-1.1148560010483629e-19	4.647259333200769e-19	5.070869836877798e-11	1.001290264862243e-10	1.463720522778148e-9
74400000	0.004999881382995242	5.6823438629762235e-50	5.422240293927958e-65	2.778599106285579e-8	6.514793196062409e-16	1.8004746849334434e-7	-1.1148552885030485e-19	4.647259333200769e-19	5.070869836877798e-11	1.001290264862243e-10	1.463720522778148e-9
74500000	0.004999881382995242	5.682343862976223e-50	5.422240293927958e-65	2.778599106285579e-8	6.514793196062409e-16	1.8004746849334434e-7	-1.1148545759577343e-19	4.647259333200769e-19	5.070869836877798e-11	1.001290264862243e-10	1.463720522778148e-9
74600000	0.004999881382995242	5.682343862976223e-50	5.422240293927958e-65	2.778599106285579e-8	6.514793196062409e-16	1.8004746849334434e-7	-1.11485386341242e-19	4.647259333200769e-19	5.070869836877798e-11	1.001290264862243e-10	1.463720522778148e-9
74700000	0.004999881382995242	5.682343862976223e-50	5.422240293927958e-65	2.778599106285579e-8	6.514793196062409e-16	1.8004746849334434e-7	-1.1148531508671058e-19	4.647259333200769e-19	5.070869836877798e-11	1.001290264862243e-10	1.463720522778148e-9
74800000	0.004999881382995242	5.682343862976223e-50	5.422240293927958e-65	2.778599106285579e-8	6.514793196062409e-16	1.8004746849334434e-7	-1.1148524383217914e-19	4.647259333200769e-19	5.070869836877798e-11	1.001290264862243e-10	1.463720522778148e-9
74900000	0.004999881382995242	5.682343862976223e-50	5.422240293927958e-65	2.778599106285579e-8	6.514793196062409e-16	1.8004746849334434e-7	-1.1148517257764772e-19	4.647259333200769e-19	5.070869836877798e-11	1.001290264862243e-10	1.463720522778148e-9
75000000	0.004999881382995242	5.682343862976223e-50	5.422240293927958e-65	2.778599106285579e-8	6.514793196062409e-16	1.8004746849334434e-7	-1.1148510132311628e-19	4.647259333200769e-19	5.070869836877798e-11	1.001290264862243e-10	1.463720522778148e-9
75100000	0.004999881382995242	5.682343862976223e-50	5.422240293927958e-65	2.778599106285579e-8	6.514793196062409e-16	1.8004746849334434e-7	-1.1148503006858487e-19	4.647259333200769e-19	5.070869836877798e-11	1.001290264862243e-10	1.463720522778148e-9
75200000	0.004999881382995242	5.682343862976223e-50	5.422240293927958e-65	2.778599106285579e-8	6.514793196062409e-16	1.8004746849334434e-7	-1.1148495881405343e-19	4.647259333200769e-19	5.070869836877798e-11	1.001290264862243e-10	1.463720522778148e-9
75300000	0.004999881382995242	5.682343862976223e-50	5.422240293927958e-65	2.778599106285579e-8	6.514793196062409e-16	1.8004746849334434e-7	-1.1148488755952199e-19	4.647259333200769e-19	5.070869836877798e-11	1.001290264862243e-10	1.463720522778148e-9
75400000	0.004999881382995242	5.682343862976223e-50	5.422240293927958e-65	2.778599106285579e-8	6.514793196062409e-16	1.8004746849334434e-7	-1.1148481630499057e-19	4.647259333200769e-19	5.070869836877798e-11	1.001290264862243e-10	1.463720522778148e-9
75500000	0.004999881382995242	5.682343862976223e-50	5.422240293927958e-65	2.778599106285579e-8	6.514793196062409e-16	1.8004746849334434e-7	-1.1148474505045913e-19	4.647259333200769e-19	5.070869836877798e-11	1.001290264862243e-10	1.463720522778148e-9
75600000	0.004999881382995242	5.682343862976223e-50	5.422240293927958e-65	2.778599106285579e-8	6.514793196062409e-16	1.8004746849334434e-7	-1.1148467379592772e-19	4.647259333200769e-19	5.070869836877798e-11	1.001290264862243e-10	1.463720522778148e-9
75700000	0.004999881382995242	5.682343862976223e-50	5.422240293927958e-65	2.778599106285579e-8	6.514793196062409e-16	1.8004746849334434e-7	-1.1148460254139628e-19	4.647259333200769e-19	5.070869836877798e-11	1.001290264862243e-10	1.463720522778148e-9
75800000	0.004999881382995242	5.682343862976223e-50	5.422240293927958e-65	2.778599106285579e-8	6.514793196062409e-16	1.8004746849334434e-7	-1.1148453128686486e-19	4.647259333200769e-19	5.070869836877798e-11	1.001290264862243e-10	1.463720522778148e-9
75900000	0.004999881382995242	5.682343862976223e-50	5.422240293927958e-65	2.778599106285579e-8	6.514793196062409e-16	1.8004746849334434e-7	-1.1148446003233342e-19	4.647259333200769e-19	5.070869836877798e-11	1.001290264862243e-10	1.463720522778148e-9
76000000	0.004999881382995242	5.682343862976223e-50	5.422240293927958e-65	2.778599106285579e-8	6.514793196062409e-16	1.8004746849334434e-7	-1.11484388777802e-19	4.647259333200769e-19	5.070869836877798e-11	1.001290264862243e-10	1.463720522778148e-9
76100000	0.004999881382995242	5.682343862976223e-50	5.422240293927958e-65	2.778599106285579e-8	6.514793196062409e-16	1.8004746849334434e-7	-1.1148431752327057e-19	4.647259333200769e-19	5.070869836877798e-11	1.001290264862243e-10	1.463720522778148e-9
76200000	0.004999881382995242	5.682343862976223e-50	5.422240293927958e-65	2.778599106285579e-8	6.514793196062409e-16	1.8004746849334434e-7	-1.1148424626873915e-19	4.647259333200769e-19	5.070869836877798e-11	1.001290264862243e-10	1.463720522778148e-9
76300000	0.004999881382995242	5.682343862976223e-50	5.422240293927958e-65	2.778599106285579e-8	6.514793196062409e-16	1.8004746849334434e-7	-1.114841750142077e-19	4.647259333200769e-19	5.070869836877798e-11	1.001290264862243e-10	1.463720522778148e-9
76400000	0.004999881382995242	5.682343862976223e-50	5.422240293927958e-65	2.778599106285579e-8	6.514793196062409e-16	1.8004746849334434e-7	-1.114841037596763e-19	4.647259333200769e-19	5.070869836877798e-11	1.001290264862243e-10	1.463720522778148e-9
76500000	0.004999881382995242	5.682343862976223e-50	5.422240293927958e-65	2.778599106285579e-8	6.514793196062409e-16	1.8004746849334434e-7	-1.1148403250514486e-19	4.647259333200769e-19	5.070869836877798e-11	1.001290264862243e-10	1.463720522778148e-9
76600000	0.004999881382995242	5.682343862976223e-50	5.422240293927958e-65	2.778599106285579e-8	6.514793196062409e-16	1.8004746849334434e-7	-1.1148396125061344e-19	4.647259333200769e-19	5.070869836877798e-11	1.001290264862243e-10	1.463720522778148e-9
76700000	0.004999881382995242	5.682343862976223e-50	5.422240293927958e-65	2.778599106285579e-8	6.514793196062409e-16	1.8004746849334434e-7	-1.11483889996082e-19	4.647259333200769e-19	5.070869836877798e-11	1.001290264862243e-10	1.463720522778148e-9
76800000	0.004999881382995242	5.682343862976223e-50	5.422240293927958e-65	2.778599106285579e-8	6.514793196062409e-16	1.8004746849334434e-7	-1.1148381874155059e-19	4.647259333200769e-19	5.070869836877798e-11	1.001290264862243e-10	1.463720522778148e-9
76900000	0.004999881382995242	5.682343862976223e-50	5.422240293927958e-65	2.778599106285579e-8	6.514793196062409e-16	1.8004746849334434e-7	-1.1148374748701915e-19	4.647259333200769e-19	5.070869836877798e-11	1.001290264862243e-10	1.463720522778148e-9
77000000	0.004999881382995242	5.682343862976222e-50	5.422240293927958e-65	2.778599106285579e-8	6.514793196062409e-16	1.8004746849334434e-7	-1.1148367623248773e-19	4.647259333200769e-19	5.070869836877798e-11	1.001290264862243e-10	1.463720522778148e-9
77100000	0.004999881382995242	5.682343862976222e-50	5.422240293927958e-65	2.778599106285579e-8	6.514793196062409e-16	1.8004746849334434e-7	-1.114836049779563e-19	4.647259333200769e-19	5.070869836877798e-11	1.001290264862243e-10	1.463720522778148e-9
77200000	0.004999881382995242	5.682343862976222e-50	5.422240293927958e-65	2.778599106285579e-8	6.514793196062409e-16	1.8004746849334434e-7	-1.1148353372342485e-19	4.647259333200769e-19	5.070869836877798e-11	1.001290264862243e-10	1.463720522778148e-9
77300000	0.004999881382995242	5.682343862976222e-50	5.422240293927958e-65	2.778599106285579e-8	6.514793196062409e-16	1.8004746849334434e-7	-1.1148346246889344e-19	4.647259333200769e-19	5.070869836877798e-11	1.001290264862243e-10	1.463720522778148e-9
77400000	0.004999881382995242	5.682343862976222e-50	5.422240293927958e-65	2.778599106285579e-8	6.514793196062409e-16	1.8004746849334434e-7	-1.11483391214362e-19	4.647259333200769e-19	5.070869836877798e-11	1.001290264862243e-10	1.463720522778148e-9
77500000	0.004999881382995242	5.682343862976222e-50	5.422240293927958e-65	2.778599106285579e-8	6.514793196062409e-16	1.8004746849334434e-7	-1.1148331995983058e-19	4.647259333200769e-19	5.070869836877798e-11	1.001290264862243e-10	1.463720522778148e-9
77600000	0.004999881382995242	5.682343862976222e-50	5.422240293927958e-65	2.778599106285579e-8	6.514793196062409e-16	1.8004746849334434e-7	-1.1148324870529914e-19	4.647259333200769e-19	5.070869836877798e-11	1.001290264862243e-10	1.463720522778148e-9
77700000	0.004999881382995242	5.682343862976222e-50	5.422240293927958e-65	2.778599106285579e-8	6.514793196062409e-16	1.8004746849334434e-7	-1.1148317745076773e-19	4.647259333200769e-19	5.070869836877798e-11	1.001290264862243e-10	1.463720522778148e-9
77800000	0.004999881382995242	5.682343862976222e-50	5.422240293927958e-65	2.778599106285579e-8	6.514793196062409e-16	1.8004746849334434e-7	-1.1148310619623629e-19	4.647259333200769e-19	5.070869836877798e-11	1.001290264862243e-10	1.463720522778148e-9
77900000	0.004999881382995242	5.682343862976222e-50	5.422240293927958e-65	2.778599106285579e-8	6.514793196062409e-16	1.8004746849334434e-7	-1.1148303494170487e-19	4.647259333200769e-19	5.070869836877798e-11	1.001290264862243e-10	1.463720522778148e-9
78000000	0.004999881382995242	5.682343862976222e-50	5.422240293927958e-65	2.778599106285579e-8	6.514793196062409e-16	1.8004746849334434e-7	-1.1148296368717343e-19	4.647259333200769e-19	5.070869836877798e-11	1.001290264862243e-10	1.463720522778148e-9
78100000	0.004999881382995242	5.682343862976222e-50	5.422240293927958e-65	2.778599106285579e-8	6.514793196062409e-16	1.8004746849334434e-7	-1.1148289243264202e-19	4.647259333200769e-19	5.070869836877798e-11	1.001290264862243e-10	1.463720522778148e-9
78200000	0.004999881382995242	5.682343862976222e-50	5.422240293927958e-65	2.778599106285579e-8	6.514793196062409e-16	1.8004746849334434e-7	-1.1148282117811058e-19	4.647259333200769e-19	5.070869836877798e-11	1.001290264862243e-10	1.463720522778148e-9
78300000	0.004999881382995242	5.682343862976222e-50	5.422240293927958e-65	2.778599106285579e-8	6.514793196062409e-16	1.8004746849334434e-7	-1.1148274992357916e-19	4.647259333200769e-19	5.070869836877798e-11	1.001290264862243e-10	1.463720522778148e-9
78400000	0.004999881382995242	5.682343862976222e-50	5.422240293927958e-65	2.778599106285579e-8	6.514793196062409e-16	1.8004746849334434e-7	-1.1148267866904772e-19	4.647259333200769e-19	5.070869836877798e-11	1.001290264862243e-10	1.463720522778148e-9
78500000	0.004999881382995242	5.682343862976222e-50	5.422240293927958e-65	2.778599106285579e-8	6.514793196062409e-16	1.8004746849334434e-7	-1.114826074145163e-19	4.647259333200769e-19	5.070869836877798e-11	1.001290264862243e-10	1.463720522778148e-9
78600000	0.004999881382995242	5.682343862976222e-50	5.422240293927958e-65	2.778599106285579e-8	6.514793196062409e-16	1.8004746849334434e-7	-1.1148253615998487e-19	4.647259333200769e-19	5.070869836877798e-11	1.001290264862243e-10	1.463720522778148e-9
78700000	0.004999881382995242	5.682343862976222e-50	5.422240293927958e-65	2.778599106285579e-8	6.514793196062409e-16	1.8004746849334434e-7	-1.1148246490545345e-19	4.647259333200769e-19	5.070869836877798e-11	1.001290264862243e-10	1.463720522778148e-9
78800000	0.004999881382995242	5.682343862976222e-50	5.422240293927958e-65	2.778599106285579e-8	6.514793196062409e-16	1.8004746849334434e-7	-1.11482393650922e-19	4.647259333200769e-19	5.070869836877798e-11	1.001290264862243e-10	1.463720522778148e-9
78900000	0.004999881382995242	5.682343862976222e-50	5.422240293927958e-65	2.778599106285579e-8	6.514793196062409e-16	1.8004746849334434e-7	-1.1148232239639057e-19	4.647259333200769e-19	5.070869836877798e-11	1.001290264862243e-10	1.463720522778148e-9
79000000	0.004999881382995242	5.682343862976222e-50	5.422240293927958e-65	2.778599106285579e-8	6.514793196062409e-16	1.8004746849334434e-7	-1.1148225114185916e-19	4.647259333200769e-19	5.070869836877798e-11	1.001290264862243e-10	1.463720522778148e-9
79100000	0.004999881382995242	5.682343862976223e-50	5.422240293927958e-65	2.778599106285579e-8	6.514793196062409e-16	1.8004746849334434e-7	-1.1148217988732772e-19	4.647259333200769e-19	5.070869836877798e-11	1.001290264862243e-10	1.463720522778148e-9
79200000	0.004999881382995242	5.682343862976223e-50	5.422240293927958e-65	2.778599106285579e-8	6.514793196062409e-16	1.8004746849334434e-7	-1.114821086327963e-19	4.647259333200769e-19	5.070869836877798e-11	1.001290264862243e-10	1.463720522778148e-9
79300000	0.004999881382995242	5.682343862976223e-50	5.422240293927958e-65	2.778599106285579e-8	6.514793196062409e-16	1.8004746849334434e-7	-1.1148203737826486e-19	4.647259333200769e-19	5.070869836877798e-11	1.001290264862243e-10	1.463720522778148e-9
79400000	0.004999881382995242	5.682343862976223e-50	5.422240293927958e-65	2.778599106285579e-8	6.514793196062409e-16	1.8004746849334434e-7	-1.1148196612373345e-19	4.647259333200769e-19	5.070869836877798e-11	1.001290264862243e-10	1.463720522778148e-9
79500000	0.004999881382995242	5.682343862976223e-50	5.422240293927958e-65	2.778599106285579e-8	6.514793196062409e-16	1.8004746849334434e-7	-1.11481894869202e-19	4.647259333200769e-19	5.070869836877798e-11	1.001290264862243e-10	1.463720522778148e-9
79600000	0.004999881382995242	5.682343862976223e-50	5.422240293927958e-65	2.778599106285579e-8	6.514793196062409e-16	1.8004746849334434e-7	-1.114818236146706e-19	4.647259333200769e-19	5.070869836877798e-11	1.001290264862243e-10	1.463720522778148e-9
79700000	0.004999881382995242	5.682343862976223e-50	5.422240293927958e-65	2.778599106285579e-8	6.514793196062409e-16	1.8004746849334434e-7	-1.1148175236013915e-19	4.647259333200769e-19	5.070869836877798e-11	1.001290264862243e-10	1.463720522778148e-9
79800000	0.004999881382995242	5.682343862976223e-50	5.422240293927958e-65	2.778599106285579e-8	6.514793196062409e-16	1.8004746849334434e-7	-1.1148168110560774e-19	4.647259333200769e-19	5.070869836877798e-11	1.001290264862243e-10	1.463720522778148e-9
79900000	0.004999881382995242	5.682343862976223e-50	5.422240293927958e-65	2.778599106285579e-8	6.514793196062409e-16	1.8004746849334434e-7	-1.114816098510763e-19	4.647259333200769e-19	5.070869836877798e-11	1.001290264862243e-10	1.463720522778148e-9
80000000	0.004999881382995242	5.682343862976223e-50	5.422240293927958e-65	2.778599106285579e-8	6.514793196062409e-16	1.8004746849334434e-7	-1.1148153859654488e-19	4.647259333200769e-19	5.070869836877798e-11	1.001290264862243e-10	1.463720522778148e-9
80100000	0.004999881382995242	5.682343862976223e-50	5.422240293927958e-65	2.778599106285579e-8	6.514793196062409e-16	1.8004746849334434e-7	-1.1148146734201344e-19	4.647259333200769e-19	5.070869836877798e-11	1.001290264862243e-10	1.463720522778148e-9
80200000	0.004999881382995242	5.682343862976223e-50	5.422240293927958e-65	2.778599106285579e-8	6.514793196062409e-16	1.8004746849334434e-7	-1.1148139608748203e-19	4.647259333200769e-19	5.070869836877798e-11	1.001290264862243e-10	1.463720522778148e-9
80300000	0.004999881382995242	5.682343862976223e-50	5.422240293927958e-65	2.778599106285579e-8	6.514793196062409e-16	1.8004746849334434e-7	-1.1148132483295059e-19	4.647259333200769e-19	5.070869836877798e-11	1.001290264862243e-10	1.463720522778148e-9
80400000	0.004999881382995242	5.682343862976223e-50	5.422240293927958e-65	2.778599106285579e-8	6.514793196062409e-16	1.8004746849334434e-7	-1.1148125357841915e-19	4.647259333200769e-19	5.070869836877798e-11	1.001290264862243e-10	1.463720522778148e-9
80500000	0.004999881382995242	5.682343862976223e-50	5.422240293927958e-65	2.778599106285579e-8	6.514793196062409e-16	1.8004746849334434e-7	-1.1148118232388773e-19	4.647259333200769e-19	5.070869836877798e-11	1.001290264862243e-10	1.463720522778148e-9
80600000	0.004999881382995242	5.682343862976223e-50	5.422240293927958e-65	2.778599106285579e-8	6.514793196062409e-16	1.8004746849334434e-7	-1.114811110693563e-19	4.647259333200769e-19	5.070869836877798e-11	1.001290264862243e-10	1.463720522778148e-9
80700000	0.004999881382995242	5.682343862976223e-50	5.422240293927958e-65	2.778599106285579e-8	6.514793196062409e-16	1.8004746849334434e-7	-1.1148103981482488e-19	4.647259333200769e-19	5.070869836877798e-11	1.001290264862243e-10	1.463720522778148e-9
80800000	0.004999881382995242	5.682343862976223e-50	5.422240293927958e-65	2.778599106285579e-8	6.514793196062409e-16	1.8004746849334434e-7	-1.1148096856029344e-19	4.647259333200769e-19	5.070869836877798e-11	1.001290264862243e-10	1.463720522778148e-9
80900000	0.004999881382995242	5.682343862976223e-50	5.422240293927958e-65	2.778599106285579e-8	6.514793196062409e-16	1.8004746849334434e-7	-1.1148089730576202e-19	4.647259333200769e-19	5.070869836877798e-11	1.001290264862243e-10	1.463720522778148e-9
81000000	0.004999881382995242	5.682343862976223e-50	5.422240293927958e-65	2.778599106285579e-8	6.514793196062409e-16	1.8004746849334434e-7	-1.1148082605123058e-19	4.647259333200769e-19	5.070869836877798e-11	1.001290264862243e-10	1.463720522778148e-9
81100000	0.004999881382995242	5.682343862976223e-50	5.422240293927958e-65	2.778599106285579e-8	6.51479319606241e-16	1.8004746849334434e-7	-1.1148075479669917e-19	4.647259333200769e-19	5.070869836877798e-11	1.001290264862243e-10	1.463720522778148e-9
81200000	0.004999881382995242	5.682343862976223e-50	5.422240293927958e-65	2.778599106285579e-8	6.51479319606241e-16	1.8004746849334434e-7	-1.1148068354216773e-19	4.647259333200769e-19	5.070869836877798e-11	1.001290264862243e-10	1.463720522778148e-9
81300000	0.004999881382995242	5.682343862976223e-50	5.422240293927958e-65	2.778599106285579e-8	6.51479319606241e-16	1.8004746849334434e-7	-1.114806122876363e-19	4.647259333200769e-19	5.070869836877798e-11	1.001290264862243e-10	1.463720522778148e-9
81400000	0.004999881382995242	5.682343862976223e-50	5.422240293927958e-65	2.778599106285579e-8	6.51479319606241e-16	1.8004746849334434e-7	-1.1148054103310487e-19	4.647259333200769e-19	5.070869836877798e-11	1.001290264862243e-10	1.463720522778148e-9
81500000	0.004999881382995242	5.682343862976223e-50	5.422240293927958e-65	2.778599106285579e-8	6.51479319606241e-16	1.8004746849334434e-7	-1.1148046977857346e-19	4.647259333200769e-19	5.070869836877798e-11	1.001290264862243e-10	1.463720522778148e-9
81600000	0.004999881382995242	5.682343862976223e-50	5.422240293927958e-65	2.778599106285579e-8	6.51479319606241e-16	1.8004746849334434e-7	-1.1148039852404202e-19	4.647259333200769e-19	5.070869836877798e-11	1.001290264862243e-10	1.463720522778148e-9
81700000	0.004999881382995242	5.682343862976223e-50	5.422240293927958e-65	2.778599106285579e-8	6.51479319606241e-16	1.8004746849334434e-7	-1.114803272695106e-19	4.647259333200769e-19	5.070869836877798e-11	1.001290264862243e-10	1.463720522778148e-9
81800000	0.004999881382995242	5.682343862976223e-50	5.422240293927958e-65	2.778599106285579e-8	6.51479319606241e-16	1.8004746849334434e-7	-1.1148025601497916e-19	4.647259333200769e-19	5.070869836877798e-11	1.001290264862243e-10	1.463720522778148e-9
81900000	0.004999881382995242	5.682343862976223e-50	5.422240293927958e-65	2.778599106285579e-8	6.51479319606241e-16	1.8004746849334434e-7	-1.1148018476044772e-19	4.647259333200769e-19	5.070869836877798e-11	1.001290264862243e-10	1.463720522778148e-9
82000000	0.004999881382995242	5.682343862976223e-50	5.422240293927958e-65	2.778599106285579e-8	6.51479319606241e-16	1.8004746849334434e-7	-1.114801135059163e-19	4.647259333200769e-19	5.070869836877798e-11	1.001290264862243e-10	1.463720522778148e-9
82100000	0.004999881382995242	5.682343862976223e-50	5.422240293927958e-65	2.778599106285579e-8	6.51479319606241e-16	1.8004746849334434e-7	-1.1148004225138487e-19	4.647259333200769e-19	5.070869836877798e-11	1.001290264862243e-10	1.463720522778148e-9
82200000	0.004999881382995242	5.682343862976223e-50	5.422240293927958e-65	2.778599106285579e-8	6.51479319606241e-16	1.8004746849334434e-7	-1.1147997099685345e-19	4.647259333200769e-19	5.070869836877798e-11	1.001290264862243e-10	1.463720522778148e-9
82300000	0.004999881382995242	5.682343862976223e-50	5.422240293927958e-65	2.778599106285579e-8	6.51479319606241e-16	1.8004746849334434e-7	-1.1147989974232201e-19	4.647259333200769e-19	5.070869836877798e-11	1.001290264862243e-10	1.463720522778148e-9
82400000	0.004999881382995242	5.682343862976223e-50	5.422240293927958e-65	2.778599106285579e-8	6.51479319606241e-16	1.8004746849334434e-7	-1.114798284877906e-19	4.647259333200769e-19	5.070869836877798e-11	1.001290264862243e-10	1.463720522778148e-9
82500000	0.004999881382995242	5.682343862976223e-50	5.422240293927958e-65	2.778599106285579e-8	6.51479319606241e-16	1.8004746849334434e-7	-1.1147975723325916e-19	4.647259333200769e-19	5.070869836877798e-11	1.001290264862243e-10	1.463720522778148e-9
82600000	0.004999881382995242	5.682343862976223e-50	5.422240293927958e-65	2.778599106285579e-8	6.51479319606241e-16	1.8004746849334434e-7	-1.1147968597872774e-19	4.647259333200769e-19	5.070869836877798e-11	1.001290264862243e-10	1.463720522778148e-9
82700000	0.004999881382995242	5.682343862976223e-50	5.422240293927958e-65	2.778599106285579e-8	6.51479319606241e-16	1.8004746849334434e-7	-1.114796147241963e-19	4.647259333200769e-19	5.070869836877798e-11	1.001290264862243e-10	1.463720522778148e-9
82800000	0.004999881382995242	5.682343862976223e-50	5.422240293927958e-65	2.778599106285579e-8	6.51479319606241e-16	1.8004746849334434e-7	-1.1147954346966489e-19	4.647259333200769e-19	5.070869836877798e-11	1.001290264862243e-10	1.463720522778148e-9
82900000	0.004999881382995242	5.682343862976223e-50	5.422240293927958e-65	2.778599106285579e-8	6.51479319606241e-16	1.8004746849334434e-7	-1.1147947221513345e-19	4.647259333200769e-19	5.070869836877798e-11	1.001290264862243e-10	1.463720522778148e-9
83000000	0.004999881382995242	5.6823438629762235e-50	5.422240293927958e-65	2.778599106285579e-8	6.51479319606241e-16	1.8004746849334434e-7	-1.1147940096060203e-19	4.647259333200769e-19	5.070869836877798e-11	1.001290264862243e-10	1.463720522778148e-9
83100000	0.004999881382995242	5.6823438629762235e-50	5.422240293927958e-65	2.778599106285579e-8	6.51479319606241e-16	1.8004746849334434e-7	-1.114793297060706e-19	4.647259333200769e-19	5.070869836877798e-11	1.001290264862243e-10	1.463720522778148e-9
83200000	0.004999881382995242	5.6823438629762235e-50	5.422240293927958e-65	2.778599106285579e-8	6.51479319606241e-16	1.8004746849334434e-7	-1.1147925845153918e-19	4.647259333200769e-19	5.070869836877798e-11	1.001290264862243e-10	1.463720522778148e-9
83300000	0.004999881382995242	5.6823438629762235e-50	5.422240293927958e-65	2.778599106285579e-8	6.51479319606241e-16	1.8004746849334434e-7	-1.1147918719700774e-19	4.647259333200769e-19	5.070869836877798e-11	1.001290264862243e-10	1.463720522778148e-9
83400000	0.004999881382995242	5.6823438629762235e-50	5.422240293927958e-65	2.778599106285579e-8	6.51479319606241e-16	1.8004746849334434e-7	-1.1147911594247632e-19	4.647259333200769e-19	5.070869836877798e-11	1.001290264862243e-10	1.463720522778148e-9
83500000	0.004999881382995242	5.6823438629762235e-50	5.422240293927958e-65	2.778599106285579e-8	6.51479319606241e-16	1.8004746849334434e-7	-1.1147904468794488e-19	4.647259333200769e-19	5.070869836877798e-11	1.001290264862243e-10	1.463720522778148e-9
83600000	0.004999881382995242	5.6823438629762235e-50	5.422240293927958e-65	2.778599106285579e-8	6.51479319606241e-16	1.8004746849334434e-7	-1.1147897343341344e-19	4.647259333200769e-19	5.070869836877798e-11	1.001290264862243e-10	1.463720522778148e-9
83700000	0.004999881382995242	5.6823438629762235e-50	5.422240293927958e-65	2.778599106285579e-8	6.51479319606241e-16	1.8004746849334434e-7	-1.1147890217888203e-19	4.647259333200769e-19	5.070869836877798e-11	1.001290264862243e-10	1.463720522778148e-9
83800000	0.004999881382995242	5.6823438629762235e-50	5.422240293927958e-65	2.778599106285579e-8	6.51479319606241e-16	1.8004746849334434e-7	-1.1147883092435059e-19	4.647259333200769e-19	5.070869836877798e-11	1.001290264862243e-10	1.463720522778148e-9
83900000	0.004999881382995242	5.6823438629762235e-50	5.422240293927958e-65	2.778599106285579e-8	6.51479319606241e-16	1.8004746849334434e-7	-1.1147875966981917e-19	4.647259333200769e-19	5.070869836877798e-11	1.001290264862243e-10	1.463720522778148e-9
84000000	0.004999881382995242	5.6823438629762235e-50	5.422240293927958e-65	2.778599106285579e-8	6.51479319606241e-16	1.8004746849334434e-7	-1.1147868841528773e-19	4.647259333200769e-19	5.070869836877798e-11	1.001290264862243e-10	1.463720522778148e-9
84100000	0.004999881382995242	5.6823438629762235e-50	5.422240293927958e-65	2.778599106285579e-8	6.51479319606241e-16	1.8004746849334434e-7	-1.1147861716075632e-19	4.647259333200769e-19	5.070869836877798e-11	1.001290264862243e-10	1.463720522778148e-9
84200000	0.004999881382995242	5.6823438629762235e-50	5.422240293927958e-65	2.778599106285579e-8	6.51479319606241e-16	1.8004746849334434e-7	-1.1147854590622488e-19	4.647259333200769e-19	5.070869836877798e-11	1.001290264862243e-10	1.463720522778148e-9
84300000	0.004999881382995242	5.6823438629762235e-50	5.422240293927958e-65	2.778599106285579e-8	6.51479319606241e-16	1.8004746849334434e-7	-1.1147847465169346e-19	4.647259333200769e-19	5.070869836877798e-11	1.001290264862243e-10	1.463720522778148e-9
84400000	0.004999881382995242	5.6823438629762235e-50	5.422240293927958e-65	2.778599106285579e-8	6.51479319606241e-16	1.8004746849334434e-7	-1.1147840339716202e-19	4.647259333200769e-19	5.070869836877798e-11	1.001290264862243e-10	1.463720522778148e-9
84500000	0.004999881382995242	5.6823438629762235e-50	5.422240293927958e-65	2.778599106285579e-8	6.51479319606241e-16	1.8004746849334434e-7	-1.114783321426306e-19	4.647259333200769e-19	5.070869836877798e-11	1.001290264862243e-10	1.463720522778148e-9
84600000	0.004999881382995242	5.6823438629762235e-50	5.422240293927958e-65	2.778599106285579e-8	6.51479319606241e-16	1.8004746849334434e-7	-1.1147826088809917e-19	4.647259333200769e-19	5.070869836877798e-11	1.001290264862243e-10	1.463720522778148e-9
84700000	0.004999881382995242	5.6823438629762235e-50	5.422240293927958e-65	2.778599106285579e-8	6.51479319606241e-16	1.8004746849334434e-7	-1.1147818963356775e-19	4.647259333200769e-19	5.070869836877798e-11	1.001290264862243e-10	1.463720522778148e-9
84800000	0.004999881382995242	5.6823438629762235e-50	5.422240293927958e-65	2.778599106285579e-8	6.51479319606241e-16	1.8004746849334434e-7	-1.1147811837903631e-19	4.647259333200769e-19	5.070869836877798e-11	1.001290264862243e-10	1.463720522778148e-9
84900000	0.004999881382995242	5.6823438629762235e-50	5.422240293927958e-65	2.778599106285579e-8	6.51479319606241e-16	1.8004746849334434e-7	-1.114780471245049e-19	4.647259333200769e-19	5.070869836877798e-11	1.001290264862243e-10	1.463720522778148e-9
85000000	0.004999881382995242	5.6823438629762235e-50	5.422240293927958e-65	2.778599106285579e-8	6.51479319606241e-16	1.8004746849334434e-7	-1.1147797586997346e-19	4.647259333200769e-19	5.070869836877798e-11	1.001290264862243e-10	1.463720522778148e-9
85100000	0.004999881382995242	5.6823438629762235e-50	5.422240293927958e-65	2.778599106285579e-8	6.51479319606241e-16	1.8004746849334434e-7	-1.1147790461544204e-19	4.647259333200769e-19	5.070869836877798e-11	1.001290264862243e-10	1.463720522778148e-9
85200000	0.004999881382995242	5.6823438629762235e-50	5.422240293927958e-65	2.778599106285579e-8	6.51479319606241e-16	1.8004746849334434e-7	-1.114778333609106e-19	4.647259333200769e-19	5.070869836877798e-11	1.001290264862243e-10	1.463720522778148e-9
85300000	0.004999881382995242	5.6823438629762235e-50	5.422240293927958e-65	2.778599106285579e-8	6.51479319606241e-16	1.8004746849334434e-7	-1.1147776210637916e-19	4.647259333200769e-19	5.070869836877798e-11	1.001290264862243e-10	1.463720522778148e-9
85400000	0.004999881382995242	5.6823438629762235e-50	5.422240293927958e-65	2.778599106285579e-8	6.51479319606241e-16	1.8004746849334434e-7	-1.1147769085184775e-19	4.647259333200769e-19	5.070869836877798e-11	1.001290264862243e-10	1.463720522778148e-9
85500000	0.004999881382995242	5.6823438629762235e-50	5.422240293927958e-65	2.778599106285579e-8	6.51479319606241e-16	1.8004746849334434e-7	-1.114776195973163e-19	4.647259333200769e-19	5.070869836877798e-11	1.001290264862243e-10	1.463720522778148e-9
85600000	0.004999881382995242	5.6823438629762235e-50	5.422240293927958e-65	2.778599106285579e-8	6.51479319606241e-16	1.8004746849334434e-7	-1.114775483427849e-19	4.647259333200769e-19	5.070869836877798e-11	1.001290264862243e-10	1.463720522778148e-9
85700000	0.004999881382995242	5.6823438629762235e-50	5.422240293927958e-65	2.778599106285579e-8	6.51479319606241e-16	1.8004746849334434e-7	-1.1147747708825345e-19	4.647259333200769e-19	5.070869836877798e-11	1.001290264862243e-10	1.463720522778148e-9
85800000	0.004999881382995242	5.6823438629762235e-50	5.422240293927958e-65	2.778599106285579e-8	6.51479319606241e-16	1.8004746849334434e-7	-1.1147740583372204e-19	4.647259333200769e-19	5.070869836877798e-11	1.001290264862243e-10	1.463720522778148e-9
85900000	0.004999881382995242	5.6823438629762235e-50	5.422240293927958e-65	2.778599106285579e-8	6.51479319606241e-16	1.8004746849334434e-7	-1.114773345791906e-19	4.647259333200769e-19	5.070869836877798e-11	1.001290264862243e-10	1.463720522778148e-9
86000000	0.004999881382995242	5.6823438629762235e-50	5.422240293927958e-65	2.778599106285579e-8	6.51479319606241e-16	1.8004746849334434e-7	-1.1147726332465918e-19	4.647259333200769e-19	5.070869836877798e-11	1.001290264862243e-10	1.463720522778148e-9
86100000	0.004999881382995242	5.6823438629762235e-50	5.422240293927958e-65	2.778599106285579e-8	6.51479319606241e-16	1.8004746849334434e-7	-1.1147719207012774e-19	4.647259333200769e-19	5.070869836877798e-11	1.001290264862243e-10	1.463720522778148e-9
86200000	0.004999881382995242	5.6823438629762235e-50	5.422240293927958e-65	2.778599106285579e-8	6.51479319606241e-16	1.8004746849334434e-7	-1.1147712081559633e-19	4.647259333200769e-19	5.070869836877798e-11	1.001290264862243e-10	1.463720522778148e-9
86300000	0.004999881382995242	5.6823438629762235e-50	5.422240293927958e-65	2.778599106285579e-8	6.51479319606241e-16	1.8004746849334434e-7	-1.1147704956106489e-19	4.647259333200769e-19	5.070869836877798e-11	1.001290264862243e-10	1.463720522778148e-9
86400000	0.004999881382995242	5.6823438629762235e-50	5.422240293927958e-65	2.778599106285579e-8	6.51479319606241e-16	1.8004746849334434e-7	-1.1147697830653347e-19	4.647259333200769e-19	5.070869836877798e-11	1.001290264862243e-10	1.463720522778148e-9
86500000	0.004999881382995242	5.6823438629762235e-50	5.422240293927958e-65	2.778599106285579e-8	6.51479319606241e-16	1.8004746849334434e-7	-1.1147690705200203e-19	4.647259333200769e-19	5.070869836877798e-11	1.001290264862243e-10	1.463720522778148e-9
86600000	0.004999881382995242	5.6823438629762235e-50	5.422240293927958e-65	2.778599106285579e-8	6.51479319606241e-16	1.8004746849334434e-7	-1.1147683579747062e-19	4.647259333200769e-19	5.070869836877798e-11	1.001290264862243e-10	1.463720522778148e-9
86700000	0.004999881382995242	5.6823438629762235e-50	5.422240293927958e-65	2.778599106285579e-8	6.51479319606241e-16	1.8004746849334434e-7	-1.1147676454293918e-19	4.647259333200769e-19	5.070869836877798e-11	1.001290264862243e-10	1.463720522778148e-9
86800000	0.004999881382995242	5.6823438629762235e-50	5.422240293927958e-65	2.778599106285579e-8	6.51479319606241e-16	1.8004746849334434e-7	-1.1147669328840776e-19	4.647259333200769e-19	5.070869836877798e-11	1.001290264862243e-10	1.463720522778148e-9
86900000	0.004999881382995242	5.6823438629762235e-50	5.422240293927958e-65	2.778599106285579e-8	6.51479319606241e-16	1.8004746849334434e-7	-1.1147662203387632e-19	4.647259333200769e-19	5.070869836877798e-11	1.001290264862243e-10	1.463720522778148e-9
87000000	0.004999881382995242	5.6823438629762235e-50	5.422240293927958e-65	2.778599106285579e-8	6.51479319606241e-16	1.8004746849334434e-7	-1.114765507793449e-19	4.647259333200769e-19	5.070869836877798e-11	1.001290264862243e-10	1.463720522778148e-9
87100000	0.004999881382995242	5.6823438629762235e-50	5.422240293927958e-65	2.778599106285579e-8	6.51479319606241e-16	1.8004746849334434e-7	-1.1147647952481347e-19	4.647259333200769e-19	5.070869836877798e-11	1.001290264862243e-10	1.463720522778148e-9
87200000	0.004999881382995242	5.6823438629762235e-50	5.422240293927958e-65	2.778599106285579e-8	6.51479319606241e-16	1.8004746849334434e-7	-1.1147640827028203e-19	4.647259333200769e-19	5.070869836877798e-11	1.001290264862243e-10	1.463720522778148e-9
87300000	0.004999881382995242	5.6823438629762235e-50	5.422240293927958e-65	2.778599106285579e-8	6.51479319606241e-16	1.8004746849334434e-7	-1.1147633701575061e-19	4.647259333200769e-19	5.070869836877798e-11	1.001290264862243e-10	1.463720522778148e-9
87400000	0.004999881382995242	5.6823438629762235e-50	5.422240293927958e-65	2.778599106285579e-8	6.51479319606241e-16	1.8004746849334434e-7	-1.1147626576121917e-19	4.647259333200769e-19	5.070869836877798e-11	1.001290264862243e-10	1.463720522778148e-9
87500000	0.004999881382995242	5.6823438629762235e-50	5.422240293927958e-65	2.778599106285579e-8	6.51479319606241e-16	1.8004746849334434e-7	-1.1147619450668776e-19	4.647259333200769e-19	5.070869836877798e-11	1.001290264862243e-10	1.463720522778148e-9
87600000	0.004999881382995242	5.6823438629762235e-50	5.422240293927958e-65	2.778599106285579e-8	6.51479319606241e-16	1.8004746849334434e-7	-1.1147612325215632e-19	4.647259333200769e-19	5.070869836877798e-11	1.001290264862243e-10	1.463720522778148e-9
87700000	0.004999881382995242	5.6823438629762235e-50	5.422240293927958e-65	2.778599106285579e-8	6.51479319606241e-16	1.8004746849334434e-7	-1.114760519976249e-19	4.647259333200769e-19	5.070869836877798e-11	1.001290264862243e-10	1.463720522778148e-9
87800000	0.004999881382995242	5.682343862976224e-50	5.422240293927958e-65	2.778599106285579e-8	6.51479319606241e-16	1.8004746849334434e-7	-1.1147598074309346e-19	4.647259333200769e-19	5.070869836877798e-11	1.001290264862243e-10	1.463720522778148e-9
87900000	0.004999881382995242	5.682343862976224e-50	5.422240293927958e-65	2.778599106285579e-8	6.51479319606241e-16	1.8004746849334434e-7	-1.1147590948856205e-19	4.647259333200769e-19	5.070869836877798e-11	1.001290264862243e-10	1.463720522778148e-9
88000000	0.004999881382995242	5.682343862976224e-50	5.422240293927958e-65	2.778599106285579e-8	6.51479319606241e-16	1.8004746849334434e-7	-1.114758382340306e-19	4.647259333200769e-19	5.070869836877798e-11	1.001290264862243e-10	1.463720522778148e-9
88100000	0.004999881382995242	5.682343862976224e-50	5.422240293927958e-65	2.778599106285579e-8	6.51479319606241e-16	1.8004746849334434e-7	-1.114757669794992e-19	4.647259333200769e-19	5.070869836877798e-11	1.001290264862243e-10	1.463720522778148e-9
88200000	0.004999881382995242	5.682343862976224e-50	5.422240293927958e-65	2.778599106285579e-8	6.51479319606241e-16	1.8004746849334434e-7	-1.1147569572496775e-19	4.647259333200769e-19	5.070869836877798e-11	1.001290264862243e-10	1.463720522778148e-9
88300000	0.004999881382995242	5.682343862976224e-50	5.422240293927958e-65	2.778599106285579e-8	6.51479319606241e-16	1.8004746849334434e-7	-1.1147562447043634e-19	4.647259333200769e-19	5.070869836877798e-11	1.001290264862243e-10	1.463720522778148e-9
88400000	0.004999881382995242	5.682343862976224e-50	5.422240293927958e-65	2.778599106285579e-8	6.51479319606241e-16	1.8004746849334434e-7	-1.114755532159049e-19	4.647259333200769e-19	5.070869836877798e-11	1.001290264862243e-10	1.463720522778148e-9
88500000	0.004999881382995242	5.682343862976224e-50	5.422240293927958e-65	2.778599106285579e-8	6.51479319606241e-16	1.8004746849334434e-7	-1.1147548196137348e-19	4.647259333200769e-19	5.070869836877798e-11	1.001290264862243e-10	1.463720522778148e-9
88600000	0.004999881382995242	5.682343862976224e-50	5.422240293927958e-65	2.778599106285579e-8	6.51479319606241e-16	1.8004746849334434e-7	-1.1147541070684204e-19	4.647259333200769e-19	5.070869836877798e-11	1.001290264862243e-10	1.463720522778148e-9
88700000	0.004999881382995242	5.682343862976224e-50	5.422240293927958e-65	2.778599106285579e-8	6.51479319606241e-16	1.8004746849334434e-7	-1.1147533945231063e-19	4.647259333200769e-19	5.070869836877798e-11	1.001290264862243e-10	1.463720522778148e-9
88800000	0.004999881382995242	5.682343862976224e-50	5.422240293927958e-65	2.778599106285579e-8	6.51479319606241e-16	1.8004746849334434e-7	-1.1147526819777919e-19	4.647259333200769e-19	5.070869836877798e-11	1.001290264862243e-10	1.463720522778148e-9
88900000	0.004999881382995242	5.682343862976224e-50	5.422240293927958e-65	2.778599106285579e-8	6.51479319606241e-16	1.8004746849334434e-7	-1.1147519694324777e-19	4.647259333200769e-19	5.070869836877798e-11	1.001290264862243e-10	1.463720522778148e-9
89000000	0.004999881382995242	5.682343862976224e-50	5.422240293927958e-65	2.778599106285579e-8	6.51479319606241e-16	1.8004746849334434e-7	-1.1147512568871633e-19	4.647259333200769e-19	5.070869836877798e-11	1.001290264862243e-10	1.463720522778148e-9
89100000	0.004999881382995242	5.682343862976224e-50	5.422240293927958e-65	2.778599106285579e-8	6.51479319606241e-16	1.8004746849334434e-7	-1.114750544341849e-19	4.647259333200769e-19	5.070869836877798e-11	1.001290264862243e-10	1.463720522778148e-9
89200000	0.004999881382995242	5.682343862976224e-50	5.422240293927958e-65	2.778599106285579e-8	6.51479319606241e-16	1.8004746849334434e-7	-1.1147498317965348e-19	4.647259333200769e-19	5.070869836877798e-11	1.001290264862243e-10	1.463720522778148e-9
89300000	0.004999881382995242	5.682343862976224e-50	5.422240293927958e-65	2.778599106285579e-8	6.51479319606241e-16	1.8004746849334434e-7	-1.1147491192512204e-19	4.647259333200769e-19	5.070869836877798e-11	1.001290264862243e-10	1.463720522778148e-9
89400000	0.004999881382995242	5.682343862976224e-50	5.422240293927958e-65	2.778599106285579e-8	6.51479319606241e-16	1.8004746849334434e-7	-1.1147484067059062e-19	4.647259333200769e-19	5.070869836877798e-11	1.001290264862243e-10	1.463720522778148e-9
89500000	0.004999881382995242	5.682343862976224e-50	5.422240293927958e-65	2.778599106285579e-8	6.51479319606241e-16	1.8004746849334434e-7	-1.1147476941605918e-19	4.647259333200769e-19	5.070869836877798e-11	1.001290264862243e-10	1.463720522778148e-9
89600000	0.004999881382995242	5.682343862976224e-50	5.422240293927958e-65	2.778599106285579e-8	6.51479319606241e-16	1.8004746849334434e-7	-1.1147469816152777e-19	4.647259333200769e-19	5.070869836877798e-11	1.001290264862243e-10	1.463720522778148e-9
89700000	0.004999881382995242	5.682343862976224e-50	5.422240293927958e-65	2.778599106285579e-8	6.51479319606241e-16	1.8004746849334434e-7	-1.1147462690699633e-19	4.647259333200769e-19	5.070869836877799e-11	1.001290264862243e-10	1.463720522778148e-9
89800000	0.004999881382995242	5.682343862976224e-50	5.422240293927958e-65	2.778599106285579e-8	6.51479319606241e-16	1.8004746849334434e-7	-1.1147455565246491e-19	4.647259333200769e-19	5.070869836877799e-11	1.001290264862243e-10	1.463720522778148e-9
89900000	0.004999881382995242	5.682343862976224e-50	5.422240293927958e-65	2.778599106285579e-8	6.51479319606241e-16	1.8004746849334434e-7	-1.1147448439793347e-19	4.647259333200769e-19	5.070869836877799e-11	1.001290264862243e-10	1.463720522778148e-9
90000000	0.004999881382995242	5.682343862976224e-50	5.422240293927958e-65	2.778599106285579e-8	6.51479319606241e-16	1.8004746849334434e-7	-1.1147441314340206e-19	4.647259333200769e-19	5.070869836877799e-11	1.001290264862243e-10	1.463720522778148e-9
90100000	0.004999881382995242	5.682343862976224e-50	5.422240293927958e-65	2.778599106285579e-8	6.51479319606241e-16	1.8004746849334434e-7	-1.1147434188887062e-19	4.647259333200769e-19	5.070869836877799e-11	1.001290264862243e-10	1.463720522778148e-9
90200000	0.004999881382995242	5.682343862976224e-50	5.422240293927958e-65	2.778599106285579e-8	6.51479319606241e-16	1.8004746849334434e-7	-1.114742706343392e-19	4.647259333200769e-19	5.070869836877799e-11	1.001290264862243e-10	1.463720522778148e-9
90300000	0.004999881382995242	5.682343862976224e-50	5.422240293927958e-65	2.778599106285579e-8	6.51479319606241e-16	1.8004746849334434e-7	-1.1147419937980776e-19	4.647259333200769e-19	5.070869836877799e-11	1.001290264862243e-10	1.463720522778148e-9
90400000	0.004999881382995242	5.682343862976224e-50	5.422240293927958e-65	2.778599106285579e-8	6.51479319606241e-16	1.8004746849334434e-7	-1.1147412812527635e-19	4.647259333200769e-19	5.070869836877799e-11	1.001290264862243e-10	1.463720522778148e-9
90500000	0.004999881382995242	5.682343862976224e-50	5.422240293927958e-65	2.778599106285579e-8	6.51479319606241e-16	1.8004746849334434e-7	-1.114740568707449e-19	4.647259333200769e-19	5.070869836877799e-11	1.001290264862243e-10	1.463720522778148e-9
90600000	0.004999881382995242	5.682343862976224e-50	5.422240293927958e-65	2.778599106285579e-8	6.51479319606241e-16	1.8004746849334434e-7	-1.114739856162135e-19	4.647259333200769e-19	5.070869836877799e-11	1.001290264862243e-10	1.463720522778148e-9
90700000	0.004999881382995242	5.682343862976224e-50	5.422240293927958e-65	2.778599106285579e-8	6.51479319606241e-16	1.8004746849334434e-7	-1.1147391436168205e-19	4.647259333200769e-19	5.070869836877799e-11	1.001290264862243e-10	1.463720522778148e-9
90800000	0.004999881382995242	5.682343862976224e-50	5.422240293927958e-65	2.778599106285579e-8	6.51479319606241e-16	1.8004746849334434e-7	-1.1147384310715064e-19	4.647259333200769e-19	5.070869836877799e-11	1.001290264862243e-10	1.463720522778148e-9
90900000	0.004999881382995242	5.682343862976225e-50	5.422240293927958e-65	2.778599106285579e-8	6.51479319606241e-16	1.8004746849334434e-7	-1.114737718526192e-19	4.647259333200769e-19	5.070869836877799e-11	1.001290264862243e-10	1.463720522778148e-9
91000000	0.004999881382995242	5.682343862976225e-50	5.422240293927958e-65	2.778599106285579e-8	6.51479319606241e-16	1.8004746849334434e-7	-1.1147370059808776e-19	4.647259333200769e-19	5.070869836877799e-11	1.001290264862243e-10	1.463720522778148e-9
91100000	0.004999881382995242	5.682343862976225e-50	5.422240293927958e-65	2.778599106285579e-8	6.51479319606241e-16	1.8004746849334434e-7	-1.1147362934355634e-19	4.647259333200769e-19	5.070869836877799e-11	1.001290264862243e-10	1.463720522778148e-9
91200000	0.004999881382995242	5.682343862976225e-50	5.422240293927958e-65	2.778599106285579e-8	6.51479319606241e-16	1.8004746849334434e-7	-1.114735580890249e-19	4.647259333200769e-19	5.070869836877799e-11	1.001290264862243e-10	1.463720522778148e-9
91300000	0.004999881382995242	5.682343862976225e-50	5.422240293927958e-65	2.778599106285579e-8	6.51479319606241e-16	1.8004746849334434e-7	-1.1147348683449349e-19	4.647259333200769e-19	5.070869836877799e-11	1.001290264862243e-10	1.463720522778148e-9
91400000	0.004999881382995242	5.682343862976225e-50	5.422240293927958e-65	2.778599106285579e-8	6.51479319606241e-16	1.8004746849334434e-7	-1.1147341557996205e-19	4.647259333200769e-19	5.070869836877799e-11	1.001290264862243e-10	1.463720522778148e-9
91500000	0.004999881382995242	5.682343862976225e-50	5.422240293927958e-65	2.778599106285579e-8	6.51479319606241e-16	1.8004746849334434e-7	-1.1147334432543063e-19	4.647259333200769e-19	5.070869836877799e-11	1.001290264862243e-10	1.463720522778148e-9
91600000	0.004999881382995242	5.682343862976225e-50	5.422240293927958e-65	2.778599106285579e-8	6.51479319606241e-16	1.8004746849334434e-7	-1.114732730708992e-19	4.647259333200769e-19	5.070869836877799e-11	1.001290264862243e-10	1.463720522778148e-9
91700000	0.004999881382995242	5.682343862976225e-50	5.422240293927958e-65	2.778599106285579e-8	6.51479319606241e-16	1.8004746849334434e-7	-1.1147320181636778e-19	4.647259333200769e-19	5.070869836877799e-11	1.001290264862243e-10	1.463720522778148e-9
91800000	0.004999881382995242	5.682343862976225e-50	5.422240293927958e-65	2.778599106285579e-8	6.51479319606241e-16	1.8004746849334434e-7	-1.1147313056183634e-19	4.647259333200769e-19	5.070869836877799e-11	1.001290264862243e-10	1.463720522778148e-9
91900000	0.004999881382995242	5.682343862976225e-50	5.422240293927958e-65	2.778599106285579e-8	6.51479319606241e-16	1.8004746849334434e-7	-1.1147305930730492e-19	4.647259333200769e-19	5.070869836877799e-11	1.001290264862243e-10	1.463720522778148e-9
92000000	0.004999881382995242	5.682343862976225e-50	5.422240293927958e-65	2.778599106285579e-8	6.51479319606241e-16	1.8004746849334434e-7	-1.1147298805277348e-19	4.647259333200769e-19	5.070869836877799e-11	1.001290264862243e-10	1.463720522778148e-9
92100000	0.004999881382995242	5.682343862976225e-50	5.422240293927958e-65	2.778599106285579e-8	6.51479319606241e-16	1.8004746849334434e-7	-1.1147291679824207e-19	4.647259333200769e-19	5.070869836877799e-11	1.001290264862243e-10	1.463720522778148e-9
92200000	0.004999881382995242	5.682343862976225e-50	5.422240293927958e-65	2.778599106285579e-8	6.51479319606241e-16	1.8004746849334434e-7	-1.1147284554371063e-19	4.647259333200769e-19	5.070869836877799e-11	1.001290264862243e-10	1.463720522778148e-9
92300000	0.004999881382995242	5.682343862976225e-50	5.422240293927958e-65	2.778599106285579e-8	6.51479319606241e-16	1.8004746849334434e-7	-1.114727742891792e-19	4.647259333200769e-19	5.070869836877799e-11	1.001290264862243e-10	1.463720522778148e-9
92400000	0.004999881382995242	5.682343862976225e-50	5.422240293927958e-65	2.778599106285579e-8	6.51479319606241e-16	1.8004746849334434e-7	-1.1147270303464777e-19	4.647259333200769e-19	5.070869836877799e-11	1.001290264862243e-10	1.463720522778148e-9
92500000	0.004999881382995242	5.682343862976225e-50	5.422240293927958e-65	2.778599106285579e-8	6.51479319606241e-16	1.8004746849334434e-7	-1.1147263178011636e-19	4.647259333200769e-19	5.070869836877799e-11	1.001290264862243e-10	1.463720522778148e-9
92600000	0.004999881382995242	5.682343862976225e-50	5.422240293927958e-65	2.778599106285579e-8	6.51479319606241e-16	1.8004746849334434e-7	-1.1147256052558492e-19	4.647259333200769e-19	5.070869836877799e-11	1.001290264862243e-10	1.463720522778148e-9
92700000	0.004999881382995242	5.682343862976225e-50	5.422240293927958e-65	2.778599106285579e-8	6.51479319606241e-16	1.8004746849334434e-7	-1.1147248927105348e-19	4.647259333200769e-19	5.070869836877799e-11	1.001290264862243e-10	1.463720522778148e-9
92800000	0.004999881382995242	5.682343862976225e-50	5.422240293927958e-65	2.778599106285579e-8	6.51479319606241e-16	1.8004746849334434e-7	-1.1147241801652206e-19	4.647259333200769e-19	5.070869836877799e-11	1.001290264862243e-10	1.463720522778148e-9
92900000	0.004999881382995242	5.682343862976225e-50	5.422240293927958e-65	2.778599106285579e-8	6.51479319606241e-16	1.8004746849334434e-7	-1.1147234676199062e-19	4.647259333200769e-19	5.070869836877799e-11	1.001290264862243e-10	1.463720522778148e-9
93000000	0.004999881382995242	5.682343862976225e-50	5.422240293927958e-65	2.778599106285579e-8	6.51479319606241e-16	1.8004746849334434e-7	-1.114722755074592e-19	4.647259333200769e-19	5.070869836877799e-11	1.001290264862243e-10	1.463720522778148e-9
93100000	0.004999881382995242	5.682343862976225e-50	5.422240293927958e-65	2.778599106285579e-8	6.51479319606241e-16	1.8004746849334434e-7	-1.1147220425292777e-19	4.647259333200769e-19	5.070869836877799e-11	1.001290264862243e-10	1.463720522778148e-9
93200000	0.004999881382995242	5.682343862976225e-50	5.422240293927958e-65	2.778599106285579e-8	6.51479319606241e-16	1.8004746849334434e-7	-1.1147213299839635e-19	4.647259333200769e-19	5.070869836877799e-11	1.001290264862243e-10	1.463720522778148e-9
93300000	0.004999881382995242	5.682343862976225e-50	5.422240293927958e-65	2.778599106285579e-8	6.51479319606241e-16	1.8004746849334434e-7	-1.1147206174386491e-19	4.647259333200769e-19	5.070869836877799e-11	1.001290264862243e-10	1.463720522778148e-9
93400000	0.004999881382995242	5.682343862976225e-50	5.422240293927958e-65	2.778599106285579e-8	6.51479319606241e-16	1.8004746849334434e-7	-1.114719904893335e-19	4.647259333200769e-19	5.070869836877799e-11	1.001290264862243e-10	1.463720522778148e-9
93500000	0.004999881382995242	5.682343862976225e-50	5.422240293927958e-65	2.778599106285579e-8	6.51479319606241e-16	1.8004746849334434e-7	-1.1147191923480206e-19	4.647259333200769e-19	5.070869836877799e-11	1.001290264862243e-10	1.463720522778148e-9
93600000	0.004999881382995242	5.682343862976225e-50	5.422240293927958e-65	2.778599106285579e-8	6.51479319606241e-16	1.8004746849334434e-7	-1.1147184798027064e-19	4.647259333200769e-19	5.070869836877799e-11	1.001290264862243e-10	1.463720522778148e-9
93700000	0.004999881382995242	5.682343862976225e-50	5.422240293927958e-65	2.778599106285579e-8	6.51479319606241e-16	1.8004746849334434e-7	-1.114717767257392e-19	4.647259333200769e-19	5.070869836877799e-11	1.001290264862243e-10	1.463720522778148e-9
93800000	0.004999881382995242	5.682343862976225e-50	5.422240293927958e-65	2.778599106285579e-8	6.51479319606241e-16	1.8004746849334434e-7	-1.1147170547120779e-19	4.647259333200769e-19	5.070869836877799e-11	1.001290264862243e-10	1.463720522778148e-9
93900000	0.004999881382995242	5.682343862976225e-50	5.422240293927958e-65	2.778599106285579e-8	6.51479319606241e-16	1.8004746849334434e-7	-1.1147163421667635e-19	4.647259333200769e-19	5.070869836877799e-11	1.001290264862243e-10	1.463720522778148e-9
94000000	0.004999881382995242	5.682343862976225e-50	5.422240293927958e-65	2.778599106285579e-8	6.51479319606241e-16	1.8004746849334434e-7	-1.1147156296214493e-19	4.647259333200769e-19	5.070869836877799e-11	1.001290264862243e-10	1.463720522778148e-9
94100000	0.004999881382995242	5.682343862976225e-50	5.422240293927958e-65	2.778599106285579e-8	6.51479319606241e-16	1.8004746849334434e-7	-1.114714917076135e-19	4.647259333200769e-19	5.070869836877799e-11	1.001290264862243e-10	1.463720522778148e-9
94200000	0.004999881382995242	5.682343862976225e-50	5.422240293927958e-65	2.778599106285579e-8	6.51479319606241e-16	1.8004746849334434e-7	-1.1147142045308208e-19	4.647259333200769e-19	5.070869836877799e-11	1.001290264862243e-10	1.463720522778148e-9
94300000	0.004999881382995242	5.682343862976225e-50	5.422240293927958e-65	2.778599106285579e-8	6.51479319606241e-16	1.8004746849334434e-7	-1.1147134919855064e-19	4.647259333200769e-19	5.070869836877799e-11	1.001290264862243e-10	1.463720522778148e-9
94400000	0.004999881382995242	5.682343862976225e-50	5.422240293927958e-65	2.778599106285579e-8	6.51479319606241e-16	1.8004746849334434e-7	-1.1147127794401922e-19	4.647259333200769e-19	5.070869836877799e-11	1.001290264862243e-10	1.463720522778148e-9
94500000	0.004999881382995242	5.682343862976225e-50	5.422240293927958e-65	2.778599106285579e-8	6.51479319606241e-16	1.8004746849334434e-7	-1.1147120668948778e-19	4.647259333200769e-19	5.070869836877799e-11	1.001290264862243e-10	1.463720522778148e-9
94600000	0.004999881382995242	5.682343862976225e-50	5.422240293927958e-65	2.778599106285579e-8	6.51479319606241e-16	1.8004746849334434e-7	-1.1147113543495634e-19	4.647259333200769e-19	5.070869836877799e-11	1.001290264862243e-10	1.463720522778148e-9
94700000	0.004999881382995242	5.682343862976225e-50	5.422240293927958e-65	2.778599106285579e-8	6.51479319606241e-16	1.8004746849334434e-7	-1.1147106418042493e-19	4.647259333200769e-19	5.070869836877799e-11	1.001290264862243e-10	1.463720522778148e-9
94800000	0.004999881382995242	5.682343862976225e-50	5.422240293927958e-65	2.778599106285579e-8	6.51479319606241e-16	1.8004746849334434e-7	-1.1147099292589349e-19	4.647259333200769e-19	5.070869836877799e-11	1.001290264862243e-10	1.463720522778148e-9
94900000	0.004999881382995242	5.682343862976225e-50	5.422240293927958e-65	2.778599106285579e-8	6.51479319606241e-16	1.8004746849334434e-7	-1.1147092167136207e-19	4.647259333200769e-19	5.070869836877799e-11	1.001290264862243e-10	1.463720522778148e-9
95000000	0.004999881382995242	5.682343862976225e-50	5.422240293927958e-65	2.778599106285579e-8	6.51479319606241e-16	1.8004746849334434e-7	-1.1147085041683063e-19	4.647259333200769e-19	5.070869836877799e-11	1.001290264862243e-10	1.463720522778148e-9
95100000	0.004999881382995242	5.682343862976225e-50	5.422240293927958e-65	2.778599106285579e-8	6.51479319606241e-16	1.8004746849334434e-7	-1.1147077916229922e-19	4.647259333200769e-19	5.070869836877799e-11	1.001290264862243e-10	1.463720522778148e-9
95200000	0.004999881382995242	5.682343862976225e-50	5.422240293927958e-65	2.778599106285579e-8	6.51479319606241e-16	1.8004746849334434e-7	-1.1147070790776778e-19	4.647259333200769e-19	5.070869836877799e-11	1.001290264862243e-10	1.463720522778148e-9
95300000	0.004999881382995242	5.682343862976225e-50	5.422240293927958e-65	2.778599106285579e-8	6.51479319606241e-16	1.8004746849334434e-7	-1.1147063665323636e-19	4.647259333200769e-19	5.070869836877799e-11	1.001290264862243e-10	1.463720522778148e-9
95400000	0.004999881382995242	5.682343862976225e-50	5.422240293927958e-65	2.778599106285579e-8	6.51479319606241e-16	1.8004746849334434e-7	-1.1147056539870492e-19	4.647259333200769e-19	5.070869836877799e-11	1.001290264862243e-10	1.463720522778148e-9
95500000	0.004999881382995242	5.682343862976225e-50	5.422240293927958e-65	2.778599106285579e-8	6.51479319606241e-16	1.8004746849334434e-7	-1.114704941441735e-19	4.647259333200769e-19	5.070869836877799e-11	1.001290264862243e-10	1.463720522778148e-9
95600000	0.004999881382995242	5.682343862976225e-50	5.422240293927958e-65	2.778599106285579e-8	6.51479319606241e-16	1.8004746849334434e-7	-1.1147042288964207e-19	4.647259333200769e-19	5.070869836877799e-11	1.001290264862243e-10	1.463720522778148e-9
95700000	0.004999881382995242	5.682343862976225e-50	5.422240293927958e-65	2.778599106285579e-8	6.51479319606241e-16	1.8004746849334434e-7	-1.1147035163511065e-19	4.647259333200769e-19	5.070869836877799e-11	1.001290264862243e-10	1.463720522778148e-9
95800000	0.004999881382995242	5.682343862976225e-50	5.422240293927958e-65	2.778599106285579e-8	6.51479319606241e-16	1.8004746849334434e-7	-1.1147028038057921e-19	4.647259333200769e-19	5.070869836877799e-11	1.001290264862243e-10	1.463720522778148e-9
95900000	0.004999881382995242	5.682343862976225e-50	5.422240293927958e-65	2.778599106285579e-8	6.51479319606241e-16	1.8004746849334434e-7	-1.114702091260478e-19	4.647259333200769e-19	5.070869836877799e-11	1.001290264862243e-10	1.463720522778148e-9
96000000	0.004999881382995242	5.682343862976225e-50	5.422240293927958e-65	2.778599106285579e-8	6.51479319606241e-16	1.8004746849334434e-7	-1.1147013787151636e-19	4.647259333200769e-19	5.070869836877799e-11	1.001290264862243e-10	1.463720522778148e-9
96100000	0.004999881382995242	5.682343862976225e-50	5.422240293927958e-65	2.778599106285579e-8	6.514793196062409e-16	1.8004746849334434e-7	-1.1147006661698494e-19	4.647259333200769e-19	5.070869836877799e-11	1.0012902648622429e-10	1.463720522778148e-9
96200000	0.004999881382995242	5.682343862976225e-50	5.422240293927958e-65	2.778599106285579e-8	6.514793196062409e-16	1.8004746849334434e-7	-1.114699953624535e-19	4.647259333200769e-19	5.070869836877799e-11	1.0012902648622429e-10	1.463720522778148e-9
96300000	0.004999881382995242	5.682343862976225e-50	5.422240293927958e-65	2.778599106285579e-8	6.514793196062409e-16	1.8004746849334434e-7	-1.1146992410792209e-19	4.647259333200769e-19	5.070869836877799e-11	1.0012902648622429e-10	1.463720522778148e-9
96400000	0.004999881382995242	5.682343862976225e-50	5.422240293927958e-65	2.778599106285579e-8	6.514793196062409e-16	1.8004746849334434e-7	-1.1146985285339065e-19	4.647259333200769e-19	5.070869836877799e-11	1.0012902648622429e-10	1.463720522778148e-9
96500000	0.004999881382995242	5.682343862976225e-50	5.422240293927958e-65	2.778599106285579e-8	6.514793196062409e-16	1.8004746849334434e-7	-1.114697815988592e-19	4.647259333200769e-19	5.070869836877799e-11	1.0012902648622429e-10	1.463720522778148e-9
96600000	0.004999881382995242	5.682343862976225e-50	5.422240293927958e-65	2.778599106285579e-8	6.514793196062409e-16	1.8004746849334434e-7	-1.114697103443278e-19	4.647259333200769e-19	5.070869836877799e-11	1.0012902648622429e-10	1.463720522778148e-9
96700000	0.004999881382995242	5.682343862976225e-50	5.422240293927958e-65	2.778599106285579e-8	6.514793196062409e-16	1.8004746849334434e-7	-1.1146963908979635e-19	4.647259333200769e-19	5.070869836877799e-11	1.0012902648622429e-10	1.463720522778148e-9
96800000	0.004999881382995242	5.682343862976225e-50	5.422240293927958e-65	2.778599106285579e-8	6.514793196062409e-16	1.8004746849334434e-7	-1.1146956783526494e-19	4.647259333200769e-19	5.070869836877799e-11	1.0012902648622429e-10	1.463720522778148e-9
96900000	0.004999881382995242	5.682343862976225e-50	5.422240293927958e-65	2.778599106285579e-8	6.514793196062409e-16	1.8004746849334434e-7	-1.114694965807335e-19	4.647259333200769e-19	5.070869836877799e-11	1.0012902648622429e-10	1.463720522778148e-9
97000000	0.004999881382995242	5.682343862976225e-50	5.422240293927958e-65	2.778599106285579e-8	6.514793196062409e-16	1.8004746849334434e-7	-1.1146942532620208e-19	4.647259333200769e-19	5.070869836877799e-11	1.0012902648622429e-10	1.463720522778148e-9
97100000	0.004999881382995242	5.682343862976225e-50	5.422240293927958e-65	2.778599106285579e-8	6.514793196062409e-16	1.8004746849334434e-7	-1.1146935407167064e-19	4.647259333200769e-19	5.070869836877799e-11	1.0012902648622429e-10	1.463720522778148e-9
97200000	0.004999881382995242	5.682343862976225e-50	5.422240293927958e-65	2.778599106285579e-8	6.514793196062409e-16	1.8004746849334434e-7	-1.1146928281713923e-19	4.647259333200769e-19	5.070869836877798e-11	1.0012902648622429e-10	1.463720522778148e-9
97300000	0.004999881382995242	5.682343862976225e-50	5.422240293927958e-65	2.778599106285579e-8	6.514793196062409e-16	1.8004746849334434e-7	-1.1146921156260779e-19	4.647259333200769e-19	5.070869836877798e-11	1.0012902648622429e-10	1.463720522778148e-9
97400000	0.004999881382995242	5.682343862976225e-50	5.422240293927958e-65	2.778599106285579e-8	6.514793196062409e-16	1.8004746849334434e-7	-1.1146914030807637e-19	4.647259333200769e-19	5.070869836877798e-11	1.0012902648622429e-10	1.463720522778148e-9
97500000	0.004999881382995242	5.682343862976225e-50	5.422240293927958e-65	2.778599106285579e-8	6.514793196062409e-16	1.8004746849334434e-7	-1.1146906905354493e-19	4.647259333200769e-19	5.070869836877798e-11	1.0012902648622429e-10	1.463720522778148e-9
97600000	0.004999881382995242	5.682343862976225e-50	5.422240293927958e-65	2.778599106285579e-8	6.514793196062409e-16	1.8004746849334434e-7	-1.1146899779901352e-19	4.647259333200769e-19	5.070869836877798e-11	1.0012902648622429e-10	1.463720522778148e-9
97700000	0.004999881382995242	5.682343862976225e-50	5.422240293927958e-65	2.778599106285579e-8	6.514793196062409e-16	1.8004746849334434e-7	-1.1146892654448208e-19	4.647259333200769e-19	5.070869836877798e-11	1.0012902648622429e-10	1.463720522778148e-9
97800000	0.004999881382995242	5.682343862976225e-50	5.422240293927958e-65	2.778599106285579e-8	6.514793196062409e-16	1.8004746849334434e-7	-1.1146885528995066e-19	4.647259333200769e-19	5.070869836877798e-11	1.0012902648622429e-10	1.463720522778148e-9
97900000	0.004999881382995242	5.682343862976225e-50	5.422240293927958e-65	2.778599106285579e-8	6.514793196062409e-16	1.8004746849334434e-7	-1.1146878403541922e-19	4.647259333200769e-19	5.070869836877798e-11	1.0012902648622429e-10	1.463720522778148e-9
98000000	0.004999881382995242	5.682343862976224e-50	5.422240293927958e-65	2.778599106285579e-8	6.514793196062409e-16	1.8004746849334434e-7	-1.114687127808878e-19	4.647259333200769e-19	5.070869836877798e-11	1.0012902648622429e-10	1.463720522778148e-9
98100000	0.004999881382995242	5.682343862976224e-50	5.422240293927958e-65	2.778599106285579e-8	6.514793196062409e-16	1.8004746849334434e-7	-1.1146864152635637e-19	4.647259333200769e-19	5.070869836877798e-11	1.0012902648622429e-10	1.463720522778148e-9
98200000	0.004999881382995242	5.682343862976224e-50	5.422240293927958e-65	2.778599106285579e-8	6.514793196062409e-16	1.8004746849334434e-7	-1.1146857027182493e-19	4.647259333200769e-19	5.070869836877798e-11	1.0012902648622429e-10	1.463720522778148e-9
98300000	0.004999881382995242	5.682343862976224e-50	5.422240293927958e-65	2.778599106285579e-8	6.514793196062409e-16	1.8004746849334434e-7	-1.1146849901729351e-19	4.647259333200769e-19	5.070869836877798e-11	1.0012902648622429e-10	1.463720522778148e-9
98400000	0.004999881382995242	5.682343862976224e-50	5.422240293927958e-65	2.778599106285579e-8	6.514793196062409e-16	1.8004746849334434e-7	-1.1146842776276207e-19	4.647259333200769e-19	5.070869836877798e-11	1.0012902648622429e-10	1.463720522778148e-9
98500000	0.004999881382995242	5.682343862976224e-50	5.422240293927958e-65	2.778599106285579e-8	6.514793196062409e-16	1.8004746849334434e-7	-1.1146835650823066e-19	4.647259333200769e-19	5.070869836877798e-11	1.0012902648622429e-10	1.463720522778148e-9
98600000	0.004999881382995242	5.682343862976224e-50	5.422240293927958e-65	2.778599106285579e-8	6.514793196062409e-16	1.8004746849334434e-7	-1.1146828525369922e-19	4.647259333200769e-19	5.070869836877798e-11	1.0012902648622429e-10	1.463720522778148e-9
98700000	0.004999881382995242	5.682343862976224e-50	5.422240293927958e-65	2.778599106285579e-8	6.514793196062409e-16	1.8004746849334434e-7	-1.114682139991678e-19	4.647259333200769e-19	5.070869836877798e-11	1.0012902648622429e-10	1.463720522778148e-9
98800000	0.004999881382995242	5.682343862976224e-50	5.422240293927958e-65	2.778599106285579e-8	6.514793196062409e-16	1.8004746849334434e-7	-1.1146814274463636e-19	4.647259333200769e-19	5.070869836877798e-11	1.0012902648622429e-10	1.463720522778148e-9
98900000	0.004999881382995242	5.682343862976224e-50	5.422240293927958e-65	2.778599106285579e-8	6.514793196062409e-16	1.8004746849334434e-7	-1.1146807149010495e-19	4.647259333200769e-19	5.070869836877798e-11	1.0012902648622429e-10	1.463720522778148e-9
99000000	0.004999881382995242	5.682343862976224e-50	5.422240293927958e-65	2.778599106285579e-8	6.514793196062409e-16	1.8004746849334434e-7	-1.114680002355735e-19	4.647259333200769e-19	5.070869836877798e-11	1.0012902648622429e-10	1.463720522778148e-9
99100000	0.004999881382995242	5.682343862976224e-50	5.422240293927958e-65	2.778599106285579e-8	6.514793196062409e-16	1.8004746849334434e-7	-1.114679289810421e-19	4.647259333200769e-19	5.070869836877798e-11	1.0012902648622429e-10	1.463720522778148e-9
99200000	0.004999881382995242	5.682343862976224e-50	5.422240293927958e-65	2.778599106285579e-8	6.514793196062409e-16	1.8004746849334434e-7	-1.1146785772651065e-19	4.647259333200769e-19	5.070869836877798e-11	1.0012902648622429e-10	1.463720522778148e-9
99300000	0.004999881382995242	5.682343862976224e-50	5.422240293927958e-65	2.778599106285579e-8	6.514793196062409e-16	1.8004746849334434e-7	-1.1146778647197924e-19	4.647259333200769e-19	5.070869836877798e-11	1.0012902648622429e-10	1.463720522778148e-9
99400000	0.004999881382995242	5.682343862976224e-50	5.422240293927958e-65	2.778599106285579e-8	6.514793196062409e-16	1.8004746849334434e-7	-1.114677152174478e-19	4.647259333200769e-19	5.070869836877798e-11	1.0012902648622429e-10	1.463720522778148e-9
99500000	0.004999881382995242	5.682343862976224e-50	5.422240293927958e-65	2.778599106285579e-8	6.514793196062409e-16	1.8004746849334434e-7	-1.1146764396291638e-19	4.647259333200769e-19	5.070869836877798e-11	1.0012902648622429e-10	1.463720522778148e-9
99600000	0.004999881382995242	5.682343862976224e-50	5.422240293927958e-65	2.778599106285579e-8	6.514793196062409e-16	1.8004746849334434e-7	-1.1146757270838494e-19	4.647259333200769e-19	5.070869836877798e-11	1.0012902648622429e-10	1.463720522778148e-9
99700000	0.004999881382995242	5.682343862976224e-50	5.422240293927958e-65	2.778599106285579e-8	6.514793196062409e-16	1.8004746849334434e-7	-1.1146750145385353e-19	4.647259333200769e-19	5.070869836877798e-11	1.0012902648622429e-10	1.463720522778148e-9
99800000	0.004999881382995242	5.682343862976224e-50	5.422240293927958e-65	2.778599106285579e-8	6.514793196062409e-16	1.8004746849334434e-7	-1.1146743019932209e-19	4.647259333200769e-19	5.070869836877798e-11	1.0012902648622429e-10	1.463720522778148e-9
99900000	0.004999881382995242	5.682343862976224e-50	5.422240293927958e-65	2.778599106285579e-8	6.514793196062409e-16	1.8004746849334434e-7	-1.1146735894479067e-19	4.647259333200769e-19	5.070869836877798e-11	1.0012902648622429e-10	1.463720522778148e-9
100000000	0.004999881382995242	5.682343862976224e-50	5.422240293927958e-65	2.778599106285579e-8	6.514793196062409e-16	1.8004746849334434e-7	-1.1146728769025923e-19	4.647259333200769e-19	5.070869836877798e-11	1.0012902648622429e-10	1.463720522778148e-9
