# Supplementary material for: Thermodynamics Underpinning the Microbial Community‐Level Nitrogen Energy Metabolism
Source: Environ Microbiol. 2025 Feb 16;27(2):e70055. doi: 10.1111/1462-2920.70055 (PMC11830459; doi:10.1111/1462-2920.70055)
Supplement: Supplementary file 1 — Data S1. [file EMI-27-e70055-s001.zip › SI/Nnetwork/Results/kdef_-10/Iin_-5/p_0.2/O2_-4.2_H_-12..csv]

time	N2	N2H4	N2H5	N2O	NH2OH	NH3	NH3OH	NH4	NO	NO2	NO3
0	0.00001	0.00001	0.00001	0.00001	0.00001	0.00001	0.00001	0.00001	0.00001	0.00001	0.00001
100000	0.004999851381057473	7.156358430384177e-50	-2.3099035614057206e-47	2.0993461571321694e-8	7.986650105749288e-16	2.543230664244512e-7	-1.6764156354496205e-20	6.21530260460793e-24	3.3894159927617104e-11	7.088584268174762e-11	8.231146862247588e-10
200000	0.0049998513810574725	7.156358430384178e-50	-1.464611045596565e-46	2.0993461571321704e-8	7.986650105793003e-16	2.543230664244512e-7	-1.6726770061172758e-20	8.447189644956595e-23	3.38941599276171e-11	7.088584268170325e-11	8.231146862247468e-10
300000	0.004999851381057473	7.156358430384172e-50	-2.7317318871288364e-46	2.0993461571321697e-8	7.986650105754756e-16	2.543230664244512e-7	-1.67267700610676e-20	3.469766926230206e-22	3.389415992761709e-11	7.088584268174417e-11	8.231146862247582e-10
400000	0.004999851381057473	7.156358430384174e-50	-3.9988527286542735e-46	2.0993461571321697e-8	7.986650105754682e-16	2.543230664244512e-7	-1.6726770060668553e-20	1.1794546698815934e-22	3.38941599276171e-11	7.088584268174426e-11	8.231146862247582e-10
500000	0.004999851381057473	7.156358430384176e-50	-5.265973570179632e-46	2.0993461571321697e-8	7.986650105754604e-16	2.543230664244512e-7	-1.6726770060280722e-20	-9.23233906710804e-23	3.38941599276171e-11	7.088584268174436e-11	8.231146862247582e-10
600000	0.004999851381057473	7.156358430384177e-50	-6.533094411705388e-46	2.0993461571321697e-8	7.986650105754607e-16	2.543230664244512e-7	-1.6726770059972973e-20	-1.6865284185301123e-22	3.3894159927617104e-11	7.088584268174435e-11	8.231146862247582e-10
700000	0.004999851381057473	7.1563584303841775e-50	-7.800215253230907e-46	2.0993461571321697e-8	7.98665010575461e-16	2.543230664244512e-7	-1.6726770059724456e-20	-1.4591978482345856e-22	3.3894159927617104e-11	7.088584268174435e-11	8.231146862247582e-10
800000	0.004999851381057473	7.156358430384178e-50	-9.067336094756218e-46	2.0993461571321697e-8	7.986650105754612e-16	2.543230664244512e-7	-1.672677005952719e-20	-3.74654643301353e-23	3.3894159927617104e-11	7.088584268174435e-11	8.231146862247582e-10
900000	0.004999851381057473	7.156358430384178e-50	-1.0334456936281354e-45	2.0993461571321697e-8	7.986650105754612e-16	2.543230664244512e-7	-1.6726770059373202e-20	1.433688748792441e-22	3.3894159927617104e-11	7.088584268174435e-11	8.231146862247582e-10
1000000	0.004999851381057473	7.156358430384178e-50	-1.1601577777806346e-45	2.0993461571321697e-8	7.986650105754611e-16	2.543230664244512e-7	-1.672677005925451e-20	3.832419880569663e-22	3.3894159927617104e-11	7.088584268174435e-11	8.231146862247582e-10
1100000	0.004999851381057473	7.1563584303841775e-50	-1.2868698619331228e-45	2.0993461571321697e-8	7.98665010575461e-16	2.543230664244512e-7	-1.6726770059163144e-20	6.688126304553173e-22	3.3894159927617104e-11	7.088584268174435e-11	8.231146862247582e-10
1200000	0.004999851381057473	7.1563584303841775e-50	-1.413581946085603e-45	2.0993461571321697e-8	7.986650105754608e-16	2.543230664244512e-7	-1.672677005909112e-20	9.86739557326583e-22	3.3894159927617104e-11	7.088584268174435e-11	8.231146862247582e-10
1300000	0.004999851381057473	7.156358430384177e-50	-1.540294030238079e-45	2.0993461571321697e-8	7.986650105754606e-16	2.543230664244512e-7	-1.6726770059030465e-20	1.3236815239230502e-21	3.3894159927617104e-11	7.088584268174435e-11	8.231146862247582e-10
1400000	0.004999851381057473	7.156358430384177e-50	-1.667006114390553e-45	2.0993461571321697e-8	7.986650105754604e-16	2.543230664244512e-7	-1.6726770058973205e-20	1.6662972854970052e-21	3.3894159927617104e-11	7.088584268174435e-11	8.231146862247582e-10
1500000	0.004999851381057473	7.156358430384176e-50	-1.7937181985430295e-45	2.0993461571321697e-8	7.986650105754602e-16	2.543230664244512e-7	-1.6726770058911358e-20	2.0012455973007336e-21	3.38941599276171e-11	7.088584268174436e-11	8.231146862247582e-10
1600000	0.004999851381057473	7.156358430384175e-50	-1.9204302826955108e-45	2.0993461571321697e-8	7.9866501057546e-16	2.543230664244512e-7	-1.6726770058836954e-20	2.3151852145865224e-21	3.38941599276171e-11	7.088584268174436e-11	8.231146862247582e-10
1700000	0.004999851381057473	7.156358430384175e-50	-2.0471423668480003e-45	2.0993461571321697e-8	7.986650105754599e-16	2.543230664244512e-7	-1.672677005874201e-20	2.5947748926066574e-21	3.38941599276171e-11	7.088584268174436e-11	8.231146862247582e-10
1800000	0.004999851381057473	7.156358430384175e-50	-2.1738544510005016e-45	2.0993461571321697e-8	7.986650105754598e-16	2.543230664244512e-7	-1.6726770058618463e-20	2.8265279917554872e-21	3.38941599276171e-11	7.088584268174436e-11	8.231146862247582e-10
1900000	0.004999851381057473	7.156358430384175e-50	-2.3005665351529926e-45	2.0993461571321697e-8	7.986650105754598e-16	2.543230664244512e-7	-1.6726770058440444e-20	2.9671744025285607e-21	3.38941599276171e-11	7.088584268174436e-11	8.231146862247582e-10
2000000	0.004999851381057473	7.156358430384175e-50	-2.427278619305458e-45	2.0993461571321697e-8	7.986650105754598e-16	2.543230664244512e-7	-1.6726770058197636e-20	2.9994591320204815e-21	3.38941599276171e-11	7.088584268174436e-11	8.231146862247582e-10
2100000	0.004999851381057473	7.156358430384176e-50	-2.5539907034579012e-45	2.0993461571321697e-8	7.986650105754598e-16	2.543230664244512e-7	-1.6726770057898196e-20	2.937022341716192e-21	3.38941599276171e-11	7.088584268174436e-11	8.231146862247582e-10
2200000	0.004999851381057473	7.156358430384177e-50	-2.680702787610325e-45	2.0993461571321697e-8	7.986650105754598e-16	2.543230664244512e-7	-1.6726770057550277e-20	2.7935041931006352e-21	3.38941599276171e-11	7.088584268174436e-11	8.231146862247582e-10
2300000	0.004999851381057473	7.156358430384177e-50	-2.807414871762733e-45	2.0993461571321697e-8	7.986650105754598e-16	2.543230664244512e-7	-1.6726770057162033e-20	2.5825448476587548e-21	3.38941599276171e-11	7.088584268174438e-11	8.231146862247582e-10
2400000	0.004999851381057473	7.1563584303841775e-50	-2.934126955915128e-45	2.0993461571321697e-8	7.986650105754598e-16	2.543230664244512e-7	-1.6726770056741624e-20	2.3177844668754928e-21	3.3894159927617104e-11	7.088584268174438e-11	8.231146862247582e-10
2500000	0.004999851381057473	7.156358430384178e-50	-3.060839040067514e-45	2.0993461571321697e-8	7.986650105754598e-16	2.543230664244512e-7	-1.6726770056297203e-20	2.0128632122357927e-21	3.3894159927617104e-11	7.088584268174438e-11	8.231146862247583e-10
2600000	0.004999851381057473	7.156358430384179e-50	-3.1875511242198926e-45	2.0993461571321694e-8	7.986650105754598e-16	2.543230664244512e-7	-1.6726770055836924e-20	1.6814212452245973e-21	3.3894159927617104e-11	7.088584268174438e-11	8.231146862247583e-10
2700000	0.004999851381057473	7.15635843038418e-50	-3.3142632083722694e-45	2.0993461571321694e-8	7.986650105754598e-16	2.543230664244512e-7	-1.6726770055368944e-20	1.3370987273268498e-21	3.3894159927617104e-11	7.088584268174438e-11	8.231146862247583e-10
2800000	0.004999851381057473	7.156358430384181e-50	-3.4409752925246456e-45	2.0993461571321694e-8	7.986650105754599e-16	2.543230664244512e-7	-1.672677005490142e-20	9.93535820027493e-22	3.3894159927617104e-11	7.088584268174439e-11	8.231146862247583e-10
2900000	0.004999851381057473	7.156358430384182e-50	-3.5676873766770256e-45	2.0993461571321694e-8	7.986650105754599e-16	2.543230664244512e-7	-1.6726770054442503e-20	6.6437268481147e-22	3.389415992761711e-11	7.088584268174439e-11	8.231146862247584e-10
3000000	0.004999851381057473	7.156358430384183e-50	-3.6943994608294123e-45	2.0993461571321694e-8	7.986650105754599e-16	2.543230664244512e-7	-1.6726770054000354e-20	3.6324948316372356e-22	3.389415992761711e-11	7.088584268174439e-11	8.231146862247584e-10
3100000	0.004999851381057473	7.156358430384184e-50	-3.8211115449818084e-45	2.0993461571321694e-8	7.986650105754599e-16	2.543230664244512e-7	-1.6726770053583123e-20	1.038063765691969e-22	3.389415992761711e-11	7.088584268174439e-11	8.231146862247584e-10
3200000	0.004999851381057473	7.156358430384184e-50	-3.947823629134207e-45	2.0993461571321694e-8	7.986650105754599e-16	2.543230664244512e-7	-1.672677005320825e-20	-8.47934541736828e-23	3.389415992761711e-11	7.088584268174439e-11	8.231146862247584e-10
3300000	0.004999851381057473	7.156358430384184e-50	-4.0745357132865615e-45	2.0993461571321694e-8	7.986650105754599e-16	2.543230664244512e-7	-1.6726770052920242e-20	-1.2810764058717615e-22	3.389415992761711e-11	7.088584268174439e-11	8.231146862247584e-10
3400000	0.004999851381057473	7.156358430384184e-50	-4.201247797438872e-45	2.0993461571321694e-8	7.986650105754599e-16	2.543230664244512e-7	-1.672677005271025e-20	-4.0939608790380503e-23	3.389415992761711e-11	7.088584268174439e-11	8.231146862247584e-10
3500000	0.004999851381057473	7.156358430384183e-50	-4.3279598815911496e-45	2.0993461571321694e-8	7.986650105754599e-16	2.543230664244512e-7	-1.672677005256236e-20	1.5009828359955583e-22	3.389415992761711e-11	7.088584268174439e-11	8.231146862247584e-10
3600000	0.004999851381057473	7.156358430384182e-50	-4.4546719657434007e-45	2.0993461571321694e-8	7.986650105754599e-16	2.543230664244512e-7	-1.6726770052460664e-20	4.18393678965483e-22	3.3894159927617104e-11	7.088584268174438e-11	8.231146862247584e-10
3700000	0.004999851381057473	7.156358430384181e-50	-4.581384049895635e-45	2.0993461571321694e-8	7.9866501057546e-16	2.543230664244512e-7	-1.6726770052389248e-20	7.373342196902531e-22	3.3894159927617104e-11	7.088584268174438e-11	8.231146862247583e-10
3800000	0.004999851381057473	7.156358430384179e-50	-4.708096134047861e-45	2.0993461571321694e-8	7.9866501057546e-16	2.543230664244512e-7	-1.6726770052332198e-20	1.080307548156717e-21	3.3894159927617104e-11	7.088584268174438e-11	8.231146862247583e-10
3900000	0.004999851381057473	7.156358430384178e-50	-4.8348082182000887e-45	2.0993461571321697e-8	7.9866501057546e-16	2.543230664244512e-7	-1.672677005227361e-20	1.420701306747726e-21	3.38941599276171e-11	7.088584268174438e-11	8.231146862247583e-10
4000000	0.004999851381057473	7.156358430384177e-50	-4.9615203023523255e-45	2.0993461571321697e-8	7.9866501057546e-16	2.543230664244512e-7	-1.6726770052197567e-20	1.731903137846131e-21	3.38941599276171e-11	7.088584268174436e-11	8.231146862247582e-10
4100000	0.004999851381057473	7.156358430384176e-50	-5.088232386504581e-45	2.0993461571321697e-8	7.9866501057546e-16	2.543230664244512e-7	-1.6726770052088156e-20	1.987300683834783e-21	3.38941599276171e-11	7.088584268174436e-11	8.231146862247582e-10
4200000	0.004999851381057473	7.156358430384175e-50	-5.2149444706568314e-45	2.0993461571321697e-8	7.9866501057546e-16	2.543230664244512e-7	-1.6726770051913513e-20	2.133589950686839e-21	3.38941599276171e-11	7.088584268174436e-11	8.231146862247582e-10
4300000	0.004999851381057473	7.156358430384175e-50	-5.3416565548090334e-45	2.0993461571321697e-8	7.9866501057546e-16	2.543230664244512e-7	-1.6726770051650497e-20	2.1320714652007783e-21	3.38941599276171e-11	7.088584268174436e-11	8.231146862247582e-10
4400000	0.004999851381057473	7.156358430384175e-50	-5.4683686389611955e-45	2.0993461571321697e-8	7.9866501057546e-16	2.543230664244512e-7	-1.672677005131458e-20	2.008621390970745e-21	3.38941599276171e-11	7.088584268174436e-11	8.231146862247582e-10
4500000	0.004999851381057473	7.156358430384176e-50	-5.595080723113325e-45	2.0993461571321697e-8	7.9866501057546e-16	2.543230664244512e-7	-1.672677005092167e-20	1.7898525170504063e-21	3.38941599276171e-11	7.088584268174436e-11	8.231146862247582e-10
4600000	0.004999851381057473	7.156358430384177e-50	-5.721792807265433e-45	2.0993461571321697e-8	7.9866501057546e-16	2.543230664244512e-7	-1.6726770050487684e-20	1.5023776324934288e-21	3.38941599276171e-11	7.088584268174436e-11	8.231146862247583e-10
4700000	0.004999851381057473	7.1563584303841775e-50	-5.848504891417526e-45	2.0993461571321697e-8	7.986650105754599e-16	2.543230664244512e-7	-1.672677005002853e-20	1.1728095263534787e-21	3.38941599276171e-11	7.088584268174436e-11	8.231146862247583e-10
4800000	0.004999851381057473	7.156358430384178e-50	-5.975216975569614e-45	2.0993461571321694e-8	7.986650105754599e-16	2.543230664244512e-7	-1.6726770049560123e-20	8.277609876842232e-22	3.3894159927617104e-11	7.088584268174438e-11	8.231146862247583e-10
4900000	0.004999851381057473	7.156358430384179e-50	-6.101929059721706e-45	2.0993461571321694e-8	7.986650105754599e-16	2.543230664244512e-7	-1.672677004909837e-20	4.938448055393283e-22	3.3894159927617104e-11	7.088584268174438e-11	8.231146862247584e-10
5000000	0.004999851381057473	7.15635843038418e-50	-6.228641143873811e-45	2.0993461571321694e-8	7.986650105754599e-16	2.543230664244512e-7	-1.6726770048659182e-20	1.976737689724608e-22	3.3894159927617104e-11	7.088584268174438e-11	8.231146862247584e-10
5100000	0.004999851381057473	7.15635843038418e-50	-6.355353228025936e-45	2.0993461571321694e-8	7.986650105754599e-16	2.543230664244512e-7	-1.6726770048258453e-20	-3.417863704147959e-23	3.3894159927617104e-11	7.088584268174438e-11	8.231146862247584e-10
5200000	0.004999851381057473	7.15635843038418e-50	-6.48206531217806e-45	2.0993461571321694e-8	7.986650105754599e-16	2.543230664244512e-7	-1.6726770047906543e-20	-1.8437436349600178e-22	3.3894159927617104e-11	7.088584268174438e-11	8.231146862247584e-10
5300000	0.004999851381057473	7.156358430384181e-50	-6.608777396330172e-45	2.0993461571321694e-8	7.986650105754599e-16	2.543230664244512e-7	-1.6726770047601226e-20	-2.566429907571747e-22	3.3894159927617104e-11	7.088584268174438e-11	8.231146862247584e-10
5400000	0.004999851381057473	7.156358430384181e-50	-6.735489480482272e-45	2.0993461571321694e-8	7.986650105754599e-16	2.543230664244512e-7	-1.6726770047338524e-20	-2.576377160884142e-22	3.3894159927617104e-11	7.088584268174438e-11	8.231146862247584e-10
5500000	0.004999851381057473	7.156358430384181e-50	-6.862201564634359e-45	2.0993461571321694e-8	7.986650105754599e-16	2.543230664244512e-7	-1.6726770047114457e-20	-1.9401173675313926e-22	3.3894159927617104e-11	7.088584268174438e-11	8.231146862247584e-10
5600000	0.004999851381057473	7.156358430384181e-50	-6.988913648786439e-45	2.0993461571321694e-8	7.986650105754599e-16	2.543230664244512e-7	-1.6726770046925047e-20	-7.241825001476497e-23	3.3894159927617104e-11	7.088584268174438e-11	8.231146862247584e-10
5700000	0.004999851381057473	7.156358430384181e-50	-7.115625732938509e-45	2.0993461571321694e-8	7.986650105754599e-16	2.543230664244512e-7	-1.6726770046766318e-20	1.0048954686329049e-22	3.3894159927617104e-11	7.088584268174438e-11	8.231146862247584e-10
5800000	0.004999851381057473	7.15635843038418e-50	-7.242337817090573e-45	2.0993461571321694e-8	7.986650105754599e-16	2.543230664244512e-7	-1.6726770046634292e-20	3.1805845661761274e-22	3.3894159927617104e-11	7.088584268174438e-11	8.231146862247584e-10
5900000	0.004999851381057473	7.15635843038418e-50	-7.369049901242629e-45	2.0993461571321694e-8	7.986650105754599e-16	2.543230664244512e-7	-1.672677004652499e-20	5.736352819847844e-22	3.3894159927617104e-11	7.088584268174438e-11	8.231146862247584e-10
6000000	0.004999851381057473	7.15635843038418e-50	-7.495761985394682e-45	2.0993461571321694e-8	7.986650105754599e-16	2.543230664244512e-7	-1.6726770046434435e-20	8.60566825701388e-22	3.3894159927617104e-11	7.088584268174438e-11	8.231146862247584e-10
6100000	0.004999851381057473	7.156358430384179e-50	-7.62247406954673e-45	2.0993461571321694e-8	7.986650105754599e-16	2.543230664244512e-7	-1.6726770046358646e-20	1.1721998905040073e-21	3.3894159927617104e-11	7.088584268174438e-11	8.231146862247583e-10
6200000	0.004999851381057473	7.156358430384179e-50	-7.749186153698775e-45	2.0993461571321694e-8	7.986650105754599e-16	2.543230664244512e-7	-1.6726770046293652e-20	1.501881279129226e-21	3.3894159927617104e-11	7.088584268174438e-11	8.231146862247583e-10
6300000	0.004999851381057473	7.156358430384179e-50	-7.875898237850817e-45	2.0993461571321694e-8	7.986650105754599e-16	2.543230664244512e-7	-1.6726770046235468e-20	1.8429577943136273e-21	3.3894159927617104e-11	7.088584268174438e-11	8.231146862247583e-10
6400000	0.004999851381057473	7.156358430384178e-50	-8.002610322002859e-45	2.0993461571321697e-8	7.986650105754599e-16	2.543230664244512e-7	-1.6726770046180122e-20	2.188776238793794e-21	3.38941599276171e-11	7.088584268174438e-11	8.231146862247583e-10
6500000	0.004999851381057473	7.156358430384178e-50	-8.129322406154901e-45	2.0993461571321697e-8	7.986650105754599e-16	2.543230664244512e-7	-1.6726770046123632e-20	2.5326834153063106e-21	3.38941599276171e-11	7.088584268174436e-11	8.231146862247583e-10
6600000	0.004999851381057473	7.1563584303841775e-50	-8.256034490306945e-45	2.0993461571321697e-8	7.986650105754599e-16	2.543230664244512e-7	-1.672677004606202e-20	2.868026126587759e-21	3.38941599276171e-11	7.088584268174436e-11	8.231146862247583e-10
6700000	0.004999851381057473	7.1563584303841775e-50	-8.382746574458991e-45	2.0993461571321697e-8	7.986650105754599e-16	2.543230664244512e-7	-1.672677004599131e-20	3.1881511753747242e-21	3.38941599276171e-11	7.088584268174436e-11	8.231146862247582e-10
6800000	0.004999851381057473	7.1563584303841775e-50	-8.509458658611042e-45	2.0993461571321697e-8	7.986650105754599e-16	2.543230664244512e-7	-1.6726770045907524e-20	3.4864053644037884e-21	3.38941599276171e-11	7.088584268174436e-11	8.231146862247582e-10
6900000	0.004999851381057473	7.156358430384177e-50	-8.636170742763095e-45	2.0993461571321697e-8	7.986650105754599e-16	2.543230664244512e-7	-1.6726770045806684e-20	3.756135496411535e-21	3.38941599276171e-11	7.088584268174436e-11	8.231146862247582e-10
7000000	0.004999851381057473	7.156358430384177e-50	-8.762882826915157e-45	2.0993461571321697e-8	7.986650105754599e-16	2.543230664244512e-7	-1.6726770045684812e-20	3.990688374134548e-21	3.38941599276171e-11	7.088584268174436e-11	8.231146862247582e-10
7100000	0.004999851381057473	7.156358430384177e-50	-8.889594911067217e-45	2.0993461571321697e-8	7.986650105754599e-16	2.543230664244512e-7	-1.6726770045529756e-20	4.169740785357076e-21	3.38941599276171e-11	7.088584268174436e-11	8.231146862247582e-10
7200000	0.004999851381057473	7.156358430384177e-50	-9.016306995219264e-45	2.0993461571321697e-8	7.986650105754599e-16	2.543230664244512e-7	-1.6726770045327046e-20	4.269084660539385e-21	3.38941599276171e-11	7.088584268174436e-11	8.231146862247582e-10
7300000	0.004999851381057473	7.156358430384177e-50	-9.143019079371298e-45	2.0993461571321697e-8	7.986650105754599e-16	2.543230664244512e-7	-1.6726770045080298e-20	4.294777810212264e-21	3.38941599276171e-11	7.088584268174436e-11	8.231146862247582e-10
7400000	0.004999851381057473	7.156358430384177e-50	-9.269731163523324e-45	2.0993461571321697e-8	7.986650105754599e-16	2.543230664244512e-7	-1.6726770044793494e-20	4.2534734315244656e-21	3.38941599276171e-11	7.088584268174436e-11	8.231146862247582e-10
7500000	0.004999851381057473	7.156358430384177e-50	-9.396443247675336e-45	2.0993461571321697e-8	7.986650105754599e-16	2.543230664244512e-7	-1.6726770044470612e-20	4.151824721624744e-21	3.38941599276171e-11	7.088584268174436e-11	8.231146862247582e-10
7600000	0.004999851381057473	7.1563584303841775e-50	-9.523155331827342e-45	2.0993461571321697e-8	7.986650105754599e-16	2.543230664244512e-7	-1.6726770044115627e-20	3.9964848776618526e-21	3.38941599276171e-11	7.088584268174436e-11	8.231146862247582e-10
7700000	0.004999851381057473	7.1563584303841775e-50	-9.64986741597934e-45	2.0993461571321697e-8	7.986650105754599e-16	2.543230664244512e-7	-1.6726770043732518e-20	3.7941070967845476e-21	3.38941599276171e-11	7.088584268174436e-11	8.231146862247582e-10
7800000	0.004999851381057473	7.156358430384178e-50	-9.77657950013133e-45	2.0993461571321697e-8	7.986650105754599e-16	2.543230664244512e-7	-1.6726770043325265e-20	3.55134457614158e-21	3.38941599276171e-11	7.088584268174436e-11	8.231146862247582e-10
7900000	0.004999851381057473	7.156358430384178e-50	-9.903291584283315e-45	2.0993461571321697e-8	7.986650105754599e-16	2.543230664244512e-7	-1.6726770042897844e-20	3.2748505128817076e-21	3.3894159927617104e-11	7.088584268174436e-11	8.231146862247583e-10
8000000	0.004999851381057473	7.156358430384179e-50	-1.0030003668435296e-44	2.09934615713217e-8	7.986650105754599e-16	2.543230664244512e-7	-1.6726770042454233e-20	2.9712781041536814e-21	3.3894159927617104e-11	7.088584268174438e-11	8.231146862247583e-10
8100000	0.004999851381057473	7.156358430384179e-50	-1.0156715752587274e-44	2.09934615713217e-8	7.986650105754599e-16	2.543230664244512e-7	-1.6726770041998407e-20	2.6472805471062573e-21	3.3894159927617104e-11	7.088584268174438e-11	8.231146862247583e-10
8200000	0.004999851381057473	7.15635843038418e-50	-1.0283427836739249e-44	2.09934615713217e-8	7.986650105754599e-16	2.543230664244512e-7	-1.672677004153435e-20	2.3095110388881883e-21	3.3894159927617104e-11	7.088584268174438e-11	8.231146862247583e-10
8300000	0.004999851381057473	7.15635843038418e-50	-1.0410139920891222e-44	2.09934615713217e-8	7.986650105754599e-16	2.543230664244512e-7	-1.6726770041066038e-20	1.964622776648229e-21	3.3894159927617104e-11	7.088584268174438e-11	8.231146862247584e-10
8400000	0.004999851381057473	7.156358430384181e-50	-1.0536852005043196e-44	2.09934615713217e-8	7.986650105754599e-16	2.543230664244512e-7	-1.6726770040597447e-20	1.6192689575351333e-21	3.3894159927617104e-11	7.088584268174438e-11	8.231146862247584e-10
8500000	0.004999851381057473	7.156358430384182e-50	-1.066356408919517e-44	2.09934615713217e-8	7.986650105754599e-16	2.543230664244512e-7	-1.6726770040132554e-20	1.2801027786976554e-21	3.3894159927617104e-11	7.088584268174438e-11	8.231146862247584e-10
8600000	0.004999851381057473	7.156358430384182e-50	-1.0790276173347147e-44	2.09934615713217e-8	7.986650105754599e-16	2.543230664244512e-7	-1.672677003967534e-20	9.537774372845495e-22	3.389415992761711e-11	7.088584268174439e-11	8.231146862247584e-10
8700000	0.004999851381057473	7.156358430384183e-50	-1.0916988257499127e-44	2.09934615713217e-8	7.986650105754599e-16	2.543230664244512e-7	-1.6726770039229778e-20	6.469461304445693e-22	3.389415992761711e-11	7.088584268174439e-11	8.231146862247585e-10
8800000	0.004999851381057473	7.156358430384183e-50	-1.1043700341651112e-44	2.09934615713217e-8	7.986650105754599e-16	2.543230664244512e-7	-1.6726770038799853e-20	3.662620553264694e-22	3.389415992761711e-11	7.088584268174439e-11	8.231146862247585e-10
8900000	0.004999851381057473	7.156358430384184e-50	-1.1170412425803102e-44	2.09934615713217e-8	7.986650105754599e-16	2.543230664244512e-7	-1.6726770038389537e-20	1.1837840907900348e-22	3.389415992761711e-11	7.088584268174439e-11	8.231146862247585e-10
9000000	0.004999851381057473	7.156358430384184e-50	-1.1297124509955092e-44	2.09934615713217e-8	7.986650105754599e-16	2.543230664244512e-7	-1.6726770038009394e-20	-7.903868347960636e-23	3.389415992761711e-11	7.088584268174439e-11	8.231146862247585e-10
9100000	0.004999851381057473	7.156358430384184e-50	-1.1423836594107053e-44	2.09934615713217e-8	7.986650105754599e-16	2.543230664244512e-7	-1.6726770037701182e-20	-1.5615074553206224e-22	3.389415992761711e-11	7.088584268174439e-11	8.231146862247585e-10
9200000	0.004999851381057473	7.156358430384184e-50	-1.155054867825898e-44	2.09934615713217e-8	7.986650105754599e-16	2.543230664244512e-7	-1.672677003746235e-20	-1.1722151974103733e-22	3.389415992761711e-11	7.088584268174439e-11	8.231146862247585e-10
9300000	0.004999851381057473	7.156358430384183e-50	-1.1677260762410882e-44	2.09934615713217e-8	7.986650105754599e-16	2.543230664244512e-7	-1.672677003728178e-20	1.9162441168835446e-23	3.389415992761711e-11	7.088584268174439e-11	8.231146862247585e-10
9400000	0.004999851381057473	7.156358430384182e-50	-1.1803972846562763e-44	2.09934615713217e-8	7.986650105754599e-16	2.543230664244512e-7	-1.6726770037148368e-20	2.3441458447292315e-22	3.3894159927617104e-11	7.088584268174439e-11	8.231146862247585e-10
9500000	0.004999851381057473	7.15635843038418e-50	-1.1930684930714624e-44	2.09934615713217e-8	7.986650105754599e-16	2.543230664244512e-7	-1.6726770037051e-20	5.099483574465921e-22	3.3894159927617104e-11	7.088584268174438e-11	8.231146862247584e-10
9600000	0.004999851381057473	7.156358430384179e-50	-1.2057397014866474e-44	2.09934615713217e-8	7.986650105754599e-16	2.543230664244512e-7	-1.6726770036978558e-20	8.271772073652092e-22	3.3894159927617104e-11	7.088584268174438e-11	8.231146862247584e-10
9700000	0.004999851381057473	7.1563584303841775e-50	-1.218410909901832e-44	2.0993461571321697e-8	7.9866501057546e-16	2.543230664244512e-7	-1.6726770036919935e-20	1.1675145815041418e-21	3.38941599276171e-11	7.088584268174438e-11	8.231146862247583e-10
9800000	0.004999851381057473	7.156358430384176e-50	-1.2310821183170164e-44	2.0993461571321697e-8	7.9866501057546e-16	2.543230664244512e-7	-1.6726770036864013e-20	1.5123739271387562e-21	3.38941599276171e-11	7.088584268174438e-11	8.231146862247583e-10
9900000	0.004999851381057473	7.156358430384175e-50	-1.2437533267322012e-44	2.0993461571321697e-8	7.9866501057546e-16	2.543230664244512e-7	-1.672677003679968e-20	1.843168691544419e-21	3.38941599276171e-11	7.088584268174436e-11	8.231146862247583e-10
10000000	0.004999851381057473	7.156358430384173e-50	-1.2564245351473868e-44	2.0993461571321697e-8	7.9866501057546e-16	2.543230664244512e-7	-1.672677003671583e-20	2.1413123219964973e-21	3.389415992761709e-11	7.088584268174436e-11	8.231146862247582e-10
10100000	0.004999851381057473	7.156358430384172e-50	-1.269095743562574e-44	2.0993461571321697e-8	7.9866501057546e-16	2.543230664244512e-7	-1.6726770036601344e-20	2.388218265770358e-21	3.389415992761709e-11	7.088584268174436e-11	8.231146862247582e-10
10200000	0.004999851381057473	7.156358430384171e-50	-1.2817669519777605e-44	2.0993461571321697e-8	7.9866501057546e-16	2.543230664244512e-7	-1.6726770036430547e-20	2.5409418848704796e-21	3.389415992761709e-11	7.088584268174436e-11	8.231146862247582e-10
10300000	0.004999851381057473	7.156358430384171e-50	-1.2944381603929436e-44	2.0993461571321697e-8	7.9866501057546e-16	2.543230664244512e-7	-1.6726770036184145e-20	2.5672118969240383e-21	3.389415992761709e-11	7.088584268174436e-11	8.231146862247582e-10
10400000	0.004999851381057473	7.156358430384171e-50	-1.3071093688081237e-44	2.0993461571321697e-8	7.9866501057546e-16	2.543230664244512e-7	-1.6726770035873014e-20	2.4852218083314672e-21	3.389415992761709e-11	7.088584268174436e-11	8.231146862247582e-10
10500000	0.004999851381057473	7.156358430384172e-50	-1.3197805772233014e-44	2.0993461571321697e-8	7.9866501057546e-16	2.543230664244512e-7	-1.672677003550827e-20	2.3135581721112065e-21	3.389415992761709e-11	7.088584268174436e-11	8.231146862247582e-10
10600000	0.004999851381057473	7.156358430384173e-50	-1.3324517856384773e-44	2.0993461571321697e-8	7.9866501057546e-16	2.543230664244512e-7	-1.6726770035101026e-20	2.0708075412816947e-21	3.389415992761709e-11	7.088584268174436e-11	8.231146862247582e-10
10700000	0.004999851381057473	7.156358430384175e-50	-1.3451229940536514e-44	2.0993461571321697e-8	7.986650105754601e-16	2.543230664244512e-7	-1.672677003466239e-20	1.7755564688613706e-21	3.389415992761709e-11	7.088584268174436e-11	8.231146862247582e-10
10800000	0.004999851381057473	7.156358430384177e-50	-1.3577942024688248e-44	2.0993461571321697e-8	7.986650105754601e-16	2.543230664244512e-7	-1.6726770034203477e-20	1.4463915078686733e-21	3.38941599276171e-11	7.088584268174436e-11	8.231146862247582e-10
10900000	0.004999851381057473	7.1563584303841775e-50	-1.3704654108839977e-44	2.0993461571321697e-8	7.986650105754601e-16	2.543230664244512e-7	-1.67267700337354e-20	1.1018992113220417e-21	3.38941599276171e-11	7.088584268174436e-11	8.231146862247582e-10
11000000	0.004999851381057473	7.156358430384179e-50	-1.3831366192991706e-44	2.0993461571321697e-8	7.986650105754601e-16	2.543230664244512e-7	-1.6726770033269274e-20	7.606661322399147e-22	3.38941599276171e-11	7.088584268174438e-11	8.231146862247583e-10
11100000	0.004999851381057473	7.156358430384181e-50	-1.3958078277143443e-44	2.0993461571321697e-8	7.986650105754601e-16	2.543230664244512e-7	-1.6726770032816208e-20	4.412788236407312e-22	3.3894159927617104e-11	7.088584268174438e-11	8.231146862247583e-10
11200000	0.004999851381057473	7.156358430384182e-50	-1.408479036129519e-44	2.0993461571321697e-8	7.986650105754601e-16	2.543230664244512e-7	-1.6726770032387316e-20	1.6232383854293012e-22	3.3894159927617104e-11	7.088584268174438e-11	8.231146862247583e-10
11300000	0.004999851381057473	7.156358430384183e-50	-1.421150244544695e-44	2.0993461571321697e-8	7.986650105754601e-16	2.543230664244512e-7	-1.6726770031993638e-20	-5.773318633767814e-23	3.3894159927617104e-11	7.088584268174438e-11	8.231146862247583e-10
11400000	0.004999851381057473	7.156358430384184e-50	-1.433821452959871e-44	2.0993461571321697e-8	7.986650105754601e-16	2.543230664244512e-7	-1.672677003164124e-20	-2.0874609723253073e-22	3.3894159927617104e-11	7.088584268174438e-11	8.231146862247583e-10
11500000	0.004999851381057473	7.156358430384185e-50	-1.446492661375046e-44	2.0993461571321697e-8	7.986650105754601e-16	2.543230664244512e-7	-1.672677003132809e-20	-2.9411640077089135e-22	3.3894159927617104e-11	7.088584268174438e-11	8.231146862247583e-10
11600000	0.004999851381057473	7.156358430384185e-50	-1.45916386979022e-44	2.0993461571321697e-8	7.986650105754601e-16	2.543230664244512e-7	-1.672677003105141e-20	-3.1849073520737017e-22	3.389415992761711e-11	7.088584268174438e-11	8.231146862247583e-10
11700000	0.004999851381057473	7.156358430384185e-50	-1.4718350782053934e-44	2.0993461571321697e-8	7.986650105754601e-16	2.543230664244512e-7	-1.6726770030808417e-20	-2.865157387965766e-22	3.389415992761711e-11	7.088584268174438e-11	8.231146862247583e-10
11800000	0.004999851381057473	7.156358430384185e-50	-1.484506286620566e-44	2.0993461571321697e-8	7.986650105754601e-16	2.543230664244512e-7	-1.672677003059634e-20	-2.028380497931201e-22	3.389415992761711e-11	7.088584268174438e-11	8.231146862247583e-10
11900000	0.004999851381057473	7.156358430384185e-50	-1.497177495035738e-44	2.0993461571321697e-8	7.986650105754601e-16	2.543230664244512e-7	-1.6726770030412395e-20	-7.210430645161155e-23	3.389415992761711e-11	7.088584268174438e-11	8.231146862247583e-10
12000000	0.004999851381057473	7.156358430384185e-50	-1.5098487034509093e-44	2.0993461571321697e-8	7.986650105754601e-16	2.543230664244512e-7	-1.6726770030253807e-20	1.0103885297334187e-22	3.389415992761711e-11	7.088584268174438e-11	8.231146862247583e-10
12100000	0.004999851381057473	7.156358430384184e-50	-1.5225199118660802e-44	2.0993461571321697e-8	7.986650105754601e-16	2.543230664244512e-7	-1.6726770030117797e-20	3.119447902271262e-22	3.389415992761711e-11	7.088584268174438e-11	8.231146862247583e-10
12200000	0.004999851381057473	7.156358430384183e-50	-1.5351911202812506e-44	2.0993461571321697e-8	7.986650105754601e-16	2.543230664244512e-7	-1.6726770030001585e-20	5.5596686705513585e-22	3.3894159927617104e-11	7.088584268174438e-11	8.231146862247583e-10
12300000	0.004999851381057473	7.156358430384183e-50	-1.5478623286964206e-44	2.0993461571321697e-8	7.986650105754601e-16	2.543230664244512e-7	-1.6726770029902397e-20	8.284584452027591e-22	3.3894159927617104e-11	7.088584268174438e-11	8.231146862247583e-10
12400000	0.004999851381057473	7.156358430384182e-50	-1.5605335371115902e-44	2.0993461571321697e-8	7.986650105754601e-16	2.543230664244512e-7	-1.672677002981745e-20	1.1247728864153865e-21	3.3894159927617104e-11	7.088584268174438e-11	8.231146862247583e-10
12500000	0.004999851381057473	7.156358430384181e-50	-1.5732047455267596e-44	2.0993461571321697e-8	7.9866501057546e-16	2.543230664244512e-7	-1.672677002974397e-20	1.4402635524384086e-21	3.3894159927617104e-11	7.088584268174438e-11	8.231146862247583e-10
12600000	0.004999851381057473	7.15635843038418e-50	-1.585875953941929e-44	2.0993461571321697e-8	7.9866501057546e-16	2.543230664244512e-7	-1.6726770029679178e-20	1.7702838050172158e-21	3.3894159927617104e-11	7.088584268174438e-11	8.231146862247583e-10
12700000	0.004999851381057473	7.156358430384179e-50	-1.598547162357098e-44	2.0993461571321697e-8	7.9866501057546e-16	2.543230664244512e-7	-1.6726770029620293e-20	2.1101870058971973e-21	3.3894159927617104e-11	7.088584268174438e-11	8.231146862247583e-10
12800000	0.004999851381057473	7.156358430384178e-50	-1.6112183707722671e-44	2.0993461571321697e-8	7.9866501057546e-16	2.543230664244512e-7	-1.672677002956454e-20	2.4553265168237446e-21	3.3894159927617104e-11	7.088584268174438e-11	8.231146862247583e-10
12900000	0.004999851381057473	7.1563584303841775e-50	-1.623889579187436e-44	2.0993461571321697e-8	7.9866501057546e-16	2.543230664244512e-7	-1.672677002950914e-20	2.8010556995422474e-21	3.3894159927617104e-11	7.088584268174436e-11	8.231146862247582e-10
13000000	0.004999851381057473	7.156358430384177e-50	-1.636560787602605e-44	2.0993461571321697e-8	7.9866501057546e-16	2.543230664244512e-7	-1.672677002945131e-20	3.142727915798096e-21	3.3894159927617104e-11	7.088584268174436e-11	8.231146862247582e-10
13100000	0.004999851381057473	7.156358430384176e-50	-1.6492319960177741e-44	2.0993461571321697e-8	7.9866501057546e-16	2.543230664244512e-7	-1.6726770029388282e-20	3.4756965273366806e-21	3.38941599276171e-11	7.088584268174436e-11	8.231146862247582e-10
13200000	0.004999851381057473	7.156358430384175e-50	-1.6619032044329435e-44	2.0993461571321697e-8	7.986650105754599e-16	2.543230664244512e-7	-1.672677002931727e-20	3.7953148959033925e-21	3.38941599276171e-11	7.088584268174436e-11	8.231146862247582e-10
13300000	0.004999851381057473	7.156358430384174e-50	-1.6745744128481132e-44	2.0993461571321697e-8	7.986650105754599e-16	2.543230664244512e-7	-1.6726770029235495e-20	4.096936383243621e-21	3.38941599276171e-11	7.088584268174436e-11	8.231146862247582e-10
13400000	0.004999851381057473	7.156358430384173e-50	-1.687245621263283e-44	2.0993461571321697e-8	7.986650105754599e-16	2.543230664244512e-7	-1.6726770029140186e-20	4.375914351102756e-21	3.38941599276171e-11	7.088584268174436e-11	8.231146862247582e-10
13500000	0.004999851381057473	7.156358430384172e-50	-1.6999168296784535e-44	2.0993461571321697e-8	7.986650105754599e-16	2.543230664244512e-7	-1.6726770029028557e-20	4.627602161226188e-21	3.38941599276171e-11	7.088584268174436e-11	8.231146862247582e-10
13600000	0.004999851381057473	7.156358430384172e-50	-1.7125880380936242e-44	2.0993461571321697e-8	7.986650105754599e-16	2.543230664244512e-7	-1.672677002889759e-20	4.846943131675869e-21	3.38941599276171e-11	7.088584268174436e-11	8.231146862247582e-10
13700000	0.004999851381057473	7.156358430384172e-50	-1.7252592465087944e-44	2.0993461571321697e-8	7.986650105754599e-16	2.543230664244512e-7	-1.672677002873242e-20	5.009076126006113e-21	3.38941599276171e-11	7.088584268174436e-11	8.231146862247582e-10
13800000	0.004999851381057473	7.156358430384171e-50	-1.7379304549239638e-44	2.0993461571321697e-8	7.986650105754599e-16	2.543230664244512e-7	-1.672677002852755e-20	5.1048104696039224e-21	3.38941599276171e-11	7.088584268174436e-11	8.231146862247582e-10
13900000	0.004999851381057473	7.156358430384171e-50	-1.7506016633391324e-44	2.0993461571321697e-8	7.986650105754599e-16	2.543230664244512e-7	-1.672677002828576e-20	5.138792800698513e-21	3.38941599276171e-11	7.088584268174436e-11	8.231146862247582e-10
14000000	0.004999851381057473	7.156358430384172e-50	-1.7632728717543e-44	2.0993461571321697e-8	7.986650105754599e-16	2.543230664244512e-7	-1.6726770028009824e-20	5.115669757519105e-21	3.38941599276171e-11	7.088584268174436e-11	8.231146862247582e-10
14100000	0.004999851381057473	7.156358430384172e-50	-1.775944080169467e-44	2.0993461571321697e-8	7.986650105754599e-16	2.543230664244512e-7	-1.6726770027702524e-20	5.040087978294917e-21	3.38941599276171e-11	7.088584268174436e-11	8.231146862247582e-10
14200000	0.004999851381057473	7.156358430384172e-50	-1.7886152885846335e-44	2.0993461571321697e-8	7.986650105754599e-16	2.543230664244512e-7	-1.672677002736664e-20	4.916694101255166e-21	3.38941599276171e-11	7.088584268174436e-11	8.231146862247581e-10
14300000	0.004999851381057473	7.156358430384173e-50	-1.8012864969997991e-44	2.0993461571321697e-8	7.986650105754599e-16	2.543230664244512e-7	-1.6726770027004943e-20	4.750134764629072e-21	3.38941599276171e-11	7.088584268174436e-11	8.231146862247581e-10
14400000	0.004999851381057473	7.156358430384174e-50	-1.8139577054149643e-44	2.0993461571321697e-8	7.986650105754599e-16	2.543230664244512e-7	-1.672677002662022e-20	4.5450566066458515e-21	3.3894159927617104e-11	7.088584268174438e-11	8.231146862247581e-10
14500000	0.004999851381057473	7.156358430384175e-50	-1.826628913830129e-44	2.0993461571321697e-8	7.986650105754599e-16	2.543230664244512e-7	-1.6726770026215246e-20	4.306106265534725e-21	3.3894159927617104e-11	7.088584268174438e-11	8.231146862247581e-10
14600000	0.004999851381057473	7.156358430384176e-50	-1.8393001222452935e-44	2.0993461571321697e-8	7.986650105754599e-16	2.543230664244512e-7	-1.6726770025792796e-20	4.037930379524909e-21	3.3894159927617104e-11	7.088584268174438e-11	8.231146862247581e-10
14700000	0.004999851381057473	7.156358430384177e-50	-1.8519713306604574e-44	2.0993461571321697e-8	7.986650105754599e-16	2.543230664244512e-7	-1.672677002535565e-20	3.7451755868456225e-21	3.3894159927617104e-11	7.088584268174438e-11	8.23114686224758e-10
14800000	0.004999851381057473	7.1563584303841775e-50	-1.8646425390756213e-44	2.0993461571321697e-8	7.986650105754599e-16	2.543230664244512e-7	-1.6726770024906585e-20	3.4324885257260845e-21	3.3894159927617104e-11	7.088584268174438e-11	8.23114686224758e-10
14900000	0.004999851381057473	7.156358430384178e-50	-1.8773137474907848e-44	2.0993461571321697e-8	7.986650105754599e-16	2.543230664244512e-7	-1.6726770024448386e-20	3.1045158343955137e-21	3.3894159927617104e-11	7.088584268174438e-11	8.23114686224758e-10
15000000	0.004999851381057473	7.156358430384179e-50	-1.8899849559059482e-44	2.0993461571321697e-8	7.986650105754599e-16	2.543230664244512e-7	-1.672677002398382e-20	2.7659041510831273e-21	3.389415992761711e-11	7.088584268174439e-11	8.23114686224758e-10
15100000	0.004999851381057473	7.15635843038418e-50	-1.9026561643211114e-44	2.0993461571321694e-8	7.986650105754599e-16	2.543230664244512e-7	-1.6726770023515676e-20	2.4213001140181445e-21	3.389415992761711e-11	7.088584268174439e-11	8.23114686224758e-10
15200000	0.004999851381057473	7.156358430384182e-50	-1.9153273727362746e-44	2.0993461571321694e-8	7.9866501057546e-16	2.543230664244512e-7	-1.6726770023046727e-20	2.0753503614297836e-21	3.389415992761711e-11	7.088584268174439e-11	8.231146862247579e-10
15300000	0.004999851381057473	7.156358430384183e-50	-1.927998581151438e-44	2.0993461571321694e-8	7.9866501057546e-16	2.543230664244512e-7	-1.672677002257975e-20	1.732701531547263e-21	3.389415992761711e-11	7.088584268174439e-11	8.231146862247579e-10
15400000	0.004999851381057473	7.156358430384184e-50	-1.9406697895666015e-44	2.0993461571321694e-8	7.9866501057546e-16	2.543230664244512e-7	-1.6726770022117526e-20	1.3980002625998006e-21	3.389415992761711e-11	7.088584268174439e-11	8.231146862247579e-10
15500000	0.004999851381057473	7.156358430384185e-50	-1.953340997981765e-44	2.0993461571321694e-8	7.9866501057546e-16	2.543230664244512e-7	-1.672677002166283e-20	1.0758931928166156e-21	3.389415992761711e-11	7.088584268174439e-11	8.231146862247579e-10
15600000	0.004999851381057473	7.156358430384186e-50	-1.9660122063969289e-44	2.0993461571321694e-8	7.9866501057546e-16	2.543230664244512e-7	-1.6726770021218445e-20	7.71026960426926e-22	3.389415992761712e-11	7.08858426817444e-11	8.231146862247579e-10
15700000	0.004999851381057473	7.156358430384187e-50	-1.978683414812093e-44	2.0993461571321694e-8	7.9866501057546e-16	2.543230664244512e-7	-1.6726770020787142e-20	4.8804820365995035e-22	3.389415992761712e-11	7.08858426817444e-11	8.231146862247578e-10
15800000	0.004999851381057473	7.156358430384188e-50	-1.9913546232272575e-44	2.0993461571321694e-8	7.9866501057546e-16	2.543230664244512e-7	-1.6726770020371707e-20	2.316035607449069e-22	3.389415992761712e-11	7.08858426817444e-11	8.231146862247578e-10
15900000	0.004999851381057473	7.156358430384189e-50	-2.0040258316424224e-44	2.0993461571321694e-8	7.9866501057546e-16	2.543230664244512e-7	-1.6726770019974914e-20	6.3396699110141594e-24	3.389415992761712e-11	7.08858426817444e-11	8.231146862247578e-10
16000000	0.004999851381057473	7.15635843038419e-50	-2.016697040057586e-44	2.0993461571321694e-8	7.9866501057546e-16	2.543230664244512e-7	-1.672677001962549e-20	-1.3969602893642852e-22	3.389415992761712e-11	7.08858426817444e-11	8.231146862247578e-10
16100000	0.004999851381057473	7.15635843038419e-50	-2.0293682484727468e-44	2.0993461571321694e-8	7.9866501057546e-16	2.543230664244512e-7	-1.6726770019345312e-20	-1.6991866429430652e-22	3.389415992761712e-11	7.08858426817444e-11	8.231146862247578e-10
16200000	0.004999851381057473	7.156358430384189e-50	-2.0420394568879048e-44	2.0993461571321694e-8	7.9866501057546e-16	2.543230664244512e-7	-1.672677001912509e-20	-9.985587681280858e-23	3.389415992761712e-11	7.08858426817444e-11	8.231146862247578e-10
16300000	0.004999851381057473	7.156358430384188e-50	-2.054710665303061e-44	2.0993461571321694e-8	7.9866501057546e-16	2.543230664244512e-7	-1.6726770018955546e-20	5.495942174801094e-23	3.389415992761712e-11	7.08858426817444e-11	8.231146862247578e-10
16400000	0.004999851381057473	7.156358430384187e-50	-2.0673818737182152e-44	2.0993461571321694e-8	7.9866501057546e-16	2.543230664244512e-7	-1.6726770018827385e-20	2.7899431962809543e-22	3.389415992761711e-11	7.08858426817444e-11	8.231146862247579e-10
16500000	0.004999851381057473	7.156358430384186e-50	-2.0800530821333682e-44	2.0993461571321694e-8	7.9866501057546e-16	2.543230664244512e-7	-1.6726770018731323e-20	5.56715905067389e-22	3.389415992761711e-11	7.088584268174439e-11	8.231146862247579e-10
16600000	0.004999851381057473	7.156358430384185e-50	-2.0927242905485202e-44	2.0993461571321694e-8	7.9866501057546e-16	2.543230664244512e-7	-1.6726770018658074e-20	8.725912663058362e-22	3.389415992761711e-11	7.088584268174439e-11	8.23114686224758e-10
16700000	0.004999851381057473	7.156358430384183e-50	-2.1053954989636715e-44	2.0993461571321697e-8	7.986650105754599e-16	2.543230664244512e-7	-1.672677001859835e-20	1.2110874915833805e-21	3.3894159927617104e-11	7.088584268174439e-11	8.23114686224758e-10
16800000	0.004999851381057473	7.156358430384182e-50	-2.1180667073788227e-44	2.0993461571321697e-8	7.986650105754599e-16	2.543230664244512e-7	-1.6726770018542862e-20	1.5566716691399657e-21	3.3894159927617104e-11	7.088584268174438e-11	8.23114686224758e-10
16900000	0.004999851381057473	7.15635843038418e-50	-2.1307379157939742e-44	2.0993461571321697e-8	7.986650105754599e-16	2.543230664244512e-7	-1.6726770018482327e-20	1.8938108872155365e-21	3.3894159927617104e-11	7.088584268174438e-11	8.231146862247581e-10
17000000	0.004999851381057473	7.156358430384179e-50	-2.1434091242091262e-44	2.0993461571321697e-8	7.986650105754599e-16	2.543230664244512e-7	-1.6726770018407454e-20	2.2069722340500363e-21	3.38941599276171e-11	7.088584268174436e-11	8.231146862247581e-10
17100000	0.004999851381057473	7.156358430384178e-50	-2.1560803326242792e-44	2.0993461571321697e-8	7.986650105754599e-16	2.543230664244512e-7	-1.6726770018308957e-20	2.4806227978834096e-21	3.38941599276171e-11	7.088584268174436e-11	8.231146862247582e-10
17200000	0.004999851381057473	7.1563584303841775e-50	-2.1687515410394334e-44	2.0993461571321697e-8	7.986650105754599e-16	2.543230664244512e-7	-1.6726770018175635e-20	2.6960257859611985e-21	3.38941599276171e-11	7.088584268174436e-11	8.231146862247582e-10
17300000	0.004999851381057473	7.156358430384177e-50	-2.1814227494545854e-44	2.0993461571321697e-8	7.986650105754599e-16	2.543230664244512e-7	-1.6726770017976873e-20	2.801976485222499e-21	3.38941599276171e-11	7.088584268174436e-11	8.231146862247582e-10
17400000	0.004999851381057473	7.156358430384177e-50	-2.194093957869735e-44	2.0993461571321697e-8	7.986650105754599e-16	2.543230664244512e-7	-1.6726770017711937e-20	2.7972547854791806e-21	3.38941599276171e-11	7.088584268174436e-11	8.231146862247583e-10
17500000	0.004999851381057473	7.156358430384176e-50	-2.2067651662848817e-44	2.0993461571321697e-8	7.986650105754599e-16	2.543230664244512e-7	-1.6726770017390117e-20	2.6973935980601066e-21	3.38941599276171e-11	7.088584268174436e-11	8.231146862247583e-10
17600000	0.004999851381057473	7.156358430384176e-50	-2.2194363747000267e-44	2.0993461571321697e-8	7.986650105754599e-16	2.543230664244512e-7	-1.67267700170207e-20	2.517925834294143e-21	3.38941599276171e-11	7.088584268174436e-11	8.231146862247583e-10
17700000	0.004999851381057473	7.156358430384177e-50	-2.23210758311517e-44	2.0993461571321697e-8	7.986650105754599e-16	2.543230664244512e-7	-1.672677001661297e-20	2.274384405510153e-21	3.38941599276171e-11	7.088584268174436e-11	8.231146862247583e-10
17800000	0.004999851381057473	7.156358430384177e-50	-2.244778791530312e-44	2.0993461571321697e-8	7.986650105754599e-16	2.543230664244512e-7	-1.672677001617622e-20	1.982302223037001e-21	3.38941599276171e-11	7.088584268174436e-11	8.231146862247583e-10
17900000	0.004999851381057473	7.156358430384177e-50	-2.257449999945453e-44	2.0993461571321697e-8	7.986650105754599e-16	2.543230664244512e-7	-1.6726770015719734e-20	1.6572121982035517e-21	3.38941599276171e-11	7.088584268174436e-11	8.231146862247583e-10
18000000	0.004999851381057473	7.1563584303841775e-50	-2.270121208360594e-44	2.0993461571321697e-8	7.9866501057546e-16	2.543230664244512e-7	-1.6726770015252798e-20	1.3146472423386695e-21	3.3894159927617104e-11	7.088584268174436e-11	8.231146862247583e-10
18100000	0.004999851381057473	7.1563584303841775e-50	-2.2827924167757346e-44	2.0993461571321697e-8	7.9866501057546e-16	2.543230664244512e-7	-1.6726770014784704e-20	9.701402667712186e-22	3.3894159927617104e-11	7.088584268174438e-11	8.231146862247584e-10
18200000	0.004999851381057473	7.1563584303841775e-50	-2.2954636251908756e-44	2.0993461571321697e-8	7.9866501057546e-16	2.543230664244512e-7	-1.6726770014324732e-20	6.392241828300636e-22	3.3894159927617104e-11	7.088584268174438e-11	8.231146862247584e-10
18300000	0.004999851381057473	7.156358430384178e-50	-2.3081348336060177e-44	2.0993461571321697e-8	7.9866501057546e-16	2.543230664244512e-7	-1.6726770013882177e-20	3.374319018440686e-22	3.3894159927617104e-11	7.088584268174438e-11	8.231146862247584e-10
18400000	0.004999851381057473	7.156358430384178e-50	-2.32080604202116e-44	2.0993461571321697e-8	7.9866501057546e-16	2.543230664244512e-7	-1.672677001346632e-20	8.029633514209816e-23	3.3894159927617104e-11	7.088584268174438e-11	8.231146862247584e-10
18500000	0.004999851381057473	7.156358430384178e-50	-2.333477250436304e-44	2.0993461571321697e-8	7.9866501057546e-16	2.543230664244512e-7	-1.6726770013085917e-20	-1.1754682158596474e-22	3.3894159927617104e-11	7.088584268174438e-11	8.231146862247584e-10
18600000	0.004999851381057473	7.156358430384178e-50	-2.3461484588514473e-44	2.0993461571321697e-8	7.9866501057546e-16	2.543230664244512e-7	-1.6726770012743134e-20	-2.524644438114333e-22	3.3894159927617104e-11	7.088584268174438e-11	8.231146862247584e-10
18700000	0.004999851381057473	7.156358430384178e-50	-2.35881966726659e-44	2.0993461571321697e-8	7.9866501057546e-16	2.543230664244512e-7	-1.6726770012435738e-20	-3.282034635647528e-22	3.3894159927617104e-11	7.088584268174438e-11	8.231146862247584e-10
18800000	0.004999851381057473	7.156358430384178e-50	-2.371490875681732e-44	2.0993461571321697e-8	7.9866501057546e-16	2.543230664244512e-7	-1.67267700121614e-20	-3.4864710867814167e-22	3.3894159927617104e-11	7.088584268174438e-11	8.231146862247584e-10
18900000	0.004999851381057473	7.156358430384178e-50	-2.384162084096873e-44	2.0993461571321697e-8	7.9866501057546e-16	2.543230664244512e-7	-1.6726770011917804e-20	-3.1767860698381395e-22	3.3894159927617104e-11	7.088584268174438e-11	8.231146862247584e-10
19000000	0.004999851381057473	7.156358430384178e-50	-2.3968332925120134e-44	2.0993461571321697e-8	7.9866501057546e-16	2.543230664244512e-7	-1.6726770011702626e-20	-2.3918118631398663e-22	3.3894159927617104e-11	7.088584268174438e-11	8.231146862247584e-10
19100000	0.004999851381057473	7.1563584303841775e-50	-2.4095045009271535e-44	2.0993461571321697e-8	7.9866501057546e-16	2.543230664244512e-7	-1.6726770011513545e-20	-1.170380745008767e-22	3.3894159927617104e-11	7.088584268174438e-11	8.231146862247584e-10
19200000	0.004999851381057473	7.1563584303841775e-50	-2.422175709342293e-44	2.0993461571321697e-8	7.9866501057546e-16	2.543230664244512e-7	-1.6726770011348237e-20	4.486750062330036e-23	3.3894159927617104e-11	7.088584268174438e-11	8.231146862247584e-10
19300000	0.004999851381057473	7.1563584303841775e-50	-2.434846917757432e-44	2.0993461571321697e-8	7.9866501057546e-16	2.543230664244512e-7	-1.6726770011204382e-20	2.4265231122632905e-22	3.3894159927617104e-11	7.088584268174438e-11	8.231146862247584e-10
19400000	0.004999851381057473	7.1563584303841775e-50	-2.4475181261725706e-44	2.0993461571321697e-8	7.9866501057546e-16	2.543230664244512e-7	-1.6726770011079657e-20	4.724331294759931e-22	3.3894159927617104e-11	7.088584268174438e-11	8.231146862247584e-10
19500000	0.004999851381057473	7.156358430384177e-50	-2.460189334587709e-44	2.0993461571321697e-8	7.9866501057546e-16	2.543230664244512e-7	-1.672677001097174e-20	7.303267275400763e-22	3.3894159927617104e-11	7.088584268174438e-11	8.231146862247584e-10
19600000	0.004999851381057473	7.156358430384177e-50	-2.472860543002847e-44	2.0993461571321697e-8	7.9866501057546e-16	2.543230664244512e-7	-1.672677001087831e-20	1.0124498775863617e-21	3.38941599276171e-11	7.088584268174438e-11	8.231146862247584e-10
19700000	0.004999851381057473	7.156358430384177e-50	-2.485531751417985e-44	2.0993461571321694e-8	7.9866501057546e-16	2.543230664244512e-7	-1.6726770010797048e-20	1.3149193517826337e-21	3.38941599276171e-11	7.088584268174438e-11	8.231146862247584e-10
19800000	0.004999851381057473	7.156358430384176e-50	-2.4982029598331223e-44	2.0993461571321694e-8	7.9866501057546e-16	2.543230664244512e-7	-1.6726770010725626e-20	1.6338519222966762e-21	3.38941599276171e-11	7.088584268174438e-11	8.231146862247584e-10
19900000	0.004999851381057473	7.156358430384176e-50	-2.51087416824826e-44	2.0993461571321694e-8	7.9866501057546e-16	2.543230664244512e-7	-1.6726770010661728e-20	1.9653643612962736e-21	3.38941599276171e-11	7.088584268174438e-11	8.231146862247583e-10
20000000	0.004999851381057473	7.156358430384175e-50	-2.523545376663397e-44	2.0993461571321694e-8	7.9866501057546e-16	2.543230664244512e-7	-1.672677001060303e-20	2.3055734409492096e-21	3.38941599276171e-11	7.088584268174438e-11	8.231146862247583e-10
20100000	0.004999851381057473	7.156358430384175e-50	-2.536216585078534e-44	2.0993461571321694e-8	7.9866501057546e-16	2.543230664244512e-7	-1.6726770010547207e-20	2.6505959334232674e-21	3.38941599276171e-11	7.088584268174438e-11	8.231146862247583e-10
20200000	0.004999851381057473	7.156358430384175e-50	-2.548887793493671e-44	2.0993461571321694e-8	7.9866501057546e-16	2.543230664244512e-7	-1.6726770010491945e-20	2.9965486108862317e-21	3.38941599276171e-11	7.088584268174436e-11	8.231146862247583e-10
20300000	0.004999851381057473	7.156358430384174e-50	-2.5615590019088086e-44	2.0993461571321694e-8	7.9866501057546e-16	2.543230664244512e-7	-1.6726770010434913e-20	3.339548245505886e-21	3.38941599276171e-11	7.088584268174436e-11	8.231146862247583e-10
20400000	0.004999851381057473	7.156358430384174e-50	-2.5742302103239456e-44	2.0993461571321694e-8	7.9866501057546e-16	2.543230664244512e-7	-1.6726770010373795e-20	3.675711609450014e-21	3.38941599276171e-11	7.088584268174436e-11	8.231146862247583e-10
20500000	0.004999851381057473	7.156358430384174e-50	-2.586901418739083e-44	2.0993461571321694e-8	7.9866501057546e-16	2.543230664244512e-7	-1.6726770010306267e-20	4.0011554748864e-21	3.389415992761709e-11	7.088584268174436e-11	8.231146862247583e-10
20600000	0.004999851381057473	7.156358430384173e-50	-2.5995726271542207e-44	2.0993461571321694e-8	7.9866501057546e-16	2.543230664244512e-7	-1.672677001023001e-20	4.311996613982828e-21	3.389415992761709e-11	7.088584268174436e-11	8.231146862247582e-10
20700000	0.004999851381057473	7.156358430384173e-50	-2.612243835569359e-44	2.0993461571321694e-8	7.9866501057546e-16	2.543230664244512e-7	-1.6726770010142698e-20	4.604351798907081e-21	3.389415992761709e-11	7.088584268174436e-11	8.231146862247582e-10
20800000	0.004999851381057473	7.156358430384173e-50	-2.624915043984497e-44	2.0993461571321694e-8	7.9866501057546e-16	2.543230664244512e-7	-1.672677001004201e-20	4.874337801826944e-21	3.389415992761709e-11	7.088584268174436e-11	8.231146862247582e-10
20900000	0.004999851381057473	7.156358430384172e-50	-2.6375862523996354e-44	2.0993461571321694e-8	7.9866501057546e-16	2.543230664244512e-7	-1.672677000992563e-20	5.1180713949102e-21	3.389415992761709e-11	7.088584268174436e-11	8.231146862247582e-10
21000000	0.004999851381057473	7.156358430384172e-50	-2.650257460814774e-44	2.0993461571321694e-8	7.9866501057546e-16	2.543230664244512e-7	-1.6726770009790283e-20	5.330086090365902e-21	3.389415992761709e-11	7.088584268174436e-11	8.231146862247582e-10
21100000	0.004999851381057473	7.156358430384172e-50	-2.6629286692299125e-44	2.0993461571321694e-8	7.9866501057546e-16	2.543230664244512e-7	-1.67267700096213e-20	5.485847687747058e-21	3.389415992761709e-11	7.088584268174436e-11	8.231146862247582e-10
21200000	0.004999851381057473	7.156358430384172e-50	-2.67559987764505e-44	2.0993461571321694e-8	7.9866501057546e-16	2.543230664244512e-7	-1.6726770009416153e-20	5.581120418489358e-21	3.389415992761709e-11	7.088584268174436e-11	8.231146862247582e-10
21300000	0.004999851381057473	7.156358430384172e-50	-2.6882710860601866e-44	2.0993461571321694e-8	7.9866501057546e-16	2.543230664244512e-7	-1.672677000917716e-20	5.619787510587074e-21	3.389415992761709e-11	7.088584268174436e-11	8.231146862247582e-10
21400000	0.004999851381057473	7.156358430384172e-50	-2.7009422944753227e-44	2.0993461571321694e-8	7.9866501057546e-16	2.543230664244512e-7	-1.6726770008906643e-20	5.6057321920344785e-21	3.389415992761709e-11	7.088584268174436e-11	8.231146862247582e-10
21500000	0.004999851381057473	7.156358430384173e-50	-2.713613502890458e-44	2.0993461571321694e-8	7.9866501057546e-16	2.543230664244512e-7	-1.6726770008606926e-20	5.542837690825845e-21	3.389415992761709e-11	7.088584268174436e-11	8.231146862247581e-10
21600000	0.004999851381057473	7.156358430384173e-50	-2.7262847113055933e-44	2.0993461571321694e-8	7.9866501057546e-16	2.543230664244512e-7	-1.6726770008280327e-20	5.434987234955447e-21	3.389415992761709e-11	7.088584268174436e-11	8.231146862247581e-10
21700000	0.004999851381057473	7.156358430384174e-50	-2.738955919720728e-44	2.0993461571321694e-8	7.9866501057546e-16	2.543230664244512e-7	-1.6726770007929173e-20	5.286064052417555e-21	3.389415992761709e-11	7.088584268174436e-11	8.231146862247581e-10
21800000	0.004999851381057473	7.156358430384175e-50	-2.751627128135862e-44	2.0993461571321694e-8	7.9866501057546e-16	2.543230664244512e-7	-1.6726770007555783e-20	5.099951371206443e-21	3.389415992761709e-11	7.088584268174436e-11	8.231146862247581e-10
21900000	0.004999851381057473	7.156358430384175e-50	-2.7642983365509955e-44	2.0993461571321694e-8	7.9866501057546e-16	2.543230664244512e-7	-1.6726770007162478e-20	4.880532419316384e-21	3.38941599276171e-11	7.088584268174438e-11	8.231146862247581e-10
22000000	0.004999851381057473	7.156358430384176e-50	-2.7769695449661286e-44	2.0993461571321694e-8	7.9866501057546e-16	2.543230664244512e-7	-1.672677000675158e-20	4.6316904247416514e-21	3.38941599276171e-11	7.088584268174438e-11	8.231146862247581e-10
22100000	0.004999851381057473	7.156358430384177e-50	-2.789640753381261e-44	2.0993461571321694e-8	7.9866501057546e-16	2.543230664244512e-7	-1.6726770006325412e-20	4.357308615476516e-21	3.38941599276171e-11	7.088584268174438e-11	8.23114686224758e-10
22200000	0.004999851381057473	7.1563584303841775e-50	-2.8023119617963937e-44	2.0993461571321697e-8	7.9866501057546e-16	2.543230664244512e-7	-1.6726770005886297e-20	4.0612702195152514e-21	3.38941599276171e-11	7.088584268174438e-11	8.23114686224758e-10
22300000	0.004999851381057473	7.156358430384178e-50	-2.8149831702115263e-44	2.0993461571321697e-8	7.9866501057546e-16	2.543230664244512e-7	-1.6726770005436553e-20	3.7474584648521305e-21	3.38941599276171e-11	7.088584268174438e-11	8.23114686224758e-10
22400000	0.004999851381057473	7.156358430384179e-50	-2.8276543786266584e-44	2.0993461571321697e-8	7.9866501057546e-16	2.543230664244512e-7	-1.6726770004978504e-20	3.4197565794814266e-21	3.3894159927617104e-11	7.088584268174438e-11	8.23114686224758e-10
22500000	0.004999851381057473	7.15635843038418e-50	-2.8403255870417905e-44	2.0993461571321697e-8	7.9866501057546e-16	2.543230664244512e-7	-1.6726770004514475e-20	3.082047791397411e-21	3.3894159927617104e-11	7.088584268174438e-11	8.23114686224758e-10
22600000	0.004999851381057473	7.156358430384182e-50	-2.8529967954569225e-44	2.0993461571321697e-8	7.9866501057546e-16	2.543230664244512e-7	-1.672677000404678e-20	2.7382153285943578e-21	3.3894159927617104e-11	7.088584268174439e-11	8.23114686224758e-10
22700000	0.004999851381057473	7.156358430384183e-50	-2.8656680038720546e-44	2.0993461571321697e-8	7.9866501057546e-16	2.543230664244512e-7	-1.6726770003577748e-20	2.392142419066539e-21	3.3894159927617104e-11	7.088584268174439e-11	8.231146862247579e-10
22800000	0.004999851381057473	7.156358430384184e-50	-2.8783392122871867e-44	2.0993461571321697e-8	7.9866501057546e-16	2.543230664244512e-7	-1.67267700031097e-20	2.0477122908082275e-21	3.389415992761711e-11	7.088584268174439e-11	8.231146862247579e-10
22900000	0.004999851381057473	7.156358430384185e-50	-2.891010420702319e-44	2.0993461571321697e-8	7.9866501057546e-16	2.543230664244512e-7	-1.6726770002644954e-20	1.7088081718136965e-21	3.389415992761711e-11	7.088584268174439e-11	8.231146862247579e-10
23000000	0.004999851381057473	7.156358430384186e-50	-2.903681629117451e-44	2.0993461571321697e-8	7.9866501057546e-16	2.543230664244512e-7	-1.6726770002185833e-20	1.379313290077218e-21	3.389415992761711e-11	7.088584268174439e-11	8.231146862247579e-10
23100000	0.004999851381057473	7.156358430384187e-50	-2.916352837532583e-44	2.09934615713217e-8	7.9866501057546e-16	2.543230664244512e-7	-1.672677000173466e-20	1.0631108735930651e-21	3.389415992761711e-11	7.088584268174439e-11	8.231146862247579e-10
23200000	0.004999851381057473	7.156358430384188e-50	-2.9290240459477155e-44	2.09934615713217e-8	7.9866501057546e-16	2.543230664244512e-7	-1.6726770001293758e-20	7.640841503555106e-22	3.389415992761711e-11	7.08858426817444e-11	8.231146862247579e-10
23300000	0.004999851381057473	7.156358430384189e-50	-2.9416952543628486e-44	2.09934615713217e-8	7.9866501057546e-16	2.543230664244512e-7	-1.6726770000865446e-20	4.86116348358827e-22	3.389415992761712e-11	7.08858426817444e-11	8.231146862247578e-10
23400000	0.004999851381057473	7.15635843038419e-50	-2.9543664627779816e-44	2.09934615713217e-8	7.9866501057546e-16	2.543230664244512e-7	-1.6726770000452048e-20	2.3309069559728726e-22	3.389415992761712e-11	7.08858426817444e-11	8.231146862247578e-10
23500000	0.004999851381057473	7.156358430384191e-50	-2.9670376711931147e-44	2.09934615713217e-8	7.9866501057546e-16	2.543230664244512e-7	-1.6726770000055884e-20	8.890420065164053e-24	3.389415992761712e-11	7.08858426817444e-11	8.231146862247578e-10
23600000	0.004999851381057473	7.156358430384191e-50	-2.9797088796082473e-44	2.09934615713217e-8	7.9866501057546e-16	2.543230664244512e-7	-1.672676999970404e-20	-1.411809355197517e-22	3.389415992761712e-11	7.08858426817444e-11	8.231146862247578e-10
23700000	0.004999851381057473	7.156358430384191e-50	-2.992380088023377e-44	2.09934615713217e-8	7.9866501057546e-16	2.543230664244512e-7	-1.6726769999418886e-20	-1.7972112760046446e-22	3.389415992761712e-11	7.08858426817444e-11	8.231146862247578e-10
23800000	0.004999851381057473	7.156358430384191e-50	-3.005051296438504e-44	2.09934615713217e-8	7.9866501057546e-16	2.543230664244512e-7	-1.672676999919194e-20	-1.2090584865901171e-22	3.389415992761712e-11	7.08858426817444e-11	8.231146862247578e-10
23900000	0.004999851381057473	7.15635843038419e-50	-3.017722504853629e-44	2.09934615713217e-8	7.9866501057546e-16	2.543230664244512e-7	-1.672676999901471e-20	2.1065180243829882e-23	3.389415992761712e-11	7.08858426817444e-11	8.231146862247578e-10
24000000	0.004999851381057473	7.156358430384188e-50	-3.0303937132687527e-44	2.09934615713217e-8	7.9866501057546e-16	2.543230664244512e-7	-1.6726769998878714e-20	2.319922380472833e-22	3.389415992761712e-11	7.08858426817444e-11	8.231146862247579e-10
24100000	0.004999851381057473	7.156358430384186e-50	-3.0430649216838753e-44	2.09934615713217e-8	7.9866501057546e-16	2.543230664244512e-7	-1.6726769998775457e-20	4.976756036905723e-22	3.389415992761711e-11	7.088584268174439e-11	8.231146862247579e-10
24200000	0.004999851381057473	7.156358430384185e-50	-3.0557361300989964e-44	2.09934615713217e-8	7.9866501057546e-16	2.543230664244512e-7	-1.6726769998696445e-20	8.039155561129202e-22	3.389415992761711e-11	7.088584268174439e-11	8.231146862247579e-10
24300000	0.004999851381057473	7.156358430384182e-50	-3.068407338514117e-44	2.09934615713217e-8	7.986650105754599e-16	2.543230664244512e-7	-1.6726769998633197e-20	1.1365123742535506e-21	3.389415992761711e-11	7.088584268174439e-11	8.23114686224758e-10
24400000	0.004999851381057473	7.15635843038418e-50	-3.081078546929237e-44	2.0993461571321697e-8	7.986650105754599e-16	2.543230664244512e-7	-1.6726769998577215e-20	1.481266337051687e-21	3.3894159927617104e-11	7.088584268174438e-11	8.23114686224758e-10
24500000	0.004999851381057473	7.156358430384178e-50	-3.093749755344358e-44	2.0993461571321697e-8	7.986650105754599e-16	2.543230664244512e-7	-1.6726769998520012e-20	1.8239777234465525e-21	3.3894159927617104e-11	7.088584268174438e-11	8.231146862247581e-10
24600000	0.004999851381057473	7.156358430384177e-50	-3.1064209637594784e-44	2.0993461571321697e-8	7.986650105754599e-16	2.543230664244512e-7	-1.6726769998453098e-20	2.1504468123773707e-21	3.3894159927617104e-11	7.088584268174438e-11	8.231146862247581e-10
24700000	0.004999851381057473	7.156358430384175e-50	-3.1190921721746e-44	2.0993461571321697e-8	7.986650105754599e-16	2.543230664244512e-7	-1.672676999836798e-20	2.446473882783365e-21	3.38941599276171e-11	7.088584268174436e-11	8.231146862247582e-10
24800000	0.004999851381057473	7.156358430384173e-50	-3.1317633805897227e-44	2.0993461571321697e-8	7.986650105754599e-16	2.543230664244512e-7	-1.6726769998256175e-20	2.697859213603759e-21	3.38941599276171e-11	7.088584268174436e-11	8.231146862247582e-10
24900000	0.004999851381057473	7.156358430384172e-50	-3.1444345890048453e-44	2.0993461571321697e-8	7.986650105754599e-16	2.543230664244512e-7	-1.672676999810036e-20	2.8756425235932494e-21	3.38941599276171e-11	7.088584268174436e-11	8.231146862247582e-10
25000000	0.004999851381057473	7.156358430384171e-50	-3.1571057974199654e-44	2.0993461571321697e-8	7.986650105754599e-16	2.543230664244512e-7	-1.6726769997877176e-20	2.9407500918724677e-21	3.38941599276171e-11	7.088584268174436e-11	8.231146862247582e-10
25100000	0.004999851381057473	7.156358430384171e-50	-3.169777005835083e-44	2.0993461571321697e-8	7.986650105754599e-16	2.543230664244512e-7	-1.672676999759366e-20	2.9049509730674164e-21	3.38941599276171e-11	7.088584268174436e-11	8.231146862247583e-10
25200000	0.004999851381057473	7.156358430384171e-50	-3.1824482142501987e-44	2.0993461571321697e-8	7.986650105754599e-16	2.543230664244512e-7	-1.67267699972583e-20	2.7824448878058796e-21	3.38941599276171e-11	7.088584268174436e-11	8.231146862247583e-10
25300000	0.004999851381057473	7.156358430384172e-50	-3.195119422665313e-44	2.0993461571321697e-8	7.986650105754599e-16	2.543230664244512e-7	-1.672676999687959e-20	2.587431556715641e-21	3.38941599276171e-11	7.088584268174436e-11	8.231146862247583e-10
25400000	0.004999851381057473	7.156358430384173e-50	-3.2077906310804255e-44	2.0993461571321697e-8	7.986650105754599e-16	2.543230664244512e-7	-1.6726769996466014e-20	2.3341107004244843e-21	3.38941599276171e-11	7.088584268174436e-11	8.231146862247583e-10
25500000	0.004999851381057473	7.156358430384174e-50	-3.2204618394955367e-44	2.0993461571321697e-8	7.986650105754599e-16	2.543230664244512e-7	-1.6726769996026068e-20	2.0366820395601933e-21	3.38941599276171e-11	7.088584268174436e-11	8.231146862247583e-10
25600000	0.004999851381057473	7.156358430384175e-50	-3.2331330479106474e-44	2.0993461571321694e-8	7.986650105754599e-16	2.543230664244512e-7	-1.672676999556824e-20	1.7093452947505524e-21	3.38941599276171e-11	7.088584268174436e-11	8.231146862247583e-10
25700000	0.004999851381057473	7.156358430384177e-50	-3.2458042563257575e-44	2.0993461571321694e-8	7.986650105754599e-16	2.543230664244512e-7	-1.672676999510102e-20	1.3663001866233445e-21	3.38941599276171e-11	7.088584268174436e-11	8.231146862247583e-10
25800000	0.004999851381057473	7.1563584303841775e-50	-3.2584754647408677e-44	2.0993461571321694e-8	7.986650105754599e-16	2.543230664244512e-7	-1.6726769994632896e-20	1.0217464358063539e-21	3.38941599276171e-11	7.088584268174436e-11	8.231146862247584e-10
25900000	0.004999851381057473	7.156358430384178e-50	-3.2711466731559784e-44	2.0993461571321694e-8	7.986650105754599e-16	2.543230664244512e-7	-1.672676999417236e-20	6.898837629273643e-22	3.3894159927617104e-11	7.088584268174438e-11	8.231146862247584e-10
26000000	0.004999851381057473	7.15635843038418e-50	-3.2838178815710896e-44	2.0993461571321694e-8	7.986650105754599e-16	2.543230664244512e-7	-1.6726769993727904e-20	3.849118886141594e-22	3.3894159927617104e-11	7.088584268174438e-11	8.231146862247584e-10
26100000	0.004999851381057473	7.156358430384181e-50	-3.296489089986202e-44	2.0993461571321694e-8	7.986650105754599e-16	2.543230664244512e-7	-1.6726769993308015e-20	1.2103053349452316e-22	3.3894159927617104e-11	7.088584268174438e-11	8.231146862247584e-10
26200000	0.004999851381057473	7.156358430384181e-50	-3.3091602984013154e-44	2.0993461571321694e-8	7.986650105754599e-16	2.543230664244512e-7	-1.6726769992920994e-20	-8.788176557889093e-23	3.3894159927617104e-11	7.088584268174438e-11	8.231146862247584e-10
26300000	0.004999851381057473	7.156358430384182e-50	-3.321831506816428e-44	2.0993461571321694e-8	7.986650105754599e-16	2.543230664244512e-7	-1.6726769992570204e-20	-2.3619478268832576e-22	3.3894159927617104e-11	7.088584268174438e-11	8.231146862247584e-10
26400000	0.004999851381057473	7.156358430384182e-50	-3.33450271523154e-44	2.0993461571321694e-8	7.986650105754599e-16	2.543230664244512e-7	-1.672676999225378e-20	-3.2703539207034135e-22	3.3894159927617104e-11	7.088584268174438e-11	8.231146862247584e-10
26500000	0.004999851381057473	7.156358430384183e-50	-3.347173923646652e-44	2.0993461571321694e-8	7.986650105754599e-16	2.543230664244512e-7	-1.6726769991969593e-20	-3.6395352388188236e-22	3.3894159927617104e-11	7.088584268174438e-11	8.231146862247584e-10
26600000	0.004999851381057473	7.156358430384183e-50	-3.359845132061763e-44	2.0993461571321694e-8	7.986650105754599e-16	2.543230664244512e-7	-1.6726769991715524e-20	-3.5049910827989647e-22	3.3894159927617104e-11	7.088584268174438e-11	8.231146862247584e-10
26700000	0.004999851381057473	7.156358430384183e-50	-3.372516340476873e-44	2.0993461571321694e-8	7.986650105754599e-16	2.543230664244512e-7	-1.6726769991489453e-20	-2.902220754213291e-22	3.3894159927617104e-11	7.088584268174438e-11	8.231146862247584e-10
26800000	0.004999851381057473	7.156358430384183e-50	-3.385187548891983e-44	2.0993461571321694e-8	7.986650105754599e-16	2.543230664244512e-7	-1.6726769991289253e-20	-1.8667235546312497e-22	3.3894159927617104e-11	7.088584268174438e-11	8.231146862247584e-10
26900000	0.004999851381057473	7.156358430384183e-50	-3.3978587573070926e-44	2.0993461571321694e-8	7.986650105754599e-16	2.543230664244512e-7	-1.6726769991112804e-20	-4.3399878562230964e-23	3.3894159927617104e-11	7.088584268174438e-11	8.231146862247584e-10
27000000	0.004999851381057473	7.156358430384183e-50	-3.410529965722201e-44	2.0993461571321694e-8	7.986650105754599e-16	2.543230664244512e-7	-1.6726769990957984e-20	1.3604542512440598e-22	3.3894159927617104e-11	7.088584268174438e-11	8.231146862247584e-10
27100000	0.004999851381057473	7.156358430384183e-50	-3.42320117413731e-44	2.0993461571321694e-8	7.986650105754599e-16	2.543230664244512e-7	-1.672676999082267e-20	3.4811362543984194e-22	3.3894159927617104e-11	7.088584268174438e-11	8.231146862247584e-10
27200000	0.004999851381057473	7.156358430384183e-50	-3.435872382552418e-44	2.0993461571321694e-8	7.986650105754599e-16	2.543230664244512e-7	-1.6726769990704736e-20	5.892547922271285e-22	3.3894159927617104e-11	7.088584268174438e-11	8.231146862247584e-10
27300000	0.004999851381057473	7.156358430384183e-50	-3.448543590967526e-44	2.0993461571321694e-8	7.986650105754599e-16	2.543230664244512e-7	-1.6726769990602063e-20	8.55918995329321e-22	3.3894159927617104e-11	7.088584268174438e-11	8.231146862247584e-10
27400000	0.004999851381057473	7.156358430384182e-50	-3.4612147993826335e-44	2.0993461571321694e-8	7.986650105754599e-16	2.543230664244512e-7	-1.6726769990512528e-20	1.1445563045894746e-21	3.3894159927617104e-11	7.088584268174438e-11	8.231146862247584e-10
27500000	0.004999851381057473	7.156358430384182e-50	-3.4738860077977406e-44	2.0993461571321697e-8	7.986650105754599e-16	2.543230664244512e-7	-1.672676999043401e-20	1.4516167898506418e-21	3.3894159927617104e-11	7.088584268174438e-11	8.231146862247584e-10
27600000	0.004999851381057473	7.156358430384182e-50	-3.486557216212848e-44	2.0993461571321697e-8	7.986650105754599e-16	2.543230664244512e-7	-1.6726769990364385e-20	1.7735505209558764e-21	3.3894159927617104e-11	7.088584268174438e-11	8.231146862247584e-10
27700000	0.004999851381057473	7.156358430384181e-50	-3.499228424627955e-44	2.0993461571321697e-8	7.986650105754599e-16	2.543230664244512e-7	-1.6726769990301527e-20	2.1068075677482337e-21	3.3894159927617104e-11	7.088584268174438e-11	8.231146862247583e-10
27800000	0.004999851381057473	7.156358430384181e-50	-3.511899633043062e-44	2.0993461571321697e-8	7.986650105754599e-16	2.543230664244512e-7	-1.672676999024332e-20	2.447838000070766e-21	3.3894159927617104e-11	7.088584268174438e-11	8.231146862247583e-10
27900000	0.004999851381057473	7.156358430384181e-50	-3.524570841458169e-44	2.0993461571321697e-8	7.9866501057546e-16	2.543230664244512e-7	-1.672676999018764e-20	2.793091887766529e-21	3.3894159927617104e-11	7.088584268174438e-11	8.231146862247583e-10
28000000	0.004999851381057473	7.15635843038418e-50	-3.537242049873276e-44	2.0993461571321697e-8	7.9866501057546e-16	2.543230664244512e-7	-1.672676999013236e-20	3.1390193006785754e-21	3.3894159927617104e-11	7.088584268174436e-11	8.231146862247583e-10
28100000	0.004999851381057473	7.15635843038418e-50	-3.549913258288383e-44	2.0993461571321697e-8	7.9866501057546e-16	2.543230664244512e-7	-1.6726769990075357e-20	3.482070308649961e-21	3.38941599276171e-11	7.088584268174436e-11	8.231146862247583e-10
28200000	0.004999851381057473	7.15635843038418e-50	-3.56258446670349e-44	2.0993461571321697e-8	7.9866501057546e-16	2.543230664244512e-7	-1.6726769990014516e-20	3.8186949815237375e-21	3.38941599276171e-11	7.088584268174436e-11	8.231146862247583e-10
28300000	0.004999851381057473	7.156358430384179e-50	-3.575255675118597e-44	2.09934615713217e-8	7.9866501057546e-16	2.543230664244512e-7	-1.6726769989947707e-20	4.1453433891429605e-21	3.38941599276171e-11	7.088584268174436e-11	8.231146862247583e-10
28400000	0.004999851381057473	7.156358430384179e-50	-3.5879268835337043e-44	2.09934615713217e-8	7.9866501057546e-16	2.543230664244512e-7	-1.6726769989872812e-20	4.458465601350684e-21	3.38941599276171e-11	7.088584268174436e-11	8.231146862247582e-10
28500000	0.004999851381057473	7.156358430384179e-50	-3.600598091948812e-44	2.09934615713217e-8	7.9866501057546e-16	2.543230664244512e-7	-1.672676998978771e-20	4.754511687989961e-21	3.38941599276171e-11	7.088584268174436e-11	8.231146862247582e-10
28600000	0.004999851381057473	7.156358430384178e-50	-3.6132693003639197e-44	2.09934615713217e-8	7.9866501057546e-16	2.543230664244512e-7	-1.6726769989690273e-20	5.029931718903847e-21	3.38941599276171e-11	7.088584268174436e-11	8.231146862247582e-10
28700000	0.004999851381057473	7.156358430384178e-50	-3.625940508779028e-44	2.09934615713217e-8	7.9866501057546e-16	2.543230664244512e-7	-1.672676998957838e-20	5.281175763935394e-21	3.38941599276171e-11	7.088584268174436e-11	8.231146862247582e-10
28800000	0.004999851381057473	7.156358430384178e-50	-3.638611717194136e-44	2.09934615713217e-8	7.9866501057546e-16	2.543230664244512e-7	-1.672676998944991e-20	5.504693892927658e-21	3.38941599276171e-11	7.088584268174436e-11	8.231146862247582e-10
28900000	0.004999851381057473	7.156358430384178e-50	-3.651282925609244e-44	2.09934615713217e-8	7.9866501057546e-16	2.543230664244512e-7	-1.6726769989294456e-20	5.683077024025598e-21	3.38941599276171e-11	7.088584268174436e-11	8.231146862247582e-10
29000000	0.004999851381057473	7.156358430384178e-50	-3.663954134024352e-44	2.09934615713217e-8	7.9866501057546e-16	2.543230664244512e-7	-1.6726769989103578e-20	5.802220534394796e-21	3.38941599276171e-11	7.088584268174436e-11	8.231146862247582e-10
29100000	0.004999851381057473	7.156358430384178e-50	-3.6766253424394586e-44	2.09934615713217e-8	7.9866501057546e-16	2.543230664244512e-7	-1.67267699888794e-20	5.8656659565211156e-21	3.38941599276171e-11	7.088584268174436e-11	8.231146862247582e-10
29200000	0.004999851381057473	7.156358430384178e-50	-3.689296550854565e-44	2.09934615713217e-8	7.9866501057546e-16	2.543230664244512e-7	-1.672676998862404e-20	5.876963220635248e-21	3.38941599276171e-11	7.088584268174436e-11	8.231146862247582e-10
29300000	0.004999851381057473	7.156358430384178e-50	-3.7019677592696705e-44	2.09934615713217e-8	7.9866501057546e-16	2.543230664244512e-7	-1.6726769988339622e-20	5.839662256967879e-21	3.38941599276171e-11	7.088584268174436e-11	8.231146862247581e-10
29400000	0.004999851381057473	7.156358430384178e-50	-3.7146389676847757e-44	2.09934615713217e-8	7.9866501057546e-16	2.543230664244512e-7	-1.6726769988028268e-20	5.7573129957496995e-21	3.38941599276171e-11	7.088584268174436e-11	8.231146862247581e-10
29500000	0.004999851381057473	7.156358430384179e-50	-3.72731017609988e-44	2.09934615713217e-8	7.9866501057546e-16	2.543230664244512e-7	-1.6726769987692103e-20	5.6334653672113975e-21	3.38941599276171e-11	7.088584268174436e-11	8.231146862247581e-10
29600000	0.004999851381057473	7.156358430384179e-50	-3.739981384514984e-44	2.09934615713217e-8	7.9866501057546e-16	2.543230664244512e-7	-1.6726769987333248e-20	5.471669301583662e-21	3.38941599276171e-11	7.088584268174436e-11	8.231146862247581e-10
29700000	0.004999851381057473	7.156358430384179e-50	-3.752652592930088e-44	2.09934615713217e-8	7.9866501057546e-16	2.543230664244512e-7	-1.6726769986953825e-20	5.275474729097182e-21	3.38941599276171e-11	7.088584268174436e-11	8.231146862247581e-10
29800000	0.004999851381057473	7.15635843038418e-50	-3.7653238013451915e-44	2.09934615713217e-8	7.9866501057546e-16	2.543230664244512e-7	-1.6726769986555955e-20	5.048431579982647e-21	3.38941599276171e-11	7.088584268174438e-11	8.231146862247581e-10
29900000	0.004999851381057473	7.15635843038418e-50	-3.777995009760294e-44	2.09934615713217e-8	7.9866501057546e-16	2.543230664244512e-7	-1.6726769986141765e-20	4.7940897844707445e-21	3.38941599276171e-11	7.088584268174438e-11	8.231146862247581e-10
30000000	0.004999851381057473	7.156358430384181e-50	-3.790666218175397e-44	2.09934615713217e-8	7.9866501057546e-16	2.543230664244512e-7	-1.6726769985713375e-20	4.515999272792164e-21	3.38941599276171e-11	7.088584268174438e-11	8.23114686224758e-10
30100000	0.004999851381057473	7.156358430384181e-50	-3.8033374265904996e-44	2.09934615713217e-8	7.986650105754601e-16	2.543230664244512e-7	-1.672676998527291e-20	4.217709975177596e-21	3.3894159927617104e-11	7.088584268174438e-11	8.23114686224758e-10
30200000	0.004999851381057473	7.156358430384182e-50	-3.816008635005602e-44	2.09934615713217e-8	7.986650105754601e-16	2.543230664244512e-7	-1.6726769984822485e-20	3.902771821857727e-21	3.3894159927617104e-11	7.088584268174438e-11	8.23114686224758e-10
30300000	0.004999851381057473	7.156358430384182e-50	-3.828679843420704e-44	2.09934615713217e-8	7.986650105754601e-16	2.543230664244512e-7	-1.672676998436423e-20	3.574734743063247e-21	3.3894159927617104e-11	7.088584268174438e-11	8.23114686224758e-10
30400000	0.004999851381057473	7.156358430384183e-50	-3.8413510518358057e-44	2.09934615713217e-8	7.986650105754601e-16	2.543230664244512e-7	-1.672676998390027e-20	3.2371486690248445e-21	3.3894159927617104e-11	7.088584268174438e-11	8.23114686224758e-10
30500000	0.004999851381057473	7.156358430384183e-50	-3.854022260250908e-44	2.09934615713217e-8	7.986650105754601e-16	2.543230664244512e-7	-1.6726769983432716e-20	2.893563529973209e-21	3.3894159927617104e-11	7.088584268174439e-11	8.23114686224758e-10
30600000	0.004999851381057473	7.156358430384184e-50	-3.8666934686660096e-44	2.09934615713217e-8	7.986650105754601e-16	2.543230664244512e-7	-1.67267699829637e-20	2.547529256139029e-21	3.3894159927617104e-11	7.088584268174439e-11	8.231146862247579e-10
30700000	0.004999851381057473	7.156358430384184e-50	-3.8793646770811113e-44	2.09934615713217e-8	7.986650105754601e-16	2.543230664244512e-7	-1.6726769982495345e-20	2.2025957777529935e-21	3.3894159927617104e-11	7.088584268174439e-11	8.231146862247579e-10
30800000	0.004999851381057473	7.156358430384185e-50	-3.8920358854962135e-44	2.09934615713217e-8	7.986650105754601e-16	2.543230664244512e-7	-1.672676998202977e-20	1.8623130250457917e-21	3.3894159927617104e-11	7.088584268174439e-11	8.231146862247579e-10
30900000	0.004999851381057473	7.156358430384185e-50	-3.9047070939113157e-44	2.09934615713217e-8	7.986650105754601e-16	2.543230664244512e-7	-1.6726769981569096e-20	1.5302309282481118e-21	3.3894159927617104e-11	7.088584268174439e-11	8.231146862247579e-10
31000000	0.004999851381057473	7.156358430384186e-50	-3.917378302326418e-44	2.09934615713217e-8	7.986650105754601e-16	2.543230664244512e-7	-1.672676998111545e-20	1.209899417590643e-21	3.389415992761711e-11	7.088584268174439e-11	8.231146862247579e-10
31100000	0.004999851381057473	7.156358430384186e-50	-3.93004951074152e-44	2.09934615713217e-8	7.986650105754601e-16	2.543230664244512e-7	-1.672676998067095e-20	9.048684233040746e-22	3.389415992761711e-11	7.08858426817444e-11	8.231146862247579e-10
31200000	0.004999851381057473	7.156358430384187e-50	-3.942720719156623e-44	2.09934615713217e-8	7.986650105754601e-16	2.543230664244512e-7	-1.6726769980237725e-20	6.186878756190949e-22	3.389415992761711e-11	7.08858426817444e-11	8.231146862247578e-10
31300000	0.004999851381057473	7.156358430384187e-50	-3.9553919275717256e-44	2.09934615713217e-8	7.986650105754601e-16	2.543230664244512e-7	-1.672676997981789e-20	3.5490770476639313e-22	3.389415992761711e-11	7.08858426817444e-11	8.231146862247578e-10
31400000	0.004999851381057473	7.156358430384188e-50	-3.968063135986829e-44	2.09934615713217e-8	7.986650105754601e-16	2.543230664244512e-7	-1.672676997941357e-20	1.1707784097665808e-22	3.389415992761711e-11	7.08858426817444e-11	8.231146862247578e-10
31500000	0.004999851381057473	7.156358430384188e-50	-3.980734344401932e-44	2.09934615713217e-8	7.986650105754601e-16	2.543230664244512e-7	-1.672676997903291e-20	-8.11885589996164e-23	3.389415992761711e-11	7.08858426817444e-11	8.231146862247578e-10
31600000	0.004999851381057473	7.156358430384188e-50	-3.9934055528170327e-44	2.09934615713217e-8	7.986650105754601e-16	2.543230664244512e-7	-1.6726769978713995e-20	-1.7618685119379286e-22	3.389415992761711e-11	7.08858426817444e-11	8.231146862247578e-10
31700000	0.004999851381057473	7.156358430384188e-50	-4.0060767612321314e-44	2.09934615713217e-8	7.986650105754601e-16	2.543230664244512e-7	-1.6726769978456426e-20	-1.685847226306031e-22	3.389415992761711e-11	7.08858426817444e-11	8.231146862247578e-10
31800000	0.004999851381057473	7.156358430384187e-50	-4.0187479696472276e-44	2.09934615713217e-8	7.986650105754601e-16	2.543230664244512e-7	-1.6726769978252085e-20	-7.195884151009689e-23	3.389415992761711e-11	7.08858426817444e-11	8.231146862247578e-10
31900000	0.004999851381057473	7.156358430384185e-50	-4.0314191780623224e-44	2.09934615713217e-8	7.986650105754601e-16	2.543230664244512e-7	-1.6726769978092856e-20	1.0011412396767444e-22	3.389415992761711e-11	7.08858426817444e-11	8.231146862247578e-10
32000000	0.004999851381057473	7.156358430384184e-50	-4.0440903864774156e-44	2.09934615713217e-8	7.986650105754601e-16	2.543230664244512e-7	-1.672676997797062e-20	3.3405750560266033e-22	3.3894159927617104e-11	7.088584268174439e-11	8.231146862247579e-10
32100000	0.004999851381057473	7.156358430384182e-50	-4.0567615948925074e-44	2.09934615713217e-8	7.986650105754601e-16	2.543230664244512e-7	-1.672676997787726e-20	6.162946351948099e-22	3.3894159927617104e-11	7.088584268174439e-11	8.231146862247579e-10
32200000	0.004999851381057473	7.156358430384181e-50	-4.0694328033075986e-44	2.09934615713217e-8	7.986650105754601e-16	2.543230664244512e-7	-1.672676997780466e-20	9.332488445440729e-22	3.3894159927617104e-11	7.088584268174439e-11	8.23114686224758e-10
32300000	0.004999851381057473	7.156358430384179e-50	-4.0821040117226894e-44	2.0993461571321697e-8	7.986650105754601e-16	2.543230664244512e-7	-1.6726769977744696e-20	1.2713434654503976e-21	3.38941599276171e-11	7.088584268174439e-11	8.23114686224758e-10
32400000	0.004999851381057473	7.1563584303841775e-50	-4.0947752201377796e-44	2.0993461571321697e-8	7.986650105754601e-16	2.543230664244512e-7	-1.6726769977689256e-20	1.6170018297137338e-21	3.38941599276171e-11	7.088584268174438e-11	8.23114686224758e-10
32500000	0.004999851381057473	7.156358430384176e-50	-4.1074464285528704e-44	2.0993461571321697e-8	7.9866501057546e-16	2.543230664244512e-7	-1.6726769977630223e-20	1.9566472691340303e-21	3.38941599276171e-11	7.088584268174438e-11	8.231146862247581e-10
32600000	0.004999851381057473	7.156358430384174e-50	-4.120117636967961e-44	2.0993461571321697e-8	7.9866501057546e-16	2.543230664244512e-7	-1.6726769977559476e-20	2.2767031155112367e-21	3.389415992761709e-11	7.088584268174438e-11	8.231146862247581e-10
32700000	0.004999851381057473	7.156358430384173e-50	-4.1327888453830534e-44	2.0993461571321697e-8	7.9866501057546e-16	2.543230664244512e-7	-1.6726769977468897e-20	2.5635927006453023e-21	3.389415992761709e-11	7.088584268174436e-11	8.231146862247582e-10
32800000	0.004999851381057473	7.156358430384171e-50	-4.145460053798146e-44	2.0993461571321697e-8	7.9866501057546e-16	2.543230664244512e-7	-1.672676997735037e-20	2.803739356336176e-21	3.389415992761709e-11	7.088584268174436e-11	8.231146862247582e-10
32900000	0.004999851381057473	7.15635843038417e-50	-4.158131262213239e-44	2.0993461571321697e-8	7.9866501057546e-16	2.543230664244512e-7	-1.6726769977182207e-20	2.9608684636297676e-21	3.389415992761709e-11	7.088584268174436e-11	8.231146862247582e-10
33000000	0.004999851381057473	7.15635843038417e-50	-4.1708024706283287e-44	2.0993461571321697e-8	7.9866501057546e-16	2.543230664244512e-7	-1.6726769976948327e-20	3.0080901222562916e-21	3.389415992761709e-11	7.088584268174436e-11	8.231146862247582e-10
33100000	0.004999851381057473	7.15635843038417e-50	-4.1834736790434164e-44	2.0993461571321697e-8	7.9866501057546e-16	2.543230664244512e-7	-1.672676997665675e-20	2.9588111778622618e-21	3.389415992761709e-11	7.088584268174436e-11	8.231146862247582e-10
33200000	0.004999851381057473	7.156358430384171e-50	-4.196144887458502e-44	2.0993461571321697e-8	7.9866501057546e-16	2.543230664244512e-7	-1.6726769976315593e-20	2.8266082985354035e-21	3.389415992761709e-11	7.088584268174436e-11	8.231146862247582e-10
33300000	0.004999851381057473	7.156358430384172e-50	-4.208816095873586e-44	2.0993461571321697e-8	7.986650105754599e-16	2.543230664244512e-7	-1.672676997593297e-20	2.625058152363442e-21	3.389415992761709e-11	7.088584268174436e-11	8.231146862247581e-10
33400000	0.004999851381057473	7.156358430384173e-50	-4.221487304288669e-44	2.0993461571321697e-8	7.986650105754599e-16	2.543230664244512e-7	-1.6726769975517006e-20	2.3677374074341022e-21	3.38941599276171e-11	7.088584268174436e-11	8.231146862247581e-10
33500000	0.004999851381057473	7.156358430384175e-50	-4.2341585127037506e-44	2.0993461571321697e-8	7.986650105754599e-16	2.543230664244512e-7	-1.6726769975075808e-20	2.0682227318351098e-21	3.38941599276171e-11	7.088584268174436e-11	8.23114686224758e-10
33600000	0.004999851381057473	7.156358430384177e-50	-4.2468297211188314e-44	2.0993461571321697e-8	7.986650105754599e-16	2.543230664244512e-7	-1.6726769974617503e-20	1.7400907936541888e-21	3.38941599276171e-11	7.088584268174436e-11	8.231146862247579e-10
33700000	0.004999851381057473	7.156358430384178e-50	-4.259500929533912e-44	2.0993461571321697e-8	7.986650105754599e-16	2.543230664244512e-7	-1.6726769974150206e-20	1.3969182609790655e-21	3.3894159927617104e-11	7.088584268174436e-11	8.231146862247579e-10
33800000	0.004999851381057473	7.15635843038418e-50	-4.272172137948993e-44	2.0993461571321697e-8	7.986650105754599e-16	2.543230664244512e-7	-1.672676997368203e-20	1.0522818018974642e-21	3.3894159927617104e-11	7.088584268174436e-11	8.231146862247578e-10
33900000	0.004999851381057473	7.156358430384182e-50	-4.284843346364074e-44	2.0993461571321697e-8	7.986650105754599e-16	2.543230664244512e-7	-1.6726769973221102e-20	7.197580844971101e-22	3.3894159927617104e-11	7.088584268174438e-11	8.231146862247577e-10
34000000	0.004999851381057473	7.156358430384184e-50	-4.297514554779155e-44	2.0993461571321697e-8	7.986650105754599e-16	2.543230664244512e-7	-1.672676997277553e-20	4.129237768657283e-22	3.389415992761711e-11	7.088584268174438e-11	8.231146862247577e-10
34100000	0.004999851381057473	7.156358430384185e-50	-4.310185763194238e-44	2.0993461571321697e-8	7.986650105754599e-16	2.543230664244512e-7	-1.6726769972353437e-20	1.4535554709104405e-22	3.389415992761711e-11	7.088584268174438e-11	8.231146862247576e-10
34200000	0.004999851381057473	7.156358430384186e-50	-4.3228569716093207e-44	2.0993461571321697e-8	7.986650105754599e-16	2.543230664244512e-7	-1.6726769971970325e-20	-5.701365176375034e-23	3.389415992761711e-11	7.088584268174438e-11	8.231146862247576e-10
34300000	0.004999851381057473	7.156358430384186e-50	-4.3355281800243955e-44	2.0993461571321697e-8	7.986650105754599e-16	2.543230664244512e-7	-1.672676997169858e-20	-7.31244394295929e-23	3.389415992761711e-11	7.088584268174438e-11	8.231146862247576e-10
34400000	0.004999851381057473	7.156358430384184e-50	-4.3481993884394624e-44	2.0993461571321697e-8	7.986650105754599e-16	2.543230664244512e-7	-1.6726769971528844e-20	8.137654133226389e-23	3.389415992761711e-11	7.088584268174438e-11	8.231146862247577e-10
34500000	0.004999851381057473	7.156358430384181e-50	-4.3608705968545237e-44	2.0993461571321697e-8	7.986650105754599e-16	2.543230664244512e-7	-1.6726769971428648e-20	3.5218261817091847e-22	3.3894159927617104e-11	7.088584268174438e-11	8.231146862247578e-10
34600000	0.004999851381057473	7.156358430384178e-50	-4.373541805269582e-44	2.0993461571321697e-8	7.9866501057546e-16	2.543230664244512e-7	-1.6726769971365522e-20	6.849871187354699e-22	3.38941599276171e-11	7.088584268174438e-11	8.231146862247579e-10
34700000	0.004999851381057473	7.156358430384175e-50	-4.3862130136846405e-44	2.0993461571321697e-8	7.9866501057546e-16	2.543230664244512e-7	-1.6726769971306995e-20	1.0254833706750168e-21	3.38941599276171e-11	7.088584268174436e-11	8.23114686224758e-10
34800000	0.004999851381057473	7.156358430384172e-50	-4.3988842220997004e-44	2.0993461571321697e-8	7.9866501057546e-16	2.543230664244512e-7	-1.6726769971220596e-20	1.3193647016386577e-21	3.389415992761709e-11	7.088584268174436e-11	8.231146862247582e-10
34900000	0.004999851381057473	7.15635843038417e-50	-4.4115554305147623e-44	2.0993461571321697e-8	7.9866501057546e-16	2.543230664244512e-7	-1.6726769971062995e-20	1.4941624329132493e-21	3.389415992761709e-11	7.088584268174436e-11	8.231146862247582e-10
35000000	0.004999851381057473	7.15635843038417e-50	-4.4242266389298157e-44	2.0993461571321697e-8	7.9866501057546e-16	2.543230664244512e-7	-1.6726769970784773e-20	1.4672168827829557e-21	3.389415992761709e-11	7.088584268174436e-11	8.231146862247583e-10
35100000	0.004999851381057473	7.15635843038417e-50	-4.436897847344861e-44	2.0993461571321697e-8	7.9866501057546e-16	2.543230664244512e-7	-1.6726769970411838e-20	1.2818591954505486e-21	3.389415992761709e-11	7.088584268174436e-11	8.231146862247583e-10
35200000	0.004999851381057473	7.156358430384172e-50	-4.449569055759902e-44	2.0993461571321697e-8	7.9866501057546e-16	2.543230664244512e-7	-1.672676996997666e-20	9.923960441412298e-22	3.38941599276171e-11	7.088584268174436e-11	8.231146862247583e-10
35300000	0.004999851381057473	7.156358430384174e-50	-4.4622402641749406e-44	2.0993461571321694e-8	7.9866501057546e-16	2.543230664244512e-7	-1.6726769969511703e-20	6.531341020802008e-22	3.38941599276171e-11	7.088584268174438e-11	8.231146862247583e-10
35400000	0.004999851381057473	7.156358430384176e-50	-4.474911472589979e-44	2.0993461571321694e-8	7.9866501057546e-16	2.543230664244512e-7	-1.6726769969049444e-20	3.18380042492663e-22	3.3894159927617104e-11	7.088584268174438e-11	8.231146862247583e-10
35500000	0.004999851381057473	7.1563584303841775e-50	-4.487582681005021e-44	2.0993461571321694e-8	7.9866501057546e-16	2.543230664244512e-7	-1.6726769968622348e-20	4.2440538603817894e-23	3.3894159927617104e-11	7.088584268174438e-11	8.231146862247583e-10
35600000	0.004999851381057473	7.156358430384178e-50	-4.500253889420064e-44	2.0993461571321694e-8	7.9866501057546e-16	2.543230664244512e-7	-1.6726769968259097e-20	-1.2672040359872999e-22	3.3894159927617104e-11	7.088584268174438e-11	8.231146862247583e-10
35700000	0.004999851381057473	7.156358430384178e-50	-4.512925097835105e-44	2.0993461571321694e-8	7.9866501057546e-16	2.543230664244512e-7	-1.6726769967962446e-20	-1.8448813699405897e-22	3.3894159927617104e-11	7.088584268174438e-11	8.231146862247583e-10
35800000	0.004999851381057473	7.156358430384179e-50	-4.525596306250144e-44	2.0993461571321694e-8	7.9866501057546e-16	2.543230664244512e-7	-1.672676996772432e-20	-1.4437823148125784e-22	3.3894159927617104e-11	7.088584268174438e-11	8.231146862247583e-10
35900000	0.004999851381057473	7.156358430384179e-50	-4.538267514665181e-44	2.0993461571321694e-8	7.9866501057546e-16	2.543230664244512e-7	-1.6726769967536593e-20	-1.9967355366627533e-23	3.3894159927617104e-11	7.088584268174438e-11	8.231146862247583e-10
36000000	0.004999851381057473	7.156358430384179e-50	-4.550938723080216e-44	2.0993461571321694e-8	7.9866501057546e-16	2.543230664244512e-7	-1.6726769967391152e-20	1.7516782304353325e-22	3.3894159927617104e-11	7.088584268174438e-11	8.231146862247583e-10
36100000	0.004999851381057473	7.156358430384179e-50	-4.563609931495249e-44	2.0993461571321694e-8	7.9866501057546e-16	2.543230664244512e-7	-1.6726769967279882e-20	4.274506354429224e-22	3.3894159927617104e-11	7.088584268174438e-11	8.231146862247583e-10
36200000	0.004999851381057473	7.156358430384179e-50	-4.576281139910282e-44	2.0993461571321697e-8	7.9866501057546e-16	2.543230664244512e-7	-1.6726769967194662e-20	7.233044135252409e-22	3.3894159927617104e-11	7.088584268174438e-11	8.231146862247583e-10
36300000	0.004999851381057473	7.156358430384178e-50	-4.588952348325314e-44	2.0993461571321697e-8	7.9866501057546e-16	2.543230664244512e-7	-1.6726769967127375e-20	1.049152488984189e-21	3.3894159927617104e-11	7.088584268174438e-11	8.231146862247583e-10
36400000	0.004999851381057473	7.156358430384178e-50	-4.601623556740345e-44	2.0993461571321697e-8	7.9866501057546e-16	2.543230664244512e-7	-1.6726769967069904e-20	1.3914181935134655e-21	3.3894159927617104e-11	7.088584268174438e-11	8.231146862247583e-10
36500000	0.004999851381057473	7.156358430384178e-50	-4.614294765155377e-44	2.0993461571321697e-8	7.9866501057546e-16	2.543230664244512e-7	-1.6726769967014133e-20	1.7365248588067712e-21	3.38941599276171e-11	7.088584268174436e-11	8.231146862247582e-10
36600000	0.004999851381057473	7.1563584303841775e-50	-4.626965973570408e-44	2.09934615713217e-8	7.9866501057546e-16	2.543230664244512e-7	-1.6726769966951944e-20	2.070895816557805e-21	3.38941599276171e-11	7.088584268174436e-11	8.231146862247582e-10
36700000	0.004999851381057473	7.1563584303841775e-50	-4.639637181985441e-44	2.09934615713217e-8	7.9866501057546e-16	2.543230664244512e-7	-1.6726769966875217e-20	2.380954398460268e-21	3.38941599276171e-11	7.088584268174436e-11	8.231146862247582e-10
36800000	0.004999851381057473	7.1563584303841775e-50	-4.652308390400474e-44	2.09934615713217e-8	7.9866501057546e-16	2.543230664244512e-7	-1.6726769966775836e-20	2.6531239362078587e-21	3.38941599276171e-11	7.088584268174436e-11	8.231146862247582e-10
36900000	0.004999851381057473	7.1563584303841775e-50	-4.664979598815508e-44	2.09934615713217e-8	7.9866501057546e-16	2.543230664244512e-7	-1.6726769966644364e-20	2.871621342949698e-21	3.38941599276171e-11	7.088584268174436e-11	8.231146862247582e-10
37000000	0.004999851381057473	7.1563584303841775e-50	-4.677650807230541e-44	2.09934615713217e-8	7.9866501057546e-16	2.543230664244512e-7	-1.6726769966452487e-20	2.989088812648144e-21	3.38941599276171e-11	7.088584268174436e-11	8.231146862247582e-10
37100000	0.004999851381057473	7.1563584303841775e-50	-4.690322015645571e-44	2.09934615713217e-8	7.9866501057546e-16	2.543230664244512e-7	-1.672676996619762e-20	3.00120179327887e-21	3.38941599276171e-11	7.088584268174436e-11	8.231146862247582e-10
37200000	0.004999851381057473	7.156358430384178e-50	-4.702993224060599e-44	2.09934615713217e-8	7.9866501057546e-16	2.543230664244512e-7	-1.672676996588788e-20	2.92153695299862e-21	3.38941599276171e-11	7.088584268174436e-11	8.231146862247581e-10
37300000	0.004999851381057473	7.156358430384178e-50	-4.715664432475625e-44	2.09934615713217e-8	7.9866501057546e-16	2.543230664244512e-7	-1.6726769965531384e-20	2.7636709599641375e-21	3.38941599276171e-11	7.088584268174436e-11	8.231146862247581e-10
37400000	0.004999851381057473	7.156358430384179e-50	-4.72833564089065e-44	2.09934615713217e-8	7.9866501057546e-16	2.543230664244512e-7	-1.6726769965136252e-20	2.541180482332166e-21	3.38941599276171e-11	7.088584268174436e-11	8.23114686224758e-10
37500000	0.004999851381057473	7.156358430384179e-50	-4.741006849305674e-44	2.09934615713217e-8	7.9866501057546e-16	2.543230664244512e-7	-1.6726769964710598e-20	2.267642188259451e-21	3.3894159927617104e-11	7.088584268174438e-11	8.23114686224758e-10
37600000	0.004999851381057473	7.15635843038418e-50	-4.753678057720696e-44	2.09934615713217e-8	7.9866501057546e-16	2.543230664244512e-7	-1.672676996426254e-20	1.9566327459027354e-21	3.3894159927617104e-11	7.088584268174438e-11	8.231146862247579e-10
37700000	0.004999851381057473	7.156358430384181e-50	-4.766349266135718e-44	2.09934615713217e-8	7.9866501057546e-16	2.543230664244512e-7	-1.6726769963800193e-20	1.6217288234187639e-21	3.3894159927617104e-11	7.088584268174438e-11	8.231146862247579e-10
37800000	0.004999851381057473	7.156358430384181e-50	-4.77902047455074e-44	2.09934615713217e-8	7.9866501057546e-16	2.543230664244512e-7	-1.672676996333168e-20	1.2765070889642798e-21	3.3894159927617104e-11	7.088584268174438e-11	8.231146862247578e-10
37900000	0.004999851381057473	7.156358430384182e-50	-4.791691682965762e-44	2.0993461571321697e-8	7.9866501057546e-16	2.543230664244512e-7	-1.6726769962865115e-20	9.345442106960275e-22	3.3894159927617104e-11	7.088584268174438e-11	8.231146862247578e-10
38000000	0.004999851381057473	7.156358430384183e-50	-4.804362891380785e-44	2.0993461571321697e-8	7.9866501057546e-16	2.543230664244512e-7	-1.6726769962408615e-20	6.094168567707509e-22	3.389415992761711e-11	7.088584268174439e-11	8.231146862247577e-10
38100000	0.004999851381057473	7.156358430384183e-50	-4.817034099795808e-44	2.0993461571321697e-8	7.9866501057546e-16	2.543230664244512e-7	-1.67267699619703e-20	3.147016953451942e-22	3.389415992761711e-11	7.088584268174439e-11	8.231146862247577e-10
38200000	0.004999851381057473	7.156358430384184e-50	-4.829705308210832e-44	2.0993461571321697e-8	7.9866501057546e-16	2.543230664244512e-7	-1.6726769961558284e-20	6.397539457610124e-23	3.389415992761711e-11	7.088584268174439e-11	8.231146862247576e-10
38300000	0.004999851381057473	7.156358430384184e-50	-4.842376516625855e-44	2.0993461571321697e-8	7.9866501057546e-16	2.543230664244512e-7	-1.6726769961196402e-20	-1.0290355631179764e-22	3.389415992761711e-11	7.088584268174439e-11	8.231146862247576e-10
38400000	0.004999851381057473	7.156358430384184e-50	-4.855047725040874e-44	2.0993461571321697e-8	7.9866501057546e-16	2.543230664244512e-7	-1.6726769960922977e-20	-1.2183051116423357e-22	3.389415992761711e-11	7.088584268174439e-11	8.231146862247576e-10
38500000	0.004999851381057473	7.156358430384183e-50	-4.867718933455888e-44	2.0993461571321697e-8	7.9866501057546e-16	2.543230664244512e-7	-1.6726769960724744e-20	-1.4990970410710353e-23	3.389415992761711e-11	7.088584268174439e-11	8.231146862247576e-10
38600000	0.004999851381057473	7.156358430384182e-50	-4.880390141870899e-44	2.0993461571321697e-8	7.9866501057546e-16	2.543230664244512e-7	-1.6726769960585834e-20	1.9106406953325286e-22	3.3894159927617104e-11	7.088584268174439e-11	8.231146862247577e-10
38700000	0.004999851381057473	7.15635843038418e-50	-4.893061350285908e-44	2.0993461571321694e-8	7.9866501057546e-16	2.543230664244512e-7	-1.672676996049037e-20	4.697836122521375e-22	3.3894159927617104e-11	7.088584268174438e-11	8.231146862247578e-10
38800000	0.004999851381057473	7.156358430384178e-50	-4.905732558700915e-44	2.0993461571321694e-8	7.986650105754599e-16	2.543230664244512e-7	-1.6726769960422476e-20	7.946166613304249e-22	3.3894159927617104e-11	7.088584268174438e-11	8.231146862247579e-10
38900000	0.004999851381057473	7.156358430384177e-50	-4.918403767115922e-44	2.0993461571321694e-8	7.986650105754599e-16	2.543230664244512e-7	-1.6726769960366278e-20	1.139012220352597e-21	3.38941599276171e-11	7.088584268174438e-11	8.23114686224758e-10
39000000	0.004999851381057473	7.156358430384175e-50	-4.931074975530929e-44	2.0993461571321694e-8	7.986650105754599e-16	2.543230664244512e-7	-1.67267699603059e-20	1.4764192929031348e-21	3.38941599276171e-11	7.088584268174436e-11	8.23114686224758e-10
39100000	0.004999851381057473	7.156358430384173e-50	-4.943746183945938e-44	2.0993461571321694e-8	7.986650105754599e-16	2.543230664244512e-7	-1.672676996022547e-20	1.7802868825665194e-21	3.389415992761709e-11	7.088584268174436e-11	8.231146862247581e-10
39200000	0.004999851381057473	7.156358430384172e-50	-4.956417392360948e-44	2.0993461571321694e-8	7.986650105754599e-16	2.543230664244512e-7	-1.6726769960109088e-20	2.024016911505509e-21	3.389415992761709e-11	7.088584268174436e-11	8.231146862247582e-10
39300000	0.004999851381057473	7.156358430384171e-50	-4.969088600775956e-44	2.0993461571321694e-8	7.986650105754599e-16	2.543230664244512e-7	-1.672676995991942e-20	2.1451842352744202e-21	3.389415992761709e-11	7.088584268174436e-11	8.231146862247583e-10
39400000	0.004999851381057473	7.156358430384171e-50	-4.981759809190959e-44	2.0993461571321694e-8	7.986650105754599e-16	2.543230664244512e-7	-1.672676995964361e-20	2.1222680947536454e-21	3.389415992761709e-11	7.088584268174436e-11	8.231146862247583e-10
39500000	0.004999851381057473	7.156358430384171e-50	-4.994431017605959e-44	2.0993461571321694e-8	7.986650105754599e-16	2.543230664244512e-7	-1.6726769959297522e-20	1.9818194861867993e-21	3.389415992761709e-11	7.088584268174436e-11	8.231146862247583e-10
39600000	0.004999851381057473	7.156358430384171e-50	-5.007102226020956e-44	2.0993461571321694e-8	7.986650105754599e-16	2.543230664244512e-7	-1.6726769958897037e-20	1.750389405817496e-21	3.389415992761709e-11	7.088584268174436e-11	8.231146862247583e-10
39700000	0.004999851381057473	7.156358430384172e-50	-5.01977343443595e-44	2.0993461571321694e-8	7.986650105754599e-16	2.543230664244512e-7	-1.672676995845803e-20	1.4545288498893495e-21	3.38941599276171e-11	7.088584268174436e-11	8.231146862247584e-10
39800000	0.004999851381057473	7.156358430384173e-50	-5.032444642850944e-44	2.0993461571321694e-8	7.986650105754599e-16	2.543230664244512e-7	-1.6726769957996373e-20	1.1207888146459747e-21	3.38941599276171e-11	7.088584268174436e-11	8.231146862247584e-10
39900000	0.004999851381057473	7.156358430384175e-50	-5.045115851265937e-44	2.0993461571321694e-8	7.986650105754599e-16	2.543230664244512e-7	-1.6726769957527944e-20	7.75720296330986e-22	3.38941599276171e-11	7.088584268174438e-11	8.231146862247584e-10
40000000	0.004999851381057473	7.156358430384176e-50	-5.05778705968093e-44	2.0993461571321694e-8	7.986650105754599e-16	2.543230664244512e-7	-1.6726769957068616e-20	4.458742911879975e-22	3.3894159927617104e-11	7.088584268174438e-11	8.231146862247584e-10
40100000	0.004999851381057473	7.156358430384177e-50	-5.070458268095925e-44	2.0993461571321694e-8	7.986650105754599e-16	2.543230664244512e-7	-1.6726769956634265e-20	1.5780179546062374e-22	3.3894159927617104e-11	7.088584268174438e-11	8.231146862247584e-10
40200000	0.004999851381057473	7.156358430384177e-50	-5.083129476510922e-44	2.0993461571321694e-8	7.986650105754599e-16	2.543230664244512e-7	-1.6726769956240632e-20	-6.217013503444958e-23	3.3894159927617104e-11	7.088584268174438e-11	8.231146862247584e-10
40300000	0.004999851381057473	7.1563584303841775e-50	-5.095800684925918e-44	2.0993461571321694e-8	7.986650105754599e-16	2.543230664244512e-7	-1.6726769955895975e-20	-2.002286594119757e-22	3.3894159927617104e-11	7.088584268174438e-11	8.231146862247584e-10
40400000	0.004999851381057473	7.1563584303841775e-50	-5.108471893340914e-44	2.0993461571321694e-8	7.986650105754599e-16	2.543230664244512e-7	-1.672676995559726e-20	-2.614455017883943e-22	3.3894159927617104e-11	7.088584268174438e-11	8.231146862247584e-10
40500000	0.004999851381057473	7.1563584303841775e-50	-5.121143101755908e-44	2.0993461571321694e-8	7.986650105754599e-16	2.543230664244512e-7	-1.6726769955340524e-20	-2.5245841122460965e-22	3.3894159927617104e-11	7.088584268174438e-11	8.231146862247584e-10
40600000	0.004999851381057473	7.1563584303841775e-50	-5.133814310170901e-44	2.0993461571321694e-8	7.986650105754599e-16	2.543230664244512e-7	-1.672676995512179e-20	-1.7990513678152603e-22	3.3894159927617104e-11	7.088584268174438e-11	8.231146862247584e-10
40700000	0.004999851381057473	7.1563584303841775e-50	-5.146485518585892e-44	2.0993461571321694e-8	7.986650105754599e-16	2.543230664244512e-7	-1.6726769954937096e-20	-5.0423427520046214e-23	3.3894159927617104e-11	7.088584268174438e-11	8.231146862247584e-10
40800000	0.004999851381057473	7.1563584303841775e-50	-5.159156727000883e-44	2.0993461571321694e-8	7.986650105754599e-16	2.543230664244512e-7	-1.672676995478247e-20	1.2934896749892553e-22	3.3894159927617104e-11	7.088584268174438e-11	8.231146862247584e-10
40900000	0.004999851381057473	7.1563584303841775e-50	-5.171827935415874e-44	2.0993461571321694e-8	7.986650105754599e-16	2.543230664244512e-7	-1.6726769954653948e-20	3.5277429921448717e-22	3.3894159927617104e-11	7.088584268174438e-11	8.231146862247584e-10
41000000	0.004999851381057473	7.1563584303841775e-50	-5.184499143830864e-44	2.0993461571321694e-8	7.986650105754599e-16	2.543230664244512e-7	-1.6726769954547553e-20	6.132148185657329e-22	3.3894159927617104e-11	7.088584268174438e-11	8.231146862247584e-10
41100000	0.004999851381057473	7.1563584303841775e-50	-5.197170352245853e-44	2.0993461571321694e-8	7.986650105754599e-16	2.543230664244512e-7	-1.6726769954459324e-20	9.040327764917604e-22	3.3894159927617104e-11	7.088584268174438e-11	8.231146862247584e-10
41200000	0.004999851381057473	7.1563584303841775e-50	-5.209841560660842e-44	2.0993461571321694e-8	7.986650105754599e-16	2.543230664244512e-7	-1.6726769954385287e-20	1.2185904239316665e-21	3.3894159927617104e-11	7.088584268174438e-11	8.231146862247584e-10
41300000	0.004999851381057473	7.1563584303841775e-50	-5.22251276907583e-44	2.0993461571321694e-8	7.986650105754599e-16	2.543230664244512e-7	-1.6726769954321476e-20	1.5502500118245464e-21	3.3894159927617104e-11	7.088584268174438e-11	8.231146862247583e-10
41400000	0.004999851381057473	7.156358430384177e-50	-5.235183977490818e-44	2.0993461571321694e-8	7.9866501057546e-16	2.543230664244512e-7	-1.672676995426392e-20	1.8923737911094976e-21	3.3894159927617104e-11	7.088584268174438e-11	8.231146862247583e-10
41500000	0.004999851381057473	7.156358430384177e-50	-5.247855185905808e-44	2.0993461571321694e-8	7.9866501057546e-16	2.543230664244512e-7	-1.6726769954208652e-20	2.2383240127256156e-21	3.3894159927617104e-11	7.088584268174438e-11	8.231146862247583e-10
41600000	0.004999851381057473	7.156358430384177e-50	-5.260526394320796e-44	2.0993461571321694e-8	7.9866501057546e-16	2.543230664244512e-7	-1.6726769954151705e-20	2.581462927611997e-21	3.38941599276171e-11	7.088584268174438e-11	8.231146862247583e-10
41700000	0.004999851381057473	7.156358430384177e-50	-5.273197602735784e-44	2.0993461571321694e-8	7.9866501057546e-16	2.543230664244512e-7	-1.672676995408911e-20	2.9151527867077388e-21	3.38941599276171e-11	7.088584268174438e-11	8.231146862247583e-10
41800000	0.004999851381057473	7.156358430384176e-50	-5.285868811150773e-44	2.0993461571321694e-8	7.9866501057546e-16	2.543230664244512e-7	-1.6726769954016893e-20	3.2327558409519366e-21	3.38941599276171e-11	7.088584268174438e-11	8.231146862247582e-10
41900000	0.004999851381057473	7.156358430384176e-50	-5.298540019565762e-44	2.0993461571321694e-8	7.9866501057546e-16	2.543230664244512e-7	-1.672676995393109e-20	3.5276343412836876e-21	3.38941599276171e-11	7.088584268174438e-11	8.231146862247582e-10
42000000	0.004999851381057473	7.156358430384176e-50	-5.311211227980752e-44	2.0993461571321694e-8	7.9866501057546e-16	2.543230664244512e-7	-1.672676995382773e-20	3.7931505386420875e-21	3.38941599276171e-11	7.088584268174438e-11	8.231146862247582e-10
42100000	0.004999851381057473	7.156358430384176e-50	-5.323882436395743e-44	2.0993461571321694e-8	7.9866501057546e-16	2.543230664244512e-7	-1.672676995370285e-20	4.022666683966233e-21	3.38941599276171e-11	7.088584268174438e-11	8.231146862247582e-10
42200000	0.004999851381057473	7.156358430384176e-50	-5.336553644810732e-44	2.0993461571321694e-8	7.9866501057546e-16	2.543230664244512e-7	-1.6726769953541754e-20	4.1916169342448406e-21	3.38941599276171e-11	7.088584268174438e-11	8.231146862247582e-10
42300000	0.004999851381057473	7.156358430384176e-50	-5.349224853225721e-44	2.0993461571321694e-8	7.9866501057546e-16	2.543230664244512e-7	-1.6726769953333224e-20	4.281233258072186e-21	3.38941599276171e-11	7.088584268174438e-11	8.231146862247582e-10
42400000	0.004999851381057473	7.156358430384176e-50	-5.361896061640708e-44	2.0993461571321694e-8	7.9866501057546e-16	2.543230664244512e-7	-1.6726769953081216e-20	4.2981249130093115e-21	3.38941599276171e-11	7.088584268174438e-11	8.231146862247582e-10
42500000	0.004999851381057473	7.156358430384177e-50	-5.374567270055696e-44	2.0993461571321694e-8	7.9866501057546e-16	2.543230664244512e-7	-1.6726769952789693e-20	4.2489296481410284e-21	3.38941599276171e-11	7.088584268174438e-11	8.231146862247582e-10
42600000	0.004999851381057473	7.156358430384177e-50	-5.387238478470681e-44	2.0993461571321694e-8	7.9866501057546e-16	2.543230664244512e-7	-1.6726769952462625e-20	4.1402852125521464e-21	3.38941599276171e-11	7.088584268174438e-11	8.231146862247582e-10
42700000	0.004999851381057473	7.156358430384177e-50	-5.399909686885665e-44	2.0993461571321694e-8	7.9866501057546e-16	2.543230664244512e-7	-1.6726769952103984e-20	3.9788293553274724e-21	3.38941599276171e-11	7.088584268174438e-11	8.231146862247582e-10
42800000	0.004999851381057473	7.1563584303841775e-50	-5.412580895300649e-44	2.0993461571321694e-8	7.9866501057546e-16	2.543230664244512e-7	-1.6726769951717736e-20	3.7711998255518184e-21	3.38941599276171e-11	7.088584268174438e-11	8.231146862247582e-10
42900000	0.004999851381057473	7.1563584303841775e-50	-5.425252103715633e-44	2.0993461571321694e-8	7.9866501057546e-16	2.543230664244512e-7	-1.6726769951307847e-20	3.524034372309994e-21	3.38941599276171e-11	7.088584268174438e-11	8.231146862247582e-10
43000000	0.004999851381057473	7.156358430384178e-50	-5.437923312130615e-44	2.0993461571321694e-8	7.9866501057546e-16	2.543230664244512e-7	-1.672676995087829e-20	3.2439707446868074e-21	3.3894159927617104e-11	7.088584268174438e-11	8.231146862247583e-10
43100000	0.004999851381057473	7.156358430384178e-50	-5.450594520545597e-44	2.0993461571321694e-8	7.9866501057546e-16	2.543230664244512e-7	-1.6726769950433032e-20	2.937646691767068e-21	3.3894159927617104e-11	7.088584268174438e-11	8.231146862247583e-10
43200000	0.004999851381057473	7.156358430384179e-50	-5.463265728960579e-44	2.0993461571321694e-8	7.9866501057546e-16	2.543230664244512e-7	-1.6726769949976042e-20	2.6116999626355863e-21	3.3894159927617104e-11	7.088584268174438e-11	8.231146862247583e-10
43300000	0.004999851381057473	7.15635843038418e-50	-5.47593693737556e-44	2.0993461571321697e-8	7.9866501057546e-16	2.543230664244512e-7	-1.6726769949511288e-20	2.2727683063771713e-21	3.3894159927617104e-11	7.088584268174439e-11	8.231146862247583e-10
43400000	0.004999851381057473	7.15635843038418e-50	-5.488608145790543e-44	2.0993461571321697e-8	7.9866501057546e-16	2.543230664244512e-7	-1.6726769949042742e-20	1.9274894720766323e-21	3.3894159927617104e-11	7.088584268174439e-11	8.231146862247584e-10
43500000	0.004999851381057473	7.156358430384181e-50	-5.501279354205524e-44	2.0993461571321697e-8	7.9866501057546e-16	2.543230664244512e-7	-1.6726769948574365e-20	1.5825012088187792e-21	3.3894159927617104e-11	7.088584268174439e-11	8.231146862247584e-10
43600000	0.004999851381057473	7.156358430384182e-50	-5.513950562620505e-44	2.0993461571321697e-8	7.9866501057546e-16	2.543230664244512e-7	-1.6726769948110135e-20	1.2444412656884213e-21	3.3894159927617104e-11	7.088584268174439e-11	8.231146862247584e-10
43700000	0.004999851381057473	7.156358430384182e-50	-5.526621771035487e-44	2.0993461571321697e-8	7.9866501057546e-16	2.543230664244512e-7	-1.6726769947654015e-20	9.199473917703685e-22	3.389415992761711e-11	7.088584268174439e-11	8.231146862247584e-10
43800000	0.004999851381057473	7.156358430384183e-50	-5.53929297945047e-44	2.0993461571321697e-8	7.9866501057546e-16	2.543230664244512e-7	-1.672676994720997e-20	6.156573361494298e-22	3.389415992761711e-11	7.088584268174439e-11	8.231146862247585e-10
43900000	0.004999851381057473	7.156358430384183e-50	-5.551964187865452e-44	2.0993461571321697e-8	7.9866501057546e-16	2.543230664244512e-7	-1.6726769946781978e-20	3.3820884791041487e-22	3.389415992761711e-11	7.088584268174439e-11	8.231146862247585e-10
44000000	0.004999851381057473	7.156358430384184e-50	-5.564635396280435e-44	2.0993461571321697e-8	7.9866501057546e-16	2.543230664244512e-7	-1.6726769946374002e-20	9.423967613813333e-23	3.389415992761711e-11	7.088584268174439e-11	8.231146862247585e-10
44100000	0.004999851381057473	7.156358430384184e-50	-5.577306604695418e-44	2.0993461571321697e-8	7.9866501057546e-16	2.543230664244512e-7	-1.6726769945999758e-20	-9.33116074952136e-23	3.389415992761711e-11	7.088584268174439e-11	8.231146862247585e-10
44200000	0.004999851381057473	7.156358430384184e-50	-5.589977813110398e-44	2.0993461571321697e-8	7.9866501057546e-16	2.543230664244512e-7	-1.6726769945699397e-20	-1.5728901201806832e-22	3.389415992761711e-11	7.088584268174439e-11	8.231146862247585e-10
44300000	0.004999851381057473	7.156358430384184e-50	-5.602649021525375e-44	2.0993461571321697e-8	7.9866501057546e-16	2.543230664244512e-7	-1.6726769945467205e-20	-1.0724905930230954e-22	3.389415992761711e-11	7.088584268174439e-11	8.231146862247585e-10
44400000	0.004999851381057473	7.156358430384183e-50	-5.615320229940349e-44	2.0993461571321697e-8	7.9866501057546e-16	2.543230664244512e-7	-1.6726769945292087e-20	3.824328822519363e-23	3.389415992761711e-11	7.088584268174439e-11	8.231146862247585e-10
44500000	0.004999851381057473	7.156358430384182e-50	-5.627991438355321e-44	2.0993461571321697e-8	7.9866501057546e-16	2.543230664244512e-7	-1.6726769945162936e-20	2.6062306813757133e-22	3.3894159927617104e-11	7.088584268174439e-11	8.231146862247585e-10
44600000	0.004999851381057473	7.15635843038418e-50	-5.640662646770292e-44	2.0993461571321697e-8	7.9866501057546e-16	2.543230664244512e-7	-1.6726769945068655e-20	5.413253180079552e-22	3.3894159927617104e-11	7.088584268174438e-11	8.231146862247584e-10
44700000	0.004999851381057473	7.156358430384179e-50	-5.653333855185261e-44	2.0993461571321697e-8	7.9866501057546e-16	2.543230664244512e-7	-1.6726769944998148e-20	8.617850754094752e-22	3.3894159927617104e-11	7.088584268174438e-11	8.231146862247584e-10
44800000	0.004999851381057473	7.1563584303841775e-50	-5.666005063600229e-44	2.0993461571321697e-8	7.9866501057546e-16	2.543230664244512e-7	-1.672676994494031e-20	1.2034373779152625e-21	3.38941599276171e-11	7.088584268174438e-11	8.231146862247583e-10
44900000	0.004999851381057473	7.156358430384176e-50	-5.678676272015197e-44	2.0993461571321697e-8	7.9866501057546e-16	2.543230664244512e-7	-1.6726769944884043e-20	1.5477172630984475e-21	3.38941599276171e-11	7.088584268174438e-11	8.231146862247583e-10
45000000	0.004999851381057473	7.156358430384175e-50	-5.691347480430167e-44	2.0993461571321697e-8	7.9866501057546e-16	2.543230664244512e-7	-1.6726769944818245e-20	1.8760597685321617e-21	3.38941599276171e-11	7.088584268174436e-11	8.231146862247583e-10
45100000	0.004999851381057473	7.156358430384173e-50	-5.704018688845137e-44	2.0993461571321697e-8	7.9866501057546e-16	2.543230664244512e-7	-1.6726769944731822e-20	2.169899931789535e-21	3.389415992761709e-11	7.088584268174436e-11	8.231146862247582e-10
45200000	0.004999851381057473	7.156358430384172e-50	-5.716689897260108e-44	2.0993461571321697e-8	7.9866501057546e-16	2.543230664244512e-7	-1.672676994461367e-20	2.410672790443699e-21	3.389415992761709e-11	7.088584268174436e-11	8.231146862247582e-10
45300000	0.004999851381057473	7.156358430384171e-50	-5.729361105675079e-44	2.0993461571321697e-8	7.9866501057546e-16	2.543230664244512e-7	-1.672676994443508e-20	2.5503707978434343e-21	3.389415992761709e-11	7.088584268174436e-11	8.231146862247582e-10
45400000	0.004999851381057473	7.156358430384171e-50	-5.742032314090046e-44	2.0993461571321697e-8	7.9866501057546e-16	2.543230664244512e-7	-1.6726769944181798e-20	2.5651342905807953e-21	3.389415992761709e-11	7.088584268174436e-11	8.231146862247582e-10
45500000	0.004999851381057473	7.156358430384171e-50	-5.754703522505009e-44	2.0993461571321697e-8	7.9866501057546e-16	2.543230664244512e-7	-1.6726769943864913e-20	2.4735275891089703e-21	3.389415992761709e-11	7.088584268174436e-11	8.231146862247582e-10
45600000	0.004999851381057473	7.156358430384171e-50	-5.767374730919971e-44	2.0993461571321697e-8	7.9866501057546e-16	2.543230664244512e-7	-1.672676994349553e-20	2.2941156558818953e-21	3.389415992761709e-11	7.088584268174436e-11	8.231146862247582e-10
45700000	0.004999851381057473	7.156358430384172e-50	-5.780045939334931e-44	2.0993461571321697e-8	7.9866501057546e-16	2.543230664244512e-7	-1.6726769943084746e-20	2.0454634533535056e-21	3.389415992761709e-11	7.088584268174436e-11	8.231146862247582e-10
45800000	0.004999851381057473	7.156358430384173e-50	-5.792717147749889e-44	2.0993461571321697e-8	7.9866501057546e-16	2.543230664244512e-7	-1.6726769942643666e-20	1.746135943977737e-21	3.389415992761709e-11	7.088584268174436e-11	8.231146862247582e-10
45900000	0.004999851381057473	7.156358430384174e-50	-5.805388356164845e-44	2.09934615713217e-8	7.9866501057546e-16	2.543230664244512e-7	-1.6726769942183383e-20	1.4146980902085257e-21	3.38941599276171e-11	7.088584268174436e-11	8.231146862247583e-10
46000000	0.004999851381057473	7.156358430384175e-50	-5.818059564579803e-44	2.09934615713217e-8	7.9866501057546e-16	2.543230664244512e-7	-1.6726769941715003e-20	1.0697148544998071e-21	3.38941599276171e-11	7.088584268174436e-11	8.231146862247583e-10
46100000	0.004999851381057473	7.156358430384176e-50	-5.83073077299476e-44	2.09934615713217e-8	7.9866501057546e-16	2.543230664244512e-7	-1.6726769941249626e-20	7.297511993055171e-22	3.38941599276171e-11	7.088584268174438e-11	8.231146862247583e-10
46200000	0.004999851381057473	7.156358430384177e-50	-5.843401981409717e-44	2.09934615713217e-8	7.9866501057546e-16	2.543230664244512e-7	-1.6726769940798348e-20	4.1337208707959126e-22	3.3894159927617104e-11	7.088584268174438e-11	8.231146862247584e-10
46300000	0.004999851381057473	7.1563584303841775e-50	-5.856073189824677e-44	2.09934615713217e-8	7.9866501057546e-16	2.543230664244512e-7	-1.6726769940372272e-20	1.391424802759655e-22	3.3894159927617104e-11	7.088584268174438e-11	8.231146862247584e-10
46400000	0.004999851381057473	7.1563584303841775e-50	-5.868744398239637e-44	2.09934615713217e-8	7.9866501057546e-16	2.543230664244512e-7	-1.6726769939982343e-20	-7.463473225620712e-23	3.3894159927617104e-11	7.088584268174438e-11	8.231146862247584e-10
46500000	0.004999851381057473	7.156358430384178e-50	-5.881415606654597e-44	2.09934615713217e-8	7.9866501057546e-16	2.543230664244512e-7	-1.6726769939633675e-20	-2.193970444571067e-22	3.3894159927617104e-11	7.088584268174438e-11	8.231146862247584e-10
46600000	0.004999851381057473	7.156358430384178e-50	-5.894086815069556e-44	2.09934615713217e-8	7.9866501057546e-16	2.543230664244512e-7	-1.672676993932398e-20	-2.9898196058254424e-22	3.3894159927617104e-11	7.088584268174438e-11	8.231146862247584e-10
46700000	0.004999851381057473	7.156358430384178e-50	-5.906758023484514e-44	2.09934615713217e-8	7.9866501057546e-16	2.543230664244512e-7	-1.672676993905048e-20	-3.1803072124600463e-22	3.3894159927617104e-11	7.088584268174438e-11	8.231146862247584e-10
46800000	0.004999851381057473	7.156358430384179e-50	-5.919429231899472e-44	2.09934615713217e-8	7.9866501057546e-16	2.543230664244512e-7	-1.6726769938810397e-20	-2.8118456706096893e-22	3.3894159927617104e-11	7.088584268174438e-11	8.231146862247584e-10
46900000	0.004999851381057473	7.156358430384179e-50	-5.932100440314429e-44	2.09934615713217e-8	7.9866501057546e-16	2.543230664244512e-7	-1.6726769938600958e-20	-1.9308473864092422e-22	3.3894159927617104e-11	7.088584268174438e-11	8.231146862247584e-10
47000000	0.004999851381057473	7.156358430384179e-50	-5.944771648729385e-44	2.09934615713217e-8	7.9866501057546e-16	2.543230664244512e-7	-1.6726769938419394e-20	-5.837247659935233e-23	3.3894159927617104e-11	7.088584268174438e-11	8.231146862247584e-10
47100000	0.004999851381057473	7.156358430384179e-50	-5.95744285714434e-44	2.09934615713217e-8	7.9866501057546e-16	2.543230664244512e-7	-1.672676993826292e-20	1.183109784502604e-22	3.3894159927617104e-11	7.088584268174438e-11	8.231146862247584e-10
47200000	0.004999851381057473	7.156358430384179e-50	-5.970114065559296e-44	2.09934615713217e-8	7.9866501057546e-16	2.543230664244512e-7	-1.6726769938128768e-20	3.3232438589443214e-22	3.3894159927617104e-11	7.088584268174438e-11	8.231146862247584e-10
47300000	0.004999851381057473	7.156358430384179e-50	-5.98278527397425e-44	2.09934615713217e-8	7.9866501057546e-16	2.543230664244512e-7	-1.672676993801416e-20	5.790265051196773e-22	3.3894159927617104e-11	7.088584268174438e-11	8.231146862247584e-10
47400000	0.004999851381057473	7.156358430384179e-50	-5.995456482389204e-44	2.09934615713217e-8	7.9866501057546e-16	2.543230664244512e-7	-1.6726769937916323e-20	8.537760955125126e-22	3.3894159927617104e-11	7.088584268174438e-11	8.231146862247584e-10
47500000	0.004999851381057473	7.156358430384179e-50	-6.008127690804158e-44	2.09934615713217e-8	7.9866501057546e-16	2.543230664244512e-7	-1.672676993783248e-20	1.1519319164594539e-21	3.3894159927617104e-11	7.088584268174438e-11	8.231146862247584e-10
47600000	0.004999851381057473	7.156358430384179e-50	-6.020798899219112e-44	2.09934615713217e-8	7.9866501057546e-16	2.543230664244512e-7	-1.6726769937759856e-20	1.468852727347017e-21	3.3894159927617104e-11	7.088584268174438e-11	8.231146862247584e-10
47700000	0.004999851381057473	7.156358430384179e-50	-6.033470107634066e-44	2.09934615713217e-8	7.9866501057546e-16	2.543230664244512e-7	-1.6726769937695678e-20	1.7998972875617178e-21	3.3894159927617104e-11	7.088584268174438e-11	8.231146862247583e-10
47800000	0.004999851381057473	7.156358430384179e-50	-6.046141316049019e-44	2.09934615713217e-8	7.9866501057546e-16	2.543230664244512e-7	-1.672676993763717e-20	2.140424356490073e-21	3.3894159927617104e-11	7.088584268174438e-11	8.231146862247583e-10
47900000	0.004999851381057473	7.156358430384178e-50	-6.058812524463972e-44	2.09934615713217e-8	7.9866501057546e-16	2.543230664244512e-7	-1.6726769937581554e-20	2.4857926935185975e-21	3.3894159927617104e-11	7.088584268174438e-11	8.231146862247583e-10
48000000	0.004999851381057473	7.156358430384178e-50	-6.071483732878926e-44	2.09934615713217e-8	7.9866501057546e-16	2.543230664244512e-7	-1.672676993752606e-20	2.831361058033808e-21	3.3894159927617104e-11	7.088584268174436e-11	8.231146862247583e-10
48100000	0.004999851381057473	7.156358430384178e-50	-6.084154941293878e-44	2.09934615713217e-8	7.9866501057546e-16	2.543230664244512e-7	-1.672676993746791e-20	3.1724882094222204e-21	3.38941599276171e-11	7.088584268174436e-11	8.231146862247583e-10
48200000	0.004999851381057473	7.156358430384178e-50	-6.096826149708832e-44	2.09934615713217e-8	7.9866501057546e-16	2.543230664244512e-7	-1.672676993740433e-20	3.50453290707035e-21	3.38941599276171e-11	7.088584268174436e-11	8.231146862247583e-10
48300000	0.004999851381057473	7.156358430384178e-50	-6.109497358123786e-44	2.09934615713217e-8	7.9866501057546e-16	2.543230664244512e-7	-1.6726769937332544e-20	3.822853910364714e-21	3.38941599276171e-11	7.088584268174436e-11	8.231146862247582e-10
48400000	0.004999851381057473	7.156358430384178e-50	-6.122168566538739e-44	2.09934615713217e-8	7.9866501057546e-16	2.543230664244512e-7	-1.6726769937249777e-20	4.122809978691827e-21	3.38941599276171e-11	7.088584268174436e-11	8.231146862247582e-10
48500000	0.004999851381057473	7.156358430384178e-50	-6.134839774953693e-44	2.09934615713217e-8	7.9866501057546e-16	2.543230664244512e-7	-1.6726769937153255e-20	4.399759871438206e-21	3.38941599276171e-11	7.088584268174436e-11	8.231146862247582e-10
48600000	0.004999851381057473	7.156358430384178e-50	-6.147510983368648e-44	2.09934615713217e-8	7.9866501057546e-16	2.543230664244512e-7	-1.6726769937040203e-20	4.649062347990367e-21	3.38941599276171e-11	7.088584268174436e-11	8.231146862247582e-10
48700000	0.004999851381057473	7.156358430384178e-50	-6.160182191783603e-44	2.09934615713217e-8	7.9866501057546e-16	2.543230664244512e-7	-1.672676993690728e-20	4.865134484908977e-21	3.38941599276171e-11	7.088584268174436e-11	8.231146862247582e-10
48800000	0.004999851381057473	7.156358430384178e-50	-6.172853400198557e-44	2.09934615713217e-8	7.9866501057546e-16	2.543230664244512e-7	-1.6726769936738876e-20	5.0218601163164806e-21	3.38941599276171e-11	7.088584268174436e-11	8.231146862247582e-10
48900000	0.004999851381057473	7.156358430384178e-50	-6.185524608613511e-44	2.09934615713217e-8	7.9866501057546e-16	2.543230664244512e-7	-1.6726769936531014e-20	5.112590691876707e-21	3.38941599276171e-11	7.088584268174436e-11	8.231146862247582e-10
49000000	0.004999851381057473	7.156358430384178e-50	-6.198195817028464e-44	2.09934615713217e-8	7.9866501057546e-16	2.543230664244512e-7	-1.6726769936286466e-20	5.14196745225632e-21	3.38941599276171e-11	7.088584268174436e-11	8.231146862247582e-10
49100000	0.004999851381057473	7.156358430384179e-50	-6.210867025443415e-44	2.09934615713217e-8	7.9866501057546e-16	2.543230664244512e-7	-1.672676993600801e-20	5.1146316381219796e-21	3.38941599276171e-11	7.088584268174436e-11	8.231146862247581e-10
49200000	0.004999851381057473	7.156358430384179e-50	-6.223538233858367e-44	2.09934615713217e-8	7.9866501057546e-16	2.543230664244512e-7	-1.6726769935698422e-20	5.035224490140351e-21	3.38941599276171e-11	7.088584268174436e-11	8.231146862247581e-10
49300000	0.004999851381057473	7.15635843038418e-50	-6.236209442273317e-44	2.09934615713217e-8	7.9866501057546e-16	2.543230664244512e-7	-1.6726769935360476e-20	4.908387248978096e-21	3.38941599276171e-11	7.088584268174436e-11	8.231146862247581e-10
49400000	0.004999851381057473	7.15635843038418e-50	-6.248880650688268e-44	2.09934615713217e-8	7.9866501057546e-16	2.543230664244512e-7	-1.6726769934996944e-20	4.738761155301877e-21	3.38941599276171e-11	7.088584268174436e-11	8.231146862247581e-10
49500000	0.004999851381057473	7.15635843038418e-50	-6.261551859103217e-44	2.09934615713217e-8	7.9866501057546e-16	2.543230664244512e-7	-1.6726769934610606e-20	4.530987449778356e-21	3.38941599276171e-11	7.088584268174438e-11	8.231146862247581e-10
49600000	0.004999851381057473	7.156358430384181e-50	-6.274223067518165e-44	2.09934615713217e-8	7.9866501057546e-16	2.543230664244512e-7	-1.6726769934204232e-20	4.289707373074195e-21	3.38941599276171e-11	7.088584268174438e-11	8.231146862247581e-10
49700000	0.004999851381057473	7.156358430384182e-50	-6.286894275933114e-44	2.09934615713217e-8	7.9866501057546e-16	2.543230664244512e-7	-1.67267699337806e-20	4.01956216585606e-21	3.38941599276171e-11	7.088584268174438e-11	8.231146862247581e-10
49800000	0.004999851381057473	7.156358430384182e-50	-6.299565484348062e-44	2.0993461571321697e-8	7.9866501057546e-16	2.543230664244512e-7	-1.6726769933342486e-20	3.72519306879061e-21	3.3894159927617104e-11	7.088584268174438e-11	8.23114686224758e-10
49900000	0.004999851381057473	7.156358430384183e-50	-6.31223669276301e-44	2.0993461571321697e-8	7.9866501057546e-16	2.543230664244512e-7	-1.672676993289266e-20	3.411241322544509e-21	3.3894159927617104e-11	7.088584268174438e-11	8.23114686224758e-10
50000000	0.004999851381057473	7.156358430384183e-50	-6.324907901177958e-44	2.0993461571321697e-8	7.9866501057546e-16	2.543230664244512e-7	-1.6726769932433905e-20	3.0823481677844187e-21	3.3894159927617104e-11	7.088584268174438e-11	8.23114686224758e-10
50100000	0.004999851381057473	7.156358430384184e-50	-6.337579109592905e-44	2.0993461571321697e-8	7.9866501057546e-16	2.543230664244512e-7	-1.672676993196899e-20	2.7431548451770027e-21	3.3894159927617104e-11	7.088584268174439e-11	8.23114686224758e-10
50200000	0.004999851381057473	7.156358430384184e-50	-6.350250318007853e-44	2.0993461571321697e-8	7.9866501057546e-16	2.543230664244512e-7	-1.6726769931500692e-20	2.3983025953889236e-21	3.3894159927617104e-11	7.088584268174439e-11	8.23114686224758e-10
50300000	0.004999851381057473	7.156358430384185e-50	-6.3629215264228e-44	2.0993461571321697e-8	7.9866501057546e-16	2.543230664244512e-7	-1.6726769931031786e-20	2.052432659086843e-21	3.3894159927617104e-11	7.088584268174439e-11	8.231146862247579e-10
50400000	0.004999851381057473	7.156358430384186e-50	-6.375592734837748e-44	2.0993461571321697e-8	7.9866501057546e-16	2.543230664244512e-7	-1.6726769930565043e-20	1.7101862769374242e-21	3.3894159927617104e-11	7.088584268174439e-11	8.231146862247579e-10
50500000	0.004999851381057473	7.156358430384186e-50	-6.388263943252696e-44	2.0993461571321697e-8	7.9866501057546e-16	2.543230664244512e-7	-1.6726769930103244e-20	1.3762046896073294e-21	3.3894159927617104e-11	7.088584268174439e-11	8.231146862247579e-10
50600000	0.004999851381057473	7.156358430384187e-50	-6.400935151667643e-44	2.0993461571321697e-8	7.9866501057546e-16	2.543230664244512e-7	-1.672676992964916e-20	1.0551291377632216e-21	3.389415992761711e-11	7.088584268174439e-11	8.231146862247579e-10
50700000	0.004999851381057473	7.156358430384187e-50	-6.413606360082591e-44	2.0993461571321697e-8	7.9866501057546e-16	2.543230664244512e-7	-1.672676992920557e-20	7.516008620717629e-22	3.389415992761711e-11	7.08858426817444e-11	8.231146862247579e-10
50800000	0.004999851381057473	7.156358430384188e-50	-6.42627756849754e-44	2.0993461571321697e-8	7.9866501057546e-16	2.543230664244512e-7	-1.6726769928775246e-20	4.702611031996162e-22	3.389415992761711e-11	7.08858426817444e-11	8.231146862247578e-10
50900000	0.004999851381057473	7.156358430384189e-50	-6.438948776912488e-44	2.0993461571321697e-8	7.9866501057546e-16	2.543230664244512e-7	-1.6726769928360963e-20	2.157511018134439e-22	3.389415992761711e-11	7.08858426817444e-11	8.231146862247578e-10
51000000	0.004999851381057473	7.156358430384189e-50	-6.451619985327438e-44	2.0993461571321697e-8	7.9866501057546e-16	2.543230664244512e-7	-1.6726769927965585e-20	-7.142556946646458e-24	3.389415992761711e-11	7.08858426817444e-11	8.231146862247578e-10
51100000	0.004999851381057473	7.156358430384189e-50	-6.464291193742385e-44	2.0993461571321697e-8	7.9866501057546e-16	2.543230664244512e-7	-1.6726769927620988e-20	-1.450983117222569e-22	3.389415992761711e-11	7.08858426817444e-11	8.231146862247578e-10
51200000	0.004999851381057473	7.156358430384189e-50	-6.47696240215733e-44	2.0993461571321697e-8	7.9866501057546e-16	2.543230664244512e-7	-1.672676992734501e-20	-1.6828719322631232e-22	3.389415992761711e-11	7.08858426817444e-11	8.231146862247578e-10
51300000	0.004999851381057473	7.156358430384188e-50	-6.489633610572272e-44	2.0993461571321697e-8	7.9866501057546e-16	2.543230664244512e-7	-1.6726769927128374e-20	-9.223308914428768e-23	3.389415992761711e-11	7.08858426817444e-11	8.231146862247578e-10
51400000	0.004999851381057473	7.156358430384187e-50	-6.502304818987212e-44	2.0993461571321697e-8	7.9866501057546e-16	2.543230664244512e-7	-1.672676992696179e-20	6.754011283834433e-23	3.389415992761711e-11	7.08858426817444e-11	8.231146862247578e-10
51500000	0.004999851381057473	7.156358430384185e-50	-6.514976027402151e-44	2.0993461571321697e-8	7.9866501057546e-16	2.543230664244512e-7	-1.6726769926835982e-20	2.9550852503610953e-22	3.3894159927617104e-11	7.088584268174439e-11	8.231146862247579e-10
51600000	0.004999851381057473	7.156358430384183e-50	-6.527647235817087e-44	2.0993461571321697e-8	7.9866501057546e-16	2.543230664244512e-7	-1.6726769926741665e-20	5.761482597635345e-22	3.3894159927617104e-11	7.088584268174439e-11	8.231146862247579e-10
51700000	0.004999851381057473	7.156358430384181e-50	-6.540318444232023e-44	2.0993461571321697e-8	7.986650105754599e-16	2.543230664244512e-7	-1.672676992666956e-20	8.939354293351453e-22	3.3894159927617104e-11	7.088584268174439e-11	8.231146862247579e-10
51800000	0.004999851381057473	7.156358430384179e-50	-6.552989652646959e-44	2.0993461571321697e-8	7.986650105754599e-16	2.543230664244512e-7	-1.6726769926610383e-20	1.2333461460654688e-21	3.38941599276171e-11	7.088584268174438e-11	8.23114686224758e-10
51900000	0.004999851381057473	7.1563584303841775e-50	-6.565660861061894e-44	2.0993461571321697e-8	7.986650105754599e-16	2.543230664244512e-7	-1.6726769926554853e-20	1.5788565222690308e-21	3.38941599276171e-11	7.088584268174438e-11	8.23114686224758e-10
52000000	0.004999851381057473	7.156358430384176e-50	-6.57833206947683e-44	2.0993461571321697e-8	7.986650105754599e-16	2.543230664244512e-7	-1.672676992649369e-20	1.9149426702603575e-21	3.38941599276171e-11	7.088584268174438e-11	8.231146862247581e-10
52100000	0.004999851381057473	7.156358430384174e-50	-6.591003277891766e-44	2.0993461571321697e-8	7.986650105754599e-16	2.543230664244512e-7	-1.6726769926417607e-20	2.2260807023539757e-21	3.389415992761709e-11	7.088584268174436e-11	8.231146862247581e-10
52200000	0.004999851381057473	7.156358430384172e-50	-6.603674486306703e-44	2.0993461571321697e-8	7.986650105754599e-16	2.543230664244512e-7	-1.672676992631733e-20	2.496746730864411e-21	3.389415992761709e-11	7.088584268174436e-11	8.231146862247582e-10
52300000	0.004999851381057473	7.15635843038417e-50	-6.616345694721641e-44	2.0993461571321697e-8	7.986650105754599e-16	2.543230664244512e-7	-1.6726769926180868e-20	2.7068991873885746e-21	3.389415992761709e-11	7.088584268174436e-11	8.231146862247582e-10
52400000	0.004999851381057473	7.156358430384169e-50	-6.629016903136577e-44	2.0993461571321697e-8	7.986650105754599e-16	2.543230664244512e-7	-1.6726769925977736e-20	2.8055462947903062e-21	3.389415992761709e-11	7.088584268174436e-11	8.231146862247582e-10
52500000	0.004999851381057473	7.156358430384169e-50	-6.641688111551511e-44	2.0993461571321697e-8	7.986650105754599e-16	2.543230664244512e-7	-1.672676992570903e-20	2.794512321538262e-21	3.389415992761709e-11	7.088584268174436e-11	8.231146862247583e-10
52600000	0.004999851381057473	7.156358430384169e-50	-6.654359319966442e-44	2.0993461571321697e-8	7.986650105754599e-16	2.543230664244512e-7	-1.6726769925384026e-20	2.689321154727638e-21	3.389415992761709e-11	7.088584268174436e-11	8.231146862247583e-10
52700000	0.004999851381057473	7.156358430384169e-50	-6.667030528381371e-44	2.0993461571321697e-8	7.986650105754599e-16	2.543230664244512e-7	-1.6726769925012006e-20	2.505496681453631e-21	3.389415992761709e-11	7.088584268174436e-11	8.231146862247583e-10
52800000	0.004999851381057473	7.15635843038417e-50	-6.679701736796298e-44	2.0993461571321697e-8	7.986650105754599e-16	2.543230664244512e-7	-1.6726769924602255e-20	2.258562788811436e-21	3.389415992761709e-11	7.088584268174436e-11	8.231146862247583e-10
52900000	0.004999851381057473	7.156358430384171e-50	-6.692372945211225e-44	2.0993461571321697e-8	7.986650105754599e-16	2.543230664244512e-7	-1.6726769924164052e-20	1.9640433638962507e-21	3.38941599276171e-11	7.088584268174436e-11	8.231146862247583e-10
53000000	0.004999851381057473	7.156358430384172e-50	-6.70504415362615e-44	2.0993461571321697e-8	7.986650105754599e-16	2.543230664244512e-7	-1.672676992370668e-20	1.6374622938032699e-21	3.38941599276171e-11	7.088584268174436e-11	8.231146862247583e-10
53100000	0.004999851381057473	7.156358430384173e-50	-6.717715362041075e-44	2.0993461571321694e-8	7.9866501057546e-16	2.543230664244512e-7	-1.672676992323942e-20	1.2943434656276902e-21	3.38941599276171e-11	7.088584268174436e-11	8.231146862247583e-10
53200000	0.004999851381057473	7.156358430384174e-50	-6.730386570456e-44	2.0993461571321694e-8	7.9866501057546e-16	2.543230664244512e-7	-1.672676992277155e-20	9.502107664647078e-22	3.38941599276171e-11	7.088584268174438e-11	8.231146862247584e-10
53300000	0.004999851381057473	7.156358430384175e-50	-6.743057778870926e-44	2.0993461571321694e-8	7.9866501057546e-16	2.543230664244512e-7	-1.672676992231236e-20	6.205880834095186e-22	3.3894159927617104e-11	7.088584268174438e-11	8.231146862247584e-10
53400000	0.004999851381057473	7.156358430384176e-50	-6.755728987285851e-44	2.0993461571321694e-8	7.9866501057546e-16	2.543230664244512e-7	-1.6726769921871124e-20	3.2099930355731927e-22	3.3894159927617104e-11	7.088584268174438e-11	8.231146862247584e-10
53500000	0.004999851381057473	7.156358430384177e-50	-6.768400195700778e-44	2.0993461571321694e-8	7.9866501057546e-16	2.543230664244512e-7	-1.672676992145713e-20	6.696831400330561e-23	3.3894159927617104e-11	7.088584268174438e-11	8.231146862247584e-10
53600000	0.004999851381057473	7.156358430384177e-50	-6.781071404115707e-44	2.0993461571321694e-8	7.9866501057546e-16	2.543230664244512e-7	-1.6726769921078962e-20	-1.2714127361352843e-22	3.3894159927617104e-11	7.088584268174438e-11	8.231146862247584e-10
53700000	0.004999851381057473	7.1563584303841775e-50	-6.793742612530634e-44	2.0993461571321694e-8	7.9866501057546e-16	2.543230664244512e-7	-1.6726769920738304e-20	-2.585120306566819e-22	3.3894159927617104e-11	7.088584268174438e-11	8.231146862247584e-10
53800000	0.004999851381057473	7.1563584303841775e-50	-6.806413820945561e-44	2.0993461571321694e-8	7.9866501057546e-16	2.543230664244512e-7	-1.6726769920432885e-20	-3.309465072692596e-22	3.3894159927617104e-11	7.088584268174438e-11	8.231146862247584e-10
53900000	0.004999851381057473	7.1563584303841775e-50	-6.819085029360487e-44	2.0993461571321694e-8	7.9866501057546e-16	2.543230664244512e-7	-1.6726769920160384e-20	-3.4832567522506224e-22	3.3894159927617104e-11	7.088584268174438e-11	8.231146862247584e-10
54000000	0.004999851381057473	7.1563584303841775e-50	-6.831756237775412e-44	2.0993461571321694e-8	7.9866501057546e-16	2.543230664244512e-7	-1.672676991991848e-20	-3.1453050629788685e-22	3.3894159927617104e-11	7.088584268174438e-11	8.231146862247584e-10
54100000	0.004999851381057473	7.156358430384178e-50	-6.844427446190337e-44	2.0993461571321694e-8	7.9866501057546e-16	2.543230664244512e-7	-1.6726769919704853e-20	-2.3344197226153267e-22	3.3894159927617104e-11	7.088584268174438e-11	8.231146862247584e-10
54200000	0.004999851381057473	7.156358430384178e-50	-6.857098654605261e-44	2.0993461571321694e-8	7.9866501057546e-16	2.543230664244512e-7	-1.672676991951718e-20	-1.089410448897997e-22	3.3894159927617104e-11	7.088584268174438e-11	8.231146862247584e-10
54300000	0.004999851381057473	7.156358430384178e-50	-6.869769863020185e-44	2.0993461571321694e-8	7.9866501057546e-16	2.543230664244512e-7	-1.6726769919353145e-20	5.509130404351434e-23	3.3894159927617104e-11	7.088584268174438e-11	8.231146862247584e-10
54400000	0.004999851381057473	7.156358430384178e-50	-6.882441071435108e-44	2.0993461571321694e-8	7.9866501057546e-16	2.543230664244512e-7	-1.6726769919210425e-20	2.5477410276460944e-22	3.3894159927617104e-11	7.088584268174438e-11	8.231146862247584e-10
54500000	0.004999851381057473	7.156358430384178e-50	-6.895112279850031e-44	2.0993461571321694e-8	7.9866501057546e-16	2.543230664244512e-7	-1.67267699190867e-20	4.862263794996871e-22	3.3894159927617104e-11	7.088584268174438e-11	8.231146862247584e-10
54600000	0.004999851381057473	7.1563584303841775e-50	-6.907783488264954e-44	2.0993461571321694e-8	7.9866501057546e-16	2.543230664244512e-7	-1.6726769918979647e-20	7.455671624749481e-22	3.3894159927617104e-11	7.088584268174438e-11	8.231146862247584e-10
54700000	0.004999851381057473	7.1563584303841775e-50	-6.920454696679875e-44	2.0993461571321694e-8	7.9866501057546e-16	2.543230664244512e-7	-1.672676991888695e-20	1.0289154799165932e-21	3.3894159927617104e-11	7.088584268174438e-11	8.231146862247584e-10
54800000	0.004999851381057473	7.1563584303841775e-50	-6.933125905094798e-44	2.0993461571321694e-8	7.9866501057546e-16	2.543230664244512e-7	-1.6726769918806286e-20	1.3323903600508246e-21	3.3894159927617104e-11	7.088584268174438e-11	8.231146862247584e-10
54900000	0.004999851381057473	7.1563584303841775e-50	-6.945797113509719e-44	2.0993461571321694e-8	7.9866501057546e-16	2.543230664244512e-7	-1.6726769918735337e-20	1.6521108311038408e-21	3.3894159927617104e-11	7.088584268174438e-11	8.231146862247584e-10
55000000	0.004999851381057473	7.1563584303841775e-50	-6.958468321924641e-44	2.0993461571321694e-8	7.9866501057546e-16	2.543230664244512e-7	-1.6726769918671778e-20	1.984195921301846e-21	3.3894159927617104e-11	7.088584268174438e-11	8.231146862247584e-10
55100000	0.004999851381057473	7.1563584303841775e-50	-6.971139530339562e-44	2.0993461571321694e-8	7.9866501057546e-16	2.543230664244512e-7	-1.6726769918613293e-20	2.324764658871039e-21	3.3894159927617104e-11	7.088584268174438e-11	8.231146862247583e-10
55200000	0.004999851381057473	7.156358430384177e-50	-6.983810738754484e-44	2.0993461571321694e-8	7.9866501057546e-16	2.543230664244512e-7	-1.6726769918557562e-20	2.6699360720376212e-21	3.3894159927617104e-11	7.088584268174438e-11	8.231146862247583e-10
55300000	0.004999851381057473	7.156358430384177e-50	-6.996481947169405e-44	2.0993461571321694e-8	7.9866501057546e-16	2.543230664244512e-7	-1.6726769918502257e-20	3.015829189027794e-21	3.3894159927617104e-11	7.088584268174438e-11	8.231146862247583e-10
55400000	0.004999851381057473	7.156358430384177e-50	-7.009153155584327e-44	2.0993461571321694e-8	7.9866501057546e-16	2.543230664244512e-7	-1.672676991844507e-20	3.3585630380677583e-21	3.3894159927617104e-11	7.088584268174438e-11	8.231146862247583e-10
55500000	0.004999851381057473	7.156358430384177e-50	-7.021824363999248e-44	2.0993461571321694e-8	7.9866501057546e-16	2.543230664244512e-7	-1.6726769918383668e-20	3.694256647383715e-21	3.38941599276171e-11	7.088584268174438e-11	8.231146862247583e-10
55600000	0.004999851381057473	7.156358430384177e-50	-7.03449557241417e-44	2.0993461571321694e-8	7.9866501057546e-16	2.543230664244512e-7	-1.6726769918315737e-20	4.019029045201865e-21	3.38941599276171e-11	7.088584268174438e-11	8.231146862247583e-10
55700000	0.004999851381057473	7.156358430384176e-50	-7.047166780829091e-44	2.0993461571321694e-8	7.9866501057546e-16	2.543230664244512e-7	-1.672676991823896e-20	4.328999259748409e-21	3.38941599276171e-11	7.088584268174438e-11	8.231146862247582e-10
55800000	0.004999851381057473	7.156358430384176e-50	-7.059837989244014e-44	2.0993461571321694e-8	7.9866501057546e-16	2.543230664244512e-7	-1.6726769918151007e-20	4.620286319249548e-21	3.38941599276171e-11	7.088584268174438e-11	8.231146862247582e-10
55900000	0.004999851381057473	7.156358430384176e-50	-7.072509197658936e-44	2.0993461571321694e-8	7.9866501057546e-16	2.543230664244512e-7	-1.6726769918049567e-20	4.8890092519314845e-21	3.38941599276171e-11	7.088584268174438e-11	8.231146862247582e-10
56000000	0.004999851381057473	7.156358430384176e-50	-7.085180406073859e-44	2.0993461571321694e-8	7.9866501057546e-16	2.543230664244512e-7	-1.6726769917932314e-20	5.131287086020418e-21	3.38941599276171e-11	7.088584268174438e-11	8.231146862247582e-10
56100000	0.004999851381057473	7.156358430384176e-50	-7.097851614488781e-44	2.0993461571321694e-8	7.9866501057546e-16	2.543230664244512e-7	-1.6726769917795655e-20	5.341108752807201e-21	3.38941599276171e-11	7.088584268174438e-11	8.231146862247582e-10
56200000	0.004999851381057473	7.156358430384176e-50	-7.110522822903704e-44	2.0993461571321694e-8	7.9866501057546e-16	2.543230664244512e-7	-1.6726769917624776e-20	5.493699221921349e-21	3.38941599276171e-11	7.088584268174438e-11	8.231146862247582e-10
56300000	0.004999851381057473	7.156358430384176e-50	-7.123194031318626e-44	2.0993461571321694e-8	7.9866501057546e-16	2.543230664244512e-7	-1.672676991741786e-20	5.586015331232429e-21	3.38941599276171e-11	7.088584268174438e-11	8.231146862247582e-10
56400000	0.004999851381057473	7.156358430384176e-50	-7.1358652397335465e-44	2.0993461571321694e-8	7.9866501057546e-16	2.543230664244512e-7	-1.6726769917177223e-20	5.621938052625354e-21	3.38941599276171e-11	7.088584268174438e-11	8.231146862247582e-10
56500000	0.004999851381057473	7.156358430384177e-50	-7.148536448148467e-44	2.0993461571321694e-8	7.9866501057546e-16	2.543230664244512e-7	-1.672676991690519e-20	5.6053483579850326e-21	3.38941599276171e-11	7.088584268174438e-11	8.231146862247582e-10
56600000	0.004999851381057473	7.156358430384177e-50	-7.161207656563386e-44	2.0993461571321694e-8	7.9866501057546e-16	2.543230664244512e-7	-1.672676991660408e-20	5.540127219196376e-21	3.38941599276171e-11	7.088584268174438e-11	8.231146862247581e-10
56700000	0.004999851381057473	7.156358430384177e-50	-7.173878864978306e-44	2.0993461571321694e-8	7.9866501057546e-16	2.543230664244512e-7	-1.672676991627621e-20	5.430155608144295e-21	3.38941599276171e-11	7.088584268174438e-11	8.231146862247581e-10
56800000	0.004999851381057473	7.1563584303841775e-50	-7.186550073393224e-44	2.0993461571321694e-8	7.9866501057546e-16	2.543230664244512e-7	-1.6726769915923906e-20	5.279314496713699e-21	3.38941599276171e-11	7.088584268174438e-11	8.231146862247581e-10
56900000	0.004999851381057473	7.1563584303841775e-50	-7.199221281808142e-44	2.0993461571321694e-8	7.9866501057546e-16	2.543230664244512e-7	-1.6726769915549485e-20	5.091484856789499e-21	3.38941599276171e-11	7.088584268174438e-11	8.231146862247581e-10
57000000	0.004999851381057473	7.156358430384178e-50	-7.21189249022306e-44	2.0993461571321694e-8	7.9866501057546e-16	2.543230664244512e-7	-1.6726769915155268e-20	4.870547660256606e-21	3.3894159927617104e-11	7.088584268174438e-11	8.231146862247581e-10
57100000	0.004999851381057473	7.156358430384179e-50	-7.224563698637977e-44	2.0993461571321694e-8	7.9866501057546e-16	2.543230664244512e-7	-1.6726769914743576e-20	4.6203838789999306e-21	3.3894159927617104e-11	7.088584268174438e-11	8.231146862247581e-10
57200000	0.004999851381057473	7.156358430384179e-50	-7.237234907052895e-44	2.0993461571321694e-8	7.9866501057546e-16	2.543230664244512e-7	-1.672676991431673e-20	4.344874484904383e-21	3.3894159927617104e-11	7.088584268174439e-11	8.23114686224758e-10
57300000	0.004999851381057473	7.15635843038418e-50	-7.249906115467811e-44	2.0993461571321694e-8	7.9866501057546e-16	2.543230664244512e-7	-1.6726769913877052e-20	4.0479004498548736e-21	3.3894159927617104e-11	7.088584268174439e-11	8.23114686224758e-10
57400000	0.004999851381057473	7.156358430384181e-50	-7.262577323882728e-44	2.0993461571321694e-8	7.9866501057546e-16	2.543230664244512e-7	-1.6726769913426857e-20	3.733342745736313e-21	3.3894159927617104e-11	7.088584268174439e-11	8.23114686224758e-10
57500000	0.004999851381057473	7.156358430384181e-50	-7.275248532297644e-44	2.0993461571321694e-8	7.9866501057546e-16	2.543230664244512e-7	-1.672676991296847e-20	3.4050823444336115e-21	3.3894159927617104e-11	7.088584268174439e-11	8.23114686224758e-10
57600000	0.004999851381057473	7.156358430384182e-50	-7.28791974071256e-44	2.0993461571321694e-8	7.9866501057546e-16	2.543230664244512e-7	-1.6726769912504213e-20	3.0670002178316793e-21	3.389415992761711e-11	7.088584268174439e-11	8.23114686224758e-10
57700000	0.004999851381057473	7.156358430384183e-50	-7.300590949127476e-44	2.0993461571321694e-8	7.9866501057546e-16	2.543230664244512e-7	-1.6726769912036402e-20	2.7229773378154275e-21	3.389415992761711e-11	7.088584268174439e-11	8.23114686224758e-10
57800000	0.004999851381057473	7.156358430384184e-50	-7.313262157542393e-44	2.0993461571321694e-8	7.9866501057546e-16	2.543230664244512e-7	-1.6726769911567357e-20	2.3768946762697668e-21	3.389415992761711e-11	7.088584268174439e-11	8.231146862247579e-10
57900000	0.004999851381057473	7.156358430384184e-50	-7.325933365957308e-44	2.0993461571321694e-8	7.9866501057546e-16	2.543230664244512e-7	-1.6726769911099404e-20	2.032633205079607e-21	3.389415992761711e-11	7.088584268174439e-11	8.231146862247579e-10
58000000	0.004999851381057473	7.156358430384185e-50	-7.338604574372225e-44	2.0993461571321694e-8	7.9866501057546e-16	2.543230664244512e-7	-1.672676991063486e-20	1.6940738961298592e-21	3.389415992761711e-11	7.088584268174439e-11	8.231146862247579e-10
58100000	0.004999851381057473	7.156358430384186e-50	-7.351275782787141e-44	2.0993461571321694e-8	7.9866501057546e-16	2.543230664244512e-7	-1.6726769910176044e-20	1.3650977213054335e-21	3.389415992761711e-11	7.088584268174439e-11	8.231146862247579e-10
58200000	0.004999851381057473	7.156358430384187e-50	-7.363946991202058e-44	2.0993461571321694e-8	7.9866501057546e-16	2.543230664244512e-7	-1.672676990972528e-20	1.0495856524912408e-21	3.389415992761712e-11	7.08858426817444e-11	8.231146862247579e-10
58300000	0.004999851381057473	7.156358430384187e-50	-7.376618199616974e-44	2.0993461571321694e-8	7.9866501057546e-16	2.543230664244512e-7	-1.6726769909284886e-20	7.5141866157219115e-22	3.389415992761712e-11	7.08858426817444e-11	8.231146862247578e-10
58400000	0.004999851381057473	7.156358430384188e-50	-7.389289408031891e-44	2.0993461571321694e-8	7.9866501057546e-16	2.543230664244512e-7	-1.6726769908857185e-20	4.744777204331953e-22	3.389415992761712e-11	7.08858426817444e-11	8.231146862247578e-10
58500000	0.004999851381057473	7.156358430384188e-50	-7.401960616446808e-44	2.0993461571321694e-8	7.9866501057546e-16	2.543230664244512e-7	-1.6726769908444494e-20	2.226438009591638e-22	3.389415992761712e-11	7.08858426817444e-11	8.231146862247578e-10
58600000	0.004999851381057473	7.156358430384189e-50	-7.414631824861726e-44	2.0993461571321694e-8	7.9866501057546e-16	2.543230664244512e-7	-1.672676990804915e-20	-1.8172544445007782e-25	3.389415992761712e-11	7.08858426817444e-11	8.231146862247578e-10
58700000	0.004999851381057473	7.156358430384189e-50	-7.427303033276642e-44	2.0993461571321694e-8	7.9866501057546e-16	2.543230664244512e-7	-1.672676990770038e-20	-1.4510692364396243e-22	3.389415992761712e-11	7.08858426817444e-11	8.231146862247578e-10
58800000	0.004999851381057473	7.156358430384189e-50	-7.439974241691557e-44	2.0993461571321694e-8	7.9866501057546e-16	2.543230664244512e-7	-1.6726769907417935e-20	-1.7911234746030185e-22	3.389415992761712e-11	7.08858426817444e-11	8.231146862247578e-10
58900000	0.004999851381057473	7.156358430384189e-50	-7.452645450106467e-44	2.0993461571321694e-8	7.9866501057546e-16	2.543230664244512e-7	-1.6726769907193323e-20	-1.1639359148798948e-22	3.389415992761712e-11	7.08858426817444e-11	8.231146862247578e-10
59000000	0.004999851381057473	7.156358430384188e-50	-7.465316658521377e-44	2.0993461571321694e-8	7.9866501057546e-16	2.543230664244512e-7	-1.672676990701805e-20	2.885374967845244e-23	3.389415992761712e-11	7.08858426817444e-11	8.231146862247578e-10
59100000	0.004999851381057473	7.156358430384187e-50	-7.477987866936284e-44	2.0993461571321694e-8	7.9866501057546e-16	2.543230664244512e-7	-1.6726769906883642e-20	2.424340814445028e-22	3.389415992761711e-11	7.088584268174439e-11	8.231146862247579e-10
59200000	0.004999851381057473	7.156358430384186e-50	-7.490659075351191e-44	2.0993461571321694e-8	7.9866501057546e-16	2.543230664244512e-7	-1.6726769906781598e-20	5.1015180921564005e-22	3.389415992761711e-11	7.088584268174439e-11	8.231146862247579e-10
59300000	0.004999851381057473	7.156358430384185e-50	-7.503330283766096e-44	2.0993461571321694e-8	7.9866501057546e-16	2.543230664244512e-7	-1.672676990670344e-20	8.178113383973424e-22	3.389415992761711e-11	7.088584268174439e-11	8.231146862247579e-10
59400000	0.004999851381057473	7.156358430384184e-50	-7.516001492181001e-44	2.0993461571321694e-8	7.986650105754599e-16	2.543230664244512e-7	-1.6726769906640674e-20	1.1512170743950882e-21	3.3894159927617104e-11	7.088584268174439e-11	8.23114686224758e-10
59500000	0.004999851381057473	7.156358430384182e-50	-7.528672700595906e-44	2.0993461571321694e-8	7.986650105754599e-16	2.543230664244512e-7	-1.6726769906584813e-20	1.4961734226143561e-21	3.3894159927617104e-11	7.088584268174438e-11	8.23114686224758e-10
59600000	0.004999851381057473	7.156358430384181e-50	-7.54134390901081e-44	2.0993461571321694e-8	7.986650105754599e-16	2.543230664244512e-7	-1.6726769906527373e-20	1.8384847884606238e-21	3.3894159927617104e-11	7.088584268174438e-11	8.231146862247581e-10
59700000	0.004999851381057473	7.15635843038418e-50	-7.554015117425716e-44	2.0993461571321694e-8	7.986650105754599e-16	2.543230664244512e-7	-1.6726769906459863e-20	2.163955577339371e-21	3.3894159927617104e-11	7.088584268174438e-11	8.231146862247581e-10
59800000	0.004999851381057473	7.156358430384178e-50	-7.566686325840621e-44	2.0993461571321694e-8	7.986650105754599e-16	2.543230664244512e-7	-1.6726769906373795e-20	2.4583901946560748e-21	3.38941599276171e-11	7.088584268174436e-11	8.231146862247582e-10
59900000	0.004999851381057473	7.1563584303841775e-50	-7.579357534255528e-44	2.0993461571321694e-8	7.986650105754599e-16	2.543230664244512e-7	-1.6726769906260685e-20	2.707593045816214e-21	3.38941599276171e-11	7.088584268174436e-11	8.231146862247582e-10
60000000	0.004999851381057473	7.156358430384177e-50	-7.592028742670435e-44	2.0993461571321694e-8	7.986650105754599e-16	2.543230664244512e-7	-1.6726769906102242e-20	2.880979801732689e-21	3.38941599276171e-11	7.088584268174436e-11	8.231146862247582e-10
60100000	0.004999851381057473	7.156358430384177e-50	-7.604699951085339e-44	2.0993461571321694e-8	7.986650105754599e-16	2.543230664244512e-7	-1.6726769905876375e-20	2.9416008581312033e-21	3.38941599276171e-11	7.088584268174436e-11	8.231146862247582e-10
60200000	0.004999851381057473	7.156358430384177e-50	-7.617371159500242e-44	2.0993461571321694e-8	7.986650105754599e-16	2.543230664244512e-7	-1.6726769905590537e-20	2.901920212549535e-21	3.38941599276171e-11	7.088584268174436e-11	8.231146862247582e-10
60300000	0.004999851381057473	7.156358430384177e-50	-7.630042367915141e-44	2.0993461571321694e-8	7.986650105754599e-16	2.543230664244512e-7	-1.6726769905253216e-20	2.7761334596044325e-21	3.38941599276171e-11	7.088584268174436e-11	8.231146862247582e-10
60400000	0.004999851381057473	7.1563584303841775e-50	-7.642713576330039e-44	2.0993461571321694e-8	7.986650105754599e-16	2.543230664244512e-7	-1.67267699048729e-20	2.5784361939126455e-21	3.38941599276171e-11	7.088584268174436e-11	8.231146862247581e-10
60500000	0.004999851381057473	7.1563584303841775e-50	-7.655384784744935e-44	2.0993461571321694e-8	7.986650105754599e-16	2.543230664244512e-7	-1.6726769904458075e-20	2.3230240100909236e-21	3.38941599276171e-11	7.088584268174436e-11	8.231146862247581e-10
60600000	0.004999851381057473	7.156358430384178e-50	-7.668055993159831e-44	2.0993461571321694e-8	7.986650105754599e-16	2.543230664244512e-7	-1.672676990401723e-20	2.0240925027560164e-21	3.3894159927617104e-11	7.088584268174436e-11	8.23114686224758e-10
60700000	0.004999851381057473	7.156358430384179e-50	-7.680727201574727e-44	2.0993461571321694e-8	7.986650105754599e-16	2.543230664244512e-7	-1.6726769903558852e-20	1.6958372665246735e-21	3.3894159927617104e-11	7.088584268174436e-11	8.231146862247579e-10
60800000	0.004999851381057473	7.15635843038418e-50	-7.69339840998962e-44	2.0993461571321697e-8	7.9866501057546e-16	2.543230664244512e-7	-1.6726769903091426e-20	1.3524538960136443e-21	3.3894159927617104e-11	7.088584268174436e-11	8.231146862247579e-10
60900000	0.004999851381057473	7.156358430384181e-50	-7.706069618404515e-44	2.0993461571321697e-8	7.9866501057546e-16	2.543230664244512e-7	-1.6726769902623446e-20	1.0081379858396785e-21	3.3894159927617104e-11	7.088584268174436e-11	8.231146862247578e-10
61000000	0.004999851381057473	7.156358430384182e-50	-7.71874082681941e-44	2.0993461571321697e-8	7.9866501057546e-16	2.543230664244512e-7	-1.6726769902163396e-20	6.770851306195253e-22	3.389415992761711e-11	7.088584268174438e-11	8.231146862247577e-10
61100000	0.004999851381057473	7.156358430384183e-50	-7.731412035234305e-44	2.0993461571321697e-8	7.9866501057546e-16	2.543230664244512e-7	-1.6726769901719764e-20	3.734909249699344e-22	3.389415992761711e-11	7.088584268174438e-11	8.231146862247577e-10
61200000	0.004999851381057473	7.156358430384184e-50	-7.744083243649202e-44	2.0993461571321697e-8	7.9866501057546e-16	2.543230664244512e-7	-1.6726769901301034e-20	1.1155096350765534e-22	3.389415992761711e-11	7.088584268174438e-11	8.231146862247576e-10
61300000	0.004999851381057473	7.156358430384184e-50	-7.756754452064099e-44	2.0993461571321697e-8	7.9866501057546e-16	2.543230664244512e-7	-1.6726769900915456e-20	-9.494776626437964e-23	3.389415992761711e-11	7.088584268174438e-11	8.231146862247576e-10
61400000	0.004999851381057473	7.156358430384185e-50	-7.769425660478997e-44	2.0993461571321697e-8	7.9866501057546e-16	2.543230664244512e-7	-1.6726769900566072e-20	-2.409077175512104e-22	3.389415992761711e-11	7.088584268174438e-11	8.231146862247575e-10
61500000	0.004999851381057473	7.156358430384185e-50	-7.782096868893893e-44	2.0993461571321697e-8	7.9866501057546e-16	2.543230664244512e-7	-1.6726769900250965e-20	-3.295444874900053e-22	3.389415992761711e-11	7.088584268174438e-11	8.231146862247575e-10
61600000	0.004999851381057473	7.156358430384185e-50	-7.794768077308789e-44	2.0993461571321697e-8	7.9866501057546e-16	2.543230664244512e-7	-1.6726769899968007e-20	-3.644069747349522e-22	3.389415992761711e-11	7.088584268174438e-11	8.231146862247575e-10
61700000	0.004999851381057473	7.156358430384185e-50	-7.807439285723684e-44	2.0993461571321697e-8	7.9866501057546e-16	2.543230664244512e-7	-1.672676989971508e-20	-3.490440779402376e-22	3.389415992761711e-11	7.088584268174438e-11	8.231146862247575e-10
61800000	0.004999851381057473	7.156358430384185e-50	-7.820110494138578e-44	2.0993461571321697e-8	7.9866501057546e-16	2.543230664244512e-7	-1.672676989949006e-20	-2.870046957600494e-22	3.389415992761711e-11	7.088584268174438e-11	8.231146862247575e-10
61900000	0.004999851381057473	7.156358430384185e-50	-7.832781702553473e-44	2.0993461571321697e-8	7.9866501057546e-16	2.543230664244512e-7	-1.672676989929083e-20	-1.818377268485755e-22	3.389415992761711e-11	7.088584268174438e-11	8.231146862247575e-10
62000000	0.004999851381057473	7.156358430384185e-50	-7.845452910968366e-44	2.0993461571321697e-8	7.9866501057546e-16	2.543230664244512e-7	-1.6726769899115263e-20	-3.7092069860002343e-23	3.389415992761711e-11	7.088584268174438e-11	8.231146862247575e-10
62100000	0.004999851381057473	7.156358430384185e-50	-7.858124119383259e-44	2.09934615713217e-8	7.9866501057546e-16	2.543230664244512e-7	-1.6726769898961236e-20	1.436833765514814e-22	3.389415992761711e-11	7.088584268174438e-11	8.231146862247575e-10
62200000	0.004999851381057473	7.156358430384185e-50	-7.870795327798152e-44	2.09934615713217e-8	7.9866501057546e-16	2.543230664244512e-7	-1.6726769898826632e-20	3.569397137316893e-22	3.389415992761711e-11	7.088584268174438e-11	8.231146862247575e-10
62300000	0.004999851381057473	7.156358430384185e-50	-7.883466536213044e-44	2.09934615713217e-8	7.9866501057546e-16	2.543230664244512e-7	-1.6726769898709325e-20	5.99128043026435e-22	3.389415992761711e-11	7.088584268174438e-11	8.231146862247576e-10
62400000	0.004999851381057473	7.156358430384184e-50	-7.896137744627936e-44	2.09934615713217e-8	7.9866501057546e-16	2.543230664244512e-7	-1.6726769898607196e-20	8.66699465781529e-22	3.389415992761711e-11	7.088584268174438e-11	8.231146862247576e-10
62500000	0.004999851381057473	7.156358430384184e-50	-7.908808953042828e-44	2.09934615713217e-8	7.986650105754601e-16	2.543230664244512e-7	-1.672676989851812e-20	1.156105083342784e-21	3.389415992761711e-11	7.088584268174438e-11	8.231146862247576e-10
62600000	0.004999851381057473	7.156358430384183e-50	-7.921480161457719e-44	2.09934615713217e-8	7.986650105754601e-16	2.543230664244512e-7	-1.6726769898439977e-20	1.4637959970560147e-21	3.3894159927617104e-11	7.088584268174438e-11	8.231146862247577e-10
62700000	0.004999851381057473	7.156358430384183e-50	-7.934151369872611e-44	2.09934615713217e-8	7.986650105754601e-16	2.543230664244512e-7	-1.6726769898370647e-20	1.786223308267032e-21	3.3894159927617104e-11	7.088584268174438e-11	8.231146862247577e-10
62800000	0.004999851381057473	7.156358430384183e-50	-7.946822578287502e-44	2.09934615713217e-8	7.986650105754601e-16	2.543230664244512e-7	-1.6726769898308006e-20	2.11983811832165e-21	3.3894159927617104e-11	7.088584268174438e-11	8.231146862247577e-10
62900000	0.004999851381057473	7.156358430384182e-50	-7.959493786702393e-44	2.09934615713217e-8	7.986650105754601e-16	2.543230664244512e-7	-1.672676989824993e-20	2.4610915285656794e-21	3.3894159927617104e-11	7.088584268174438e-11	8.231146862247578e-10
63000000	0.004999851381057473	7.156358430384182e-50	-7.972164995117285e-44	2.09934615713217e-8	7.986650105754601e-16	2.543230664244512e-7	-1.67267698981943e-20	2.8064346403449338e-21	3.3894159927617104e-11	7.088584268174438e-11	8.231146862247578e-10
63100000	0.004999851381057473	7.156358430384181e-50	-7.984836203532175e-44	2.09934615713217e-8	7.986650105754601e-16	2.543230664244512e-7	-1.6726769898138994e-20	3.1523185550052255e-21	3.3894159927617104e-11	7.088584268174438e-11	8.231146862247578e-10
63200000	0.004999851381057473	7.156358430384181e-50	-7.997507411947067e-44	2.09934615713217e-8	7.986650105754601e-16	2.543230664244512e-7	-1.672676989808189e-20	3.495194373892368e-21	3.3894159927617104e-11	7.088584268174436e-11	8.231146862247579e-10
63300000	0.004999851381057473	7.15635843038418e-50	-8.010178620361958e-44	2.09934615713217e-8	7.986650105754601e-16	2.543230664244512e-7	-1.6726769898020865e-20	3.831513198352173e-21	3.3894159927617104e-11	7.088584268174436e-11	8.231146862247579e-10
63400000	0.004999851381057473	7.15635843038418e-50	-8.022849828776849e-44	2.09934615713217e-8	7.986650105754601e-16	2.543230664244512e-7	-1.6726769897953797e-20	4.157726129730454e-21	3.38941599276171e-11	7.088584268174436e-11	8.23114686224758e-10
63500000	0.004999851381057473	7.156358430384179e-50	-8.035521037191741e-44	2.09934615713217e-8	7.986650105754601e-16	2.543230664244512e-7	-1.6726769897878566e-20	4.470284269373023e-21	3.38941599276171e-11	7.088584268174436e-11	8.23114686224758e-10
63600000	0.004999851381057473	7.156358430384179e-50	-8.048192245606632e-44	2.09934615713217e-8	7.986650105754601e-16	2.543230664244512e-7	-1.672676989779305e-20	4.765638718625692e-21	3.38941599276171e-11	7.088584268174436e-11	8.23114686224758e-10
63700000	0.004999851381057473	7.156358430384179e-50	-8.060863454021525e-44	2.09934615713217e-8	7.986650105754601e-16	2.543230664244512e-7	-1.672676989769512e-20	5.0402405788342745e-21	3.38941599276171e-11	7.088584268174436e-11	8.231146862247581e-10
63800000	0.004999851381057473	7.156358430384178e-50	-8.073534662436417e-44	2.09934615713217e-8	7.986650105754601e-16	2.543230664244512e-7	-1.6726769897582665e-20	5.290540951344583e-21	3.38941599276171e-11	7.088584268174436e-11	8.231146862247581e-10
63900000	0.004999851381057473	7.156358430384178e-50	-8.086205870851309e-44	2.09934615713217e-8	7.986650105754601e-16	2.543230664244512e-7	-1.6726769897453555e-20	5.51298831659798e-21	3.38941599276171e-11	7.088584268174436e-11	8.231146862247581e-10
64000000	0.004999851381057473	7.156358430384178e-50	-8.098877079266202e-44	2.09934615713217e-8	7.986650105754601e-16	2.543230664244512e-7	-1.6726769897296794e-20	5.689186202426752e-21	3.38941599276171e-11	7.088584268174436e-11	8.231146862247581e-10
64100000	0.004999851381057473	7.156358430384178e-50	-8.111548287681093e-44	2.09934615713217e-8	7.986650105754601e-16	2.543230664244512e-7	-1.6726769897104688e-20	5.8062721452158505e-21	3.38941599276171e-11	7.088584268174436e-11	8.231146862247581e-10
64200000	0.004999851381057473	7.156358430384178e-50	-8.124219496095985e-44	2.09934615713217e-8	7.986650105754601e-16	2.543230664244512e-7	-1.6726769896879363e-20	5.867795043659782e-21	3.38941599276171e-11	7.088584268174436e-11	8.231146862247582e-10
64300000	0.004999851381057473	7.156358430384178e-50	-8.136890704510875e-44	2.09934615713217e-8	7.986650105754601e-16	2.543230664244512e-7	-1.6726769896622938e-20	5.877303796453057e-21	3.38941599276171e-11	7.088584268174436e-11	8.231146862247582e-10
64400000	0.004999851381057473	7.156358430384178e-50	-8.149561912925765e-44	2.09934615713217e-8	7.986650105754601e-16	2.543230664244512e-7	-1.6726769896337533e-20	5.838347302290183e-21	3.38941599276171e-11	7.088584268174436e-11	8.231146862247582e-10
64500000	0.004999851381057473	7.156358430384178e-50	-8.162233121340654e-44	2.09934615713217e-8	7.986650105754601e-16	2.543230664244512e-7	-1.6726769896025277e-20	5.754474459865667e-21	3.38941599276171e-11	7.088584268174436e-11	8.231146862247582e-10
64600000	0.004999851381057473	7.156358430384178e-50	-8.174904329755543e-44	2.09934615713217e-8	7.986650105754601e-16	2.543230664244512e-7	-1.6726769895688284e-20	5.629234167874018e-21	3.38941599276171e-11	7.088584268174436e-11	8.231146862247582e-10
64700000	0.004999851381057473	7.156358430384179e-50	-8.187575538170431e-44	2.09934615713217e-8	7.986650105754601e-16	2.543230664244512e-7	-1.672676989532868e-20	5.466175325009743e-21	3.38941599276171e-11	7.088584268174436e-11	8.231146862247583e-10
64800000	0.004999851381057473	7.156358430384179e-50	-8.200246746585319e-44	2.09934615713217e-8	7.986650105754601e-16	2.543230664244512e-7	-1.6726769894948588e-20	5.268846829967353e-21	3.38941599276171e-11	7.088584268174438e-11	8.231146862247583e-10
64900000	0.004999851381057473	7.156358430384179e-50	-8.212917955000206e-44	2.09934615713217e-8	7.986650105754601e-16	2.543230664244512e-7	-1.672676989455013e-20	5.0407975814413516e-21	3.38941599276171e-11	7.088584268174438e-11	8.231146862247583e-10
65000000	0.004999851381057473	7.15635843038418e-50	-8.225589163415094e-44	2.09934615713217e-8	7.986650105754601e-16	2.543230664244512e-7	-1.672676989413542e-20	4.785576478126251e-21	3.38941599276171e-11	7.088584268174438e-11	8.231146862247583e-10
65100000	0.004999851381057473	7.15635843038418e-50	-8.238260371829981e-44	2.09934615713217e-8	7.986650105754601e-16	2.543230664244512e-7	-1.672676989370659e-20	4.506732418716558e-21	3.38941599276171e-11	7.088584268174438e-11	8.231146862247583e-10
65200000	0.004999851381057473	7.156358430384181e-50	-8.250931580244867e-44	2.09934615713217e-8	7.986650105754601e-16	2.543230664244512e-7	-1.6726769893265756e-20	4.207814301906781e-21	3.3894159927617104e-11	7.088584268174438e-11	8.231146862247583e-10
65300000	0.004999851381057473	7.156358430384181e-50	-8.263602788659754e-44	2.09934615713217e-8	7.986650105754601e-16	2.543230664244512e-7	-1.6726769892815043e-20	3.892371026391425e-21	3.3894159927617104e-11	7.088584268174438e-11	8.231146862247584e-10
65400000	0.004999851381057473	7.156358430384182e-50	-8.27627399707464e-44	2.09934615713217e-8	7.986650105754601e-16	2.543230664244512e-7	-1.672676989235657e-20	3.563951490865003e-21	3.3894159927617104e-11	7.088584268174438e-11	8.231146862247584e-10
65500000	0.004999851381057473	7.156358430384182e-50	-8.288945205489526e-44	2.09934615713217e-8	7.986650105754601e-16	2.543230664244512e-7	-1.672676989189246e-20	3.22610459402202e-21	3.3894159927617104e-11	7.088584268174439e-11	8.231146862247584e-10
65600000	0.004999851381057473	7.156358430384183e-50	-8.301616413904412e-44	2.09934615713217e-8	7.986650105754601e-16	2.543230664244512e-7	-1.6726769891424838e-20	2.8823792345569857e-21	3.3894159927617104e-11	7.088584268174439e-11	8.231146862247584e-10
65700000	0.004999851381057473	7.156358430384184e-50	-8.314287622319299e-44	2.09934615713217e-8	7.9866501057546e-16	2.543230664244512e-7	-1.672676989095582e-20	2.5363243111644066e-21	3.3894159927617104e-11	7.088584268174439e-11	8.231146862247584e-10
65800000	0.004999851381057473	7.156358430384184e-50	-8.326958830734184e-44	2.09934615713217e-8	7.9866501057546e-16	2.543230664244512e-7	-1.6726769890487533e-20	2.191488722538792e-21	3.3894159927617104e-11	7.088584268174439e-11	8.231146862247585e-10
65900000	0.004999851381057473	7.156358430384185e-50	-8.339630039149071e-44	2.09934615713217e-8	7.9866501057546e-16	2.543230664244512e-7	-1.6726769890022096e-20	1.85142136737465e-21	3.3894159927617104e-11	7.088584268174439e-11	8.231146862247585e-10
66000000	0.004999851381057473	7.156358430384185e-50	-8.352301247563956e-44	2.09934615713217e-8	7.9866501057546e-16	2.543230664244512e-7	-1.6726769889561633e-20	1.5196711443664885e-21	3.3894159927617104e-11	7.088584268174439e-11	8.231146862247585e-10
66100000	0.004999851381057473	7.156358430384186e-50	-8.364972455978843e-44	2.09934615713217e-8	7.9866501057546e-16	2.543230664244512e-7	-1.6726769889108263e-20	1.1997869522088153e-21	3.389415992761711e-11	7.088584268174439e-11	8.231146862247585e-10
66200000	0.004999851381057473	7.156358430384186e-50	-8.37764366439373e-44	2.09934615713217e-8	7.9866501057546e-16	2.543230664244512e-7	-1.672676988866411e-20	8.95317689596139e-22	3.389415992761711e-11	7.08858426817444e-11	8.231146862247585e-10
66300000	0.004999851381057473	7.156358430384187e-50	-8.390314872808616e-44	2.09934615713217e-8	7.9866501057546e-16	2.543230664244512e-7	-1.6726769888231297e-20	6.098122552229675e-22	3.389415992761711e-11	7.08858426817444e-11	8.231146862247586e-10
66400000	0.004999851381057473	7.156358430384187e-50	-8.402986081223504e-44	2.09934615713217e-8	7.9866501057546e-16	2.543230664244512e-7	-1.6726769887811944e-20	3.4681954778380887e-22	3.389415992761711e-11	7.08858426817444e-11	8.231146862247586e-10
66500000	0.004999851381057473	7.156358430384188e-50	-8.415657289638392e-44	2.09934615713217e-8	7.9866501057546e-16	2.543230664244512e-7	-1.6726769887408172e-20	1.0988846597317134e-22	3.389415992761711e-11	7.08858426817444e-11	8.231146862247586e-10
66600000	0.004999851381057473	7.156358430384188e-50	-8.428328498053278e-44	2.09934615713217e-8	7.9866501057546e-16	2.543230664244512e-7	-1.6726769887028948e-20	-8.59873810022852e-23	3.389415992761711e-11	7.08858426817444e-11	8.231146862247586e-10
66700000	0.004999851381057473	7.156358430384188e-50	-8.440999706468164e-44	2.09934615713217e-8	7.9866501057546e-16	2.543230664244512e-7	-1.6726769886712135e-20	-1.7747741527172557e-22	3.389415992761711e-11	7.08858426817444e-11	8.231146862247586e-10
66800000	0.004999851381057473	7.156358430384188e-50	-8.453670914883047e-44	2.09934615713217e-8	7.9866501057546e-16	2.543230664244512e-7	-1.6726769886456402e-20	-1.6681024074189657e-22	3.389415992761711e-11	7.08858426817444e-11	8.231146862247586e-10
66900000	0.004999851381057473	7.156358430384187e-50	-8.466342123297927e-44	2.09934615713217e-8	7.9866501057546e-16	2.543230664244512e-7	-1.6726769886253635e-20	-6.756055312496796e-23	3.389415992761711e-11	7.08858426817444e-11	8.231146862247586e-10
67000000	0.004999851381057473	7.156358430384185e-50	-8.479013331712806e-44	2.09934615713217e-8	7.9866501057546e-16	2.543230664244512e-7	-1.672676988609571e-20	1.0669695186689238e-22	3.389415992761711e-11	7.08858426817444e-11	8.231146862247586e-10
67100000	0.004999851381057473	7.156358430384184e-50	-8.491684540127683e-44	2.09934615713217e-8	7.9866501057546e-16	2.543230664244512e-7	-1.672676988597452e-20	3.4238757852151358e-22	3.3894159927617104e-11	7.088584268174439e-11	8.231146862247585e-10
67200000	0.004999851381057473	7.156358430384182e-50	-8.504355748542559e-44	2.09934615713217e-8	7.9866501057546e-16	2.543230664244512e-7	-1.6726769885881942e-20	6.259366311267285e-22	3.3894159927617104e-11	7.088584268174439e-11	8.231146862247585e-10
67300000	0.004999851381057473	7.156358430384181e-50	-8.517026956957434e-44	2.09934615713217e-8	7.9866501057546e-16	2.543230664244512e-7	-1.6726769885809864e-20	9.43769413970367e-22	3.3894159927617104e-11	7.088584268174439e-11	8.231146862247585e-10
67400000	0.004999851381057473	7.156358430384179e-50	-8.529698165372309e-44	2.0993461571321697e-8	7.9866501057546e-16	2.543230664244512e-7	-1.6726769885750166e-20	1.2823112313402606e-21	3.38941599276171e-11	7.088584268174438e-11	8.231146862247584e-10
67500000	0.004999851381057473	7.1563584303841775e-50	-8.542369373787183e-44	2.0993461571321697e-8	7.9866501057546e-16	2.543230664244512e-7	-1.6726769885694736e-20	1.6279873875242402e-21	3.38941599276171e-11	7.088584268174438e-11	8.231146862247584e-10
67600000	0.004999851381057473	7.156358430384176e-50	-8.555040582202059e-44	2.0993461571321697e-8	7.9866501057546e-16	2.543230664244512e-7	-1.6726769885635453e-20	1.967223186810137e-21	3.38941599276171e-11	7.088584268174438e-11	8.231146862247583e-10
67700000	0.004999851381057473	7.156358430384174e-50	-8.567711790616934e-44	2.0993461571321697e-8	7.9866501057546e-16	2.543230664244512e-7	-1.6726769885564206e-20	2.2864439334857816e-21	3.389415992761709e-11	7.088584268174436e-11	8.231146862247583e-10
67800000	0.004999851381057473	7.156358430384172e-50	-8.58038299903181e-44	2.0993461571321697e-8	7.9866501057546e-16	2.543230664244512e-7	-1.6726769885472872e-20	2.5720749318390052e-21	3.389415992761709e-11	7.088584268174436e-11	8.231146862247582e-10
67900000	0.004999851381057473	7.156358430384171e-50	-8.593054207446687e-44	2.0993461571321697e-8	7.9866501057546e-16	2.543230664244512e-7	-1.672676988535334e-20	2.810541486157639e-21	3.389415992761709e-11	7.088584268174436e-11	8.231146862247582e-10
68000000	0.004999851381057473	7.15635843038417e-50	-8.605725415861564e-44	2.0993461571321697e-8	7.9866501057546e-16	2.543230664244512e-7	-1.6726769885183067e-20	2.9641453540355353e-21	3.389415992761709e-11	7.088584268174436e-11	8.231146862247582e-10
68100000	0.004999851381057473	7.15635843038417e-50	-8.618396624276438e-44	2.0993461571321697e-8	7.9866501057546e-16	2.543230664244512e-7	-1.6726769884947273e-20	3.0081593927400212e-21	3.389415992761709e-11	7.088584268174436e-11	8.231146862247582e-10
68200000	0.004999851381057473	7.15635843038417e-50	-8.631067832691309e-44	2.0993461571321697e-8	7.9866501057546e-16	2.543230664244512e-7	-1.6726769884654032e-20	2.956101793609926e-21	3.389415992761709e-11	7.088584268174436e-11	8.231146862247582e-10
68300000	0.004999851381057473	7.15635843038417e-50	-8.64373904110618e-44	2.0993461571321697e-8	7.9866501057546e-16	2.543230664244512e-7	-1.6726769884311467e-20	2.821547251648437e-21	3.389415992761709e-11	7.088584268174436e-11	8.231146862247582e-10
68400000	0.004999851381057473	7.156358430384171e-50	-8.656410249521048e-44	2.0993461571321697e-8	7.9866501057546e-16	2.543230664244512e-7	-1.6726769883927695e-20	2.6180704618587415e-21	3.389415992761709e-11	7.088584268174436e-11	8.231146862247582e-10
68500000	0.004999851381057473	7.156358430384172e-50	-8.669081457935914e-44	2.0993461571321697e-8	7.9866501057546e-16	2.543230664244512e-7	-1.6726769883510828e-20	2.359246119244026e-21	3.389415992761709e-11	7.088584268174436e-11	8.231146862247582e-10
68600000	0.004999851381057473	7.156358430384174e-50	-8.68175266635078e-44	2.0993461571321697e-8	7.9866501057546e-16	2.543230664244512e-7	-1.6726769883068983e-20	2.0586489188074784e-21	3.389415992761709e-11	7.088584268174436e-11	8.231146862247582e-10
68700000	0.004999851381057473	7.156358430384175e-50	-8.694423874765645e-44	2.0993461571321697e-8	7.986650105754599e-16	2.543230664244512e-7	-1.672676988261028e-20	1.7298535555522847e-21	3.38941599276171e-11	7.088584268174436e-11	8.231146862247583e-10
68800000	0.004999851381057473	7.156358430384177e-50	-8.70709508318051e-44	2.0993461571321697e-8	7.986650105754599e-16	2.543230664244512e-7	-1.6726769882142833e-20	1.386434724481633e-21	3.38941599276171e-11	7.088584268174436e-11	8.231146862247583e-10
68900000	0.004999851381057473	7.1563584303841775e-50	-8.719766291595375e-44	2.0993461571321697e-8	7.986650105754599e-16	2.543230664244512e-7	-1.672676988167476e-20	1.0419671205987094e-21	3.38941599276171e-11	7.088584268174436e-11	8.231146862247583e-10
69000000	0.004999851381057473	7.156358430384179e-50	-8.73243750001024e-44	2.0993461571321697e-8	7.986650105754599e-16	2.543230664244512e-7	-1.6726769881214174e-20	7.100254389067018e-22	3.38941599276171e-11	7.088584268174438e-11	8.231146862247583e-10
69100000	0.004999851381057473	7.15635843038418e-50	-8.745108708425106e-44	2.0993461571321697e-8	7.986650105754599e-16	2.543230664244512e-7	-1.6726769880769197e-20	4.0418437440879717e-22	3.3894159927617104e-11	7.088584268174438e-11	8.231146862247584e-10
69200000	0.004999851381057473	7.156358430384181e-50	-8.757779916839973e-44	2.0993461571321697e-8	7.986650105754599e-16	2.543230664244512e-7	-1.672676988034794e-20	1.380186221081823e-22	3.3894159927617104e-11	7.088584268174438e-11	8.231146862247584e-10
69300000	0.004999851381057473	7.156358430384182e-50	-8.770451125254839e-44	2.0993461571321697e-8	7.986650105754599e-16	2.543230664244512e-7	-1.6726769879967113e-20	-6.052652364472057e-23	3.3894159927617104e-11	7.088584268174438e-11	8.231146862247584e-10
69400000	0.004999851381057473	7.156358430384182e-50	-8.783122333669698e-44	2.0993461571321697e-8	7.986650105754599e-16	2.543230664244512e-7	-1.6726769879698922e-20	-7.069447699342413e-23	3.3894159927617104e-11	7.088584268174438e-11	8.231146862247584e-10
69500000	0.004999851381057473	7.156358430384181e-50	-8.795793542084549e-44	2.0993461571321697e-8	7.986650105754599e-16	2.543230664244512e-7	-1.6726769879531754e-20	8.810041927158785e-23	3.3894159927617104e-11	7.088584268174438e-11	8.231146862247584e-10
69600000	0.004999851381057473	7.156358430384179e-50	-8.808464750499395e-44	2.0993461571321697e-8	7.986650105754599e-16	2.543230664244512e-7	-1.6726769879433143e-20	3.615593851375631e-22	3.38941599276171e-11	7.088584268174438e-11	8.231146862247583e-10
69700000	0.004999851381057473	7.156358430384177e-50	-8.821135958914237e-44	2.0993461571321697e-8	7.9866501057546e-16	2.543230664244512e-7	-1.672676987937063e-20	6.9538364059175e-22	3.38941599276171e-11	7.088584268174438e-11	8.231146862247583e-10
69800000	0.004999851381057473	7.156358430384175e-50	-8.83380716732908e-44	2.0993461571321697e-8	7.9866501057546e-16	2.543230664244512e-7	-1.672676987931174e-20	1.0352744056213966e-21	3.389415992761709e-11	7.088584268174436e-11	8.231146862247582e-10
69900000	0.004999851381057473	7.156358430384173e-50	-8.846478375743924e-44	2.0993461571321697e-8	7.9866501057546e-16	2.543230664244512e-7	-1.672676987922401e-20	1.3269329002137506e-21	3.389415992761709e-11	7.088584268174436e-11	8.231146862247582e-10
70000000	0.004999851381057473	7.156358430384171e-50	-8.859149584158771e-44	2.0993461571321697e-8	7.9866501057546e-16	2.543230664244512e-7	-1.6726769879063145e-20	1.4962671500644003e-21	3.389415992761709e-11	7.088584268174436e-11	8.231146862247582e-10
70100000	0.004999851381057473	7.156358430384171e-50	-8.871820792573608e-44	2.0993461571321697e-8	7.9866501057546e-16	2.543230664244512e-7	-1.6726769878781643e-20	1.4638404168348365e-21	3.389415992761709e-11	7.088584268174436e-11	8.231146862247582e-10
70200000	0.004999851381057473	7.156358430384172e-50	-8.884492000988437e-44	2.0993461571321697e-8	7.9866501057546e-16	2.543230664244512e-7	-1.6726769878406397e-20	1.2746219559280487e-21	3.389415992761709e-11	7.088584268174436e-11	8.231146862247582e-10
70300000	0.004999851381057473	7.156358430384174e-50	-8.897163209403262e-44	2.0993461571321697e-8	7.986650105754601e-16	2.543230664244512e-7	-1.672676987796987e-20	9.829105505850743e-22	3.38941599276171e-11	7.088584268174436e-11	8.231146862247582e-10
70400000	0.004999851381057473	7.156358430384176e-50	-8.909834417818084e-44	2.0993461571321697e-8	7.986650105754601e-16	2.543230664244512e-7	-1.6726769877504523e-20	6.430049840469511e-22	3.38941599276171e-11	7.088584268174438e-11	8.231146862247582e-10
70500000	0.004999851381057473	7.156358430384177e-50	-8.922505626232906e-44	2.0993461571321697e-8	7.986650105754601e-16	2.543230664244512e-7	-1.672676987704283e-20	3.092040395547166e-22	3.3894159927617104e-11	7.088584268174438e-11	8.231146862247583e-10
70600000	0.004999851381057473	7.156358430384178e-50	-8.935176834647732e-44	2.0993461571321697e-8	7.986650105754601e-16	2.543230664244512e-7	-1.672676987661725e-20	3.580650034940838e-23	3.3894159927617104e-11	7.088584268174438e-11	8.231146862247583e-10
70700000	0.004999851381057473	7.156358430384179e-50	-8.94784804306256e-44	2.0993461571321697e-8	7.986650105754601e-16	2.543230664244512e-7	-1.6726769876256045e-20	-1.2992982648379108e-22	3.3894159927617104e-11	7.088584268174438e-11	8.231146862247583e-10
70800000	0.004999851381057473	7.156358430384179e-50	-8.960519251477385e-44	2.0993461571321697e-8	7.986650105754601e-16	2.543230664244512e-7	-1.6726769875961212e-20	-1.8465159286218805e-22	3.3894159927617104e-11	7.088584268174438e-11	8.231146862247583e-10
70900000	0.004999851381057473	7.15635843038418e-50	-8.973190459892208e-44	2.0993461571321697e-8	7.986650105754601e-16	2.543230664244512e-7	-1.6726769875724663e-20	-1.4189815186591025e-22	3.3894159927617104e-11	7.088584268174438e-11	8.231146862247583e-10
71000000	0.004999851381057473	7.15635843038418e-50	-8.98586166830703e-44	2.0993461571321697e-8	7.986650105754601e-16	2.543230664244512e-7	-1.6726769875538278e-20	-1.5244199305218956e-23	3.3894159927617104e-11	7.088584268174438e-11	8.231146862247583e-10
71100000	0.004999851381057473	7.15635843038418e-50	-8.998532876721848e-44	2.0993461571321697e-8	7.986650105754601e-16	2.543230664244512e-7	-1.6726769875393942e-20	1.817355690096268e-22	3.3894159927617104e-11	7.088584268174438e-11	8.231146862247583e-10
71200000	0.004999851381057473	7.15635843038418e-50	-9.011204085136666e-44	2.0993461571321697e-8	7.986650105754601e-16	2.543230664244512e-7	-1.6726769875283538e-20	4.354664572683676e-22	3.3894159927617104e-11	7.088584268174438e-11	8.231146862247583e-10
71300000	0.004999851381057473	7.156358430384179e-50	-9.023875293551484e-44	2.0993461571321694e-8	7.986650105754601e-16	2.543230664244512e-7	-1.6726769875198947e-20	7.323737696607422e-22	3.3894159927617104e-11	7.088584268174438e-11	8.231146862247583e-10
71400000	0.004999851381057473	7.156358430384179e-50	-9.0365465019663e-44	2.0993461571321694e-8	7.986650105754601e-16	2.543230664244512e-7	-1.6726769875132057e-20	1.0588828103764923e-21	3.3894159927617104e-11	7.088584268174438e-11	8.231146862247583e-10
71500000	0.004999851381057473	7.156358430384178e-50	-9.049217710381116e-44	2.0993461571321694e-8	7.986650105754601e-16	2.543230664244512e-7	-1.672676987507475e-20	1.4014188836053574e-21	3.3894159927617104e-11	7.088584268174436e-11	8.231146862247583e-10
71600000	0.004999851381057473	7.156358430384178e-50	-9.061888918795932e-44	2.0993461571321694e-8	7.9866501057546e-16	2.543230664244512e-7	-1.672676987501891e-20	1.7464072935370777e-21	3.38941599276171e-11	7.088584268174436e-11	8.231146862247582e-10
71700000	0.004999851381057473	7.156358430384178e-50	-9.074560127210748e-44	2.0993461571321694e-8	7.9866501057546e-16	2.543230664244512e-7	-1.6726769874956415e-20	2.080273344361393e-21	3.38941599276171e-11	7.088584268174436e-11	8.231146862247582e-10
71800000	0.004999851381057473	7.1563584303841775e-50	-9.087231335625564e-44	2.0993461571321694e-8	7.9866501057546e-16	2.543230664244512e-7	-1.672676987487916e-20	2.389442340268044e-21	3.38941599276171e-11	7.088584268174436e-11	8.231146862247582e-10
71900000	0.004999851381057473	7.1563584303841775e-50	-9.099902544040382e-44	2.0993461571321694e-8	7.9866501057546e-16	2.543230664244512e-7	-1.6726769874779016e-20	2.6603395854467707e-21	3.38941599276171e-11	7.088584268174436e-11	8.231146862247582e-10
72000000	0.004999851381057473	7.1563584303841775e-50	-9.1125737524552e-44	2.0993461571321694e-8	7.9866501057546e-16	2.543230664244512e-7	-1.6726769874646278e-20	2.8767167563605206e-21	3.38941599276171e-11	7.088584268174436e-11	8.231146862247582e-10
72100000	0.004999851381057473	7.1563584303841775e-50	-9.125244960870017e-44	2.0993461571321694e-8	7.9866501057546e-16	2.543230664244512e-7	-1.6726769874452514e-20	2.9910258073335672e-21	3.38941599276171e-11	7.088584268174436e-11	8.231146862247582e-10
72200000	0.004999851381057473	7.1563584303841775e-50	-9.137916169284831e-44	2.0993461571321694e-8	7.9866501057546e-16	2.543230664244512e-7	-1.672676987419599e-20	3.0003705244764507e-21	3.38941599276171e-11	7.088584268174436e-11	8.231146862247582e-10
72300000	0.004999851381057473	7.156358430384178e-50	-9.150587377699643e-44	2.0993461571321694e-8	7.9866501057546e-16	2.543230664244512e-7	-1.6726769873884825e-20	2.9183256031644078e-21	3.38941599276171e-11	7.088584268174436e-11	8.231146862247581e-10
72400000	0.004999851381057473	7.156358430384178e-50	-9.163258586114453e-44	2.0993461571321694e-8	7.9866501057546e-16	2.543230664244512e-7	-1.6726769873527135e-20	2.7584657387726738e-21	3.38941599276171e-11	7.088584268174436e-11	8.231146862247581e-10
72500000	0.004999851381057473	7.156358430384179e-50	-9.175929794529263e-44	2.0993461571321694e-8	7.9866501057546e-16	2.543230664244512e-7	-1.6726769873131034e-20	2.5343656266764854e-21	3.38941599276171e-11	7.088584268174436e-11	8.23114686224758e-10
72600000	0.004999851381057473	7.156358430384179e-50	-9.18860100294407e-44	2.0993461571321694e-8	7.9866501057546e-16	2.543230664244512e-7	-1.6726769872704642e-20	2.2595999622510795e-21	3.3894159927617104e-11	7.088584268174438e-11	8.23114686224758e-10
72700000	0.004999851381057473	7.15635843038418e-50	-9.201272211358877e-44	2.0993461571321694e-8	7.9866501057546e-16	2.543230664244512e-7	-1.6726769872256072e-20	1.9477434408716917e-21	3.3894159927617104e-11	7.088584268174438e-11	8.231146862247579e-10
72800000	0.004999851381057473	7.156358430384181e-50	-9.213943419773683e-44	2.0993461571321694e-8	7.9866501057546e-16	2.543230664244512e-7	-1.6726769871793443e-20	1.6123707579135586e-21	3.3894159927617104e-11	7.088584268174438e-11	8.231146862247579e-10
72900000	0.004999851381057473	7.156358430384181e-50	-9.22661462818849e-44	2.0993461571321697e-8	7.9866501057546e-16	2.543230664244512e-7	-1.672676987132487e-20	1.267056608751916e-21	3.3894159927617104e-11	7.088584268174438e-11	8.231146862247578e-10
73000000	0.004999851381057473	7.156358430384182e-50	-9.239285836603295e-44	2.0993461571321697e-8	7.9866501057546e-16	2.543230664244512e-7	-1.672676987085847e-20	9.253756887620009e-22	3.3894159927617104e-11	7.088584268174438e-11	8.231146862247578e-10
73100000	0.004999851381057473	7.156358430384183e-50	-9.251957045018101e-44	2.0993461571321697e-8	7.9866501057546e-16	2.543230664244512e-7	-1.6726769870402355e-20	6.009026933190492e-22	3.389415992761711e-11	7.088584268174439e-11	8.231146862247577e-10
73200000	0.004999851381057473	7.156358430384183e-50	-9.26462825343291e-44	2.0993461571321697e-8	7.9866501057546e-16	2.543230664244512e-7	-1.672676986996465e-20	3.0721231779829717e-22	3.389415992761711e-11	7.088584268174439e-11	8.231146862247577e-10
73300000	0.004999851381057473	7.156358430384184e-50	-9.277299461847717e-44	2.0993461571321697e-8	7.9866501057546e-16	2.543230664244512e-7	-1.6726769869553463e-20	5.78792575749812e-23	3.389415992761711e-11	7.088584268174439e-11	8.231146862247576e-10
73400000	0.004999851381057473	7.156358430384184e-50	-9.289970670262525e-44	2.0993461571321697e-8	7.9866501057546e-16	2.543230664244512e-7	-1.6726769869193774e-20	-1.0532218501150169e-22	3.389415992761711e-11	7.088584268174439e-11	8.231146862247576e-10
73500000	0.004999851381057473	7.156358430384184e-50	-9.302641878677327e-44	2.0993461571321697e-8	7.9866501057546e-16	2.543230664244512e-7	-1.6726769868922603e-20	-1.2047140979087344e-22	3.389415992761711e-11	7.088584268174439e-11	8.231146862247576e-10
73600000	0.004999851381057473	7.156358430384183e-50	-9.315313087092127e-44	2.0993461571321697e-8	7.9866501057546e-16	2.543230664244512e-7	-1.6726769868726198e-20	-1.0581454347596665e-23	3.389415992761711e-11	7.088584268174439e-11	8.231146862247576e-10
73700000	0.004999851381057473	7.156358430384182e-50	-9.327984295506921e-44	2.0993461571321697e-8	7.9866501057546e-16	2.543230664244512e-7	-1.6726769868588677e-20	1.9779861696598575e-22	3.3894159927617104e-11	7.088584268174439e-11	8.231146862247577e-10
73800000	0.004999851381057473	7.15635843038418e-50	-9.340655503921715e-44	2.0993461571321697e-8	7.9866501057546e-16	2.543230664244512e-7	-1.6726769868494168e-20	4.781197397975317e-22	3.3894159927617104e-11	7.088584268174438e-11	8.231146862247578e-10
73900000	0.004999851381057473	7.156358430384178e-50	-9.353326712336507e-44	2.0993461571321697e-8	7.986650105754599e-16	2.543230664244512e-7	-1.6726769868426803e-20	8.038328497946976e-22	3.3894159927617104e-11	7.088584268174438e-11	8.231146862247579e-10
74000000	0.004999851381057473	7.156358430384177e-50	-9.365997920751297e-44	2.0993461571321697e-8	7.986650105754599e-16	2.543230664244512e-7	-1.67267698683707e-20	1.1483888826051411e-21	3.38941599276171e-11	7.088584268174438e-11	8.23114686224758e-10
74100000	0.004999851381057473	7.156358430384175e-50	-9.37866912916609e-44	2.0993461571321697e-8	7.986650105754599e-16	2.543230664244512e-7	-1.6726769868309992e-20	1.4852387738765196e-21	3.38941599276171e-11	7.088584268174436e-11	8.231146862247581e-10
74200000	0.004999851381057473	7.156358430384173e-50	-9.391340337580881e-44	2.0993461571321697e-8	7.986650105754599e-16	2.543230664244512e-7	-1.6726769868228802e-20	1.7878334592564898e-21	3.389415992761709e-11	7.088584268174436e-11	8.231146862247581e-10
74300000	0.004999851381057473	7.156358430384172e-50	-9.404011545995676e-44	2.0993461571321697e-8	7.986650105754599e-16	2.543230664244512e-7	-1.6726769868111167e-20	2.0294704991020385e-21	3.389415992761709e-11	7.088584268174436e-11	8.231146862247582e-10
74400000	0.004999851381057473	7.156358430384171e-50	-9.416682754410468e-44	2.0993461571321697e-8	7.986650105754599e-16	2.543230664244512e-7	-1.6726769867918974e-20	2.1464124260201312e-21	3.389415992761709e-11	7.088584268174436e-11	8.231146862247583e-10
74500000	0.004999851381057473	7.156358430384171e-50	-9.429353962825256e-44	2.0993461571321697e-8	7.986650105754599e-16	2.543230664244512e-7	-1.6726769867641062e-20	2.1199901736339762e-21	3.389415992761709e-11	7.088584268174436e-11	8.231146862247583e-10
74600000	0.004999851381057473	7.156358430384171e-50	-9.44202517124004e-44	2.0993461571321697e-8	7.986650105754599e-16	2.543230664244512e-7	-1.672676986729331e-20	1.976752806896318e-21	3.389415992761709e-11	7.088584268174436e-11	8.231146862247583e-10
74700000	0.004999851381057473	7.156358430384171e-50	-9.45469637965482e-44	2.0993461571321697e-8	7.986650105754599e-16	2.543230664244512e-7	-1.6726769866891584e-20	1.7432493907598996e-21	3.389415992761709e-11	7.088584268174436e-11	8.231146862247583e-10
74800000	0.004999851381057473	7.156358430384172e-50	-9.4673675880696e-44	2.0993461571321697e-8	7.986650105754599e-16	2.543230664244512e-7	-1.6726769866451762e-20	1.4460289901774655e-21	3.38941599276171e-11	7.088584268174436e-11	8.231146862247584e-10
74900000	0.004999851381057473	7.156358430384173e-50	-9.480038796484376e-44	2.0993461571321694e-8	7.9866501057546e-16	2.543230664244512e-7	-1.6726769865989716e-20	1.1116406701017596e-21	3.38941599276171e-11	7.088584268174436e-11	8.231146862247584e-10
75000000	0.004999851381057473	7.156358430384175e-50	-9.492710004899154e-44	2.0993461571321694e-8	7.9866501057546e-16	2.543230664244512e-7	-1.672676986552132e-20	7.666334954855259e-22	3.38941599276171e-11	7.088584268174438e-11	8.231146862247584e-10
75100000	0.004999851381057473	7.156358430384176e-50	-9.505381213313932e-44	2.0993461571321694e-8	7.9866501057546e-16	2.543230664244512e-7	-1.672676986506245e-20	4.375565312815085e-22	3.3894159927617104e-11	7.088584268174438e-11	8.231146862247584e-10
75200000	0.004999851381057473	7.156358430384177e-50	-9.51805242172871e-44	2.0993461571321694e-8	7.9866501057546e-16	2.543230664244512e-7	-1.672676986462898e-20	1.5095884244245118e-22	3.3894159927617104e-11	7.088584268174438e-11	8.231146862247584e-10
75300000	0.004999851381057473	7.156358430384177e-50	-9.530723630143492e-44	2.0993461571321694e-8	7.9866501057546e-16	2.543230664244512e-7	-1.6726769864236614e-20	-6.689056147954327e-23	3.3894159927617104e-11	7.088584268174438e-11	8.231146862247584e-10
75400000	0.004999851381057473	7.1563584303841775e-50	-9.543394838558273e-44	2.0993461571321694e-8	7.9866501057546e-16	2.543230664244512e-7	-1.6726769863893227e-20	-2.0282324827848876e-22	3.3894159927617104e-11	7.088584268174438e-11	8.231146862247584e-10
75500000	0.004999851381057473	7.1563584303841775e-50	-9.556066046973053e-44	2.0993461571321694e-8	7.9866501057546e-16	2.543230664244512e-7	-1.6726769863595677e-20	-2.6209314395466365e-22	3.3894159927617104e-11	7.088584268174438e-11	8.231146862247584e-10
75600000	0.004999851381057473	7.1563584303841775e-50	-9.56873725538783e-44	2.0993461571321694e-8	7.9866501057546e-16	2.543230664244512e-7	-1.6726769863339994e-20	-2.5133751474625555e-22	3.3894159927617104e-11	7.088584268174438e-11	8.231146862247584e-10
75700000	0.004999851381057473	7.156358430384178e-50	-9.581408463802607e-44	2.0993461571321694e-8	7.9866501057546e-16	2.543230664244512e-7	-1.6726769863122214e-20	-1.7719362689145056e-22	3.3894159927617104e-11	7.088584268174438e-11	8.231146862247584e-10
75800000	0.004999851381057473	7.156358430384178e-50	-9.594079672217383e-44	2.0993461571321694e-8	7.9866501057546e-16	2.543230664244512e-7	-1.6726769862938363e-20	-4.629874662843403e-23	3.3894159927617104e-11	7.088584268174438e-11	8.231146862247584e-10
75900000	0.004999851381057473	7.156358430384178e-50	-9.60675088063216e-44	2.0993461571321694e-8	7.9866501057546e-16	2.543230664244512e-7	-1.6726769862784478e-20	1.3470985980460793e-22	3.3894159927617104e-11	7.088584268174438e-11	8.231146862247584e-10
76000000	0.004999851381057473	7.156358430384178e-50	-9.619422089046933e-44	2.0993461571321694e-8	7.9866501057546e-16	2.543230664244512e-7	-1.6726769862656587e-20	3.5919492616948923e-22	3.3894159927617104e-11	7.088584268174438e-11	8.231146862247584e-10
76100000	0.004999851381057473	7.1563584303841775e-50	-9.632093297461707e-44	2.0993461571321694e-8	7.9866501057546e-16	2.543230664244512e-7	-1.672676986255072e-20	6.20519186228023e-22	3.3894159927617104e-11	7.088584268174438e-11	8.231146862247584e-10
76200000	0.004999851381057473	7.1563584303841775e-50	-9.644764505876482e-44	2.0993461571321694e-8	7.986650105754601e-16	2.543230664244512e-7	-1.6726769862462917e-20	9.12045373742025e-22	3.3894159927617104e-11	7.088584268174438e-11	8.231146862247584e-10
76300000	0.004999851381057473	7.1563584303841775e-50	-9.657435714291254e-44	2.0993461571321697e-8	7.986650105754601e-16	2.543230664244512e-7	-1.67267698623892e-20	1.2271362224733085e-21	3.3894159927617104e-11	7.088584268174438e-11	8.231146862247584e-10
76400000	0.004999851381057473	7.1563584303841775e-50	-9.670106922706028e-44	2.0993461571321697e-8	7.986650105754601e-16	2.543230664244512e-7	-1.67267698623256e-20	1.5591544661836873e-21	3.3894159927617104e-11	7.088584268174438e-11	8.231146862247583e-10
76500000	0.004999851381057473	7.156358430384177e-50	-9.6827781311208e-44	2.0993461571321697e-8	7.986650105754601e-16	2.543230664244512e-7	-1.6726769862268157e-20	1.901462838634975e-21	3.3894159927617104e-11	7.088584268174438e-11	8.231146862247583e-10
76600000	0.004999851381057473	7.156358430384177e-50	-9.695449339535572e-44	2.0993461571321697e-8	7.986650105754601e-16	2.543230664244512e-7	-1.6726769862212898e-20	2.2474240735889863e-21	3.38941599276171e-11	7.088584268174436e-11	8.231146862247583e-10
76700000	0.004999851381057473	7.156358430384177e-50	-9.708120547950344e-44	2.0993461571321697e-8	7.986650105754601e-16	2.543230664244512e-7	-1.6726769862155854e-20	2.5904009048075347e-21	3.38941599276171e-11	7.088584268174436e-11	8.231146862247583e-10
76800000	0.004999851381057473	7.156358430384177e-50	-9.720791756365118e-44	2.0993461571321697e-8	7.986650105754601e-16	2.543230664244512e-7	-1.6726769862093057e-20	2.9237560660524348e-21	3.38941599276171e-11	7.088584268174436e-11	8.231146862247583e-10
76900000	0.004999851381057473	7.156358430384176e-50	-9.73346296477989e-44	2.09934615713217e-8	7.986650105754601e-16	2.543230664244512e-7	-1.672676986202054e-20	3.2408522910855e-21	3.38941599276171e-11	7.088584268174436e-11	8.231146862247582e-10
77000000	0.004999851381057473	7.156358430384176e-50	-9.746134173194665e-44	2.09934615713217e-8	7.986650105754601e-16	2.543230664244512e-7	-1.672676986193433e-20	3.535052313668545e-21	3.38941599276171e-11	7.088584268174436e-11	8.231146862247582e-10
77100000	0.004999851381057473	7.156358430384176e-50	-9.758805381609439e-44	2.09934615713217e-8	7.986650105754601e-16	2.543230664244512e-7	-1.6726769861830463e-20	3.799718867563383e-21	3.38941599276171e-11	7.088584268174436e-11	8.231146862247582e-10
77200000	0.004999851381057473	7.156358430384176e-50	-9.771476590024213e-44	2.09934615713217e-8	7.986650105754601e-16	2.543230664244512e-7	-1.672676986170497e-20	4.028214686531829e-21	3.38941599276171e-11	7.088584268174436e-11	8.231146862247582e-10
77300000	0.004999851381057473	7.156358430384176e-50	-9.784147798438987e-44	2.09934615713217e-8	7.986650105754601e-16	2.543230664244512e-7	-1.6726769861542614e-20	4.1950553203753736e-21	3.38941599276171e-11	7.088584268174436e-11	8.231146862247582e-10
77400000	0.004999851381057473	7.156358430384176e-50	-9.796819006853761e-44	2.09934615713217e-8	7.986650105754601e-16	2.543230664244512e-7	-1.6726769861332914e-20	4.28271030323212e-21	3.38941599276171e-11	7.088584268174436e-11	8.231146862247582e-10
77500000	0.004999851381057473	7.156358430384176e-50	-9.809490215268531e-44	2.09934615713217e-8	7.986650105754601e-16	2.543230664244512e-7	-1.6726769861079834e-20	4.297814530231541e-21	3.38941599276171e-11	7.088584268174436e-11	8.231146862247581e-10
77600000	0.004999851381057473	7.156358430384176e-50	-9.822161423683303e-44	2.09934615713217e-8	7.986650105754601e-16	2.543230664244512e-7	-1.6726769860787346e-20	4.247005267528022e-21	3.38941599276171e-11	7.088584268174436e-11	8.231146862247581e-10
77700000	0.004999851381057473	7.156358430384177e-50	-9.834832632098072e-44	2.09934615713217e-8	7.986650105754601e-16	2.543230664244512e-7	-1.672676986045942e-20	4.1369197812759496e-21	3.38941599276171e-11	7.088584268174436e-11	8.23114686224758e-10
77800000	0.004999851381057473	7.156358430384177e-50	-9.847503840512842e-44	2.09934615713217e-8	7.986650105754601e-16	2.543230664244512e-7	-1.6726769860100018e-20	3.974195337629709e-21	3.38941599276171e-11	7.088584268174436e-11	8.23114686224758e-10
77900000	0.004999851381057473	7.1563584303841775e-50	-9.86017504892761e-44	2.09934615713217e-8	7.986650105754601e-16	2.543230664244512e-7	-1.6726769859713113e-20	3.765469202743686e-21	3.38941599276171e-11	7.088584268174436e-11	8.231146862247579e-10
78000000	0.004999851381057473	7.1563584303841775e-50	-9.872846257342376e-44	2.09934615713217e-8	7.986650105754601e-16	2.543230664244512e-7	-1.6726769859302674e-20	3.517378642772266e-21	3.3894159927617104e-11	7.088584268174436e-11	8.231146862247578e-10
78100000	0.004999851381057473	7.1563584303841775e-50	-9.885517465757144e-44	2.09934615713217e-8	7.986650105754601e-16	2.543230664244512e-7	-1.6726769858872668e-20	3.236560923869837e-21	3.3894159927617104e-11	7.088584268174438e-11	8.231146862247577e-10
78200000	0.004999851381057473	7.156358430384178e-50	-9.89818867417191e-44	2.09934615713217e-8	7.986650105754601e-16	2.543230664244512e-7	-1.672676985842706e-20	2.929653312190782e-21	3.3894159927617104e-11	7.088584268174438e-11	8.231146862247577e-10
78300000	0.004999851381057473	7.156358430384179e-50	-9.910859882586677e-44	2.09934615713217e-8	7.986650105754601e-16	2.543230664244512e-7	-1.6726769857969822e-20	2.6032930738894883e-21	3.3894159927617104e-11	7.088584268174438e-11	8.231146862247576e-10
78400000	0.004999851381057473	7.156358430384179e-50	-9.923531091001443e-44	2.09934615713217e-8	7.986650105754601e-16	2.543230664244512e-7	-1.6726769857504923e-20	2.264117475120341e-21	3.3894159927617104e-11	7.088584268174438e-11	8.231146862247575e-10
78500000	0.004999851381057473	7.15635843038418e-50	-9.936202299416207e-44	2.09934615713217e-8	7.9866501057546e-16	2.543230664244512e-7	-1.672676985703633e-20	1.918763782037727e-21	3.3894159927617104e-11	7.088584268174438e-11	8.231146862247574e-10
78600000	0.004999851381057473	7.15635843038418e-50	-9.948873507830973e-44	2.0993461571321697e-8	7.9866501057546e-16	2.543230664244512e-7	-1.6726769856568013e-20	1.573869260796031e-21	3.3894159927617104e-11	7.088584268174438e-11	8.231146862247573e-10
78700000	0.004999851381057473	7.156358430384181e-50	-9.96154471624574e-44	2.0993461571321697e-8	7.9866501057546e-16	2.543230664244512e-7	-1.6726769856103936e-20	1.2360711775496392e-21	3.389415992761711e-11	7.088584268174438e-11	8.231146862247572e-10
78800000	0.004999851381057473	7.156358430384181e-50	-9.974215924660505e-44	2.0993461571321697e-8	7.9866501057546e-16	2.543230664244512e-7	-1.672676985564807e-20	9.120067984529373e-22	3.389415992761711e-11	7.088584268174439e-11	8.231146862247572e-10
78900000	0.004999851381057473	7.156358430384182e-50	-9.986887133075272e-44	2.0993461571321697e-8	7.9866501057546e-16	2.543230664244512e-7	-1.6726769855204388e-20	6.083133896603112e-22	3.389415992761711e-11	7.088584268174439e-11	8.231146862247571e-10
79000000	0.004999851381057473	7.156358430384182e-50	-9.99955834149004e-44	2.0993461571321697e-8	7.9866501057546e-16	2.543230664244512e-7	-1.672676985477685e-20	3.3162821732614666e-22	3.389415992761711e-11	7.088584268174439e-11	8.23114686224757e-10
79100000	0.004999851381057473	7.156358430384183e-50	-1.0012229549904806e-43	2.0993461571321697e-8	7.9866501057546e-16	2.543230664244512e-7	-1.672676985436943e-20	8.85885476048295e-23	3.389415992761711e-11	7.088584268174439e-11	8.231146862247569e-10
79200000	0.004999851381057473	7.156358430384183e-50	-1.0024900758319574e-43	2.0993461571321697e-8	7.9866501057546e-16	2.543230664244512e-7	-1.6726769853996676e-20	-9.647112875511156e-23	3.389415992761711e-11	7.088584268174439e-11	8.231146862247569e-10
79300000	0.004999851381057473	7.156358430384183e-50	-1.0037571966734338e-43	2.0993461571321697e-8	7.9866501057546e-16	2.543230664244512e-7	-1.6726769853698166e-20	-1.5735336247790158e-22	3.389415992761711e-11	7.088584268174439e-11	8.231146862247569e-10
79400000	0.004999851381057473	7.156358430384183e-50	-1.0050243175149098e-43	2.0993461571321697e-8	7.9866501057546e-16	2.543230664244512e-7	-1.6726769853467545e-20	-1.0468704315131429e-22	3.389415992761711e-11	7.088584268174439e-11	8.231146862247569e-10
79500000	0.004999851381057473	7.156358430384182e-50	-1.0062914383563857e-43	2.0993461571321697e-8	7.9866501057546e-16	2.543230664244512e-7	-1.6726769853293715e-20	4.296354050378072e-23	3.389415992761711e-11	7.088584268174439e-11	8.23114686224757e-10
79600000	0.004999851381057473	7.156358430384181e-50	-1.0075585591978613e-43	2.0993461571321697e-8	7.9866501057546e-16	2.543230664244512e-7	-1.6726769853165577e-20	2.6703409976651537e-22	3.3894159927617104e-11	7.088584268174439e-11	8.231146862247571e-10
79700000	0.004999851381057473	7.156358430384179e-50	-1.0088256800393367e-43	2.0993461571321694e-8	7.9866501057546e-16	2.543230664244512e-7	-1.6726769853072028e-20	5.489603459160197e-22	3.3894159927617104e-11	7.088584268174438e-11	8.231146862247573e-10
79800000	0.004999851381057473	7.156358430384178e-50	-1.0100928008808121e-43	2.0993461571321694e-8	7.9866501057546e-16	2.543230664244512e-7	-1.6726769853001973e-20	8.701779902314253e-22	3.3894159927617104e-11	7.088584268174438e-11	8.231146862247574e-10
79900000	0.004999851381057473	7.156358430384177e-50	-1.0113599217222873e-43	2.0993461571321694e-8	7.9866501057546e-16	2.543230664244512e-7	-1.672676985294431e-20	1.212122743991863e-21	3.38941599276171e-11	7.088584268174438e-11	8.231146862247576e-10
80000000	0.004999851381057473	7.156358430384176e-50	-1.0126270425637626e-43	2.0993461571321694e-8	7.9866501057546e-16	2.543230664244512e-7	-1.672676985288794e-20	1.5562303184764641e-21	3.38941599276171e-11	7.088584268174438e-11	8.231146862247578e-10
80100000	0.004999851381057473	7.156358430384174e-50	-1.013894163405238e-43	2.0993461571321694e-8	7.9866501057546e-16	2.543230664244512e-7	-1.6726769852821763e-20	1.8839364249643594e-21	3.38941599276171e-11	7.088584268174436e-11	8.231146862247579e-10
80200000	0.004999851381057473	7.156358430384173e-50	-1.0151612842467134e-43	2.0993461571321694e-8	7.9866501057546e-16	2.543230664244512e-7	-1.672676985273468e-20	2.17667677473468e-21	3.389415992761709e-11	7.088584268174436e-11	8.231146862247581e-10
80300000	0.004999851381057473	7.156358430384172e-50	-1.0164284050881888e-43	2.0993461571321694e-8	7.9866501057546e-16	2.543230664244512e-7	-1.6726769852615583e-20	2.415871726048284e-21	3.389415992761709e-11	7.088584268174436e-11	8.231146862247582e-10
80400000	0.004999851381057473	7.156358430384171e-50	-1.0176955259296645e-43	2.0993461571321694e-8	7.9866501057546e-16	2.543230664244512e-7	-1.6726769852435e-20	2.5522273166590817e-21	3.389415992761709e-11	7.088584268174436e-11	8.231146862247583e-10
80500000	0.004999851381057473	7.156358430384171e-50	-1.0189626467711395e-43	2.0993461571321694e-8	7.9866501057546e-16	2.543230664244512e-7	-1.6726769852179995e-20	2.564113047704112e-21	3.389415992761709e-11	7.088584268174436e-11	8.231146862247584e-10
80600000	0.004999851381057473	7.156358430384172e-50	-1.0202297676126143e-43	2.0993461571321694e-8	7.9866501057546e-16	2.543230664244512e-7	-1.6726769851861666e-20	2.470093207882031e-21	3.389415992761709e-11	7.088584268174436e-11	8.231146862247584e-10
80700000	0.004999851381057473	7.156358430384172e-50	-1.021496888454089e-43	2.0993461571321694e-8	7.9866501057546e-16	2.543230664244512e-7	-1.672676985149112e-20	2.2887320858914978e-21	3.389415992761709e-11	7.088584268174436e-11	8.231146862247584e-10
80800000	0.004999851381057473	7.156358430384174e-50	-1.0227640092955633e-43	2.0993461571321694e-8	7.9866501057546e-16	2.543230664244512e-7	-1.672676985107945e-20	2.03859397043117e-21	3.389415992761709e-11	7.088584268174436e-11	8.231146862247584e-10
80900000	0.004999851381057473	7.156358430384175e-50	-1.0240311301370376e-43	2.0993461571321694e-8	7.9866501057546e-16	2.543230664244512e-7	-1.6726769850637755e-20	1.7382431501997047e-21	3.389415992761709e-11	7.088584268174436e-11	8.231146862247584e-10
81000000	0.004999851381057473	7.156358430384176e-50	-1.0252982509785118e-43	2.0993461571321694e-8	7.9866501057546e-16	2.543230664244512e-7	-1.6726769850177142e-20	1.4062439138957608e-21	3.38941599276171e-11	7.088584268174436e-11	8.231146862247584e-10
81100000	0.004999851381057473	7.1563584303841775e-50	-1.0265653718199858e-43	2.0993461571321697e-8	7.9866501057546e-16	2.543230664244512e-7	-1.6726769849708705e-20	1.0611605502179953e-21	3.38941599276171e-11	7.088584268174436e-11	8.231146862247584e-10
81200000	0.004999851381057473	7.156358430384179e-50	-1.02783249266146e-43	2.0993461571321697e-8	7.9866501057546e-16	2.543230664244512e-7	-1.672676984924354e-20	7.215573478650664e-22	3.38941599276171e-11	7.088584268174438e-11	8.231146862247584e-10
81300000	0.004999851381057473	7.15635843038418e-50	-1.0290996135029343e-43	2.0993461571321697e-8	7.9866501057546e-16	2.543230664244512e-7	-1.6726769848792756e-20	4.0599859553563153e-22	3.3894159927617104e-11	7.088584268174438e-11	8.231146862247584e-10
81400000	0.004999851381057473	7.156358430384181e-50	-1.0303667343444087e-43	2.0993461571321697e-8	7.9866501057546e-16	2.543230664244512e-7	-1.6726769848367448e-20	1.3304858192834866e-22	3.3894159927617104e-11	7.088584268174438e-11	8.231146862247584e-10
81500000	0.004999851381057473	7.156358430384182e-50	-1.0316338551858831e-43	2.0993461571321697e-8	7.9866501057546e-16	2.543230664244512e-7	-1.6726769847978527e-20	-7.904115283311976e-23	3.3894159927617104e-11	7.088584268174438e-11	8.231146862247584e-10
81600000	0.004999851381057473	7.156358430384183e-50	-1.0329009760273576e-43	2.0993461571321697e-8	7.9866501057546e-16	2.543230664244512e-7	-1.6726769847630858e-20	-2.2213545923130016e-22	3.3894159927617104e-11	7.088584268174438e-11	8.231146862247584e-10
81700000	0.004999851381057473	7.156358430384184e-50	-1.0341680968688318e-43	2.0993461571321697e-8	7.9866501057546e-16	2.543230664244512e-7	-1.672676984732209e-20	-3.0016829919339393e-22	3.3894159927617104e-11	7.088584268174438e-11	8.231146862247584e-10
81800000	0.004999851381057473	7.156358430384184e-50	-1.035435217710306e-43	2.0993461571321697e-8	7.9866501057546e-16	2.543230664244512e-7	-1.6726769847049447e-20	-3.177807448940675e-22	3.3894159927617104e-11	7.088584268174438e-11	8.231146862247584e-10
81900000	0.004999851381057473	7.156358430384184e-50	-1.0367023385517802e-43	2.0993461571321697e-8	7.9866501057546e-16	2.543230664244512e-7	-1.6726769846810156e-20	-2.796138685079843e-22	3.389415992761711e-11	7.088584268174438e-11	8.231146862247584e-10
82000000	0.004999851381057473	7.156358430384184e-50	-1.0379694593932543e-43	2.0993461571321697e-8	7.9866501057546e-16	2.543230664244512e-7	-1.672676984660144e-20	-1.9030874220980927e-22	3.389415992761711e-11	7.088584268174438e-11	8.231146862247584e-10
82100000	0.004999851381057473	7.156358430384184e-50	-1.0392365802347283e-43	2.0993461571321697e-8	7.9866501057546e-16	2.543230664244512e-7	-1.6726769846420525e-20	-5.450643817420655e-23	3.389415992761711e-11	7.088584268174438e-11	8.231146862247584e-10
82200000	0.004999851381057473	7.156358430384183e-50	-1.0405037010762023e-43	2.0993461571321697e-8	7.9866501057546e-16	2.543230664244512e-7	-1.6726769846264636e-20	1.2315197142416043e-22	3.389415992761711e-11	7.088584268174438e-11	8.231146862247584e-10
82300000	0.004999851381057473	7.156358430384183e-50	-1.0417708219176762e-43	2.0993461571321697e-8	7.9866501057546e-16	2.543230664244512e-7	-1.6726769846130998e-20	3.38025414410626e-22	3.389415992761711e-11	7.088584268174438e-11	8.231146862247584e-10
82400000	0.004999851381057473	7.156358430384182e-50	-1.0430379427591502e-43	2.0993461571321697e-8	7.9866501057546e-16	2.543230664244512e-7	-1.6726769846016835e-20	5.854728186105267e-22	3.3894159927617104e-11	7.088584268174438e-11	8.231146862247584e-10
82500000	0.004999851381057473	7.156358430384182e-50	-1.044305063600624e-43	2.0993461571321697e-8	7.9866501057546e-16	2.543230664244512e-7	-1.6726769845919374e-20	8.608531118491969e-22	3.3894159927617104e-11	7.088584268174438e-11	8.231146862247584e-10
82600000	0.004999851381057473	7.156358430384181e-50	-1.0455721844420976e-43	2.0993461571321697e-8	7.9866501057546e-16	2.543230664244512e-7	-1.672676984583584e-20	1.1595252219519739e-21	3.3894159927617104e-11	7.088584268174438e-11	8.231146862247584e-10
82700000	0.004999851381057473	7.15635843038418e-50	-1.0468393052835715e-43	2.0993461571321697e-8	7.9866501057546e-16	2.543230664244512e-7	-1.6726769845763458e-20	1.4768480767441928e-21	3.3894159927617104e-11	7.088584268174438e-11	8.231146862247583e-10
82800000	0.004999851381057473	7.156358430384179e-50	-1.0481064261250453e-43	2.0993461571321697e-8	7.986650105754599e-16	2.543230664244512e-7	-1.672676984569945e-20	1.8081806040511886e-21	3.3894159927617104e-11	7.088584268174438e-11	8.231146862247583e-10
82900000	0.004999851381057473	7.156358430384178e-50	-1.049373546966519e-43	2.0993461571321697e-8	7.986650105754599e-16	2.543230664244512e-7	-1.6726769845641044e-20	2.1488817316982973e-21	3.3894159927617104e-11	7.088584268174438e-11	8.231146862247583e-10
83000000	0.004999851381057473	7.1563584303841775e-50	-1.0506406678079928e-43	2.0993461571321697e-8	7.986650105754599e-16	2.543230664244512e-7	-1.6726769845585466e-20	2.494310387510855e-21	3.3894159927617104e-11	7.088584268174438e-11	8.231146862247583e-10
83100000	0.004999851381057473	7.156358430384177e-50	-1.0519077886494664e-43	2.0993461571321694e-8	7.986650105754599e-16	2.543230664244512e-7	-1.672676984552994e-20	2.8398254993141966e-21	3.3894159927617104e-11	7.088584268174438e-11	8.231146862247583e-10
83200000	0.004999851381057473	7.156358430384176e-50	-1.0531749094909402e-43	2.0993461571321694e-8	7.986650105754599e-16	2.543230664244512e-7	-1.672676984547169e-20	3.180785994933658e-21	3.3894159927617104e-11	7.088584268174438e-11	8.231146862247583e-10
83300000	0.004999851381057473	7.156358430384175e-50	-1.054442030332414e-43	2.0993461571321694e-8	7.986650105754599e-16	2.543230664244512e-7	-1.672676984540794e-20	3.5125508021945754e-21	3.38941599276171e-11	7.088584268174436e-11	8.231146862247583e-10
83400000	0.004999851381057473	7.156358430384174e-50	-1.0557091511738877e-43	2.0993461571321694e-8	7.986650105754599e-16	2.543230664244512e-7	-1.672676984533592e-20	3.830478848922284e-21	3.38941599276171e-11	7.088584268174436e-11	8.231146862247582e-10
83500000	0.004999851381057473	7.156358430384174e-50	-1.0569762720153615e-43	2.0993461571321694e-8	7.986650105754599e-16	2.543230664244512e-7	-1.672676984525285e-20	4.129929062942119e-21	3.38941599276171e-11	7.088584268174436e-11	8.231146862247582e-10
83600000	0.004999851381057473	7.156358430384173e-50	-1.0582433928568353e-43	2.0993461571321694e-8	7.986650105754599e-16	2.543230664244512e-7	-1.6726769845155957e-20	4.406260372079417e-21	3.38941599276171e-11	7.088584268174436e-11	8.231146862247582e-10
83700000	0.004999851381057473	7.156358430384172e-50	-1.0595105136983092e-43	2.0993461571321694e-8	7.986650105754599e-16	2.543230664244512e-7	-1.6726769845042468e-20	4.654831704159512e-21	3.38941599276171e-11	7.088584268174436e-11	8.231146862247582e-10
83800000	0.004999851381057473	7.156358430384172e-50	-1.0607776345397832e-43	2.0993461571321694e-8	7.986650105754599e-16	2.543230664244512e-7	-1.6726769844908917e-20	4.8698544682552115e-21	3.38941599276171e-11	7.088584268174436e-11	8.231146862247582e-10
83900000	0.004999851381057473	7.156358430384172e-50	-1.062044755381257e-43	2.0993461571321694e-8	7.986650105754599e-16	2.543230664244512e-7	-1.6726769844739523e-20	5.02492033563985e-21	3.38941599276171e-11	7.088584268174436e-11	8.231146862247582e-10
84000000	0.004999851381057473	7.156358430384172e-50	-1.0633118762227308e-43	2.0993461571321694e-8	7.986650105754599e-16	2.543230664244512e-7	-1.6726769844530734e-20	5.11410515538683e-21	3.38941599276171e-11	7.088584268174436e-11	8.231146862247582e-10
84100000	0.004999851381057473	7.156358430384172e-50	-1.0645789970642045e-43	2.0993461571321694e-8	7.986650105754599e-16	2.543230664244512e-7	-1.672676984428533e-20	5.142049999674345e-21	3.38941599276171e-11	7.088584268174436e-11	8.231146862247582e-10
84200000	0.004999851381057473	7.156358430384172e-50	-1.065846117905678e-43	2.0993461571321694e-8	7.986650105754599e-16	2.543230664244512e-7	-1.672676984400609e-20	5.113395940680592e-21	3.38941599276171e-11	7.088584268174436e-11	8.231146862247582e-10
84300000	0.004999851381057473	7.156358430384172e-50	-1.0671132387471517e-43	2.0993461571321694e-8	7.986650105754599e-16	2.543230664244512e-7	-1.672676984369578e-20	5.032784050583764e-21	3.38941599276171e-11	7.088584268174436e-11	8.231146862247582e-10
84400000	0.004999851381057473	7.156358430384173e-50	-1.0683803595886252e-43	2.0993461571321694e-8	7.986650105754599e-16	2.543230664244512e-7	-1.672676984335718e-20	4.9048554015620564e-21	3.38941599276171e-11	7.088584268174436e-11	8.231146862247582e-10
84500000	0.004999851381057473	7.156358430384173e-50	-1.0696474804300986e-43	2.0993461571321694e-8	7.986650105754599e-16	2.543230664244512e-7	-1.6726769842993065e-20	4.734251065793663e-21	3.38941599276171e-11	7.088584268174436e-11	8.231146862247582e-10
84600000	0.004999851381057473	7.156358430384174e-50	-1.070914601271572e-43	2.0993461571321694e-8	7.986650105754599e-16	2.543230664244512e-7	-1.672676984260621e-20	4.525612115456781e-21	3.38941599276171e-11	7.088584268174436e-11	8.231146862247583e-10
84700000	0.004999851381057473	7.156358430384175e-50	-1.0721817221130452e-43	2.0993461571321694e-8	7.986650105754599e-16	2.543230664244512e-7	-1.672676984219939e-20	4.283579622729602e-21	3.38941599276171e-11	7.088584268174438e-11	8.231146862247583e-10
84800000	0.004999851381057473	7.156358430384176e-50	-1.0734488429545185e-43	2.0993461571321694e-8	7.986650105754599e-16	2.543230664244512e-7	-1.6726769841775375e-20	4.012794659790323e-21	3.38941599276171e-11	7.088584268174438e-11	8.231146862247583e-10
84900000	0.004999851381057473	7.156358430384177e-50	-1.0747159637959917e-43	2.0993461571321694e-8	7.986650105754599e-16	2.543230664244512e-7	-1.6726769841336946e-20	3.7178982988171375e-21	3.38941599276171e-11	7.088584268174438e-11	8.231146862247583e-10
85000000	0.004999851381057473	7.1563584303841775e-50	-1.075983084637465e-43	2.0993461571321694e-8	7.986650105754599e-16	2.543230664244512e-7	-1.6726769840886877e-20	3.403531611988242e-21	3.3894159927617104e-11	7.088584268174438e-11	8.231146862247583e-10
85100000	0.004999851381057473	7.156358430384178e-50	-1.0772502054789382e-43	2.0993461571321694e-8	7.986650105754599e-16	2.543230664244512e-7	-1.672676984042794e-20	3.0743356714818297e-21	3.3894159927617104e-11	7.088584268174438e-11	8.231146862247584e-10
85200000	0.004999851381057473	7.15635843038418e-50	-1.0785173263204114e-43	2.0993461571321694e-8	7.9866501057546e-16	2.543230664244512e-7	-1.6726769839962912e-20	2.7349515494760958e-21	3.3894159927617104e-11	7.088584268174439e-11	8.231146862247584e-10
85300000	0.004999851381057473	7.156358430384181e-50	-1.0797844471618846e-43	2.0993461571321694e-8	7.9866501057546e-16	2.543230664244512e-7	-1.6726769839494568e-20	2.390020318149235e-21	3.3894159927617104e-11	7.088584268174439e-11	8.231146862247584e-10
85400000	0.004999851381057473	7.156358430384182e-50	-1.0810515680033577e-43	2.0993461571321697e-8	7.9866501057546e-16	2.543230664244512e-7	-1.672676983902568e-20	2.0441830496794425e-21	3.3894159927617104e-11	7.088584268174439e-11	8.231146862247584e-10
85500000	0.004999851381057473	7.156358430384183e-50	-1.0823186888448309e-43	2.0993461571321697e-8	7.9866501057546e-16	2.543230664244512e-7	-1.6726769838559027e-20	1.7020808162449123e-21	3.3894159927617104e-11	7.088584268174439e-11	8.231146862247585e-10
85600000	0.004999851381057473	7.156358430384184e-50	-1.0835858096863041e-43	2.0993461571321697e-8	7.9866501057546e-16	2.543230664244512e-7	-1.672676983809738e-20	1.3683546900238399e-21	3.3894159927617104e-11	7.088584268174439e-11	8.231146862247585e-10
85700000	0.004999851381057473	7.156358430384185e-50	-1.0848529305277774e-43	2.0993461571321697e-8	7.9866501057546e-16	2.543230664244512e-7	-1.672676983764352e-20	1.0476457431944196e-21	3.3894159927617104e-11	7.088584268174439e-11	8.231146862247585e-10
85800000	0.004999851381057473	7.156358430384186e-50	-1.0861200513692506e-43	2.0993461571321697e-8	7.9866501057546e-16	2.543230664244512e-7	-1.6726769837200214e-20	7.445950479348464e-22	3.389415992761711e-11	7.08858426817444e-11	8.231146862247585e-10
85900000	0.004999851381057473	7.156358430384187e-50	-1.0873871722107238e-43	2.0993461571321697e-8	7.9866501057546e-16	2.543230664244512e-7	-1.6726769836770244e-20	4.638436764233149e-22	3.389415992761711e-11	7.08858426817444e-11	8.231146862247586e-10
86000000	0.004999851381057473	7.156358430384188e-50	-1.088654293052197e-43	2.0993461571321697e-8	7.9866501057546e-16	2.543230664244512e-7	-1.672676983635638e-20	2.100327008380201e-22	3.389415992761711e-11	7.08858426817444e-11	8.231146862247586e-10
86100000	0.004999851381057473	7.156358430384189e-50	-1.0899214138936705e-43	2.0993461571321697e-8	7.9866501057546e-16	2.543230664244512e-7	-1.6726769835961576e-20	-1.1899248775547788e-23	3.389415992761711e-11	7.08858426817444e-11	8.231146862247586e-10
86200000	0.004999851381057473	7.15635843038419e-50	-1.0911885347351437e-43	2.0993461571321697e-8	7.9866501057546e-16	2.543230664244512e-7	-1.672676983561873e-20	-1.4693056627521892e-22	3.389415992761711e-11	7.08858426817444e-11	8.231146862247586e-10
86300000	0.004999851381057473	7.15635843038419e-50	-1.0924556555766165e-43	2.0993461571321697e-8	7.9866501057546e-16	2.543230664244512e-7	-1.6726769835344283e-20	-1.6756705251414673e-22	3.389415992761711e-11	7.08858426817444e-11	8.231146862247586e-10
86400000	0.004999851381057473	7.156358430384189e-50	-1.0937227764180892e-43	2.0993461571321697e-8	7.9866501057546e-16	2.543230664244512e-7	-1.6726769835128946e-20	-8.933231349417122e-23	3.389415992761711e-11	7.08858426817444e-11	8.231146862247586e-10
86500000	0.004999851381057473	7.156358430384188e-50	-1.0949898972595616e-43	2.0993461571321697e-8	7.9866501057546e-16	2.543230664244512e-7	-1.6726769834963445e-20	7.225004478286721e-23	3.389415992761711e-11	7.08858426817444e-11	8.231146862247586e-10
86600000	0.004999851381057473	7.156358430384187e-50	-1.0962570181010339e-43	2.0993461571321697e-8	7.9866501057546e-16	2.543230664244512e-7	-1.6726769834838497e-20	3.016564163151278e-22	3.389415992761711e-11	7.088584268174439e-11	8.231146862247585e-10
86700000	0.004999851381057473	7.156358430384186e-50	-1.097524138942506e-43	2.0993461571321697e-8	7.9866501057546e-16	2.543230664244512e-7	-1.672676983474482e-20	5.833631951007705e-22	3.389415992761711e-11	7.088584268174439e-11	8.231146862247585e-10
86800000	0.004999851381057473	7.156358430384185e-50	-1.0987912597839781e-43	2.0993461571321697e-8	7.986650105754599e-16	2.543230664244512e-7	-1.672676983467313e-20	9.018467751379538e-22	3.3894159927617104e-11	7.088584268174439e-11	8.231146862247584e-10
86900000	0.004999851381057473	7.156358430384183e-50	-1.10005838062545e-43	2.0993461571321697e-8	7.986650105754599e-16	2.543230664244512e-7	-1.6726769834614147e-20	1.2415835504248382e-21	3.3894159927617104e-11	7.088584268174438e-11	8.231146862247584e-10
87000000	0.004999851381057473	7.156358430384182e-50	-1.101325501466922e-43	2.0993461571321697e-8	7.986650105754599e-16	2.543230664244512e-7	-1.672676983455859e-20	1.5870499149595827e-21	3.3894159927617104e-11	7.088584268174438e-11	8.231146862247583e-10
87100000	0.004999851381057473	7.15635843038418e-50	-1.102592622308394e-43	2.0993461571321697e-8	7.986650105754599e-16	2.543230664244512e-7	-1.6726769834497177e-20	1.9227222627403467e-21	3.3894159927617104e-11	7.088584268174438e-11	8.231146862247583e-10
87200000	0.004999851381057473	7.156358430384179e-50	-1.103859743149866e-43	2.0993461571321697e-8	7.986650105754599e-16	2.543230664244512e-7	-1.6726769834420628e-20	2.2330769877652904e-21	3.38941599276171e-11	7.088584268174436e-11	8.231146862247583e-10
87300000	0.004999851381057473	7.156358430384178e-50	-1.1051268639913383e-43	2.0993461571321697e-8	7.986650105754599e-16	2.543230664244512e-7	-1.6726769834319658e-20	2.5025904840325722e-21	3.38941599276171e-11	7.088584268174436e-11	8.231146862247582e-10
87400000	0.004999851381057473	7.1563584303841775e-50	-1.1063939848328105e-43	2.0993461571321697e-8	7.986650105754599e-16	2.543230664244512e-7	-1.6726769834181954e-20	2.7106630428431735e-21	3.38941599276171e-11	7.088584268174436e-11	8.231146862247582e-10
87500000	0.004999851381057473	7.156358430384177e-50	-1.1076611056742826e-43	2.0993461571321697e-8	7.986650105754599e-16	2.543230664244512e-7	-1.6726769833977155e-20	2.806521080078138e-21	3.38941599276171e-11	7.088584268174436e-11	8.231146862247582e-10
87600000	0.004999851381057473	7.156358430384177e-50	-1.1089282265157542e-43	2.0993461571321697e-8	7.986650105754599e-16	2.543230664244512e-7	-1.6726769833707e-20	2.7930681977040345e-21	3.38941599276171e-11	7.088584268174436e-11	8.231146862247582e-10
87700000	0.004999851381057473	7.156358430384177e-50	-1.1101953473572259e-43	2.0993461571321697e-8	7.986650105754599e-16	2.543230664244512e-7	-1.672676983338077e-20	2.6858280018466813e-21	3.38941599276171e-11	7.088584268174436e-11	8.231146862247582e-10
87800000	0.004999851381057473	7.156358430384177e-50	-1.111462468198697e-43	2.0993461571321697e-8	7.986650105754599e-16	2.543230664244512e-7	-1.6726769833007744e-20	2.500324098631899e-21	3.38941599276171e-11	7.088584268174436e-11	8.231146862247582e-10
87900000	0.004999851381057473	7.156358430384177e-50	-1.1127295890401681e-43	2.0993461571321697e-8	7.986650105754599e-16	2.543230664244512e-7	-1.6726769832597205e-20	2.2520800941855062e-21	3.38941599276171e-11	7.088584268174436e-11	8.231146862247582e-10
88000000	0.004999851381057473	7.156358430384177e-50	-1.1139967098816392e-43	2.0993461571321697e-8	7.986650105754599e-16	2.543230664244512e-7	-1.6726769832158436e-20	1.9566195946333234e-21	3.38941599276171e-11	7.088584268174436e-11	8.231146862247582e-10
88100000	0.004999851381057473	7.1563584303841775e-50	-1.1152638307231102e-43	2.0993461571321697e-8	7.986650105754599e-16	2.543230664244512e-7	-1.6726769831700715e-20	1.629466206101169e-21	3.38941599276171e-11	7.088584268174436e-11	8.231146862247583e-10
88200000	0.004999851381057473	7.1563584303841775e-50	-1.116530951564581e-43	2.0993461571321697e-8	7.9866501057546e-16	2.543230664244512e-7	-1.6726769831233328e-20	1.2861435347148634e-21	3.3894159927617104e-11	7.088584268174436e-11	8.231146862247583e-10
88300000	0.004999851381057473	7.156358430384178e-50	-1.1177980724060519e-43	2.0993461571321697e-8	7.9866501057546e-16	2.543230664244512e-7	-1.6726769830765556e-20	9.421751866002254e-22	3.3894159927617104e-11	7.088584268174436e-11	8.231146862247583e-10
88400000	0.004999851381057473	7.156358430384178e-50	-1.119065193247523e-43	2.0993461571321697e-8	7.9866501057546e-16	2.543230664244512e-7	-1.672676983030668e-20	6.130847678830749e-22	3.3894159927617104e-11	7.088584268174438e-11	8.231146862247583e-10
88500000	0.004999851381057473	7.156358430384179e-50	-1.120332314088994e-43	2.0993461571321697e-8	7.9866501057546e-16	2.543230664244512e-7	-1.6726769829865978e-20	3.143958846892312e-22	3.3894159927617104e-11	7.088584268174438e-11	8.231146862247584e-10
88600000	0.004999851381057473	7.156358430384179e-50	-1.121599434930465e-43	2.0993461571321697e-8	7.9866501057546e-16	2.543230664244512e-7	-1.672676982945274e-20	6.163214314451396e-23	3.3894159927617104e-11	7.088584268174438e-11	8.231146862247584e-10
88700000	0.004999851381057473	7.156358430384179e-50	-1.1228665557719363e-43	2.0993461571321697e-8	7.9866501057546e-16	2.543230664244512e-7	-1.672676982907547e-20	-1.309630072152107e-22	3.3894159927617104e-11	7.088584268174438e-11	8.231146862247584e-10
88800000	0.004999851381057473	7.156358430384179e-50	-1.1241336766134075e-43	2.0993461571321697e-8	7.9866501057546e-16	2.543230664244512e-7	-1.6726769828735674e-20	-2.6089404843920634e-22	3.3894159927617104e-11	7.088584268174438e-11	8.231146862247584e-10
88900000	0.004999851381057473	7.156358430384179e-50	-1.1254007974548785e-43	2.0993461571321697e-8	7.9866501057546e-16	2.543230664244512e-7	-1.6726769828431058e-20	-3.3198117672386196e-22	3.3894159927617104e-11	7.088584268174438e-11	8.231146862247584e-10
89000000	0.004999851381057473	7.156358430384179e-50	-1.1266679182963496e-43	2.0993461571321697e-8	7.9866501057546e-16	2.543230664244512e-7	-1.6726769828159306e-20	-3.4810529360063217e-22	3.3894159927617104e-11	7.088584268174438e-11	8.231146862247584e-10
89100000	0.004999851381057473	7.156358430384179e-50	-1.1279350391378206e-43	2.0993461571321697e-8	7.9866501057546e-16	2.543230664244512e-7	-1.6726769827918095e-20	-3.1314730060097155e-22	3.3894159927617104e-11	7.088584268174438e-11	8.231146862247584e-10
89200000	0.004999851381057473	7.156358430384179e-50	-1.1292021599792915e-43	2.0993461571321697e-8	7.9866501057546e-16	2.543230664244512e-7	-1.6726769827705106e-20	-2.309880992563347e-22	3.3894159927617104e-11	7.088584268174438e-11	8.231146862247584e-10
89300000	0.004999851381057473	7.156358430384178e-50	-1.1304692808207623e-43	2.0993461571321697e-8	7.9866501057546e-16	2.543230664244512e-7	-1.672676982751802e-20	-1.0550859109817773e-22	3.3894159927617104e-11	7.088584268174438e-11	8.231146862247584e-10
89400000	0.004999851381057473	7.156358430384178e-50	-1.1317364016622331e-43	2.0993461571321697e-8	7.9866501057546e-16	2.543230664244512e-7	-1.672676982735451e-20	5.941032234204479e-23	3.3894159927617104e-11	7.088584268174438e-11	8.231146862247584e-10
89500000	0.004999851381057473	7.156358430384178e-50	-1.1330035225037038e-43	2.0993461571321697e-8	7.9866501057546e-16	2.543230664244512e-7	-1.6726769827212266e-20	2.598877395328775e-22	3.3894159927617104e-11	7.088584268174438e-11	8.231146862247584e-10
89600000	0.004999851381057473	7.156358430384178e-50	-1.1342706433451746e-43	2.0993461571321697e-8	7.9866501057546e-16	2.543230664244512e-7	-1.672676982708896e-20	4.920427589428666e-22	3.3894159927617104e-11	7.088584268174438e-11	8.231146862247584e-10
89700000	0.004999851381057473	7.1563584303841775e-50	-1.1355377641866453e-43	2.0993461571321697e-8	7.9866501057546e-16	2.543230664244512e-7	-1.6726769826982274e-20	7.519944790405566e-22	3.3894159927617104e-11	7.088584268174438e-11	8.231146862247584e-10
89800000	0.004999851381057473	7.1563584303841775e-50	-1.136804885028116e-43	2.0993461571321697e-8	7.9866501057546e-16	2.543230664244512e-7	-1.672676982688989e-20	1.0358619982944923e-21	3.38941599276171e-11	7.088584268174438e-11	8.231146862247584e-10
89900000	0.004999851381057473	7.156358430384177e-50	-1.1380720058695866e-43	2.0993461571321694e-8	7.9866501057546e-16	2.543230664244512e-7	-1.6726769826809482e-20	1.3397644151732191e-21	3.38941599276171e-11	7.088584268174438e-11	8.231146862247584e-10
90000000	0.004999851381057473	7.156358430384177e-50	-1.139339126711057e-43	2.0993461571321694e-8	7.9866501057546e-16	2.543230664244512e-7	-1.6726769826738734e-20	1.6598208281452824e-21	3.38941599276171e-11	7.088584268174438e-11	8.231146862247584e-10
90100000	0.004999851381057473	7.156358430384176e-50	-1.1406062475525276e-43	2.0993461571321694e-8	7.9866501057546e-16	2.543230664244512e-7	-1.6726769826675323e-20	1.9921503356792264e-21	3.38941599276171e-11	7.088584268174438e-11	8.231146862247583e-10
90200000	0.004999851381057473	7.156358430384176e-50	-1.1418733683939983e-43	2.0993461571321694e-8	7.9866501057546e-16	2.543230664244512e-7	-1.672676982661693e-20	2.3328720362435966e-21	3.38941599276171e-11	7.088584268174438e-11	8.231146862247583e-10
90300000	0.004999851381057473	7.156358430384176e-50	-1.1431404892354687e-43	2.0993461571321694e-8	7.9866501057546e-16	2.543230664244512e-7	-1.6726769826561236e-20	2.678105028306938e-21	3.38941599276171e-11	7.088584268174438e-11	8.231146862247583e-10
90400000	0.004999851381057473	7.156358430384175e-50	-1.1444076100769394e-43	2.0993461571321694e-8	7.9866501057546e-16	2.543230664244512e-7	-1.6726769826505916e-20	3.023968410337796e-21	3.38941599276171e-11	7.088584268174438e-11	8.231146862247583e-10
90500000	0.004999851381057473	7.156358430384175e-50	-1.14567473091841e-43	2.0993461571321694e-8	7.9866501057546e-16	2.543230664244512e-7	-1.6726769826448653e-20	3.3665812808047147e-21	3.38941599276171e-11	7.088584268174436e-11	8.231146862247583e-10
90600000	0.004999851381057473	7.156358430384174e-50	-1.1469418517598805e-43	2.0993461571321694e-8	7.9866501057546e-16	2.543230664244512e-7	-1.6726769826387128e-20	3.7020627381762406e-21	3.389415992761709e-11	7.088584268174436e-11	8.231146862247583e-10
90700000	0.004999851381057473	7.156358430384174e-50	-1.148208972601351e-43	2.0993461571321694e-8	7.9866501057546e-16	2.543230664244512e-7	-1.6726769826319017e-20	4.026531880920917e-21	3.389415992761709e-11	7.088584268174436e-11	8.231146862247582e-10
90800000	0.004999851381057473	7.156358430384173e-50	-1.1494760934428217e-43	2.0993461571321694e-8	7.9866501057546e-16	2.543230664244512e-7	-1.6726769826242004e-20	4.33610780750729e-21	3.389415992761709e-11	7.088584268174436e-11	8.231146862247582e-10
90900000	0.004999851381057473	7.156358430384173e-50	-1.1507432142842924e-43	2.0993461571321694e-8	7.9866501057546e-16	2.543230664244512e-7	-1.6726769826153763e-20	4.626909616403905e-21	3.389415992761709e-11	7.088584268174436e-11	8.231146862247582e-10
91000000	0.004999851381057473	7.156358430384173e-50	-1.152010335125763e-43	2.0993461571321694e-8	7.9866501057546e-16	2.543230664244512e-7	-1.6726769826051978e-20	4.8950564060793066e-21	3.389415992761709e-11	7.088584268174436e-11	8.231146862247582e-10
91100000	0.004999851381057473	7.156358430384172e-50	-1.1532774559672337e-43	2.0993461571321694e-8	7.9866501057546e-16	2.543230664244512e-7	-1.6726769825934327e-20	5.13666727500204e-21	3.389415992761709e-11	7.088584268174436e-11	8.231146862247582e-10
91200000	0.004999851381057473	7.156358430384172e-50	-1.1545445768087045e-43	2.0993461571321694e-8	7.9866501057546e-16	2.543230664244512e-7	-1.6726769825797048e-20	5.345453979790246e-21	3.389415992761709e-11	7.088584268174436e-11	8.231146862247582e-10
91300000	0.004999851381057473	7.156358430384172e-50	-1.1558116976501751e-43	2.0993461571321694e-8	7.9866501057546e-16	2.543230664244512e-7	-1.67267698256253e-20	5.496587132966576e-21	3.389415992761709e-11	7.088584268174436e-11	8.231146862247582e-10
91400000	0.004999851381057473	7.156358430384172e-50	-1.1570788184916458e-43	2.0993461571321694e-8	7.9866501057546e-16	2.543230664244512e-7	-1.672676982541757e-20	5.5875374274711745e-21	3.389415992761709e-11	7.088584268174436e-11	8.231146862247582e-10
91500000	0.004999851381057473	7.156358430384172e-50	-1.1583459393331162e-43	2.0993461571321694e-8	7.9866501057546e-16	2.543230664244512e-7	-1.6726769825176173e-20	5.622185764866678e-21	3.389415992761709e-11	7.088584268174436e-11	8.231146862247582e-10
91600000	0.004999851381057473	7.156358430384172e-50	-1.1596130601745867e-43	2.0993461571321694e-8	7.9866501057546e-16	2.543230664244512e-7	-1.6726769824903437e-20	5.60441304671573e-21	3.389415992761709e-11	7.088584268174436e-11	8.231146862247582e-10
91700000	0.004999851381057473	7.156358430384173e-50	-1.1608801810160571e-43	2.0993461571321694e-8	7.9866501057546e-16	2.543230664244512e-7	-1.672676982460168e-20	5.538100174580965e-21	3.389415992761709e-11	7.088584268174436e-11	8.231146862247581e-10
91800000	0.004999851381057473	7.156358430384173e-50	-1.1621473018575274e-43	2.0993461571321694e-8	7.9866501057546e-16	2.543230664244512e-7	-1.672676982427322e-20	5.427128050025023e-21	3.389415992761709e-11	7.088584268174436e-11	8.231146862247581e-10
91900000	0.004999851381057473	7.156358430384174e-50	-1.1634144226989976e-43	2.0993461571321694e-8	7.9866501057546e-16	2.543230664244512e-7	-1.6726769823920376e-20	5.275377574610545e-21	3.389415992761709e-11	7.088584268174436e-11	8.231146862247581e-10
92000000	0.004999851381057473	7.156358430384174e-50	-1.1646815435404679e-43	2.0993461571321694e-8	7.9866501057546e-16	2.543230664244512e-7	-1.6726769823545473e-20	5.086729649900165e-21	3.389415992761709e-11	7.088584268174436e-11	8.231146862247581e-10
92100000	0.004999851381057473	7.156358430384175e-50	-1.165948664381938e-43	2.0993461571321694e-8	7.9866501057546e-16	2.543230664244512e-7	-1.672676982315083e-20	4.865065177456526e-21	3.38941599276171e-11	7.088584268174438e-11	8.231146862247581e-10
92200000	0.004999851381057473	7.156358430384176e-50	-1.1672157852234083e-43	2.0993461571321694e-8	7.9866501057546e-16	2.543230664244512e-7	-1.6726769822738767e-20	4.6142650588422644e-21	3.38941599276171e-11	7.088584268174438e-11	8.231146862247581e-10
92300000	0.004999851381057473	7.156358430384177e-50	-1.1684829060648784e-43	2.0993461571321694e-8	7.9866501057546e-16	2.543230664244512e-7	-1.6726769822311605e-20	4.338210195620019e-21	3.38941599276171e-11	7.088584268174438e-11	8.23114686224758e-10
92400000	0.004999851381057473	7.1563584303841775e-50	-1.1697500269063484e-43	2.0993461571321694e-8	7.9866501057546e-16	2.543230664244512e-7	-1.6726769821871662e-20	4.040781489352429e-21	3.38941599276171e-11	7.088584268174438e-11	8.23114686224758e-10
92500000	0.004999851381057473	7.156358430384178e-50	-1.1710171477478185e-43	2.0993461571321694e-8	7.9866501057546e-16	2.543230664244512e-7	-1.672676982142126e-20	3.725859841602134e-21	3.38941599276171e-11	7.088584268174438e-11	8.23114686224758e-10
92600000	0.004999851381057473	7.156358430384179e-50	-1.1722842685892885e-43	2.0993461571321694e-8	7.9866501057546e-16	2.543230664244512e-7	-1.672676982096272e-20	3.397326153931771e-21	3.3894159927617104e-11	7.088584268174438e-11	8.23114686224758e-10
92700000	0.004999851381057473	7.15635843038418e-50	-1.1735513894307586e-43	2.0993461571321694e-8	7.9866501057546e-16	2.543230664244512e-7	-1.672676982049836e-20	3.0590613279039802e-21	3.3894159927617104e-11	7.088584268174438e-11	8.23114686224758e-10
92800000	0.004999851381057473	7.156358430384182e-50	-1.1748185102722286e-43	2.0993461571321697e-8	7.9866501057546e-16	2.543230664244512e-7	-1.6726769820030503e-20	2.7149462650813998e-21	3.3894159927617104e-11	7.088584268174439e-11	8.23114686224758e-10
92900000	0.004999851381057473	7.156358430384183e-50	-1.1760856311136987e-43	2.0993461571321697e-8	7.9866501057546e-16	2.543230664244512e-7	-1.672676981956147e-20	2.3688618670266674e-21	3.3894159927617104e-11	7.088584268174439e-11	8.231146862247579e-10
93000000	0.004999851381057473	7.156358430384184e-50	-1.1773527519551687e-43	2.0993461571321697e-8	7.9866501057546e-16	2.543230664244512e-7	-1.672676981909358e-20	2.0246890353024234e-21	3.389415992761711e-11	7.088584268174439e-11	8.231146862247579e-10
93100000	0.004999851381057473	7.156358430384185e-50	-1.1786198727966387e-43	2.0993461571321697e-8	7.9866501057546e-16	2.543230664244512e-7	-1.6726769818629152e-20	1.6863086714713055e-21	3.389415992761711e-11	7.088584268174439e-11	8.231146862247579e-10
93200000	0.004999851381057473	7.156358430384186e-50	-1.1798869936381088e-43	2.0993461571321697e-8	7.9866501057546e-16	2.543230664244512e-7	-1.672676981817051e-20	1.3576016770959525e-21	3.389415992761711e-11	7.088584268174439e-11	8.231146862247579e-10
93300000	0.004999851381057473	7.156358430384187e-50	-1.181154114479579e-43	2.0993461571321697e-8	7.9866501057546e-16	2.543230664244512e-7	-1.6726769817719968e-20	1.0424489537390034e-21	3.389415992761711e-11	7.088584268174439e-11	8.231146862247579e-10
93400000	0.004999851381057473	7.156358430384188e-50	-1.182421235321049e-43	2.0993461571321697e-8	7.9866501057546e-16	2.543230664244512e-7	-1.6726769817279854e-20	7.447314029630966e-22	3.389415992761711e-11	7.08858426817444e-11	8.231146862247578e-10
93500000	0.004999851381057473	7.156358430384189e-50	-1.1836883561625191e-43	2.0993461571321697e-8	7.9866501057546e-16	2.543230664244512e-7	-1.6726769816852484e-20	4.68329926330871e-22	3.389415992761712e-11	7.08858426817444e-11	8.231146862247578e-10
93600000	0.004999851381057473	7.15635843038419e-50	-1.1849554770039894e-43	2.0993461571321697e-8	7.9866501057546e-16	2.543230664244512e-7	-1.672676981644018e-20	2.1712542540496523e-22	3.389415992761712e-11	7.08858426817444e-11	8.231146862247578e-10
93700000	0.004999851381057473	7.156358430384191e-50	-1.1862225978454596e-43	2.0993461571321697e-8	7.9866501057546e-16	2.543230664244512e-7	-1.672676981604524e-20	-5.033291484713493e-24	3.389415992761712e-11	7.08858426817444e-11	8.231146862247578e-10
93800000	0.004999851381057473	7.156358430384192e-50	-1.1874897186869297e-43	2.0993461571321697e-8	7.9866501057546e-16	2.543230664244512e-7	-1.6726769815658925e-20	-2.1276989311679486e-22	3.389415992761712e-11	7.08858426817444e-11	8.231146862247578e-10
93900000	0.004999851381057473	7.156358430384192e-50	-1.1887568395284e-43	2.0993461571321697e-8	7.9866501057546e-16	2.543230664244512e-7	-1.672676981527262e-20	-4.2048673980367024e-22	3.389415992761712e-11	7.08858426817444e-11	8.231146862247578e-10
94000000	0.004999851381057473	7.156358430384192e-50	-1.19002396036987e-43	2.0993461571321697e-8	7.9866501057546e-16	2.543230664244512e-7	-1.6726769814886326e-20	-6.281848207507229e-22	3.389415992761712e-11	7.08858426817444e-11	8.231146862247578e-10
94100000	0.004999851381057473	7.156358430384193e-50	-1.1912910812113398e-43	2.0993461571321697e-8	7.9866501057546e-16	2.543230664244512e-7	-1.6726769814500045e-20	-8.35865125163333e-22	3.389415992761712e-11	7.08858426817444e-11	8.231146862247578e-10
94200000	0.004999851381057473	7.156358430384193e-50	-1.1925582020528098e-43	2.0993461571321697e-8	7.9866501057546e-16	2.543230664244512e-7	-1.6726769814113773e-20	-1.0435286422468854e-21	3.389415992761712e-11	7.08858426817444e-11	8.231146862247578e-10
94300000	0.004999851381057473	7.156358430384192e-50	-1.1938253228942797e-43	2.0993461571321697e-8	7.9866501057546e-16	2.543230664244512e-7	-1.672676981372751e-20	-1.2511763612067603e-21	3.389415992761712e-11	7.08858426817444e-11	8.231146862247578e-10
94400000	0.004999851381057473	7.156358430384192e-50	-1.1950924437357495e-43	2.0993461571321697e-8	7.9866501057546e-16	2.543230664244512e-7	-1.6726769813341258e-20	-1.4588092712483417e-21	3.389415992761712e-11	7.08858426817444e-11	8.231146862247578e-10
94500000	0.004999851381057473	7.156358430384191e-50	-1.1963595645772194e-43	2.0993461571321697e-8	7.9866501057546e-16	2.543230664244512e-7	-1.6726769812955013e-20	-1.6664283615770107e-21	3.389415992761712e-11	7.08858426817444e-11	8.231146862247578e-10
94600000	0.004999851381057473	7.156358430384191e-50	-1.1976266854186892e-43	2.0993461571321697e-8	7.9866501057546e-16	2.543230664244512e-7	-1.6726769812568774e-20	-1.874034621398151e-21	3.389415992761712e-11	7.08858426817444e-11	8.231146862247578e-10
94700000	0.004999851381057473	7.15635843038419e-50	-1.1988938062601589e-43	2.0993461571321697e-8	7.9866501057546e-16	2.543230664244512e-7	-1.6726769812182544e-20	-2.0816290399171433e-21	3.389415992761712e-11	7.08858426817444e-11	8.231146862247578e-10
94800000	0.004999851381057473	7.156358430384189e-50	-1.2001609271016285e-43	2.0993461571321697e-8	7.9866501057546e-16	2.543230664244512e-7	-1.672676981179632e-20	-2.2892126063393712e-21	3.389415992761712e-11	7.08858426817444e-11	8.231146862247579e-10
94900000	0.004999851381057473	7.156358430384188e-50	-1.2014280479430982e-43	2.0993461571321697e-8	7.9866501057546e-16	2.543230664244512e-7	-1.67267698114101e-20	-2.4967863098702174e-21	3.389415992761712e-11	7.08858426817444e-11	8.231146862247579e-10
95000000	0.004999851381057473	7.156358430384187e-50	-1.2026951687845678e-43	2.0993461571321697e-8	7.9866501057546e-16	2.543230664244512e-7	-1.6726769811023886e-20	-2.704351139715063e-21	3.389415992761711e-11	7.08858426817444e-11	8.231146862247579e-10
95100000	0.004999851381057473	7.156358430384186e-50	-1.2039622896260375e-43	2.0993461571321697e-8	7.9866501057546e-16	2.543230664244512e-7	-1.672676981063768e-20	-2.9119080850792908e-21	3.389415992761711e-11	7.088584268174439e-11	8.231146862247579e-10
95200000	0.004999851381057473	7.156358430384185e-50	-1.2052294104675069e-43	2.0993461571321697e-8	7.9866501057546e-16	2.543230664244512e-7	-1.6726769810251474e-20	-3.1194581351682837e-21	3.389415992761711e-11	7.088584268174439e-11	8.231146862247579e-10
95300000	0.004999851381057473	7.156358430384183e-50	-1.2064965313089765e-43	2.0993461571321697e-8	7.9866501057546e-16	2.543230664244512e-7	-1.6726769809865274e-20	-3.3270022791874235e-21	3.389415992761711e-11	7.088584268174439e-11	8.23114686224758e-10
95400000	0.004999851381057473	7.156358430384182e-50	-1.207763652150446e-43	2.0993461571321697e-8	7.9866501057546e-16	2.543230664244512e-7	-1.6726769809479077e-20	-3.534541506342093e-21	3.389415992761711e-11	7.088584268174439e-11	8.23114686224758e-10
95500000	0.004999851381057473	7.156358430384181e-50	-1.2090307729919156e-43	2.0993461571321697e-8	7.9866501057546e-16	2.543230664244512e-7	-1.6726769809092882e-20	-3.742076805837674e-21	3.3894159927617104e-11	7.088584268174439e-11	8.23114686224758e-10
95600000	0.004999851381057473	7.156358430384179e-50	-1.210297893833385e-43	2.0993461571321697e-8	7.9866501057546e-16	2.543230664244512e-7	-1.6726769808706688e-20	-3.949609166879549e-21	3.3894159927617104e-11	7.088584268174438e-11	8.231146862247581e-10
95700000	0.004999851381057473	7.156358430384178e-50	-1.2115650146748547e-43	2.0993461571321697e-8	7.9866501057546e-16	2.543230664244512e-7	-1.6726769808320494e-20	-4.157139578673101e-21	3.3894159927617104e-11	7.088584268174438e-11	8.231146862247581e-10
95800000	0.004999851381057473	7.156358430384177e-50	-1.2128321355163242e-43	2.0993461571321697e-8	7.9866501057546e-16	2.543230664244512e-7	-1.6726769807934303e-20	-4.3646690304237115e-21	3.3894159927617104e-11	7.088584268174438e-11	8.231146862247581e-10
95900000	0.004999851381057473	7.156358430384176e-50	-1.2140992563577936e-43	2.0993461571321697e-8	7.9866501057546e-16	2.543230664244512e-7	-1.6726769807548112e-20	-4.5721985113367634e-21	3.38941599276171e-11	7.088584268174438e-11	8.231146862247581e-10
96000000	0.004999851381057473	7.156358430384174e-50	-1.215366377199263e-43	2.0993461571321697e-8	7.9866501057546e-16	2.543230664244512e-7	-1.6726769807161918e-20	-4.779729010617639e-21	3.38941599276171e-11	7.088584268174438e-11	8.231146862247582e-10
96100000	0.004999851381057473	7.156358430384173e-50	-1.2166334980407327e-43	2.0993461571321697e-8	7.9866501057546e-16	2.543230664244512e-7	-1.6726769806775724e-20	-4.98726151747172e-21	3.38941599276171e-11	7.088584268174436e-11	8.231146862247582e-10
96200000	0.004999851381057473	7.156358430384172e-50	-1.2179006188822022e-43	2.0993461571321697e-8	7.9866501057546e-16	2.543230664244512e-7	-1.672676980638953e-20	-5.19479702110439e-21	3.389415992761709e-11	7.088584268174436e-11	8.231146862247582e-10
96300000	0.004999851381057473	7.15635843038417e-50	-1.2191677397236718e-43	2.0993461571321697e-8	7.9866501057546e-16	2.543230664244512e-7	-1.6726769806003333e-20	-5.402336510721031e-21	3.389415992761709e-11	7.088584268174436e-11	8.231146862247583e-10
96400000	0.004999851381057473	7.156358430384169e-50	-1.2204348605651413e-43	2.0993461571321697e-8	7.9866501057546e-16	2.543230664244512e-7	-1.672676980561713e-20	-5.609880975527025e-21	3.389415992761709e-11	7.088584268174436e-11	8.231146862247583e-10
96500000	0.004999851381057473	7.156358430384168e-50	-1.221701981406611e-43	2.0993461571321697e-8	7.9866501057546e-16	2.543230664244512e-7	-1.6726769805230926e-20	-5.817431404727754e-21	3.389415992761709e-11	7.088584268174436e-11	8.231146862247583e-10
96600000	0.004999851381057473	7.156358430384166e-50	-1.2229691022480806e-43	2.0993461571321697e-8	7.9866501057546e-16	2.543230664244512e-7	-1.6726769804844717e-20	-6.024988787528601e-21	3.3894159927617085e-11	7.088584268174435e-11	8.231146862247583e-10
96700000	0.004999851381057473	7.156358430384165e-50	-1.2242362230895502e-43	2.0993461571321697e-8	7.9866501057546e-16	2.543230664244512e-7	-1.6726769804458505e-20	-6.232554113134948e-21	3.3894159927617085e-11	7.088584268174435e-11	8.231146862247584e-10
96800000	0.004999851381057473	7.156358430384164e-50	-1.2255033439310199e-43	2.0993461571321697e-8	7.9866501057546e-16	2.543230664244512e-7	-1.6726769804072287e-20	-6.440128370752178e-21	3.3894159927617085e-11	7.088584268174435e-11	8.231146862247584e-10
96900000	0.004999851381057473	7.156358430384164e-50	-1.2267704647724895e-43	2.0993461571321697e-8	7.9866501057546e-16	2.543230664244512e-7	-1.6726769803686063e-20	-6.647708300618244e-21	3.3894159927617085e-11	7.088584268174435e-11	8.231146862247584e-10
97000000	0.004999851381057473	7.156358430384163e-50	-1.2280375856139591e-43	2.0993461571321697e-8	7.9866501057546e-16	2.543230664244512e-7	-1.672676980329985e-20	-6.855271526743132e-21	3.3894159927617085e-11	7.088584268174435e-11	8.231146862247584e-10
97100000	0.004999851381057473	7.156358430384162e-50	-1.2293047064554286e-43	2.0993461571321697e-8	7.9866501057546e-16	2.543230664244512e-7	-1.672676980291365e-20	-7.062815478256177e-21	3.3894159927617085e-11	7.088584268174435e-11	8.231146862247584e-10
97200000	0.004999851381057473	7.156358430384162e-50	-1.2305718272968982e-43	2.0993461571321697e-8	7.9866501057546e-16	2.543230664244512e-7	-1.6726769802527462e-20	-7.270341143972737e-21	3.3894159927617085e-11	7.088584268174435e-11	8.231146862247584e-10
97300000	0.004999851381057473	7.156358430384162e-50	-1.2318389481383677e-43	2.0993461571321697e-8	7.9866501057546e-16	2.543230664244512e-7	-1.672676980214128e-20	-7.47784951270818e-21	3.3894159927617085e-11	7.088584268174435e-11	8.231146862247585e-10
97400000	0.004999851381057473	7.156358430384162e-50	-1.233106068979837e-43	2.0993461571321697e-8	7.9866501057546e-16	2.543230664244512e-7	-1.6726769801755113e-20	-7.685341573277865e-21	3.3894159927617085e-11	7.088584268174435e-11	8.231146862247585e-10
97500000	0.004999851381057473	7.156358430384162e-50	-1.2343731898213064e-43	2.0993461571321697e-8	7.9866501057546e-16	2.543230664244512e-7	-1.6726769801368952e-20	-7.892818314497159e-21	3.3894159927617085e-11	7.088584268174435e-11	8.231146862247585e-10
97600000	0.004999851381057473	7.156358430384162e-50	-1.2356403106627756e-43	2.0993461571321697e-8	7.9866501057546e-16	2.543230664244512e-7	-1.67267698009828e-20	-8.10028072518142e-21	3.3894159927617085e-11	7.088584268174435e-11	8.231146862247585e-10
97700000	0.004999851381057473	7.156358430384163e-50	-1.2369074315042449e-43	2.0993461571321697e-8	7.9866501057546e-16	2.543230664244512e-7	-1.6726769800596655e-20	-8.307729794146016e-21	3.3894159927617085e-11	7.088584268174435e-11	8.231146862247584e-10
97800000	0.004999851381057473	7.156358430384163e-50	-1.2381745523457141e-43	2.0993461571321697e-8	7.9866501057546e-16	2.543230664244512e-7	-1.672676980021052e-20	-8.515166510206309e-21	3.3894159927617085e-11	7.088584268174435e-11	8.231146862247584e-10
97900000	0.004999851381057473	7.156358430384164e-50	-1.2394416731871834e-43	2.0993461571321697e-8	7.9866501057546e-16	2.543230664244512e-7	-1.672676979982439e-20	-8.72259186217766e-21	3.3894159927617085e-11	7.088584268174435e-11	8.231146862247584e-10
98000000	0.004999851381057473	7.156358430384165e-50	-1.2407087940286524e-43	2.0993461571321697e-8	7.9866501057546e-16	2.543230664244512e-7	-1.6726769799438265e-20	-8.930006838875436e-21	3.3894159927617085e-11	7.088584268174435e-11	8.231146862247584e-10
98100000	0.004999851381057473	7.156358430384166e-50	-1.2419759148701217e-43	2.0993461571321697e-8	7.9866501057546e-16	2.543230664244512e-7	-1.672676979905215e-20	-9.137412429114996e-21	3.3894159927617085e-11	7.088584268174435e-11	8.231146862247584e-10
98200000	0.004999851381057473	7.156358430384167e-50	-1.2432430357115907e-43	2.0993461571321697e-8	7.9866501057546e-16	2.543230664244512e-7	-1.6726769798666036e-20	-9.344809621711705e-21	3.3894159927617085e-11	7.088584268174435e-11	8.231146862247584e-10
98300000	0.004999851381057473	7.156358430384168e-50	-1.2445101565530598e-43	2.0993461571321697e-8	7.9866501057546e-16	2.543230664244512e-7	-1.6726769798279926e-20	-9.552199405480927e-21	3.389415992761709e-11	7.088584268174435e-11	8.231146862247584e-10
98400000	0.004999851381057473	7.156358430384169e-50	-1.2457772773945288e-43	2.0993461571321694e-8	7.9866501057546e-16	2.543230664244512e-7	-1.6726769797893822e-20	-9.759582769238024e-21	3.389415992761709e-11	7.088584268174435e-11	8.231146862247583e-10
98500000	0.004999851381057473	7.15635843038417e-50	-1.2470443982359979e-43	2.0993461571321694e-8	7.9866501057546e-16	2.543230664244512e-7	-1.6726769797507722e-20	-9.96696070179836e-21	3.389415992761709e-11	7.088584268174435e-11	8.231146862247583e-10
98600000	0.004999851381057473	7.156358430384171e-50	-1.248311519077467e-43	2.0993461571321694e-8	7.9866501057546e-16	2.543230664244512e-7	-1.6726769797121624e-20	-1.0174334191977297e-20	3.389415992761709e-11	7.088584268174435e-11	8.231146862247583e-10
98700000	0.004999851381057473	7.156358430384172e-50	-1.249578639918936e-43	2.0993461571321694e-8	7.9866501057546e-16	2.543230664244512e-7	-1.6726769796735526e-20	-1.03817042285902e-20	3.389415992761709e-11	7.088584268174435e-11	8.231146862247583e-10
98800000	0.004999851381057473	7.156358430384174e-50	-1.2508457607604048e-43	2.0993461571321694e-8	7.9866501057546e-16	2.543230664244512e-7	-1.672676979634943e-20	-1.058907180045243e-20	3.38941599276171e-11	7.088584268174436e-11	8.231146862247583e-10
98900000	0.004999851381057473	7.156358430384175e-50	-1.2521128816018739e-43	2.0993461571321694e-8	7.9866501057546e-16	2.543230664244512e-7	-1.6726769795963337e-20	-1.0796437896379351e-20	3.38941599276171e-11	7.088584268174436e-11	8.231146862247582e-10
99000000	0.004999851381057473	7.156358430384176e-50	-1.253380002443343e-43	2.0993461571321694e-8	7.9866501057546e-16	2.543230664244512e-7	-1.6726769795577242e-20	-1.1003803505186326e-20	3.38941599276171e-11	7.088584268174436e-11	8.231146862247582e-10
99100000	0.004999851381057473	7.156358430384177e-50	-1.254647123284812e-43	2.0993461571321694e-8	7.9866501057546e-16	2.543230664244512e-7	-1.6726769795191147e-20	-1.1211169615688718e-20	3.38941599276171e-11	7.088584268174436e-11	8.231146862247582e-10
99200000	0.004999851381057473	7.156358430384178e-50	-1.2559142441262808e-43	2.0993461571321694e-8	7.9866501057546e-16	2.543230664244512e-7	-1.6726769794805052e-20	-1.1418537216701892e-20	3.3894159927617104e-11	7.088584268174436e-11	8.231146862247582e-10
99300000	0.004999851381057473	7.156358430384179e-50	-1.2571813649677499e-43	2.0993461571321694e-8	7.9866501057546e-16	2.543230664244512e-7	-1.6726769794418957e-20	-1.1625907297041208e-20	3.3894159927617104e-11	7.088584268174436e-11	8.231146862247581e-10
99400000	0.004999851381057473	7.15635843038418e-50	-1.258448485809219e-43	2.0993461571321694e-8	7.9866501057546e-16	2.543230664244512e-7	-1.6726769794032857e-20	-1.1833280845522033e-20	3.3894159927617104e-11	7.088584268174436e-11	8.231146862247581e-10
99500000	0.004999851381057473	7.156358430384181e-50	-1.259715606650688e-43	2.0993461571321694e-8	7.9866501057546e-16	2.543230664244512e-7	-1.6726769793646756e-20	-1.2040658850959725e-20	3.3894159927617104e-11	7.088584268174436e-11	8.231146862247581e-10
99600000	0.004999851381057473	7.156358430384182e-50	-1.260982727492157e-43	2.0993461571321694e-8	7.9866501057546e-16	2.543230664244512e-7	-1.6726769793260652e-20	-1.2248042302169652e-20	3.3894159927617104e-11	7.088584268174438e-11	8.231146862247581e-10
99700000	0.004999851381057473	7.156358430384183e-50	-1.262249848333626e-43	2.0993461571321694e-8	7.9866501057546e-16	2.543230664244512e-7	-1.6726769792874542e-20	-1.2455432187967175e-20	3.389415992761711e-11	7.088584268174438e-11	8.23114686224758e-10
99800000	0.004999851381057473	7.156358430384184e-50	-1.2635169691750951e-43	2.0993461571321694e-8	7.9866501057546e-16	2.543230664244512e-7	-1.672676979248843e-20	-1.2662829497167658e-20	3.389415992761711e-11	7.088584268174438e-11	8.23114686224758e-10
99900000	0.004999851381057473	7.156358430384185e-50	-1.2647840900165644e-43	2.0993461571321694e-8	7.9866501057546e-16	2.543230664244512e-7	-1.6726769792102313e-20	-1.2870235218586462e-20	3.389415992761711e-11	7.088584268174438e-11	8.23114686224758e-10
100000000	0.004999851381057473	7.156358430384186e-50	-1.2660512108580334e-43	2.0993461571321694e-8	7.9866501057546e-16	2.543230664244512e-7	-1.672676979171619e-20	-1.3077650341038954e-20	3.389415992761711e-11	7.088584268174438e-11	8.23114686224758e-10
