# Supplementary material for: Thermodynamics Underpinning the Microbial Community‐Level Nitrogen Energy Metabolism
Source: Environ Microbiol. 2025 Feb 16;27(2):e70055. doi: 10.1111/1462-2920.70055 (PMC11830459; doi:10.1111/1462-2920.70055)
Supplement: Supplementary file 1 — Data S1. [file EMI-27-e70055-s001.zip › SI/Nnetwork/Results/kdef_-10/Iin_-5/p_0.2/O2_-8.6_H_-6..csv]

time	N2	N2H4	N2H5	N2O	NH2OH	NH3	NH3OH	NH4	NO	NO2	NO3
0	0.00001	0.00001	0.00001	0.00001	0.00001	0.00001	0.00001	0.00001	0.00001	0.00001	0.00001
100000	0.0047526313160903225	1.832126287134846e-49	-3.915640151242944e-42	1.0385994788506366e-11	1.0915212506153202e-14	0.0004947373469963177	1.0889032690056778e-21	4.04026672359332e-15	1.7506598236512452e-15	3.416882620841836e-14	1.742090329792807e-16
200000	0.004752631316090322	1.8321262871348516e-49	-1.6103768046607122e-41	1.0385994788506368e-11	1.0915212506196565e-14	0.0004947373469963177	-6.792843602668116e-22	4.040266732436691e-15	1.7506598236512462e-15	3.4168826212727196e-14	1.7420903297928075e-16
300000	0.004752631316090323	1.8321262871348417e-49	-2.829189289764423e-41	1.0385994788506366e-11	1.0915212506197004e-14	0.0004947373469963178	-2.0529070399405496e-21	4.040266732525957e-15	1.7506598236512438e-15	3.416882621277016e-14	1.7420903297928055e-16
400000	0.004752631316090324	1.832126287134838e-49	-4.0480017585971607e-41	1.0385994788506366e-11	1.0915212506196953e-14	0.0004947373469963178	-2.6606580367849033e-21	4.040266732515543e-15	1.7506598236512429e-15	3.416882621276522e-14	1.7420903297928048e-16
500000	0.004752631316090325	1.832126287134838e-49	-5.266814193367967e-41	1.0385994788506366e-11	1.091521250619695e-14	0.0004947373469963178	-2.6796311928913165e-21	4.040266732515122e-15	1.7506598236512429e-15	3.4168826212765017e-14	1.7420903297928048e-16
600000	0.004752631316090324	1.83212628713484e-49	-6.48562660623412e-41	1.0385994788506366e-11	1.091521250619698e-14	0.0004947373469963178	-2.319971265432812e-21	4.040266732521129e-15	1.7506598236512435e-15	3.416882621276787e-14	1.742090329792805e-16
700000	0.004752631316090324	1.8321262871348436e-49	-7.7044390093529e-41	1.0385994788506368e-11	1.0915212506197023e-14	0.0004947373469963177	-1.7918230115824134e-21	4.0402667325299955e-15	1.7506598236512442e-15	3.416882621277207e-14	1.7420903297928058e-16
800000	0.004752631316090323	1.8321262871348466e-49	-8.923251414881583e-41	1.0385994788506368e-11	1.0915212506197062e-14	0.0004947373469963177	-1.3053311885131434e-21	4.040266732538155e-15	1.750659823651245e-15	3.416882621277594e-14	1.7420903297928063e-16
900000	0.004752631316090323	1.832126287134848e-49	-1.014206383497745e-40	1.0385994788506368e-11	1.0915212506197081e-14	0.0004947373469963177	-1.070640553398025e-21	4.04026673254204e-15	1.7506598236512454e-15	3.4168826212777784e-14	1.7420903297928065e-16
1000000	0.004752631316090323	1.832126287134848e-49	-1.1360876257358366e-40	1.0385994788506368e-11	1.0915212506197081e-14	0.0004947373469963177	-1.0658955382222323e-21	4.040266732542031e-15	1.7506598236512454e-15	3.416882621277778e-14	1.7420903297928065e-16
1100000	0.004752631316090323	1.832126287134848e-49	-1.2579688657877978e-40	1.0385994788506368e-11	1.0915212506197081e-14	0.0004947373469963177	-1.062486489362052e-21	4.040266732542019e-15	1.7506598236512454e-15	3.416882621277777e-14	1.7420903297928065e-16
1200000	0.004752631316090323	1.832126287134848e-49	-1.3798501042459058e-40	1.0385994788506368e-11	1.0915212506197081e-14	0.0004947373469963177	-1.0590774405018716e-21	4.040266732542021e-15	1.7506598236512454e-15	3.416882621277777e-14	1.7420903297928065e-16
1300000	0.0047526313160903225	1.8321262871348485e-49	-1.5017313417180245e-40	1.0385994788506368e-11	1.0915212506197081e-14	0.0004947373469963177	-1.0556683916416913e-21	4.040266732542031e-15	1.7506598236512456e-15	3.416882621277778e-14	1.7420903297928065e-16
1400000	0.0047526313160903225	1.8321262871348485e-49	-1.6236125788120178e-40	1.0385994788506368e-11	1.0915212506197083e-14	0.0004947373469963177	-1.052259342781511e-21	4.040266732542044e-15	1.7506598236512456e-15	3.4168826212777784e-14	1.7420903297928065e-16
1500000	0.004752631316090322	1.8321262871348485e-49	-1.7454938161357498e-40	1.0385994788506368e-11	1.0915212506197083e-14	0.0004947373469963177	-1.0488502939213306e-21	4.040266732542056e-15	1.7506598236512456e-15	3.416882621277779e-14	1.7420903297928065e-16
1600000	0.004752631316090322	1.8321262871348485e-49	-1.8673750542892694e-40	1.0385994788506368e-11	1.0915212506197083e-14	0.0004947373469963177	-1.0454412450611504e-21	4.0402667325420596e-15	1.7506598236512456e-15	3.416882621277779e-14	1.7420903297928065e-16
1700000	0.004752631316090322	1.8321262871348485e-49	-1.989256292907699e-40	1.0385994788506368e-11	1.0915212506197083e-14	0.0004947373469963177	-1.0420321962009701e-21	4.0402667325420596e-15	1.7506598236512456e-15	3.416882621277779e-14	1.7420903297928065e-16
1800000	0.004752631316090322	1.8321262871348485e-49	-2.111137531499163e-40	1.0385994788506368e-11	1.0915212506197083e-14	0.0004947373469963177	-1.0386231473407899e-21	4.0402667325420596e-15	1.7506598236512456e-15	3.416882621277779e-14	1.7420903297928065e-16
1900000	0.004752631316090321	1.8321262871348485e-49	-2.2330187700642665e-40	1.0385994788506368e-11	1.0915212506197083e-14	0.0004947373469963177	-1.0352140984806096e-21	4.0402667325420596e-15	1.7506598236512456e-15	3.416882621277779e-14	1.7420903297928065e-16
2000000	0.004752631316090321	1.832126287134849e-49	-2.3549000086036194e-40	1.0385994788506368e-11	1.0915212506197084e-14	0.0004947373469963177	-1.0318050496204294e-21	4.0402667325420596e-15	1.7506598236512458e-15	3.416882621277779e-14	1.7420903297928068e-16
2100000	0.004752631316090321	1.832126287134849e-49	-2.4767812471178286e-40	1.0385994788506368e-11	1.0915212506197084e-14	0.0004947373469963177	-1.028396000760249e-21	4.0402667325420596e-15	1.7506598236512458e-15	3.416882621277779e-14	1.7420903297928068e-16
2200000	0.004752631316090321	1.832126287134849e-49	-2.598662485607501e-40	1.0385994788506368e-11	1.0915212506197084e-14	0.0004947373469963177	-1.0249869519000687e-21	4.0402667325420596e-15	1.7506598236512458e-15	3.416882621277779e-14	1.7420903297928068e-16
2300000	0.004752631316090321	1.832126287134849e-49	-2.7205437240732453e-40	1.0385994788506368e-11	1.0915212506197084e-14	0.0004947373469963177	-1.0215779030398884e-21	4.0402667325420596e-15	1.7506598236512458e-15	3.416882621277779e-14	1.7420903297928068e-16
2400000	0.00475263131609032	1.832126287134849e-49	-2.8424249625156696e-40	1.0385994788506368e-11	1.0915212506197084e-14	0.0004947373469963177	-1.0181688541797082e-21	4.0402667325420596e-15	1.7506598236512458e-15	3.416882621277779e-14	1.7420903297928068e-16
2500000	0.00475263131609032	1.832126287134849e-49	-2.964306200935382e-40	1.0385994788506368e-11	1.0915212506197084e-14	0.0004947373469963177	-1.014759805319528e-21	4.0402667325420596e-15	1.7506598236512458e-15	3.416882621277779e-14	1.7420903297928068e-16
2600000	0.00475263131609032	1.832126287134849e-49	-3.0861874393329896e-40	1.0385994788506368e-11	1.0915212506197084e-14	0.0004947373469963177	-1.0113507564593475e-21	4.0402667325420596e-15	1.7506598236512458e-15	3.416882621277779e-14	1.7420903297928068e-16
2700000	0.00475263131609032	1.832126287134849e-49	-3.2080686777091014e-40	1.0385994788506368e-11	1.0915212506197084e-14	0.0004947373469963177	-1.0079417075991672e-21	4.0402667325420596e-15	1.7506598236512458e-15	3.416882621277779e-14	1.7420903297928068e-16
2800000	0.00475263131609032	1.832126287134849e-49	-3.329949916064325e-40	1.0385994788506368e-11	1.0915212506197084e-14	0.0004947373469963177	-1.004532658738987e-21	4.0402667325420596e-15	1.7506598236512458e-15	3.416882621277779e-14	1.7420903297928068e-16
2900000	0.00475263131609032	1.832126287134849e-49	-3.451831154399266e-40	1.0385994788506368e-11	1.0915212506197084e-14	0.0004947373469963178	-1.0011236098788067e-21	4.0402667325420596e-15	1.7506598236512458e-15	3.416882621277779e-14	1.7420903297928068e-16
3000000	0.00475263131609032	1.832126287134849e-49	-3.573712392714536e-40	1.0385994788506368e-11	1.0915212506197084e-14	0.0004947373469963178	-9.977145610186265e-22	4.0402667325420596e-15	1.7506598236512458e-15	3.416882621277779e-14	1.7420903297928068e-16
3100000	0.00475263131609032	1.832126287134849e-49	-3.6955936310107404e-40	1.0385994788506368e-11	1.0915212506197086e-14	0.0004947373469963178	-9.943055121584462e-22	4.0402667325420596e-15	1.7506598236512458e-15	3.416882621277779e-14	1.7420903297928068e-16
3200000	0.00475263131609032	1.832126287134849e-49	-3.817474869288486e-40	1.0385994788506368e-11	1.0915212506197086e-14	0.0004947373469963178	-9.908964632982658e-22	4.04026673254206e-15	1.7506598236512458e-15	3.416882621277779e-14	1.7420903297928068e-16
3300000	0.00475263131609032	1.832126287134849e-49	-3.939356107548384e-40	1.0385994788506368e-11	1.0915212506197086e-14	0.0004947373469963178	-9.874874144380855e-22	4.04026673254206e-15	1.7506598236512458e-15	3.416882621277779e-14	1.742090329792807e-16
3400000	0.00475263131609032	1.832126287134849e-49	-4.06123734579104e-40	1.0385994788506368e-11	1.0915212506197086e-14	0.0004947373469963178	-9.840783655779053e-22	4.04026673254206e-15	1.7506598236512458e-15	3.416882621277779e-14	1.742090329792807e-16
3500000	0.00475263131609032	1.832126287134849e-49	-4.183118584017062e-40	1.0385994788506368e-11	1.0915212506197086e-14	0.0004947373469963178	-9.80669316717725e-22	4.04026673254206e-15	1.7506598236512458e-15	3.416882621277779e-14	1.742090329792807e-16
3600000	0.00475263131609032	1.832126287134849e-49	-4.304999822227059e-40	1.0385994788506368e-11	1.0915212506197086e-14	0.0004947373469963178	-9.772602678575448e-22	4.04026673254206e-15	1.7506598236512458e-15	3.416882621277779e-14	1.742090329792807e-16
3700000	0.00475263131609032	1.832126287134849e-49	-4.426881060421638e-40	1.0385994788506368e-11	1.0915212506197086e-14	0.0004947373469963178	-9.738512189973645e-22	4.04026673254206e-15	1.7506598236512458e-15	3.416882621277779e-14	1.742090329792807e-16
3800000	0.00475263131609032	1.832126287134849e-49	-4.5487622986014065e-40	1.0385994788506368e-11	1.0915212506197086e-14	0.0004947373469963178	-9.70442170137184e-22	4.04026673254206e-15	1.7506598236512458e-15	3.416882621277779e-14	1.742090329792807e-16
3900000	0.00475263131609032	1.832126287134849e-49	-4.670643536766973e-40	1.0385994788506368e-11	1.0915212506197086e-14	0.0004947373469963178	-9.670331212770038e-22	4.04026673254206e-15	1.7506598236512458e-15	3.416882621277779e-14	1.742090329792807e-16
4000000	0.00475263131609032	1.832126287134849e-49	-4.792524774918945e-40	1.0385994788506368e-11	1.0915212506197086e-14	0.0004947373469963178	-9.636240724168235e-22	4.04026673254206e-15	1.7506598236512458e-15	3.416882621277779e-14	1.742090329792807e-16
4100000	0.00475263131609032	1.832126287134849e-49	-4.914406013057931e-40	1.0385994788506368e-11	1.0915212506197086e-14	0.0004947373469963178	-9.602150235566433e-22	4.04026673254206e-15	1.7506598236512458e-15	3.416882621277779e-14	1.742090329792807e-16
4200000	0.00475263131609032	1.832126287134849e-49	-5.0362872511845385e-40	1.0385994788506368e-11	1.0915212506197086e-14	0.0004947373469963178	-9.56805974696463e-22	4.04026673254206e-15	1.7506598236512458e-15	3.416882621277779e-14	1.742090329792807e-16
4300000	0.00475263131609032	1.832126287134849e-49	-5.1581684892993755e-40	1.0385994788506368e-11	1.0915212506197086e-14	0.0004947373469963178	-9.533969258362826e-22	4.04026673254206e-15	1.7506598236512458e-15	3.416882621277779e-14	1.742090329792807e-16
4400000	0.00475263131609032	1.832126287134849e-49	-5.2800497274030484e-40	1.0385994788506368e-11	1.0915212506197086e-14	0.0004947373469963178	-9.499878769761023e-22	4.04026673254206e-15	1.7506598236512458e-15	3.416882621277779e-14	1.742090329792807e-16
4500000	0.00475263131609032	1.8321262871348485e-49	-5.401930965496167e-40	1.0385994788506368e-11	1.0915212506197086e-14	0.0004947373469963178	-9.465788281159221e-22	4.04026673254206e-15	1.7506598236512458e-15	3.416882621277779e-14	1.742090329792807e-16
4600000	0.00475263131609032	1.8321262871348485e-49	-5.52381220357934e-40	1.0385994788506368e-11	1.0915212506197086e-14	0.0004947373469963178	-9.431697792557418e-22	4.04026673254206e-15	1.7506598236512458e-15	3.416882621277779e-14	1.742090329792807e-16
4700000	0.00475263131609032	1.8321262871348485e-49	-5.645693441653172e-40	1.0385994788506368e-11	1.0915212506197086e-14	0.0004947373469963178	-9.397607303955616e-22	4.04026673254206e-15	1.7506598236512458e-15	3.416882621277779e-14	1.742090329792807e-16
4800000	0.00475263131609032	1.8321262871348485e-49	-5.767574679718273e-40	1.0385994788506368e-11	1.0915212506197086e-14	0.0004947373469963178	-9.363516815353811e-22	4.04026673254206e-15	1.7506598236512458e-15	3.416882621277779e-14	1.742090329792807e-16
4900000	0.00475263131609032	1.8321262871348485e-49	-5.8894559177752506e-40	1.0385994788506368e-11	1.0915212506197086e-14	0.0004947373469963177	-9.329426326752009e-22	4.04026673254206e-15	1.7506598236512458e-15	3.416882621277779e-14	1.742090329792807e-16
5000000	0.00475263131609032	1.8321262871348485e-49	-6.011337155824712e-40	1.0385994788506368e-11	1.0915212506197086e-14	0.0004947373469963177	-9.295335838150206e-22	4.04026673254206e-15	1.7506598236512456e-15	3.416882621277779e-14	1.742090329792807e-16
5100000	0.00475263131609032	1.8321262871348485e-49	-6.133218393867266e-40	1.0385994788506368e-11	1.0915212506197086e-14	0.0004947373469963177	-9.261245349548404e-22	4.04026673254206e-15	1.7506598236512456e-15	3.416882621277779e-14	1.742090329792807e-16
5200000	0.00475263131609032	1.8321262871348485e-49	-6.25509963190352e-40	1.0385994788506368e-11	1.0915212506197086e-14	0.0004947373469963177	-9.227154860946601e-22	4.04026673254206e-15	1.7506598236512456e-15	3.416882621277779e-14	1.742090329792807e-16
5300000	0.00475263131609032	1.8321262871348485e-49	-6.376980869934082e-40	1.0385994788506368e-11	1.0915212506197086e-14	0.0004947373469963177	-9.193064372344797e-22	4.04026673254206e-15	1.7506598236512456e-15	3.416882621277779e-14	1.742090329792807e-16
5400000	0.004752631316090321	1.832126287134848e-49	-6.49886210795956e-40	1.0385994788506368e-11	1.0915212506197086e-14	0.0004947373469963177	-9.158973883742994e-22	4.04026673254206e-15	1.7506598236512456e-15	3.416882621277779e-14	1.742090329792807e-16
5500000	0.004752631316090321	1.832126287134848e-49	-6.620743345980562e-40	1.0385994788506368e-11	1.0915212506197086e-14	0.0004947373469963177	-9.124883395141192e-22	4.04026673254206e-15	1.7506598236512456e-15	3.416882621277779e-14	1.742090329792807e-16
5600000	0.004752631316090321	1.832126287134848e-49	-6.742624583997695e-40	1.0385994788506368e-11	1.0915212506197086e-14	0.0004947373469963177	-9.09079290653939e-22	4.04026673254206e-15	1.7506598236512456e-15	3.416882621277779e-14	1.742090329792807e-16
5700000	0.004752631316090321	1.832126287134848e-49	-6.8645058220115674e-40	1.0385994788506368e-11	1.0915212506197086e-14	0.0004947373469963177	-9.056702417937587e-22	4.04026673254206e-15	1.7506598236512456e-15	3.416882621277779e-14	1.742090329792807e-16
5800000	0.004752631316090321	1.832126287134848e-49	-6.986387060022787e-40	1.0385994788506368e-11	1.0915212506197086e-14	0.0004947373469963177	-9.022611929335784e-22	4.04026673254206e-15	1.7506598236512456e-15	3.416882621277779e-14	1.742090329792807e-16
5900000	0.004752631316090321	1.832126287134848e-49	-7.108268298031962e-40	1.0385994788506368e-11	1.0915212506197086e-14	0.0004947373469963177	-8.98852144073398e-22	4.04026673254206e-15	1.7506598236512456e-15	3.416882621277779e-14	1.742090329792807e-16
6000000	0.004752631316090321	1.832126287134848e-49	-7.2301495360397e-40	1.0385994788506368e-11	1.0915212506197084e-14	0.0004947373469963177	-8.954430952132177e-22	4.04026673254206e-15	1.7506598236512456e-15	3.416882621277779e-14	1.742090329792807e-16
6100000	0.004752631316090321	1.832126287134848e-49	-7.352030774046609e-40	1.0385994788506368e-11	1.0915212506197084e-14	0.0004947373469963177	-8.920340463530375e-22	4.04026673254206e-15	1.7506598236512456e-15	3.416882621277779e-14	1.742090329792807e-16
6200000	0.004752631316090321	1.8321262871348478e-49	-7.473912012053296e-40	1.0385994788506368e-11	1.0915212506197084e-14	0.0004947373469963177	-8.886249974928572e-22	4.04026673254206e-15	1.7506598236512454e-15	3.416882621277779e-14	1.742090329792807e-16
6300000	0.004752631316090321	1.8321262871348478e-49	-7.59579325006037e-40	1.0385994788506368e-11	1.0915212506197084e-14	0.0004947373469963177	-8.85215948632677e-22	4.04026673254206e-15	1.7506598236512454e-15	3.416882621277779e-14	1.742090329792807e-16
6400000	0.004752631316090322	1.8321262871348478e-49	-7.717674488068438e-40	1.0385994788506368e-11	1.0915212506197084e-14	0.0004947373469963177	-8.818068997724967e-22	4.04026673254206e-15	1.7506598236512454e-15	3.416882621277779e-14	1.742090329792807e-16
6500000	0.004752631316090322	1.8321262871348478e-49	-7.839555726078109e-40	1.0385994788506368e-11	1.0915212506197084e-14	0.0004947373469963177	-8.783978509123163e-22	4.04026673254206e-15	1.7506598236512454e-15	3.416882621277779e-14	1.742090329792807e-16
6600000	0.004752631316090322	1.8321262871348478e-49	-7.96143696408999e-40	1.0385994788506368e-11	1.0915212506197084e-14	0.0004947373469963177	-8.74988802052136e-22	4.04026673254206e-15	1.7506598236512454e-15	3.416882621277779e-14	1.742090329792807e-16
6700000	0.004752631316090322	1.8321262871348478e-49	-8.08331820210469e-40	1.0385994788506368e-11	1.0915212506197084e-14	0.0004947373469963177	-8.715797531919558e-22	4.04026673254206e-15	1.7506598236512454e-15	3.416882621277779e-14	1.742090329792807e-16
6800000	0.004752631316090322	1.8321262871348478e-49	-8.205199440122814e-40	1.0385994788506368e-11	1.0915212506197084e-14	0.0004947373469963177	-8.681707043317755e-22	4.04026673254206e-15	1.7506598236512454e-15	3.416882621277779e-14	1.742090329792807e-16
6900000	0.004752631316090322	1.8321262871348474e-49	-8.327080678144973e-40	1.0385994788506368e-11	1.0915212506197084e-14	0.0004947373469963177	-8.647616554715953e-22	4.04026673254206e-15	1.7506598236512454e-15	3.416882621277779e-14	1.742090329792807e-16
7000000	0.004752631316090322	1.8321262871348474e-49	-8.448961916171773e-40	1.0385994788506368e-11	1.0915212506197084e-14	0.0004947373469963177	-8.613526066114148e-22	4.04026673254206e-15	1.7506598236512454e-15	3.416882621277779e-14	1.742090329792807e-16
7100000	0.004752631316090322	1.8321262871348474e-49	-8.570843154203822e-40	1.0385994788506368e-11	1.0915212506197084e-14	0.0004947373469963177	-8.579435577512346e-22	4.04026673254206e-15	1.7506598236512454e-15	3.416882621277779e-14	1.742090329792807e-16
7200000	0.004752631316090322	1.8321262871348474e-49	-8.69272439224173e-40	1.0385994788506368e-11	1.0915212506197084e-14	0.0004947373469963177	-8.545345088910543e-22	4.04026673254206e-15	1.7506598236512454e-15	3.416882621277779e-14	1.742090329792807e-16
7300000	0.004752631316090322	1.8321262871348474e-49	-8.814605630286101e-40	1.0385994788506368e-11	1.0915212506197084e-14	0.0004947373469963177	-8.51125460030874e-22	4.04026673254206e-15	1.7506598236512454e-15	3.416882621277779e-14	1.742090329792807e-16
7400000	0.004752631316090322	1.8321262871348474e-49	-8.936486868337547e-40	1.0385994788506368e-11	1.0915212506197084e-14	0.0004947373469963177	-8.477164111706938e-22	4.04026673254206e-15	1.7506598236512454e-15	3.416882621277779e-14	1.742090329792807e-16
7500000	0.0047526313160903225	1.8321262871348474e-49	-9.058368106396673e-40	1.0385994788506368e-11	1.0915212506197084e-14	0.0004947373469963177	-8.443073623105135e-22	4.04026673254206e-15	1.7506598236512452e-15	3.416882621277779e-14	1.742090329792807e-16
7600000	0.0047526313160903225	1.8321262871348474e-49	-9.180249344464089e-40	1.0385994788506368e-11	1.0915212506197084e-14	0.0004947373469963177	-8.408983134503332e-22	4.04026673254206e-15	1.7506598236512452e-15	3.416882621277779e-14	1.742090329792807e-16
7700000	0.0047526313160903225	1.8321262871348474e-49	-9.302130582540401e-40	1.0385994788506368e-11	1.0915212506197084e-14	0.0004947373469963177	-8.374892645901529e-22	4.04026673254206e-15	1.7506598236512452e-15	3.416882621277779e-14	1.742090329792807e-16
7800000	0.0047526313160903225	1.832126287134847e-49	-9.424011820626216e-40	1.0385994788506368e-11	1.0915212506197084e-14	0.0004947373469963177	-8.340802157299726e-22	4.04026673254206e-15	1.7506598236512452e-15	3.416882621277779e-14	1.742090329792807e-16
7900000	0.0047526313160903225	1.832126287134847e-49	-9.545893058722145e-40	1.0385994788506368e-11	1.0915212506197084e-14	0.0004947373469963177	-8.306711668697923e-22	4.04026673254206e-15	1.7506598236512452e-15	3.416882621277779e-14	1.742090329792807e-16
8000000	0.0047526313160903225	1.832126287134847e-49	-9.667774296828793e-40	1.0385994788506368e-11	1.0915212506197084e-14	0.0004947373469963177	-8.27262118009612e-22	4.04026673254206e-15	1.7506598236512452e-15	3.416882621277779e-14	1.742090329792807e-16
8100000	0.0047526313160903225	1.832126287134847e-49	-9.789655534946771e-40	1.0385994788506368e-11	1.0915212506197084e-14	0.0004947373469963177	-8.2385306914943175e-22	4.04026673254206e-15	1.7506598236512452e-15	3.416882621277779e-14	1.742090329792807e-16
8200000	0.0047526313160903225	1.832126287134847e-49	-9.911536773076684e-40	1.0385994788506368e-11	1.0915212506197084e-14	0.0004947373469963177	-8.204440202892514e-22	4.04026673254206e-15	1.7506598236512452e-15	3.416882621277779e-14	1.742090329792807e-16
8300000	0.0047526313160903225	1.832126287134847e-49	-1.0033418011219142e-39	1.0385994788506368e-11	1.0915212506197084e-14	0.0004947373469963177	-8.1703497142907115e-22	4.04026673254206e-15	1.7506598236512452e-15	3.416882621277779e-14	1.742090329792807e-16
8400000	0.0047526313160903225	1.832126287134847e-49	-1.015529924937475e-39	1.0385994788506368e-11	1.0915212506197084e-14	0.0004947373469963177	-8.136259225688909e-22	4.04026673254206e-15	1.7506598236512452e-15	3.416882621277779e-14	1.742090329792807e-16
8500000	0.0047526313160903225	1.832126287134847e-49	-1.0277180487527265e-39	1.0385994788506368e-11	1.0915212506197084e-14	0.0004947373469963177	-8.102168737087106e-22	4.04026673254206e-15	1.7506598236512452e-15	3.416882621277779e-14	1.742090329792807e-16
8600000	0.0047526313160903225	1.832126287134847e-49	-1.0399061725652889e-39	1.0385994788506368e-11	1.0915212506197084e-14	0.0004947373469963177	-8.068078248485303e-22	4.04026673254206e-15	1.7506598236512452e-15	3.416882621277779e-14	1.742090329792807e-16
8700000	0.0047526313160903225	1.832126287134847e-49	-1.0520942963752032e-39	1.0385994788506368e-11	1.0915212506197084e-14	0.0004947373469963177	-8.0339877598834995e-22	4.04026673254206e-15	1.7506598236512452e-15	3.416882621277779e-14	1.742090329792807e-16
8800000	0.0047526313160903225	1.832126287134847e-49	-1.0642824201825298e-39	1.0385994788506368e-11	1.0915212506197084e-14	0.0004947373469963177	-7.999897271281697e-22	4.04026673254206e-15	1.7506598236512452e-15	3.416882621277779e-14	1.742090329792807e-16
8900000	0.0047526313160903225	1.832126287134847e-49	-1.0764705439873297e-39	1.0385994788506368e-11	1.0915212506197084e-14	0.0004947373469963177	-7.965806782679894e-22	4.04026673254206e-15	1.7506598236512452e-15	3.416882621277779e-14	1.742090329792807e-16
9000000	0.0047526313160903225	1.832126287134847e-49	-1.0886586677896639e-39	1.0385994788506368e-11	1.0915212506197084e-14	0.0004947373469963177	-7.931716294078092e-22	4.04026673254206e-15	1.7506598236512452e-15	3.416882621277779e-14	1.742090329792807e-16
9100000	0.0047526313160903225	1.832126287134847e-49	-1.100846791589593e-39	1.0385994788506368e-11	1.0915212506197084e-14	0.0004947373469963177	-7.897625805476288e-22	4.04026673254206e-15	1.7506598236512452e-15	3.416882621277779e-14	1.742090329792807e-16
9200000	0.0047526313160903225	1.832126287134847e-49	-1.1130349153871775e-39	1.0385994788506368e-11	1.0915212506197084e-14	0.0004947373469963177	-7.863535316874486e-22	4.04026673254206e-15	1.7506598236512452e-15	3.416882621277779e-14	1.742090329792807e-16
9300000	0.0047526313160903225	1.832126287134847e-49	-1.1252230391824786e-39	1.0385994788506368e-11	1.0915212506197084e-14	0.0004947373469963177	-7.829444828272682e-22	4.04026673254206e-15	1.7506598236512452e-15	3.416882621277779e-14	1.742090329792807e-16
9400000	0.0047526313160903225	1.832126287134847e-49	-1.1374111629755567e-39	1.0385994788506368e-11	1.0915212506197084e-14	0.0004947373469963177	-7.79535433967088e-22	4.04026673254206e-15	1.7506598236512452e-15	3.416882621277779e-14	1.742090329792807e-16
9500000	0.0047526313160903225	1.832126287134847e-49	-1.1495992867664733e-39	1.0385994788506368e-11	1.0915212506197084e-14	0.0004947373469963177	-7.761263851069077e-22	4.04026673254206e-15	1.7506598236512452e-15	3.416882621277779e-14	1.742090329792807e-16
9600000	0.0047526313160903225	1.832126287134847e-49	-1.1617874105552883e-39	1.0385994788506368e-11	1.0915212506197084e-14	0.0004947373469963177	-7.727173362467275e-22	4.04026673254206e-15	1.7506598236512452e-15	3.416882621277779e-14	1.742090329792807e-16
9700000	0.0047526313160903225	1.832126287134847e-49	-1.173975534342063e-39	1.0385994788506368e-11	1.0915212506197084e-14	0.0004947373469963177	-7.693082873865471e-22	4.04026673254206e-15	1.7506598236512452e-15	3.416882621277779e-14	1.742090329792807e-16
9800000	0.0047526313160903225	1.832126287134847e-49	-1.1861636581268581e-39	1.0385994788506368e-11	1.0915212506197084e-14	0.0004947373469963177	-7.658992385263669e-22	4.04026673254206e-15	1.7506598236512452e-15	3.416882621277779e-14	1.742090329792807e-16
9900000	0.0047526313160903225	1.832126287134847e-49	-1.1983517819097343e-39	1.0385994788506368e-11	1.0915212506197084e-14	0.0004947373469963177	-7.624901896661865e-22	4.04026673254206e-15	1.7506598236512452e-15	3.416882621277779e-14	1.742090329792807e-16
10000000	0.0047526313160903225	1.832126287134847e-49	-1.2105399056907526e-39	1.0385994788506368e-11	1.0915212506197084e-14	0.0004947373469963177	-7.590811408060063e-22	4.04026673254206e-15	1.7506598236512452e-15	3.416882621277779e-14	1.742090329792807e-16
10100000	0.0047526313160903225	1.832126287134847e-49	-1.2227280294699735e-39	1.0385994788506368e-11	1.0915212506197084e-14	0.0004947373469963177	-7.55672091945826e-22	4.04026673254206e-15	1.7506598236512452e-15	3.416882621277779e-14	1.742090329792807e-16
10200000	0.0047526313160903225	1.832126287134847e-49	-1.234916153247458e-39	1.0385994788506368e-11	1.0915212506197084e-14	0.0004947373469963177	-7.522630430856457e-22	4.04026673254206e-15	1.7506598236512452e-15	3.416882621277779e-14	1.742090329792807e-16
10300000	0.0047526313160903225	1.832126287134847e-49	-1.2471042770232668e-39	1.0385994788506368e-11	1.0915212506197084e-14	0.0004947373469963177	-7.488539942254654e-22	4.04026673254206e-15	1.7506598236512452e-15	3.416882621277779e-14	1.742090329792807e-16
10400000	0.0047526313160903225	1.832126287134847e-49	-1.2592924007974606e-39	1.0385994788506368e-11	1.0915212506197084e-14	0.0004947373469963177	-7.454449453652851e-22	4.04026673254206e-15	1.7506598236512452e-15	3.416882621277779e-14	1.742090329792807e-16
10500000	0.0047526313160903225	1.832126287134847e-49	-1.2714805245701003e-39	1.0385994788506368e-11	1.0915212506197084e-14	0.0004947373469963177	-7.420358965051048e-22	4.04026673254206e-15	1.7506598236512452e-15	3.416882621277779e-14	1.742090329792807e-16
10600000	0.0047526313160903225	1.832126287134847e-49	-1.2836686483412468e-39	1.0385994788506368e-11	1.0915212506197084e-14	0.0004947373469963177	-7.386268476449246e-22	4.04026673254206e-15	1.7506598236512452e-15	3.416882621277779e-14	1.742090329792807e-16
10700000	0.0047526313160903225	1.832126287134847e-49	-1.2958567721109606e-39	1.0385994788506368e-11	1.0915212506197084e-14	0.0004947373469963177	-7.352177987847443e-22	4.04026673254206e-15	1.7506598236512452e-15	3.416882621277779e-14	1.742090329792807e-16
10800000	0.0047526313160903225	1.832126287134847e-49	-1.3080448958793029e-39	1.0385994788506368e-11	1.0915212506197084e-14	0.0004947373469963177	-7.31808749924564e-22	4.04026673254206e-15	1.7506598236512452e-15	3.416882621277779e-14	1.742090329792807e-16
10900000	0.0047526313160903225	1.832126287134847e-49	-1.320233019646334e-39	1.0385994788506368e-11	1.0915212506197084e-14	0.0004947373469963177	-7.283997010643837e-22	4.04026673254206e-15	1.7506598236512452e-15	3.416882621277779e-14	1.742090329792807e-16
11000000	0.0047526313160903225	1.832126287134847e-49	-1.3324211434121148e-39	1.0385994788506368e-11	1.0915212506197084e-14	0.0004947373469963177	-7.249906522042034e-22	4.04026673254206e-15	1.7506598236512452e-15	3.416882621277779e-14	1.742090329792807e-16
11100000	0.0047526313160903225	1.832126287134847e-49	-1.3446092671767065e-39	1.0385994788506368e-11	1.0915212506197084e-14	0.0004947373469963177	-7.215816033440231e-22	4.04026673254206e-15	1.7506598236512452e-15	3.416882621277779e-14	1.742090329792807e-16
11200000	0.0047526313160903225	1.832126287134847e-49	-1.3567973909401694e-39	1.0385994788506368e-11	1.0915212506197084e-14	0.0004947373469963177	-7.181725544838429e-22	4.04026673254206e-15	1.7506598236512452e-15	3.416882621277779e-14	1.742090329792807e-16
11300000	0.0047526313160903225	1.8321262871348474e-49	-1.3689855147025646e-39	1.0385994788506368e-11	1.0915212506197084e-14	0.0004947373469963177	-7.147635056236625e-22	4.04026673254206e-15	1.7506598236512452e-15	3.416882621277779e-14	1.742090329792807e-16
11400000	0.0047526313160903225	1.8321262871348474e-49	-1.3811736384639525e-39	1.0385994788506368e-11	1.0915212506197084e-14	0.0004947373469963177	-7.113544567634823e-22	4.04026673254206e-15	1.7506598236512452e-15	3.416882621277779e-14	1.742090329792807e-16
11500000	0.0047526313160903225	1.8321262871348474e-49	-1.3933617622243945e-39	1.0385994788506368e-11	1.0915212506197084e-14	0.0004947373469963177	-7.07945407903302e-22	4.04026673254206e-15	1.7506598236512452e-15	3.416882621277779e-14	1.742090329792807e-16
11600000	0.0047526313160903225	1.8321262871348474e-49	-1.4055498859839507e-39	1.0385994788506368e-11	1.0915212506197084e-14	0.0004947373469963177	-7.045363590431217e-22	4.04026673254206e-15	1.7506598236512452e-15	3.416882621277779e-14	1.742090329792807e-16
11700000	0.0047526313160903225	1.8321262871348474e-49	-1.4177380097426825e-39	1.0385994788506368e-11	1.0915212506197084e-14	0.0004947373469963177	-7.011273101829414e-22	4.04026673254206e-15	1.7506598236512452e-15	3.416882621277779e-14	1.742090329792807e-16
11800000	0.0047526313160903225	1.8321262871348474e-49	-1.4299261335006503e-39	1.0385994788506368e-11	1.0915212506197084e-14	0.0004947373469963177	-6.977182613227612e-22	4.04026673254206e-15	1.7506598236512452e-15	3.416882621277779e-14	1.742090329792807e-16
11900000	0.0047526313160903225	1.8321262871348474e-49	-1.442114257257915e-39	1.0385994788506368e-11	1.0915212506197084e-14	0.0004947373469963177	-6.943092124625808e-22	4.04026673254206e-15	1.7506598236512452e-15	3.416882621277779e-14	1.742090329792807e-16
12000000	0.0047526313160903225	1.8321262871348474e-49	-1.4543023810145374e-39	1.0385994788506368e-11	1.0915212506197084e-14	0.0004947373469963177	-6.909001636024006e-22	4.04026673254206e-15	1.7506598236512452e-15	3.416882621277779e-14	1.742090329792807e-16
12100000	0.0047526313160903225	1.8321262871348474e-49	-1.4664905047705781e-39	1.0385994788506368e-11	1.0915212506197084e-14	0.0004947373469963177	-6.874911147422202e-22	4.04026673254206e-15	1.7506598236512452e-15	3.416882621277779e-14	1.742090329792807e-16
12200000	0.0047526313160903225	1.8321262871348474e-49	-1.478678628526098e-39	1.0385994788506368e-11	1.0915212506197084e-14	0.0004947373469963177	-6.8408206588204e-22	4.04026673254206e-15	1.7506598236512452e-15	3.416882621277779e-14	1.742090329792807e-16
12300000	0.0047526313160903225	1.8321262871348474e-49	-1.4908667522811584e-39	1.0385994788506368e-11	1.0915212506197084e-14	0.0004947373469963177	-6.806730170218597e-22	4.04026673254206e-15	1.7506598236512452e-15	3.416882621277779e-14	1.742090329792807e-16
12400000	0.0047526313160903225	1.8321262871348474e-49	-1.5030548760358193e-39	1.0385994788506368e-11	1.0915212506197084e-14	0.0004947373469963177	-6.7726396816167945e-22	4.04026673254206e-15	1.7506598236512452e-15	3.416882621277779e-14	1.742090329792807e-16
12500000	0.0047526313160903225	1.8321262871348478e-49	-1.5152429997901416e-39	1.0385994788506368e-11	1.0915212506197084e-14	0.0004947373469963177	-6.738549193014991e-22	4.04026673254206e-15	1.7506598236512452e-15	3.416882621277779e-14	1.742090329792807e-16
12600000	0.004752631316090322	1.8321262871348478e-49	-1.5274311235441866e-39	1.0385994788506368e-11	1.0915212506197084e-14	0.0004947373469963177	-6.7044587044131885e-22	4.04026673254206e-15	1.7506598236512452e-15	3.416882621277779e-14	1.742090329792807e-16
12700000	0.004752631316090322	1.8321262871348478e-49	-1.539619247298015e-39	1.0385994788506368e-11	1.0915212506197084e-14	0.0004947373469963177	-6.670368215811385e-22	4.04026673254206e-15	1.7506598236512452e-15	3.416882621277779e-14	1.742090329792807e-16
12800000	0.004752631316090322	1.8321262871348478e-49	-1.551807371051687e-39	1.0385994788506368e-11	1.0915212506197084e-14	0.0004947373469963177	-6.6362777272095825e-22	4.0402667325420596e-15	1.7506598236512452e-15	3.416882621277779e-14	1.742090329792807e-16
12900000	0.004752631316090322	1.8321262871348478e-49	-1.5639954948052637e-39	1.0385994788506368e-11	1.0915212506197084e-14	0.0004947373469963177	-6.60218723860778e-22	4.0402667325420596e-15	1.7506598236512452e-15	3.416882621277779e-14	1.742090329792807e-16
13000000	0.004752631316090322	1.8321262871348478e-49	-1.576183618558806e-39	1.0385994788506368e-11	1.0915212506197084e-14	0.0004947373469963177	-6.5680967500059765e-22	4.0402667325420596e-15	1.7506598236512452e-15	3.416882621277779e-14	1.742090329792807e-16
13100000	0.004752631316090322	1.8321262871348478e-49	-1.5883717423123748e-39	1.0385994788506368e-11	1.0915212506197083e-14	0.0004947373469963177	-6.534006261404174e-22	4.0402667325420596e-15	1.7506598236512452e-15	3.416882621277779e-14	1.7420903297928068e-16
13200000	0.004752631316090322	1.8321262871348478e-49	-1.6005598660660305e-39	1.0385994788506368e-11	1.0915212506197083e-14	0.0004947373469963177	-6.499915772802371e-22	4.0402667325420596e-15	1.7506598236512452e-15	3.416882621277779e-14	1.7420903297928068e-16
13300000	0.004752631316090322	1.8321262871348478e-49	-1.6127479898198343e-39	1.0385994788506368e-11	1.0915212506197083e-14	0.0004947373469963177	-6.465825284200568e-22	4.0402667325420596e-15	1.7506598236512452e-15	3.416882621277779e-14	1.7420903297928068e-16
13400000	0.004752631316090322	1.8321262871348478e-49	-1.6249361135738466e-39	1.0385994788506368e-11	1.0915212506197083e-14	0.0004947373469963177	-6.431734795598765e-22	4.0402667325420596e-15	1.7506598236512454e-15	3.416882621277779e-14	1.7420903297928068e-16
13500000	0.004752631316090322	1.832126287134848e-49	-1.6371242373281288e-39	1.0385994788506368e-11	1.0915212506197083e-14	0.0004947373469963177	-6.397644306996963e-22	4.0402667325420596e-15	1.7506598236512454e-15	3.416882621277779e-14	1.7420903297928068e-16
13600000	0.004752631316090322	1.832126287134848e-49	-1.6493123610827408e-39	1.0385994788506368e-11	1.0915212506197083e-14	0.0004947373469963177	-6.363553818395159e-22	4.0402667325420596e-15	1.7506598236512454e-15	3.416882621277779e-14	1.7420903297928068e-16
13700000	0.004752631316090322	1.832126287134848e-49	-1.661500484837744e-39	1.0385994788506368e-11	1.0915212506197083e-14	0.0004947373469963177	-6.329463329793357e-22	4.0402667325420596e-15	1.7506598236512454e-15	3.416882621277779e-14	1.7420903297928068e-16
13800000	0.004752631316090322	1.832126287134848e-49	-1.673688608593199e-39	1.0385994788506368e-11	1.0915212506197083e-14	0.0004947373469963177	-6.295372841191554e-22	4.0402667325420596e-15	1.7506598236512454e-15	3.416882621277779e-14	1.7420903297928068e-16
13900000	0.004752631316090322	1.832126287134848e-49	-1.6858767323491667e-39	1.0385994788506368e-11	1.0915212506197083e-14	0.0004947373469963177	-6.261282352589751e-22	4.0402667325420596e-15	1.7506598236512454e-15	3.416882621277779e-14	1.7420903297928068e-16
14000000	0.004752631316090322	1.832126287134848e-49	-1.698064856105708e-39	1.0385994788506368e-11	1.0915212506197083e-14	0.0004947373469963177	-6.227191863987948e-22	4.0402667325420596e-15	1.7506598236512454e-15	3.416882621277779e-14	1.7420903297928068e-16
14100000	0.004752631316090322	1.832126287134848e-49	-1.710252979862883e-39	1.0385994788506368e-11	1.0915212506197083e-14	0.0004947373469963177	-6.193101375386145e-22	4.0402667325420596e-15	1.7506598236512454e-15	3.416882621277779e-14	1.7420903297928068e-16
14200000	0.004752631316090322	1.832126287134848e-49	-1.722441103620753e-39	1.0385994788506368e-11	1.0915212506197083e-14	0.0004947373469963177	-6.159010886784342e-22	4.0402667325420596e-15	1.7506598236512454e-15	3.416882621277779e-14	1.7420903297928068e-16
14300000	0.004752631316090322	1.832126287134848e-49	-1.734629227379379e-39	1.0385994788506368e-11	1.0915212506197083e-14	0.0004947373469963177	-6.12492039818254e-22	4.0402667325420596e-15	1.7506598236512454e-15	3.416882621277779e-14	1.7420903297928068e-16
14400000	0.004752631316090322	1.832126287134848e-49	-1.7468173511388218e-39	1.0385994788506368e-11	1.0915212506197083e-14	0.0004947373469963177	-6.090829909580736e-22	4.0402667325420596e-15	1.7506598236512454e-15	3.416882621277779e-14	1.7420903297928068e-16
14500000	0.004752631316090322	1.832126287134848e-49	-1.7590054748991415e-39	1.0385994788506368e-11	1.0915212506197083e-14	0.0004947373469963177	-6.056739420978934e-22	4.0402667325420596e-15	1.7506598236512454e-15	3.416882621277779e-14	1.7420903297928068e-16
14600000	0.004752631316090322	1.8321262871348485e-49	-1.7711935986603995e-39	1.0385994788506368e-11	1.0915212506197083e-14	0.0004947373469963177	-6.022648932377131e-22	4.0402667325420596e-15	1.7506598236512454e-15	3.416882621277779e-14	1.7420903297928068e-16
14700000	0.004752631316090322	1.8321262871348485e-49	-1.7833817224226565e-39	1.0385994788506368e-11	1.0915212506197083e-14	0.0004947373469963177	-5.988558443775328e-22	4.0402667325420596e-15	1.7506598236512454e-15	3.416882621277779e-14	1.7420903297928068e-16
14800000	0.004752631316090322	1.8321262871348485e-49	-1.7955698461859733e-39	1.0385994788506368e-11	1.0915212506197083e-14	0.0004947373469963177	-5.954467955173525e-22	4.0402667325420596e-15	1.7506598236512454e-15	3.416882621277779e-14	1.7420903297928068e-16
14900000	0.004752631316090322	1.8321262871348485e-49	-1.80775796995041e-39	1.0385994788506368e-11	1.0915212506197083e-14	0.0004947373469963177	-5.920377466571723e-22	4.0402667325420596e-15	1.7506598236512454e-15	3.416882621277779e-14	1.7420903297928068e-16
15000000	0.004752631316090322	1.8321262871348485e-49	-1.8199460937160287e-39	1.0385994788506368e-11	1.0915212506197083e-14	0.0004947373469963177	-5.886286977969919e-22	4.0402667325420596e-15	1.7506598236512454e-15	3.416882621277779e-14	1.7420903297928068e-16
15100000	0.004752631316090322	1.8321262871348485e-49	-1.832134217482889e-39	1.0385994788506368e-11	1.0915212506197083e-14	0.0004947373469963177	-5.852196489368117e-22	4.0402667325420596e-15	1.7506598236512454e-15	3.416882621277779e-14	1.7420903297928068e-16
15200000	0.004752631316090322	1.8321262871348485e-49	-1.8443223412510524e-39	1.0385994788506368e-11	1.0915212506197083e-14	0.0004947373469963177	-5.818106000766313e-22	4.0402667325420596e-15	1.7506598236512454e-15	3.416882621277779e-14	1.7420903297928068e-16
15300000	0.004752631316090322	1.8321262871348485e-49	-1.856510465019925e-39	1.0385994788506368e-11	1.0915212506197083e-14	0.0004947373469963177	-5.784015512164511e-22	4.0402667325420596e-15	1.7506598236512454e-15	3.416882621277779e-14	1.7420903297928068e-16
15400000	0.004752631316090322	1.8321262871348485e-49	-1.868698588787647e-39	1.0385994788506368e-11	1.0915212506197083e-14	0.0004947373469963177	-5.749925023562708e-22	4.0402667325420596e-15	1.7506598236512454e-15	3.416882621277779e-14	1.7420903297928068e-16
15500000	0.004752631316090322	1.8321262871348485e-49	-1.880886712554116e-39	1.0385994788506368e-11	1.0915212506197083e-14	0.0004947373469963177	-5.715834534960905e-22	4.0402667325420596e-15	1.7506598236512454e-15	3.416882621277779e-14	1.7420903297928068e-16
15600000	0.004752631316090322	1.8321262871348485e-49	-1.893074836319351e-39	1.0385994788506368e-11	1.0915212506197083e-14	0.0004947373469963177	-5.681744046359102e-22	4.0402667325420596e-15	1.7506598236512454e-15	3.416882621277779e-14	1.7420903297928068e-16
15700000	0.004752631316090322	1.8321262871348485e-49	-1.905262960083372e-39	1.0385994788506368e-11	1.0915212506197083e-14	0.0004947373469963177	-5.6476535577573e-22	4.0402667325420596e-15	1.7506598236512454e-15	3.416882621277779e-14	1.7420903297928068e-16
15800000	0.004752631316090322	1.8321262871348485e-49	-1.917451083846198e-39	1.0385994788506368e-11	1.0915212506197083e-14	0.0004947373469963177	-5.613563069155497e-22	4.0402667325420596e-15	1.7506598236512454e-15	3.416882621277779e-14	1.7420903297928068e-16
15900000	0.004752631316090322	1.8321262871348485e-49	-1.929639207607848e-39	1.0385994788506368e-11	1.0915212506197083e-14	0.0004947373469963177	-5.579472580553694e-22	4.0402667325420596e-15	1.7506598236512454e-15	3.416882621277779e-14	1.7420903297928068e-16
16000000	0.004752631316090322	1.8321262871348485e-49	-1.9418273313683418e-39	1.0385994788506368e-11	1.0915212506197083e-14	0.0004947373469963177	-5.54538209195189e-22	4.0402667325420596e-15	1.7506598236512454e-15	3.416882621277779e-14	1.7420903297928068e-16
16100000	0.004752631316090322	1.8321262871348485e-49	-1.9540154551276983e-39	1.0385994788506368e-11	1.0915212506197083e-14	0.0004947373469963177	-5.511291603350088e-22	4.0402667325420596e-15	1.7506598236512454e-15	3.416882621277779e-14	1.7420903297928068e-16
16200000	0.004752631316090322	1.8321262871348485e-49	-1.9662035788859367e-39	1.0385994788506368e-11	1.0915212506197083e-14	0.0004947373469963177	-5.477201114748285e-22	4.0402667325420596e-15	1.7506598236512454e-15	3.416882621277779e-14	1.7420903297928068e-16
16300000	0.004752631316090322	1.8321262871348485e-49	-1.978391702643077e-39	1.0385994788506368e-11	1.0915212506197083e-14	0.0004947373469963177	-5.443110626146483e-22	4.0402667325420596e-15	1.7506598236512454e-15	3.416882621277779e-14	1.7420903297928068e-16
16400000	0.004752631316090322	1.832126287134849e-49	-1.9905798263991376e-39	1.0385994788506368e-11	1.0915212506197083e-14	0.0004947373469963177	-5.409020137544679e-22	4.0402667325420596e-15	1.7506598236512454e-15	3.416882621277779e-14	1.7420903297928068e-16
16500000	0.004752631316090322	1.832126287134849e-49	-2.002767950154138e-39	1.0385994788506368e-11	1.0915212506197083e-14	0.0004947373469963177	-5.374929648942877e-22	4.0402667325420596e-15	1.7506598236512454e-15	3.416882621277779e-14	1.7420903297928068e-16
16600000	0.004752631316090322	1.832126287134849e-49	-2.014956073908098e-39	1.0385994788506368e-11	1.0915212506197083e-14	0.0004947373469963177	-5.340839160341073e-22	4.0402667325420596e-15	1.7506598236512454e-15	3.416882621277779e-14	1.7420903297928068e-16
16700000	0.004752631316090322	1.832126287134849e-49	-2.0271441976610362e-39	1.0385994788506368e-11	1.0915212506197083e-14	0.0004947373469963177	-5.306748671739271e-22	4.0402667325420596e-15	1.7506598236512454e-15	3.416882621277779e-14	1.7420903297928068e-16
16800000	0.004752631316090322	1.832126287134849e-49	-2.0393323214129725e-39	1.0385994788506368e-11	1.0915212506197083e-14	0.0004947373469963177	-5.272658183137468e-22	4.0402667325420596e-15	1.7506598236512454e-15	3.416882621277779e-14	1.7420903297928068e-16
16900000	0.004752631316090322	1.832126287134849e-49	-2.051520445163926e-39	1.0385994788506368e-11	1.0915212506197083e-14	0.0004947373469963177	-5.238567694535665e-22	4.0402667325420596e-15	1.7506598236512454e-15	3.416882621277779e-14	1.7420903297928068e-16
17000000	0.004752631316090322	1.832126287134849e-49	-2.063708568913916e-39	1.0385994788506368e-11	1.0915212506197083e-14	0.0004947373469963177	-5.204477205933862e-22	4.0402667325420596e-15	1.7506598236512454e-15	3.416882621277779e-14	1.7420903297928068e-16
17100000	0.004752631316090322	1.832126287134849e-49	-2.0758966926629608e-39	1.0385994788506368e-11	1.0915212506197083e-14	0.0004947373469963177	-5.1703867173320585e-22	4.0402667325420596e-15	1.7506598236512454e-15	3.416882621277779e-14	1.7420903297928068e-16
17200000	0.004752631316090322	1.832126287134849e-49	-2.088084816411081e-39	1.0385994788506368e-11	1.0915212506197083e-14	0.0004947373469963177	-5.136296228730256e-22	4.0402667325420596e-15	1.7506598236512454e-15	3.416882621277779e-14	1.7420903297928068e-16
17300000	0.004752631316090322	1.832126287134849e-49	-2.1002729401582957e-39	1.0385994788506368e-11	1.0915212506197083e-14	0.0004947373469963177	-5.102205740128453e-22	4.0402667325420596e-15	1.7506598236512454e-15	3.416882621277779e-14	1.7420903297928068e-16
17400000	0.004752631316090322	1.832126287134849e-49	-2.112461063904624e-39	1.0385994788506368e-11	1.0915212506197083e-14	0.0004947373469963177	-5.068115251526651e-22	4.0402667325420596e-15	1.7506598236512454e-15	3.416882621277779e-14	1.7420903297928068e-16
17500000	0.004752631316090322	1.832126287134849e-49	-2.1246491876500847e-39	1.0385994788506368e-11	1.0915212506197083e-14	0.0004947373469963177	-5.034024762924847e-22	4.0402667325420596e-15	1.7506598236512454e-15	3.416882621277779e-14	1.7420903297928068e-16
17600000	0.004752631316090322	1.832126287134849e-49	-2.1368373113946977e-39	1.0385994788506368e-11	1.0915212506197083e-14	0.0004947373469963177	-4.999934274323045e-22	4.0402667325420596e-15	1.7506598236512454e-15	3.416882621277779e-14	1.7420903297928068e-16
17700000	0.004752631316090322	1.832126287134849e-49	-2.1490254351384822e-39	1.0385994788506368e-11	1.0915212506197083e-14	0.0004947373469963177	-4.965843785721241e-22	4.0402667325420596e-15	1.7506598236512454e-15	3.416882621277779e-14	1.7420903297928068e-16
17800000	0.004752631316090322	1.832126287134849e-49	-2.1612135588814573e-39	1.0385994788506368e-11	1.0915212506197083e-14	0.0004947373469963177	-4.931753297119439e-22	4.0402667325420596e-15	1.7506598236512454e-15	3.416882621277779e-14	1.7420903297928068e-16
17900000	0.004752631316090322	1.832126287134849e-49	-2.1734016826236422e-39	1.0385994788506368e-11	1.0915212506197083e-14	0.0004947373469963177	-4.897662808517636e-22	4.0402667325420596e-15	1.7506598236512454e-15	3.416882621277779e-14	1.7420903297928068e-16
18000000	0.004752631316090322	1.832126287134849e-49	-2.1855898063650565e-39	1.0385994788506368e-11	1.0915212506197083e-14	0.0004947373469963177	-4.863572319915834e-22	4.0402667325420596e-15	1.7506598236512454e-15	3.416882621277779e-14	1.7420903297928068e-16
18100000	0.004752631316090322	1.832126287134849e-49	-2.197777930105719e-39	1.0385994788506368e-11	1.0915212506197083e-14	0.0004947373469963177	-4.82948183131403e-22	4.0402667325420596e-15	1.7506598236512454e-15	3.416882621277779e-14	1.7420903297928068e-16
18200000	0.004752631316090322	1.832126287134849e-49	-2.2099660538456497e-39	1.0385994788506368e-11	1.0915212506197083e-14	0.0004947373469963177	-4.795391342712227e-22	4.0402667325420596e-15	1.7506598236512454e-15	3.416882621277779e-14	1.7420903297928068e-16
18300000	0.004752631316090322	1.832126287134849e-49	-2.2221541775848672e-39	1.0385994788506368e-11	1.0915212506197083e-14	0.0004947373469963177	-4.761300854110424e-22	4.0402667325420596e-15	1.7506598236512454e-15	3.416882621277779e-14	1.7420903297928068e-16
18400000	0.004752631316090322	1.832126287134849e-49	-2.234342301323391e-39	1.0385994788506368e-11	1.0915212506197083e-14	0.0004947373469963177	-4.727210365508622e-22	4.0402667325420596e-15	1.7506598236512454e-15	3.416882621277779e-14	1.7420903297928068e-16
18500000	0.004752631316090322	1.832126287134849e-49	-2.246530425061241e-39	1.0385994788506368e-11	1.0915212506197083e-14	0.0004947373469963177	-4.693119876906819e-22	4.0402667325420596e-15	1.7506598236512454e-15	3.416882621277779e-14	1.7420903297928068e-16
18600000	0.004752631316090322	1.832126287134849e-49	-2.2587185487984355e-39	1.0385994788506368e-11	1.0915212506197083e-14	0.0004947373469963177	-4.659029388305016e-22	4.0402667325420596e-15	1.7506598236512454e-15	3.416882621277779e-14	1.7420903297928068e-16
18700000	0.004752631316090322	1.832126287134849e-49	-2.2709066725349943e-39	1.0385994788506368e-11	1.0915212506197083e-14	0.0004947373469963177	-4.624938899703213e-22	4.0402667325420596e-15	1.7506598236512454e-15	3.416882621277779e-14	1.7420903297928068e-16
18800000	0.004752631316090322	1.832126287134849e-49	-2.2830947962709364e-39	1.0385994788506368e-11	1.0915212506197083e-14	0.0004947373469963177	-4.59084841110141e-22	4.0402667325420596e-15	1.7506598236512454e-15	3.416882621277779e-14	1.7420903297928068e-16
18900000	0.004752631316090322	1.8321262871348485e-49	-2.2952829200062814e-39	1.0385994788506368e-11	1.0915212506197083e-14	0.0004947373469963177	-4.556757922499607e-22	4.0402667325420596e-15	1.7506598236512454e-15	3.416882621277779e-14	1.7420903297928068e-16
19000000	0.004752631316090322	1.8321262871348485e-49	-2.3074710437410487e-39	1.0385994788506368e-11	1.0915212506197083e-14	0.0004947373469963177	-4.522667433897805e-22	4.0402667325420596e-15	1.7506598236512454e-15	3.416882621277779e-14	1.7420903297928068e-16
19100000	0.004752631316090322	1.8321262871348485e-49	-2.3196591674752574e-39	1.0385994788506368e-11	1.0915212506197083e-14	0.0004947373469963177	-4.488576945296002e-22	4.0402667325420596e-15	1.7506598236512454e-15	3.416882621277779e-14	1.7420903297928068e-16
19200000	0.004752631316090322	1.8321262871348485e-49	-2.3318472912089264e-39	1.0385994788506368e-11	1.0915212506197083e-14	0.0004947373469963177	-4.454486456694199e-22	4.0402667325420596e-15	1.7506598236512454e-15	3.416882621277779e-14	1.7420903297928068e-16
19300000	0.004752631316090322	1.8321262871348485e-49	-2.3440354149420757e-39	1.0385994788506368e-11	1.0915212506197083e-14	0.0004947373469963177	-4.420395968092396e-22	4.0402667325420596e-15	1.7506598236512454e-15	3.416882621277779e-14	1.7420903297928068e-16
19400000	0.004752631316090322	1.8321262871348485e-49	-2.3562235386747238e-39	1.0385994788506368e-11	1.0915212506197083e-14	0.0004947373469963177	-4.386305479490593e-22	4.0402667325420596e-15	1.7506598236512454e-15	3.416882621277779e-14	1.7420903297928068e-16
19500000	0.004752631316090322	1.8321262871348485e-49	-2.3684116624068907e-39	1.0385994788506368e-11	1.0915212506197083e-14	0.0004947373469963177	-4.35221499088879e-22	4.0402667325420596e-15	1.7506598236512454e-15	3.416882621277779e-14	1.7420903297928068e-16
19600000	0.004752631316090322	1.8321262871348485e-49	-2.3805997861385953e-39	1.0385994788506368e-11	1.0915212506197083e-14	0.0004947373469963177	-4.318124502286988e-22	4.0402667325420596e-15	1.7506598236512454e-15	3.416882621277779e-14	1.7420903297928068e-16
19700000	0.004752631316090322	1.8321262871348485e-49	-2.392787909869857e-39	1.0385994788506368e-11	1.0915212506197083e-14	0.0004947373469963177	-4.284034013685184e-22	4.0402667325420596e-15	1.7506598236512454e-15	3.416882621277779e-14	1.7420903297928068e-16
19800000	0.004752631316090322	1.8321262871348485e-49	-2.4049760336006952e-39	1.0385994788506368e-11	1.0915212506197083e-14	0.0004947373469963177	-4.249943525083382e-22	4.0402667325420596e-15	1.7506598236512454e-15	3.416882621277779e-14	1.7420903297928068e-16
19900000	0.004752631316090322	1.8321262871348485e-49	-2.417164157331129e-39	1.0385994788506368e-11	1.0915212506197083e-14	0.0004947373469963177	-4.2158530364815787e-22	4.0402667325420596e-15	1.7506598236512454e-15	3.416882621277779e-14	1.7420903297928068e-16
20000000	0.004752631316090322	1.8321262871348485e-49	-2.4293522810611775e-39	1.0385994788506368e-11	1.0915212506197083e-14	0.0004947373469963177	-4.1817625478797757e-22	4.0402667325420596e-15	1.7506598236512454e-15	3.416882621277779e-14	1.7420903297928068e-16
20100000	0.004752631316090322	1.8321262871348485e-49	-2.4415404047908602e-39	1.0385994788506368e-11	1.0915212506197083e-14	0.0004947373469963177	-4.147672059277973e-22	4.0402667325420596e-15	1.7506598236512454e-15	3.416882621277779e-14	1.7420903297928068e-16
20200000	0.004752631316090322	1.8321262871348485e-49	-2.4537285285201964e-39	1.0385994788506368e-11	1.0915212506197083e-14	0.0004947373469963177	-4.11358157067617e-22	4.0402667325420596e-15	1.7506598236512454e-15	3.416882621277779e-14	1.7420903297928068e-16
20300000	0.004752631316090322	1.8321262871348485e-49	-2.4659166522492057e-39	1.0385994788506368e-11	1.0915212506197083e-14	0.0004947373469963177	-4.079491082074367e-22	4.0402667325420596e-15	1.7506598236512454e-15	3.416882621277779e-14	1.7420903297928068e-16
20400000	0.004752631316090322	1.8321262871348485e-49	-2.478104775977907e-39	1.0385994788506368e-11	1.0915212506197083e-14	0.0004947373469963177	-4.0454005934725646e-22	4.0402667325420596e-15	1.7506598236512454e-15	3.416882621277779e-14	1.7420903297928068e-16
20500000	0.004752631316090322	1.8321262871348485e-49	-2.4902928997063193e-39	1.0385994788506368e-11	1.0915212506197083e-14	0.0004947373469963177	-4.011310104870761e-22	4.0402667325420596e-15	1.7506598236512454e-15	3.416882621277779e-14	1.7420903297928068e-16
20600000	0.004752631316090322	1.8321262871348485e-49	-2.5024810234344624e-39	1.0385994788506368e-11	1.0915212506197083e-14	0.0004947373469963177	-3.9772196162689586e-22	4.0402667325420596e-15	1.7506598236512454e-15	3.416882621277779e-14	1.7420903297928068e-16
20700000	0.004752631316090322	1.8321262871348485e-49	-2.5146691471623555e-39	1.0385994788506368e-11	1.0915212506197083e-14	0.0004947373469963177	-3.9431291276671556e-22	4.0402667325420596e-15	1.7506598236512454e-15	3.416882621277779e-14	1.7420903297928068e-16
20800000	0.004752631316090322	1.8321262871348485e-49	-2.526857270890018e-39	1.0385994788506368e-11	1.0915212506197083e-14	0.0004947373469963177	-3.9090386390653526e-22	4.0402667325420596e-15	1.7506598236512454e-15	3.4168826212777784e-14	1.7420903297928068e-16
20900000	0.004752631316090322	1.8321262871348485e-49	-2.5390453946174688e-39	1.0385994788506368e-11	1.0915212506197083e-14	0.0004947373469963177	-3.87494815046355e-22	4.0402667325420596e-15	1.7506598236512454e-15	3.4168826212777784e-14	1.7420903297928068e-16
21000000	0.004752631316090322	1.8321262871348485e-49	-2.551233518344727e-39	1.0385994788506368e-11	1.0915212506197083e-14	0.0004947373469963177	-3.840857661861747e-22	4.0402667325420596e-15	1.7506598236512454e-15	3.4168826212777784e-14	1.7420903297928068e-16
21100000	0.004752631316090322	1.8321262871348485e-49	-2.5634216420718127e-39	1.0385994788506368e-11	1.0915212506197083e-14	0.0004947373469963177	-3.806767173259944e-22	4.0402667325420596e-15	1.7506598236512454e-15	3.4168826212777784e-14	1.7420903297928068e-16
21200000	0.004752631316090322	1.8321262871348485e-49	-2.5756097657987446e-39	1.0385994788506368e-11	1.0915212506197083e-14	0.0004947373469963177	-3.7726766846581415e-22	4.0402667325420596e-15	1.7506598236512454e-15	3.4168826212777784e-14	1.7420903297928068e-16
21300000	0.004752631316090322	1.8321262871348485e-49	-2.5877978895255422e-39	1.0385994788506368e-11	1.0915212506197083e-14	0.0004947373469963177	-3.7385861960563385e-22	4.0402667325420596e-15	1.7506598236512454e-15	3.4168826212777784e-14	1.7420903297928068e-16
21400000	0.004752631316090322	1.8321262871348485e-49	-2.5999860132522246e-39	1.0385994788506368e-11	1.0915212506197083e-14	0.0004947373469963177	-3.7044957074545355e-22	4.0402667325420596e-15	1.7506598236512454e-15	3.4168826212777784e-14	1.7420903297928068e-16
21500000	0.004752631316090322	1.832126287134848e-49	-2.6121741369788114e-39	1.0385994788506368e-11	1.0915212506197083e-14	0.0004947373469963177	-3.670405218852733e-22	4.0402667325420596e-15	1.7506598236512454e-15	3.4168826212777784e-14	1.7420903297928068e-16
21600000	0.004752631316090322	1.832126287134848e-49	-2.6243622607053215e-39	1.0385994788506368e-11	1.0915212506197083e-14	0.0004947373469963177	-3.6363147302509295e-22	4.0402667325420596e-15	1.7506598236512454e-15	3.4168826212777784e-14	1.7420903297928068e-16
21700000	0.004752631316090322	1.832126287134848e-49	-2.6365503844317745e-39	1.0385994788506368e-11	1.0915212506197083e-14	0.0004947373469963177	-3.602224241649127e-22	4.0402667325420596e-15	1.7506598236512454e-15	3.4168826212777784e-14	1.7420903297928068e-16
21800000	0.004752631316090322	1.832126287134848e-49	-2.6487385081581894e-39	1.0385994788506368e-11	1.0915212506197083e-14	0.0004947373469963177	-3.568133753047324e-22	4.0402667325420596e-15	1.7506598236512454e-15	3.4168826212777784e-14	1.7420903297928068e-16
21900000	0.004752631316090322	1.832126287134848e-49	-2.6609266318845856e-39	1.0385994788506368e-11	1.0915212506197083e-14	0.0004947373469963177	-3.534043264445521e-22	4.0402667325420596e-15	1.7506598236512454e-15	3.4168826212777784e-14	1.7420903297928068e-16
22000000	0.004752631316090322	1.832126287134848e-49	-2.673114755610983e-39	1.0385994788506368e-11	1.0915212506197083e-14	0.0004947373469963177	-3.4999527758437184e-22	4.0402667325420596e-15	1.7506598236512454e-15	3.4168826212777784e-14	1.7420903297928068e-16
22100000	0.004752631316090322	1.832126287134848e-49	-2.6853028793373997e-39	1.0385994788506368e-11	1.0915212506197083e-14	0.0004947373469963177	-3.4658622872419154e-22	4.0402667325420596e-15	1.7506598236512454e-15	3.4168826212777784e-14	1.7420903297928068e-16
22200000	0.004752631316090322	1.832126287134848e-49	-2.6974910030638556e-39	1.0385994788506368e-11	1.0915212506197083e-14	0.0004947373469963177	-3.4317717986401124e-22	4.0402667325420596e-15	1.7506598236512454e-15	3.4168826212777784e-14	1.742090329792807e-16
22300000	0.004752631316090322	1.832126287134848e-49	-2.70967912679037e-39	1.0385994788506368e-11	1.0915212506197083e-14	0.0004947373469963177	-3.39768131003831e-22	4.0402667325420596e-15	1.7506598236512454e-15	3.4168826212777784e-14	1.742090329792807e-16
22400000	0.004752631316090322	1.832126287134848e-49	-2.7218672505169623e-39	1.0385994788506368e-11	1.0915212506197083e-14	0.0004947373469963177	-3.363590821436507e-22	4.0402667325420596e-15	1.7506598236512454e-15	3.4168826212777784e-14	1.742090329792807e-16
22500000	0.004752631316090322	1.832126287134848e-49	-2.7340553742436516e-39	1.0385994788506368e-11	1.0915212506197083e-14	0.0004947373469963177	-3.329500332834704e-22	4.0402667325420596e-15	1.7506598236512454e-15	3.4168826212777784e-14	1.742090329792807e-16
22600000	0.004752631316090322	1.832126287134848e-49	-2.7462434979704573e-39	1.0385994788506368e-11	1.0915212506197083e-14	0.0004947373469963177	-3.2954098442329013e-22	4.0402667325420596e-15	1.7506598236512454e-15	3.4168826212777784e-14	1.742090329792807e-16
22700000	0.004752631316090322	1.832126287134848e-49	-2.7584316216973987e-39	1.0385994788506368e-11	1.0915212506197083e-14	0.0004947373469963177	-3.2613193556310983e-22	4.0402667325420596e-15	1.7506598236512454e-15	3.4168826212777784e-14	1.742090329792807e-16
22800000	0.004752631316090322	1.832126287134848e-49	-2.7706197454244948e-39	1.0385994788506368e-11	1.0915212506197083e-14	0.0004947373469963177	-3.2272288670292953e-22	4.0402667325420596e-15	1.7506598236512454e-15	3.4168826212777784e-14	1.742090329792807e-16
22900000	0.004752631316090322	1.832126287134848e-49	-2.782807869151765e-39	1.0385994788506368e-11	1.0915212506197083e-14	0.0004947373469963177	-3.1931383784274923e-22	4.0402667325420596e-15	1.7506598236512454e-15	3.4168826212777784e-14	1.742090329792807e-16
23000000	0.004752631316090322	1.832126287134848e-49	-2.794995992879229e-39	1.0385994788506368e-11	1.0915212506197083e-14	0.0004947373469963177	-3.1590478898256893e-22	4.0402667325420596e-15	1.7506598236512454e-15	3.4168826212777784e-14	1.742090329792807e-16
23100000	0.004752631316090322	1.832126287134848e-49	-2.8071841166069055e-39	1.0385994788506368e-11	1.0915212506197083e-14	0.0004947373469963177	-3.124957401223887e-22	4.0402667325420596e-15	1.7506598236512454e-15	3.4168826212777784e-14	1.742090329792807e-16
23200000	0.004752631316090322	1.832126287134848e-49	-2.819372240334814e-39	1.0385994788506368e-11	1.0915212506197083e-14	0.0004947373469963177	-3.090866912622084e-22	4.0402667325420596e-15	1.7506598236512454e-15	3.4168826212777784e-14	1.742090329792807e-16
23300000	0.004752631316090322	1.832126287134848e-49	-2.831560364062974e-39	1.0385994788506368e-11	1.0915212506197083e-14	0.0004947373469963177	-3.056776424020281e-22	4.0402667325420596e-15	1.7506598236512454e-15	3.4168826212777784e-14	1.742090329792807e-16
23400000	0.004752631316090322	1.832126287134848e-49	-2.8437484877914045e-39	1.0385994788506368e-11	1.0915212506197083e-14	0.0004947373469963177	-3.0226859354184783e-22	4.0402667325420596e-15	1.7506598236512454e-15	3.4168826212777784e-14	1.742090329792807e-16
23500000	0.004752631316090322	1.832126287134848e-49	-2.8559366115201248e-39	1.0385994788506368e-11	1.0915212506197083e-14	0.0004947373469963177	-2.9885954468166752e-22	4.0402667325420596e-15	1.7506598236512454e-15	3.4168826212777784e-14	1.742090329792807e-16
23600000	0.004752631316090322	1.832126287134848e-49	-2.8681247352491543e-39	1.0385994788506368e-11	1.0915212506197083e-14	0.0004947373469963177	-2.9545049582148722e-22	4.0402667325420596e-15	1.7506598236512454e-15	3.4168826212777784e-14	1.742090329792807e-16
23700000	0.004752631316090322	1.8321262871348478e-49	-2.8803128589785124e-39	1.0385994788506368e-11	1.0915212506197083e-14	0.0004947373469963177	-2.9204144696130697e-22	4.0402667325420596e-15	1.7506598236512454e-15	3.4168826212777784e-14	1.742090329792807e-16
23800000	0.004752631316090322	1.8321262871348478e-49	-2.8925009827082183e-39	1.0385994788506368e-11	1.0915212506197083e-14	0.0004947373469963177	-2.8863239810112667e-22	4.0402667325420596e-15	1.7506598236512454e-15	3.4168826212777784e-14	1.742090329792807e-16
23900000	0.004752631316090322	1.8321262871348478e-49	-2.9046891064382912e-39	1.0385994788506368e-11	1.0915212506197083e-14	0.0004947373469963177	-2.8522334924094637e-22	4.0402667325420596e-15	1.7506598236512454e-15	3.4168826212777784e-14	1.742090329792807e-16
24000000	0.004752631316090322	1.8321262871348478e-49	-2.91687723016875e-39	1.0385994788506368e-11	1.0915212506197083e-14	0.0004947373469963177	-2.8181430038076607e-22	4.0402667325420596e-15	1.7506598236512454e-15	3.4168826212777784e-14	1.742090329792807e-16
24100000	0.004752631316090322	1.8321262871348478e-49	-2.929065353899615e-39	1.0385994788506368e-11	1.0915212506197083e-14	0.0004947373469963177	-2.784052515205858e-22	4.0402667325420596e-15	1.7506598236512454e-15	3.4168826212777784e-14	1.742090329792807e-16
24200000	0.004752631316090322	1.8321262871348478e-49	-2.941253477630905e-39	1.0385994788506368e-11	1.0915212506197083e-14	0.0004947373469963177	-2.749962026604055e-22	4.0402667325420596e-15	1.7506598236512454e-15	3.4168826212777784e-14	1.742090329792807e-16
24300000	0.004752631316090322	1.8321262871348478e-49	-2.953441601362638e-39	1.0385994788506368e-11	1.0915212506197083e-14	0.0004947373469963177	-2.715871538002252e-22	4.0402667325420596e-15	1.7506598236512454e-15	3.4168826212777784e-14	1.742090329792807e-16
24400000	0.004752631316090322	1.8321262871348478e-49	-2.9656297250948354e-39	1.0385994788506368e-11	1.0915212506197083e-14	0.0004947373469963177	-2.681781049400449e-22	4.0402667325420596e-15	1.7506598236512454e-15	3.4168826212777784e-14	1.742090329792807e-16
24500000	0.004752631316090322	1.8321262871348478e-49	-2.9778178488275155e-39	1.0385994788506368e-11	1.0915212506197083e-14	0.0004947373469963177	-2.6476905607986466e-22	4.0402667325420596e-15	1.7506598236512454e-15	3.4168826212777784e-14	1.742090329792807e-16
24600000	0.004752631316090322	1.8321262871348478e-49	-2.9900059725606974e-39	1.0385994788506368e-11	1.0915212506197083e-14	0.0004947373469963177	-2.6136000721968436e-22	4.0402667325420596e-15	1.7506598236512454e-15	3.4168826212777784e-14	1.742090329792807e-16
24700000	0.004752631316090322	1.8321262871348478e-49	-3.002194096294401e-39	1.0385994788506368e-11	1.0915212506197083e-14	0.0004947373469963177	-2.5795095835950406e-22	4.0402667325420596e-15	1.7506598236512454e-15	3.4168826212777784e-14	1.742090329792807e-16
24800000	0.004752631316090322	1.8321262871348478e-49	-3.014382220028645e-39	1.0385994788506368e-11	1.0915212506197083e-14	0.0004947373469963177	-2.545419094993238e-22	4.0402667325420596e-15	1.7506598236512454e-15	3.4168826212777784e-14	1.742090329792807e-16
24900000	0.004752631316090322	1.8321262871348478e-49	-3.0265703437634484e-39	1.0385994788506368e-11	1.0915212506197083e-14	0.0004947373469963177	-2.511328606391435e-22	4.0402667325420596e-15	1.7506598236512454e-15	3.4168826212777784e-14	1.742090329792807e-16
25000000	0.004752631316090322	1.8321262871348478e-49	-3.038758467498832e-39	1.0385994788506368e-11	1.0915212506197083e-14	0.0004947373469963177	-2.477238117789632e-22	4.0402667325420596e-15	1.7506598236512454e-15	3.4168826212777784e-14	1.742090329792807e-16
25100000	0.004752631316090322	1.8321262871348478e-49	-3.050946591234813e-39	1.0385994788506368e-11	1.0915212506197083e-14	0.0004947373469963177	-2.443147629187829e-22	4.0402667325420596e-15	1.7506598236512454e-15	3.4168826212777784e-14	1.742090329792807e-16
25200000	0.004752631316090322	1.8321262871348478e-49	-3.0631347149714124e-39	1.0385994788506368e-11	1.0915212506197083e-14	0.0004947373469963177	-2.4090571405860265e-22	4.0402667325420596e-15	1.7506598236512454e-15	3.4168826212777784e-14	1.742090329792807e-16
25300000	0.004752631316090322	1.8321262871348478e-49	-3.0753228387081774e-39	1.0385994788506368e-11	1.0915212506197083e-14	0.0004947373469963177	-2.375064977658902e-22	4.0402667325420596e-15	1.7506598236512454e-15	3.4168826212777784e-14	1.742090329792807e-16
25400000	0.004752631316090322	1.8321262871348478e-49	-3.087510962443758e-39	1.0385994788506368e-11	1.0915212506197083e-14	0.0004947373469963177	-2.3414542918040725e-22	4.0402667325420596e-15	1.7506598236512454e-15	3.4168826212777784e-14	1.742090329792807e-16
25500000	0.004752631316090322	1.8321262871348478e-49	-3.099699086178086e-39	1.0385994788506368e-11	1.0915212506197083e-14	0.0004947373469963177	-2.3082373721352697e-22	4.0402667325420596e-15	1.7506598236512454e-15	3.4168826212777784e-14	1.742090329792807e-16
25600000	0.004752631316090322	1.8321262871348478e-49	-3.1118872099111796e-39	1.0385994788506368e-11	1.0915212506197083e-14	0.0004947373469963177	-2.275408157710204e-22	4.0402667325420596e-15	1.7506598236512454e-15	3.4168826212777784e-14	1.742090329792807e-16
25700000	0.004752631316090322	1.8321262871348478e-49	-3.124075333643059e-39	1.0385994788506368e-11	1.0915212506197083e-14	0.0004947373469963177	-2.2429605875865865e-22	4.0402667325420596e-15	1.7506598236512454e-15	3.4168826212777784e-14	1.742090329792807e-16
25800000	0.004752631316090322	1.8321262871348478e-49	-3.136263457373744e-39	1.0385994788506368e-11	1.0915212506197083e-14	0.0004947373469963177	-2.210888600822129e-22	4.0402667325420596e-15	1.7506598236512454e-15	3.4168826212777784e-14	1.742090329792807e-16
25900000	0.004752631316090322	1.8321262871348478e-49	-3.1484515811032526e-39	1.0385994788506368e-11	1.0915212506197083e-14	0.0004947373469963177	-2.1791861364745413e-22	4.0402667325420596e-15	1.7506598236512454e-15	3.4168826212777784e-14	1.742090329792807e-16
26000000	0.004752631316090322	1.8321262871348478e-49	-3.160639704831605e-39	1.0385994788506368e-11	1.0915212506197083e-14	0.0004947373469963177	-2.147847133601535e-22	4.0402667325420596e-15	1.7506598236512454e-15	3.4168826212777784e-14	1.742090329792807e-16
26100000	0.004752631316090322	1.8321262871348478e-49	-3.172827828558821e-39	1.0385994788506368e-11	1.0915212506197083e-14	0.0004947373469963177	-2.116865531260822e-22	4.0402667325420596e-15	1.7506598236512454e-15	3.4168826212777784e-14	1.742090329792807e-16
26200000	0.004752631316090322	1.8321262871348478e-49	-3.1850159522849183e-39	1.0385994788506368e-11	1.0915212506197083e-14	0.0004947373469963177	-2.0862352685101114e-22	4.0402667325420596e-15	1.7506598236512454e-15	3.4168826212777784e-14	1.742090329792807e-16
26300000	0.004752631316090322	1.8321262871348478e-49	-3.197204076009917e-39	1.0385994788506368e-11	1.0915212506197083e-14	0.0004947373469963177	-2.0559502844071161e-22	4.0402667325420596e-15	1.7506598236512454e-15	3.4168826212777784e-14	1.742090329792807e-16
26400000	0.004752631316090322	1.8321262871348478e-49	-3.209392199733836e-39	1.0385994788506368e-11	1.0915212506197083e-14	0.0004947373469963177	-2.0260045180095454e-22	4.0402667325420596e-15	1.7506598236512454e-15	3.4168826212777784e-14	1.742090329792807e-16
26500000	0.004752631316090322	1.8321262871348478e-49	-3.2215803234566957e-39	1.0385994788506368e-11	1.0915212506197083e-14	0.0004947373469963177	-1.9963919083751117e-22	4.0402667325420596e-15	1.7506598236512454e-15	3.4168826212777784e-14	1.742090329792807e-16
26600000	0.004752631316090322	1.8321262871348478e-49	-3.233768447178514e-39	1.0385994788506368e-11	1.0915212506197083e-14	0.0004947373469963177	-1.9671063945615257e-22	4.0402667325420596e-15	1.7506598236512454e-15	3.4168826212777784e-14	1.742090329792807e-16
26700000	0.004752631316090322	1.8321262871348478e-49	-3.245956570899311e-39	1.0385994788506368e-11	1.0915212506197083e-14	0.0004947373469963177	-1.938141915626498e-22	4.0402667325420596e-15	1.7506598236512454e-15	3.4168826212777784e-14	1.742090329792807e-16
26800000	0.004752631316090322	1.8321262871348478e-49	-3.2581446946191066e-39	1.0385994788506368e-11	1.0915212506197083e-14	0.0004947373469963177	-1.9094924106277398e-22	4.0402667325420596e-15	1.7506598236512454e-15	3.4168826212777784e-14	1.742090329792807e-16
26900000	0.004752631316090322	1.8321262871348478e-49	-3.2703328183379185e-39	1.0385994788506368e-11	1.0915212506197083e-14	0.0004947373469963177	-1.881151818622962e-22	4.0402667325420596e-15	1.7506598236512454e-15	3.4168826212777784e-14	1.742090329792807e-16
27000000	0.004752631316090322	1.8321262871348478e-49	-3.282520942055767e-39	1.0385994788506368e-11	1.0915212506197083e-14	0.0004947373469963177	-1.8531140786698763e-22	4.0402667325420596e-15	1.7506598236512454e-15	3.4168826212777784e-14	1.742090329792807e-16
27100000	0.004752631316090322	1.8321262871348478e-49	-3.294709065772671e-39	1.0385994788506368e-11	1.0915212506197083e-14	0.0004947373469963177	-1.8253731298261929e-22	4.0402667325420596e-15	1.7506598236512454e-15	3.4168826212777784e-14	1.742090329792807e-16
27200000	0.004752631316090322	1.8321262871348478e-49	-3.3068971894886504e-39	1.0385994788506368e-11	1.0915212506197083e-14	0.0004947373469963177	-1.7979229111496232e-22	4.0402667325420596e-15	1.7506598236512454e-15	3.4168826212777784e-14	1.742090329792807e-16
27300000	0.004752631316090322	1.8321262871348478e-49	-3.319085313203723e-39	1.0385994788506368e-11	1.0915212506197083e-14	0.0004947373469963177	-1.770757361697878e-22	4.0402667325420596e-15	1.7506598236512454e-15	3.4168826212777784e-14	1.742090329792807e-16
27400000	0.004752631316090322	1.8321262871348478e-49	-3.3312734369179107e-39	1.0385994788506368e-11	1.0915212506197083e-14	0.0004947373469963177	-1.7438704205286686e-22	4.0402667325420596e-15	1.7506598236512454e-15	3.4168826212777784e-14	1.742090329792807e-16
27500000	0.004752631316090322	1.8321262871348478e-49	-3.34346156063123e-39	1.0385994788506368e-11	1.0915212506197083e-14	0.0004947373469963177	-1.717256026699706e-22	4.0402667325420596e-15	1.7506598236512454e-15	3.4168826212777784e-14	1.742090329792807e-16
27600000	0.004752631316090322	1.8321262871348478e-49	-3.3556496843437015e-39	1.0385994788506368e-11	1.0915212506197083e-14	0.0004947373469963177	-1.690908119268701e-22	4.0402667325420596e-15	1.7506598236512454e-15	3.4168826212777784e-14	1.742090329792807e-16
27700000	0.004752631316090322	1.8321262871348478e-49	-3.367837808055345e-39	1.0385994788506368e-11	1.0915212506197083e-14	0.0004947373469963177	-1.6648206372933643e-22	4.0402667325420596e-15	1.7506598236512454e-15	3.4168826212777784e-14	1.742090329792807e-16
27800000	0.004752631316090322	1.8321262871348478e-49	-3.380025931766179e-39	1.0385994788506368e-11	1.0915212506197083e-14	0.0004947373469963177	-1.638987519831408e-22	4.0402667325420596e-15	1.7506598236512454e-15	3.4168826212777784e-14	1.742090329792807e-16
27900000	0.004752631316090322	1.8321262871348478e-49	-3.3922140554762226e-39	1.0385994788506368e-11	1.0915212506197083e-14	0.0004947373469963177	-1.6134027059405422e-22	4.0402667325420596e-15	1.7506598236512454e-15	3.4168826212777784e-14	1.742090329792807e-16
28000000	0.004752631316090322	1.8321262871348478e-49	-3.404402179185495e-39	1.0385994788506368e-11	1.0915212506197083e-14	0.0004947373469963177	-1.5880601346784785e-22	4.0402667325420596e-15	1.7506598236512454e-15	3.4168826212777784e-14	1.742090329792807e-16
28100000	0.004752631316090322	1.8321262871348478e-49	-3.416590302894017e-39	1.0385994788506368e-11	1.0915212506197083e-14	0.0004947373469963177	-1.562953745102927e-22	4.0402667325420596e-15	1.7506598236512454e-15	3.4168826212777784e-14	1.742090329792807e-16
28200000	0.004752631316090322	1.8321262871348478e-49	-3.428778426601806e-39	1.0385994788506368e-11	1.0915212506197083e-14	0.0004947373469963177	-1.5380774762715997e-22	4.0402667325420596e-15	1.7506598236512454e-15	3.4168826212777784e-14	1.742090329792807e-16
28300000	0.004752631316090322	1.8321262871348478e-49	-3.440966550308883e-39	1.0385994788506368e-11	1.0915212506197083e-14	0.0004947373469963177	-1.5134252672422074e-22	4.0402667325420596e-15	1.7506598236512454e-15	3.4168826212777784e-14	1.742090329792807e-16
28400000	0.004752631316090322	1.8321262871348478e-49	-3.453154674015265e-39	1.0385994788506368e-11	1.0915212506197083e-14	0.0004947373469963177	-1.4889910570724605e-22	4.0402667325420596e-15	1.7506598236512454e-15	3.4168826212777784e-14	1.742090329792807e-16
28500000	0.004752631316090322	1.8321262871348478e-49	-3.4653427977209736e-39	1.0385994788506368e-11	1.0915212506197083e-14	0.0004947373469963177	-1.4647687848200708e-22	4.0402667325420596e-15	1.7506598236512454e-15	3.4168826212777784e-14	1.742090329792807e-16
28600000	0.004752631316090322	1.8321262871348478e-49	-3.477530921426027e-39	1.0385994788506368e-11	1.0915212506197083e-14	0.0004947373469963177	-1.4407523895427487e-22	4.0402667325420596e-15	1.7506598236512454e-15	3.4168826212777784e-14	1.742090329792807e-16
28700000	0.004752631316090322	1.8321262871348478e-49	-3.4897190451304447e-39	1.0385994788506368e-11	1.0915212506197083e-14	0.0004947373469963177	-1.416935810298206e-22	4.0402667325420596e-15	1.7506598236512454e-15	3.4168826212777784e-14	1.742090329792807e-16
28800000	0.004752631316090322	1.8321262871348474e-49	-3.501907168834246e-39	1.0385994788506368e-11	1.0915212506197083e-14	0.0004947373469963177	-1.393312986144153e-22	4.0402667325420596e-15	1.7506598236512454e-15	3.4168826212777784e-14	1.742090329792807e-16
28900000	0.004752631316090322	1.8321262871348474e-49	-3.51409529253745e-39	1.0385994788506368e-11	1.0915212506197083e-14	0.0004947373469963177	-1.369877856138301e-22	4.0402667325420596e-15	1.7506598236512454e-15	3.4168826212777784e-14	1.742090329792807e-16
29000000	0.004752631316090322	1.8321262871348474e-49	-3.5262834162400756e-39	1.0385994788506368e-11	1.0915212506197083e-14	0.0004947373469963177	-1.3466243593383608e-22	4.0402667325420596e-15	1.7506598236512454e-15	3.4168826212777784e-14	1.742090329792807e-16
29100000	0.004752631316090322	1.8321262871348474e-49	-3.538471539942143e-39	1.0385994788506368e-11	1.0915212506197083e-14	0.0004947373469963177	-1.3235464348020436e-22	4.0402667325420596e-15	1.7506598236512454e-15	3.4168826212777784e-14	1.742090329792807e-16
29200000	0.004752631316090322	1.8321262871348474e-49	-3.5506596636436706e-39	1.0385994788506368e-11	1.0915212506197083e-14	0.0004947373469963177	-1.3006380215870607e-22	4.0402667325420596e-15	1.7506598236512454e-15	3.4168826212777784e-14	1.742090329792807e-16
29300000	0.004752631316090322	1.8321262871348474e-49	-3.562847787344679e-39	1.0385994788506368e-11	1.0915212506197083e-14	0.0004947373469963177	-1.2778930587511223e-22	4.0402667325420596e-15	1.7506598236512454e-15	3.4168826212777784e-14	1.742090329792807e-16
29400000	0.004752631316090322	1.8321262871348474e-49	-3.575035911045186e-39	1.0385994788506368e-11	1.0915212506197083e-14	0.0004947373469963177	-1.2553054853519403e-22	4.0402667325420596e-15	1.7506598236512454e-15	3.4168826212777784e-14	1.742090329792807e-16
29500000	0.004752631316090322	1.8321262871348474e-49	-3.5872240347452115e-39	1.0385994788506368e-11	1.0915212506197083e-14	0.0004947373469963177	-1.2328692404472253e-22	4.0402667325420596e-15	1.7506598236512454e-15	3.4168826212777784e-14	1.742090329792807e-16
29600000	0.004752631316090322	1.8321262871348474e-49	-3.599412158444775e-39	1.0385994788506368e-11	1.0915212506197083e-14	0.0004947373469963177	-1.2105782630946886e-22	4.0402667325420596e-15	1.7506598236512454e-15	3.4168826212777784e-14	1.742090329792807e-16
29700000	0.004752631316090322	1.8321262871348474e-49	-3.6116002821438955e-39	1.0385994788506368e-11	1.0915212506197083e-14	0.0004947373469963177	-1.1884264923520406e-22	4.0402667325420596e-15	1.7506598236512454e-15	3.4168826212777784e-14	1.742090329792807e-16
29800000	0.004752631316090322	1.8321262871348474e-49	-3.623788405842592e-39	1.0385994788506368e-11	1.0915212506197083e-14	0.0004947373469963177	-1.166407867276993e-22	4.0402667325420596e-15	1.7506598236512454e-15	3.4168826212777784e-14	1.742090329792807e-16
29900000	0.004752631316090322	1.8321262871348474e-49	-3.635976529540885e-39	1.0385994788506368e-11	1.0915212506197083e-14	0.0004947373469963177	-1.1445163269272564e-22	4.0402667325420596e-15	1.7506598236512454e-15	3.4168826212777784e-14	1.742090329792807e-16
30000000	0.004752631316090322	1.8321262871348474e-49	-3.648164653238792e-39	1.0385994788506368e-11	1.0915212506197083e-14	0.0004947373469963177	-1.1227458103605424e-22	4.0402667325420596e-15	1.7506598236512454e-15	3.4168826212777784e-14	1.742090329792807e-16
30100000	0.004752631316090322	1.8321262871348474e-49	-3.660352776936334e-39	1.0385994788506368e-11	1.0915212506197083e-14	0.0004947373469963177	-1.101090256634561e-22	4.0402667325420596e-15	1.7506598236512454e-15	3.4168826212777784e-14	1.742090329792807e-16
30200000	0.004752631316090322	1.8321262871348474e-49	-3.6725409006335286e-39	1.0385994788506368e-11	1.0915212506197083e-14	0.0004947373469963177	-1.079543604807024e-22	4.0402667325420596e-15	1.7506598236512454e-15	3.4168826212777784e-14	1.742090329792807e-16
30300000	0.004752631316090322	1.8321262871348474e-49	-3.6847290243303965e-39	1.0385994788506368e-11	1.0915212506197083e-14	0.0004947373469963177	-1.0580997939356425e-22	4.0402667325420596e-15	1.7506598236512454e-15	3.4168826212777784e-14	1.742090329792807e-16
30400000	0.004752631316090322	1.8321262871348474e-49	-3.6969171480269565e-39	1.0385994788506368e-11	1.0915212506197083e-14	0.0004947373469963177	-1.0367527630781268e-22	4.0402667325420596e-15	1.7506598236512454e-15	3.4168826212777784e-14	1.742090329792807e-16
30500000	0.004752631316090322	1.8321262871348474e-49	-3.709105271723228e-39	1.0385994788506368e-11	1.0915212506197083e-14	0.0004947373469963177	-1.0154964512921886e-22	4.0402667325420596e-15	1.7506598236512454e-15	3.4168826212777784e-14	1.742090329792807e-16
30600000	0.004752631316090322	1.8321262871348474e-49	-3.72129339541923e-39	1.0385994788506368e-11	1.0915212506197083e-14	0.0004947373469963177	-9.943247976355386e-23	4.0402667325420596e-15	1.7506598236512454e-15	3.4168826212777784e-14	1.742090329792807e-16
30700000	0.004752631316090322	1.8321262871348474e-49	-3.7334815191149815e-39	1.0385994788506368e-11	1.0915212506197083e-14	0.0004947373469963177	-9.732317411658879e-23	4.0402667325420596e-15	1.7506598236512454e-15	3.4168826212777784e-14	1.742090329792807e-16
30800000	0.004752631316090322	1.8321262871348474e-49	-3.7456696428105027e-39	1.0385994788506368e-11	1.0915212506197083e-14	0.0004947373469963177	-9.522112209409474e-23	4.0402667325420596e-15	1.7506598236512454e-15	3.4168826212777784e-14	1.742090329792807e-16
30900000	0.004752631316090322	1.8321262871348474e-49	-3.7578577665058124e-39	1.0385994788506368e-11	1.0915212506197083e-14	0.0004947373469963177	-9.312571760184284e-23	4.0402667325420596e-15	1.7506598236512454e-15	3.4168826212777784e-14	1.742090329792807e-16
31000000	0.004752631316090322	1.8321262871348474e-49	-3.7700458902009296e-39	1.0385994788506368e-11	1.0915212506197083e-14	0.0004947373469963177	-9.103635454560416e-23	4.0402667325420596e-15	1.7506598236512454e-15	3.4168826212777784e-14	1.742090329792807e-16
31100000	0.004752631316090322	1.8321262871348474e-49	-3.782234013895874e-39	1.0385994788506368e-11	1.0915212506197083e-14	0.0004947373469963177	-8.895242683114984e-23	4.0402667325420596e-15	1.7506598236512454e-15	3.4168826212777784e-14	1.742090329792807e-16
31200000	0.004752631316090322	1.8321262871348474e-49	-3.794422137590665e-39	1.0385994788506368e-11	1.0915212506197083e-14	0.0004947373469963177	-8.687332836425095e-23	4.0402667325420596e-15	1.7506598236512454e-15	3.416882621277779e-14	1.742090329792807e-16
31300000	0.004752631316090322	1.8321262871348474e-49	-3.806610261285321e-39	1.0385994788506368e-11	1.0915212506197083e-14	0.0004947373469963177	-8.479845305067859e-23	4.0402667325420596e-15	1.7506598236512454e-15	3.416882621277779e-14	1.742090329792807e-16
31400000	0.004752631316090322	1.8321262871348474e-49	-3.8187983849798623e-39	1.0385994788506368e-11	1.0915212506197083e-14	0.0004947373469963177	-8.272719479620387e-23	4.0402667325420596e-15	1.7506598236512454e-15	3.416882621277779e-14	1.742090329792807e-16
31500000	0.004752631316090322	1.8321262871348474e-49	-3.8309865086743074e-39	1.0385994788506368e-11	1.0915212506197083e-14	0.0004947373469963177	-8.06589475065979e-23	4.0402667325420596e-15	1.7506598236512454e-15	3.416882621277779e-14	1.7420903297928068e-16
31600000	0.004752631316090322	1.8321262871348474e-49	-3.843174632368677e-39	1.0385994788506368e-11	1.0915212506197083e-14	0.0004947373469963177	-7.859310508763177e-23	4.0402667325420596e-15	1.7506598236512454e-15	3.416882621277779e-14	1.7420903297928068e-16
31700000	0.004752631316090322	1.8321262871348474e-49	-3.855362756062988e-39	1.0385994788506368e-11	1.0915212506197083e-14	0.0004947373469963177	-7.65290614450766e-23	4.0402667325420596e-15	1.7506598236512454e-15	3.416882621277779e-14	1.7420903297928068e-16
31800000	0.0047526313160903225	1.8321262871348474e-49	-3.867550879757262e-39	1.0385994788506368e-11	1.0915212506197083e-14	0.0004947373469963177	-7.446621048470347e-23	4.0402667325420596e-15	1.7506598236512454e-15	3.416882621277779e-14	1.7420903297928068e-16
31900000	0.0047526313160903225	1.8321262871348474e-49	-3.8797390034515175e-39	1.0385994788506368e-11	1.0915212506197083e-14	0.0004947373469963177	-7.24039461122835e-23	4.0402667325420596e-15	1.7506598236512454e-15	3.416882621277779e-14	1.7420903297928068e-16
32000000	0.0047526313160903225	1.8321262871348474e-49	-3.891927127145773e-39	1.0385994788506368e-11	1.0915212506197083e-14	0.0004947373469963177	-7.034166223358778e-23	4.0402667325420596e-15	1.7506598236512454e-15	3.416882621277779e-14	1.7420903297928068e-16
32100000	0.0047526313160903225	1.8321262871348474e-49	-3.904115250840049e-39	1.0385994788506368e-11	1.0915212506197083e-14	0.0004947373469963177	-6.82787527543874e-23	4.0402667325420596e-15	1.7506598236512454e-15	3.416882621277779e-14	1.7420903297928068e-16
32200000	0.0047526313160903225	1.8321262871348474e-49	-3.9163033745343634e-39	1.0385994788506368e-11	1.0915212506197083e-14	0.0004947373469963177	-6.62146115804535e-23	4.0402667325420596e-15	1.7506598236512454e-15	3.416882621277779e-14	1.7420903297928068e-16
32300000	0.0047526313160903225	1.8321262871348474e-49	-3.928491498228737e-39	1.0385994788506368e-11	1.0915212506197083e-14	0.0004947373469963177	-6.414863261755715e-23	4.0402667325420596e-15	1.7506598236512454e-15	3.416882621277779e-14	1.7420903297928068e-16
32400000	0.0047526313160903225	1.8321262871348474e-49	-3.940679621923188e-39	1.0385994788506368e-11	1.0915212506197083e-14	0.0004947373469963177	-6.208020977146947e-23	4.0402667325420596e-15	1.7506598236512454e-15	3.416882621277779e-14	1.7420903297928068e-16
32500000	0.0047526313160903225	1.8321262871348474e-49	-3.952867745617736e-39	1.0385994788506368e-11	1.0915212506197083e-14	0.0004947373469963177	-6.000873694796153e-23	4.0402667325420596e-15	1.7506598236512454e-15	3.416882621277779e-14	1.7420903297928068e-16
32600000	0.0047526313160903225	1.8321262871348474e-49	-3.9650558693124e-39	1.0385994788506368e-11	1.0915212506197083e-14	0.0004947373469963177	-5.793360805280448e-23	4.0402667325420596e-15	1.7506598236512454e-15	3.416882621277779e-14	1.7420903297928068e-16
32700000	0.0047526313160903225	1.8321262871348474e-49	-3.9772439930072004e-39	1.0385994788506368e-11	1.0915212506197083e-14	0.0004947373469963177	-5.585421699176938e-23	4.0402667325420596e-15	1.7506598236512454e-15	3.416882621277779e-14	1.7420903297928068e-16
32800000	0.0047526313160903225	1.8321262871348474e-49	-3.989432116702155e-39	1.0385994788506368e-11	1.0915212506197083e-14	0.0004947373469963177	-5.376995767062736e-23	4.0402667325420596e-15	1.7506598236512454e-15	3.416882621277779e-14	1.7420903297928068e-16
32900000	0.0047526313160903225	1.8321262871348474e-49	-4.001620240397284e-39	1.0385994788506368e-11	1.0915212506197083e-14	0.0004947373469963177	-5.1680223995149505e-23	4.0402667325420596e-15	1.7506598236512454e-15	3.416882621277779e-14	1.7420903297928068e-16
33000000	0.0047526313160903225	1.8321262871348474e-49	-4.013808364092607e-39	1.0385994788506368e-11	1.0915212506197083e-14	0.0004947373469963177	-4.958440987110692e-23	4.0402667325420596e-15	1.7506598236512454e-15	3.416882621277779e-14	1.7420903297928068e-16
33100000	0.0047526313160903225	1.8321262871348474e-49	-4.025996487788142e-39	1.0385994788506368e-11	1.0915212506197083e-14	0.0004947373469963177	-4.748190920427071e-23	4.0402667325420596e-15	1.7506598236512454e-15	3.416882621277779e-14	1.7420903297928068e-16
33200000	0.0047526313160903225	1.8321262871348474e-49	-4.0381846114839094e-39	1.0385994788506368e-11	1.0915212506197083e-14	0.0004947373469963177	-4.537211590041198e-23	4.0402667325420596e-15	1.7506598236512454e-15	3.416882621277779e-14	1.7420903297928068e-16
33300000	0.0047526313160903225	1.8321262871348474e-49	-4.0503727351799284e-39	1.0385994788506368e-11	1.0915212506197083e-14	0.0004947373469963177	-4.325442386530183e-23	4.0402667325420596e-15	1.7506598236512454e-15	3.416882621277779e-14	1.7420903297928068e-16
33400000	0.0047526313160903225	1.8321262871348474e-49	-4.0625608588762176e-39	1.0385994788506368e-11	1.0915212506197083e-14	0.0004947373469963177	-4.112822700471136e-23	4.0402667325420596e-15	1.7506598236512454e-15	3.416882621277779e-14	1.7420903297928068e-16
33500000	0.0047526313160903225	1.8321262871348474e-49	-4.0747489825727964e-39	1.0385994788506368e-11	1.0915212506197083e-14	0.0004947373469963177	-3.899291922441166e-23	4.0402667325420596e-15	1.7506598236512454e-15	3.416882621277779e-14	1.7420903297928068e-16
33600000	0.0047526313160903225	1.8321262871348474e-49	-4.086937106269685e-39	1.0385994788506368e-11	1.0915212506197083e-14	0.0004947373469963177	-3.6847894430173854e-23	4.0402667325420596e-15	1.7506598236512454e-15	3.416882621277779e-14	1.7420903297928068e-16
33700000	0.0047526313160903225	1.8321262871348474e-49	-4.0991252299669017e-39	1.0385994788506368e-11	1.0915212506197083e-14	0.0004947373469963177	-3.4692546527769034e-23	4.0402667325420596e-15	1.7506598236512454e-15	3.416882621277779e-14	1.7420903297928068e-16
33800000	0.0047526313160903225	1.8321262871348474e-49	-4.1113133536644665e-39	1.0385994788506368e-11	1.0915212506197083e-14	0.0004947373469963177	-3.25262694229683e-23	4.0402667325420596e-15	1.7506598236512454e-15	3.416882621277779e-14	1.7420903297928068e-16
33900000	0.0047526313160903225	1.8321262871348474e-49	-4.123501477362398e-39	1.0385994788506368e-11	1.0915212506197083e-14	0.0004947373469963177	-3.034845702154275e-23	4.0402667325420596e-15	1.7506598236512454e-15	3.416882621277779e-14	1.7420903297928068e-16
34000000	0.0047526313160903225	1.8321262871348474e-49	-4.135689601060716e-39	1.0385994788506368e-11	1.0915212506197083e-14	0.0004947373469963177	-2.815850322926349e-23	4.0402667325420596e-15	1.7506598236512454e-15	3.416882621277779e-14	1.7420903297928068e-16
34100000	0.0047526313160903225	1.8321262871348474e-49	-4.14787772475944e-39	1.0385994788506368e-11	1.0915212506197083e-14	0.0004947373469963177	-2.5955801951901632e-23	4.0402667325420596e-15	1.7506598236512454e-15	3.416882621277779e-14	1.7420903297928068e-16
34200000	0.0047526313160903225	1.8321262871348474e-49	-4.160065848458588e-39	1.0385994788506368e-11	1.0915212506197083e-14	0.0004947373469963177	-2.3739747095228263e-23	4.0402667325420596e-15	1.7506598236512454e-15	3.416882621277779e-14	1.7420903297928068e-16
34300000	0.0047526313160903225	1.8321262871348474e-49	-4.1722539721581805e-39	1.0385994788506368e-11	1.0915212506197083e-14	0.0004947373469963177	-2.1509732565014494e-23	4.0402667325420596e-15	1.7506598236512454e-15	3.416882621277779e-14	1.7420903297928068e-16
34400000	0.0047526313160903225	1.8321262871348474e-49	-4.184442095858237e-39	1.0385994788506368e-11	1.0915212506197083e-14	0.0004947373469963177	-1.9265152267031423e-23	4.0402667325420596e-15	1.7506598236512454e-15	3.416882621277779e-14	1.7420903297928068e-16
34500000	0.0047526313160903225	1.8321262871348474e-49	-4.196630219558775e-39	1.0385994788506368e-11	1.0915212506197083e-14	0.0004947373469963177	-1.7005400107050152e-23	4.0402667325420596e-15	1.7506598236512454e-15	3.416882621277779e-14	1.7420903297928068e-16
34600000	0.0047526313160903225	1.8321262871348474e-49	-4.208818343259816e-39	1.0385994788506368e-11	1.0915212506197083e-14	0.0004947373469963177	-1.4729869990841783e-23	4.0402667325420596e-15	1.7506598236512454e-15	3.416882621277779e-14	1.7420903297928068e-16
34700000	0.0047526313160903225	1.8321262871348474e-49	-4.221006466961378e-39	1.0385994788506368e-11	1.0915212506197083e-14	0.0004947373469963177	-1.2437955824177417e-23	4.0402667325420596e-15	1.7506598236512454e-15	3.416882621277779e-14	1.7420903297928068e-16
34800000	0.0047526313160903225	1.8321262871348474e-49	-4.233194590663481e-39	1.0385994788506368e-11	1.0915212506197083e-14	0.0004947373469963177	-1.0129051512828159e-23	4.0402667325420596e-15	1.7506598236512454e-15	3.416882621277779e-14	1.7420903297928068e-16
34900000	0.0047526313160903225	1.8321262871348474e-49	-4.245382714366143e-39	1.0385994788506368e-11	1.0915212506197083e-14	0.0004947373469963177	-7.802550962565107e-24	4.0402667325420596e-15	1.7506598236512454e-15	3.416882621277779e-14	1.7420903297928068e-16
35000000	0.0047526313160903225	1.8321262871348474e-49	-4.257570838069385e-39	1.0385994788506368e-11	1.0915212506197083e-14	0.0004947373469963177	-5.457848079159368e-24	4.0402667325420596e-15	1.7506598236512454e-15	3.416882621277779e-14	1.7420903297928068e-16
35100000	0.0047526313160903225	1.8321262871348474e-49	-4.269758961773225e-39	1.0385994788506368e-11	1.0915212506197083e-14	0.0004947373469963177	-3.094336768382039e-24	4.0402667325420596e-15	1.7506598236512454e-15	3.416882621277779e-14	1.7420903297928068e-16
35200000	0.0047526313160903225	1.8321262871348474e-49	-4.2819470854776835e-39	1.0385994788506368e-11	1.0915212506197083e-14	0.0004947373469963177	-7.114109360042242e-25	4.0402667325420596e-15	1.7506598236512454e-15	3.416882621277779e-14	1.7420903297928068e-16
35300000	0.0047526313160903225	1.8321262871348474e-49	-4.2941352091823074e-39	1.0385994788506368e-11	1.0915212506197083e-14	0.0004947373469963177	1.663219748795196e-24	4.0402667325420596e-15	1.7506598236512454e-15	3.416882621277779e-14	1.7420903297928068e-16
35400000	0.0047526313160903225	1.8321262871348474e-49	-4.306323332885747e-39	1.0385994788506368e-11	1.0915212506197083e-14	0.0004947373469963177	3.948180781796396e-24	4.0402667325420596e-15	1.7506598236512454e-15	3.416882621277779e-14	1.7420903297928068e-16
35500000	0.0047526313160903225	1.8321262871348474e-49	-4.318511456587933e-39	1.0385994788506368e-11	1.0915212506197083e-14	0.0004947373469963177	6.139640707088378e-24	4.0402667325420596e-15	1.7506598236512454e-15	3.416882621277779e-14	1.7420903297928068e-16
35600000	0.0047526313160903225	1.8321262871348474e-49	-4.330699580288886e-39	1.0385994788506368e-11	1.0915212506197083e-14	0.0004947373469963177	8.23903871584065e-24	4.0402667325420596e-15	1.7506598236512454e-15	3.416882621277779e-14	1.7420903297928068e-16
35700000	0.0047526313160903225	1.8321262871348474e-49	-4.342887703988624e-39	1.0385994788506368e-11	1.0915212506197083e-14	0.0004947373469963177	1.0247813999222726e-23	4.0402667325420596e-15	1.7506598236512454e-15	3.416882621277779e-14	1.7420903297928068e-16
35800000	0.0047526313160903225	1.8321262871348474e-49	-4.355075827687168e-39	1.0385994788506368e-11	1.0915212506197083e-14	0.0004947373469963177	1.216740574840412e-23	4.0402667325420596e-15	1.7506598236512454e-15	3.416882621277779e-14	1.7420903297928068e-16
35900000	0.0047526313160903225	1.8321262871348474e-49	-4.367263951384535e-39	1.0385994788506368e-11	1.0915212506197083e-14	0.0004947373469963177	1.3999253154554342e-23	4.0402667325420596e-15	1.7506598236512454e-15	3.416882621277779e-14	1.7420903297928068e-16
36000000	0.0047526313160903225	1.8321262871348474e-49	-4.3794520750807466e-39	1.0385994788506368e-11	1.0915212506197083e-14	0.0004947373469963177	1.5744795408842903e-23	4.0402667325420596e-15	1.7506598236512454e-15	3.416882621277779e-14	1.7420903297928068e-16
36100000	0.0047526313160903225	1.8321262871348474e-49	-4.391640198775821e-39	1.0385994788506368e-11	1.0915212506197083e-14	0.0004947373469963177	1.7405471702439314e-23	4.0402667325420596e-15	1.7506598236512454e-15	3.416882621277779e-14	1.7420903297928068e-16
36200000	0.0047526313160903225	1.8321262871348474e-49	-4.403828322469777e-39	1.0385994788506368e-11	1.0915212506197083e-14	0.0004947373469963177	1.898272122651309e-23	4.0402667325420596e-15	1.7506598236512454e-15	3.416882621277779e-14	1.7420903297928068e-16
36300000	0.0047526313160903225	1.8321262871348474e-49	-4.4160164461626345e-39	1.0385994788506368e-11	1.0915212506197083e-14	0.0004947373469963177	2.0477983172233737e-23	4.0402667325420596e-15	1.7506598236512454e-15	3.416882621277779e-14	1.7420903297928068e-16
36400000	0.0047526313160903225	1.8321262871348474e-49	-4.428204569854413e-39	1.0385994788506368e-11	1.0915212506197083e-14	0.0004947373469963177	2.1892696730770773e-23	4.0402667325420596e-15	1.7506598236512454e-15	3.416882621277779e-14	1.7420903297928068e-16
36500000	0.0047526313160903225	1.8321262871348474e-49	-4.4403926935451306e-39	1.0385994788506368e-11	1.0915212506197083e-14	0.0004947373469963177	2.322830109329371e-23	4.0402667325420596e-15	1.7506598236512454e-15	3.416882621277779e-14	1.7420903297928068e-16
36600000	0.0047526313160903225	1.8321262871348474e-49	-4.452580817234808e-39	1.0385994788506368e-11	1.0915212506197083e-14	0.0004947373469963177	2.4486235450972052e-23	4.0402667325420596e-15	1.7506598236512454e-15	3.416882621277779e-14	1.7420903297928068e-16
36700000	0.0047526313160903225	1.8321262871348474e-49	-4.464768940923464e-39	1.0385994788506368e-11	1.0915212506197083e-14	0.0004947373469963177	2.566793899497532e-23	4.0402667325420596e-15	1.7506598236512454e-15	3.416882621277779e-14	1.7420903297928068e-16
36800000	0.0047526313160903225	1.8321262871348474e-49	-4.4769570646111184e-39	1.0385994788506368e-11	1.0915212506197083e-14	0.0004947373469963177	2.677485091647302e-23	4.0402667325420596e-15	1.7506598236512454e-15	3.416882621277779e-14	1.7420903297928068e-16
36900000	0.0047526313160903225	1.8321262871348474e-49	-4.489145188297789e-39	1.0385994788506368e-11	1.0915212506197083e-14	0.0004947373469963177	2.780841040663467e-23	4.0402667325420596e-15	1.7506598236512454e-15	3.416882621277779e-14	1.7420903297928068e-16
37000000	0.0047526313160903225	1.8321262871348474e-49	-4.501333311983496e-39	1.0385994788506368e-11	1.0915212506197083e-14	0.0004947373469963177	2.877005665662977e-23	4.0402667325420596e-15	1.7506598236512454e-15	3.416882621277779e-14	1.7420903297928068e-16
37100000	0.0047526313160903225	1.8321262871348474e-49	-4.513521435668259e-39	1.0385994788506368e-11	1.0915212506197083e-14	0.0004947373469963177	2.9661228857627837e-23	4.0402667325420596e-15	1.7506598236512454e-15	3.416882621277779e-14	1.7420903297928068e-16
37200000	0.0047526313160903225	1.8321262871348474e-49	-4.5257095593520974e-39	1.0385994788506368e-11	1.0915212506197083e-14	0.0004947373469963177	3.048336620079839e-23	4.0402667325420596e-15	1.7506598236512454e-15	3.416882621277779e-14	1.7420903297928068e-16
37300000	0.0047526313160903225	1.8321262871348474e-49	-4.537897683035029e-39	1.0385994788506368e-11	1.0915212506197083e-14	0.0004947373469963177	3.123790787731093e-23	4.0402667325420596e-15	1.7506598236512454e-15	3.416882621277779e-14	1.7420903297928068e-16
37400000	0.0047526313160903225	1.8321262871348478e-49	-4.550085806717075e-39	1.0385994788506368e-11	1.0915212506197083e-14	0.0004947373469963177	3.192629307833498e-23	4.0402667325420596e-15	1.7506598236512454e-15	3.416882621277779e-14	1.7420903297928068e-16
37500000	0.0047526313160903225	1.8321262871348478e-49	-4.5622739303982534e-39	1.0385994788506368e-11	1.0915212506197083e-14	0.0004947373469963177	3.254996099504004e-23	4.0402667325420596e-15	1.7506598236512454e-15	3.416882621277779e-14	1.7420903297928068e-16
37600000	0.0047526313160903225	1.8321262871348478e-49	-4.5744620540785837e-39	1.0385994788506368e-11	1.0915212506197083e-14	0.0004947373469963177	3.311035081859563e-23	4.0402667325420596e-15	1.7506598236512454e-15	3.416882621277779e-14	1.7420903297928068e-16
37700000	0.0047526313160903225	1.8321262871348478e-49	-4.586650177758086e-39	1.0385994788506368e-11	1.0915212506197083e-14	0.0004947373469963177	3.3608901740171266e-23	4.0402667325420596e-15	1.7506598236512454e-15	3.416882621277779e-14	1.7420903297928068e-16
37800000	0.0047526313160903225	1.8321262871348478e-49	-4.598838301436778e-39	1.0385994788506368e-11	1.0915212506197083e-14	0.0004947373469963177	3.404705295093644e-23	4.0402667325420596e-15	1.7506598236512454e-15	3.416882621277779e-14	1.7420903297928068e-16
37900000	0.0047526313160903225	1.8321262871348478e-49	-4.6110264251146803e-39	1.0385994788506368e-11	1.0915212506197083e-14	0.0004947373469963177	3.442624364206068e-23	4.0402667325420596e-15	1.7506598236512454e-15	3.416882621277779e-14	1.7420903297928068e-16
38000000	0.0047526313160903225	1.8321262871348478e-49	-4.6232145487918125e-39	1.0385994788506368e-11	1.0915212506197083e-14	0.0004947373469963177	3.4747913004713504e-23	4.0402667325420596e-15	1.7506598236512454e-15	3.416882621277779e-14	1.7420903297928068e-16
38100000	0.0047526313160903225	1.8321262871348478e-49	-4.635402672468193e-39	1.0385994788506368e-11	1.0915212506197083e-14	0.0004947373469963177	3.501350023006441e-23	4.0402667325420596e-15	1.7506598236512454e-15	3.416882621277779e-14	1.7420903297928068e-16
38200000	0.0047526313160903225	1.8321262871348478e-49	-4.6475907961438406e-39	1.0385994788506368e-11	1.0915212506197083e-14	0.0004947373469963177	3.5224444509282906e-23	4.0402667325420596e-15	1.7506598236512454e-15	3.416882621277779e-14	1.7420903297928068e-16
38300000	0.0047526313160903225	1.8321262871348478e-49	-4.659778919818776e-39	1.0385994788506368e-11	1.0915212506197083e-14	0.0004947373469963177	3.538218503353852e-23	4.0402667325420596e-15	1.7506598236512454e-15	3.416882621277779e-14	1.7420903297928068e-16
38400000	0.0047526313160903225	1.8321262871348478e-49	-4.671967043493018e-39	1.0385994788506368e-11	1.0915212506197083e-14	0.0004947373469963177	3.5488160994000746e-23	4.0402667325420596e-15	1.7506598236512454e-15	3.416882621277779e-14	1.7420903297928068e-16
38500000	0.0047526313160903225	1.8321262871348478e-49	-4.6841551671665845e-39	1.0385994788506368e-11	1.0915212506197083e-14	0.0004947373469963177	3.5543811581839115e-23	4.0402667325420596e-15	1.7506598236512454e-15	3.416882621277779e-14	1.7420903297928068e-16
38600000	0.0047526313160903225	1.8321262871348478e-49	-4.696343290839497e-39	1.0385994788506368e-11	1.0915212506197083e-14	0.0004947373469963177	3.555057598822313e-23	4.0402667325420596e-15	1.7506598236512454e-15	3.416882621277779e-14	1.7420903297928068e-16
38700000	0.0047526313160903225	1.8321262871348478e-49	-4.7085314145117735e-39	1.0385994788506368e-11	1.0915212506197083e-14	0.0004947373469963177	3.55098934043223e-23	4.0402667325420596e-15	1.7506598236512454e-15	3.416882621277779e-14	1.7420903297928068e-16
38800000	0.0047526313160903225	1.8321262871348478e-49	-4.7207195381834335e-39	1.0385994788506368e-11	1.0915212506197083e-14	0.0004947373469963177	3.542320302130614e-23	4.0402667325420596e-15	1.7506598236512454e-15	3.416882621277779e-14	1.7420903297928068e-16
38900000	0.0047526313160903225	1.832126287134848e-49	-4.732907661854496e-39	1.0385994788506368e-11	1.0915212506197083e-14	0.0004947373469963177	3.5291944030344156e-23	4.0402667325420596e-15	1.7506598236512454e-15	3.416882621277779e-14	1.7420903297928068e-16
39000000	0.0047526313160903225	1.832126287134848e-49	-4.74509578552498e-39	1.0385994788506368e-11	1.0915212506197083e-14	0.0004947373469963177	3.5117555622605863e-23	4.0402667325420596e-15	1.7506598236512454e-15	3.416882621277779e-14	1.7420903297928068e-16
39100000	0.0047526313160903225	1.832126287134848e-49	-4.757283909194906e-39	1.0385994788506368e-11	1.0915212506197083e-14	0.0004947373469963177	3.490147698926078e-23	4.0402667325420596e-15	1.7506598236512454e-15	3.416882621277779e-14	1.7420903297928068e-16
39200000	0.0047526313160903225	1.832126287134848e-49	-4.7694720328642936e-39	1.0385994788506368e-11	1.0915212506197083e-14	0.0004947373469963177	3.464514732147841e-23	4.0402667325420596e-15	1.7506598236512454e-15	3.416882621277779e-14	1.7420903297928068e-16
39300000	0.0047526313160903225	1.832126287134848e-49	-4.78166015653316e-39	1.0385994788506368e-11	1.0915212506197083e-14	0.0004947373469963177	3.435000581042827e-23	4.0402667325420596e-15	1.7506598236512454e-15	3.416882621277779e-14	1.7420903297928068e-16
39400000	0.0047526313160903225	1.832126287134848e-49	-4.793848280201526e-39	1.0385994788506368e-11	1.0915212506197083e-14	0.0004947373469963177	3.4017491647279864e-23	4.0402667325420596e-15	1.7506598236512454e-15	3.416882621277779e-14	1.7420903297928068e-16
39500000	0.0047526313160903225	1.832126287134848e-49	-4.80603640386941e-39	1.0385994788506368e-11	1.0915212506197083e-14	0.0004947373469963177	3.364904402320271e-23	4.0402667325420596e-15	1.7506598236512454e-15	3.416882621277779e-14	1.7420903297928068e-16
39600000	0.0047526313160903225	1.832126287134848e-49	-4.8182245275368325e-39	1.0385994788506368e-11	1.0915212506197083e-14	0.0004947373469963177	3.324610212936632e-23	4.0402667325420596e-15	1.7506598236512454e-15	3.416882621277779e-14	1.7420903297928068e-16
39700000	0.0047526313160903225	1.832126287134848e-49	-4.830412651203812e-39	1.0385994788506368e-11	1.0915212506197083e-14	0.0004947373469963177	3.2810105156940205e-23	4.0402667325420596e-15	1.7506598236512454e-15	3.416882621277779e-14	1.7420903297928068e-16
39800000	0.0047526313160903225	1.832126287134848e-49	-4.842600774870367e-39	1.0385994788506368e-11	1.0915212506197083e-14	0.0004947373469963177	3.2342492297093875e-23	4.0402667325420596e-15	1.7506598236512454e-15	3.4168826212777796e-14	1.7420903297928068e-16
39900000	0.0047526313160903225	1.8321262871348485e-49	-4.8547888985365187e-39	1.0385994788506368e-11	1.0915212506197083e-14	0.0004947373469963177	3.184470274099685e-23	4.0402667325420596e-15	1.7506598236512454e-15	3.4168826212777796e-14	1.7420903297928068e-16
40000000	0.0047526313160903225	1.8321262871348485e-49	-4.866977022202285e-39	1.0385994788506368e-11	1.0915212506197083e-14	0.0004947373469963177	3.131817567981862e-23	4.0402667325420596e-15	1.7506598236512456e-15	3.4168826212777796e-14	1.7420903297928068e-16
40100000	0.0047526313160903225	1.8321262871348485e-49	-4.8791651458676854e-39	1.0385994788506368e-11	1.0915212506197083e-14	0.0004947373469963177	3.076435030472872e-23	4.0402667325420596e-15	1.7506598236512456e-15	3.4168826212777796e-14	1.7420903297928068e-16
40200000	0.0047526313160903225	1.8321262871348485e-49	-4.891353269532739e-39	1.0385994788506368e-11	1.0915212506197083e-14	0.0004947373469963177	3.0184665806896653e-23	4.0402667325420596e-15	1.7506598236512456e-15	3.4168826212777796e-14	1.7420903297928068e-16
40300000	0.0047526313160903225	1.8321262871348485e-49	-4.9035413931974654e-39	1.0385994788506368e-11	1.0915212506197083e-14	0.0004947373469963177	2.958056137749193e-23	4.0402667325420596e-15	1.7506598236512456e-15	3.4168826212777796e-14	1.7420903297928068e-16
40400000	0.0047526313160903225	1.8321262871348485e-49	-4.9157295168618844e-39	1.0385994788506368e-11	1.0915212506197083e-14	0.0004947373469963177	2.895347620768407e-23	4.0402667325420596e-15	1.7506598236512456e-15	3.4168826212777796e-14	1.7420903297928068e-16
40500000	0.0047526313160903225	1.8321262871348485e-49	-4.927917640526015e-39	1.0385994788506368e-11	1.0915212506197083e-14	0.0004947373469963177	2.830484948864257e-23	4.0402667325420596e-15	1.7506598236512456e-15	3.4168826212777796e-14	1.7420903297928068e-16
40600000	0.0047526313160903225	1.8321262871348485e-49	-4.940105764189875e-39	1.0385994788506368e-11	1.0915212506197083e-14	0.0004947373469963177	2.763612041153695e-23	4.0402667325420596e-15	1.7506598236512456e-15	3.4168826212777796e-14	1.7420903297928068e-16
40700000	0.0047526313160903225	1.8321262871348485e-49	-4.9522938878534856e-39	1.0385994788506368e-11	1.0915212506197083e-14	0.0004947373469963177	2.6948728167536727e-23	4.0402667325420596e-15	1.7506598236512456e-15	3.4168826212777796e-14	1.7420903297928068e-16
40800000	0.0047526313160903225	1.8321262871348485e-49	-4.964482011516866e-39	1.0385994788506368e-11	1.0915212506197083e-14	0.0004947373469963177	2.6244111947811403e-23	4.0402667325420596e-15	1.7506598236512456e-15	3.4168826212777796e-14	1.7420903297928068e-16
40900000	0.0047526313160903225	1.832126287134849e-49	-4.976670135180034e-39	1.0385994788506368e-11	1.0915212506197083e-14	0.0004947373469963177	2.5523710943530494e-23	4.0402667325420596e-15	1.7506598236512456e-15	3.4168826212777796e-14	1.7420903297928068e-16
41000000	0.0047526313160903225	1.832126287134849e-49	-4.98885825884301e-39	1.0385994788506368e-11	1.0915212506197083e-14	0.0004947373469963177	2.4788964345863518e-23	4.0402667325420596e-15	1.7506598236512456e-15	3.4168826212777796e-14	1.7420903297928068e-16
41100000	0.0047526313160903225	1.832126287134849e-49	-5.001046382505813e-39	1.0385994788506368e-11	1.0915212506197083e-14	0.0004947373469963177	2.4041311345979978e-23	4.0402667325420596e-15	1.7506598236512456e-15	3.4168826212777796e-14	1.7420903297928068e-16
41200000	0.0047526313160903225	1.832126287134849e-49	-5.013234506168463e-39	1.0385994788506368e-11	1.0915212506197083e-14	0.0004947373469963177	2.3282191135049386e-23	4.0402667325420596e-15	1.7506598236512456e-15	3.4168826212777796e-14	1.7420903297928068e-16
41300000	0.0047526313160903225	1.832126287134849e-49	-5.025422629830978e-39	1.0385994788506368e-11	1.0915212506197083e-14	0.0004947373469963177	2.251304290424126e-23	4.0402667325420596e-15	1.7506598236512456e-15	3.4168826212777796e-14	1.7420903297928068e-16
41400000	0.0047526313160903225	1.832126287134849e-49	-5.037610753493378e-39	1.0385994788506368e-11	1.0915212506197083e-14	0.0004947373469963177	2.173530584472511e-23	4.0402667325420596e-15	1.7506598236512456e-15	3.4168826212777796e-14	1.7420903297928068e-16
41500000	0.0047526313160903225	1.832126287134849e-49	-5.049798877155682e-39	1.0385994788506368e-11	1.0915212506197083e-14	0.0004947373469963177	2.0950419147670444e-23	4.0402667325420596e-15	1.7506598236512456e-15	3.4168826212777796e-14	1.7420903297928068e-16
41600000	0.0047526313160903225	1.832126287134849e-49	-5.0619870008179096e-39	1.0385994788506368e-11	1.0915212506197083e-14	0.0004947373469963177	2.0159822004246778e-23	4.0402667325420596e-15	1.7506598236512456e-15	3.4168826212777796e-14	1.7420903297928068e-16
41700000	0.0047526313160903225	1.832126287134849e-49	-5.0741751244800806e-39	1.0385994788506368e-11	1.0915212506197083e-14	0.0004947373469963177	1.9364953605623617e-23	4.0402667325420596e-15	1.7506598236512456e-15	3.4168826212777796e-14	1.7420903297928068e-16
41800000	0.0047526313160903225	1.8321262871348493e-49	-5.086363248142213e-39	1.0385994788506368e-11	1.0915212506197083e-14	0.0004947373469963177	1.856725314297048e-23	4.0402667325420596e-15	1.7506598236512456e-15	3.4168826212777796e-14	1.7420903297928068e-16
41900000	0.0047526313160903225	1.8321262871348493e-49	-5.0985513718043265e-39	1.0385994788506368e-11	1.0915212506197083e-14	0.0004947373469963177	1.7768159807456873e-23	4.0402667325420596e-15	1.7506598236512456e-15	3.4168826212777796e-14	1.7420903297928068e-16
42000000	0.004752631316090322	1.8321262871348493e-49	-5.1107394954664414e-39	1.0385994788506368e-11	1.0915212506197083e-14	0.0004947373469963177	1.6969112790252315e-23	4.0402667325420596e-15	1.7506598236512456e-15	3.4168826212777796e-14	1.7420903297928068e-16
42100000	0.004752631316090322	1.8321262871348493e-49	-5.122927619128576e-39	1.038599478850637e-11	1.0915212506197083e-14	0.0004947373469963177	1.617155128252631e-23	4.0402667325420596e-15	1.7506598236512456e-15	3.4168826212777796e-14	1.7420903297928068e-16
42200000	0.004752631316090322	1.8321262871348493e-49	-5.135115742790749e-39	1.038599478850637e-11	1.0915212506197083e-14	0.0004947373469963177	1.5376914475448372e-23	4.0402667325420596e-15	1.7506598236512456e-15	3.4168826212777796e-14	1.7420903297928068e-16
42300000	0.004752631316090322	1.8321262871348493e-49	-5.147303866452981e-39	1.038599478850637e-11	1.0915212506197083e-14	0.0004947373469963177	1.458664156018802e-23	4.0402667325420596e-15	1.7506598236512456e-15	3.4168826212777796e-14	1.7420903297928068e-16
42400000	0.004752631316090322	1.8321262871348493e-49	-5.159491990115291e-39	1.038599478850637e-11	1.0915212506197083e-14	0.0004947373469963177	1.3802171727914755e-23	4.0402667325420596e-15	1.7506598236512456e-15	3.4168826212777796e-14	1.7420903297928068e-16
42500000	0.004752631316090322	1.8321262871348493e-49	-5.171680113777698e-39	1.038599478850637e-11	1.0915212506197083e-14	0.0004947373469963177	1.3024944169798095e-23	4.0402667325420596e-15	1.7506598236512456e-15	3.4168826212777796e-14	1.7420903297928068e-16
42600000	0.004752631316090322	1.8321262871348493e-49	-5.1838682374402214e-39	1.038599478850637e-11	1.0915212506197083e-14	0.0004947373469963177	1.225639807700755e-23	4.0402667325420596e-15	1.7506598236512456e-15	3.4168826212777796e-14	1.7420903297928068e-16
42700000	0.004752631316090322	1.8321262871348497e-49	-5.19605636110288e-39	1.038599478850637e-11	1.0915212506197083e-14	0.0004947373469963177	1.1497972640712633e-23	4.0402667325420596e-15	1.7506598236512456e-15	3.4168826212777796e-14	1.7420903297928068e-16
42800000	0.004752631316090322	1.8321262871348497e-49	-5.2082444847656934e-39	1.038599478850637e-11	1.0915212506197083e-14	0.0004947373469963177	1.0751107052082853e-23	4.0402667325420596e-15	1.7506598236512456e-15	3.4168826212777796e-14	1.7420903297928068e-16
42900000	0.004752631316090322	1.8321262871348497e-49	-5.2204326084286813e-39	1.038599478850637e-11	1.0915212506197083e-14	0.0004947373469963177	1.0017240502287726e-23	4.0402667325420596e-15	1.7506598236512456e-15	3.4168826212777796e-14	1.7420903297928068e-16
43000000	0.004752631316090322	1.8321262871348497e-49	-5.232620732091863e-39	1.038599478850637e-11	1.0915212506197083e-14	0.0004947373469963177	9.29781218249676e-24	4.0402667325420596e-15	1.7506598236512456e-15	3.4168826212777796e-14	1.7420903297928068e-16
43100000	0.004752631316090322	1.8321262871348497e-49	-5.244808855755257e-39	1.038599478850637e-11	1.0915212506197083e-14	0.0004947373469963177	8.594261283879469e-24	4.0402667325420596e-15	1.7506598236512456e-15	3.4168826212777796e-14	1.7420903297928068e-16
43200000	0.004752631316090322	1.8321262871348497e-49	-5.256996979418883e-39	1.038599478850637e-11	1.0915212506197083e-14	0.0004947373469963177	7.908026997605362e-24	4.0402667325420596e-15	1.7506598236512456e-15	3.4168826212777796e-14	1.7420903297928068e-16
43300000	0.004752631316090322	1.8321262871348497e-49	-5.269185103082761e-39	1.038599478850637e-11	1.0915212506197083e-14	0.0004947373469963177	7.240548514843954e-24	4.0402667325420596e-15	1.7506598236512456e-15	3.4168826212777796e-14	1.7420903297928068e-16
43400000	0.004752631316090322	1.8321262871348497e-49	-5.281373226746909e-39	1.038599478850637e-11	1.0915212506197083e-14	0.0004947373469963177	6.593265026764754e-24	4.0402667325420596e-15	1.7506598236512456e-15	3.4168826212777796e-14	1.7420903297928068e-16
43500000	0.004752631316090322	1.8321262871348497e-49	-5.293561350411347e-39	1.038599478850637e-11	1.0915212506197083e-14	0.0004947373469963177	5.967615724537277e-24	4.0402667325420596e-15	1.7506598236512456e-15	3.4168826212777796e-14	1.7420903297928068e-16
43600000	0.004752631316090322	1.83212628713485e-49	-5.305749474076094e-39	1.038599478850637e-11	1.0915212506197083e-14	0.0004947373469963177	5.365039799331031e-24	4.0402667325420596e-15	1.7506598236512458e-15	3.4168826212777796e-14	1.7420903297928068e-16
43700000	0.004752631316090322	1.83212628713485e-49	-5.3179375977411693e-39	1.038599478850637e-11	1.0915212506197083e-14	0.0004947373469963177	4.786976442315531e-24	4.0402667325420596e-15	1.7506598236512458e-15	3.4168826212777796e-14	1.7420903297928068e-16
43800000	0.004752631316090322	1.83212628713485e-49	-5.3301257214065925e-39	1.038599478850637e-11	1.0915212506197083e-14	0.0004947373469963177	4.234864844660287e-24	4.0402667325420596e-15	1.7506598236512458e-15	3.4168826212777796e-14	1.7420903297928068e-16
43900000	0.004752631316090322	1.83212628713485e-49	-5.342313845072383e-39	1.038599478850637e-11	1.0915212506197083e-14	0.0004947373469963177	3.7101441975348114e-24	4.0402667325420596e-15	1.7506598236512458e-15	3.4168826212777796e-14	1.7420903297928068e-16
44000000	0.004752631316090322	1.83212628713485e-49	-5.35450196873856e-39	1.038599478850637e-11	1.0915212506197083e-14	0.0004947373469963177	3.214253692108615e-24	4.0402667325420596e-15	1.7506598236512458e-15	3.4168826212777796e-14	1.7420903297928068e-16
44100000	0.004752631316090322	1.83212628713485e-49	-5.366690092405142e-39	1.038599478850637e-11	1.0915212506197083e-14	0.0004947373469963177	2.7486325195512114e-24	4.0402667325420596e-15	1.7506598236512458e-15	3.4168826212777796e-14	1.7420903297928068e-16
44200000	0.004752631316090322	1.83212628713485e-49	-5.3788782160721494e-39	1.038599478850637e-11	1.0915212506197083e-14	0.0004947373469963177	2.31471987103211e-24	4.0402667325420596e-15	1.7506598236512458e-15	3.4168826212777796e-14	1.7420903297928068e-16
44300000	0.004752631316090322	1.83212628713485e-49	-5.3910663397396006e-39	1.038599478850637e-11	1.0915212506197083e-14	0.0004947373469963177	1.9139549377208244e-24	4.0402667325420596e-15	1.7506598236512458e-15	3.4168826212777796e-14	1.7420903297928068e-16
44400000	0.004752631316090322	1.83212628713485e-49	-5.403254463407516e-39	1.038599478850637e-11	1.0915212506197083e-14	0.0004947373469963177	1.5477769107868655e-24	4.0402667325420596e-15	1.7506598236512458e-15	3.4168826212777796e-14	1.7420903297928068e-16
44500000	0.004752631316090322	1.83212628713485e-49	-5.415442587075913e-39	1.038599478850637e-11	1.0915212506197083e-14	0.0004947373469963177	1.2176249813997455e-24	4.0402667325420596e-15	1.7506598236512458e-15	3.4168826212777796e-14	1.7420903297928068e-16
44600000	0.004752631316090322	1.83212628713485e-49	-5.4276307107448124e-39	1.038599478850637e-11	1.0915212506197083e-14	0.0004947373469963177	9.249383407289755e-25	4.0402667325420596e-15	1.7506598236512458e-15	3.4168826212777796e-14	1.7420903297928068e-16
44700000	0.004752631316090322	1.8321262871348504e-49	-5.4398188344142336e-39	1.038599478850637e-11	1.0915212506197083e-14	0.0004947373469963177	6.711561799440679e-25	4.0402667325420596e-15	1.7506598236512458e-15	3.4168826212777796e-14	1.7420903297928068e-16
44800000	0.004752631316090322	1.8321262871348504e-49	-5.452006958084195e-39	1.038599478850637e-11	1.0915212506197083e-14	0.0004947373469963177	4.577176902145343e-25	4.0402667325420596e-15	1.7506598236512458e-15	3.4168826212777796e-14	1.7420903297928068e-16
44900000	0.004752631316090322	1.8321262871348504e-49	-5.4641950817547165e-39	1.038599478850637e-11	1.0915212506197083e-14	0.0004947373469963177	2.860620627098864e-25	4.0402667325420596e-15	1.7506598236512458e-15	3.4168826212777796e-14	1.7420903297928068e-16
45000000	0.004752631316090322	1.8321262871348504e-49	-5.4763832054258166e-39	1.038599478850637e-11	1.0915212506197083e-14	0.0004947373469963177	1.5762848859963594e-25	4.0402667325420596e-15	1.7506598236512458e-15	3.4168826212777796e-14	1.7420903297928068e-16
45100000	0.004752631316090322	1.8321262871348504e-49	-5.488571329097516e-39	1.038599478850637e-11	1.0915212506197083e-14	0.0004947373469963177	7.385615905329463e-26	4.0402667325420596e-15	1.7506598236512458e-15	3.4168826212777796e-14	1.7420903297928068e-16
45200000	0.004752631316090322	1.8321262871348504e-49	-5.500759452769832e-39	1.038599478850637e-11	1.0915212506197083e-14	0.0004947373469963177	3.61842652403743e-26	4.0402667325420596e-15	1.7506598236512458e-15	3.4168826212777796e-14	1.7420903297928068e-16
45300000	0.004752631316090322	1.8321262871348504e-49	-5.512947576442315e-39	1.038599478850637e-11	1.0915212506197083e-14	0.0004947373469963177	3.425297893482851e-26	4.0402667325420596e-15	1.7506598236512458e-15	3.4168826212777796e-14	1.7420903297928068e-16
45400000	0.004752631316090322	1.8321262871348504e-49	-5.525135700113613e-39	1.038599478850637e-11	1.0915212506197083e-14	0.0004947373469963177	3.448145012295151e-26	4.0402667325420596e-15	1.7506598236512458e-15	3.4168826212777796e-14	1.7420903297928068e-16
45500000	0.004752631316090322	1.8321262871348504e-49	-5.537323823783659e-39	1.038599478850637e-11	1.0915212506197083e-14	0.0004947373469963177	3.470057237842108e-26	4.0402667325420596e-15	1.7506598236512458e-15	3.4168826212777796e-14	1.7420903297928068e-16
45600000	0.004752631316090322	1.8321262871348504e-49	-5.54951194745247e-39	1.038599478850637e-11	1.0915212506197083e-14	0.0004947373469963177	3.491048960222032e-26	4.0402667325420596e-15	1.7506598236512458e-15	3.4168826212777796e-14	1.7420903297928068e-16
45700000	0.004752631316090322	1.8321262871348504e-49	-5.561700071120067e-39	1.038599478850637e-11	1.0915212506197083e-14	0.0004947373469963177	3.5111345695332304e-26	4.0402667325420596e-15	1.7506598236512458e-15	3.4168826212777796e-14	1.7420903297928068e-16
45800000	0.004752631316090322	1.8321262871348504e-49	-5.57388819478647e-39	1.038599478850637e-11	1.0915212506197083e-14	0.0004947373469963177	3.5303284558740123e-26	4.0402667325420596e-15	1.7506598236512458e-15	3.4168826212777796e-14	1.7420903297928068e-16
45900000	0.004752631316090322	1.8321262871348504e-49	-5.586076318451696e-39	1.038599478850637e-11	1.0915212506197083e-14	0.0004947373469963177	3.548645009342687e-26	4.0402667325420596e-15	1.7506598236512458e-15	3.4168826212777796e-14	1.7420903297928068e-16
46000000	0.004752631316090322	1.8321262871348504e-49	-5.598264442115766e-39	1.038599478850637e-11	1.0915212506197083e-14	0.0004947373469963177	3.5660986200375627e-26	4.0402667325420596e-15	1.7506598236512458e-15	3.4168826212777796e-14	1.7420903297928068e-16
46100000	0.004752631316090322	1.8321262871348504e-49	-5.610452565778699e-39	1.038599478850637e-11	1.0915212506197083e-14	0.0004947373469963177	3.5827036780569484e-26	4.0402667325420596e-15	1.7506598236512458e-15	3.4168826212777796e-14	1.7420903297928068e-16
46200000	0.004752631316090322	1.8321262871348508e-49	-5.6226406894405135e-39	1.038599478850637e-11	1.0915212506197083e-14	0.0004947373469963177	3.598474573499153e-26	4.0402667325420596e-15	1.7506598236512458e-15	3.4168826212777796e-14	1.7420903297928068e-16
46300000	0.004752631316090322	1.8321262871348508e-49	-5.63482881310123e-39	1.038599478850637e-11	1.0915212506197083e-14	0.0004947373469963177	3.613425696462485e-26	4.0402667325420596e-15	1.7506598236512458e-15	3.4168826212777796e-14	1.7420903297928068e-16
46400000	0.004752631316090322	1.8321262871348508e-49	-5.647016936760867e-39	1.038599478850637e-11	1.0915212506197083e-14	0.0004947373469963177	3.627571437045254e-26	4.0402667325420596e-15	1.7506598236512458e-15	3.4168826212777796e-14	1.7420903297928068e-16
46500000	0.004752631316090322	1.8321262871348508e-49	-5.659205060419444e-39	1.038599478850637e-11	1.0915212506197083e-14	0.0004947373469963177	3.640926185345768e-26	4.0402667325420596e-15	1.7506598236512458e-15	3.4168826212777796e-14	1.7420903297928068e-16
46600000	0.004752631316090322	1.8321262871348508e-49	-5.6713931840769806e-39	1.038599478850637e-11	1.0915212506197083e-14	0.0004947373469963177	3.653504331462336e-26	4.0402667325420596e-15	1.7506598236512458e-15	3.4168826212777796e-14	1.7420903297928068e-16
46700000	0.004752631316090322	1.8321262871348508e-49	-5.683581307733495e-39	1.038599478850637e-11	1.0915212506197083e-14	0.0004947373469963177	3.665320265493267e-26	4.0402667325420596e-15	1.7506598236512458e-15	3.4168826212777796e-14	1.7420903297928068e-16
46800000	0.004752631316090322	1.8321262871348508e-49	-5.695769431389008e-39	1.038599478850637e-11	1.0915212506197083e-14	0.0004947373469963177	3.67638837753687e-26	4.0402667325420596e-15	1.7506598236512458e-15	3.4168826212777796e-14	1.7420903297928068e-16
46900000	0.004752631316090322	1.8321262871348508e-49	-5.707957555043537e-39	1.038599478850637e-11	1.0915212506197083e-14	0.0004947373469963177	3.6867230576914526e-26	4.0402667325420596e-15	1.7506598236512458e-15	3.4168826212777796e-14	1.7420903297928068e-16
47000000	0.004752631316090322	1.8321262871348508e-49	-5.720145678697103e-39	1.038599478850637e-11	1.0915212506197083e-14	0.0004947373469963177	3.696338696055325e-26	4.0402667325420596e-15	1.7506598236512458e-15	3.4168826212777796e-14	1.7420903297928068e-16
47100000	0.004752631316090322	1.8321262871348508e-49	-5.732333802349725e-39	1.038599478850637e-11	1.0915212506197083e-14	0.0004947373469963177	3.7052496827267956e-26	4.0402667325420596e-15	1.7506598236512458e-15	3.4168826212777796e-14	1.7420903297928068e-16
47200000	0.004752631316090322	1.8321262871348508e-49	-5.7445219260014215e-39	1.038599478850637e-11	1.0915212506197083e-14	0.0004947373469963177	3.7134704078041725e-26	4.0402667325420596e-15	1.7506598236512458e-15	3.4168826212777796e-14	1.7420903297928068e-16
47300000	0.004752631316090322	1.8321262871348508e-49	-5.756710049652213e-39	1.038599478850637e-11	1.0915212506197083e-14	0.0004947373469963177	3.7210152613857655e-26	4.0402667325420596e-15	1.7506598236512458e-15	3.4168826212777796e-14	1.7420903297928068e-16
47400000	0.004752631316090322	1.8321262871348508e-49	-5.768898173302117e-39	1.038599478850637e-11	1.0915212506197083e-14	0.0004947373469963177	3.727898633569883e-26	4.0402667325420596e-15	1.7506598236512458e-15	3.4168826212777796e-14	1.7420903297928068e-16
47500000	0.004752631316090322	1.8321262871348508e-49	-5.7810862969511544e-39	1.038599478850637e-11	1.0915212506197083e-14	0.0004947373469963177	3.7341349144548336e-26	4.0402667325420596e-15	1.7506598236512458e-15	3.4168826212777796e-14	1.7420903297928068e-16
47600000	0.004752631316090322	1.8321262871348508e-49	-5.7932744205993436e-39	1.038599478850637e-11	1.0915212506197083e-14	0.0004947373469963177	3.7397384941389264e-26	4.0402667325420596e-15	1.7506598236512458e-15	3.4168826212777796e-14	1.7420903297928068e-16
47700000	0.004752631316090322	1.8321262871348508e-49	-5.805462544246704e-39	1.038599478850637e-11	1.0915212506197083e-14	0.0004947373469963177	3.7447237627204695e-26	4.0402667325420596e-15	1.7506598236512458e-15	3.4168826212777796e-14	1.7420903297928068e-16
47800000	0.004752631316090322	1.8321262871348508e-49	-5.8176506678932554e-39	1.038599478850637e-11	1.0915212506197083e-14	0.0004947373469963177	3.749105110297773e-26	4.0402667325420596e-15	1.7506598236512458e-15	3.4168826212777796e-14	1.7420903297928068e-16
47900000	0.004752631316090322	1.8321262871348504e-49	-5.829838791539017e-39	1.038599478850637e-11	1.0915212506197083e-14	0.0004947373469963177	3.7528969269691443e-26	4.0402667325420596e-15	1.7506598236512458e-15	3.4168826212777796e-14	1.7420903297928068e-16
48000000	0.004752631316090322	1.8321262871348504e-49	-5.8420269151840076e-39	1.038599478850637e-11	1.0915212506197083e-14	0.0004947373469963177	3.7561136028328934e-26	4.0402667325420596e-15	1.7506598236512458e-15	3.4168826212777796e-14	1.7420903297928068e-16
48100000	0.004752631316090322	1.8321262871348504e-49	-5.8542150388282464e-39	1.038599478850637e-11	1.0915212506197083e-14	0.0004947373469963177	3.7587695279873284e-26	4.0402667325420596e-15	1.7506598236512458e-15	3.4168826212777796e-14	1.7420903297928068e-16
48200000	0.004752631316090322	1.8321262871348504e-49	-5.866403162471753e-39	1.038599478850637e-11	1.0915212506197083e-14	0.0004947373469963177	3.760879092530758e-26	4.0402667325420596e-15	1.7506598236512458e-15	3.4168826212777796e-14	1.7420903297928068e-16
48300000	0.004752631316090322	1.8321262871348504e-49	-5.878591286114547e-39	1.038599478850637e-11	1.0915212506197083e-14	0.0004947373469963177	3.7624566865614916e-26	4.0402667325420596e-15	1.7506598236512458e-15	3.4168826212777796e-14	1.7420903297928068e-16
48400000	0.004752631316090322	1.8321262871348504e-49	-5.890779409756648e-39	1.038599478850637e-11	1.0915212506197083e-14	0.0004947373469963177	3.763516700177837e-26	4.0402667325420596e-15	1.7506598236512458e-15	3.4168826212777796e-14	1.7420903297928068e-16
48500000	0.004752631316090322	1.8321262871348504e-49	-5.902967533398073e-39	1.038599478850637e-11	1.0915212506197083e-14	0.0004947373469963177	3.7640735234781044e-26	4.0402667325420596e-15	1.7506598236512458e-15	3.4168826212777796e-14	1.7420903297928068e-16
48600000	0.004752631316090322	1.8321262871348504e-49	-5.915155657038844e-39	1.038599478850637e-11	1.0915212506197083e-14	0.0004947373469963177	3.7641415465606016e-26	4.0402667325420596e-15	1.7506598236512458e-15	3.4168826212777796e-14	1.7420903297928068e-16
48700000	0.004752631316090322	1.8321262871348504e-49	-5.92734378067898e-39	1.038599478850637e-11	1.0915212506197083e-14	0.0004947373469963177	3.763735159523637e-26	4.0402667325420596e-15	1.7506598236512458e-15	3.4168826212777796e-14	1.7420903297928068e-16
48800000	0.004752631316090322	1.8321262871348504e-49	-5.939531904318498e-39	1.038599478850637e-11	1.0915212506197083e-14	0.0004947373469963177	3.7628687524655206e-26	4.0402667325420596e-15	1.7506598236512458e-15	3.4168826212777796e-14	1.7420903297928068e-16
48900000	0.004752631316090322	1.8321262871348504e-49	-5.951720027957419e-39	1.038599478850637e-11	1.0915212506197083e-14	0.0004947373469963177	3.761556715484561e-26	4.0402667325420596e-15	1.7506598236512458e-15	3.4168826212777796e-14	1.7420903297928068e-16
49000000	0.004752631316090322	1.8321262871348504e-49	-5.963908151595763e-39	1.038599478850637e-11	1.0915212506197083e-14	0.0004947373469963177	3.7598134386790664e-26	4.0402667325420596e-15	1.7506598236512458e-15	3.4168826212777796e-14	1.7420903297928068e-16
49100000	0.004752631316090322	1.8321262871348504e-49	-5.976096275233548e-39	1.038599478850637e-11	1.0915212506197083e-14	0.0004947373469963177	3.7576533121473455e-26	4.0402667325420596e-15	1.7506598236512458e-15	3.4168826212777796e-14	1.7420903297928068e-16
49200000	0.004752631316090322	1.8321262871348504e-49	-5.988284398870794e-39	1.038599478850637e-11	1.0915212506197083e-14	0.0004947373469963177	3.7550907259877076e-26	4.0402667325420596e-15	1.7506598236512458e-15	3.4168826212777796e-14	1.7420903297928068e-16
49300000	0.004752631316090322	1.8321262871348504e-49	-6.00047252250752e-39	1.038599478850637e-11	1.0915212506197083e-14	0.0004947373469963177	3.752140070298461e-26	4.0402667325420596e-15	1.7506598236512458e-15	3.4168826212777796e-14	1.7420903297928068e-16
49400000	0.004752631316090322	1.8321262871348504e-49	-6.012660646143744e-39	1.038599478850637e-11	1.0915212506197083e-14	0.0004947373469963177	3.748815735177916e-26	4.0402667325420596e-15	1.7506598236512458e-15	3.4168826212777796e-14	1.7420903297928068e-16
49500000	0.004752631316090322	1.8321262871348504e-49	-6.024848769779487e-39	1.038599478850637e-11	1.0915212506197083e-14	0.0004947373469963177	3.745132110724379e-26	4.0402667325420596e-15	1.7506598236512458e-15	3.4168826212777796e-14	1.7420903297928068e-16
49600000	0.004752631316090322	1.8321262871348504e-49	-6.037036893414768e-39	1.038599478850637e-11	1.0915212506197083e-14	0.0004947373469963177	3.74110358703616e-26	4.0402667325420596e-15	1.7506598236512458e-15	3.4168826212777796e-14	1.7420903297928068e-16
49700000	0.004752631316090322	1.83212628713485e-49	-6.049225017049606e-39	1.038599478850637e-11	1.0915212506197083e-14	0.0004947373469963177	3.7367445542115687e-26	4.0402667325420596e-15	1.7506598236512458e-15	3.4168826212777796e-14	1.7420903297928068e-16
49800000	0.004752631316090322	1.83212628713485e-49	-6.06141314068402e-39	1.038599478850637e-11	1.0915212506197083e-14	0.0004947373469963177	3.7320694023489126e-26	4.0402667325420596e-15	1.7506598236512458e-15	3.4168826212777796e-14	1.7420903297928068e-16
49900000	0.004752631316090322	1.83212628713485e-49	-6.07360126431803e-39	1.038599478850637e-11	1.0915212506197083e-14	0.0004947373469963177	3.7270925215465006e-26	4.0402667325420596e-15	1.7506598236512458e-15	3.4168826212777796e-14	1.7420903297928068e-16
50000000	0.004752631316090322	1.83212628713485e-49	-6.085789387951655e-39	1.038599478850637e-11	1.0915212506197083e-14	0.0004947373469963177	3.7218283019026426e-26	4.0402667325420596e-15	1.7506598236512458e-15	3.4168826212777796e-14	1.7420903297928068e-16
50100000	0.004752631316090322	1.83212628713485e-49	-6.097977511584914e-39	1.038599478850637e-11	1.0915212506197083e-14	0.0004947373469963177	3.716291133515646e-26	4.0402667325420596e-15	1.7506598236512458e-15	3.4168826212777796e-14	1.7420903297928068e-16
50200000	0.004752631316090322	1.83212628713485e-49	-6.110165635217828e-39	1.038599478850637e-11	1.0915212506197083e-14	0.0004947373469963177	3.71049540648382e-26	4.0402667325420596e-15	1.7506598236512458e-15	3.4168826212777796e-14	1.7420903297928068e-16
50300000	0.004752631316090322	1.83212628713485e-49	-6.122353758850413e-39	1.038599478850637e-11	1.0915212506197083e-14	0.0004947373469963177	3.704455510905474e-26	4.0402667325420596e-15	1.7506598236512458e-15	3.4168826212777796e-14	1.7420903297928068e-16
50400000	0.004752631316090322	1.83212628713485e-49	-6.13454188248269e-39	1.038599478850637e-11	1.0915212506197083e-14	0.0004947373469963177	3.6981858368789167e-26	4.0402667325420596e-15	1.7506598236512458e-15	3.4168826212777796e-14	1.7420903297928068e-16
50500000	0.004752631316090322	1.83212628713485e-49	-6.14673000611468e-39	1.038599478850637e-11	1.0915212506197083e-14	0.0004947373469963177	3.6917007745024565e-26	4.0402667325420596e-15	1.7506598236512458e-15	3.4168826212777796e-14	1.7420903297928068e-16
50600000	0.004752631316090322	1.83212628713485e-49	-6.158918129746399e-39	1.038599478850637e-11	1.0915212506197083e-14	0.0004947373469963177	3.685014713874402e-26	4.0402667325420596e-15	1.7506598236512458e-15	3.4168826212777796e-14	1.7420903297928068e-16
50700000	0.004752631316090322	1.83212628713485e-49	-6.171106253377867e-39	1.038599478850637e-11	1.0915212506197083e-14	0.0004947373469963177	3.6781420450930625e-26	4.0402667325420596e-15	1.7506598236512458e-15	3.4168826212777796e-14	1.7420903297928068e-16
50800000	0.004752631316090322	1.83212628713485e-49	-6.183294377009107e-39	1.038599478850637e-11	1.0915212506197083e-14	0.0004947373469963177	3.6710971582567465e-26	4.0402667325420596e-15	1.7506598236512458e-15	3.4168826212777796e-14	1.7420903297928068e-16
50900000	0.004752631316090322	1.8321262871348497e-49	-6.195482500640134e-39	1.038599478850637e-11	1.0915212506197083e-14	0.0004947373469963177	3.663894443463763e-26	4.0402667325420596e-15	1.7506598236512458e-15	3.4168826212777796e-14	1.7420903297928068e-16
51000000	0.004752631316090322	1.8321262871348497e-49	-6.207670624270969e-39	1.038599478850637e-11	1.0915212506197083e-14	0.0004947373469963177	3.656548290812421e-26	4.0402667325420596e-15	1.7506598236512458e-15	3.4168826212777796e-14	1.7420903297928065e-16
51100000	0.004752631316090322	1.8321262871348497e-49	-6.219858747901631e-39	1.038599478850637e-11	1.0915212506197083e-14	0.0004947373469963177	3.6490730904010285e-26	4.0402667325420596e-15	1.7506598236512458e-15	3.4168826212777796e-14	1.7420903297928065e-16
51200000	0.004752631316090322	1.8321262871348497e-49	-6.232046871532139e-39	1.038599478850637e-11	1.0915212506197083e-14	0.0004947373469963177	3.6414832323278954e-26	4.0402667325420596e-15	1.7506598236512458e-15	3.4168826212777796e-14	1.7420903297928065e-16
51300000	0.004752631316090322	1.8321262871348497e-49	-6.244234995162513e-39	1.038599478850637e-11	1.0915212506197083e-14	0.0004947373469963177	3.6337931066913293e-26	4.0402667325420596e-15	1.7506598236512458e-15	3.416882621277779e-14	1.7420903297928065e-16
51400000	0.004752631316090322	1.8321262871348497e-49	-6.256423118792772e-39	1.038599478850637e-11	1.0915212506197083e-14	0.0004947373469963177	3.62601710358964e-26	4.0402667325420596e-15	1.7506598236512458e-15	3.416882621277779e-14	1.7420903297928065e-16
51500000	0.004752631316090322	1.8321262871348497e-49	-6.268611242422934e-39	1.0385994788506368e-11	1.0915212506197083e-14	0.0004947373469963177	3.618169613121136e-26	4.0402667325420596e-15	1.7506598236512458e-15	3.416882621277779e-14	1.7420903297928065e-16
51600000	0.004752631316090322	1.8321262871348497e-49	-6.280799366053021e-39	1.0385994788506368e-11	1.0915212506197083e-14	0.0004947373469963177	3.6102650253841254e-26	4.0402667325420596e-15	1.7506598236512458e-15	3.416882621277779e-14	1.7420903297928065e-16
51700000	0.004752631316090322	1.8321262871348497e-49	-6.29298748968305e-39	1.0385994788506368e-11	1.0915212506197083e-14	0.0004947373469963177	3.6023177304769183e-26	4.0402667325420596e-15	1.7506598236512458e-15	3.416882621277779e-14	1.7420903297928065e-16
51800000	0.004752631316090322	1.8321262871348497e-49	-6.305175613313041e-39	1.0385994788506368e-11	1.0915212506197083e-14	0.0004947373469963177	3.5943421184978227e-26	4.0402667325420596e-15	1.7506598236512458e-15	3.416882621277779e-14	1.7420903297928065e-16
51900000	0.004752631316090322	1.8321262871348497e-49	-6.317363736943015e-39	1.0385994788506368e-11	1.0915212506197083e-14	0.0004947373469963177	3.586352579545147e-26	4.0402667325420596e-15	1.7506598236512458e-15	3.416882621277779e-14	1.7420903297928065e-16
52000000	0.004752631316090322	1.8321262871348493e-49	-6.329551860572988e-39	1.0385994788506368e-11	1.0915212506197083e-14	0.0004947373469963177	3.5783635037172006e-26	4.0402667325420596e-15	1.7506598236512458e-15	3.416882621277779e-14	1.7420903297928065e-16
52100000	0.004752631316090322	1.8321262871348493e-49	-6.34173998420298e-39	1.0385994788506368e-11	1.0915212506197083e-14	0.0004947373469963177	3.5703892811122926e-26	4.0402667325420596e-15	1.7506598236512458e-15	3.416882621277779e-14	1.7420903297928065e-16
52200000	0.0047526313160903225	1.8321262871348493e-49	-6.353928107833014e-39	1.0385994788506368e-11	1.0915212506197083e-14	0.0004947373469963177	3.5624443018287314e-26	4.0402667325420596e-15	1.7506598236512458e-15	3.416882621277779e-14	1.7420903297928065e-16
52300000	0.0047526313160903225	1.8321262871348493e-49	-6.366116231463104e-39	1.0385994788506368e-11	1.0915212506197083e-14	0.0004947373469963177	3.5545429559648255e-26	4.0402667325420596e-15	1.7506598236512458e-15	3.416882621277779e-14	1.7420903297928065e-16
52400000	0.0047526313160903225	1.8321262871348493e-49	-6.378304355093273e-39	1.0385994788506368e-11	1.0915212506197083e-14	0.0004947373469963177	3.546699633618884e-26	4.0402667325420596e-15	1.7506598236512458e-15	3.416882621277779e-14	1.7420903297928065e-16
52500000	0.0047526313160903225	1.8321262871348493e-49	-6.390492478723539e-39	1.0385994788506368e-11	1.0915212506197083e-14	0.0004947373469963177	3.5389287248892157e-26	4.0402667325420596e-15	1.7506598236512458e-15	3.416882621277779e-14	1.7420903297928065e-16
52600000	0.0047526313160903225	1.8321262871348493e-49	-6.40268060235392e-39	1.0385994788506368e-11	1.0915212506197083e-14	0.0004947373469963177	3.5312446198741296e-26	4.0402667325420596e-15	1.7506598236512458e-15	3.416882621277779e-14	1.7420903297928065e-16
52700000	0.0047526313160903225	1.8321262871348493e-49	-6.414868725984438e-39	1.0385994788506368e-11	1.0915212506197083e-14	0.0004947373469963177	3.523661708671934e-26	4.0402667325420596e-15	1.7506598236512456e-15	3.416882621277779e-14	1.7420903297928065e-16
52800000	0.0047526313160903225	1.8321262871348493e-49	-6.42705684961511e-39	1.0385994788506368e-11	1.0915212506197083e-14	0.0004947373469963177	3.5161943813809385e-26	4.0402667325420596e-15	1.7506598236512456e-15	3.416882621277779e-14	1.7420903297928065e-16
52900000	0.0047526313160903225	1.8321262871348493e-49	-6.439244973245958e-39	1.0385994788506368e-11	1.0915212506197083e-14	0.0004947373469963177	3.5088570280994513e-26	4.0402667325420596e-15	1.7506598236512456e-15	3.416882621277779e-14	1.7420903297928065e-16
53000000	0.0047526313160903225	1.8321262871348493e-49	-6.451433096876997e-39	1.0385994788506368e-11	1.0915212506197083e-14	0.0004947373469963177	3.5016640389257807e-26	4.0402667325420596e-15	1.7506598236512456e-15	3.416882621277779e-14	1.7420903297928065e-16
53100000	0.0047526313160903225	1.832126287134849e-49	-6.46362122050825e-39	1.0385994788506368e-11	1.0915212506197083e-14	0.0004947373469963177	3.4946298039582365e-26	4.0402667325420596e-15	1.7506598236512456e-15	3.416882621277779e-14	1.7420903297928065e-16
53200000	0.0047526313160903225	1.832126287134849e-49	-6.475809344139735e-39	1.0385994788506368e-11	1.0915212506197083e-14	0.0004947373469963177	3.487768713295127e-26	4.0402667325420596e-15	1.7506598236512456e-15	3.416882621277779e-14	1.7420903297928065e-16
53300000	0.0047526313160903225	1.832126287134849e-49	-6.487997467771471e-39	1.0385994788506368e-11	1.0915212506197083e-14	0.0004947373469963177	3.481095157034761e-26	4.0402667325420596e-15	1.7506598236512456e-15	3.416882621277779e-14	1.7420903297928065e-16
53400000	0.0047526313160903225	1.832126287134849e-49	-6.500185591403478e-39	1.0385994788506368e-11	1.0915212506197083e-14	0.0004947373469963177	3.474623525275448e-26	4.0402667325420596e-15	1.7506598236512456e-15	3.416882621277779e-14	1.7420903297928065e-16
53500000	0.0047526313160903225	1.832126287134849e-49	-6.512373715035775e-39	1.0385994788506368e-11	1.0915212506197083e-14	0.0004947373469963177	3.468368208115496e-26	4.0402667325420596e-15	1.7506598236512456e-15	3.416882621277779e-14	1.7420903297928065e-16
53600000	0.0047526313160903225	1.832126287134849e-49	-6.52456183866838e-39	1.0385994788506368e-11	1.0915212506197083e-14	0.0004947373469963177	3.4623435956532133e-26	4.0402667325420596e-15	1.7506598236512456e-15	3.416882621277779e-14	1.7420903297928065e-16
53700000	0.0047526313160903225	1.832126287134849e-49	-6.536749962301315e-39	1.0385994788506368e-11	1.0915212506197083e-14	0.0004947373469963177	3.4565640779869097e-26	4.0402667325420596e-15	1.7506598236512456e-15	3.416882621277779e-14	1.7420903297928065e-16
53800000	0.0047526313160903225	1.832126287134849e-49	-6.548938085934598e-39	1.0385994788506368e-11	1.0915212506197083e-14	0.0004947373469963177	3.451044045214894e-26	4.0402667325420596e-15	1.7506598236512456e-15	3.416882621277779e-14	1.7420903297928065e-16
53900000	0.0047526313160903225	1.832126287134849e-49	-6.561126209568247e-39	1.0385994788506368e-11	1.0915212506197083e-14	0.0004947373469963177	3.4457978874354743e-26	4.0402667325420596e-15	1.7506598236512456e-15	3.416882621277779e-14	1.7420903297928065e-16
54000000	0.0047526313160903225	1.832126287134849e-49	-6.573314333202282e-39	1.0385994788506368e-11	1.0915212506197083e-14	0.0004947373469963177	3.44083999474696e-26	4.0402667325420596e-15	1.7506598236512456e-15	3.416882621277779e-14	1.7420903297928065e-16
54100000	0.0047526313160903225	1.832126287134849e-49	-6.585502456836723e-39	1.0385994788506368e-11	1.0915212506197083e-14	0.0004947373469963177	3.4361847572476597e-26	4.0402667325420596e-15	1.7506598236512456e-15	3.416882621277779e-14	1.7420903297928065e-16
54200000	0.0047526313160903225	1.832126287134849e-49	-6.597690580471589e-39	1.0385994788506368e-11	1.0915212506197083e-14	0.0004947373469963177	3.431846565035882e-26	4.0402667325420596e-15	1.7506598236512456e-15	3.416882621277779e-14	1.7420903297928065e-16
54300000	0.0047526313160903225	1.832126287134849e-49	-6.6098787041069e-39	1.0385994788506368e-11	1.0915212506197083e-14	0.0004947373469963177	3.427839808209936e-26	4.0402667325420596e-15	1.7506598236512456e-15	3.416882621277779e-14	1.7420903297928065e-16
54400000	0.0047526313160903225	1.8321262871348485e-49	-6.622066827742673e-39	1.0385994788506368e-11	1.0915212506197083e-14	0.0004947373469963177	3.4241788768681305e-26	4.0402667325420596e-15	1.7506598236512456e-15	3.416882621277779e-14	1.7420903297928065e-16
54500000	0.0047526313160903225	1.8321262871348485e-49	-6.63425495137893e-39	1.0385994788506368e-11	1.0915212506197083e-14	0.0004947373469963177	3.420878161108774e-26	4.0402667325420596e-15	1.7506598236512456e-15	3.416882621277779e-14	1.7420903297928065e-16
54600000	0.0047526313160903225	1.8321262871348485e-49	-6.646443075015688e-39	1.0385994788506368e-11	1.0915212506197083e-14	0.0004947373469963177	3.4179520510301756e-26	4.0402667325420596e-15	1.7506598236512456e-15	3.416882621277779e-14	1.7420903297928065e-16
54700000	0.0047526313160903225	1.8321262871348485e-49	-6.658631198652967e-39	1.0385994788506368e-11	1.0915212506197083e-14	0.0004947373469963177	3.415414936730644e-26	4.0402667325420596e-15	1.7506598236512456e-15	3.416882621277779e-14	1.7420903297928065e-16
54800000	0.0047526313160903225	1.8321262871348485e-49	-6.670819322290787e-39	1.0385994788506368e-11	1.0915212506197083e-14	0.0004947373469963177	3.413281208308488e-26	4.0402667325420596e-15	1.7506598236512456e-15	3.416882621277779e-14	1.7420903297928065e-16
54900000	0.0047526313160903225	1.8321262871348485e-49	-6.683007445929167e-39	1.0385994788506368e-11	1.0915212506197083e-14	0.0004947373469963177	3.411565255862016e-26	4.0402667325420596e-15	1.7506598236512456e-15	3.416882621277779e-14	1.7420903297928065e-16
55000000	0.0047526313160903225	1.8321262871348485e-49	-6.695195569568127e-39	1.0385994788506368e-11	1.0915212506197083e-14	0.0004947373469963177	3.4102814694895375e-26	4.0402667325420596e-15	1.7506598236512456e-15	3.416882621277779e-14	1.7420903297928065e-16
55100000	0.0047526313160903225	1.8321262871348485e-49	-6.707383693207685e-39	1.0385994788506368e-11	1.0915212506197083e-14	0.0004947373469963177	3.409444239289361e-26	4.0402667325420596e-15	1.7506598236512456e-15	3.416882621277779e-14	1.7420903297928065e-16
55200000	0.0047526313160903225	1.8321262871348485e-49	-6.71957181684786e-39	1.0385994788506368e-11	1.0915212506197083e-14	0.0004947373469963177	3.409067955359795e-26	4.0402667325420596e-15	1.7506598236512456e-15	3.416882621277779e-14	1.7420903297928065e-16
55300000	0.0047526313160903225	1.8321262871348485e-49	-6.731759940488201e-39	1.0385994788506368e-11	1.0915212506197083e-14	0.0004947373469963177	3.4090490287001625e-26	4.0402667325420596e-15	1.7506598236512456e-15	3.416882621277779e-14	1.7420903297928065e-16
55400000	0.0047526313160903225	1.8321262871348485e-49	-6.743948064127358e-39	1.0385994788506368e-11	1.0915212506197083e-14	0.0004947373469963177	3.4090516822604454e-26	4.0402667325420596e-15	1.7506598236512456e-15	3.416882621277779e-14	1.7420903297928065e-16
55500000	0.0047526313160903225	1.8321262871348485e-49	-6.756136187765262e-39	1.0385994788506368e-11	1.0915212506197083e-14	0.0004947373469963177	3.409054227238044e-26	4.0402667325420596e-15	1.7506598236512456e-15	3.416882621277779e-14	1.7420903297928065e-16
55600000	0.0047526313160903225	1.8321262871348485e-49	-6.768324311401933e-39	1.0385994788506368e-11	1.0915212506197083e-14	0.0004947373469963177	3.409056665304289e-26	4.0402667325420596e-15	1.7506598236512456e-15	3.416882621277779e-14	1.7420903297928065e-16
55700000	0.0047526313160903225	1.8321262871348485e-49	-6.780512435037389e-39	1.0385994788506368e-11	1.0915212506197083e-14	0.0004947373469963177	3.4090589981305093e-26	4.0402667325420596e-15	1.7506598236512456e-15	3.416882621277779e-14	1.7420903297928065e-16
55800000	0.0047526313160903225	1.8321262871348485e-49	-6.79270055867165e-39	1.0385994788506368e-11	1.0915212506197083e-14	0.0004947373469963177	3.409061227388037e-26	4.0402667325420596e-15	1.7506598236512456e-15	3.416882621277779e-14	1.7420903297928065e-16
55900000	0.0047526313160903225	1.8321262871348485e-49	-6.804888682304735e-39	1.0385994788506368e-11	1.0915212506197083e-14	0.0004947373469963177	3.4090633547482016e-26	4.0402667325420596e-15	1.7506598236512456e-15	3.416882621277779e-14	1.7420903297928065e-16
56000000	0.0047526313160903225	1.8321262871348485e-49	-6.817076805936664e-39	1.0385994788506368e-11	1.0915212506197083e-14	0.0004947373469963177	3.409065381882333e-26	4.0402667325420596e-15	1.7506598236512456e-15	3.416882621277779e-14	1.7420903297928065e-16
56100000	0.0047526313160903225	1.8321262871348485e-49	-6.829264929567455e-39	1.0385994788506368e-11	1.0915212506197083e-14	0.0004947373469963177	3.409067310461763e-26	4.0402667325420596e-15	1.7506598236512456e-15	3.416882621277779e-14	1.7420903297928065e-16
56200000	0.0047526313160903225	1.8321262871348485e-49	-6.84145305319713e-39	1.0385994788506368e-11	1.0915212506197083e-14	0.0004947373469963177	3.4090691421578213e-26	4.0402667325420596e-15	1.7506598236512456e-15	3.416882621277779e-14	1.7420903297928065e-16
56300000	0.0047526313160903225	1.8321262871348485e-49	-6.853641176825704e-39	1.0385994788506368e-11	1.0915212506197083e-14	0.0004947373469963177	3.4090708786418377e-26	4.0402667325420596e-15	1.7506598236512456e-15	3.416882621277779e-14	1.7420903297928065e-16
56400000	0.0047526313160903225	1.8321262871348485e-49	-6.8658293004532e-39	1.0385994788506368e-11	1.0915212506197083e-14	0.0004947373469963177	3.4090725215851426e-26	4.0402667325420596e-15	1.7506598236512456e-15	3.416882621277779e-14	1.7420903297928065e-16
56500000	0.0047526313160903225	1.832126287134848e-49	-6.878017424079636e-39	1.0385994788506368e-11	1.0915212506197083e-14	0.0004947373469963177	3.409074072659067e-26	4.0402667325420596e-15	1.7506598236512456e-15	3.416882621277779e-14	1.7420903297928065e-16
56600000	0.0047526313160903225	1.832126287134848e-49	-6.89020554770503e-39	1.0385994788506368e-11	1.0915212506197083e-14	0.0004947373469963177	3.4090755335349416e-26	4.0402667325420596e-15	1.7506598236512456e-15	3.416882621277779e-14	1.7420903297928065e-16
56700000	0.0047526313160903225	1.832126287134848e-49	-6.902393671329404e-39	1.0385994788506368e-11	1.0915212506197083e-14	0.0004947373469963177	3.4090769058840956e-26	4.0402667325420596e-15	1.7506598236512456e-15	3.416882621277779e-14	1.7420903297928065e-16
56800000	0.0047526313160903225	1.832126287134848e-49	-6.914581794952775e-39	1.0385994788506368e-11	1.0915212506197083e-14	0.0004947373469963177	3.40907819137786e-26	4.0402667325420596e-15	1.7506598236512456e-15	3.416882621277779e-14	1.7420903297928065e-16
56900000	0.0047526313160903225	1.832126287134848e-49	-6.926769918575165e-39	1.0385994788506368e-11	1.0915212506197083e-14	0.0004947373469963177	3.409079391687565e-26	4.0402667325420596e-15	1.7506598236512456e-15	3.416882621277779e-14	1.7420903297928065e-16
57000000	0.0047526313160903225	1.832126287134848e-49	-6.93895804219659e-39	1.0385994788506368e-11	1.0915212506197083e-14	0.0004947373469963177	3.409080508484541e-26	4.0402667325420596e-15	1.7506598236512456e-15	3.416882621277779e-14	1.7420903297928065e-16
57100000	0.0047526313160903225	1.832126287134848e-49	-6.95114616581707e-39	1.0385994788506368e-11	1.0915212506197083e-14	0.0004947373469963177	3.409081543440119e-26	4.0402667325420596e-15	1.7506598236512456e-15	3.416882621277779e-14	1.7420903297928065e-16
57200000	0.0047526313160903225	1.832126287134848e-49	-6.963334289436625e-39	1.0385994788506368e-11	1.0915212506197083e-14	0.0004947373469963177	3.4090824982256286e-26	4.0402667325420596e-15	1.7506598236512456e-15	3.416882621277779e-14	1.7420903297928065e-16
57300000	0.0047526313160903225	1.832126287134848e-49	-6.975522413055274e-39	1.0385994788506368e-11	1.0915212506197083e-14	0.0004947373469963177	3.4090833745124e-26	4.0402667325420596e-15	1.7506598236512456e-15	3.416882621277779e-14	1.7420903297928065e-16
57400000	0.0047526313160903225	1.832126287134848e-49	-6.987710536673038e-39	1.0385994788506368e-11	1.0915212506197083e-14	0.0004947373469963177	3.409084173971764e-26	4.0402667325420596e-15	1.7506598236512456e-15	3.416882621277779e-14	1.7420903297928065e-16
57500000	0.0047526313160903225	1.832126287134848e-49	-6.999898660289933e-39	1.0385994788506368e-11	1.0915212506197083e-14	0.0004947373469963177	3.409084898275051e-26	4.0402667325420596e-15	1.7506598236512456e-15	3.416882621277779e-14	1.7420903297928065e-16
57600000	0.0047526313160903225	1.832126287134848e-49	-7.012086783905981e-39	1.0385994788506368e-11	1.0915212506197083e-14	0.0004947373469963177	3.409085549093592e-26	4.0402667325420596e-15	1.7506598236512456e-15	3.416882621277779e-14	1.7420903297928065e-16
57700000	0.0047526313160903225	1.832126287134848e-49	-7.024274907521202e-39	1.0385994788506368e-11	1.0915212506197083e-14	0.0004947373469963177	3.4090861280987156e-26	4.0402667325420596e-15	1.7506598236512456e-15	3.416882621277779e-14	1.7420903297928065e-16
57800000	0.0047526313160903225	1.832126287134848e-49	-7.036463031135611e-39	1.0385994788506368e-11	1.0915212506197083e-14	0.0004947373469963177	3.4090866369617534e-26	4.0402667325420596e-15	1.7506598236512456e-15	3.416882621277779e-14	1.7420903297928065e-16
57900000	0.0047526313160903225	1.832126287134848e-49	-7.048651154749232e-39	1.0385994788506368e-11	1.0915212506197083e-14	0.0004947373469963177	3.409087077354036e-26	4.0402667325420596e-15	1.7506598236512456e-15	3.416882621277779e-14	1.7420903297928065e-16
58000000	0.0047526313160903225	1.832126287134848e-49	-7.060839278362081e-39	1.0385994788506368e-11	1.0915212506197083e-14	0.0004947373469963177	3.409087450946893e-26	4.0402667325420596e-15	1.7506598236512456e-15	3.416882621277779e-14	1.7420903297928065e-16
58100000	0.0047526313160903225	1.832126287134848e-49	-7.073027401974179e-39	1.0385994788506368e-11	1.0915212506197083e-14	0.0004947373469963177	3.4090877594116553e-26	4.0402667325420596e-15	1.7506598236512456e-15	3.416882621277779e-14	1.7420903297928065e-16
58200000	0.0047526313160903225	1.832126287134848e-49	-7.085215525585544e-39	1.0385994788506368e-11	1.0915212506197083e-14	0.0004947373469963177	3.409088004419653e-26	4.0402667325420596e-15	1.7506598236512456e-15	3.416882621277779e-14	1.7420903297928065e-16
58300000	0.0047526313160903225	1.832126287134848e-49	-7.097403649196198e-39	1.0385994788506368e-11	1.0915212506197083e-14	0.0004947373469963177	3.4090881876422166e-26	4.0402667325420596e-15	1.7506598236512456e-15	3.416882621277779e-14	1.7420903297928065e-16
58400000	0.0047526313160903225	1.832126287134848e-49	-7.109591772806156e-39	1.0385994788506368e-11	1.0915212506197083e-14	0.0004947373469963177	3.409088310750676e-26	4.0402667325420596e-15	1.7506598236512456e-15	3.416882621277779e-14	1.7420903297928065e-16
58500000	0.0047526313160903225	1.832126287134848e-49	-7.121779896415442e-39	1.0385994788506368e-11	1.0915212506197083e-14	0.0004947373469963177	3.409088375416362e-26	4.0402667325420596e-15	1.7506598236512456e-15	3.416882621277779e-14	1.7420903297928065e-16
58600000	0.0047526313160903225	1.832126287134848e-49	-7.13396802002407e-39	1.0385994788506368e-11	1.0915212506197083e-14	0.0004947373469963177	3.4090883833106056e-26	4.0402667325420596e-15	1.7506598236512456e-15	3.416882621277779e-14	1.7420903297928065e-16
58700000	0.0047526313160903225	1.832126287134848e-49	-7.146156143632065e-39	1.0385994788506368e-11	1.0915212506197083e-14	0.0004947373469963177	3.409088336104736e-26	4.0402667325420596e-15	1.7506598236512456e-15	3.416882621277779e-14	1.7420903297928065e-16
58800000	0.0047526313160903225	1.832126287134848e-49	-7.158344267239442e-39	1.0385994788506368e-11	1.0915212506197083e-14	0.0004947373469963177	3.409088235470084e-26	4.0402667325420596e-15	1.7506598236512456e-15	3.416882621277779e-14	1.7420903297928065e-16
58900000	0.0047526313160903225	1.832126287134848e-49	-7.170532390846222e-39	1.0385994788506368e-11	1.0915212506197083e-14	0.0004947373469963177	3.4090880830779803e-26	4.0402667325420596e-15	1.7506598236512456e-15	3.416882621277779e-14	1.7420903297928065e-16
59000000	0.0047526313160903225	1.832126287134848e-49	-7.182720514452425e-39	1.0385994788506368e-11	1.0915212506197083e-14	0.0004947373469963177	3.4090878805997545e-26	4.0402667325420596e-15	1.7506598236512456e-15	3.416882621277779e-14	1.7420903297928065e-16
59100000	0.0047526313160903225	1.832126287134848e-49	-7.194908638058068e-39	1.0385994788506368e-11	1.0915212506197083e-14	0.0004947373469963177	3.409087629706738e-26	4.0402667325420596e-15	1.7506598236512456e-15	3.416882621277779e-14	1.7420903297928065e-16
59200000	0.0047526313160903225	1.832126287134848e-49	-7.207096761663173e-39	1.0385994788506368e-11	1.0915212506197083e-14	0.0004947373469963177	3.409087332070261e-26	4.0402667325420596e-15	1.7506598236512456e-15	3.416882621277779e-14	1.7420903297928065e-16
59300000	0.0047526313160903225	1.832126287134848e-49	-7.219284885267757e-39	1.0385994788506368e-11	1.0915212506197083e-14	0.0004947373469963177	3.409086989361653e-26	4.0402667325420596e-15	1.7506598236512456e-15	3.416882621277779e-14	1.7420903297928065e-16
59400000	0.0047526313160903225	1.832126287134848e-49	-7.23147300887184e-39	1.0385994788506368e-11	1.0915212506197083e-14	0.0004947373469963177	3.409086603252244e-26	4.0402667325420596e-15	1.7506598236512456e-15	3.416882621277779e-14	1.7420903297928065e-16
59500000	0.0047526313160903225	1.832126287134848e-49	-7.243661132475442e-39	1.0385994788506368e-11	1.0915212506197083e-14	0.0004947373469963177	3.4090861754133665e-26	4.0402667325420596e-15	1.7506598236512456e-15	3.416882621277779e-14	1.7420903297928065e-16
59600000	0.0047526313160903225	1.832126287134848e-49	-7.255849256078582e-39	1.0385994788506368e-11	1.0915212506197083e-14	0.0004947373469963177	3.4090857075163487e-26	4.0402667325420596e-15	1.7506598236512456e-15	3.416882621277779e-14	1.7420903297928065e-16
59700000	0.0047526313160903225	1.832126287134848e-49	-7.268037379681278e-39	1.0385994788506368e-11	1.0915212506197083e-14	0.0004947373469963177	3.409085201232522e-26	4.0402667325420596e-15	1.7506598236512456e-15	3.416882621277779e-14	1.7420903297928065e-16
59800000	0.0047526313160903225	1.832126287134848e-49	-7.280225503283551e-39	1.0385994788506368e-11	1.0915212506197083e-14	0.0004947373469963177	3.4090846582332175e-26	4.0402667325420596e-15	1.7506598236512456e-15	3.416882621277779e-14	1.7420903297928065e-16
59900000	0.0047526313160903225	1.832126287134848e-49	-7.29241362688542e-39	1.0385994788506368e-11	1.0915212506197083e-14	0.0004947373469963177	3.409084080189764e-26	4.0402667325420596e-15	1.7506598236512456e-15	3.416882621277779e-14	1.7420903297928065e-16
60000000	0.0047526313160903225	1.832126287134848e-49	-7.304601750486905e-39	1.0385994788506368e-11	1.0915212506197083e-14	0.0004947373469963177	3.4090834687734927e-26	4.0402667325420596e-15	1.7506598236512456e-15	3.416882621277779e-14	1.7420903297928065e-16
60100000	0.0047526313160903225	1.832126287134848e-49	-7.316789874088022e-39	1.0385994788506368e-11	1.0915212506197083e-14	0.0004947373469963177	3.409082825655734e-26	4.0402667325420596e-15	1.7506598236512456e-15	3.416882621277779e-14	1.7420903297928065e-16
60200000	0.0047526313160903225	1.832126287134848e-49	-7.328977997688794e-39	1.0385994788506368e-11	1.0915212506197083e-14	0.0004947373469963177	3.4090821525078176e-26	4.0402667325420596e-15	1.7506598236512456e-15	3.416882621277779e-14	1.7420903297928065e-16
60300000	0.0047526313160903225	1.832126287134848e-49	-7.341166121289238e-39	1.0385994788506368e-11	1.0915212506197083e-14	0.0004947373469963177	3.4090814510010744e-26	4.0402667325420596e-15	1.7506598236512456e-15	3.416882621277779e-14	1.7420903297928065e-16
60400000	0.0047526313160903225	1.832126287134848e-49	-7.353354244889375e-39	1.0385994788506368e-11	1.0915212506197083e-14	0.0004947373469963177	3.409080722806835e-26	4.0402667325420596e-15	1.7506598236512456e-15	3.416882621277779e-14	1.7420903297928065e-16
60500000	0.0047526313160903225	1.832126287134848e-49	-7.365542368489222e-39	1.0385994788506368e-11	1.0915212506197083e-14	0.0004947373469963177	3.4090799695964296e-26	4.0402667325420596e-15	1.7506598236512456e-15	3.416882621277779e-14	1.7420903297928065e-16
60600000	0.0047526313160903225	1.832126287134848e-49	-7.3777304920888e-39	1.0385994788506368e-11	1.0915212506197083e-14	0.0004947373469963177	3.4090791930411885e-26	4.0402667325420596e-15	1.7506598236512456e-15	3.416882621277779e-14	1.7420903297928065e-16
60700000	0.0047526313160903225	1.832126287134848e-49	-7.389918615688129e-39	1.0385994788506368e-11	1.0915212506197083e-14	0.0004947373469963177	3.4090783948124415e-26	4.0402667325420596e-15	1.7506598236512456e-15	3.416882621277779e-14	1.7420903297928065e-16
60800000	0.0047526313160903225	1.832126287134848e-49	-7.402106739287226e-39	1.0385994788506368e-11	1.0915212506197083e-14	0.0004947373469963177	3.40907757658152e-26	4.0402667325420596e-15	1.7506598236512456e-15	3.416882621277779e-14	1.7420903297928065e-16
60900000	0.0047526313160903225	1.832126287134848e-49	-7.414294862886111e-39	1.0385994788506368e-11	1.0915212506197083e-14	0.0004947373469963177	3.4090767400197534e-26	4.0402667325420596e-15	1.7506598236512454e-15	3.416882621277779e-14	1.7420903297928065e-16
61000000	0.0047526313160903225	1.832126287134848e-49	-7.426482986484806e-39	1.0385994788506368e-11	1.0915212506197083e-14	0.0004947373469963177	3.409075886798473e-26	4.0402667325420596e-15	1.7506598236512454e-15	3.416882621277779e-14	1.7420903297928065e-16
61100000	0.0047526313160903225	1.832126287134848e-49	-7.438671110083326e-39	1.0385994788506368e-11	1.0915212506197083e-14	0.0004947373469963177	3.409075018589008e-26	4.0402667325420596e-15	1.7506598236512454e-15	3.416882621277779e-14	1.7420903297928065e-16
61200000	0.0047526313160903225	1.832126287134848e-49	-7.450859233681693e-39	1.0385994788506368e-11	1.0915212506197083e-14	0.0004947373469963177	3.4090741370626903e-26	4.0402667325420596e-15	1.7506598236512454e-15	3.416882621277779e-14	1.7420903297928065e-16
61300000	0.004752631316090322	1.832126287134848e-49	-7.463047357279926e-39	1.0385994788506368e-11	1.0915212506197083e-14	0.0004947373469963177	3.409073243890849e-26	4.0402667325420596e-15	1.7506598236512454e-15	3.416882621277779e-14	1.7420903297928065e-16
61400000	0.004752631316090322	1.832126287134848e-49	-7.475235480878043e-39	1.0385994788506368e-11	1.0915212506197083e-14	0.0004947373469963177	3.409072340744815e-26	4.0402667325420596e-15	1.7506598236512454e-15	3.416882621277779e-14	1.7420903297928065e-16
61500000	0.004752631316090322	1.832126287134848e-49	-7.487423604476065e-39	1.0385994788506368e-11	1.0915212506197083e-14	0.0004947373469963177	3.409071429295918e-26	4.0402667325420596e-15	1.7506598236512454e-15	3.416882621277779e-14	1.7420903297928065e-16
61600000	0.004752631316090322	1.832126287134848e-49	-7.49961172807401e-39	1.0385994788506368e-11	1.0915212506197083e-14	0.0004947373469963177	3.4090705112154895e-26	4.0402667325420596e-15	1.7506598236512454e-15	3.416882621277779e-14	1.7420903297928065e-16
61700000	0.004752631316090322	1.832126287134848e-49	-7.511799851671899e-39	1.0385994788506368e-11	1.0915212506197083e-14	0.0004947373469963177	3.409069588174859e-26	4.0402667325420596e-15	1.7506598236512454e-15	3.416882621277779e-14	1.7420903297928065e-16
61800000	0.004752631316090322	1.832126287134848e-49	-7.523987975269749e-39	1.0385994788506368e-11	1.0915212506197083e-14	0.0004947373469963177	3.4090686618453573e-26	4.0402667325420596e-15	1.7506598236512454e-15	3.416882621277779e-14	1.7420903297928065e-16
61900000	0.004752631316090322	1.8321262871348478e-49	-7.53617609886758e-39	1.0385994788506368e-11	1.0915212506197083e-14	0.0004947373469963177	3.409067733898314e-26	4.0402667325420596e-15	1.7506598236512454e-15	3.416882621277779e-14	1.7420903297928065e-16
62000000	0.004752631316090322	1.8321262871348478e-49	-7.548364222465412e-39	1.0385994788506368e-11	1.0915212506197083e-14	0.0004947373469963177	3.409066806005061e-26	4.0402667325420596e-15	1.7506598236512454e-15	3.416882621277779e-14	1.7420903297928065e-16
62100000	0.004752631316090322	1.8321262871348478e-49	-7.560552346063264e-39	1.0385994788506368e-11	1.0915212506197083e-14	0.0004947373469963177	3.4090658798369275e-26	4.0402667325420596e-15	1.7506598236512454e-15	3.416882621277779e-14	1.7420903297928065e-16
62200000	0.004752631316090322	1.8321262871348478e-49	-7.572740469661156e-39	1.0385994788506368e-11	1.0915212506197083e-14	0.0004947373469963177	3.409064957065244e-26	4.0402667325420596e-15	1.7506598236512454e-15	3.416882621277779e-14	1.7420903297928065e-16
62300000	0.004752631316090322	1.8321262871348478e-49	-7.584928593259105e-39	1.0385994788506368e-11	1.0915212506197083e-14	0.0004947373469963177	3.409064039361341e-26	4.0402667325420596e-15	1.7506598236512454e-15	3.416882621277779e-14	1.7420903297928065e-16
62400000	0.004752631316090322	1.8321262871348478e-49	-7.597116716857132e-39	1.0385994788506368e-11	1.0915212506197083e-14	0.0004947373469963177	3.409063128396549e-26	4.0402667325420596e-15	1.7506598236512454e-15	3.416882621277779e-14	1.7420903297928065e-16
62500000	0.004752631316090322	1.8321262871348478e-49	-7.609304840455256e-39	1.0385994788506368e-11	1.0915212506197083e-14	0.0004947373469963177	3.4090622258421977e-26	4.0402667325420596e-15	1.7506598236512454e-15	3.416882621277779e-14	1.7420903297928065e-16
62600000	0.004752631316090322	1.8321262871348478e-49	-7.621492964053497e-39	1.0385994788506368e-11	1.0915212506197083e-14	0.0004947373469963177	3.4090613333696185e-26	4.0402667325420596e-15	1.7506598236512454e-15	3.416882621277779e-14	1.7420903297928065e-16
62700000	0.004752631316090322	1.8321262871348478e-49	-7.633681087651874e-39	1.0385994788506368e-11	1.0915212506197083e-14	0.0004947373469963177	3.409060452650141e-26	4.0402667325420596e-15	1.7506598236512454e-15	3.416882621277779e-14	1.7420903297928065e-16
62800000	0.004752631316090322	1.8321262871348478e-49	-7.645869211250405e-39	1.0385994788506368e-11	1.0915212506197083e-14	0.0004947373469963177	3.4090595853550954e-26	4.0402667325420596e-15	1.7506598236512454e-15	3.416882621277779e-14	1.7420903297928065e-16
62900000	0.004752631316090322	1.8321262871348478e-49	-7.65805733484911e-39	1.0385994788506368e-11	1.0915212506197083e-14	0.0004947373469963177	3.409058733155813e-26	4.0402667325420596e-15	1.7506598236512454e-15	3.416882621277779e-14	1.7420903297928065e-16
63000000	0.004752631316090322	1.8321262871348478e-49	-7.67024545844801e-39	1.0385994788506368e-11	1.0915212506197083e-14	0.0004947373469963177	3.409057897723624e-26	4.0402667325420596e-15	1.7506598236512454e-15	3.416882621277779e-14	1.7420903297928065e-16
63100000	0.004752631316090322	1.8321262871348478e-49	-7.68243358204712e-39	1.0385994788506368e-11	1.0915212506197083e-14	0.0004947373469963177	3.409057080729858e-26	4.0402667325420596e-15	1.7506598236512454e-15	3.416882621277779e-14	1.7420903297928065e-16
63200000	0.004752631316090322	1.8321262871348478e-49	-7.694621705646465e-39	1.0385994788506368e-11	1.0915212506197083e-14	0.0004947373469963177	3.4090562838458453e-26	4.0402667325420596e-15	1.7506598236512454e-15	3.416882621277779e-14	1.7420903297928065e-16
63300000	0.004752631316090322	1.8321262871348478e-49	-7.70680982924606e-39	1.0385994788506368e-11	1.0915212506197083e-14	0.0004947373469963177	3.409055508742917e-26	4.0402667325420596e-15	1.7506598236512454e-15	3.416882621277779e-14	1.7420903297928065e-16
63400000	0.004752631316090322	1.8321262871348478e-49	-7.718997952845926e-39	1.0385994788506368e-11	1.0915212506197083e-14	0.0004947373469963177	3.409054757092404e-26	4.0402667325420596e-15	1.7506598236512454e-15	3.416882621277779e-14	1.7420903297928065e-16
63500000	0.004752631316090322	1.8321262871348478e-49	-7.731186076446081e-39	1.0385994788506368e-11	1.0915212506197083e-14	0.0004947373469963177	3.4090540305656346e-26	4.0402667325420596e-15	1.7506598236512454e-15	3.416882621277779e-14	1.7420903297928065e-16
63600000	0.004752631316090322	1.8321262871348478e-49	-7.743374200046545e-39	1.0385994788506368e-11	1.0915212506197083e-14	0.0004947373469963177	3.409053330833941e-26	4.0402667325420596e-15	1.7506598236512454e-15	3.416882621277779e-14	1.7420903297928065e-16
63700000	0.004752631316090322	1.8321262871348478e-49	-7.755562323647339e-39	1.0385994788506368e-11	1.0915212506197083e-14	0.0004947373469963177	3.4090526595686533e-26	4.0402667325420596e-15	1.7506598236512454e-15	3.416882621277779e-14	1.7420903297928065e-16
63800000	0.004752631316090322	1.8321262871348478e-49	-7.76775044724848e-39	1.0385994788506368e-11	1.0915212506197083e-14	0.0004947373469963177	3.409052018441101e-26	4.0402667325420596e-15	1.7506598236512454e-15	3.416882621277779e-14	1.7420903297928065e-16
63900000	0.004752631316090322	1.8321262871348478e-49	-7.779938570849988e-39	1.0385994788506368e-11	1.0915212506197083e-14	0.0004947373469963177	3.409051409122616e-26	4.0402667325420596e-15	1.7506598236512454e-15	3.416882621277779e-14	1.7420903297928065e-16
64000000	0.004752631316090322	1.8321262871348478e-49	-7.792126694451882e-39	1.0385994788506368e-11	1.0915212506197083e-14	0.0004947373469963177	3.4090508332845265e-26	4.0402667325420596e-15	1.7506598236512454e-15	3.416882621277779e-14	1.7420903297928065e-16
64100000	0.004752631316090322	1.8321262871348478e-49	-7.804314818054182e-39	1.0385994788506368e-11	1.0915212506197083e-14	0.0004947373469963177	3.4090502925981646e-26	4.0402667325420596e-15	1.7506598236512454e-15	3.416882621277779e-14	1.7420903297928065e-16
64200000	0.004752631316090322	1.8321262871348478e-49	-7.816502941656906e-39	1.0385994788506368e-11	1.0915212506197083e-14	0.0004947373469963177	3.40904978873486e-26	4.0402667325420596e-15	1.7506598236512454e-15	3.416882621277779e-14	1.7420903297928065e-16
64300000	0.004752631316090322	1.8321262871348478e-49	-7.828691065260076e-39	1.0385994788506368e-11	1.0915212506197083e-14	0.0004947373469963177	3.409049323365944e-26	4.0402667325420596e-15	1.7506598236512454e-15	3.416882621277779e-14	1.7420903297928065e-16
64400000	0.004752631316090322	1.8321262871348478e-49	-7.840879188863708e-39	1.0385994788506368e-11	1.0915212506197083e-14	0.0004947373469963177	3.4090488981627454e-26	4.0402667325420596e-15	1.7506598236512454e-15	3.416882621277779e-14	1.7420903297928065e-16
64500000	0.004752631316090322	1.8321262871348478e-49	-7.853067312467823e-39	1.0385994788506368e-11	1.0915212506197083e-14	0.0004947373469963177	3.409048514796595e-26	4.0402667325420596e-15	1.7506598236512454e-15	3.416882621277779e-14	1.7420903297928065e-16
64600000	0.004752631316090322	1.8321262871348478e-49	-7.86525543607244e-39	1.0385994788506368e-11	1.0915212506197083e-14	0.0004947373469963177	3.4090481749388244e-26	4.0402667325420596e-15	1.7506598236512454e-15	3.416882621277779e-14	1.7420903297928065e-16
64700000	0.004752631316090322	1.8321262871348478e-49	-7.877443559677579e-39	1.0385994788506368e-11	1.0915212506197083e-14	0.0004947373469963177	3.4090478802607624e-26	4.0402667325420596e-15	1.7506598236512454e-15	3.416882621277779e-14	1.7420903297928065e-16
64800000	0.004752631316090322	1.8321262871348478e-49	-7.889631683283258e-39	1.0385994788506368e-11	1.0915212506197083e-14	0.0004947373469963177	3.4090476324337404e-26	4.0402667325420596e-15	1.7506598236512454e-15	3.416882621277779e-14	1.7420903297928065e-16
64900000	0.004752631316090322	1.8321262871348478e-49	-7.901819806889496e-39	1.0385994788506368e-11	1.0915212506197083e-14	0.0004947373469963177	3.409047433129088e-26	4.0402667325420596e-15	1.7506598236512454e-15	3.416882621277779e-14	1.7420903297928065e-16
65000000	0.004752631316090322	1.8321262871348478e-49	-7.914007930496315e-39	1.0385994788506368e-11	1.0915212506197083e-14	0.0004947373469963177	3.409047284018136e-26	4.0402667325420596e-15	1.7506598236512454e-15	3.416882621277779e-14	1.7420903297928065e-16
65100000	0.004752631316090322	1.8321262871348478e-49	-7.926196054103731e-39	1.0385994788506368e-11	1.0915212506197083e-14	0.0004947373469963177	3.409047186772215e-26	4.0402667325420596e-15	1.7506598236512454e-15	3.416882621277779e-14	1.7420903297928065e-16
65200000	0.004752631316090322	1.8321262871348478e-49	-7.938384177711765e-39	1.0385994788506368e-11	1.0915212506197083e-14	0.0004947373469963177	3.409047143062655e-26	4.0402667325420596e-15	1.7506598236512454e-15	3.416882621277779e-14	1.7420903297928065e-16
65300000	0.004752631316090322	1.8321262871348478e-49	-7.950572301319966e-39	1.0385994788506368e-11	1.0915212506197083e-14	0.0004947373469963177	3.4090471408582273e-26	4.0402667325420596e-15	1.7506598236512454e-15	3.416882621277779e-14	1.7420903297928065e-16
65400000	0.004752631316090322	1.8321262871348478e-49	-7.962760424926982e-39	1.0385994788506368e-11	1.0915212506197083e-14	0.0004947373469963177	3.409047141160459e-26	4.0402667325420596e-15	1.7506598236512454e-15	3.416882621277779e-14	1.7420903297928065e-16
65500000	0.004752631316090322	1.8321262871348478e-49	-7.974948548532745e-39	1.0385994788506368e-11	1.0915212506197083e-14	0.0004947373469963177	3.409047141450324e-26	4.0402667325420596e-15	1.7506598236512454e-15	3.416882621277779e-14	1.7420903297928065e-16
65600000	0.004752631316090322	1.8321262871348478e-49	-7.987136672137273e-39	1.0385994788506368e-11	1.0915212506197083e-14	0.0004947373469963177	3.4090471417280117e-26	4.0402667325420596e-15	1.7506598236512454e-15	3.416882621277779e-14	1.7420903297928065e-16
65700000	0.004752631316090322	1.8321262871348478e-49	-7.999324795740588e-39	1.0385994788506368e-11	1.0915212506197083e-14	0.0004947373469963177	3.409047141993713e-26	4.0402667325420596e-15	1.7506598236512454e-15	3.416882621277779e-14	1.7420903297928065e-16
65800000	0.004752631316090322	1.8321262871348478e-49	-8.011512919342708e-39	1.0385994788506368e-11	1.0915212506197083e-14	0.0004947373469963177	3.4090471422476186e-26	4.0402667325420596e-15	1.7506598236512454e-15	3.416882621277779e-14	1.7420903297928065e-16
65900000	0.004752631316090322	1.8321262871348478e-49	-8.023701042943652e-39	1.0385994788506368e-11	1.0915212506197083e-14	0.0004947373469963177	3.409047142489918e-26	4.0402667325420596e-15	1.7506598236512454e-15	3.416882621277779e-14	1.7420903297928065e-16
66000000	0.004752631316090322	1.8321262871348478e-49	-8.035889166543439e-39	1.0385994788506368e-11	1.0915212506197083e-14	0.0004947373469963177	3.409047142720802e-26	4.0402667325420596e-15	1.7506598236512454e-15	3.416882621277779e-14	1.7420903297928065e-16
66100000	0.004752631316090322	1.8321262871348478e-49	-8.04807729014209e-39	1.0385994788506368e-11	1.0915212506197083e-14	0.0004947373469963177	3.409047142940461e-26	4.0402667325420596e-15	1.7506598236512454e-15	3.416882621277779e-14	1.7420903297928065e-16
66200000	0.004752631316090322	1.8321262871348478e-49	-8.060265413739622e-39	1.0385994788506368e-11	1.0915212506197083e-14	0.0004947373469963177	3.409047143149085e-26	4.0402667325420596e-15	1.7506598236512454e-15	3.416882621277779e-14	1.7420903297928065e-16
66300000	0.004752631316090322	1.8321262871348478e-49	-8.072453537336057e-39	1.0385994788506368e-11	1.0915212506197083e-14	0.0004947373469963177	3.4090471433468654e-26	4.0402667325420596e-15	1.7506598236512454e-15	3.416882621277779e-14	1.7420903297928065e-16
66400000	0.004752631316090322	1.8321262871348478e-49	-8.08464166093141e-39	1.0385994788506368e-11	1.0915212506197083e-14	0.0004947373469963177	3.409047143533991e-26	4.0402667325420596e-15	1.7506598236512454e-15	3.416882621277779e-14	1.7420903297928065e-16
66500000	0.004752631316090322	1.8321262871348478e-49	-8.096829784525706e-39	1.0385994788506368e-11	1.0915212506197083e-14	0.0004947373469963177	3.4090471437106534e-26	4.0402667325420596e-15	1.7506598236512454e-15	3.416882621277779e-14	1.7420903297928065e-16
66600000	0.004752631316090322	1.8321262871348478e-49	-8.10901790811896e-39	1.0385994788506368e-11	1.0915212506197083e-14	0.0004947373469963177	3.4090471438770426e-26	4.0402667325420596e-15	1.7506598236512454e-15	3.416882621277779e-14	1.7420903297928065e-16
66700000	0.004752631316090322	1.8321262871348478e-49	-8.12120603171119e-39	1.0385994788506368e-11	1.0915212506197083e-14	0.0004947373469963177	3.409047144033349e-26	4.0402667325420596e-15	1.7506598236512454e-15	3.416882621277779e-14	1.7420903297928065e-16
66800000	0.004752631316090322	1.8321262871348478e-49	-8.133394155302422e-39	1.0385994788506368e-11	1.0915212506197083e-14	0.0004947373469963177	3.409047144179762e-26	4.0402667325420596e-15	1.7506598236512454e-15	3.416882621277779e-14	1.7420903297928065e-16
66900000	0.004752631316090322	1.8321262871348478e-49	-8.145582278892669e-39	1.0385994788506368e-11	1.0915212506197083e-14	0.0004947373469963177	3.409047144316474e-26	4.0402667325420596e-15	1.7506598236512454e-15	3.416882621277779e-14	1.7420903297928065e-16
67000000	0.004752631316090322	1.8321262871348478e-49	-8.157770402481953e-39	1.0385994788506368e-11	1.0915212506197083e-14	0.0004947373469963177	3.4090471444436734e-26	4.0402667325420596e-15	1.7506598236512454e-15	3.416882621277779e-14	1.7420903297928065e-16
67100000	0.004752631316090322	1.8321262871348478e-49	-8.169958526070292e-39	1.0385994788506368e-11	1.0915212506197083e-14	0.0004947373469963177	3.4090471445615517e-26	4.0402667325420596e-15	1.7506598236512454e-15	3.416882621277779e-14	1.7420903297928065e-16
67200000	0.004752631316090322	1.8321262871348478e-49	-8.182146649657706e-39	1.0385994788506368e-11	1.0915212506197083e-14	0.0004947373469963177	3.4090471446702987e-26	4.0402667325420596e-15	1.7506598236512454e-15	3.416882621277779e-14	1.7420903297928065e-16
67300000	0.004752631316090322	1.8321262871348478e-49	-8.194334773244214e-39	1.0385994788506368e-11	1.0915212506197083e-14	0.0004947373469963177	3.409047144770105e-26	4.0402667325420596e-15	1.7506598236512454e-15	3.416882621277779e-14	1.7420903297928065e-16
67400000	0.004752631316090322	1.8321262871348478e-49	-8.206522896829836e-39	1.0385994788506368e-11	1.0915212506197083e-14	0.0004947373469963177	3.409047144861161e-26	4.0402667325420596e-15	1.7506598236512454e-15	3.416882621277779e-14	1.7420903297928065e-16
67500000	0.004752631316090322	1.8321262871348478e-49	-8.218711020414591e-39	1.0385994788506368e-11	1.0915212506197083e-14	0.0004947373469963177	3.409047144943657e-26	4.0402667325420596e-15	1.7506598236512454e-15	3.416882621277779e-14	1.7420903297928065e-16
67600000	0.004752631316090322	1.8321262871348478e-49	-8.230899143998498e-39	1.0385994788506368e-11	1.0915212506197083e-14	0.0004947373469963177	3.409047145017783e-26	4.0402667325420596e-15	1.7506598236512454e-15	3.416882621277779e-14	1.7420903297928065e-16
67700000	0.004752631316090322	1.8321262871348478e-49	-8.243087267581577e-39	1.0385994788506368e-11	1.0915212506197083e-14	0.0004947373469963177	3.40904714508373e-26	4.0402667325420596e-15	1.7506598236512454e-15	3.416882621277779e-14	1.7420903297928065e-16
67800000	0.004752631316090322	1.8321262871348478e-49	-8.255275391163846e-39	1.0385994788506368e-11	1.0915212506197083e-14	0.0004947373469963177	3.409047145141688e-26	4.0402667325420596e-15	1.7506598236512454e-15	3.416882621277779e-14	1.7420903297928065e-16
67900000	0.004752631316090322	1.8321262871348478e-49	-8.267463514745324e-39	1.0385994788506368e-11	1.0915212506197083e-14	0.0004947373469963177	3.4090471451918474e-26	4.0402667325420596e-15	1.7506598236512454e-15	3.416882621277779e-14	1.7420903297928065e-16
68000000	0.004752631316090322	1.8321262871348478e-49	-8.279651638326033e-39	1.0385994788506368e-11	1.0915212506197083e-14	0.0004947373469963177	3.409047145234398e-26	4.0402667325420596e-15	1.7506598236512454e-15	3.416882621277779e-14	1.7420903297928065e-16
68100000	0.004752631316090322	1.8321262871348478e-49	-8.291839761905989e-39	1.0385994788506368e-11	1.0915212506197083e-14	0.0004947373469963177	3.4090471452695316e-26	4.0402667325420596e-15	1.7506598236512454e-15	3.416882621277779e-14	1.7420903297928065e-16
68200000	0.004752631316090322	1.8321262871348478e-49	-8.304027885485212e-39	1.0385994788506368e-11	1.0915212506197083e-14	0.0004947373469963177	3.409047145297437e-26	4.0402667325420596e-15	1.7506598236512454e-15	3.416882621277779e-14	1.7420903297928065e-16
68300000	0.004752631316090322	1.8321262871348478e-49	-8.316216009063724e-39	1.0385994788506368e-11	1.0915212506197083e-14	0.0004947373469963177	3.4090471453183055e-26	4.0402667325420596e-15	1.7506598236512454e-15	3.416882621277779e-14	1.7420903297928065e-16
68400000	0.004752631316090322	1.8321262871348478e-49	-8.328404132641542e-39	1.0385994788506368e-11	1.0915212506197083e-14	0.0004947373469963177	3.4090471453323276e-26	4.0402667325420596e-15	1.7506598236512454e-15	3.416882621277779e-14	1.7420903297928065e-16
68500000	0.004752631316090322	1.8321262871348478e-49	-8.340592256218686e-39	1.0385994788506368e-11	1.0915212506197083e-14	0.0004947373469963177	3.409047145339693e-26	4.0402667325420596e-15	1.7506598236512454e-15	3.416882621277779e-14	1.7420903297928065e-16
68600000	0.004752631316090322	1.8321262871348478e-49	-8.352780379795174e-39	1.0385994788506368e-11	1.0915212506197083e-14	0.0004947373469963177	3.409047145340592e-26	4.0402667325420596e-15	1.7506598236512454e-15	3.416882621277779e-14	1.7420903297928065e-16
68700000	0.004752631316090322	1.8321262871348478e-49	-8.364968503371028e-39	1.0385994788506368e-11	1.0915212506197083e-14	0.0004947373469963177	3.409047145335215e-26	4.0402667325420596e-15	1.7506598236512454e-15	3.416882621277779e-14	1.7420903297928065e-16
68800000	0.004752631316090322	1.8321262871348478e-49	-8.377156626946264e-39	1.0385994788506368e-11	1.0915212506197083e-14	0.0004947373469963177	3.4090471453237536e-26	4.0402667325420596e-15	1.7506598236512454e-15	3.416882621277779e-14	1.7420903297928065e-16
68900000	0.004752631316090322	1.8321262871348478e-49	-8.389344750520903e-39	1.0385994788506368e-11	1.0915212506197083e-14	0.0004947373469963177	3.4090471453063967e-26	4.0402667325420596e-15	1.7506598236512454e-15	3.416882621277779e-14	1.7420903297928065e-16
69000000	0.004752631316090322	1.8321262871348478e-49	-8.401532874094963e-39	1.0385994788506368e-11	1.0915212506197083e-14	0.0004947373469963177	3.409047145283335e-26	4.0402667325420596e-15	1.7506598236512454e-15	3.416882621277779e-14	1.7420903297928065e-16
69100000	0.004752631316090322	1.8321262871348478e-49	-8.413720997668466e-39	1.0385994788506368e-11	1.0915212506197083e-14	0.0004947373469963177	3.4090471452547593e-26	4.0402667325420596e-15	1.7506598236512454e-15	3.416882621277779e-14	1.7420903297928065e-16
69200000	0.004752631316090322	1.8321262871348478e-49	-8.425909121241429e-39	1.0385994788506368e-11	1.0915212506197083e-14	0.0004947373469963177	3.40904714522086e-26	4.0402667325420596e-15	1.7506598236512454e-15	3.416882621277779e-14	1.7420903297928065e-16
69300000	0.004752631316090322	1.8321262871348478e-49	-8.438097244813872e-39	1.0385994788506368e-11	1.0915212506197083e-14	0.0004947373469963177	3.4090471451818264e-26	4.0402667325420596e-15	1.7506598236512454e-15	3.416882621277779e-14	1.7420903297928065e-16
69400000	0.004752631316090322	1.8321262871348478e-49	-8.450285368385815e-39	1.0385994788506368e-11	1.0915212506197083e-14	0.0004947373469963177	3.40904714513785e-26	4.0402667325420596e-15	1.7506598236512454e-15	3.416882621277779e-14	1.7420903297928065e-16
69500000	0.004752631316090322	1.8321262871348478e-49	-8.462473491957275e-39	1.0385994788506368e-11	1.0915212506197083e-14	0.0004947373469963177	3.409047145089121e-26	4.0402667325420596e-15	1.7506598236512454e-15	3.416882621277779e-14	1.7420903297928065e-16
69600000	0.004752631316090322	1.8321262871348478e-49	-8.474661615528273e-39	1.0385994788506368e-11	1.0915212506197083e-14	0.0004947373469963177	3.4090471450358287e-26	4.0402667325420596e-15	1.7506598236512454e-15	3.416882621277779e-14	1.7420903297928065e-16
69700000	0.004752631316090322	1.8321262871348478e-49	-8.486849739098829e-39	1.0385994788506368e-11	1.0915212506197083e-14	0.0004947373469963177	3.4090471449781646e-26	4.0402667325420596e-15	1.7506598236512454e-15	3.416882621277779e-14	1.7420903297928065e-16
69800000	0.004752631316090322	1.8321262871348478e-49	-8.499037862668961e-39	1.0385994788506368e-11	1.0915212506197083e-14	0.0004947373469963177	3.409047144916319e-26	4.0402667325420596e-15	1.7506598236512454e-15	3.416882621277779e-14	1.7420903297928065e-16
69900000	0.004752631316090322	1.8321262871348478e-49	-8.511225986238689e-39	1.0385994788506368e-11	1.0915212506197083e-14	0.0004947373469963177	3.4090471448504817e-26	4.0402667325420596e-15	1.7506598236512454e-15	3.416882621277779e-14	1.7420903297928065e-16
70000000	0.004752631316090322	1.8321262871348478e-49	-8.523414109808032e-39	1.0385994788506368e-11	1.0915212506197083e-14	0.0004947373469963177	3.4090471447808434e-26	4.0402667325420596e-15	1.7506598236512454e-15	3.416882621277779e-14	1.7420903297928065e-16
70100000	0.004752631316090322	1.8321262871348478e-49	-8.535602233377007e-39	1.0385994788506368e-11	1.0915212506197083e-14	0.0004947373469963177	3.409047144707595e-26	4.0402667325420596e-15	1.7506598236512454e-15	3.416882621277779e-14	1.7420903297928065e-16
70200000	0.004752631316090322	1.8321262871348478e-49	-8.547790356945638e-39	1.0385994788506368e-11	1.0915212506197083e-14	0.0004947373469963177	3.4090471446309254e-26	4.0402667325420596e-15	1.7506598236512454e-15	3.416882621277779e-14	1.7420903297928065e-16
70300000	0.004752631316090322	1.8321262871348478e-49	-8.559978480513941e-39	1.0385994788506368e-11	1.0915212506197083e-14	0.0004947373469963177	3.409047144551026e-26	4.0402667325420596e-15	1.7506598236512454e-15	3.416882621277779e-14	1.7420903297928065e-16
70400000	0.004752631316090322	1.8321262871348478e-49	-8.572166604081936e-39	1.0385994788506368e-11	1.0915212506197083e-14	0.0004947373469963177	3.409047144468087e-26	4.0402667325420596e-15	1.7506598236512454e-15	3.416882621277779e-14	1.7420903297928065e-16
70500000	0.004752631316090322	1.8321262871348478e-49	-8.584354727649642e-39	1.0385994788506368e-11	1.0915212506197083e-14	0.0004947373469963177	3.409047144382299e-26	4.0402667325420596e-15	1.7506598236512454e-15	3.416882621277779e-14	1.7420903297928065e-16
70600000	0.004752631316090322	1.8321262871348478e-49	-8.596542851217079e-39	1.0385994788506368e-11	1.0915212506197083e-14	0.0004947373469963177	3.4090471442938524e-26	4.0402667325420596e-15	1.7506598236512454e-15	3.416882621277779e-14	1.7420903297928065e-16
70700000	0.004752631316090322	1.8321262871348478e-49	-8.608730974784267e-39	1.0385994788506368e-11	1.0915212506197083e-14	0.0004947373469963177	3.4090471442029364e-26	4.0402667325420596e-15	1.7506598236512454e-15	3.416882621277779e-14	1.7420903297928065e-16
70800000	0.004752631316090322	1.8321262871348478e-49	-8.620919098351223e-39	1.0385994788506368e-11	1.0915212506197083e-14	0.0004947373469963177	3.409047144109743e-26	4.0402667325420596e-15	1.7506598236512454e-15	3.416882621277779e-14	1.7420903297928065e-16
70900000	0.004752631316090322	1.8321262871348478e-49	-8.633107221917967e-39	1.0385994788506368e-11	1.0915212506197083e-14	0.0004947373469963177	3.409047144014461e-26	4.0402667325420596e-15	1.7506598236512454e-15	3.416882621277779e-14	1.7420903297928065e-16
71000000	0.004752631316090322	1.8321262871348478e-49	-8.64529534548452e-39	1.0385994788506368e-11	1.0915212506197083e-14	0.0004947373469963177	3.409047143917282e-26	4.0402667325420596e-15	1.7506598236512454e-15	3.416882621277779e-14	1.7420903297928065e-16
71100000	0.004752631316090322	1.8321262871348478e-49	-8.6574834690509e-39	1.0385994788506368e-11	1.0915212506197083e-14	0.0004947373469963177	3.409047143818396e-26	4.0402667325420596e-15	1.7506598236512454e-15	3.416882621277779e-14	1.7420903297928065e-16
71200000	0.004752631316090322	1.8321262871348478e-49	-8.669671592617126e-39	1.0385994788506368e-11	1.0915212506197083e-14	0.0004947373469963177	3.4090471437179933e-26	4.0402667325420596e-15	1.7506598236512454e-15	3.416882621277779e-14	1.7420903297928065e-16
71300000	0.004752631316090322	1.8321262871348478e-49	-8.681859716183216e-39	1.0385994788506368e-11	1.0915212506197083e-14	0.0004947373469963177	3.4090471436162637e-26	4.0402667325420596e-15	1.7506598236512454e-15	3.416882621277779e-14	1.7420903297928065e-16
71400000	0.004752631316090322	1.8321262871348478e-49	-8.694047839749193e-39	1.0385994788506368e-11	1.0915212506197083e-14	0.0004947373469963177	3.409047143513399e-26	4.0402667325420596e-15	1.7506598236512454e-15	3.416882621277779e-14	1.7420903297928065e-16
71500000	0.004752631316090322	1.8321262871348478e-49	-8.706235963315073e-39	1.0385994788506368e-11	1.0915212506197083e-14	0.0004947373469963177	3.409047143409588e-26	4.0402667325420596e-15	1.7506598236512454e-15	3.416882621277779e-14	1.7420903297928065e-16
71600000	0.004752631316090322	1.8321262871348478e-49	-8.718424086880878e-39	1.0385994788506368e-11	1.0915212506197083e-14	0.0004947373469963177	3.409047143305021e-26	4.0402667325420596e-15	1.7506598236512454e-15	3.416882621277779e-14	1.7420903297928065e-16
71700000	0.0047526313160903225	1.8321262871348478e-49	-8.730612210446625e-39	1.0385994788506368e-11	1.0915212506197083e-14	0.0004947373469963177	3.40904714319989e-26	4.0402667325420596e-15	1.7506598236512454e-15	3.416882621277779e-14	1.7420903297928065e-16
71800000	0.0047526313160903225	1.8321262871348478e-49	-8.742800334012333e-39	1.0385994788506368e-11	1.0915212506197083e-14	0.0004947373469963177	3.4090471430943844e-26	4.0402667325420596e-15	1.7506598236512454e-15	3.416882621277779e-14	1.7420903297928065e-16
71900000	0.0047526313160903225	1.8321262871348478e-49	-8.754988457578024e-39	1.0385994788506368e-11	1.0915212506197083e-14	0.0004947373469963177	3.4090471429886943e-26	4.0402667325420596e-15	1.7506598236512454e-15	3.416882621277779e-14	1.7420903297928065e-16
72000000	0.0047526313160903225	1.8321262871348478e-49	-8.767176581143714e-39	1.0385994788506368e-11	1.0915212506197083e-14	0.0004947373469963177	3.4090471428830106e-26	4.0402667325420596e-15	1.7506598236512454e-15	3.416882621277779e-14	1.7420903297928065e-16
72100000	0.0047526313160903225	1.8321262871348478e-49	-8.779364704709424e-39	1.0385994788506368e-11	1.0915212506197083e-14	0.0004947373469963177	3.409047142777523e-26	4.0402667325420596e-15	1.7506598236512454e-15	3.416882621277779e-14	1.7420903297928065e-16
72200000	0.0047526313160903225	1.8321262871348478e-49	-8.791552828275176e-39	1.0385994788506368e-11	1.0915212506197083e-14	0.0004947373469963177	3.409047142672422e-26	4.0402667325420596e-15	1.7506598236512454e-15	3.416882621277779e-14	1.7420903297928065e-16
72300000	0.0047526313160903225	1.8321262871348478e-49	-8.803740951840984e-39	1.0385994788506368e-11	1.0915212506197083e-14	0.0004947373469963177	3.409047142567899e-26	4.0402667325420596e-15	1.7506598236512454e-15	3.416882621277779e-14	1.7420903297928065e-16
72400000	0.0047526313160903225	1.8321262871348478e-49	-8.81592907540687e-39	1.0385994788506368e-11	1.0915212506197083e-14	0.0004947373469963177	3.409047142464143e-26	4.0402667325420596e-15	1.7506598236512454e-15	3.416882621277779e-14	1.7420903297928065e-16
72500000	0.0047526313160903225	1.8321262871348478e-49	-8.828117198972853e-39	1.0385994788506368e-11	1.0915212506197083e-14	0.0004947373469963177	3.4090471423613454e-26	4.0402667325420596e-15	1.7506598236512454e-15	3.416882621277779e-14	1.7420903297928065e-16
72600000	0.0047526313160903225	1.8321262871348478e-49	-8.840305322538952e-39	1.0385994788506368e-11	1.0915212506197083e-14	0.0004947373469963177	3.4090471422596956e-26	4.0402667325420596e-15	1.7506598236512454e-15	3.416882621277779e-14	1.7420903297928065e-16
72700000	0.0047526313160903225	1.8321262871348478e-49	-8.852493446105188e-39	1.0385994788506368e-11	1.0915212506197083e-14	0.0004947373469963177	3.409047142159385e-26	4.0402667325420596e-15	1.7506598236512454e-15	3.416882621277779e-14	1.7420903297928065e-16
72800000	0.0047526313160903225	1.8321262871348478e-49	-8.864681569671577e-39	1.0385994788506368e-11	1.0915212506197083e-14	0.0004947373469963177	3.4090471420606025e-26	4.0402667325420596e-15	1.7506598236512454e-15	3.416882621277779e-14	1.7420903297928065e-16
72900000	0.0047526313160903225	1.8321262871348478e-49	-8.876869693238141e-39	1.0385994788506368e-11	1.0915212506197083e-14	0.0004947373469963177	3.40904714196354e-26	4.0402667325420596e-15	1.7506598236512454e-15	3.416882621277779e-14	1.7420903297928065e-16
73000000	0.0047526313160903225	1.8321262871348478e-49	-8.8890578168049e-39	1.0385994788506368e-11	1.0915212506197083e-14	0.0004947373469963177	3.409047141868387e-26	4.0402667325420596e-15	1.7506598236512454e-15	3.416882621277779e-14	1.7420903297928065e-16
73100000	0.0047526313160903225	1.8321262871348478e-49	-8.90124594037187e-39	1.0385994788506368e-11	1.0915212506197083e-14	0.0004947373469963177	3.4090471417753345e-26	4.0402667325420596e-15	1.7506598236512454e-15	3.416882621277779e-14	1.7420903297928065e-16
73200000	0.0047526313160903225	1.8321262871348478e-49	-8.913434063939072e-39	1.0385994788506368e-11	1.0915212506197083e-14	0.0004947373469963177	3.409047141684572e-26	4.0402667325420596e-15	1.7506598236512454e-15	3.416882621277779e-14	1.7420903297928065e-16
73300000	0.0047526313160903225	1.8321262871348478e-49	-8.925622187506526e-39	1.0385994788506368e-11	1.0915212506197083e-14	0.0004947373469963177	3.4090471415962903e-26	4.0402667325420596e-15	1.7506598236512454e-15	3.416882621277779e-14	1.7420903297928065e-16
73400000	0.0047526313160903225	1.8321262871348478e-49	-8.93781031107425e-39	1.0385994788506368e-11	1.0915212506197083e-14	0.0004947373469963177	3.4090471415106795e-26	4.0402667325420596e-15	1.7506598236512454e-15	3.416882621277779e-14	1.7420903297928065e-16
73500000	0.0047526313160903225	1.8321262871348478e-49	-8.949998434642265e-39	1.0385994788506368e-11	1.0915212506197083e-14	0.0004947373469963177	3.4090471414279306e-26	4.0402667325420596e-15	1.7506598236512454e-15	3.416882621277779e-14	1.7420903297928065e-16
73600000	0.0047526313160903225	1.8321262871348478e-49	-8.962186558210588e-39	1.0385994788506368e-11	1.0915212506197083e-14	0.0004947373469963177	3.409047141348234e-26	4.0402667325420596e-15	1.7506598236512454e-15	3.416882621277779e-14	1.7420903297928065e-16
73700000	0.0047526313160903225	1.8321262871348478e-49	-8.97437468177924e-39	1.0385994788506368e-11	1.0915212506197083e-14	0.0004947373469963177	3.4090471412717787e-26	4.0402667325420596e-15	1.7506598236512454e-15	3.416882621277779e-14	1.7420903297928065e-16
73800000	0.0047526313160903225	1.8321262871348478e-49	-8.98656280534824e-39	1.0385994788506368e-11	1.0915212506197083e-14	0.0004947373469963177	3.409047141198757e-26	4.0402667325420596e-15	1.7506598236512454e-15	3.416882621277779e-14	1.7420903297928065e-16
73900000	0.0047526313160903225	1.8321262871348478e-49	-8.998750928917607e-39	1.0385994788506368e-11	1.0915212506197083e-14	0.0004947373469963177	3.4090471411293573e-26	4.0402667325420596e-15	1.7506598236512454e-15	3.416882621277779e-14	1.7420903297928065e-16
74000000	0.0047526313160903225	1.8321262871348478e-49	-9.01093905248736e-39	1.0385994788506368e-11	1.0915212506197083e-14	0.0004947373469963177	3.409047141063771e-26	4.0402667325420596e-15	1.7506598236512454e-15	3.416882621277779e-14	1.7420903297928065e-16
74100000	0.0047526313160903225	1.8321262871348478e-49	-9.023127176057519e-39	1.0385994788506368e-11	1.0915212506197083e-14	0.0004947373469963177	3.409047141002189e-26	4.0402667325420596e-15	1.7506598236512454e-15	3.416882621277779e-14	1.7420903297928065e-16
74200000	0.0047526313160903225	1.8321262871348478e-49	-9.035315299628101e-39	1.0385994788506368e-11	1.0915212506197083e-14	0.0004947373469963177	3.4090471409448007e-26	4.0402667325420596e-15	1.7506598236512454e-15	3.416882621277779e-14	1.7420903297928065e-16
74300000	0.0047526313160903225	1.8321262871348478e-49	-9.04750342319913e-39	1.0385994788506368e-11	1.0915212506197083e-14	0.0004947373469963177	3.4090471408917967e-26	4.0402667325420596e-15	1.7506598236512454e-15	3.416882621277779e-14	1.7420903297928065e-16
74400000	0.0047526313160903225	1.8321262871348478e-49	-9.059691546770621e-39	1.0385994788506368e-11	1.0915212506197083e-14	0.0004947373469963177	3.409047140843368e-26	4.0402667325420596e-15	1.7506598236512454e-15	3.416882621277779e-14	1.7420903297928065e-16
74500000	0.0047526313160903225	1.8321262871348478e-49	-9.071879670342595e-39	1.0385994788506368e-11	1.0915212506197083e-14	0.0004947373469963177	3.4090471407997035e-26	4.0402667325420596e-15	1.7506598236512454e-15	3.416882621277779e-14	1.7420903297928065e-16
74600000	0.0047526313160903225	1.8321262871348478e-49	-9.08406779391507e-39	1.0385994788506368e-11	1.0915212506197083e-14	0.0004947373469963177	3.409047140760995e-26	4.0402667325420596e-15	1.7506598236512454e-15	3.416882621277779e-14	1.7420903297928065e-16
74700000	0.0047526313160903225	1.8321262871348478e-49	-9.096255917488067e-39	1.0385994788506368e-11	1.0915212506197083e-14	0.0004947373469963177	3.4090471407274324e-26	4.0402667325420596e-15	1.7506598236512454e-15	3.416882621277779e-14	1.7420903297928065e-16
74800000	0.0047526313160903225	1.8321262871348478e-49	-9.108444041061606e-39	1.0385994788506368e-11	1.0915212506197083e-14	0.0004947373469963177	3.4090471406992056e-26	4.0402667325420596e-15	1.7506598236512454e-15	3.416882621277779e-14	1.7420903297928065e-16
74900000	0.0047526313160903225	1.8321262871348478e-49	-9.120632164635703e-39	1.0385994788506368e-11	1.0915212506197083e-14	0.0004947373469963177	3.4090471406765056e-26	4.0402667325420596e-15	1.7506598236512454e-15	3.416882621277779e-14	1.7420903297928065e-16
75000000	0.0047526313160903225	1.8321262871348478e-49	-9.13282028821038e-39	1.0385994788506368e-11	1.0915212506197083e-14	0.0004947373469963177	3.4090471406595223e-26	4.0402667325420596e-15	1.7506598236512454e-15	3.416882621277779e-14	1.7420903297928065e-16
75100000	0.0047526313160903225	1.8321262871348478e-49	-9.145008411785656e-39	1.0385994788506368e-11	1.0915212506197083e-14	0.0004947373469963177	3.4090471406484464e-26	4.0402667325420596e-15	1.7506598236512454e-15	3.416882621277779e-14	1.7420903297928065e-16
75200000	0.0047526313160903225	1.8321262871348478e-49	-9.157196535361549e-39	1.0385994788506368e-11	1.0915212506197083e-14	0.0004947373469963177	3.4090471406434683e-26	4.0402667325420596e-15	1.7506598236512454e-15	3.416882621277779e-14	1.7420903297928065e-16
75300000	0.0047526313160903225	1.8321262871348478e-49	-9.169384658937607e-39	1.0385994788506368e-11	1.0915212506197083e-14	0.0004947373469963177	3.409047140643217e-26	4.0402667325420596e-15	1.7506598236512454e-15	3.416882621277779e-14	1.7420903297928065e-16
75400000	0.0047526313160903225	1.8321262871348478e-49	-9.181572782512482e-39	1.0385994788506368e-11	1.0915212506197083e-14	0.0004947373469963177	3.409047140643252e-26	4.0402667325420596e-15	1.7506598236512454e-15	3.416882621277779e-14	1.7420903297928065e-16
75500000	0.0047526313160903225	1.8321262871348478e-49	-9.193760906086104e-39	1.0385994788506368e-11	1.0915212506197083e-14	0.0004947373469963177	3.4090471406432846e-26	4.0402667325420596e-15	1.7506598236512454e-15	3.416882621277779e-14	1.7420903297928065e-16
75600000	0.0047526313160903225	1.8321262871348478e-49	-9.205949029658491e-39	1.0385994788506368e-11	1.0915212506197083e-14	0.0004947373469963177	3.409047140643316e-26	4.0402667325420596e-15	1.7506598236512454e-15	3.416882621277779e-14	1.7420903297928065e-16
75700000	0.0047526313160903225	1.8321262871348478e-49	-9.218137153229665e-39	1.0385994788506368e-11	1.0915212506197083e-14	0.0004947373469963177	3.4090471406433466e-26	4.0402667325420596e-15	1.7506598236512454e-15	3.416882621277779e-14	1.7420903297928065e-16
75800000	0.0047526313160903225	1.8321262871348478e-49	-9.230325276799644e-39	1.0385994788506368e-11	1.0915212506197083e-14	0.0004947373469963177	3.409047140643376e-26	4.0402667325420596e-15	1.7506598236512454e-15	3.416882621277779e-14	1.7420903297928065e-16
75900000	0.0047526313160903225	1.8321262871348478e-49	-9.242513400368447e-39	1.0385994788506368e-11	1.0915212506197083e-14	0.0004947373469963177	3.4090471406434035e-26	4.0402667325420596e-15	1.7506598236512454e-15	3.416882621277779e-14	1.7420903297928065e-16
76000000	0.0047526313160903225	1.8321262871348478e-49	-9.254701523936093e-39	1.0385994788506368e-11	1.0915212506197083e-14	0.0004947373469963177	3.40904714064343e-26	4.0402667325420596e-15	1.7506598236512454e-15	3.416882621277779e-14	1.7420903297928065e-16
76100000	0.0047526313160903225	1.8321262871348478e-49	-9.266889647502602e-39	1.0385994788506368e-11	1.0915212506197083e-14	0.0004947373469963177	3.409047140643455e-26	4.0402667325420596e-15	1.7506598236512454e-15	3.416882621277779e-14	1.7420903297928065e-16
76200000	0.0047526313160903225	1.8321262871348478e-49	-9.279077771067993e-39	1.0385994788506368e-11	1.0915212506197083e-14	0.0004947373469963177	3.4090471406434786e-26	4.0402667325420596e-15	1.7506598236512454e-15	3.416882621277779e-14	1.7420903297928065e-16
76300000	0.0047526313160903225	1.8321262871348478e-49	-9.291265894632286e-39	1.0385994788506368e-11	1.0915212506197083e-14	0.0004947373469963177	3.409047140643501e-26	4.0402667325420596e-15	1.7506598236512454e-15	3.416882621277779e-14	1.7420903297928065e-16
76400000	0.0047526313160903225	1.8321262871348478e-49	-9.3034540181955e-39	1.0385994788506368e-11	1.0915212506197083e-14	0.0004947373469963177	3.409047140643523e-26	4.0402667325420596e-15	1.7506598236512454e-15	3.416882621277779e-14	1.7420903297928065e-16
76500000	0.0047526313160903225	1.8321262871348478e-49	-9.315642141757653e-39	1.0385994788506368e-11	1.0915212506197083e-14	0.0004947373469963177	3.409047140643543e-26	4.0402667325420596e-15	1.7506598236512454e-15	3.416882621277779e-14	1.7420903297928065e-16
76600000	0.0047526313160903225	1.8321262871348478e-49	-9.327830265318765e-39	1.0385994788506368e-11	1.0915212506197083e-14	0.0004947373469963177	3.409047140643562e-26	4.0402667325420596e-15	1.7506598236512454e-15	3.416882621277779e-14	1.7420903297928065e-16
76700000	0.0047526313160903225	1.8321262871348478e-49	-9.340018388878856e-39	1.0385994788506368e-11	1.0915212506197083e-14	0.0004947373469963177	3.4090471406435797e-26	4.0402667325420596e-15	1.7506598236512454e-15	3.416882621277779e-14	1.7420903297928065e-16
76800000	0.0047526313160903225	1.8321262871348478e-49	-9.352206512437945e-39	1.0385994788506368e-11	1.0915212506197083e-14	0.0004947373469963177	3.4090471406435963e-26	4.0402667325420596e-15	1.7506598236512454e-15	3.416882621277779e-14	1.7420903297928065e-16
76900000	0.0047526313160903225	1.8321262871348478e-49	-9.36439463599605e-39	1.0385994788506368e-11	1.0915212506197083e-14	0.0004947373469963177	3.409047140643612e-26	4.0402667325420596e-15	1.7506598236512454e-15	3.416882621277779e-14	1.7420903297928065e-16
77000000	0.0047526313160903225	1.8321262871348478e-49	-9.376582759553194e-39	1.0385994788506368e-11	1.0915212506197083e-14	0.0004947373469963177	3.409047140643627e-26	4.0402667325420596e-15	1.7506598236512454e-15	3.416882621277779e-14	1.7420903297928065e-16
77100000	0.0047526313160903225	1.8321262871348478e-49	-9.388770883109392e-39	1.0385994788506368e-11	1.0915212506197083e-14	0.0004947373469963177	3.40904714064364e-26	4.0402667325420596e-15	1.7506598236512454e-15	3.416882621277779e-14	1.7420903297928065e-16
77200000	0.0047526313160903225	1.8321262871348478e-49	-9.400959006664664e-39	1.0385994788506368e-11	1.0915212506197083e-14	0.0004947373469963177	3.4090471406436526e-26	4.0402667325420596e-15	1.7506598236512454e-15	3.416882621277779e-14	1.7420903297928065e-16
77300000	0.0047526313160903225	1.8321262871348478e-49	-9.413147130219031e-39	1.0385994788506368e-11	1.0915212506197083e-14	0.0004947373469963177	3.409047140643664e-26	4.0402667325420596e-15	1.7506598236512454e-15	3.416882621277779e-14	1.7420903297928065e-16
77400000	0.0047526313160903225	1.8321262871348478e-49	-9.425335253772512e-39	1.0385994788506368e-11	1.0915212506197083e-14	0.0004947373469963177	3.4090471406436744e-26	4.0402667325420596e-15	1.7506598236512454e-15	3.416882621277779e-14	1.7420903297928065e-16
77500000	0.0047526313160903225	1.8321262871348478e-49	-9.437523377325127e-39	1.0385994788506368e-11	1.0915212506197083e-14	0.0004947373469963177	3.4090471406436836e-26	4.0402667325420596e-15	1.7506598236512454e-15	3.416882621277779e-14	1.7420903297928065e-16
77600000	0.0047526313160903225	1.8321262871348478e-49	-9.449711500876893e-39	1.0385994788506368e-11	1.0915212506197083e-14	0.0004947373469963177	3.409047140643692e-26	4.0402667325420596e-15	1.7506598236512454e-15	3.416882621277779e-14	1.7420903297928065e-16
77700000	0.0047526313160903225	1.8321262871348478e-49	-9.461899624427829e-39	1.0385994788506368e-11	1.0915212506197083e-14	0.0004947373469963177	3.4090471406436996e-26	4.0402667325420596e-15	1.7506598236512454e-15	3.416882621277779e-14	1.7420903297928065e-16
77800000	0.0047526313160903225	1.8321262871348478e-49	-9.474087747977957e-39	1.0385994788506368e-11	1.0915212506197083e-14	0.0004947373469963177	3.409047140643706e-26	4.0402667325420596e-15	1.7506598236512454e-15	3.416882621277779e-14	1.7420903297928065e-16
77900000	0.0047526313160903225	1.8321262871348478e-49	-9.486275871527294e-39	1.0385994788506368e-11	1.0915212506197083e-14	0.0004947373469963177	3.4090471406437117e-26	4.0402667325420596e-15	1.7506598236512454e-15	3.416882621277779e-14	1.7420903297928065e-16
78000000	0.0047526313160903225	1.8321262871348478e-49	-9.498463995075862e-39	1.0385994788506368e-11	1.0915212506197083e-14	0.0004947373469963177	3.409047140643717e-26	4.0402667325420596e-15	1.7506598236512454e-15	3.416882621277779e-14	1.7420903297928065e-16
78100000	0.0047526313160903225	1.8321262871348478e-49	-9.510652118623677e-39	1.0385994788506368e-11	1.0915212506197083e-14	0.0004947373469963177	3.409047140643721e-26	4.0402667325420596e-15	1.7506598236512454e-15	3.416882621277779e-14	1.7420903297928065e-16
78200000	0.0047526313160903225	1.8321262871348478e-49	-9.52284024217076e-39	1.0385994788506368e-11	1.0915212506197083e-14	0.0004947373469963177	3.409047140643724e-26	4.0402667325420596e-15	1.7506598236512454e-15	3.416882621277779e-14	1.7420903297928065e-16
78300000	0.0047526313160903225	1.8321262871348478e-49	-9.53502836571713e-39	1.0385994788506368e-11	1.0915212506197083e-14	0.0004947373469963177	3.409047140643726e-26	4.0402667325420596e-15	1.7506598236512454e-15	3.416882621277779e-14	1.7420903297928065e-16
78400000	0.0047526313160903225	1.8321262871348478e-49	-9.547216489262807e-39	1.0385994788506368e-11	1.0915212506197083e-14	0.0004947373469963177	3.409047140643728e-26	4.0402667325420596e-15	1.7506598236512454e-15	3.416882621277779e-14	1.7420903297928065e-16
78500000	0.0047526313160903225	1.8321262871348478e-49	-9.559404612807809e-39	1.0385994788506368e-11	1.0915212506197083e-14	0.0004947373469963177	3.409047140643729e-26	4.0402667325420596e-15	1.7506598236512454e-15	3.416882621277779e-14	1.7420903297928065e-16
78600000	0.0047526313160903225	1.8321262871348478e-49	-9.571592736352157e-39	1.0385994788506368e-11	1.0915212506197083e-14	0.0004947373469963177	3.409047140643729e-26	4.0402667325420596e-15	1.7506598236512454e-15	3.416882621277779e-14	1.7420903297928065e-16
78700000	0.0047526313160903225	1.8321262871348478e-49	-9.583780859895868e-39	1.0385994788506368e-11	1.0915212506197083e-14	0.0004947373469963177	3.4090471406437283e-26	4.0402667325420596e-15	1.7506598236512454e-15	3.416882621277779e-14	1.7420903297928065e-16
78800000	0.0047526313160903225	1.8321262871348478e-49	-9.595968983438963e-39	1.0385994788506368e-11	1.0915212506197083e-14	0.0004947373469963177	3.4090471406437266e-26	4.0402667325420596e-15	1.7506598236512454e-15	3.416882621277779e-14	1.7420903297928065e-16
78900000	0.0047526313160903225	1.8321262871348478e-49	-9.608157106981461e-39	1.0385994788506368e-11	1.0915212506197083e-14	0.0004947373469963177	3.409047140643725e-26	4.0402667325420596e-15	1.7506598236512454e-15	3.416882621277779e-14	1.7420903297928065e-16
79000000	0.0047526313160903225	1.8321262871348478e-49	-9.62034523052338e-39	1.0385994788506368e-11	1.0915212506197083e-14	0.0004947373469963177	3.409047140643722e-26	4.0402667325420596e-15	1.7506598236512454e-15	3.416882621277779e-14	1.7420903297928065e-16
79100000	0.0047526313160903225	1.8321262871348478e-49	-9.632533354064741e-39	1.0385994788506368e-11	1.0915212506197083e-14	0.0004947373469963177	3.409047140643719e-26	4.0402667325420596e-15	1.7506598236512454e-15	3.416882621277779e-14	1.7420903297928065e-16
79200000	0.0047526313160903225	1.8321262871348474e-49	-9.644721477605563e-39	1.0385994788506368e-11	1.0915212506197083e-14	0.0004947373469963177	3.409047140643715e-26	4.0402667325420596e-15	1.7506598236512454e-15	3.416882621277779e-14	1.7420903297928065e-16
79300000	0.0047526313160903225	1.8321262871348474e-49	-9.656909601145865e-39	1.0385994788506368e-11	1.0915212506197083e-14	0.0004947373469963177	3.4090471406437105e-26	4.0402667325420596e-15	1.7506598236512454e-15	3.416882621277779e-14	1.7420903297928065e-16
79400000	0.0047526313160903225	1.8321262871348474e-49	-9.669097724685667e-39	1.0385994788506368e-11	1.0915212506197083e-14	0.0004947373469963177	3.4090471406437054e-26	4.0402667325420596e-15	1.7506598236512454e-15	3.416882621277779e-14	1.7420903297928068e-16
79500000	0.0047526313160903225	1.8321262871348474e-49	-9.681285848224986e-39	1.0385994788506368e-11	1.0915212506197083e-14	0.0004947373469963177	3.4090471406437e-26	4.0402667325420596e-15	1.7506598236512454e-15	3.416882621277779e-14	1.7420903297928068e-16
79600000	0.0047526313160903225	1.8321262871348474e-49	-9.693473971763843e-39	1.0385994788506368e-11	1.0915212506197083e-14	0.0004947373469963177	3.409047140643694e-26	4.0402667325420596e-15	1.7506598236512454e-15	3.416882621277779e-14	1.7420903297928068e-16
79700000	0.0047526313160903225	1.8321262871348474e-49	-9.705662095302258e-39	1.0385994788506368e-11	1.0915212506197083e-14	0.0004947373469963177	3.4090471406436876e-26	4.0402667325420596e-15	1.7506598236512454e-15	3.416882621277779e-14	1.7420903297928068e-16
79800000	0.0047526313160903225	1.8321262871348474e-49	-9.717850218840249e-39	1.0385994788506368e-11	1.0915212506197083e-14	0.0004947373469963177	3.40904714064368e-26	4.0402667325420596e-15	1.7506598236512454e-15	3.416882621277779e-14	1.7420903297928068e-16
79900000	0.0047526313160903225	1.8321262871348474e-49	-9.730038342377834e-39	1.0385994788506368e-11	1.0915212506197083e-14	0.0004947373469963177	3.4090471406436727e-26	4.0402667325420596e-15	1.7506598236512454e-15	3.416882621277779e-14	1.7420903297928068e-16
80000000	0.0047526313160903225	1.8321262871348474e-49	-9.742226465915036e-39	1.0385994788506368e-11	1.0915212506197083e-14	0.0004947373469963177	3.4090471406436646e-26	4.0402667325420596e-15	1.7506598236512454e-15	3.416882621277779e-14	1.7420903297928068e-16
80100000	0.0047526313160903225	1.8321262871348474e-49	-9.754414589451872e-39	1.0385994788506368e-11	1.0915212506197083e-14	0.0004947373469963177	3.4090471406436566e-26	4.0402667325420596e-15	1.7506598236512454e-15	3.416882621277779e-14	1.7420903297928068e-16
80200000	0.0047526313160903225	1.8321262871348474e-49	-9.766602712988361e-39	1.0385994788506368e-11	1.0915212506197083e-14	0.0004947373469963177	3.409047140643648e-26	4.0402667325420596e-15	1.7506598236512454e-15	3.416882621277779e-14	1.7420903297928068e-16
80300000	0.0047526313160903225	1.8321262871348474e-49	-9.778790836524523e-39	1.0385994788506368e-11	1.0915212506197083e-14	0.0004947373469963177	3.409047140643639e-26	4.0402667325420596e-15	1.7506598236512454e-15	3.416882621277779e-14	1.7420903297928068e-16
80400000	0.0047526313160903225	1.8321262871348474e-49	-9.790978960060376e-39	1.0385994788506368e-11	1.0915212506197083e-14	0.0004947373469963177	3.409047140643629e-26	4.0402667325420596e-15	1.7506598236512454e-15	3.416882621277779e-14	1.7420903297928068e-16
80500000	0.0047526313160903225	1.8321262871348474e-49	-9.803167083595941e-39	1.0385994788506368e-11	1.0915212506197083e-14	0.0004947373469963177	3.409047140643619e-26	4.0402667325420596e-15	1.7506598236512454e-15	3.416882621277779e-14	1.7420903297928068e-16
80600000	0.0047526313160903225	1.8321262871348474e-49	-9.815355207131237e-39	1.0385994788506368e-11	1.0915212506197083e-14	0.0004947373469963177	3.409047140643609e-26	4.0402667325420596e-15	1.7506598236512454e-15	3.416882621277779e-14	1.7420903297928068e-16
80700000	0.0047526313160903225	1.8321262871348474e-49	-9.827543330666283e-39	1.0385994788506368e-11	1.0915212506197083e-14	0.0004947373469963177	3.4090471406435986e-26	4.0402667325420596e-15	1.7506598236512454e-15	3.416882621277779e-14	1.7420903297928068e-16
80800000	0.0047526313160903225	1.8321262871348474e-49	-9.839731454201097e-39	1.0385994788506368e-11	1.0915212506197083e-14	0.0004947373469963177	3.409047140643588e-26	4.0402667325420596e-15	1.7506598236512454e-15	3.416882621277779e-14	1.7420903297928068e-16
80900000	0.0047526313160903225	1.8321262871348474e-49	-9.851919577735702e-39	1.0385994788506368e-11	1.0915212506197083e-14	0.0004947373469963177	3.4090471406435774e-26	4.0402667325420596e-15	1.7506598236512454e-15	3.4168826212777784e-14	1.7420903297928068e-16
81000000	0.0047526313160903225	1.8321262871348474e-49	-9.864107701270113e-39	1.0385994788506368e-11	1.0915212506197083e-14	0.0004947373469963177	3.4090471406435665e-26	4.0402667325420596e-15	1.7506598236512454e-15	3.4168826212777784e-14	1.7420903297928068e-16
81100000	0.0047526313160903225	1.8321262871348474e-49	-9.876295824804351e-39	1.0385994788506368e-11	1.0915212506197083e-14	0.0004947373469963177	3.409047140643555e-26	4.0402667325420596e-15	1.7506598236512454e-15	3.4168826212777784e-14	1.7420903297928068e-16
81200000	0.0047526313160903225	1.8321262871348474e-49	-9.888483948338436e-39	1.0385994788506368e-11	1.0915212506197083e-14	0.0004947373469963177	3.4090471406435435e-26	4.0402667325420596e-15	1.7506598236512454e-15	3.4168826212777784e-14	1.7420903297928068e-16
81300000	0.0047526313160903225	1.8321262871348474e-49	-9.900672071872386e-39	1.0385994788506368e-11	1.0915212506197083e-14	0.0004947373469963177	3.409047140643532e-26	4.0402667325420596e-15	1.7506598236512454e-15	3.4168826212777784e-14	1.7420903297928068e-16
81400000	0.0047526313160903225	1.8321262871348474e-49	-9.912860195406221e-39	1.0385994788506368e-11	1.0915212506197083e-14	0.0004947373469963177	3.40904714064352e-26	4.0402667325420596e-15	1.7506598236512454e-15	3.4168826212777784e-14	1.7420903297928068e-16
81500000	0.0047526313160903225	1.8321262871348474e-49	-9.925048318939961e-39	1.0385994788506368e-11	1.0915212506197083e-14	0.0004947373469963177	3.409047140643508e-26	4.0402667325420596e-15	1.7506598236512454e-15	3.4168826212777784e-14	1.7420903297928068e-16
81600000	0.0047526313160903225	1.8321262871348474e-49	-9.937236442473623e-39	1.0385994788506368e-11	1.0915212506197083e-14	0.0004947373469963177	3.4090471406434964e-26	4.0402667325420596e-15	1.7506598236512454e-15	3.4168826212777784e-14	1.7420903297928068e-16
81700000	0.0047526313160903225	1.8321262871348474e-49	-9.949424566007229e-39	1.0385994788506368e-11	1.0915212506197083e-14	0.0004947373469963177	3.4090471406434844e-26	4.0402667325420596e-15	1.7506598236512454e-15	3.4168826212777784e-14	1.7420903297928068e-16
81800000	0.0047526313160903225	1.8321262871348474e-49	-9.961612689540796e-39	1.0385994788506368e-11	1.0915212506197083e-14	0.0004947373469963177	3.4090471406434723e-26	4.0402667325420596e-15	1.7506598236512454e-15	3.4168826212777784e-14	1.7420903297928068e-16
81900000	0.0047526313160903225	1.8321262871348474e-49	-9.973800813074346e-39	1.0385994788506368e-11	1.0915212506197083e-14	0.0004947373469963177	3.40904714064346e-26	4.0402667325420596e-15	1.7506598236512454e-15	3.4168826212777784e-14	1.7420903297928068e-16
82000000	0.0047526313160903225	1.8321262871348474e-49	-9.985988936607895e-39	1.0385994788506368e-11	1.0915212506197083e-14	0.0004947373469963177	3.409047140643448e-26	4.0402667325420596e-15	1.7506598236512454e-15	3.4168826212777784e-14	1.7420903297928068e-16
82100000	0.004752631316090322	1.8321262871348474e-49	-9.998177060141464e-39	1.0385994788506368e-11	1.0915212506197083e-14	0.0004947373469963177	3.409047140643436e-26	4.0402667325420596e-15	1.7506598236512454e-15	3.4168826212777784e-14	1.7420903297928068e-16
82200000	0.004752631316090322	1.8321262871348474e-49	-1.0010365183675073e-38	1.0385994788506368e-11	1.0915212506197083e-14	0.0004947373469963177	3.409047140643424e-26	4.0402667325420596e-15	1.7506598236512454e-15	3.4168826212777784e-14	1.7420903297928068e-16
82300000	0.004752631316090322	1.8321262871348474e-49	-1.002255330720874e-38	1.0385994788506368e-11	1.0915212506197083e-14	0.0004947373469963177	3.409047140643412e-26	4.0402667325420596e-15	1.7506598236512454e-15	3.4168826212777784e-14	1.7420903297928068e-16
82400000	0.004752631316090322	1.8321262871348474e-49	-1.0034741430742485e-38	1.0385994788506368e-11	1.0915212506197083e-14	0.0004947373469963177	3.4090471406434e-26	4.0402667325420596e-15	1.7506598236512454e-15	3.4168826212777784e-14	1.7420903297928068e-16
82500000	0.004752631316090322	1.8321262871348474e-49	-1.0046929554276327e-38	1.0385994788506368e-11	1.0915212506197083e-14	0.0004947373469963177	3.4090471406433885e-26	4.0402667325420596e-15	1.7506598236512454e-15	3.4168826212777784e-14	1.7420903297928068e-16
82600000	0.004752631316090322	1.8321262871348474e-49	-1.0059117677810286e-38	1.0385994788506368e-11	1.0915212506197083e-14	0.0004947373469963177	3.409047140643377e-26	4.0402667325420596e-15	1.7506598236512454e-15	3.4168826212777784e-14	1.7420903297928068e-16
82700000	0.004752631316090322	1.8321262871348474e-49	-1.007130580134438e-38	1.0385994788506368e-11	1.0915212506197083e-14	0.0004947373469963177	3.4090471406433656e-26	4.0402667325420596e-15	1.7506598236512454e-15	3.4168826212777784e-14	1.7420903297928068e-16
82800000	0.004752631316090322	1.8321262871348474e-49	-1.0083493924878628e-38	1.0385994788506368e-11	1.0915212506197083e-14	0.0004947373469963177	3.409047140643354e-26	4.0402667325420596e-15	1.7506598236512454e-15	3.4168826212777784e-14	1.7420903297928068e-16
82900000	0.004752631316090322	1.832126287134847e-49	-1.0095682048413051e-38	1.0385994788506368e-11	1.0915212506197083e-14	0.0004947373469963177	3.409047140643343e-26	4.0402667325420596e-15	1.7506598236512454e-15	3.4168826212777784e-14	1.7420903297928068e-16
83000000	0.004752631316090322	1.832126287134847e-49	-1.0107870171947668e-38	1.0385994788506368e-11	1.0915212506197083e-14	0.0004947373469963177	3.409047140643332e-26	4.0402667325420596e-15	1.7506598236512454e-15	3.4168826212777784e-14	1.7420903297928068e-16
83100000	0.004752631316090322	1.832126287134847e-49	-1.0120058295482498e-38	1.0385994788506368e-11	1.0915212506197083e-14	0.0004947373469963177	3.4090471406433214e-26	4.0402667325420596e-15	1.7506598236512454e-15	3.4168826212777784e-14	1.7420903297928068e-16
83200000	0.004752631316090322	1.832126287134847e-49	-1.0132246419017559e-38	1.0385994788506368e-11	1.0915212506197083e-14	0.0004947373469963177	3.409047140643311e-26	4.0402667325420596e-15	1.7506598236512454e-15	3.4168826212777784e-14	1.7420903297928068e-16
83300000	0.004752631316090322	1.832126287134847e-49	-1.0144434542552871e-38	1.0385994788506368e-11	1.0915212506197083e-14	0.0004947373469963177	3.4090471406433013e-26	4.0402667325420596e-15	1.7506598236512454e-15	3.4168826212777784e-14	1.742090329792807e-16
83400000	0.004752631316090322	1.832126287134847e-49	-1.0156622666088454e-38	1.0385994788506368e-11	1.0915212506197083e-14	0.0004947373469963177	3.4090471406432915e-26	4.0402667325420596e-15	1.7506598236512454e-15	3.4168826212777784e-14	1.742090329792807e-16
83500000	0.004752631316090322	1.832126287134847e-49	-1.0168810789624327e-38	1.0385994788506368e-11	1.0915212506197083e-14	0.0004947373469963177	3.409047140643282e-26	4.0402667325420596e-15	1.7506598236512454e-15	3.4168826212777784e-14	1.742090329792807e-16
83600000	0.004752631316090322	1.832126287134847e-49	-1.018099891316051e-38	1.0385994788506368e-11	1.0915212506197083e-14	0.0004947373469963177	3.4090471406432726e-26	4.0402667325420596e-15	1.7506598236512454e-15	3.4168826212777784e-14	1.742090329792807e-16
83700000	0.004752631316090322	1.832126287134847e-49	-1.0193187036697021e-38	1.0385994788506368e-11	1.0915212506197083e-14	0.0004947373469963177	3.409047140643264e-26	4.0402667325420596e-15	1.7506598236512454e-15	3.4168826212777784e-14	1.742090329792807e-16
83800000	0.004752631316090322	1.832126287134847e-49	-1.0205375160233879e-38	1.0385994788506368e-11	1.0915212506197083e-14	0.0004947373469963177	3.409047140643256e-26	4.0402667325420596e-15	1.7506598236512454e-15	3.4168826212777784e-14	1.742090329792807e-16
83900000	0.004752631316090322	1.832126287134847e-49	-1.0217563283771104e-38	1.0385994788506368e-11	1.0915212506197083e-14	0.0004947373469963177	3.409047140643248e-26	4.0402667325420596e-15	1.7506598236512454e-15	3.4168826212777784e-14	1.742090329792807e-16
84000000	0.004752631316090322	1.832126287134847e-49	-1.0229751407308717e-38	1.0385994788506368e-11	1.0915212506197083e-14	0.0004947373469963177	3.4090471406432405e-26	4.0402667325420596e-15	1.7506598236512454e-15	3.4168826212777784e-14	1.742090329792807e-16
84100000	0.004752631316090322	1.832126287134847e-49	-1.0241939530846734e-38	1.0385994788506368e-11	1.0915212506197083e-14	0.0004947373469963177	3.409047140643233e-26	4.0402667325420596e-15	1.7506598236512454e-15	3.4168826212777784e-14	1.742090329792807e-16
84200000	0.004752631316090322	1.832126287134847e-49	-1.0254127654385176e-38	1.0385994788506368e-11	1.0915212506197083e-14	0.0004947373469963177	3.4090471406432267e-26	4.0402667325420596e-15	1.7506598236512454e-15	3.4168826212777784e-14	1.742090329792807e-16
84300000	0.004752631316090322	1.832126287134847e-49	-1.0266315777924063e-38	1.0385994788506368e-11	1.0915212506197083e-14	0.0004947373469963177	3.4090471406432204e-26	4.0402667325420596e-15	1.7506598236512454e-15	3.4168826212777784e-14	1.742090329792807e-16
84400000	0.004752631316090322	1.832126287134847e-49	-1.0278503901463413e-38	1.0385994788506368e-11	1.0915212506197083e-14	0.0004947373469963177	3.409047140643215e-26	4.0402667325420596e-15	1.7506598236512454e-15	3.4168826212777784e-14	1.742090329792807e-16
84500000	0.004752631316090322	1.832126287134847e-49	-1.0290692025003246e-38	1.0385994788506368e-11	1.0915212506197083e-14	0.0004947373469963177	3.40904714064321e-26	4.0402667325420596e-15	1.7506598236512454e-15	3.4168826212777784e-14	1.742090329792807e-16
84600000	0.004752631316090322	1.832126287134847e-49	-1.0302880148543581e-38	1.0385994788506368e-11	1.0915212506197083e-14	0.0004947373469963177	3.4090471406432054e-26	4.0402667325420596e-15	1.7506598236512454e-15	3.4168826212777784e-14	1.742090329792807e-16
84700000	0.004752631316090322	1.832126287134847e-49	-1.0315068272084436e-38	1.0385994788506368e-11	1.0915212506197083e-14	0.0004947373469963177	3.409047140643202e-26	4.0402667325420596e-15	1.7506598236512454e-15	3.4168826212777784e-14	1.742090329792807e-16
84800000	0.004752631316090322	1.832126287134847e-49	-1.0327256395625832e-38	1.0385994788506368e-11	1.0915212506197083e-14	0.0004947373469963177	3.4090471406431986e-26	4.0402667325420596e-15	1.7506598236512454e-15	3.4168826212777784e-14	1.742090329792807e-16
84900000	0.004752631316090322	1.832126287134847e-49	-1.033944451916779e-38	1.0385994788506368e-11	1.0915212506197083e-14	0.0004947373469963177	3.409047140643196e-26	4.0402667325420596e-15	1.7506598236512454e-15	3.4168826212777784e-14	1.742090329792807e-16
85000000	0.004752631316090322	1.832126287134847e-49	-1.0351632642710325e-38	1.0385994788506368e-11	1.0915212506197083e-14	0.0004947373469963177	3.409047140643194e-26	4.0402667325420596e-15	1.7506598236512454e-15	3.4168826212777784e-14	1.742090329792807e-16
85100000	0.004752631316090322	1.832126287134847e-49	-1.036382076625346e-38	1.0385994788506368e-11	1.0915212506197083e-14	0.0004947373469963177	3.409047140643193e-26	4.0402667325420596e-15	1.7506598236512454e-15	3.4168826212777784e-14	1.742090329792807e-16
85200000	0.004752631316090322	1.832126287134847e-49	-1.0376008889797211e-38	1.0385994788506368e-11	1.0915212506197083e-14	0.0004947373469963177	3.409047140643192e-26	4.0402667325420596e-15	1.7506598236512454e-15	3.4168826212777784e-14	1.742090329792807e-16
85300000	0.004752631316090322	1.832126287134847e-49	-1.0388197013341019e-38	1.0385994788506368e-11	1.0915212506197083e-14	0.0004947373469963177	3.409047140643192e-26	4.0402667325420596e-15	1.7506598236512454e-15	3.4168826212777784e-14	1.742090329792807e-16
85400000	0.004752631316090322	1.832126287134847e-49	-1.0400385136883218e-38	1.0385994788506368e-11	1.0915212506197083e-14	0.0004947373469963177	3.409047140643192e-26	4.0402667325420596e-15	1.7506598236512454e-15	3.4168826212777784e-14	1.742090329792807e-16
85500000	0.004752631316090322	1.832126287134847e-49	-1.0412573260423737e-38	1.0385994788506368e-11	1.0915212506197083e-14	0.0004947373469963177	3.409047140643192e-26	4.0402667325420596e-15	1.7506598236512454e-15	3.4168826212777784e-14	1.742090329792807e-16
85600000	0.004752631316090322	1.832126287134847e-49	-1.042476138396261e-38	1.0385994788506368e-11	1.0915212506197083e-14	0.0004947373469963177	3.409047140643192e-26	4.0402667325420596e-15	1.7506598236512454e-15	3.4168826212777784e-14	1.742090329792807e-16
85700000	0.004752631316090322	1.832126287134847e-49	-1.0436949507499873e-38	1.0385994788506368e-11	1.0915212506197083e-14	0.0004947373469963177	3.409047140643192e-26	4.0402667325420596e-15	1.7506598236512454e-15	3.4168826212777784e-14	1.742090329792807e-16
85800000	0.004752631316090322	1.832126287134847e-49	-1.0449137631035562e-38	1.0385994788506368e-11	1.0915212506197083e-14	0.0004947373469963177	3.409047140643192e-26	4.0402667325420596e-15	1.7506598236512454e-15	3.4168826212777784e-14	1.742090329792807e-16
85900000	0.004752631316090322	1.832126287134847e-49	-1.0461325754569711e-38	1.0385994788506368e-11	1.0915212506197083e-14	0.0004947373469963177	3.409047140643192e-26	4.0402667325420596e-15	1.7506598236512454e-15	3.4168826212777784e-14	1.742090329792807e-16
86000000	0.004752631316090322	1.832126287134847e-49	-1.0473513878102355e-38	1.0385994788506368e-11	1.0915212506197083e-14	0.0004947373469963177	3.409047140643192e-26	4.0402667325420596e-15	1.7506598236512454e-15	3.4168826212777784e-14	1.742090329792807e-16
86100000	0.004752631316090322	1.832126287134847e-49	-1.0485702001633533e-38	1.0385994788506368e-11	1.0915212506197083e-14	0.0004947373469963177	3.409047140643192e-26	4.0402667325420596e-15	1.7506598236512454e-15	3.4168826212777784e-14	1.742090329792807e-16
86200000	0.004752631316090322	1.832126287134847e-49	-1.0497890125163276e-38	1.0385994788506368e-11	1.0915212506197083e-14	0.0004947373469963177	3.409047140643192e-26	4.0402667325420596e-15	1.7506598236512454e-15	3.4168826212777784e-14	1.742090329792807e-16
86300000	0.004752631316090322	1.832126287134847e-49	-1.051007824869162e-38	1.0385994788506368e-11	1.0915212506197083e-14	0.0004947373469963177	3.409047140643192e-26	4.0402667325420596e-15	1.7506598236512454e-15	3.4168826212777784e-14	1.742090329792807e-16
86400000	0.004752631316090322	1.832126287134847e-49	-1.0522266372218603e-38	1.0385994788506368e-11	1.0915212506197083e-14	0.0004947373469963177	3.409047140643192e-26	4.0402667325420596e-15	1.7506598236512454e-15	3.4168826212777784e-14	1.742090329792807e-16
86500000	0.004752631316090322	1.832126287134847e-49	-1.0534454495744259e-38	1.0385994788506368e-11	1.0915212506197083e-14	0.0004947373469963177	3.409047140643192e-26	4.0402667325420596e-15	1.7506598236512454e-15	3.4168826212777784e-14	1.742090329792807e-16
86600000	0.004752631316090322	1.832126287134847e-49	-1.0546642619268621e-38	1.0385994788506368e-11	1.0915212506197083e-14	0.0004947373469963177	3.409047140643192e-26	4.0402667325420596e-15	1.7506598236512454e-15	3.4168826212777784e-14	1.742090329792807e-16
86700000	0.004752631316090322	1.832126287134847e-49	-1.0558830742791728e-38	1.0385994788506368e-11	1.0915212506197083e-14	0.0004947373469963177	3.409047140643192e-26	4.0402667325420596e-15	1.7506598236512454e-15	3.4168826212777784e-14	1.742090329792807e-16
86800000	0.004752631316090322	1.832126287134847e-49	-1.0571018866313615e-38	1.0385994788506368e-11	1.0915212506197083e-14	0.0004947373469963177	3.409047140643192e-26	4.0402667325420596e-15	1.7506598236512454e-15	3.4168826212777784e-14	1.742090329792807e-16
86900000	0.004752631316090322	1.832126287134847e-49	-1.0583206989834314e-38	1.0385994788506368e-11	1.0915212506197083e-14	0.0004947373469963177	3.409047140643192e-26	4.0402667325420596e-15	1.7506598236512454e-15	3.4168826212777784e-14	1.742090329792807e-16
87000000	0.004752631316090322	1.832126287134847e-49	-1.0595395113353864e-38	1.0385994788506368e-11	1.0915212506197083e-14	0.0004947373469963177	3.409047140643192e-26	4.0402667325420596e-15	1.7506598236512454e-15	3.4168826212777784e-14	1.742090329792807e-16
87100000	0.004752631316090322	1.832126287134847e-49	-1.0607583236872298e-38	1.0385994788506368e-11	1.0915212506197083e-14	0.0004947373469963177	3.409047140643192e-26	4.0402667325420596e-15	1.7506598236512454e-15	3.4168826212777784e-14	1.742090329792807e-16
87200000	0.004752631316090322	1.832126287134847e-49	-1.0619771360389653e-38	1.0385994788506368e-11	1.0915212506197083e-14	0.0004947373469963177	3.409047140643192e-26	4.0402667325420596e-15	1.7506598236512454e-15	3.4168826212777784e-14	1.742090329792807e-16
87300000	0.004752631316090322	1.832126287134847e-49	-1.0631959483905963e-38	1.0385994788506368e-11	1.0915212506197083e-14	0.0004947373469963177	3.409047140643192e-26	4.0402667325420596e-15	1.7506598236512454e-15	3.4168826212777784e-14	1.742090329792807e-16
87400000	0.004752631316090322	1.832126287134847e-49	-1.0644147607421265e-38	1.0385994788506368e-11	1.0915212506197083e-14	0.0004947373469963177	3.409047140643192e-26	4.0402667325420596e-15	1.7506598236512454e-15	3.4168826212777784e-14	1.742090329792807e-16
87500000	0.004752631316090322	1.832126287134847e-49	-1.0656335730935593e-38	1.0385994788506368e-11	1.0915212506197083e-14	0.0004947373469963177	3.409047140643192e-26	4.0402667325420596e-15	1.7506598236512454e-15	3.4168826212777784e-14	1.742090329792807e-16
87600000	0.004752631316090322	1.832126287134847e-49	-1.0668523854448982e-38	1.0385994788506368e-11	1.0915212506197083e-14	0.0004947373469963177	3.409047140643192e-26	4.0402667325420596e-15	1.7506598236512454e-15	3.4168826212777784e-14	1.742090329792807e-16
87700000	0.004752631316090322	1.832126287134847e-49	-1.0680711977961468e-38	1.0385994788506368e-11	1.0915212506197083e-14	0.0004947373469963177	3.409047140643192e-26	4.0402667325420596e-15	1.7506598236512454e-15	3.4168826212777784e-14	1.742090329792807e-16
87800000	0.004752631316090322	1.832126287134847e-49	-1.0692900101473088e-38	1.0385994788506368e-11	1.0915212506197083e-14	0.0004947373469963177	3.409047140643192e-26	4.0402667325420596e-15	1.7506598236512454e-15	3.4168826212777784e-14	1.742090329792807e-16
87900000	0.004752631316090322	1.832126287134847e-49	-1.0705088224983875e-38	1.0385994788506368e-11	1.0915212506197083e-14	0.0004947373469963177	3.409047140643192e-26	4.0402667325420596e-15	1.7506598236512454e-15	3.4168826212777784e-14	1.742090329792807e-16
88000000	0.004752631316090322	1.832126287134847e-49	-1.0717276348493865e-38	1.0385994788506368e-11	1.0915212506197083e-14	0.0004947373469963177	3.409047140643192e-26	4.0402667325420596e-15	1.7506598236512454e-15	3.4168826212777784e-14	1.742090329792807e-16
88100000	0.004752631316090322	1.832126287134847e-49	-1.0729464472003094e-38	1.0385994788506368e-11	1.0915212506197083e-14	0.0004947373469963177	3.409047140643192e-26	4.0402667325420596e-15	1.7506598236512454e-15	3.4168826212777784e-14	1.742090329792807e-16
88200000	0.004752631316090322	1.832126287134847e-49	-1.0741652595511596e-38	1.0385994788506368e-11	1.0915212506197083e-14	0.0004947373469963177	3.409047140643192e-26	4.0402667325420596e-15	1.7506598236512454e-15	3.4168826212777784e-14	1.742090329792807e-16
88300000	0.004752631316090322	1.832126287134847e-49	-1.0753840719019409e-38	1.0385994788506368e-11	1.0915212506197083e-14	0.0004947373469963177	3.409047140643192e-26	4.0402667325420596e-15	1.7506598236512454e-15	3.4168826212777784e-14	1.742090329792807e-16
88400000	0.004752631316090322	1.832126287134847e-49	-1.0766028842526565e-38	1.0385994788506368e-11	1.0915212506197083e-14	0.0004947373469963177	3.409047140643192e-26	4.0402667325420596e-15	1.7506598236512454e-15	3.4168826212777784e-14	1.742090329792807e-16
88500000	0.004752631316090322	1.832126287134847e-49	-1.07782169660331e-38	1.0385994788506368e-11	1.0915212506197083e-14	0.0004947373469963177	3.409047140643192e-26	4.0402667325420596e-15	1.7506598236512454e-15	3.4168826212777784e-14	1.742090329792807e-16
88600000	0.004752631316090322	1.832126287134847e-49	-1.0790405089539052e-38	1.0385994788506368e-11	1.0915212506197083e-14	0.0004947373469963177	3.409047140643192e-26	4.0402667325420596e-15	1.7506598236512454e-15	3.4168826212777784e-14	1.742090329792807e-16
88700000	0.004752631316090322	1.832126287134847e-49	-1.0802593213044455e-38	1.0385994788506368e-11	1.0915212506197083e-14	0.0004947373469963177	3.409047140643192e-26	4.0402667325420596e-15	1.7506598236512454e-15	3.4168826212777784e-14	1.742090329792807e-16
88800000	0.004752631316090322	1.832126287134847e-49	-1.0814781336549344e-38	1.0385994788506368e-11	1.0915212506197083e-14	0.0004947373469963177	3.409047140643192e-26	4.0402667325420596e-15	1.7506598236512454e-15	3.4168826212777784e-14	1.742090329792807e-16
88900000	0.004752631316090322	1.832126287134847e-49	-1.0826969460053754e-38	1.0385994788506368e-11	1.0915212506197083e-14	0.0004947373469963177	3.409047140643192e-26	4.0402667325420596e-15	1.7506598236512454e-15	3.4168826212777784e-14	1.742090329792807e-16
89000000	0.004752631316090322	1.832126287134847e-49	-1.083915758355772e-38	1.0385994788506368e-11	1.0915212506197083e-14	0.0004947373469963177	3.409047140643192e-26	4.0402667325420596e-15	1.7506598236512454e-15	3.4168826212777784e-14	1.742090329792807e-16
89100000	0.004752631316090322	1.832126287134847e-49	-1.0851345707061279e-38	1.0385994788506368e-11	1.0915212506197083e-14	0.0004947373469963177	3.409047140643192e-26	4.0402667325420596e-15	1.7506598236512454e-15	3.4168826212777784e-14	1.742090329792807e-16
89200000	0.004752631316090322	1.832126287134847e-49	-1.0863533830564466e-38	1.0385994788506368e-11	1.0915212506197083e-14	0.0004947373469963177	3.409047140643192e-26	4.0402667325420596e-15	1.7506598236512454e-15	3.4168826212777784e-14	1.742090329792807e-16
89300000	0.004752631316090322	1.832126287134847e-49	-1.0875721954067315e-38	1.0385994788506368e-11	1.0915212506197083e-14	0.0004947373469963177	3.409047140643192e-26	4.0402667325420596e-15	1.7506598236512454e-15	3.4168826212777784e-14	1.742090329792807e-16
89400000	0.004752631316090322	1.832126287134847e-49	-1.0887910077569862e-38	1.0385994788506368e-11	1.0915212506197083e-14	0.0004947373469963177	3.409047140643192e-26	4.0402667325420596e-15	1.7506598236512454e-15	3.4168826212777784e-14	1.742090329792807e-16
89500000	0.004752631316090322	1.832126287134847e-49	-1.0900098201072144e-38	1.0385994788506368e-11	1.0915212506197083e-14	0.0004947373469963177	3.409047140643192e-26	4.0402667325420596e-15	1.7506598236512454e-15	3.4168826212777784e-14	1.742090329792807e-16
89600000	0.004752631316090322	1.832126287134847e-49	-1.0912286324574194e-38	1.0385994788506368e-11	1.0915212506197083e-14	0.0004947373469963177	3.409047140643192e-26	4.0402667325420596e-15	1.7506598236512454e-15	3.4168826212777784e-14	1.742090329792807e-16
89700000	0.004752631316090322	1.832126287134847e-49	-1.0924474448076048e-38	1.0385994788506368e-11	1.0915212506197083e-14	0.0004947373469963177	3.409047140643192e-26	4.0402667325420596e-15	1.7506598236512454e-15	3.4168826212777784e-14	1.742090329792807e-16
89800000	0.004752631316090322	1.832126287134847e-49	-1.0936662571577743e-38	1.0385994788506368e-11	1.0915212506197083e-14	0.0004947373469963177	3.409047140643192e-26	4.0402667325420596e-15	1.7506598236512454e-15	3.4168826212777784e-14	1.742090329792807e-16
89900000	0.004752631316090322	1.832126287134847e-49	-1.0948850695079311e-38	1.0385994788506368e-11	1.0915212506197083e-14	0.0004947373469963177	3.409047140643192e-26	4.0402667325420596e-15	1.7506598236512454e-15	3.4168826212777784e-14	1.742090329792807e-16
90000000	0.0047526313160903225	1.8321262871348474e-49	-1.096103881858079e-38	1.0385994788506368e-11	1.0915212506197083e-14	0.0004947373469963177	3.409047140643192e-26	4.0402667325420596e-15	1.7506598236512454e-15	3.4168826212777784e-14	1.742090329792807e-16
90100000	0.0047526313160903225	1.8321262871348474e-49	-1.0973226942082216e-38	1.0385994788506368e-11	1.0915212506197083e-14	0.0004947373469963177	3.409047140643192e-26	4.0402667325420596e-15	1.7506598236512454e-15	3.4168826212777784e-14	1.742090329792807e-16
90200000	0.0047526313160903225	1.8321262871348474e-49	-1.0985415065583623e-38	1.0385994788506368e-11	1.0915212506197083e-14	0.0004947373469963177	3.409047140643192e-26	4.0402667325420596e-15	1.7506598236512454e-15	3.4168826212777784e-14	1.742090329792807e-16
90300000	0.0047526313160903225	1.8321262871348474e-49	-1.0997603189085045e-38	1.0385994788506368e-11	1.0915212506197083e-14	0.0004947373469963177	3.409047140643192e-26	4.0402667325420596e-15	1.7506598236512454e-15	3.4168826212777784e-14	1.742090329792807e-16
90400000	0.0047526313160903225	1.8321262871348474e-49	-1.100979131258652e-38	1.0385994788506368e-11	1.0915212506197083e-14	0.0004947373469963177	3.409047140643192e-26	4.0402667325420596e-15	1.7506598236512454e-15	3.4168826212777784e-14	1.742090329792807e-16
90500000	0.0047526313160903225	1.8321262871348474e-49	-1.1021979436088082e-38	1.0385994788506368e-11	1.0915212506197083e-14	0.0004947373469963177	3.409047140643192e-26	4.0402667325420596e-15	1.7506598236512454e-15	3.4168826212777784e-14	1.742090329792807e-16
90600000	0.0047526313160903225	1.8321262871348474e-49	-1.1034167559589766e-38	1.0385994788506368e-11	1.0915212506197083e-14	0.0004947373469963177	3.409047140643192e-26	4.0402667325420596e-15	1.7506598236512454e-15	3.4168826212777784e-14	1.742090329792807e-16
90700000	0.0047526313160903225	1.8321262871348474e-49	-1.1046355683091609e-38	1.0385994788506368e-11	1.0915212506197083e-14	0.0004947373469963177	3.409047140643192e-26	4.0402667325420596e-15	1.7506598236512454e-15	3.4168826212777784e-14	1.742090329792807e-16
90800000	0.0047526313160903225	1.8321262871348474e-49	-1.1058543806593644e-38	1.0385994788506368e-11	1.0915212506197083e-14	0.0004947373469963177	3.409047140643192e-26	4.0402667325420596e-15	1.7506598236512454e-15	3.4168826212777784e-14	1.742090329792807e-16
90900000	0.0047526313160903225	1.8321262871348474e-49	-1.1070731930095908e-38	1.0385994788506368e-11	1.0915212506197083e-14	0.0004947373469963177	3.409047140643192e-26	4.0402667325420596e-15	1.7506598236512454e-15	3.4168826212777784e-14	1.742090329792807e-16
91000000	0.0047526313160903225	1.8321262871348474e-49	-1.1082920053598437e-38	1.0385994788506368e-11	1.0915212506197083e-14	0.0004947373469963177	3.409047140643192e-26	4.0402667325420596e-15	1.7506598236512454e-15	3.4168826212777784e-14	1.742090329792807e-16
91100000	0.0047526313160903225	1.8321262871348474e-49	-1.1095108177101264e-38	1.0385994788506368e-11	1.0915212506197083e-14	0.0004947373469963177	3.409047140643192e-26	4.0402667325420596e-15	1.7506598236512454e-15	3.4168826212777784e-14	1.742090329792807e-16
91200000	0.0047526313160903225	1.8321262871348474e-49	-1.1107296300604427e-38	1.0385994788506368e-11	1.0915212506197083e-14	0.0004947373469963177	3.409047140643192e-26	4.0402667325420596e-15	1.7506598236512454e-15	3.4168826212777784e-14	1.742090329792807e-16
91300000	0.0047526313160903225	1.8321262871348474e-49	-1.111948442410796e-38	1.0385994788506368e-11	1.0915212506197083e-14	0.0004947373469963177	3.409047140643192e-26	4.0402667325420596e-15	1.7506598236512454e-15	3.4168826212777784e-14	1.742090329792807e-16
91400000	0.0047526313160903225	1.8321262871348474e-49	-1.1131672547611896e-38	1.0385994788506368e-11	1.0915212506197083e-14	0.0004947373469963177	3.409047140643192e-26	4.0402667325420596e-15	1.7506598236512454e-15	3.4168826212777784e-14	1.742090329792807e-16
91500000	0.0047526313160903225	1.8321262871348474e-49	-1.1143860671116276e-38	1.0385994788506368e-11	1.0915212506197083e-14	0.0004947373469963177	3.409047140643192e-26	4.0402667325420596e-15	1.7506598236512454e-15	3.4168826212777784e-14	1.742090329792807e-16
91600000	0.0047526313160903225	1.8321262871348474e-49	-1.115604879462113e-38	1.0385994788506368e-11	1.0915212506197083e-14	0.0004947373469963177	3.409047140643192e-26	4.0402667325420596e-15	1.7506598236512454e-15	3.4168826212777784e-14	1.742090329792807e-16
91700000	0.0047526313160903225	1.8321262871348474e-49	-1.1168236918126497e-38	1.0385994788506368e-11	1.0915212506197083e-14	0.0004947373469963177	3.409047140643192e-26	4.0402667325420596e-15	1.7506598236512454e-15	3.4168826212777784e-14	1.742090329792807e-16
91800000	0.0047526313160903225	1.8321262871348474e-49	-1.118042504163241e-38	1.0385994788506368e-11	1.0915212506197083e-14	0.0004947373469963177	3.409047140643192e-26	4.0402667325420596e-15	1.7506598236512454e-15	3.4168826212777784e-14	1.742090329792807e-16
91900000	0.0047526313160903225	1.8321262871348474e-49	-1.1192613165138905e-38	1.0385994788506368e-11	1.0915212506197083e-14	0.0004947373469963177	3.409047140643192e-26	4.0402667325420596e-15	1.7506598236512454e-15	3.4168826212777784e-14	1.742090329792807e-16
92000000	0.0047526313160903225	1.8321262871348474e-49	-1.1204801288646018e-38	1.0385994788506368e-11	1.0915212506197083e-14	0.0004947373469963177	3.409047140643192e-26	4.0402667325420596e-15	1.7506598236512454e-15	3.4168826212777784e-14	1.742090329792807e-16
92100000	0.0047526313160903225	1.8321262871348474e-49	-1.1216989412153784e-38	1.0385994788506368e-11	1.0915212506197083e-14	0.0004947373469963177	3.409047140643192e-26	4.0402667325420596e-15	1.7506598236512454e-15	3.4168826212777784e-14	1.742090329792807e-16
92200000	0.0047526313160903225	1.8321262871348474e-49	-1.1229177535662239e-38	1.0385994788506368e-11	1.0915212506197083e-14	0.0004947373469963177	3.409047140643192e-26	4.0402667325420596e-15	1.7506598236512454e-15	3.4168826212777784e-14	1.742090329792807e-16
92300000	0.0047526313160903225	1.8321262871348474e-49	-1.1241365659171417e-38	1.0385994788506368e-11	1.0915212506197083e-14	0.0004947373469963177	3.409047140643192e-26	4.0402667325420596e-15	1.7506598236512454e-15	3.4168826212777784e-14	1.742090329792807e-16
92400000	0.0047526313160903225	1.8321262871348474e-49	-1.1253553782681353e-38	1.0385994788506368e-11	1.0915212506197083e-14	0.0004947373469963177	3.409047140643192e-26	4.0402667325420596e-15	1.7506598236512454e-15	3.4168826212777784e-14	1.742090329792807e-16
92500000	0.0047526313160903225	1.8321262871348474e-49	-1.1265741906192086e-38	1.0385994788506368e-11	1.0915212506197083e-14	0.0004947373469963177	3.409047140643192e-26	4.0402667325420596e-15	1.7506598236512454e-15	3.4168826212777784e-14	1.742090329792807e-16
92600000	0.0047526313160903225	1.8321262871348474e-49	-1.1277930029703647e-38	1.0385994788506368e-11	1.0915212506197083e-14	0.0004947373469963177	3.409047140643192e-26	4.0402667325420596e-15	1.7506598236512454e-15	3.4168826212777784e-14	1.742090329792807e-16
92700000	0.0047526313160903225	1.8321262871348474e-49	-1.1290118153215131e-38	1.0385994788506368e-11	1.0915212506197083e-14	0.0004947373469963177	3.409047140643192e-26	4.0402667325420596e-15	1.7506598236512454e-15	3.4168826212777784e-14	1.742090329792807e-16
92800000	0.0047526313160903225	1.8321262871348474e-49	-1.1302306276724934e-38	1.0385994788506368e-11	1.0915212506197083e-14	0.0004947373469963177	3.409047140643192e-26	4.0402667325420596e-15	1.7506598236512454e-15	3.4168826212777784e-14	1.742090329792807e-16
92900000	0.0047526313160903225	1.8321262871348474e-49	-1.1314494400233061e-38	1.0385994788506368e-11	1.0915212506197083e-14	0.0004947373469963177	3.409047140643192e-26	4.0402667325420596e-15	1.7506598236512454e-15	3.4168826212777784e-14	1.742090329792807e-16
93000000	0.0047526313160903225	1.8321262871348474e-49	-1.132668252373955e-38	1.0385994788506368e-11	1.0915212506197083e-14	0.0004947373469963177	3.409047140643192e-26	4.0402667325420596e-15	1.7506598236512454e-15	3.4168826212777784e-14	1.742090329792807e-16
93100000	0.0047526313160903225	1.8321262871348474e-49	-1.1338870647244431e-38	1.0385994788506368e-11	1.0915212506197083e-14	0.0004947373469963177	3.409047140643192e-26	4.0402667325420596e-15	1.7506598236512454e-15	3.4168826212777784e-14	1.742090329792807e-16
93200000	0.0047526313160903225	1.8321262871348474e-49	-1.1351058770747744e-38	1.0385994788506368e-11	1.0915212506197083e-14	0.0004947373469963177	3.409047140643192e-26	4.0402667325420596e-15	1.7506598236512454e-15	3.4168826212777784e-14	1.742090329792807e-16
93300000	0.0047526313160903225	1.8321262871348474e-49	-1.1363246894249524e-38	1.0385994788506368e-11	1.0915212506197083e-14	0.0004947373469963177	3.409047140643192e-26	4.0402667325420596e-15	1.7506598236512454e-15	3.4168826212777784e-14	1.742090329792807e-16
93400000	0.0047526313160903225	1.8321262871348474e-49	-1.1375435017749804e-38	1.0385994788506368e-11	1.0915212506197083e-14	0.0004947373469963177	3.409047140643192e-26	4.0402667325420596e-15	1.7506598236512454e-15	3.4168826212777784e-14	1.742090329792807e-16
93500000	0.0047526313160903225	1.8321262871348474e-49	-1.1387623141248621e-38	1.0385994788506368e-11	1.0915212506197083e-14	0.0004947373469963177	3.409047140643192e-26	4.0402667325420596e-15	1.7506598236512454e-15	3.4168826212777784e-14	1.742090329792807e-16
93600000	0.0047526313160903225	1.8321262871348474e-49	-1.139981126474601e-38	1.0385994788506368e-11	1.0915212506197083e-14	0.0004947373469963177	3.409047140643192e-26	4.0402667325420596e-15	1.7506598236512454e-15	3.4168826212777784e-14	1.742090329792807e-16
93700000	0.0047526313160903225	1.8321262871348474e-49	-1.1411999388242007e-38	1.0385994788506368e-11	1.0915212506197083e-14	0.0004947373469963177	3.409047140643192e-26	4.0402667325420596e-15	1.7506598236512454e-15	3.4168826212777784e-14	1.742090329792807e-16
93800000	0.0047526313160903225	1.8321262871348474e-49	-1.1424187511736646e-38	1.0385994788506368e-11	1.0915212506197083e-14	0.0004947373469963177	3.409047140643192e-26	4.0402667325420596e-15	1.7506598236512454e-15	3.4168826212777784e-14	1.742090329792807e-16
93900000	0.0047526313160903225	1.8321262871348474e-49	-1.1436375635229963e-38	1.0385994788506368e-11	1.0915212506197083e-14	0.0004947373469963177	3.409047140643192e-26	4.0402667325420596e-15	1.7506598236512454e-15	3.4168826212777784e-14	1.742090329792807e-16
94000000	0.0047526313160903225	1.8321262871348474e-49	-1.1448563758721994e-38	1.0385994788506368e-11	1.0915212506197083e-14	0.0004947373469963177	3.409047140643192e-26	4.0402667325420596e-15	1.7506598236512454e-15	3.4168826212777784e-14	1.742090329792807e-16
94100000	0.0047526313160903225	1.8321262871348474e-49	-1.1460751882212773e-38	1.0385994788506368e-11	1.0915212506197083e-14	0.0004947373469963177	3.409047140643192e-26	4.0402667325420596e-15	1.7506598236512454e-15	3.4168826212777784e-14	1.742090329792807e-16
94200000	0.0047526313160903225	1.8321262871348474e-49	-1.1472940005702338e-38	1.0385994788506368e-11	1.0915212506197083e-14	0.0004947373469963177	3.409047140643192e-26	4.0402667325420596e-15	1.7506598236512454e-15	3.4168826212777784e-14	1.742090329792807e-16
94300000	0.0047526313160903225	1.8321262871348474e-49	-1.1485128129190721e-38	1.0385994788506368e-11	1.0915212506197083e-14	0.0004947373469963177	3.409047140643192e-26	4.0402667325420596e-15	1.7506598236512454e-15	3.4168826212777784e-14	1.742090329792807e-16
94400000	0.0047526313160903225	1.8321262871348474e-49	-1.149731625267796e-38	1.0385994788506368e-11	1.0915212506197083e-14	0.0004947373469963177	3.409047140643192e-26	4.0402667325420596e-15	1.7506598236512454e-15	3.4168826212777784e-14	1.742090329792807e-16
94500000	0.0047526313160903225	1.8321262871348474e-49	-1.1509504376164087e-38	1.0385994788506368e-11	1.0915212506197083e-14	0.0004947373469963177	3.409047140643192e-26	4.0402667325420596e-15	1.7506598236512454e-15	3.4168826212777784e-14	1.742090329792807e-16
94600000	0.0047526313160903225	1.8321262871348474e-49	-1.1521692499649141e-38	1.0385994788506368e-11	1.0915212506197083e-14	0.0004947373469963177	3.409047140643192e-26	4.0402667325420596e-15	1.7506598236512454e-15	3.4168826212777784e-14	1.742090329792807e-16
94700000	0.0047526313160903225	1.8321262871348478e-49	-1.1533880623133157e-38	1.0385994788506368e-11	1.0915212506197083e-14	0.0004947373469963177	3.409047140643192e-26	4.0402667325420596e-15	1.7506598236512454e-15	3.4168826212777784e-14	1.742090329792807e-16
94800000	0.0047526313160903225	1.8321262871348478e-49	-1.1546068746616168e-38	1.0385994788506368e-11	1.0915212506197083e-14	0.0004947373469963177	3.409047140643192e-26	4.0402667325420596e-15	1.7506598236512454e-15	3.4168826212777784e-14	1.742090329792807e-16
94900000	0.0047526313160903225	1.8321262871348478e-49	-1.1558256870098211e-38	1.0385994788506368e-11	1.0915212506197083e-14	0.0004947373469963177	3.409047140643192e-26	4.0402667325420596e-15	1.7506598236512454e-15	3.4168826212777784e-14	1.742090329792807e-16
95000000	0.0047526313160903225	1.8321262871348478e-49	-1.1570444993579321e-38	1.0385994788506368e-11	1.0915212506197083e-14	0.0004947373469963177	3.409047140643192e-26	4.0402667325420596e-15	1.7506598236512454e-15	3.4168826212777784e-14	1.742090329792807e-16
95100000	0.0047526313160903225	1.8321262871348478e-49	-1.1582633117059534e-38	1.0385994788506368e-11	1.0915212506197083e-14	0.0004947373469963177	3.409047140643192e-26	4.0402667325420596e-15	1.7506598236512454e-15	3.4168826212777784e-14	1.7420903297928068e-16
95200000	0.0047526313160903225	1.8321262871348478e-49	-1.1594821240538884e-38	1.0385994788506368e-11	1.0915212506197083e-14	0.0004947373469963177	3.409047140643192e-26	4.0402667325420596e-15	1.7506598236512454e-15	3.4168826212777784e-14	1.7420903297928068e-16
95300000	0.0047526313160903225	1.8321262871348478e-49	-1.1607009364017408e-38	1.0385994788506368e-11	1.0915212506197083e-14	0.0004947373469963177	3.409047140643192e-26	4.0402667325420596e-15	1.7506598236512454e-15	3.4168826212777784e-14	1.7420903297928068e-16
95400000	0.0047526313160903225	1.8321262871348478e-49	-1.1619197487495139e-38	1.0385994788506368e-11	1.0915212506197083e-14	0.0004947373469963177	3.409047140643192e-26	4.0402667325420596e-15	1.7506598236512454e-15	3.4168826212777784e-14	1.7420903297928068e-16
95500000	0.0047526313160903225	1.8321262871348478e-49	-1.1631385610972116e-38	1.0385994788506368e-11	1.0915212506197083e-14	0.0004947373469963177	3.409047140643192e-26	4.0402667325420596e-15	1.7506598236512454e-15	3.4168826212777784e-14	1.7420903297928068e-16
95600000	0.0047526313160903225	1.8321262871348478e-49	-1.1643573734448371e-38	1.0385994788506368e-11	1.0915212506197083e-14	0.0004947373469963177	3.409047140643192e-26	4.0402667325420596e-15	1.7506598236512454e-15	3.4168826212777784e-14	1.7420903297928068e-16
95700000	0.0047526313160903225	1.8321262871348478e-49	-1.165576185792394e-38	1.0385994788506368e-11	1.0915212506197083e-14	0.0004947373469963177	3.409047140643192e-26	4.0402667325420596e-15	1.7506598236512454e-15	3.4168826212777784e-14	1.7420903297928068e-16
95800000	0.0047526313160903225	1.8321262871348478e-49	-1.166794998139886e-38	1.0385994788506368e-11	1.0915212506197083e-14	0.0004947373469963177	3.409047140643192e-26	4.0402667325420596e-15	1.7506598236512454e-15	3.4168826212777784e-14	1.7420903297928068e-16
95900000	0.0047526313160903225	1.8321262871348478e-49	-1.1680138104873166e-38	1.0385994788506368e-11	1.0915212506197083e-14	0.0004947373469963177	3.409047140643192e-26	4.0402667325420596e-15	1.7506598236512454e-15	3.4168826212777784e-14	1.7420903297928068e-16
96000000	0.0047526313160903225	1.8321262871348478e-49	-1.169232622834689e-38	1.0385994788506368e-11	1.0915212506197083e-14	0.0004947373469963177	3.409047140643192e-26	4.0402667325420596e-15	1.7506598236512454e-15	3.4168826212777784e-14	1.7420903297928068e-16
96100000	0.0047526313160903225	1.8321262871348478e-49	-1.1704514351820072e-38	1.0385994788506368e-11	1.0915212506197083e-14	0.0004947373469963177	3.409047140643192e-26	4.0402667325420596e-15	1.7506598236512454e-15	3.4168826212777784e-14	1.7420903297928068e-16
96200000	0.0047526313160903225	1.8321262871348478e-49	-1.1716702475292745e-38	1.0385994788506368e-11	1.0915212506197083e-14	0.0004947373469963177	3.409047140643192e-26	4.0402667325420596e-15	1.7506598236512454e-15	3.416882621277779e-14	1.7420903297928068e-16
96300000	0.0047526313160903225	1.8321262871348478e-49	-1.1728890598764945e-38	1.0385994788506368e-11	1.0915212506197083e-14	0.0004947373469963177	3.409047140643192e-26	4.0402667325420596e-15	1.7506598236512454e-15	3.416882621277779e-14	1.7420903297928068e-16
96400000	0.0047526313160903225	1.8321262871348478e-49	-1.1741078722236707e-38	1.0385994788506368e-11	1.0915212506197083e-14	0.0004947373469963177	3.409047140643192e-26	4.0402667325420596e-15	1.7506598236512454e-15	3.416882621277779e-14	1.7420903297928068e-16
96500000	0.0047526313160903225	1.8321262871348478e-49	-1.1753266845708066e-38	1.0385994788506368e-11	1.0915212506197083e-14	0.0004947373469963177	3.409047140643192e-26	4.0402667325420596e-15	1.7506598236512454e-15	3.416882621277779e-14	1.7420903297928068e-16
96600000	0.0047526313160903225	1.8321262871348478e-49	-1.1765454969179058e-38	1.0385994788506368e-11	1.0915212506197083e-14	0.0004947373469963177	3.409047140643192e-26	4.0402667325420596e-15	1.7506598236512454e-15	3.416882621277779e-14	1.7420903297928068e-16
96700000	0.0047526313160903225	1.8321262871348478e-49	-1.177764309264972e-38	1.0385994788506368e-11	1.0915212506197083e-14	0.0004947373469963177	3.409047140643192e-26	4.0402667325420596e-15	1.7506598236512454e-15	3.416882621277779e-14	1.7420903297928068e-16
96800000	0.0047526313160903225	1.8321262871348478e-49	-1.1789831216120084e-38	1.0385994788506368e-11	1.0915212506197083e-14	0.0004947373469963177	3.409047140643192e-26	4.0402667325420596e-15	1.7506598236512454e-15	3.416882621277779e-14	1.7420903297928068e-16
96900000	0.0047526313160903225	1.8321262871348478e-49	-1.1802019339590187e-38	1.0385994788506368e-11	1.0915212506197083e-14	0.0004947373469963177	3.409047140643192e-26	4.0402667325420596e-15	1.7506598236512454e-15	3.416882621277779e-14	1.7420903297928068e-16
97000000	0.0047526313160903225	1.832126287134848e-49	-1.1814207463060063e-38	1.0385994788506368e-11	1.0915212506197083e-14	0.0004947373469963177	3.409047140643192e-26	4.0402667325420596e-15	1.7506598236512454e-15	3.416882621277779e-14	1.7420903297928068e-16
97100000	0.0047526313160903225	1.832126287134848e-49	-1.1826395586529749e-38	1.0385994788506368e-11	1.0915212506197083e-14	0.0004947373469963177	3.409047140643192e-26	4.0402667325420596e-15	1.7506598236512454e-15	3.416882621277779e-14	1.7420903297928068e-16
97200000	0.0047526313160903225	1.832126287134848e-49	-1.183858370999928e-38	1.0385994788506368e-11	1.0915212506197083e-14	0.0004947373469963177	3.409047140643192e-26	4.0402667325420596e-15	1.7506598236512454e-15	3.416882621277779e-14	1.7420903297928068e-16
97300000	0.0047526313160903225	1.832126287134848e-49	-1.1850771833468694e-38	1.0385994788506368e-11	1.0915212506197083e-14	0.0004947373469963177	3.409047140643192e-26	4.0402667325420596e-15	1.7506598236512454e-15	3.416882621277779e-14	1.7420903297928068e-16
97400000	0.0047526313160903225	1.832126287134848e-49	-1.1862959956938022e-38	1.0385994788506368e-11	1.0915212506197083e-14	0.0004947373469963177	3.409047140643192e-26	4.0402667325420596e-15	1.7506598236512454e-15	3.416882621277779e-14	1.7420903297928068e-16
97500000	0.0047526313160903225	1.832126287134848e-49	-1.18751480804073e-38	1.0385994788506368e-11	1.0915212506197083e-14	0.0004947373469963177	3.409047140643192e-26	4.0402667325420596e-15	1.7506598236512454e-15	3.416882621277779e-14	1.7420903297928068e-16
97600000	0.0047526313160903225	1.832126287134848e-49	-1.1887336203876566e-38	1.0385994788506368e-11	1.0915212506197083e-14	0.0004947373469963177	3.409047140643192e-26	4.0402667325420596e-15	1.7506598236512454e-15	3.416882621277779e-14	1.7420903297928068e-16
97700000	0.0047526313160903225	1.832126287134848e-49	-1.1899524327345852e-38	1.0385994788506368e-11	1.0915212506197083e-14	0.0004947373469963177	3.409047140643192e-26	4.0402667325420596e-15	1.7506598236512454e-15	3.416882621277779e-14	1.7420903297928068e-16
97800000	0.0047526313160903225	1.832126287134848e-49	-1.1911712450815198e-38	1.0385994788506368e-11	1.0915212506197083e-14	0.0004947373469963177	3.409047140643192e-26	4.0402667325420596e-15	1.7506598236512454e-15	3.416882621277779e-14	1.7420903297928068e-16
97900000	0.0047526313160903225	1.832126287134848e-49	-1.1923900574284633e-38	1.0385994788506368e-11	1.0915212506197083e-14	0.0004947373469963177	3.409047140643192e-26	4.0402667325420596e-15	1.7506598236512454e-15	3.416882621277779e-14	1.7420903297928068e-16
98000000	0.0047526313160903225	1.832126287134848e-49	-1.19360886977542e-38	1.0385994788506368e-11	1.0915212506197083e-14	0.0004947373469963177	3.409047140643192e-26	4.0402667325420596e-15	1.7506598236512454e-15	3.416882621277779e-14	1.7420903297928065e-16
98100000	0.0047526313160903225	1.832126287134848e-49	-1.1948276821223926e-38	1.0385994788506368e-11	1.0915212506197083e-14	0.0004947373469963177	3.409047140643192e-26	4.0402667325420596e-15	1.7506598236512454e-15	3.416882621277779e-14	1.7420903297928065e-16
98200000	0.0047526313160903225	1.832126287134848e-49	-1.1960464944693854e-38	1.0385994788506368e-11	1.0915212506197083e-14	0.0004947373469963177	3.409047140643192e-26	4.0402667325420596e-15	1.7506598236512454e-15	3.416882621277779e-14	1.7420903297928065e-16
98300000	0.0047526313160903225	1.832126287134848e-49	-1.1972653068164015e-38	1.0385994788506368e-11	1.0915212506197083e-14	0.0004947373469963177	3.409047140643192e-26	4.0402667325420596e-15	1.7506598236512454e-15	3.416882621277779e-14	1.7420903297928065e-16
98400000	0.0047526313160903225	1.832126287134848e-49	-1.1984841191634445e-38	1.0385994788506368e-11	1.0915212506197083e-14	0.0004947373469963177	3.409047140643192e-26	4.0402667325420596e-15	1.7506598236512454e-15	3.416882621277779e-14	1.7420903297928065e-16
98500000	0.0047526313160903225	1.832126287134848e-49	-1.199702931510518e-38	1.0385994788506368e-11	1.0915212506197083e-14	0.0004947373469963177	3.409047140643192e-26	4.0402667325420596e-15	1.7506598236512454e-15	3.416882621277779e-14	1.7420903297928065e-16
98600000	0.0047526313160903225	1.832126287134848e-49	-1.2009217438576253e-38	1.0385994788506368e-11	1.0915212506197083e-14	0.0004947373469963177	3.409047140643192e-26	4.0402667325420596e-15	1.7506598236512454e-15	3.416882621277779e-14	1.7420903297928065e-16
98700000	0.0047526313160903225	1.832126287134848e-49	-1.2021405562047703e-38	1.0385994788506368e-11	1.0915212506197083e-14	0.0004947373469963177	3.409047140643192e-26	4.0402667325420596e-15	1.7506598236512454e-15	3.416882621277779e-14	1.7420903297928065e-16
98800000	0.0047526313160903225	1.832126287134848e-49	-1.2033593685519563e-38	1.0385994788506368e-11	1.0915212506197083e-14	0.0004947373469963177	3.409047140643192e-26	4.0402667325420596e-15	1.7506598236512454e-15	3.416882621277779e-14	1.7420903297928065e-16
98900000	0.0047526313160903225	1.832126287134848e-49	-1.204578180899187e-38	1.0385994788506368e-11	1.0915212506197083e-14	0.0004947373469963177	3.409047140643192e-26	4.0402667325420596e-15	1.7506598236512454e-15	3.416882621277779e-14	1.7420903297928065e-16
99000000	0.0047526313160903225	1.8321262871348485e-49	-1.2057969932464658e-38	1.0385994788506368e-11	1.0915212506197083e-14	0.0004947373469963177	3.409047140643192e-26	4.0402667325420596e-15	1.7506598236512454e-15	3.416882621277779e-14	1.7420903297928065e-16
99100000	0.0047526313160903225	1.8321262871348485e-49	-1.2070158055937964e-38	1.0385994788506368e-11	1.0915212506197083e-14	0.0004947373469963177	3.409047140643192e-26	4.0402667325420596e-15	1.7506598236512454e-15	3.416882621277779e-14	1.7420903297928065e-16
99200000	0.0047526313160903225	1.8321262871348485e-49	-1.208234617941182e-38	1.0385994788506368e-11	1.0915212506197083e-14	0.0004947373469963177	3.409047140643192e-26	4.0402667325420596e-15	1.7506598236512454e-15	3.416882621277779e-14	1.7420903297928065e-16
99300000	0.0047526313160903225	1.8321262871348485e-49	-1.2094534302886267e-38	1.0385994788506368e-11	1.0915212506197083e-14	0.0004947373469963177	3.409047140643192e-26	4.0402667325420596e-15	1.7506598236512454e-15	3.416882621277779e-14	1.7420903297928065e-16
99400000	0.0047526313160903225	1.8321262871348485e-49	-1.2106722426361335e-38	1.0385994788506368e-11	1.0915212506197083e-14	0.0004947373469963177	3.409047140643192e-26	4.0402667325420596e-15	1.7506598236512454e-15	3.416882621277779e-14	1.7420903297928065e-16
99500000	0.0047526313160903225	1.8321262871348485e-49	-1.211891054983706e-38	1.0385994788506368e-11	1.0915212506197083e-14	0.0004947373469963177	3.409047140643192e-26	4.0402667325420596e-15	1.7506598236512454e-15	3.416882621277779e-14	1.7420903297928065e-16
99600000	0.0047526313160903225	1.8321262871348485e-49	-1.213109867331348e-38	1.0385994788506368e-11	1.0915212506197083e-14	0.0004947373469963177	3.409047140643192e-26	4.0402667325420596e-15	1.7506598236512454e-15	3.416882621277779e-14	1.7420903297928065e-16
99700000	0.0047526313160903225	1.8321262871348485e-49	-1.214328679679063e-38	1.0385994788506368e-11	1.0915212506197083e-14	0.0004947373469963177	3.409047140643192e-26	4.0402667325420596e-15	1.7506598236512454e-15	3.416882621277779e-14	1.7420903297928065e-16
99800000	0.0047526313160903225	1.8321262871348485e-49	-1.2155474920268543e-38	1.0385994788506368e-11	1.0915212506197083e-14	0.0004947373469963177	3.409047140643192e-26	4.0402667325420596e-15	1.7506598236512454e-15	3.416882621277779e-14	1.7420903297928065e-16
99900000	0.0047526313160903225	1.8321262871348485e-49	-1.2167663043747254e-38	1.0385994788506368e-11	1.0915212506197083e-14	0.0004947373469963177	3.409047140643192e-26	4.0402667325420596e-15	1.7506598236512454e-15	3.416882621277779e-14	1.7420903297928065e-16
100000000	0.0047526313160903225	1.8321262871348485e-49	-1.2179851167226804e-38	1.0385994788506368e-11	1.0915212506197083e-14	0.0004947373469963177	3.409047140643192e-26	4.0402667325420596e-15	1.7506598236512454e-15	3.416882621277779e-14	1.7420903297928065e-16
